# Supplementary material for: Bridge RNAs direct programmable recombination of target and donor DNA
Source: Nature. 2024 Jun 26;630(8018):984–93. doi: 10.1038/s41586-024-07552-4 (PMC11208160; doi:10.1038/s41586-024-07552-4)
Supplement: Supplementary file 3 — Supplementary Tables 1–5. [file 41586_2024_7552_MOESM3_ESM.zip]

Archive with 5 entries (5 files):
- 2023-09-16026B-s3/2023-09-16026B-SupplementaryTable1.xlsx
- 2023-09-16026B-s3/2023-09-16026B-SupplementaryTable2.xlsx
- 2023-09-16026B-s3/2023-09-16026B-SupplementaryTable3.xlsx
- 2023-09-16026B-s3/2023-09-16026B-SupplementaryTable4.xlsx
- 2023-09-16026B-s3/2023-09-16026B-SupplementaryTable5.xlsx
