# Supplementary material for: Bridge RNAs direct programmable recombination of target and donor DNA
Source: Nature. 2024 Jun 26;630(8018):984–93. doi: 10.1038/s41586-024-07552-4 (PMC11208160; doi:10.1038/s41586-024-07552-4)
Supplement: Supplementary file 3 — Supplementary Tables 1–5. [file 41586_2024_7552_MOESM3_ESM.zip › 2023-09-16026B-s3/2023-09-16026B-SupplementaryTable1.xlsx]

## Sheet: IS621 sequences
Sequence Name	Sequence
Full Element (including cores)	CTTGTATTATCCCTCCAGTGCAGAGAAAATCGGCCAGTTTTCTCTGCCTGCAGTCCGCATGCCGTATCGGGCCTTGGGTTCTAACCTGTTGCGTAGATTTATGCAGCGGACTGCCTTTCTCCCAAAGTGATAAACCGGACAGTATCATGGACCGGTTTTCCCGGTAATCCGTATTTGCAAGGTTGGTTTCACTATGGAACATGAACTTCATTATATCGGTATCGACACCGCTAAAGAGAAACTGGATGTCGATGTGTTGCGTCCTGATGGTCGTCATCGCACCAAAAAATTCGCTAACACCACTAAAGGGCACGATGAGCTGGTGAGCTGGCTGAAAGGTCACAAGATTGACCATGCGCATATCTGCATCGAAGCGACCGGCACCTATATGGAACCTGT…
LE	TGTATTATCCCTCCAGTGCAGAGAAAATCGGCCAGTTTTCTCTGCCTGCAGTCCGCATGCCGTATCGGGCCTTGGGTTCTAACCTGTTGCGTAGATTTATGCAGCGGACTGCCTTTCTCCCAAAGTGATAAACCGGACAGTATCATGGACCGGTTTTCCCGGTAATCCGTATTTGCAAGGTTGGTTTCACT
RE	AAATCGCGGAAGGGATGAAAAAAACAGCGCCTGACGGCGCTGTGTCTGGCATGCCTGCAATCCGGGAAACCGGACCAGGAAAAAACTTGCAGGCCATAACAGTAT
Donor	GCCGGGTAATACCACCATCAGGCCTACAGATGAGCTCGCCCCAACGAGGC
Target	AAACTTGCAGGCCATAACAGTATCTTGTATTATCCCTCCAGTGCAGAGAA
IS621 Recombinase Protein	MEHELHYIGIDTAKEKLDVDVLRPDGRHRTKKFANTTKGHDELVSWLKGHKIDHAHICIEATGTYMEPVAECLYDAGYIVSVINPALGKAFAQSEGLRNKTDTVDARMLAEFCRQKRPAAWEAPHPLERALRALVVRHQALTDMHTQELNRTETAREVQRPSIDAHLLWLEAELKRLEKQIKDLTDDDPDMKHRRKLLESIPGIGEKTSAVLLAYIGLKDRFAHARQFAAFAGLTPRRYESGSSVRGASRMSKAGHVSLRRALYMPAMVATSKTEWGRAFRDRLAANGKKGKVILGAMMRKLAQVAYGVLKSGVPFDASRHNPVAA
bridgeRNA	AGUGCAGAGAAAAUCGGCCAGUUUUCUCUGCCUGCAGUCCGCAUGCCGUAUCGGGCCUUGGGUUCUAACCUGUUGCGUAGAUUUAUGCAGCGGACUGCCUUUCUCCCAAAGUGAUAAACCGGACAGUAUCAUGGACCGGUUUUCCCGGUAAUCCGUAUUUGCAAGGUUGGUUUCACU

## Sheet: Fig. 1C Phylogenetic Tree Info
Protein ID	ISfinder Proteins	Phylum	Kingdom	RuvC Domain Alignment	Tnp Domain Alignment
89238628a48a159b90		Acidobacteria	Bacteria	CGIDVHKNSVSVCILPPKGQQSIKRSFPTFTRDLRQLRNW-LKNCGVSEIAMESTGQYWRPLWNILEGEFEKLLLVNPQHIKGL-----DGRKTDRRDAQWIAELLE--DGRLKGSWVPPREIRELRDLTRQRVHTLEDRTRVRNRIEQL----	RRLVTIPGVDRITAWTIIAEVVDMKTFENARHLASWAGLCPGNRESGGKRM-SGRTRK-ANCYVKRALCQAAWAASHTKNYLAAFY
4f632ffde4b5593377		Acidobacteria	Bacteria	IGIDVASRSFVAAVD---GRR--PRSFGMDETGVQELLDWLPGNDARMTAVMEHTGAYSRCLAAMLAEHGIDSVLVDPRRVRDYACSQGIRTKTDNVDARAILSFAQ-HFQPVNRV-QRSMAEQQLSVLLGQRSLLVRQRAMLKRQLASV----	-ILMSIPGIGRVNAAMLCARLSVI-EDCSAAELTALVGLSPKHRQSGNMQG-RSRIDKQGWSGLRRTLYMSALAAVRSDETLAEFR
0e5762b8a780756e8d		Acidobacteria	Bacteria	VGIDWGSESHEICAVDQRGSKLLTHSVAHDGEAIAGLVDRLALVDGKPEGLAVAMEAPHGTMVEAFLERGAAVFSINPKQVDRFRDRYVAGAKDDRLDAYVIANSLRtDRNLYRRLSLDDAAIVELRTLVRAREDFQQDILRLGNRLREQLHRY	EILLSLVGVGIVNGATMLAEAGRLLRDRDYQGLRVLSGTAPVRRQTGKQGK-NGRMRRACNTRLREAVHHLAHVAAQRDLRTKQHY
607968a3f763852963		Acidobacteria	Bacteria	VGIDWATQAHQVWVMNDHASPVAERSVAHAGVAIGEFIEWLVQLARPEQVGVAIEIPRGA-LVDTLVERGFHVYALNPKQLDRFRDRHVAGAKDDRRDAFVLAASLRtDRPAFRQVRLEDPVIIELREFSRLDDDLRDEIARLTNRLRDQLHRF	QILRSLIGVGVRVAATMFGEAAQLLAERDYDALRAHTGIAPVTRQSGKRKQvMMRHAC--NGRLREAVYHWARISVQHDERSAAAY
204818a5929e885982		Acidobacteria	Bacteria	VGIDWGSESHQVCRLD--GEEAPKRSFPHTGEGLKALVEFVEGEIECEQIAIAIEVNHGA-VVEALLAKGLRIHSINPKLLDRLRDRFSAGAKDDRRDAFVLASCVEsDAHAFRKIEPGNEENSRLRAATRLREELKSERRANTNRLWNELRD-	TILLSLPGFGSLTVATALGESGDAFDRRDYNALRSICGAAPITKQSGGTRYvVMRQVC--QPRLRVALHLAALRASRIDPKLGDLY
1994b24ba87478deb7		Acidobacteria	Bacteria	IGLDVHQSSSSLCVLDPQGNTQ--RQI-ESKGGWDNLIATLTTIKEPFQIVYEASAGYGAL-YQRLSALAKKVVVANP---NRVRLIFQSTRKSNRADAARLASLLH--LNQVPRIHVPEQEVRSWRGLIEHRRMLVDRRVAAKNQIRALLRTF	ELLQSIPGVGPRTAEAFVAYVDNPHRFKSH-AIGAYFGLVPREDSTGDKRR-LGHITHEGPGTVRKYLAQSAWRGIQDSPTLRAVY
f16dd098696e1c0e35	ISAzvi12;ISKpn4;ISPa119;ISPa21;ISPa25;ISPa53;ISPa62;ISPa71;ISPpu24;ISPpu25;ISPst6;ISSko1	Acidobacteria	Bacteria	-AVDLAKSVFQVAISHRAGRVNDERRLTRDR--FLTFFAQ----QPPATVVLEACGSAHHW-ARQLQPFGHTVRLLPAHDVRRY----VRRNKTDRTDTKGMLEANR--NEEIHPVPVKTIEQQAIASLHRLRSTWLATRTARLNTLRGLLREF	ALLQTVPGVGLLTATALIALVGDIRRFGSGRHFASFLGLTPREDSSASRRR-LGAISKQGDVYLRMLLIHGARSVLHAKPCA----
022f2a6edc6f55f9f1		Acidobacteria	Bacteria	AGLDLGDKHSHVCLIDLDGRIVESRKIRTSGPALEKYFSA----WAEMRVVFEAGTHAN-WIYRLLERLGHQPLMA---DTHRLALITQSLTKDDRNDAERLATLGLrMPEMLNAVTPCSVETQHDRAVIKARDVLVATRTKLINSMRGTLKSI	RRLRSIRGVGPITALAFVLNLNDARRLANSRDAGARMGLCPHRRESGARSP-ELSITKSGDRMLRRLLVQCSQYILRHG-------
0034792091002e9692		Acidobacteria	Bacteria	VGMDVHRASIVIVVLNGAGKIVMQSVIETGAERVRGYLKQ---LRGQVYVTFE-EGTQANWLYEVVRPLVTEVVVCDPRHNKLMQ----SGNKSDRVDAQKLAELLR--LGSLKAVYHGENGVGALKELVRSYDCLVSDTTRVMNRLKAI----	--LMSVPQFGSVSVAQLLAIVSTPHRFRSKRQFWTYIGLAVVTRTTADHEVvNGVLRRS---------------------------
0d074333bd7b5335a9		Acidobacteria	Bacteria	VGIDLHKRLLVACIVDEQGNVVATPRIEETRASVEQFCNE--YLRSEDEVVLEVTTHVWA-VVRLIQPHVSKVVVSNPITTKAIAD---AKIKTDKVDATVLAHLLR--LDFLPTVWAPDEALSKLRELTSRRSRLVGTRTKLCNRIRTCL---	KLLMTLPGVSQNVAQAVVASIGEIDRFASPEKLASYFGLIPSTRQSASKCY-HGNITKAGRVEARVALVQAAQCVR----------
03cf49f9590d534a02		Acidobacteria	Bacteria	IGVDFHPHQQTAAWCDTETGETETLDLFHDLEKIKEFYAS---FNQPAIVGIEASSRA-LWFENMLDSTNHTLLVGDAYKIRKRA---ESRHKNDRRDAELILDLLL--RDKFPAIWRRSKEQNQILDILRLRVKIVGQRTAIYNRLQAL----	HLLMTQKGVGYLTALALVNTLGDVSRFERPKQVTNFIGYDSMDQSSAGKRR-FGGISKAGSPLVRFMIGQAAQTAIRYDPKLKSFH
aab4fa195a1150fde3		Acidobacteria	Bacteria	IGVDYHPYQQTVAYWETGDDEIKYRQFLHSDTALKRFYGG---CGKGSVIGVEATGALQ-WFERMLFDNGMELLIGDPRLIRRK---ALSRHKNDFRDAETILDLLM--NGQFPRIEPRSEHSQLMLQMLNYRHALVGQRTSIANQLQAF----	KLLLTHSGIGKLTAMAIVHTLTDVRRFRRSEQAVAFVGLDPLEKSSGERKR-IGKISKHGSRILRFLLGQAAQVSR--DKRLRQ--
0007e8e4fce0267871		Acidobacteria	Bacteria	IGCDFHARMQQIAMADTETGELTESQLEHEDEQVRSFYAG---LKEPALVGIESTS-YTRWFAELLSELGHELVVGDA---AKIRAKETRKQKHDRRDAELILNLLV--KGDFPKIWLPSAEERDVRVLIEHRHQLVQMRTRAMNGLQAV----	QLLLTHPGVGDLTALTTVLVLGPVERFPGTGQVTSYVGMIPEEVSTGGRQR-FGHLTKQGNRLLRFLLVEAGQTACRRDPGLQRFY
428b93f7dc900a8360		Acidobacteria	Bacteria	VGLDVHKQVIAFCVKTADGVIVMEGSIPATRAALDQWVKT---LPGPWHGGMEATMFSH-WIYQHLKPHAVK---LDMGHAARMKAICAGKKKSDKLDARTIADLLR--CNLFPACFVISPELGALRQQMRFRRLLVEETVMFKNKTAGLL---	KALCRIEGVGTVTALSWALEAATPERFPSIKNAMSYCGLTSALRESAGHQK-RGPLSKQRNAHLQSALIETAKLAPMYNEKLKEVY
c99936575877375a5d		Acidobacteria	Bacteria	VGLDIHKKSISFCIRQSDGTIVEEGSFAANRQALDIWISR---LPHPWTAGMEATMFTA-WVYDYLIEHSGTLKIAHPAMLKAIT---ASKKKNDRVDAQKISDLLR--CNYFPECHMATREIRDRRRILRYRNLLVRQNVQMKNRVSSMLMET	-KLQSIPGVGSILALTWALEIGDVNRFKSVKSAVSYCGLCSAEQSSAGKTQ-RTPISKQRNKHLQSVLVEAAKVGPRWSTELAAVY
ac312f2b5587ddb19c		Acidobacteriota	Bacteria	IGLDLHAKTTAICVVDPRKPSIFQRRVPNAE-----LLTVLNRFAGKKVIACEAAFGWHVLQDALLSLSDVTFLPLDARKTSAW--IASSGIKNDAIDAQVLCHVCL--HGGIRSLAVQSVSSREGGKLTRYREHLVRHRTGIKNQLQSF----	TILETIPGIGPITAFALRHKIDTIDRFKDASHLCSYLGFGVRERQSGDTLV-KGKITKTGDPLLRKLLIQGAQVLRRRS-------
00a758def9931871b4		Acidobacteriota	Bacteria	IGLDVHKDATSIAVLNGVGKLVMESIVETKA---STLLDFLHGLRGELHVTLE-EGTWAAWLYDVLKPHVEEIVVCNPRRNAL----LKEGSKSDKVDARKLAELLR--GGLLRAVYHGENGLRTLRELARSYLTISKDQTRVMSRLKAL----	KILRQIPLIGPLRAALLLALMQTPHRFRSKRQLWTYSGLGVETHDSAQHRYvDGQLQRNHNHEMKRIFKSTALSASRCAGPLQDFY
029054aa8560cfca29		Acidobacteriota	Bacteria	IGMDVHQATTVVAVLDTNGKVIWETIVPTQAGPIIELLES---LSGPLHVTLEETTQAE-WLYEIVRVYVAEVVVCDPRRNRLL----SEGSKADKVDARRLAELLR--VGMLRSVYHGNEGTRKLKQLARGYQTVLSDTQRTMTRIKAM----	ALLRTIPQLGPIRSALLVAILDTPHRFRTRRQLWSYSGLAVVTHMSSEYEIkEGRVVRSR--------------------------
011f93578fef5095b4		Acidobacteriota	Bacteria	VGMDDSANKINIAIFQGQESSPREEVVTNDSTGLGRLAKKLKAFPGEVRCVYEA-GDNGYHLHRFLKKHGISCDIAAPSLTPRRAG---KRVKTDRIDAKKLATLYR--AGELTSIAIPEKEQESLRDLVRAREDALEDQQRARHRLARFL---	RYLMSLKGIKALSAMTIIAEALDLRRFTDAPAFMAAIGVVPSEDSSGDTEN-RGRITKTGNSHIRRVIIESSWHYEH---------
06767e67c4e4fde575		Actinobacteria	Bacteria	-ALDIGKAEVMCCVRVPYESRPGRREVQAYSAMTRSLLGMHLRSLGVTRVVMEATSDYWKPAFWVLEAAGFETWLVNARDVKHL----PGRPKTDKLDCIWLCKVAE--RQMIRPSFVPPPQIRRLRDVTRYRIDLVGARTAEKNRAEKLLED-	ERLNEIPGIGRVAAAVIIAEITDMTRFPTAGHLASWAKFAPGVKESAGKKK-GKGSTGHGNRYLARVLGEAAVGAARTDTFLGERY
150461f05d1a763432		Actinobacteria	Bacteria	VGLDVSQNSVAACFLLEDGTEPIKRSFDHNLLGVDRLVAKINSTATEALIGMETTGMLWWHLSEALRNCHLSVYAINAKLVANFKKAYVEAEKTDPGDAFVIADRLR--FGRLPKLAEPDERYLAIQKLTRHRFHLANSLAREKNRFLSHL---	QVLLSVPGLGPVFTAGIIAEVQDVNRFDTDAQLARFASIVWKKNQSGEFSAdETPMMRSGNQYLRYYLIEAANSLRMHNEEYAAYY
1335ea330df2543680		Actinobacteria	Bacteria	VAVDVGKAEFAFSVTDVSRTSLLKPRCPMTGPSLAQIVGEIGRAGAVVKVGVEAAGHYHRPLLAAAWPAGWELVELNPGHVTEQRRVLKRTVKTDVIDLQAMTELLL--AGRGQPVRERSLVLGELAAWSAHRTGRVVVRTATKNQLLGQLDRT	--LLTVPGWGAVRAGTYGGAVGDPARFDHPRQVYRTAGLNPIQYESAGRRR-DSVISREGSVELRRALIDLGLGLWLNDPAAKAY-
0ce298f1f0825b25f7		Actinobacteria	Bacteria	VGIDAAVVADHQIAIR--GPGIEDFRASPTLAGMARLTER-LAPHAGSLVVVEPTAGTWLPLTMAVTDAGCRIGFVQNRDSAQLRKAITGRTKTDVVDADMLARCET--VLNIEDAPIPPAGQIGLRRALSRRHRMTVDAHRAECRL-------	DVLTSVLGVGPICAATTRAWWGDGQHLRSAKAAGAFIGLNPSNWESGLSVSpSRSITKEGPAVMRLAYYQAANIARRRDPQLAAHY
006da6cc7b522884f4		Actinobacteria	Bacteria	-GIDCAIANHQCELIRDDGTTRTTRTIPSTAAGMNELTRFLAAVDVAVDVVAEPTSLTWVGIQAAVGAAGGRFYLIGTRHSSRLRAAVAGKNKSDVIDAHLLAKALD--LFDLEPLVVADVGSEAIKRSALSRGDARVHYDQCWRRLR------	DLLLSVPGTGPITAATIRGWLGDGSRFARPEDFASYCGLTPSNWSSGTMEHkHRAISKEGPSALRMAVFLAANAARTSDPQLARVY
1247346d2d97ef3dff	ISBmu4	Actinobacteria	Bacteria	IGLDLGKSKSKVYIVDQAGEKVRPFYIQTNPQELDYMTKQLKSNEASLDLIMEPTNVAWFKVAVYIRREQVKIYRVKSEKVQDLRKFYRKHTKTDSLDARALAKMPVvDFDSLEEVYIRPKDILALNTRCKQRARLVEEATAKRNSISDQIELG	KRLNSIPGIADVLGSVITSTIGNADRFSSGRSLVGYMGYYPKEDSSGLSSKkGLRMTKAGPNIAKGSLYLAANIGRLIDPQLGKIY
0026462877d6c5f1a0		Actinobacteria	Bacteria	AGIDWASEEHSVAIVDDQGRPVDRFCIVHTGPDLRRLIAR-LRRWGVTEVSIERPDG---PVVDALLEAELTVFVIDPKQIKNMRGRYSAGNKDDRFDAYVLADVLRtDRARMRPLTRDSEQTITLRMTVRARQDLVHARVAMANQLRAHLQTT	AVFTSLPRSGTVRAARLLAEIGDAGRFPTPEALTCLAGATPSTKQSGKVKV--VTFRWAVDKQLRGAVMDFAGDSHHANPWAADLY
7b562abea99deba9c7		Actinobacteria	Bacteria	AGIDWSENLNDLAVVDRTGQLVASARFEATPAGIRDMLKVVRASKSRKSVPVAIEASRG-LLVAALQQHGQPVVPIHPATVARYRRINPGNKKSDAGDCLLLANILRtDGHLHRRLHRSSDHANAIGALTRAQLRAVRTRQYHYLQMRAQLRQV	----SFPGVGALTGARLLGELDDPARFPTGKGMAAYAGARPFTWASGSSRTvLHRRIS-ANKFLAGYGHFWAFTTLTKSAECRAYY
05ac592171cfb412e1	IS117	Actinobacteria	Bacteria	CGIDWATAHHDVAVIDDDGKVVARGRVSNDAAGLAALLILEAGDSSDHRVPIGIETDRG-LFVAALRETGRTIYPINPLAASRYRARYVAGAKSDAADAVLLANIVRtDPGAHRPLPADTELAQAIRVLARAQQDAVWARQQVGNQIRDLLKDF	EIITSFPGLGNLAGARVLAEIGDDTRFADARGLKAFAGSAPITRASGKKTVvLHRHIK--NRRLAAVGSIWALSSLRGSPGAR---
21a2d1efb2ed9b2dd7		Actinobacteria	Bacteria	CGIDWSERHHDVALMDEAGTVVCRLKIGTGLAGFTELMTAIAESPEPIGVPVAIETDKN-LLVAALQAAGMTVYAVNPRAVARYRDRHQSGKKSDPGDAAILANILRtDRPVHRAMPSVTESALAVKSLARQHQEAIWALHQLNSRLRSVLLEF	-VLSSAPGLGPVLAARILAEVDDPARFTTAGGLRAFAGTAPVTRASGRSRG-YVKARKVRNRRLGDACHWWAFSMLTKSPGARALY
433f400c566edf7e72		Actinobacteria	Bacteria	IGIDWAEQFHDIALGTQEKGVIEQFRIPHGPDGVTALVERLRLEPAEVRVVIE---TRHGLLVEALVDAGFTVLPVNPDLVARRRG--PARKKDDAEDARICCLIALdRHAVLKTLIPHGEIGGELRAIGRDDERAARDQRRLLNRLRADLQTT	---LSFPGLGDRLAARVAGEIEHINAFDSPNGLQCYAGQAPVTRRSGKHDF-VVSRRLAHNRYLGDAVHQWAFCSISRSGWAREFY
68893e4eecc0203554		Actinobacteria	Bacteria	AGIDIGKEHHHCVVIDEAGQRLFSSRIANDETALTTLIDETLAAGGELLWAIDLNRGGAALVIGLLAARSQPVAYLTGLMMHRAAAGYRGEGKTDARDAFVIADQAR-VRRDLGLLRPGDDIAVDLRILTGHRLDVVFDRTRQINRLRAQLLEV	DIIVSLPGFGPLLAAEFLAATGDMAAFTSVDQLAGFAGLAPQPRDSGRINCqQAN-------------------------------
3796a803426b69a744		Actinobacteria	Bacteria	-------------VIDAVGEQLLSARITNDEGTLDALIDKALADDGEVLWAVDINRGGAALLVGLLAARHQPVAFLTGLMMHRAAAGYRGEGKTDARDAFMIADQAR-VRRDINLLRPENEIAADLRILTARRLDVVYDRTRQINRLRAQLLEV	-AILSLPGFGPKIGVEFIAATGDMSVFTGVNQLAGLAGLAPRPRDSGKISGnLHRPKR-YHRTLLRTMYISAQVSIRHSAASHAFY
00db29465ac9452f12	IS900	Actinobacteria	Bacteria	----TGKTHHHCVVIDGPGRRLLSRRVTNDEPELEALITEVAALGEEVTWAADMAGGGAALLIGLLAAAGQRLLYLPGHALAHAAAGYRGEGKTDARDAAIIAGQAR-MRRDLQPLRPGDEITTELKILTERRKDLSCDRTRAINRIRGLLNGI	QVITSMPGIGPLLGAEFLAATGDMTWFATADRLAGFAGLAPAPWDSGRIRG-NLQRPRRYHRGLNRVFYYSAMISIRSCPESKKFY
14221824830a30bdb2	IS1110;IS116;IS2112;ISMysp1	Actinobacteria	Bacteria	VGIDVGKTHHWASAVDAAGAQVWSRKIPNSEAEILNAIGSALELANVVSWAVDIKGSSTALLLALLAAHGQRAVYVPGRTVNAMTSGYRGEAKTDAKDAFIIAETSR-LRRDFAVVQVDAHLVADLALLTGHRNDLVADRVRLVNRLRDMLLGI	EVITSMPGIGEILGAEFVVAAGDLSAYADAGRLASAAGLVPVPRDSGRRTGnLHRPKR-YSRRLRRAFYLSAQTSIREGP-NRDFY
cf34a1573e54ccd1a7		Actinobacteria	Bacteria	VGIDVGKRFHHACAIDQNGKVVFSRKIANNQSAIEGLITRT-TKAGEVVWAVDMTSGSAALLLALLLGTGQPVLSVPGRLVNRMAGAFAGEGKTDAKDAHTIAETAR-LRGDLSEVQVPDQVVGDLQVLTARREDLMADWVRGVNRIRELLGSI	EIITSIDGFGPVLGAELLADTGDLAAFGTPARLAAYAGLAPVPRDSGRVRGnLHRPKR-YHRGLRRVFYLAALSAIRQHGPSRMFY
0f883806378e73f584	IS901;IS902;ISMav6	Actinobacteria	Bacteria	IGIDVGRIGHHVCVVDENGKVCWSGKLANDQRAIEAVIDRARKTGIESQWAIELTSPLAALLITVLLAAGESVVYVPGRMVATMTGVFRGEGKTDAKDAHVIADTAR-MRGDLQPVTAPDELVAELTQLSSYRSDLMGDWVRGVNQLRAMLGAI	AIIELLPGMGPHLGTEFLVSTGDAAEFHTPGRLASYAGLVPVPRDSGRISGnLHRPKR-YNRRLRRVFFMAALSSIKNEGPSRTFY
03988f431a0257c378		Actinobacteria	Bacteria	IGIDPHKSTHTAVAVDRDEQPVARLTLPARAGQTDRLLAWAEPLDADRVWAIESAAGLGRLLAQQLIAAGERVIDVPPTLSARVRLLSSRAGKNDTNDALSTAIAGM-RHCGLRVVRP-DDQLVVLRLLADRHHDLTGLRTQAACRLHVMFREL	-AITELHGVGPVIAAIVLGQVGDISRFRTRAQFASYNGTAPIEASSANKNR--HRVSTRGNRALNHAIHMIAVTQVAHDTPGRAYY
3807a72e9f9e3fa860		Actinobacteria	Bacteria	IGVDPHKHSHTLAALDEHGRLLDRQRFPATLEGYQALRGW-AERWDQRGWAVEGAGGVGRALAQWLVADAEPVVDVPAKLATRVRVLSTHGRKTDPDDAAVVAVAAR-SAASLRQVGVE-DQAVVLHLLTNRREDLVRMRTQTSNRLHRLLADL	--LVELFGVGPVLAAKLLGEVGDIGRFPSKHHFAAHTGTAPLAASSGQVVR--HRLSRAGDRKLSHALYLMAIVQIRHPTAGQAYY
21f9e89c0770d21d85		Actinobacteria	Bacteria	IGVDPHKASVTIEVVDQHGMLAATGRFPTARGGYQALMRY-VKQWPTRTWAVEGAGGAGRPLALRLVRDGERVLDVPAKLAARVRVFDTGQRKTDATDAHSIAAVAV-HTRGLRELALEDEDLEVMRLLVDRRDEVSRLRVQIVNRLHRLLTEL	-TLMDLYGIGPAGAARLLVDVATITRFPSKGHFASWNGTAPLDASSGEQIR--HRLSRAGNRRINHVLHIMAIVQLRNDTLGRAYY
5a7a3e55caff83da8e		Actinobacteria	Bacteria	IGVDPHKASLAVAAIDEASGELLERSFLQEQAGLRSLERW-AKRFPERRWAVENAGGLGRHLAGRLSVAGESVVDVPPKLSARVRVLSTNSRKNDGLDALATALAAS-RRERLAAV-DHETAPEVLRLLSERREDLVAERTRALNRLHGLLGDL	-TLTEIFGIGPILAARIIGTVGDVTRFPTKSHFASYSGTAPLETSSGEVVR--HRLSLAGNRKLNYALHMIAVCQARSDVRGGAYY
144b715260a8254761		Actinobacteria	Bacteria	IGIDPHKESWTAVATDQRSNRLAAMRYPVSPAGYRKLRRF-ALKYSEPVWAIEGAYGLGAPLAALLIDDGVAVWDVPAKLAARVRLLSTHGRKSDQDDALSVAVVAA-TSTRLRPV-QADAASMELKVLTEYRDDLAGTRTQTVNRLHTIMN--	-TLTVICGIGSLTAARFLARTATIHRFPTQNHFAAYAGAAPREVSSGDVIR--HRLSRGGDRQLNYALHVIAITQIMTTGPGRVFY
0508a688afdecc4b45		Actinobacteria	Bacteria	IGIDPHKSSHTATAVDRTNTDLGSIRIDATLTGHKTLISW-AKTWPERTWAVENAYGLGHHLAQWLLTLGEIVLDVPTTATARVRELSRGGRKNDRIDAVAAACVAA-TQGDARPVDP-EGPTEILALLDERRTNLSGSRTRIVNQLHALLRQL	TRLREVDGIGAVTAARLIGRTGRPDRFPTAAAFANYNGSAPVQIASADTDR--HRLSRYGDRQLNSALHTVAVVQIRMPSTGRAYY
1096215c06c26c8655		Actinobacteria	Bacteria	IGIDPHKSSHTAVAVDGAGHKTGQRRFVVNAGTFTQLMRW-CEPWPERRFAIEGAGGLGRALAQQLAAAGEDVVDVPSTLSARARLLATGGRKTDPADALHVAQVAL-FRQDLRKVTP-EDQSTILRLLTERHDDLVNERTRTTNRLHAVLRDL	TTLTSLPGLGTVLAARILGHIGDIDRFPTEHHFASYVGAAPLDASSGKNIR--HRLNTGGNRALNSALHIIAVCQIRNPGRGQDYY
9b7f94de8a1e5c72e1		Actinobacteria	Bacteria	AGIDTHKDTLAVAVVDQVGLPVAVAEEPNTRAGFVRI-GKLLAAYQVVRVGIEGSGHYGRCIAAYLALDDVSVVEVPTLMTSRERGAQPGKGKTDPVDAVAIARITM-RESTLPPVRLAVGEAADLRALLDYREDLVTERSELTNRVHADLLGL	-SLTRLHGVGPIVAGRFLAEVVDINRYAGRNAFAAINGTAPLAASSGRTKR--HRYNPGGNRRLNRSLYTMAITQIRADTEGRAYY
87954254d437d5792c	IS1547	Actinobacteria	Bacteria	VGADVHKRTHTFVVVDAVGKKLGHKTVKADGSGHDQAIRWIAADREGLRWGIEDCRHLSARLEIDLLDAGQAVVRVPAKLMAQTRSSARTRGKSDPIDALAVARAVL--REPDLPVASHDEASRELKLLVDRRDDLVKERTAMMNRFRWHLHRI	-ALIELRGCGALTAAKIVGETAGIARFSHEAKYAMHAGVAPIPVWSGRTEG-RVRMCKAGNRQLNAALHRIAVTQLQRPGPGRTYY
040ab38b8a6c14e6c6		Actinobacteria	Bacteria	-GADMHKRSHTVAAVSAATGEVRDETVQVGVKGFAALLIWARDLGSERVWALEDCRHVSGAFERFLIGRGERVLRVPTKLMADVRRGARERGKSDSIDALAVARAALrEGVQKLPVAQLDGPELDLRLLVDHRERLVRQRVALNSTLQWHLHDL	--LLNEPGFGPLTAGKLVGEIAGAGRFSTDAKLARAAGVAPIPVSSGKTNR--HRLDRGGNRQINAAIHRVAVTRARCHAETIDYV
f6921f95d6104325ed		Actinobacteria	Bacteria	VGIDPHKKTHTAVIIDPSGDRLGQATVPDDADAVVKLREWINASGQPVRWAIEDGRGMARRLATALAVTGESVVWVPVRLMVKARNHTGPRGKSDSLDALAVAVAAQpDNQKYLARHTSDEPGADLAPLVDYRADLVAQRTQLISRLRWRLHQ-	-TLLTIPGVGPTVAATIIAEIGHPARIRNAAAFARLTGTAPIDVATSGTDR--QRLDRGGNRRLNTAIHTVALTQARHHEQAQA--
4e7ecfa1eba220aaf8		Actinobacteria	Bacteria	IGVDTHKQFHVAAVLDERGAVLSTATFDADRAGYRALINWSGRFGLPARFGIEGTGSYGRGLASAVRRNGHDVIEVMR--PDRQD--RHRRGKSDALDAENAARAVL--AGQAQSIPKNAEGIVEIRHIKIAKDAAVKARSAAMQSLKAVLV--	-------GIGPDHASELLLALGDNERLSSEAAFAKLCGVCPIPASSGKIQR--YRLNRGGNRRANAALHGIVVVRMKYHEPTRTYV
00289b2be5cbe8c713		Actinobacteria	Bacteria	LGVDTHGEVHVAAVVSPLGKVVGTESFPATAAGYRRLLVWARKRGTVRRAGVEGTGTFGAGLSRYLLAQHVEVIEVNR--PDRTARRL--LGKSDPLDAQAAARAVL-SGRARAQAKAGDGPVHSARMLKLAKDSAVKARTQAINQLKAVLV--	-------GIGPDSAVTLLITMGDNERLNTEASFAALCGVSPVEYSSGRRST--RRLNHGGDRQANAALHRIVFTRLRHDPRTQAYY
af1ff673b37072dd66		Actinobacteria	Bacteria	-GVDTHKDIHVAVVIDDLGRRLDTASFATTTAGYRDCYRWLGGHGEILAVGVEGTGSWGAGLSRYLRGRGVNVVEVNRTNRQTR----RRKGKTDIVDAEAAARAVL--AGEATVTKAGDGPIEALRQLRLARNGAIKARTAAAYQLHSL----	---LERYGVGYETAGALLCAAGDNERLATEGSFAALCGSTPVPISTGKTDR--LRLNRAGDRTANSALWTIVMTRIAAKPPTVAY-
5472ca794b466fd146		Actinobacteria	Bacteria	AGADTHADTVHVAAITMTGAAVADRQFPTTRVGYTAAISFLTSLGQVERIGVEGTASYGAGFTRALTAAGISVVEVTR-AVKSTR---RLKGKSDPLDAYSAARTTL--ADDGLAI-PKDDATSGLRALHIARRSAVKHRTAVINQLKAMLV--	--LRSAYGVGPDTAAQLLITAANSHRLHSEAAFAALCGVAPVPASSGKTTR--HRLSRGGDRAANNALHRIALVRLSSHQPTRDY-
1e5d5f63f18c1b66cb		Actinobacteria	Bacteria	-GVDTHGHTHHAAVLDRVGRVLGDRQFPATAVGYQALLAWLRSFGRVAKVGVEGTGSYGAGLARHLTAHGIALVEVDRPDRRTR----RAKGKSDPIDAIAAARVAL-SGQACGTPKTRTGPVEAIRALRVARGGAVKARTAALNQLHGLIT--	-RLSALTGVGAEVAGQLLTTAGDNDRLRSEAALAHLCGTAPLPASSGRTNR--HRLNRGGDRQANRALYTIALCRMRYHPTTQAYV
7a412a78249ec8ce0d		Actinobacteria	Bacteria	VGVDTHKNRHIAVALDRLGQLLGELSIQACAAGYLELWARLAEGGQQLVFGIEGAGSWGAGLCEHLQLAGCSVL-----EVERPRRRERRTGKTDRIDAISAAKRVL--SDEGTSTPRQQGTRRALAALLVARRSATCERTRLLNQLQSL----	------VGVGPISAAKLLV--CDPARFYSEAAFARCNGTAPLPASSGKTVR--HRLSRGGDRQANNAIHTIALSRSLHHPETRAY-
54afde6a98ca9a4621		Actinobacteria	Bacteria	VGVDTHTDTHTAALLGRTGAILAQLVVPADPTGAAQLLAWLAPAGGPLCWAVEGTRSHGVGLTRHLQRCGQHVIEAPR-----PRRRGRRSGKSDQLDAIAAARAVLlDGGTAHTLPRTDGDREALPQLLVVRRHYSDTRTATVNLFKSL----	--LLDIYGVGPVTAAVLLTTWSHHGRCRNEAAYAALAGVNPIPASSGRTDR--HRLNRGGDRQLNAALHTIANTRRRSHPTI----
0196f2bfe8a9e192a8		Actinobacteria	Bacteria	IGVDPDRDRITAAIVVGTGGELQRREFPATRAGYRAAIGWNGTESVSRVWSIEGAGSYGAGLAMTLQAEGEQVVEFDRPATKATR----DGAKTDGLDAVRAARELL-GRTKWAQP-RARGEREAMRVLLVARNSAQVSRVAAINELKALV---	-------GVGPICAAQVYVAWSHPGRCRNEQAFARLAGVCPIPATSGQNQT-RHRLNRGGDRQLNRAVHTIVTVRQRHDPATREYI
cf23fc48954969ff9d		Actinobacteria	Bacteria	IGVDTHKHTHTYAAVAANGGVAATVMLPATPTGFAEMFNTLAEHGQRRIWAIEGCGSWGRQLVRWLTTRGEHVVEVDRPQRPKRR----MGIKDDTVDAIRAAREAL--THKYVSIPRSDGIRDAIGAAMIARASAVQAAGDAERQLLSL----	-------GVGPIVAAAVLNAWSHPGRVHSPAAFAMLAGCAPIPASSGMTTR--HRLNRHGDRQLNRAIHTITLTRMRRDPRTIAYV
0c662e5f282b6d1192		Actinobacteria	Bacteria	--------SVDLAVVDTTTGGVRAHADQADGPGYARMLTWRQQAPGRRMWALEGTGSFASGLVTTLAEAGEDVVEITGG-------KRGRGAKSDRLDAVQAARTAL--SREQQATPRARGLREALRMVLVTRQAVLVSRTKAINELKSLI---	---LAEPGVGPVVAAQLLVSWSHRGRVRSEAAFAALAGAAPLEASSGQKVR--HRLNRGGDRNLNRALHTVAITRMRCHPETREY-
0c21e33e2db5013d1f		Actinobacteria	Bacteria	-GGDTHEATHTIAAVRADGAVLARLTFATTIVGYESALAFDKHAPGRRAWALEGTGSYGAGLVRVLLARGERVIEIDRPAALA----GSSHAKSDELDAIRAAHTAL--GRARHASPRTSDSHDGLRVLLRTREGAVTARTAAVNALQAA----	-ALLALPGVGPICAAQFLVTWGHEGRFPSEAAFAHAVGAAPIVASSGKTNR--HRLNRGGDRKANRALHTVILTRRRHDAPTIEYY
21558effa48ca90754		Actinobacteria	Bacteria	IGVDTHAASHSFAVIAPATTAVGQEQFPATAAGLSRAVAWHAGSPEVALVVVEGIGSYGAGVARAFMAAGYRVVEGGAQSAGDR----RGQGKSDALDAVRIARSVTtDTAQLREP-RADGIRNALRILIISREMMTRERTAAVNALTALVR--	------RGVGPVTAAVLVVSWSHHGRVRSEAAFAALAGTCPIPASSGNTTR--HRLNRGGDRRLNWAIHTIALGRMAHDPDTKAYI
ac7169fc5cc96e159d		Actinobacteria	Bacteria	IGVDTHAATHTYAVLTGATGAVVDATFPTTIAGMERALAWVGRRTGQALVVIEGIGSYGAQLARAAQQAGYEVAE-PASIPRSAR---RSMGKSDELDAQLIARSVLvATDRLRRPRLGEGDREAMRILLGARDALNTDRSQAVGALTALV---	----AEPGVGAVNAAVLLTVWSHPGRIHSEAAFAAIAGVSPLPASSGKTTR--HRLNRGGDRRLNRALHSILLTRLRTDPATRAYV
8937edf772f8e79a8f		Actinobacteria	Bacteria	IGVDTHAATHTYAVLTNTGVHIDTQTFPTSEPGLRRALSWAGRRTGDGLWVIEGIGSYGAELTRTVQDTGYEVVEAARMSSKTRR----GIGKTDPIDAFRIASTVLmSTDRLRRPRRHDDIQATLQILLTARHELARERTRAVNALTALLRT-	--LTSETGIGPVTAATVLAAWAYPGRLRNEAAFAALAGASPLPASSGNTVR--YRLNRGGYRQLNRALNVIAMHRTIHDPETQAYV
05a3b180279e7cd126	ISAar16;ISAar18;ISAar29;ISBli24;ISBli31	Actinobacteria	Bacteria	IGVDTHARNHVYTIITNTGLLVATRSFPTSRAGIKRALNWAGRRTGDTLWVVEGTASYGAVLTGHIAAAGYSVVEAGRMDAKARF----GVGKSDELDSYRIAASVLlRTDQLRWPRQGAGVRQALRVLLAARDAMTTERTRMINSLTALVRT-	-VLLAEPGIGPFSAAVCFTAWSHPGRVRNEAAFAALAGVNPIPASSGNTHR--HRLNRGGDRQLNRALHTVITNRMIHDERTRDYV
6c5f9d19a199e98fee		Actinobacteria	Bacteria	VGIDTHSRTHTLAIISTTGAEIANDTFPSTNTGMNRALRWISRRSSRVLLSMEGTGSYGAKFRQLATESDYRVIEAPF-PERR---VGRKRGKSDSIDAARAARAVLiETDELREP-RAGQHHMALRVLTVARTSMVRERTAAINSLIALLR--	QALLDMPGVGPISAAAIPTAWSHPGRVRSEAALAALAGTCPIPASSGGKTR--YRLNRGGDRQLNKAIHTIAIVRMRSHQDTREY-
2322e8c0d0a099248a		Actinobacteria	Bacteria	VGVDTHAKNHVLSILEATGAEIVCQTFANTSQRAQAWITKTRADLREVLVSMEGTASYGTRFRVALEQAGYRVVEAPRLLVRGRKK----LAKNDVIDAFQIAARTLgKDETELTIPKQGDYREALRILVAARKQLTRATTVNINSLTAL----	-ALLEMPGVGPVTAAQMIISYSHVGRIKSEAAFAALAGTSPIPASSGNKVR--YRLNRGGDRALNNALHTVALVRLRNDDQTRAYM
047ce5ac49227eb0fb		Actinobacteria	Bacteria	IGVDTHAASHTLALITAGTGAVGQQQFPTSPSGLRRAVDWIERTHSPTLIVIDGAGSYGATFTEQLSAAGLTVAEAPDVAATTRR----RRGKSDAVDAVAMAQAAR--SLDINELPRAGGDRTALRVLTVAREQMSGERTRAVNALTALLRT-	-QLLALPGVGAVVAATVLLAWSHPGRVRSEAAFAALAGASPLPASSGNTTR--YRLNRGGDRRLNRALYTVALVRMGHDPRTRDYV
51cff9e91b0a16bae5		Actinobacteria	Bacteria	VGVDTHAATHHYAIIESTGGLIDDAEFPTHTKGLLRAATWITRRTDRVLVSIEGTRSYGAQITTLLAQTGYRVVDAPS--PR----RERGTGKNDHIDAVVAARGSL--HKRLDQLADAGDTSTTLQILLTARDAMTSERTRAVNALNALLRT-	-SLLDLPGVGPITAAIILAAWSHPGRVRNEAAFAKLAGTSPLEVASGNRHE--HRLNRTGDRRLNSALHTIASSRMRHDERTHDY-
8f2604ee7145bf28a3		Actinobacteria	Bacteria	VGVDTHAAAHSYAIVDSAGALLDEQAFPTTTAGIREWIARTNGDLDGVLVAAEGTGSYGAVLAENLAEVGYRVVEAPT------PRRERGRGKTDAMDAEIAARNTLtLPTRLRD-RRGGQDQVALQVLTTAREQLNAERLRAINALTALVR--	--LLGMPGVGAVTAAVVLCVWSHPGRVRSEAAMAQIAGTCPIPASSGNTVR--HRLNRGGDRRLNWALNTVVLTRMRTDPTTRDYV
2a60f5b0064c70a8dc		Actinobacteria	Bacteria	IGVDTHARTHTYVSIDSTGRVVAEETFPTSPPGIRRAIWWDRVSSGPFLAAVEGVSTYGSLLCAALRDAGIPLTEARP--PKRA---ERRGGKSDAIDAEAAARDALgQQLERLIVPRMGTQRAALRVLLAARRNIEQHQAADRCALTALV---	--LLEHAGIGPVSSAVFLAAWSHPGRVRSEAAFASLAGACPIPASSGNTIR--YRLNRHGDRQLNWALDVVARSRILHDPDTRAYA
28130e49cb875daebe	ISAar41	Actinobacteria	Bacteria	IGIDTHAQTHTYAIINTTGAREHCQTFPVTTPGMNRAVAWRRNIHGESIAAVEGTRSYGATISHALTQAQIEVVEAKPPRRK----DQAGKGKSDEIDATAAAMSIL--PKDITKLQPRSEGVAALSILSASRGRIDAQRTINRNSLSALLRT-	-ELQQVFGLGPVTTAWILIAYSHHGRVRSEAAFAALAGVAPLQASSGKHER--HRLNRSGDRQLNKALDVVAQTRMGHDEATKEYV
1105ab3f86ce695869		Actinobacteria	Bacteria	VGIDTHARTHTYCLVHTTGAVVDTATFPTSKSGNARAISWHRRSPGSVLAAVEGTSSYGAGITAALLEQGFDVAEVRP----AARSAHAHAGKSDLLDAEAAARSAI--GRDYNTLARQTGARAALRVLLASRSIIDQQRTANRNALTALLRSV	--LQDLPGLGPVTAAIIVCAYSHHGRVRSEAAFAALGGIAPLPASSGNTSR--HRLSRSGDRQLNRAFDIAVRTRMSYDPATRAYI
387fa574652d86f4b7		Actinobacteria	Bacteria	IGVDTHSRTHTYAILNTRTSEVHGPTFPTHPAGRARALAWRHTNGEPVLLAIEGASSYGQPLTLDALTAGLPVTEVRP----PVRASRARYGKTDEFDALAAARATLtCPVDQLAQPRQGDLRGALDVLVLTRDQLTRDSTSTSHELTALLRRY	--LLEQVGVGPVSAARILVAYSHKGRIRSKHAFARLAGAAPIPASSGNQHD--DRLDRFGDRALNSALYRIVQTRLLHDPETKAYF
1df75db9b238f1103e		Actinobacteria	Bacteria	VGIDTHSRKHVSTIINNLGVVIARREFRVTSNDINKFADWAGVENEKILFAIEGTSSYGETLTQALLKRKLRVTEVKPPKTKSRG----GDGKTDQIDSELAALNIL--RLPVNKLPRLGEKRKTLRVILGSRRMLITQQTMNKNALIALLRS-	------TGVGPVTLAQVLCAYSHKGRVRSAEAFASLAGTTPIPAASGNTNH--FRLNHYGDRQLNHALNVIALIRMRIDTTTKEYV
bfb3cff3f307d2b060		Actinobacteria	Bacteria	VGLDVHASQTACAIFDSETGEVITRRVLGRP---HEVMGVLLELERPVRAVYEAGPTG-YGLARRARAAGIDMQVCAPGMIARSP---TERIKTDKRDAMKLARLHA--AGQLVCVHVPSVEHERLRDLARCREDARQDLMRAKHRIGKFL---	-RLRCLHGIDTLGAFGLCGEICDFQRFTRPTALSAYLGVVPSENSSGDKPQ--GSITRPA--------------------------
ccf8316eac545a8efd		Actinobacteria	Bacteria	VGLDVHARSVIAGLIDEDTGELRLARAPHQAT---ELAGWLAGLAAPVRVAYEAGPTG-YGLARALQDAGIDCLVAAPSRIPRAP---GERVKNDRRDAARLARLLR--AGELVAVAVPSAAAEGARDLVRAREDARADLMRARHRLSKMLLRY	--LSCLRGVSTLTAVALAVEIGDW-HRLSGATIGAYLGLTPSESQSGARHS-RGPITKTGNSHARRLVVEAAWHHRRPHRRS----
184bca02f4d0915305		Actinobacteria	Bacteria	VGLDVHALSVVAHAVDEETGRVKRARLCPDHAE---ILAWLHQLRSPVRVACEAGPTG-FGLARTLTAADIDCVVAAP--SKLIRP-GGDRVKTDARDAAHLTRLLR--LGEITAVTVPDADVEAGRDLVRAREDARADLMRMRHRLSKLL---	----CLRGIAALTGLALTVEIGDWTRF-TGSSIGAYVGLVPTEYSSGATRV-QGSITKAGNAHVRRLLIEAAWHHRRTSPTMRARW
10237d97d1ac20913f		Actinobacteria	Bacteria	LGLDVHKDSIAAGVLGTQESSPRIELIGPGPDAVRRLIKKVSGSPERVRACYEAGPTG-YELHRLLTGLGVRCEVIAPSLIPKAAG---DRVKTDRRDAGRLARLLR--AGELTAIRVPTPTEEAVRDLCRARADVVEDQRRARQRLGKFLL--	-RLACYRGVAELAGLTFATEVCDWRRFPSAPSFMAFTGLIPSEYSSGGSQH-RGHITHAGNEHLRTQLVESAWTYR----------
060347c3f3858541c3		Actinobacteria	Bacteria	IGMDTDAKKNQVALYRGWETQPAAEEAGMDEKGIKRLIERLKREEGEVRCVCEA-GPCGYELYRKLRKAGIGCDVIAPLTPKKAS----DRVKTNRRDARNLGRLYR--AGELTVIGVPDEKQEALRDLTRAREDVREDLTRRQHRLNRFLA--	--YQTLRGVKTVTAMTIVAEVWDMRRYWRAPQFMGSTGLVSSERSTGDHER-RGKITKTGNAHLRRVLVEAAWHYR----------
df881a15d3bfcba8b3		Actinobacteria	Bacteria	IGLDVHREFCEVAIA-EAGEVRSAGRIETKP-EVLELFTQ--SLGADDRVALEVSGNAWE-IARIIEPHLAQVLVVSPSETGIR----QARAKTDRLDARALAKLLA--AGSLEGLWRPDEETRALRRRLSRRAQLVKGRTRAKNEIHAAL---	-RLMSVPGVNVITATTFLAAIGEIDRFPSPRRLVGYLGLDPRVRQSGEGPTaRGPISKQGSAPARWALVEAAWSVVNAPGPLRAFY
cb2e682198f4e52c34		Actinobacteria	Bacteria	VGIDWAYRRAAWCARSGNGEIRDEGVVPADEDGLAKLVIR---LGSDVTACVEMMSGA-VWVRDRLRAAGWRVDVADARKVKAVA---PLACKTDKVDARVLAELCR--RDLVPALWVPSISDRELRERLNRRAHLIRLRTAAKNRVFGALSQ-	RLLVTIPGVGEHLGLMMAAEIGDVARFSGPRNLIGFAGLAPRVAQSGQSSR-TGALSKAGSRALRWAAIEASQCAWRPTPWNR---
08d8cebe20c0ac13e5		Actinobacteria	Bacteria	-GFDVHRKQITFDYVDDDGLVRFGEIRPATRKTLRGWLSE-HCPEGDAEFALEGCTGWR-YVVDELAAAGVAAHLGDPAEIAVARG-PKKRAKTDRADARLLRTLLL--QGRFPESWIPPAHVLEVRVLGRLYCTLMDERRAWQQRIHAQL---	RALQAHYGIGWLCAAIMWAEIGDARRFASSDRLVRFAGLDVTVYSSDRKCA-PGHLSRQGSPELRWAAFEAAKCAARRGSP-----
2fd6446f553d66152b		Actinobacteria	Bacteria	-GLDVHRAQITYDYIDTVSGEVRRGKIPALREDVRAWAER---FGGEADVAFALEGTTWLYVVDELRRSGIEAHLAEPADTAAMRG-PKRRAKTDGADARLLCNLLQ--AGRLPESWIPPPHVEQVRVMVRLRKALLEERSAWYQRLQAKL---	----GIYGVGPLTAVCIWAELGDVRRFGSSRRAVRHTGLDITVHSSDGKRS-PGHLSRQGPEVLRWALYEAAMCAARTGSPDHAYY
1af73a2889ade818ca		Actinobacteria	Bacteria	IGMDVHAKFTTVAMRDADGKVVRRERLDHAD--RSALREHLAGWPAEASVVLEA-SFGWMWLAELMDEAGLSPQLSNCYKLHQLRK-ARGWVKTNKKDADLLSLLPF-ETDRWWQVWLAPPAVRDRREWMRYRASLVAVQTATKQRITALLHRF	DRLATIPGVGLILAHVLIAEIGRIERFRHHRALASYSLLAPLADESGEQDAtTAHLGHRGNRTLKWTFIEAAHAAIRHGGQWRRR-
093127ffe284e81e0e		Actinobacteriota	Bacteria	-GVDTHLDTHVAAALDPLGRLISTESFDADAAGYKALLAWLETFGQVDKIGVEGTGSYGVGLARFLRRRGVEVIEVNRPNRQARR----NHGKSDPLDAVEAARAVI-SGRALGTGKTKDGPVEAVRVLVVAKRSARQARVKAIVQMRHL----	--LMARFGVGPDTAASLLVAAGDNERLHSEAAWAHLCGVSPVPADSGKNAG-HLRRHSGGDRQANSALWRIAMVRIAHDPETRMYF
03bbf92f9f16ce0451		Actinobacteriota	Bacteria	IGVDPDRDWITLAAVDAHSSGVVAGRFPAERDGYRDAIEWAHSVPGERAWVIEGTASYGRGLCAALQGNDELVVEFDRPTRKA----TKDGAKSDSLDAVRAAREAL-GREQLCEPRAHDGIREAIRVHTVARAAAVRARTAAINELKALV---	------FGVGHVTAATFYLAWSHRGRCRSEAAFARLGGVAPIEATSGQNQT-RHRLCRGGDRQLNRALYLVAVTRRRSCPTTRAYI
589624ebb53b4b9e71		Actinobacteriota	Bacteria	IGLDVHARSIAAAAFIPETGEVVQRSFPYDPSSIAEWAAS---LPQPAKCVYESGPT-GFDLQRRLEGLGVECCVGAVTKMLRP---SGERVKTDKRDALFLARMLA--VGNVVEVATPSPEMEAARDLARAREDCRHDLMRARNLLSKFLL--	-ALSCLRGISTLTAFSVAVEVGDFSRFPTARAFMSYLGLVPSESSSGEAVS-RGRITKTGNAHVRTTLIEAAWHHRAFNP------
065fae22225aae8096		Actinobacteriota	Bacteria	VGLDVHARSIKAVALDAMTGEVRSATFGYDAAEVAGWVSS---VDPSAKCVYE-SGATGFDLQKRLSSMGIDCVV--GAVSKMIKPPADRKRKNDRNDAEFLARMLS--VGNVVEVWVPDDGCEAARDLSRALDDAREDLKRCKQRLSKFLL--	---RCLKGIDVTSAADLVFEAGEFSRFKSARSFAAWLGLTPSEHSSGESVR-QGGITKAGNKHLRRVLVESAWHYLGCSPHSKD--
f5b5c9d331f72a25d2		Actinobacteriota	Bacteria	-GLDQHRAQITAEWIDTDTGEVERARISPHREPVRRFLRR--FRGCELEVALEATTG-WRFVVEELRGVGAGVHLAEPAETAGLRGPK-KRAKSDRADARHLRELLM--VSRVPESWIPPDHVLDLRARVGLRHTLSEQRGEWQQRIQAVL---	RALMAHYGIGELTAVTILAELGDCRRFSSSRHAVRYSGLDITVHESDRRRA-PGHLSRQGPPALRWALFEAAQVARRTGSPDRDYY
07aa5fa35bf7f07539		Actinobacteriota	Bacteria	VGIDLHRRSTTIHRMTEDGETLGVEKILSQP---FELAQAISAAGPEPEVVLESTYG-WYWAADVLKECGAHVHLAHALGNNWG----NRRVKNDKRDAADLALMLR--IGRLSEGWIAPPEIRELRELVRYRHSLGRHRTSAKAQIHGVM---	RALVRLPGVGKVLGAVFVAEIGDISRFDSAKKLSSWAGLTPKHKESDEVVR-RGAITKQGSRLVRWAAIEAVGNYRKGNEKLRADY
52d0a44465f45a0045		Aquificae	Bacteria	VGVDVGA-TFSVFAIDGQVYKVKHSQLQEFKEKLIELASN-----RRIKLYFEQTGRYSLPIVETFLDI-AELFLVEGKKLKAARELFSAPSKNDYYDARLLAIIGV---LPISVIPL-DYDAYTLRFLMQRRVRLEKSIQQSINKIRQCIAVL	QVLTSFPGIGKNRALTLKASYIDIRRFPNWKTFIKFMGFTVQDNQSGTSVKyKKKVNS--NRLVRREMYMLCQLFKREDNPAADYY
02d22f79c06e8bf563		Aquificae	Bacteria	AGVDVSKDKVSVAVLTSGGTKLTSGDFDITTEGLRLLELTLKHLKDEISMAIEQTGTYSMPVILYLMERGLRIYLVDGLNFNRFIKLEGR-KKQDKADAVSLAEYLR-RGLPARLITDKDIKAYGLKVLISQREHLLKVKNQIENRLRQLVETI	------FGFSETTIAYFISVYVDIGRFKDVKAFKSYMGLGLRIYQSGKKEK--NVVNSYTNKYIRKLLYMYVQAVRRSNRRVKEYY
ab13cefafe651f6cf6		Aquificae	Bacteria	-GVDVDSKACQICVKDLSKRTLLNQKIHNLE--LTAFVENLIKAFQETLVVMESTGKSYYLFKHVFERFGYEVRVENPRFISRFASLSVRGKKTDKYDAEVIALYGI--ERCLNSYKV-SYLPNDLKSTVRH----------------------	-LLRTIPGIGPMSSVVLYAEIGDIERFRDRDDLWAYFGMDPRNEESGQSVRrSSRISRAGISYVRGILYMIAFRLTRKGPYFETYW
42680d1df016509fc6		Armatimonadetes	Bacteria	VGIDVSMDTLDVAFIGARGKP-CSFKVPNDREGFDETFRRLAGAAEAWRIALEATSAYHRAVVAAMLERGVEVLVLNPKQARDLARGLGVLRKNDKTDAGVLALCAK--MAWRKPERLAQGAGYEIQEVSRRIEGLTAQRAGEKKRLL------	--VRTVPGCGRATARKVVSEMLVVPRARTTAQCVAYAGLAPHEQTSGSSFRrKSSTFSSGNKALRTALYMGAVSALRHDAQSRDLY
fca2e19e7b0849d50c		Armatimonadota	Bacteria	-----------------------HREVPNRRKEVRRWVRS---LPPGTALGVEATNRYHELLVEEALEAGLTAYVLNPREVRSYKDSLSHRAKTDRLDCEYVARFLErERDRLFPYVPPGRRHGLAGALLRQRDLLCRSRLSLQQSSR------	RRLLRVPGVGPLGAAGLCAAVSS-RPFASADAFVAFVGLDLRVEDSGALKG-KRRLSKRGDPLLRKLLYLAAAALSRTAK------
0348f8160ebbfa8ffe		Atribacterota	Bacteria	-GIDVGSESHHVTILDEEDNVLYNKKISHKINEFAELFRKEKKEKGEISFALEGKNGYGAPFDQLLINQGFTLYNVDNLKLKRFRQAFAGEWRDDQRDALMLSKMLKkDHDSQRKIEKPSPVTESLKLLSRHQQTLIDERVRLTNRLRKKLLEV	-HLKTIPGVATKLASRFIGEIGGINRFPAEKQLAVYCGIACVDNNSGKITK--AKAVYKANKICKQTLITMAGGSIRLSLQCRAYY
0c9afb07f868d94cea		Bacteroidetes	Bacteria	AGIDVSSTEMQVCVLD--READNNRKFGVFTEDLDKISDW-LVSCRITTVAMESTGVYWVPLYMHLVSRGIEVYLVNAASVKNFV-----EEKTDEVDAESLMLMHA--YGLLKPSYQVNNFAREIRNLSRHRDNLTRTAAKEVQHMQKSM---	-NLMRIPGINQGSLLKLVGELHDFEKFETYKKFCRWQNLAPNNKITGGRII-SSKLPKRKNP-VGQIFRELAVSMSSAKGPFGDYY
6c325142f9ff659924		Bacteroidetes	Bacteria	AGIDVGKDLMQVSVPS-DRCEESNRCFGTFTQDLQKIVEW-LKTCGIKRVVMESTGVYWISIFLMLQEAGMEALLVNAKEAQNVA-----GRKSDVSDADWLRFLGS--CNMVKPCYQVEAVSRRLRVYNRLRMTATRDMARDMQHMLKSMEQM	--LMLIPGVSHLTLLTFMSELPNFSKFATPEKFCRWLNLTPDDKVTGGAVK-SSKVPKRKNP-VGQALRQCALCVQRREVPLGQYY
1352ca9073bb418065		Bacteroidetes	Bacteria	AGIDIADTEMQVCVPENDGDN--NRRFGCFTYDLNNIVDW-LLSCRITTVAMEATGIYFLPLFLKLKDSGIDVLLANPRDVKNI-----SGHKTDYADAEWLMLLHR--YGLLKPCFQPDNTARKIRNISRQRSNLLQEADRHIQYMQKAMEQM	----NIPGLKDSAVMQLLGELHDFEKFETAENFCSWCNLVPNNKISGGKIL-SSKLPKRKNPV-GQIFRIAASPLSRDKGEMGNYY
3080d6365fcbae411c		Bacteroidetes	Bacteria	AGIDIASNEYQVCVPE-DRDSDHNRRFEAFTCDLEAIALW-LYQCRIKTVAMEATGIYWVQLYIVLEKHGFDVVVCNAKHIKNL-----GEKKTDYVDAGWIQLLHT--YGLLTESFQPENQIREIKDLSRHRERLIDKNNQSILRIQKSLDM-	--LTRIPGISGLTAFKLAAELANFDKFPTVDKFCAWLNLVPNNKGSGGKII-SSKLPKRKNY------------------------
29902945d333af7641		Bacteroidetes	Bacteria	AGIDISSKDYVVSVMDRDKKNIRTFAFTCDLKEIARWLLA----CKIDTVAMESTGVYWKQLFMVLQEHGLEVFLVNSRHVKNV-----NGKKTDEQDAHWIMRLHT--CGLLTNSFQPEERIRTLRELLRHRKSLNKSKTIAVNKMTKTLNT-	---LKIYGFSDETALTLFAEVSDLSGFATANKFASWTGLAPNNKISGGKII-SSRLPN-KKHDVKKALIQAANSLYRSNNAMGDCY
803ad8ca9a8784722f		Bacteroidetes	Bacteria	AGIDIGDTLHVVAVPEECCKGPNVRDFGTFTDDLFSIVEW-LTECGITTVAMESTGIYWKNLGLLLIERGFEVYLVNARHTRNI-----SGKKNDQSDAQWIQKLHS--CGLLKNCFLPDDQTDVLRTLVRQRRKLIRDSSTAVLRMQKALE--	-----IYGLSEVSALEILSETTDLSKWPSAAHFASWLNLCPNNKISGGKLI-SSKLQRKKPNAASQAFRMAA--------------
267b25dabd1fbf3faa		Bacteroidetes	Bacteria	AGIDVSDNAGMLVAYPFNDHEIAIEEFECYTCDLRRLSSR-LKEYRIESVAMEATGVYWIPLFLLLQEDGFEVYLVNSKHVKNVT-----GRKDDESDAEWIQKLHR--CGLLSASFQPDNLTRSLRSLIRHRSDLVATRSCYLNRMQKALEQM	--ITEITGISEISALTILSEATDMSKWKTDKNFTSWLGLAPNTKISGGKLI-SSRVPK-KKHYAGQSFRMAAMSLKNNKGPLGDYY
9ac85737558d92724b		Bacteroidetes	Bacteria	AGIDIASEVHYVAVPDRCENPVRNFTFTVDIHSMAKWLKE----CNIDTVAMESTGIYWVQLLLILEEYGIEVFLVNARHIKNVS-----GRKSDVLDCQWIQELHS--YGLLSASFQPDSITRELRTYLRHRKSLTESYSKEVLHMQKAFEQM	---TKIFGISELTALDIVSETIDMSKWKTHKHFTSWLNLAPNNRISGGKLL-KPKKSRKKNKAG-QAFLMASYALQRSDHWLGQYY
5551807fafdece5860		Bacteroidetes	Bacteria	AGVDIGSQFHVVAIGDDPKQHVQQFGVSTKE--LFRLAQW-LTDNQVKHVAMEATGGYERPLVNVLQEADFEVLVTAGANTKNYR-----RFKSDTSDAIHIRTLHS--LGLLPPIFLPDEFSTLIRPLVRLRRSLVEDAADYIRRIQKALR--	--LSNIPGFGRDALLTFIAEVGESSKFHSAKAFAKWLGFTPNNKASGGKVL-SKKTLK-NKSTLPNTFRMVANSLG----------
e7a0f82527b8877d1d		Bacteroidetes	Bacteria	AGIDIGSRSHFVAIGQ--GEKDV-REFGVYAEDLSAIVQW-LIENKITTVAMESTGTYWQNLFVELINAGLEVILTNGKFTKNIN-----RKKTDVLDCQWIQKLHC--LGLLPSSFLPDHTTERLRTYCRHRDNMIGQRANSIHKMSKFLK--	--LLAIPGVSHSTILSIMSEMEGVSKFPTAQHFASWLRLAPNNKISGGKTL-SNRIPQ-GSNRLKIALRNSANAIGNLKSDLAK--
ae2f90af73508bdd84		Bacteroidetes	Bacteria	AGIDVGSRSHFVAVGQDQVNDVAEFVYSKDHQELLSFLRE----HNISTVAMESTGSYWQPLFYAIQCAGFEVLLVSGHQTKNVR------AKTDVKDCAWIQKLHS--LGLLRGCFLPDKYTARLRNIYRHRISLIEESAKMTNKMQKAMR--	----AIESISSSTVLTLICEIQGIYRFQSAKQFASFLRLAPNNRISGGKVI-SSRTPKGGNK-LS---------------------
82a06f67add56f8ef0		Bacteroidetes	Bacteria	AGIDVGSRSHYVATGQ-NKEDVKKFGVCTDD--LHQLCKY-LEQQGITTVALESTGSYWQPLFVLLQQYELNPVLVNGKYTKNAA-----GRKTDVQDCQHIQKMHS--LGMLEGSFIPDLFTETVRQYYRHRQTLVEGAARYINKMQKALRM-	--LSQIDGLGLGFLLCLISETLNLSSFPTGKQFSSWLQVAPNVKKTGDKVK-SSKTPK-GKNRLAHAFMHAANSIG----------
03c1f2b1dbe047f7ac	ISPpu9;ISPsy35;ISWpi13	Bacteroidetes	Bacteria	AGIDVGNSAHYVAVRDRDPQPVRR--FECFTADLYRLADW-LKSCGVNTVAMQSTGVYWVPLYDILEERGFEVYLVNARHTKNLP-----GRKSDVQESQWLLKLHT--YGLLNNSFHPPSAIRTLRTYWRQRAVHVEGAATCILRMQKALTQM	--LTRIDGIEVMVAQTVLSEVLDMGRWKTEAHFSSWLGLCPDNRISGDRVL--RRGTRRVINRAATALRMAATTLIRSQSYLGAQY
250ba1f2d42d824f0e		Bacteroidetes	Bacteria	-AIDVGSMLMTVAYTDKNNQQYLMETNGFTE-SLEELVVT-LKEAGVTHVAMEATGVYWMALYELLEKAGLKVTLVNPKHFKNVD-----AQKTDVKDSQWLHQLHA--HGLLRSSHVAPELYRELRSYVHERNNYQAQKSDILNRIHKALSQM	--LTKIDGLEEISILEIISVTIDMSKWKTADHFTSWLNLSPRPKITGGKVVfDKRITK---NNASQALRTAAQSLWNSKSSLGK--
942a62e401404ecdf5		Bacteroidetes	Bacteria	AGIDIGANNFFVSID---GEEVKVFTYTDDIKLLRNY----LLENKIETVAMEATGVYWVVLYEMLEEAGFDVWLIDGRETKQVP-----GRKTDVKDCQWIQQLHS--YGLLNRCYVSDSDTKELKSYVRLREDHIRSASMHINHMQKALTQM	----KISGITDYTWLQLYSETSDLSRWPSEKHFTSWLGLSPGQNHSGKKRR---NAKKKGHPPVGQIFRTIAQSLINSK-------
09aef3e46f4d0f6ddd		Bacteroidetes	Bacteria	AGIDIGSEKI---FVSPDGLLVENF--GTYTSEYYRCINY-LQEQGIKRVAMEATGIYWISLYNLLESAGIKVSLVNPKETKQKK-----GKKTDVRDCRWIQKLFS--AGLLKESFIPEGKLLEIRYLVRERLDIIEMGSTYVNKMQRCLEL-	--VTSISGVNAYTCLRLIGETADMSRFETKKHFTSWCGLSAGHHQSGKRSKwVKQA------------------------------
2095fc03638e6e3596		Bacteroidetes	Bacteria	-GIDIGSEKIFIATS-KDDEVVNYDTYTES---YKRAIEY-LKSKEIQSIVIEATGIYWIAFFELLESAGFEVYVVNGKHVKNVP-----GRKTDVLDCQWLRTLHS--YGLLRASFIPPQNIRALRSYVRLRDDNIGLGSQHIQHIQKALEL-	-----VVGISDTMLIQLTSEIINLSAWKTEKHFTSWLGLAPRVNRSGKGRKkKDKIN-----------------------------
8c1cea90ea2a58fb6d		Bacteroidetes	Bacteria	CGLDIHKCIILMCILKNDGQKIIEETLTKDIETMRTTMEQ----HGVVEVGMESTGVYWIP-IWRILQGNFELKLINPYFIKQLP-----GRKTDVKDSEWIATVVQ--KELVRGSYVPGKRIQELRQYERRYVRLCEQSTRIEQEMDRQLHR-	-LLCTIPGINALSAMIIIAELVDLKTFVTAAALTGWAGLKPRNDESAKKIK-STKITK-GNKYLRRILVQCAWGASRLKCRFK---
3b59720a364fc570c4		Bacteroidetes	Bacteria	AGLDVHKDSVYLCIMGQDEGIIFEKTYGVLTPELRQMCHD-MVDHGVTEAAMESTAVYWVPVWNE-LCNSMELKLVNPYFIKQLP-----GRKSDVKDAQWIAECLL--KNLIRGSFVPEPIVQDMRKLNRRIMDLNEDMTYNCNKLDAALQR-	RRIQTIPGVKERAATAIIAETVDMKMFATAACLVGWCGLKPRNDVSNGRYK-SRKVTH-GNRYLRQILIEIAWGASRTRNC-----
1bca937579d9a6af4b		Bacteroidetes	Bacteria	CGLDVHKDSIFCAIYNGENHSGV-KEFSTMTPDIYSMGEY-LQSEEVEEVALESTGIYWIAVWDLLYEMGFKLTLVNPYLIKQMP-----GRKSDIKDAQWIATLLH--KGMLRGSFVPPPVIQELRVYSRKQGKLKQQVTRVLTVMDSILV--	KLLQTIPGISQIAAMTIIAETGDMSAFESSDKLVGWAGLRPRNDESAGKYK-STATTK-GNKYLRSILVQVSWAASRMKSFFKE--
3bbb922b3ff4e5498e		Bacteroidetes	Bacteria	CGLDVHKDMIFCAIYD--GKDSVVEKFNTFTPDLDTMCDH-IASHGVDTVAMESTGIYIKAICTVMRRRKMRPAVVNPFLIKQMP-----GRKSDVADSVWIAKLMY--NGMISDSFIPDGTLARLRVYTRRYRRLVQRRDSTLTVVDQQL---	ARIKTIPGISRISAMCIIAEIADMSQFGSSQRIVGWAGLRPRNDESAGKYK-STAITK-GGTHLKPILIQASWGAVHASSLFHS--
a3066e72bacfee7bbf		Bacteroidetes	Bacteria	IGIDVSKQTLDIGIVS--ISKTSHKKIKNELSGYKEMLFFSLNISHETIIIIEATGGYHYGVVYFLLEQGFSVKVINPSIAKAFAKMSLRGTKTDKVDAVLLAKLGK--IKELPSYTESKSDIKKVTTLIGLRKHLRETRQ-------------	QIISSIEGISEKGAALMSVEIGDITRFQNCKQIVAFTGLDPKVEESGTSVKkKGSISKKGNPVLREALFQSAWFVY----------
203bc6c8271319f065		Bacteroidetes	Bacteria	CGIDVSYKTLEIVFG--KGNKYSKKTFTNDNKGHKVLIKS-LNKKKTTHVCIEATGNYHLDILAINKVKEIKLIVLNPRISNNYAKALNQRAKTDPLDAYVLAHFAQ--SMNHISWQAPDKTMFAIRACGRRLTQLTKDKAKLKNRLHA-----	KLITSISGVADKTAIKLIGEICVLDPEMKAKQLVAHAGLYPTTVTSGTSVNkKSWLSKAGNKYIREAIYMSALQMSYRNPNVAAYY
2f5be870e33b9359e5		Bacteroidetes	Bacteria	-GVDVSKDELVIGCLQAGGWQ--KAKVRNDLEVIGAWLDGF--GVAGKSFVLESTGTYSDRLVHALHQRRAVFSVVSPAQSRAMSGALLKTNKNDDQDAQTLSLLGE--KLQPKPYHMPTGQQKKRAEALSALGSLQKQAQQLHNQLHA-----	ERIGSIKGVGRKTAQTFVAYFGDFSVFQTAKQFGRFVGLSPSEFTSGKSVRqRPRITKKGRGKLRALLFNCARSAMQHNPTCKELY
1fff0f10391815d168		Bacteroidetes	Bacteria	CGIDVSKDTLDYCILPQEIHTSDIPTVHQISNESENIMMDFGSMFDQTLFVVESTGTYSSKVVHALSKMSRPIFLVNPYKSKSYMAAMGVTNKNDAQAAYSLAHMGR--SLDVRLYKPPTMQMQRRKQLLSSLNALEKQKRSLNNQIHAL----	----SVIGIGNKTAETLLLLTNNLETFEHPGQVAKFLGIVSWSHDSGTSIRkRGGITKFGNSYARGLLYMCTRSAIRHNKACKELY
3b59e84281810aa99f		Bacteroidetes	Bacteria	VGVDVSKNILDTLFRFPAGQTAEQRSFSNAKTGRKKLISR-LSQMPGVHVVMEATASYHLGLMYDLNEADIPFMVVNPFCAKAYGRSKNLRSKSDTIDANTLAEFGS--ERPFIPTQMPSDNQLKIRQLASVIRLLTKHRTATKNSLR------	ALINSVKGVGLKTTLILISYLGDLDSFQSAKQVAHFMGLGNVDNQSGQRTR-PRRISKRGHPELRSLMFLCALSAARHNTSCRDLY
dd320631f6e81fec57		Bacteroidetes	Bacteria	IGIDVSKATFMVAYPL-AKEGYRTREYKNTTKGIHEFIRT---LDADDHCVMEATGYYGYLLLYLLNQANITTSMENALKVKNFARTMLSVTKTDKADAQLLSLYGE--RMRPDPFVMPSDSILLLKQKRAAMRQFQKQLTATVN---------	QKLTSVKGVGASLAAALIITTGGFTYFDNAKQVSRYLGICPTYQQSGSSINrKGHINRNGDSHLRSQLYVAAWGMSQHNAECRKLY
04d80dfb9615ac3003		Bacteroidetes	Bacteria	IGVDVGAKFLTVSFNDFENRD-QVLNVENNQRSILSFLKK--FRIEDYCFVIEATGNYSSHILHLSLIQGFESSLINCMSVKHFARMKNIISKTDAEDAKLIRLYGE--MFRPDIYIPKSIEIEHLDQELKLLN--------------------	SLLQSVSGIGEKTSLQLMTATSGFKNFNSAKSLSKYFGLAPRIYQSGKKSY-SPGKCRTSKTHIRGLLYVCSWTAIKHNKPCREFY
001824386e1e9efc70		Bacteroidetes	Bacteria	CGIDVSGDTLDICYQTAEGVLEW-CKCSNGVGGFTEIWKL---TGKDYHFIMESTGVYQLPFCFFLESKKGMYSVVNALQIKRYIQMKLERNKTDKKDAFHICMYGV--DHNPECYKMPSHLYFECRAINNAIETITTEITSFKNKLHSL----	-QVRSVVGIGKRATAILIVTTQGFKHTQTYQQLISYAGLSPKEYSSGSSIRgKVRICKQGGSLLRHTLYMCALNAKETNGACKA--
011fe645d454c82588		Bacteroidetes	Bacteria	VGLDVSKATLAVCHQV--GAHLQHLEVANTPAGFRQLVRC---GGATSLYVLEATGPYYLAVAYHLVAAGAQVAVLNPLVVKRFIQMHLGKGKSDRTDAQWLLRYGQ--QQATPRWQPEEAALVECRQLEHVIELLIRQKTMVYNALEA-----	ALLGSIPGIGRKTAAPLLLFAGGFTSFQNHRQLIAKAGLCPREFSSGTSVRgKARITKMGGGLIRSKLFMCSWSARKANTACRELY
09c0af7ebf2a303154		Bacteroidetes	Bacteria	IGIDISKQTFDVSFR--EENKLLHEVYANNLKGFKEFIES-DYSKGDPIVVMEASGPYYVCFASYLYDNAIKVCVVNPLMVKRFGQMKFYRAKTDKKDASVIMEYGEtEIKSLLLWKPETKGVQSLKQMRTTVELLHKQERQSKNQLSA-----	ELITSVPCIGEKTAMMLIAITDDFSKFEHYKQLIAYIGFAPRVYQSGTSVRgKGHICKMGKSQTRKLLYMCSWTAKRYNKTCREMY
d7f93e8227e1894425		Bacteroidetes	Bacteria	IGIDFSKKTFDATIVCRQEYRFAYCAFSNDTKGFRSLKANLKSDKSSLIFCGEHTGTYSIGLCDYLSDKGYFMWLESALVIHRKAG--IIREKNDRVDSKRIAEYALnFSDEVRAYERPGKEMKKLRSLFSAHQILNKDKIAKINQIKSVLD--	EILISFKGVGSLTAAYLILKTLNFKYMTDPRELGCYIGVVPHGQQSGTSINkAPKTSRYRDSTANSLLSNCAMIAIYYNEIIRPYY
523c9a43081aecba0d		Bacteroidetes	Bacteria	IGIDAAAGKFDFDLLDPNEVEVGYGQLENDKHWYKALLKNLQCEAESILVCVENTGIYSISVAYDLHLAGFAVWLEDALQITYSSGR--INSKTDRLDAARIARYALrNHNDYKSFKPDEKILVNLKSLRKQRQRLLKSKNQLGNEL-------	KVLTSLPGIGSVTAIELVVKTNAFAKGYDYVKIASYIGIAPHKRQSGKRLNkKPKTRKNVDKKAKSCLYMGMLRHVNSNNRIGHFY
00a2f7a97b96464999	ISCaa7	Bacteroidetes	Bacteria	IGIDVSKDTLDVAMLDSQGKF-NDKKFENNPRFLQSWIKKKNISLDECVFCFEHTGVYSLVLAAYLNEMNLFVCVEPALQIKRSIGMVRG--KNDKIDARRIAIYALdNKEKLQYYKVPGKSILKIKQLLTYRDQLVKSSSSFQISLKS-----	ELIRTIKGIGLVISAFMLVTTVNFSRFEDGRKYACYAGIAPFEHSSGISIRgKTSVSHLANKRIKTLLYNAANSAAQWDPELKNYY
966d4191b53b259ef0		Bacteroidetes	Bacteria	VGCDVSKETLDFGIFLPDSRRFPHTRVPNTPEGYRQAMAWHGVDKSAMVVGMEHTGYYSCEFSEWLHGKGVRFVMLHPMAVKRCW--SEGRNKTDKADAQFIADYVYtQREKLSPSQPEAPAIKALRMLISERRLAVKSKVMCQ----------	ELLTSIPGVGLINAAAAIVATGNFERFQTARQYAKFCKVAPLEKSSGTSVRgGAHVPSCGHTELKTLLTDAARSAIVHDPQIKAYY
5a5eaee9e41bb9151b		Bacteroidetes	Bacteria	AGIDVSKLTLDVFLYNQKQH----RQFANSQAGFELMQKWIFAIVDEVDVIYEHTGWYCILLGQFLYHQNLFNCCINPLEIKRSM--GFRRGKSDKTDAIEIARFAWlRKDELTSSIPMPMKLIDLQRFMSLREQLVKQSTALKNLEKGML---	---RSVKGVGRILAIQMLLHTHNYSRFDSWRAFSAYCGLVPYPFQSGTSINgKNKTHAISDVKMKSLLSMSAISAIQHDAELKNYY
3e3109e8a777afd515		Bacteroidetes	Bacteria	VGCDVGKLSFHYCILKPSGQRIYESMMNNDQDSIQGFIEQSLDSLSDCLLCMEYTGIYTNWLAQLWLAQGGQLSIVPAQKISSLIAGDQGDEKNDCLDARRIAEYCIrFSDKLRPYQLKKRSLEQIELLQRQRQRLLNAV--------------	--VSSVEGVGPVTAREILIATQGFTKFKQAKAFARYAGVTPREWSSGKSVRkRSPNSKRANQRIKALLTQGARSVAATNGELGIYY
10e42d65ea88bac91b		Bacteroidetes	Bacteria	-GIDLGMSSFDVSFLSESGSVRHLSGVKNTVHGISKFLLS---LPSAAVLCAEHTGVYGDLLLRLCTLNRICLCFVPGYQIKHS--LGLQRGKSDPLDACRIREYAErFYDLLRPCFYAGEEMSELQELYRTRSLLVESRKRL-----------	QILTSIVGVGPVTSCELIIKTENFRKLDTAKKCAAYAGIAPYPKESGKMKC-GHKISPMGDKQLKTLLFLCARSAKEHNKEIRLY-
9a9895258fea6409c8		Bacteroidetes	Bacteria	IGVDVSKAHLDVALLDEAGALLAQERISNEPKAVRALLRRFRLDKSSMLVCLEPTGHYGYRLVEELVHLAIPTWLAHPLDIKHSI--GNTRGKSDSIDALRIADYARrYQDKARLVGAEALRMNKLRQLLSCRRQLVTERRRQQVRIK------	QLLLSVDGVGPVLASYLLACTEGFTRFRTVRQLACQAGVAPYEHTSGSSIKgRTRVSPQADQVLKTLLHMSAL-------------
425a7d9dade060f1a1		Bacteroidetes	Bacteria	VGVVVSKTKLDYCLMS-QDKVLKQGTMVNETSTFASFLNEFGLSNDQIVICTEHSGQYNYPLIYSCECSKYKLWLENPNQIKFFC-SGLQQGKQYKLNSKQIAVYALrNLDKMHLCHQQVSEVEHLKQLHSELE--------------------	ELLTSIESVDTDLALKMIVETDAFTRFDNCRQFCSHVGIAPLNKIIKVNEHlVNASYPKNDKGIKTFLNQAALSILKNNSELKNYY
df48d4cbf80fb0c1a3		Bacteroidetes	Bacteria	-GLDVSKDTINFAIPNPKKEGIRNGRINNNLKGFNLLEKQLLDLGVKMNIACETTGIYSFPVMDYFSSRGWHANEIHAWSIAKYKQTVLQRNKTDKVDAKEISDYCSrYEDKLKPYKSRTNELVELGLLMRMKVQLDKR---------------	RVLDTIKGIGDGTIPALIYYTNNFTRFNNGRDFGAYCGVVPNFYESGTSVRgKSKVANKANNALRVQMTQAAGIAMRYNKQCKEL-
13f31dd618eccf3204		Bacteroidetes	Bacteria	LGVDVAQKELVVTVMFDDLSIDAHKVFKNNEAGFVALLDWLASNELKVRFVMEATGIYHQKFAFYLYDHGREVTIVLPNKISNYIRTLENKTITDKSCSEAIAQFGL--ERNLDQWHRPKKIFHMLQQLTRERDQVVSERVIVKNQVHA-----	KRICSITGIGKLTAIIVLAETNGFELVRNKKQLTSYAGLDVKEKQSGTSVKgKPKISKKGNRHLRKAMYLPALVAVKHDKNFGEIY
5a4fecdf49f6afcb13		Bacteroidetes	Bacteria	IGIDVGKDELVLKFADFQREIVSSQVVKNNLQGFSKLLSW-CEKLKTLRFVLEATGVYYEALACYLVDHGQKVSVILPNRAKAFSKTLVIKTVNDMTAAESLAVMGL--EKQLDDWQKPGEEINLLKQLNREKEQLIQERSIIKNQLHA-----	--VCTIVGVGQVTALSVVAETAGFNLIRNKKQLASYAGYDVVDKISGTSVRgKPHISHKGNKNLRKAMHYPALTAIKHDPKMKQLY
3a02db3ae9214eb66a		Bacteroidetes	Bacteria	VGIDVAKDNFEVRFSDQQEERFGSATFPNEKRGFRKLLEWLIQVDAPVWFVMEATGSYYEHLAYFLSEHHEQVVVVLPNKIKHFAKTLEAKSKTDRLDARSICQFGL--ERPLSPWQAPTPQMKLLRELVREHNTLQQMATQVKNQLHA-----	--ITAAKGIGFMTVITAVAETNGFALITSEKQVTSYAGLDIVVRESGARQG-KPSLSKKGNKHLRRAVFMPALAACRFNPTLREFY
7d30a811f4fe4d635a		Bacteroidetes	Bacteria	VGLDVSSKKIDACIIDQRQRVIVKKKILNTKTGFEDLVVWLKHQKDPVVICMEATGIYHENCAYFLYEKGFTVSIILPNKAKKYLDCLGLKSKNDSIDAKGLSQMGA--EQCLEAWEPIGVFFYELRLLTRQRQNLTELKTIIRNQLDAL----	KNICTIKGLGILTTAVILAETNGFTLFNNYKQVVSYAGFDVVEAQSGTRVG-KTKISKRGNSRIRRALYMPSLVVIQCEQQFKDLY
5bb7dd0f85f4d9d4e7		Bacteroidetes	Bacteria	LGIDVSMKILHACLIDVQQQVKIKRKFANNASGFKELQHWYKQQDIPLHIIMEATGVYYEQCAMYLYKNGFTVIVVLPNKAKKYLQAKGLKSKNDKIDSKGLAQMGA--EQKLDPWQPMDDFYYTLRSIIRHHESLQNLKTNLNNQLHA-----	----KIKGVGLMTVVTLLAETNGFLLFKNTSQLVSFAGYDVIENQSGKHKG-KTRISKKGNRHIRRILHMPAFNVVRYQSPFEQ--
94f11a53f156efe2f3		Bacteroidetes	Bacteria	VGVDISKDSFSATLCTRTLNDHTGKKFENNKQGFNQLVRWEGDKEAPLAFLMEATGVYHEKLAHHLHGIGKSVYVVLPNTSKHFFSSLNIKTKTDAVDARILALFGV--ERLHQPWKPAKDIYRQMRDLSRYRIQLQEQKTALSN---------	-KICTLKGCAIQSVAGLVGETNGFEGFRNGKQLVSFAGMDIVQHESGTSIKaKTRMSKKGNRFIRHLIHYPAMSASRVD-------
b02df60f02e6ba911f		Bacteroidetes	Bacteria	VGVDIAKKTFVACLLDRTIRVNVIKEFNNSVAGFESLLVWHRQLDRPLLFTLESTGVYHENLTHYLHQAGHQVSVVLANQAKKYKESFPESSKTDYLDARSLASMGL--ERKLKLWEPTSDFYQELKVLTRERSSLIKDKTALTNRVEA-----	-KILTIPGVGYIVLATLLSETDGFARINNVRQLVAYAGLNIKLSQSGTSVD-GSKLSKGGNRHIKSVLFFPSYSAKNHYDEIKTYY
e406ea7e9929f354b2		Bacteroidetes	Bacteria	IGADIACETFEAVIQNRTSEIVTKRSFNNTRGGHTQFVKWVGKNASLVHVVMEATGRYYEDLAYVLFNAQYRLSVVLPNKIKNFARSLNEYSKNDPLDARIIATYGA--MYNPKAWQPMSPLMRELRELSRERQSLMGILTQARNRLHALTS--	ALLCSIPFVGSVTAYTLLAETDGFALFENREQLIKYAGLDIIENQSGSSVRgKTRISGRGNARIRSAPYMGLAAVGNHDSVFGETY
0e792a76989141a023		Bacteroidetes	Bacteria	LGLDVSKGFADCTIIDNNGTNLIKPRLPDNNSGYNLLLKTGLKTDQECYAGMESTGGLETHWFNLLFNKFDKAFVFNGYRTKHYQKALNERNKTDAVSSKVIAQYIR--NNHENMLEAKPHLYHQYKKFLYTIKDYDVLKTKSINQLRQILYEF	DLLCTIPGVGKQSAISLLILIGDVKNFDSGKKLSAYFGVHPVSNNSGNVEM--SRMSKQGNPYARQILYQIVFQM-----------
1491704679c98697fd		Bacteroidetes	Bacteria	VGLDVHKRD-TCAAIRVNGVETDTWVM---PPATKAIVETFGGLRGTPHKIVYEAGPTGFGLARGLRQAGLCVEVVAAGRVPRPA---NAGNKSDRIDCRKLALYAE--KDLLTAVAIPSEEEEASRQVTRLREQVIKKVRRVKQQIKSFLLQ-	AILRSHPGVGAITSMTFLTEVYRPERFDAKRELTRYCGLVPRVSQSGETRH-EGALIKGGRKGLRRLLVEAAWVWIGKDPHAMACY
0662f37f22f80c258e		Bacteroidetes	Bacteria	CGVDVHKKSWRVNIQDSEFEL-ED--FTQNPQAV--LLHKLIYPGATYKIGYEA-GFSGFSMHRSLSQLGCQCWVVNAADIPSSD--KDKKQKHDKADARKLCNYLQ--SKKLKGIYIPDQTWEHARTLVRTRERIVNNQTRCKNRIWQLLH--	KLLRSIPGIGEINAAVMLFELQDVRRFKRFDHLCSYVGLVPDTADSGETKR-TKGITHRHNRYLRTALVESSWSVVRKDPALLM--
0008e10a0a6912addf		Bacteroidetes	Bacteria	VGLDVHLKSWTACIMT---EHLEHKKFTQPP-EAKVLYNYLTRNFGATYHSVYESGFSGFWAHRQLEALGIHSMVTNAADVPTGQKEKIQ--KDDAVDSRKLARSLR--SGDLEAIYVPSESILEERSLIRTRAALVKDMTRFKQRIKSFLY--	RLLKTIPGIGLLTAMTLLTEMETVERFADTDHFAAYVGLVPNRHNSGDVKN-DGEMTFRGQSTLKKCIIEATWIAARRDPALSLAY
06bb1e12086f908803		Bacteroidetes	Bacteria	AGIDVHKKSWFITLY---VEKIFIKSFTVSPPSSEKLISYLTEHYGEYHVVYEA-GFSGYSLYDDLTAVGIDCKVVSPADVPMGN--KNKKFKTDKNDSKNLAQQLK--SESLYGIHVPDPIIREYRALVRLRNKLVKDRTRIKNYTKSNL---	EILTSVPGIGILSAMVLLVEIGDFSRFYDTGQLKSYVGIIPNEHSSGEKEV-KTEITKRGNKFLKKIIIEASWTAIGKDKSLL---
f4af4f1c851a4ffbaa		Bacteroidota	Bacteria	-AIDVGSEKLHVSIAGDVPKVFG--TFTGDLENLRAYFKE----QQVRSVAMEATGVYWLYLYEVLEGAGLEVIVVNGRHVQNVP-----GRKTDMADCQWLATLHA--HGLLRGGFVPPAEIRRLQDYQRLREDHIRGAASQVQKMQQALERM	---TQLPGLSAYLVLQLISEVTDMSRWPTEKHFVSWLGLGGARKQSGKRK---GQIKA-HRNRAGRIFCRASAALASVDKALGGFY
279eb17b72ca1e4cc9		Bacteroidota	Bacteria	CGLDVHKDTIFACIMDNSG-VVFQEKFGTLTSELERLASD-LEAHDVSLVGMESTSVYWRPVWK-RLASVCEQKLVNPYFIKQLP-----GKKSDVKDAEWIATCLG--KNLIRGSYVPEERIQQLRLYDRRVHDLNHEIVTKLNRLDAALQR-	DNLTTIPGIKGPSACAIIAELVDMSAFPSSAHLISWAGLKPRNDESAGKIK-SRRITH-GNKYLRKTLIECAWAAGRTRCH-----
71bb5b804d83c1ebb8		Bacteroidota	Bacteria	IGIDIGKSNFVAAVAAPAGAAGYRVTYPNTAAGAKKFIDT--LSLSDHHCVMEATGNYGFLLLYMLHQSSIAVSLVNPKQIKHFARMMMSVTKTDRKDACMISLYGE--KMTPSVYKMPSETIILLKQKRTVIRQLKKQLSAMKN---------	KALTSIKGIGVTLASALIVATGGFSHFDNAKQLSRFIGICPTCYQSGSSINiKGGINRNGDASLRSLLYIASWSAIRYNAACRECY
4f17385c949d4eddb7		Bacteroidota	Bacteria	IGIDFSKKTFDVTIVDNDFIELGYSKFDNNEKGFKCFISWVRKSVGRASWIFENTGICSAALSDYLVSKGFDMWLESALQIKRCSG--IVRTKDDRDDSSRIADYALyFNSDVHLHQLATDAYKKLRALYTLHNILTKDMVAKNNQIKS-----	RIMDSIKGIGSITACCIIVKTHNFKYMADARTFGNFAGVVPSHRQSGTSVDrSPHLSKCRDKAPKATLSQAVNLALRYNPTIRTY-
ac9525d2ccaf02925b		Bacteroidota	Bacteria	-GIDLHKFTSFLTTVDSSGKIIKQENMKNVDHNFI---QYFDSIPGDHLTTVESTMT-WYWLNDLFTSINIPLVLAHAKYVKAI---AYAKVKTDKVDSHTLAQLLR--MDYIPAAHKISNDKRTLRDALRARLKIVQRHTSITNSMHLLLAKY	QRLLWIPGIGKMNAFTIYLEVDDINRFADEKHFFSYCRLVPSTRASAGKSK--QRSSKDGNKYLKVVFMDAATHAIQYYPVIKKYF
242ebf6ee2e1ebd0f9		Bacteroidota	Bacteria	CGIDLHKDNMFICLVDIMNKIHVHKRIPATYQDLRQEISP---FFPDVAVGVESTFNYY-WLQDACENDNIQFCLGHALYM----RVGVHKKKDDKLDSYHIAQLMR--NGTFPFAYAFPPQLRGLRDLFRERLKAARLRGSLYTRFYIKLL--	KLVTSIPGIGFVLGMTILCETGDIKRFKSIQNYSSYCRVVHTQRSSSGKTV-DGKNQKSGNTFLKWAYSQGACLAIRHSPQISAYY
0d180e33a5783edec1		Balneolaeota	Bacteria	--VDISKDYLDYTIGWESGQVPTPARIEYRVDAVQQWINEQLRGGDQLEFICEPTGGLQHKLMLVAQRNAARVHYVDTERMYNARITYGNSEKTDEKDPGAMRNLYL--IGRHRPAIPRDVLHQTVRSISQEYEDLSQQAVRARNKIHGLLGYV	------PTVSPWMVVRVIAETGSLEGFTHIRQLWAYLGLKLARRQSGKYKG-HIKITKKGSSLARKLLFQICLPLVKKDGCLHSAY
11b505865fcb4cf18d		Balneolaeota	Bacteria	VGIDVSKHTLDVMLWHRHQGAIIKAQTSNDAPGHQQLVQWLTEQDETTVLCLEHTGRYDDALLEHLTLGGWICALEKTTVLQKVKP--EHHRKDDAFDADLLAEYAYrYRDKLSLYQACDPVIEQIRLLYGERRRLVTHRATVKQ---------	-QVKGIDGFGPKTALKWLCLFYG-QQHLNARRISSRFGFAPHGEGSGTSRHrPERSTGHGSGEVRKLLTLCARSAGTHHEKYRRY-
0ecee9ccae95a961d5		Balneolaeota	Bacteria	VGIDISKEWLDCRLR-PGGAALHCDNSTEGFSRLHRWLTGHGAPPDSTIICMENTGIYGKRLLAALTDHGWLCAVEKTTITDKVS--PEHHRKEDGYDAELIAEYAErFTDKLNPQWPAEPEVEALRRLYTERRRLVRQRASTKTKQ-------	-LLTSIPGVAEVTGWLWLILFGQA--SLDPKKISSRFGFAPHSNRSGTSKNgKTRSSGHGVSEMRSTMSLAVRSASTHCAKFKAYK
c6eb9631e31beba521		Bdellovibrionota	Bacteria	IGMDAHSKTSVFVAVNSRGKELASIRTNTGESGILSFLRS---LSGRKSLAVE-ESHITNWVFRTVKNEVDQFVAFDASQIQKRK-----GPKDDFIDARNIAHQLR--GNFLTSVFHEDSELSDLRTIVSAYRDVVRDGTRLKNRYKAVF---	KLLSTIPGISTVRASIIASVVCSPQRFRSKHEFWSYSMLVKHSQVSDGVKY--GSIKVAARSDFKEVFVGAAETAIQGKSELRKYY
0035121b62488a417b		Campylobacterota	Bacteria	VGIDIAKSFHVACVVDSDDKVVKKSKFNNDEQGFKELLLLLNDDINKFTIGMEATNLFFENLYLYLKEKGFKVVLLNPYQTNRFREMDSKKVKNDNIDALMIAALIK--SGRYSKAYVSEDMYQSIKALYRHKQSLLDEIKKHKRQISTLLSVV	-NLRTIPGVNDKTIFALMSECGDLSRFKNASHFIGYLGLYPTLEQSGNKLV-NGPLAKRGAKLAKKALYQAAIAAIRHNDELNKLY
1c8509af6eaff429a4		Candidatus Aerophobetes	Bacteria	-GIDLGIQASVAVVLDERGEVLVDGGFELSVEELERVERANAESGTKLHVVIEKTFPTCEYVSGFFSARGHEVSFAKPDQVMEARKFLSPKVKTDRRDAWVMARLPYlDPRQLERVHVPTPDLRELKVLVSQRVSMIRQLTLLKNQLIRAANAI	ELVTSIVGIGEGTAPTILSYFGEPERFPTSSKAQGFVGLYPETDASGTSDRkGTALSKRGPAQLRRDLFLVADSFRRHDPQGARLY
908a8ddf8610a17c74		Candidatus Andersenbacteria	Bacteria	-GFDVAKTKMDVALINEQGTEQWTDIIPNEATAIAGLLLTTAGSHHELQCVVESTGCYHHPLLEAGTAVGVDVRVYNPIITRQQIKATVRGKKTDRTDALMIARLGL--RGEGRLYTPEPYTTTK-----------------------------	RRLQTIPGIGPYIAASIIGEIQTMARFPRAKHVIAYAGLDPKIRQSGKSLNsTGRLTKRGSSYLRRSLFIAANIARQHDPNFKALY
13c8c9c0e52db7a41c		Candidatus Berkelbacteria	Bacteria	IGLDVHKDSIVAALFVGEREAKFEKSFANDSLVVKKVFNR-WREDYDLRCCYEASS-CGYVLHRWLADMGVACEIAAPSLIPTRPG---DHVKTDRRDAKKLGRLYR--AGELTFIHIPTEKEESVRGLVRCRETISNETRQSKQYVLKFLQ--	--LRCLRGIDTLSAMVLVTEIGDFGRFAGAEQLMSYLGLVPICHQSGGSAK-RGSITKSGNSRCRHILIEAGWNYR-H--------
04f11e30a82ef3525a		Candidatus Dadabacteria	Bacteria	AGIDWGRGFHQVCVIDQEGSVVGEKSFRHTGAGLFEMAQWMKVSGSKARNIAAAIEVNHGPVVESLLEQGYRVYSVNPRQLDRFRDRFVSGAKDDRRDALVLASALRtDRGHFRRLEPQDPDIIILRELNRTREELVGERTRLVNRFRGLLWRY	EILRSIPGVGDVVLVTLLAEAWDLIRRRDREALRCLGGTAPVTRQSGKSKQ--VVRRRAVCRSLSDALHVLGGIAAIHDPVSRARY
aa9eca590be570a9f5		Candidatus Firestonebacteria	Bacteria	-GIDVSKSSARCVVLDNDGEKLKAFSVFINFDKLSSVISELKITKDNSLFGIEATGILWENLYSFLSNKGSKVILLNPFQTKKYREALRFKAKTDDIDAYVIAGLLR--AKDYASSFVPEDRIQSLRDYTKLRYELVKDRTNYQRQTLSLLTLV	-NLLTIPGVGPKTLAAVLSALSDGKSFQSGLNFIGYFGFYPVIFESGETKR-TAHISKSGPKYLRSALYISAVACLRHNPQMKKIY
434b629bf99ec79122		Candidatus Handelsmanbacteria	Bacteria	IGMDLHSATITVAVVNDAGKLNMEATIATEA---SAVLDFIGGLQGTLQVAFEEGIHAT-WLHDLLRSHVAEVVACDPRQLPHRK----GENRNDKIDARQLAQWLR--LGVLKPVYHSPTGLRTLKELVRSYLTLVSDTTRVMSRLKAI----	KILLSVPTLGPVRVAVLMAVIQTPHRFRRNRKLWTYAGLGLVSRSTANYRMvEGQLARS---------------------------
f212e2593be9e035ad		Candidatus Helarchaeota	Archaea	IGIDVHKHTITVAIAEKQLETIVKVPFITNDSGYDQFWAF-VSKYQPRMFVFEASGVYSTYFYDFLENKNATVVQLNPRVAKQMH--FASTNHNDPVDAKSLAIIAV-MGIAQPFHGLRDSARSKVKELTRAHLRYRQDCTRTKNRIKRLLDR-	--ITSVPGLSVFSALAILSEIRDIRLFTTYRKFLNYAGLAPTIHASGELSR-TGHINRKSNKFLRTTFYKAGVSVAKV--------
77e0a70f072f05c567		Candidatus Hydrogenedentes	Bacteria	--IEIGKFNHKALVSNFFGDVLVKPEFANKKHGLRFFLEKTAAKSKKIFAACESCGHYHLNLVHYVKESGLPVEAINPRDTRKE--SPSKDAKTDTIDLKAIAGVLI-QGKGARQI-IPQGVYYRLQRATRTRCKFISYQTSSRNIVTGLVDRI	-YLLSIPGISVTHASQFTGEVGDIRRFAYANQIISYAGSCPRVFESVEYQAkGLPISRRGSKFLRSCLNQAALVLNKWCQPFHTYY
6b76a4a3b9c9f66607		Candidatus Hydrogenedentes	Bacteria	VGVDWGGKEHAVCVLDSQGVVVSRLRVKHSPQGLATLVEW-LRNFGPGGVAVESTRN---LVVHALSAANFTVYPINPKLSCQWRKASVSEAKDDERDAEVLADGLMhRYEHLQPLLPDTEIARELALLCEDEVRLINDRTCLVQKLEDTLKQY	-IFESLPGTGPKLAPRLSASFGSNSRFDSARAVQQLSGTAPVTHQSGKRKH--VTIRRACQKGFRATLYHFAWHSKRRSAWAKACY
587bca7558f253c604		Candidatus Kaiserbacteria	Bacteria	LGIDLHKKTSVWVLIDEERTELWKENVLCHPEYINIAMEKIPISPKEIQVAIEPVAGYR-WVSQQLKEAGMDVHIAHPRKMQLIAK---STKKTDEEDSRTLANLLQ--SGYFPEAHLAGEDVYQLRLLLRERTFIVRQRTSVKNQLHGI----	ALLQSMPGVGIITALTIISEVDDFKRFKTGQKLTSFAGLVPRQRSSGETIR-YGSITHAGSKPLRTAVVETAMRIRESNPELFAF-
5aa630413f02298639		Candidatus Korarchaeota	Archaea	CGIDVHKIHLWVHIKDDKGNDVFATTFRRNPKGLQSLKRL-CQQNHVSKAIMESTSTYWKPVYQILDKVRIECAVVNAYQLKVL-----GKHKTDDRDAELLATWGL--LNVLNSSFIPSIEVHQLRELVRTRVATQNRKGAIISRMKTMLEGS	-LIKSIPGIGFLTAVTIAAELGSVERFNNGREAAASCGLTPKLKGSGGKTH-TGRITKHGPKSVRRAVYIACKSVIRFSPSHNEFY
f1c3105d4a087e1630		Candidatus Kuenenbacteria	Bacteria	LGIDVGKFNHQASLIDDQGNLIGCSRFANNLSSFERFLAEIKKRLEKLKVGLESTGHYWFNLRNFLNKNGFSIEVFNPIETRERAKKRIRKVKNDRIDSLEIAKMIK--ERKEEESFVWPENLRKLKNLTRFSEKLKSQEKFFKREIVNLLERI	----SQKGLSCYLSSICLAEIGEIERFSSPEKLVAFAGLDPSVYQSGSYYQrGNHISKRGSKYLRKALYYAAKTAVIFDPQFKAFY
e85a7600ff1965691d		Candidatus Lokiarchaeota	Archaea	CGIDIHKQQITLAVYGKDPSNFIKDVFKTDPASLAEMWSF-IFPYCPKGFIMEATGIFHHIIADFLAQKDFEIYIVNPADVAGIPGQ---QQRNDELDAVQMVKFYA--AGLLKNGRALNPLLEDLKALFRMSHRIEQDRTALKNRIIKTLDR-	SNLATLPGITKYSAVWILAELGGINRFRNIGAFLTYCGCVPRSEISDKVTY-STHLTRHSNKYLRCIFYQAACVL-----------
fb271711464bc1d1c1		Candidatus Lokiarchaeota	Archaea	AGLDIHKYYVTACVAVNKEKAIEKQEFKKTPDGLEQMCRFLGK-YLLESIVMEATGVYTQVVKDKLDAYKPDIIVIHPALV----KKYLGELHQDKADALDLARLGL--VHLAKESFLPKDKIRELRGLTREIRFIDKDCTRIKNRINRILAQ-	-RVADIPGVSEITAAAIIAEIGNVFRFPSRKEFLQYVGCAPTLHQSGEKTS-HGHLSKRVNPFAKTMFFIAGKSVCHVESELKE--
9d9308f5d795e6ca96		Candidatus Micrarchaeota	Archaea	IAIDLGKRRSYV-VMEDNGNLVKEGYTETTKDGFSTFFGP----VDNPKIIVEASSTLNRIANMF---EGYDITVAHPAKVKLIA---QSVKKTDKVDAHTIMDLYK--KDYLPKSYLPSREIRDWRDLCRERSFIVGQRTAVKNKIR------	-LVDTVKGIGKVSALSIVSEIGDINRFQSEKNIFAYAGLVPRIYQSGDTVW-KGRITK-GNTFLKWILVECVVHVMSKSSPITD--
a4edbc014fef284f43		Candidatus Omnitrophica	Bacteria	VAVDWSKSFHKVMVFDFSGKILVKPEIDTLRKGYDKLLKAVQKKAKKIFVVIEPSGSWAYSLILNLGKDFEELWLVNPYQTASNREKMIIGLKTDDIDLCSLADLLI--RGECYKYVKEKEIYTQLKIRTYWRHNKIEMRTRLLNQICQRLGKV	-LLNQISGITDIMIASYIGIIGSVNKYENAKKIFSLSGLAPKIKESGGKAIkGMGMIRKGNKYLGTLLFKMARCAIFNEPYF----
007a89039ba0230c14		Candidatus Omnitrophica	Bacteria	LGIDVSKANARYVLIDNDGEQATKGTLTNDQKSFTQIIERLKLTTDTLLIGIEATGIWWENLYCFLTEQKFKVIVLNPHQTNKFREALRYKAKTDDIDACVIAGLLR--SGKYAASYIPEETIQVLREIVKLRHQLVTNRQNFERQAQSLLGLL	-NLLSIPGIGPKTLAAFLSIASDGSAYPDGKSIFGYIGFFPKIYESGETRH-DNIISSRGPNYARRAFYIASVACLKHNDEFKALY
07a0235e0dcacc4953		Candidatus Omnitrophica	Bacteria	VGIDVALHDHRVAILGPDGEARGNFSILASQEGFADLVRTREAAPGHTLVGLEATGHFWENLEAFLSRAGYRVVVLNPLQPRRYRDVLRRKAKTDDIDAYVIAGLLR--SEAAAACYVPDEQIQSLRELVRLRARLMRERQDYLRQLVAQLDVV	TLLQTLPGVGPHTAGTLLGELGSLTRFTDARALVAYVGFFPVIKESGEHAA-TPFLSPTGSRIARHTLYLAAVNAVRRSTEWRRLY
d2c56c69967990d773		Candidatus Omnitrophica	Bacteria	AGFDWAKDHHDVVVVNQQGKIVEELTFEHTAEGWMKWKQL-LKKYSHLAVAIETSQGAA---IEQLLESGAVVYPVNPKSAERYRDRKPSGTKTDFLDAWSLGDALRvDGHGWRALKPLDPLVQELRILCRDEVELIGKRTEMVNQLQAALHEY	-LFGSLPGAGEKLAPRLLSELSDRTLFESAQALQCYVGTAPVSFESGQTRQvYARYMC--NKSFRHAVHLWADLSRKFCSWAQIYY
2263625c09a50b91a4		Candidatus Omnitrophica	Bacteria	IGTDFHKRTSTFYVLNHDGTKMKSCKIENNRDNLRTFVSQ---IPGPKQLAVEATRSWS-LFYDTVNDL-VDHFY--LAHPKKLKAITQSETKNDQNDAREITKLTH--SGFLPTAHITSVDTRQLRNLLRCRRFLVNQRRSIRNQVQTLIDR-	-FLRTVPGMSKINAYIILVESSDISRFYKARGYARYVGLIPREFSSGDKHR-TGRLIKDANMHLRTAFIESTLAAIRADKGLKAYY
3db009c358f49571fd		Candidatus Poribacteria	Bacteria	VGLDVARDSMEAVWVDEEGERIGSLSFANDNSGYEEFLGKLHKFRDDITVGAEGHAGDLTPLDQYLNDEGFDFLSIHPLKVRRYKDILGQPQKTDNYDAYVVADFLRsREDLLENKPQFDPVIQKVKKLSRTYKDLKKQINRYTNQLDETLTEY	RIVLSLCGAGDITVGRWLGEIESTDRFDGSDPLGLFCGVAPLPHYSGKYST--DKASQRVNKRAKDAIMQIAKSSVQHNPESRRYY
9d800a1e4d35c33d84		Candidatus Thermoplasmatota	Archaea	IGLDVHKHSVYATVLNDNGELVIQRNTENNISVLDSFLND----YKEHDIVIESSTSGKY-LSKALMKLNYKIHLINPDKISAID----GFKKTDREDSYKLAYLYR--INALKEIYIPSEEIENIRTLVRYRHSLGEEITVKKNQIHAILASY	KLLMTIPGINYYSACGIYSEIGDISRFKNKERFASYTGLIPKEYSSGEKVV-KGHITKHGPSILRFFLTEISHIIIKYTKKFRTKY
0ab7ae13d33d3eeba0		Candidatus Thermoplasmatota	Archaea	VGVDYHKEIAVACITDKNGKEKDILDLPATPSGMDTLIEI--MKGKKFK-VLGEAFTYSIDLHNYLIGQGVDSDLVRPTDFKLV---TTSKKKTDRHDARTIAWYLRkDKGELNSSFIVKDEQMRFRDICRLRENLAEQSGVTSQRIRSHMR--	DLLMSIPGIGETTALELMSMIVDISRFPNADVMRSYFGMAPKVRDSGESVH-HGHITKQGDPMMRKVLDRATKSHMRFCSK-----
2916bbfe91b4bb4e0e	ISFac9	Candidatus Thermoplasmatota	Archaea	VGIDAALKEHQGEMRNDSGKVYWNYRIVNDREGLEKLIGRIEKMTGDQVIGIEAMGSYFAPFQYHLTQRGYRVVLVNPKKVKSARTLKLNKNKSDVIDATTLASLPW-MDEEFREKNTH--QRHPISELTRLYQKMQRIETQLKNSLNSDLARV	-MIDDIRGIERLKAVSIYGEVGPIEQFETARKLQGYGGITPKRSQSGSKEW-IGRPTKIANHYLRNIVSVCSRPLALHNEEFKEIY
28c9a05c0d1acb79c0		Candidatus Thermoplasmatota	Archaea	IGIDLSKQNCYVCIIDLEGWVVLHQNFSLHSKAKSQLYEV--FQAGDIALMEASTGTFT-IARAINKLPGVVACVVNPHTL-----VNNSKKKTDKEDALFLAKTLFiPVSELQLVSIPSDEEMDNRDVVSHYRKINDQRTQTSNRLHAL----	TILGSIPGVGIKVISTFIAFVGDIHRFSSSKQLAAYCGLVPRVYQSGQKDA-ARRITKEGQAALREYLVESVFSMQTT--------
b631020de4a0fd20f0		Candidatus Thermoplasmatota	Archaea	LGLDIHQATVYVTAIDPQTMGVCRYEIPVEEKALQTFEAQ---LRPDDRVAIESTTNAYY-FYDRLCPLVGEVAVANPIKLRPWL---GNEDKSDRNDSFWLALLHL--FGCLPQIWVPDPDTREDRKLLAHYSALVGERTRCKNRIRALLAS-	HLLLSVPGLELTLCLVVLAAIGNVGRFPTPGSLVKYAGLVPREKSSGGRSR-RGGLKKNGSRSLRWALTEAVQSLIKQPGRFRNLY
00f58f81493b390a50		Candidatus Thermoplasmatota	Archaea	IGLDVHKEKTSYCVRDKRGNILLENETATLY---SELEPRLKPYLNTAKIGLEASTSYY-TLYRMFLTNSYDISVANTIQLRQL------IAKNDKLDAKRLSEMLR--LGTFPCSYIPDEHIQHLRSLVQVRHSLMEEKVRCNVRIQAFLDK-	TLIQSVTGFGPVLACYVIAHVCPIERFPSNRKLRRYAGVIPVTKQSGETTS-KGHIPKGSRKQLRWALVQAANTAGKTDTPLGRYY
1f2df4b0490a9785c0		Candidatus Woesearchaeota	Archaea	IGIDVAKDSHMVCILNEKKEKLQTFKIKNSNLGILEFQKKLSKHDTEFRIGMESSGVYHHCILHHLQQKYKNVAVINPQRTKAHRKSLGFEFKTDKIDSYIISDYVK--ERALSNN-ILPDKYPLIKQLCRTRTKLIRQKTRLKNRIKGDMHIL	--LADVKGMNKIYAAGIIAESGDIDYFKNRDQYYNFTGFVPRFAQSGNFESkFNHMNKCGSSYLRHYFFQAAISMKRFNPYFMK--
6705ea0c6a3b8e53ce		Candidatus Woesearchaeota	Archaea	CGLDVSKNKSNVCILDNDKKVVKEFEIQHDIEGFMELEKH---ITPDTKIGLEITGNYSKTIYRY-FKNKYNIIYLDSLQMNTFARLYSPTIKNDKADARLIALALT---VDLKSV--NPSKMDELKNLSLLYQKTVKQLTRYKSMFKDQISVI	-------------LSTILGEVGEINRFSNPKKFASYCGFGIYEKKSGTSVNkSSHITKSGSSKLRYSFHMMALIHLRYKDYSKFF-
6ff545dfe62fe0c3cb		Chloroflexi	Bacteria	AGVDIGAIEIVVCVPGENNTQIVKA-FGNYTVDLLAIGAW-LNEHKIKTIAMESTGVYWIPLFEVLESMGFKCLLISSRSLRRVP-----GRKSDIIDAQWIQTLHS--YGLLESSFRPQADLVALRTMLRHRAQLIEHRAPHIQHMQKAMLQM	----LVDGFGVSLAQIVTMEVSNVEKFPREKNFCSWLGVAPKHEISGGKVL-KNKTLKTKNR-AGQAFRMAAQSVKSKDSVF----
c031b7743028059594		Chloroflexi	Bacteria	-GCDTDKNIIVAAIYHADTGYLEAREFRQHRADALRAAEW-FRSQGVEFVIIESTANYHLLYYDTLRQEGINIAVINPLVVKSLL---RIEGKSDKGDAMTLARLAS--SFDLKTSNMPDSQQRELRLLFKRVDAWKALRTQTTNRANGVLTA-	-LMCTVPGVTKMLALRIIAEMGANQRYFSAEAFTKGIGVVPGNEVSGGKLL--KRRSSHGNKRVKFHLLSASKAFA----------
09156dd035798f9f0a		Chloroflexi	Bacteria	IGVDPHKKRHAAVAITQDFTTQAKFKFDNSREGFKMALERLEMTKRGVIFAIETGGHYWRNLAYCLDERGIPFRFINQFTLKRRREGKLNRRKNDYRDSEVAAQLLC--TGEFTETQLQHGVYAELRAAYNAYRRLVKERTRITNLIKGLLDGL	KYLLSIIGLNYIAVAGLLAELGSFRSYRNAKQLIKMAGSNPTESESGGKRGgHTPMSKQGRPVLRYCAWTAVIPMLRFNPDFRA--
4104352eff8e541a38		Chloroflexi	Bacteria	VGTDPHKRTLGNVMINWQAKVCARLKIGNTRREFEHLVRRVKAGADSIIFAIEAGSHFWRNLAYYLHEQKIAFRLISPYTLKRQREAELTKCKNDYRDAMMAAELLL--TGKFTETKLLQGDYADLRARNQCYRRLRTAHSRLRNQMKALLDGV	RYLMSIAGLSELTVAAIMAEIGPFSSYSDARDLVKLAGVNPMQSESAGKSQsHTPMSKKGRSGLRECLWQGAVSMLRSNPEYRE--
0484560ba7d74abc3b		Chloroflexi	Bacteria	AGVDLERKENQVVVINGRAQRLGQFRFSHDEAGYSRLHERLVQRHSGVVVGMEPTNYYWKLLAADLERRQIPYRLVNAYTVRKHREGDIDRAKDDLRDAEVIANLLR--EGKFTQSQLLHGPHAALRQYAVSLTRLEGDMRRRRTIIHHSAVQL	-CLLSVPRLGARSAALILAEIGDPGAFSNAQQLVKLAGVQPTPDTSGQRRSgQTPMSHKGRPRLRTVLYLSCLRMIQKGGIFAQE-
008ab77077f28816a4		Chloroflexi	Bacteria	VGCDVADQILTFFAVDTAGEELGHVSTANDPPGFEQTWDWLRSRHRIMLLAMETTGVYYWACWDFLAQRNLARVLYNPRTTEHMTEVLSKKVRNELVDAYALAEQVR-LGSTPEVVLSEDPDLLTARFCSRAARDLAGQINRKKNQLRALLRAY	-LLRDATGAGISNTLALVSEVGDVQRFKSGEHLASFLGLTTSKHISGTTVFvSKHITKQGSPNGRYAAVNIAQHMSQRVPKYQRMY
09322e8e26bfd2f8c0		Chloroflexi	Bacteria	-SLDIHKYFHVVMMHNALGEIVTVFEIDIFQAGFDRLCQATRTNAQVVLVGMEPTGHYFENLARHLHHDHRSVTLINSFAVSRNRDQQMHREKDDEIDVAAIGDLLR--RGEGTPFRPIDGLYLEMQHLARVRLSKVKMQTALKNQILGHLDRI	-----VRGLSETQVASLAAAVGDPAHYTYAAQVFRRSGLVSGRNDSGTRRHkGKRVVKTGDVYLRRALMNAIMSLIRHQPALQDYF
0bb0ad78702872074b		Chloroflexi	Bacteria	VAIDPGKAHHRVWLSTDAAGLVTEPTVPVLRAGLDALDRLVRQHLEQLVFAVEATGGLHRAWASELNRRPAAVRVFAPSETAAARQLGMRRFKTDDRDCAALTYLAR--QGHGRPV--PAEEHEALLAVVRWRRALVTERKIAQQRLHDQVNAL	QVLTSLPGVKAIRAAAFAAFSLPISRFPTAGHLYSATGLAPASYQSSSISR-RSGISRQGLPEHRDALMAIAWGLSQYCPPFRQR-
014aeb9bdbca2470a3		Chloroflexi	Bacteria	VGVDIGSQTCSMCALTPDKRQVLKPEFANATAGFALLCGKLEQPAAQILIGMEATSRYGENLSHFLASRGYQLCLLHPRQTHQFAQQRGLRAKTDQLDATTIARVLR--SFEARRGYVPTELIATSREFVRLHTQLSEEAARYKNEIQTVLTVL	-GLQSVPDFGRKTVAVLRAELGDVTRFQRTDQVVAYAGLDIEVKESGKWKG-QAKLSKRGSGRLRRILYLAAVRCTRADSAFGAYY
06aabbfa631fe608b7		Chloroflexi	Bacteria	VGVDIAADTFTAAWRTPTGAVAAPFTGEQSPTGHAALQRRTRAAPGATLVVLEATGSYWVALAVALHEAGYRVAVVNPRQAHHFAKAQLRRAKTDALDARDLAELAA--ALRPAPWTPPPAIYHEVRQRLVARDALLGMRTQARNQRHALLQ--	-CLTSAPGIGLVTAAWLLVGTANFALCAGPEALVAYAGLAPVPRESGRSIRgRAAIGHDGNGRLRTALYMATLSAARYNPAIRAFY
5afbec6e98423bb1d7		Chloroflexi	Bacteria	IGIDVGKAEWVVAVWDSQQQCAQALPLPNSDEGCQQLAQARQQGARAIHITVEPTGGYESTLVYFAHAQGWRVSVVNAVTVRDWAKGLGRRAKTDQLDALMLAQYTV--ERHPRLWQPPAAAMSELESLLARRRELRQMLQAEHNRQQQ-----	DRLDTLPGVGPKTVLPLLARWDGLAGQGADKALTAFVGLDPTVHTSGTSVRkRSLISRRGSPDLRTTLFMATLGALRGRNALHVFY
00f0820605735e3975		Chloroflexi	Bacteria	VGVDIGAYKHAAAVCR-QGERERKAKISANRQGFEELEAWMTRQPEPGTVVMESSGHYWFNLASHLRRRGYEVAVVNPLEAKYFAKSRLQRSKSDPADARTLAALGM--RDQPRTS--DPLGGAELKQASRFAMRLVREQAQACQRIQRLVDIG	RRLLTIPGVGPATAATLMAEIGDIWRFEDVDQLLAYAGVHPKEQSSGKKGAtSWTMAKTGNAYLRAAAYRMAVVGIQHNPIIREHY
8c5cfb70891f16b6ba		Chloroflexi	Bacteria	IGIDIGRHSIDVCYPDAQRWPVVKFTYKSNPDWWLELIAA---LAPGAAICAEPTGHYLHPIYNLLHQNGVILLLANHTASAHIRAAHISTAKTDQMDARALAFIAQqASVDFRGVRAFDADVLALRTLLNEHQRIKKQSVRFQNQLRQYAHSM	ARLSTIPGAFPIAIAAFLVATGLIEQF-DANTFKAVCGVNPQTKSSGKKDG--TKMSKTGYRPAMNALWTWTMYLVSAP-------
040d03b75d6c076302		Chloroflexi	Bacteria	VGIDIGKAKHVAGFLSKTLLERF--EFENSREGFRLLIERSLAPLEHIFVLMERTGHYHRPLEQYLQELDITVYVMHV-QS-----RSTGMLKTDKRDALTLANQLYnQLQLIRRVVPPTQAAAELRGLIRHRYELIHESTRRKNKLTAICDEL	QILLSFPGIGPIMAATSIAAIGSIHNFPSAAALKSYFGWAPVVAQSGSTLD-HTRLTHGGARTMKHMLFLAVFQAIRLKNEWARLY
10f46653ddce481ff5		Chloroflexi	Bacteria	VGVDVGKDRHHVSIRDVETNTYCKTSITNDREGFAELVSSLERLSDKSAFLVGIECPYGLNLSYFLMGVGFNLVEVNPFRAGQFRKAQGMKAKTDRIDARSIAAILS--LGDHKSLSIPDPILDNLKELTRFRTDLVDERATMIIHLREALSIL	------------TLAAIVSEIGDIHRFPTLKKFLSHLGWCPQSFQTGNYHMeHPRMSHAGNKHIRRLVWMLSINAIRMVPRYREYF
0509d6b3ff79c0b81f		Chloroflexi	Bacteria	-GIDWSQSKHDLCVLNPAGACLAQLVIAHAQEGFEELRGQLGVSHAECTVGIETT---HNLLVDFLWDQGYSIYLLHPGLVKSSRGRFRSAARSDPSDALLLAEILRtDQGRLLPWQPDQPLTRQIRVKINFVSFLTDNITRLTNWQRTLLLRY	---QSLPGTGAFLQPALLAKFGDDQRLPTASRVQALAGTSPVTIRSGKRHS--VQFRRACDHQFRHIAQQWARLSLRSSVWANAYY
2c46f17991b1431e21		Chloroflexi	Bacteria	LGIDWSQDKHDACFVNEKGVAIASLVIPHSIEGLQRLDNTLGVLPAECWVGLE---TAHNLVIDYLWSRDYSVYVIPPNAVKSTRPRYRSGAHHDPSDAFVIGDMLRtDQARLQPWHPDSELVQQMRAKVSLLMYLTQEKTRASNRLTAVLLRY	DLFRSLPGTGEFLAPGLLCKFGDDRRFPSPLGLQCLAGTCPVTQQSGQRRT--VKFRKACDHEFRAITQQWALASLAQSTWAAGYW
7bbe5bbbdcee758c5a		Chloroflexi	Bacteria	IGIDWSESKHCVHIYNEAGSLLTRLEIPHSLEGFAQLRRRIAAINSEPSNCLIAIETSHNLLVDYLARCGYTLYILVPSVVKSNRGRQSSGAKDDDRDAQLLGDILRtDRGRLIPWQADGPLVRQMRSLLSWVDDLTAAIIAQHNRLRANLLRY	-IFASLPGAGELLAPKLLVMFGDHSRYPHRAILPAIAGTCPVTVASGRSRY--VKFRRACNHHFRQTAQQFAQASTRQSVWAATY-
f7fd54fb2c5eda9888		Chloroflexi	Bacteria	VGIDPAKRLHRAIGVLYPDTVVLDVEFPNQIETCRNLDARLADQHADLVYGLEDHRQYGRTIAQVLSGLNRQIRVVNPLWTNRQR-AFYGQDKDDAVDARCVAAVVLrRSENLPDARSAGELAAAIREAEQGLQHLAEQRTASLNRLHQHLCDV	-TITGIPGIGIIIAATIIGETADISRFKSRDAFAKYNGTAPATNSTGGKQR--HTARRACNHRLKRAFWLAARTAVMHDPLAEAYY
00566b4c9f354ddaf1		Chloroflexi	Bacteria	IGVDAHKQVHEALALSSEG-VVGQQRIPNTPQAWAALLAW-AQQWPERIWAVEGAWYLGRGLAQYLARSGERVHEVNGRWTARRRRGMRVPGKSDRLDARSVATLLReEASTLPRVYAEEDELAAVQLWSRTQAELTKDLTRLVNRLHELLLQC	--LRQVEGIGSIIACAIAAEVGRPRPGFGEEQLAALGGLSPLEASSAGATR--HRLNRLGNRRLNMVFHQIVLTQARIYPPARTY-
03b65f24f744ac4901		Chloroflexi	Bacteria	IGMDVHMATTVISVVDSIGKVVSEAILETKS---TTIIDFLKSQRGTIHVAFE-EGTQAAWLHDLIYPHVSEVLVCNPREIHDY------DNKDDKGDAKRIAELLR--TNGLKAVYHGEHGTKALKELTRSYGAILSDSTRVKNRLKGI----	KILRSIPGIGPLRAAVILGFTITPHRFRTKSQFWKYCGLAVTSEVTGEYVIiDGRVARSRKK------------------------
03883450d678466c8a		Chloroflexi	Bacteria	IGMDCHITTLDFAVVNDAGRIIKANRVATSVKSFMGFVKE----VTPPRIVYMEEGTLAAWALETCVRYGEKLVITDPKENHWIG---SSGQKDDSIDALKLAQLAR--GGYIKEIHHPVGQRRRFRELMTAYHDTVRSEIRIKNKIKAK----	-LFSALPGIGFINAATVSAILETPHRFADKRKVWMYAGLGLMRHSSGGKLY-SERLTTEYNRLLKYTIKQAAEAAIRAKNLFRQKY
2e2409906f01f2fa6c		Chloroflexota	Bacteria	--LDIGKNVHWATAWTASGVELVRPRLPATQTGLTQFIHMLIAEHDPLLVLLEPSGVYHEPWARALMNYAFDYRFFNPYQVKLARQTHLRHRKTDPRDLAAMLDLML--RGLGQPAFLPTGTELLIRQEIGFIRAQSRLLGHLDRQLRQQLDRL	RHLPAIPGLGDMDAAAYLAGVGSIHRFHRAAEVWAFAGFDPIADGSGDKPDrVGRISKHGDPGFRDALYQMGRTAQN---------
1d31dd1c01789215a2		Chloroflexota	Bacteria	-GLDIHREYLVATAVDRDLRVVCGPRLTWDR--FENWISR--TLTPRDAVVVEMTTNTWA-VHDALVNHVHSVTVVHPPHVKLITQ---SPVMNDKKAAEALAVLHA--AGLLRGVWVPDPMVRDRRQLVAQRHDRVRAATQAKNRLHAIL---	--LVQLPGISALGALTILAAIGPIERFPTPKALVGYAGLGGRVHDSGQTHR-AGKITKAGRRDLRGVMVNAAQAATRSHPFWK---
586fd371018b26feab		Chloroflexota	Bacteria	VGVDLHRRISQIAVLSEDGEL-SQRRLANDPRRLEEFFTQ---FPPQTPVAIEATGTWW-WLVDILDRLGHQPVLSHPKATKAIAA---ARLKNDKVDAQRLALLLR--GDLLPTVWIPPAALREARELVRHRIMPVWLRSAVRTRLLAMLA--	QRLTTIPGIGPFIAIVLVLELGEIRRFPSAKHLASYIGLTPRTRASADHVR-TGHITKEGNRLLRWVLVLAATQAARRPGPLR---
41026e2e4f4af8abc6		Crenarchaeota	Archaea	VGIDAHKKSCTTCVF-ADGDVLASSSFKTTMHGVAEFMEK---VPEGSTVVIESSTTGKA--ISRLLSGRYEVHMISPPERKPA-------IKTDKRDAERIVKEDM--LGYVRRSYIPSQRVEELRLVVSKQMEIGGKISAVKNQIHALLE--	RNLMSHPGIASFVAVAIKARAGDASRFPTKKHFCSYAGVVPKADNSAGHVS-QHSRVKHGDDVLKYALTCGVNSAARARSAVKRFY
49efb00e326c5bc382		Crenarchaeota	Archaea	-GIDVSKSSLVCAAIEHDRHFLEKQSFSNSWSGLDKMTRW-MESVGVSVAVMESTGIYWCAAYSFLETAGVSVVLANAYQVKSVS-----IHKTDLKDCVWLAVLLR--AGFITPSYVPTGHIKDLRDLTRMRTRIQKDVTQLKNRCHRFLDTV	RLLITIPGVGISSAAVIKAEVGRVDRFASAERLSSYTGLAPRVYQSGSVSM-TGRTGKMSNSHLRTTMFMVSQVCARYGEGLKEF-
290431d64b56041012	ISC1228;ISSto5;ISSto6	Crenarchaeota	Archaea	-----AKDKFDYCAMDPDLNILCTGNCENTVEEFQGVLRTLKTPRTTLSIGMESTGIYHMPLYNHLRNEGFHVRILNGLEVRGMKKSRVRKTSNDAIDAHSIARYLM--VTETKDSYEFPEELENLREFITAYDILTCKIRTTKNNIIRVIDLL	HIIRSIPGIGPITGSIILGKIGSIDRFESAEKLVAFAGFDPVIKESGKRRS-ERSISKRGDPLLRSAIYLSTLAAIRSNPVISDFY
1f8f560b44aefd13e4		Cyanobacteria	Bacteria	AGIDVGSRSHYVAVGQSTGDVCKFSVYTKDN---IALVEH-LRANGIKTVAMESTGTYWQTLYSCLQAAGFEVVLSNNYIKDPQ-------KKTDTKDARWLQRLHT--LGLLKGAFIPAPDVEHIRAYHRHRDNIVALASASQQRMQKALR--	--LLTVEGIGENTVMTFISEITDIHKFPTKKNFASWLRLAPNNKKTGDKTM-SSRTPK-GKSIMANGFRLAANTIARRSGVLK---
469781085c798eeb10	IS621;ISCro4	Cyanobacteria	Bacteria	VGIDMSKKKFDVALLR--DNKLKHKVFSNTKSGHESLLTWHKNKVPAAHLCMESTNIYGEALAEHLFDQGYTVSIVNPARIKGFAQSELSRTKTDKADASLIARFCL--AMAPVAWTPDPQEIRELKALVRRLESLMEMRQQEVNRLH------	ALLQSIPGIGEATIAVVLSEFANIEKFRNAKCLAAFIGVAPRERQSGSSVRgRTRMSKTGRSQLRKAFFMPALVALRYNPILI---
106dca49c20e2fd821		Cyanobacteria	Bacteria	-AIDLGKFKSVTCLLDSDTNQTEFWTMATDRHYLLAVLKN----YHPDLVVIESCGLAG-WVHDICTEEGYEVLVCNPNQ--EAWKWKHIKRKTDRDDALKLAKLAA--LGQLVPVYIPCRRQREYRRLVKYRQVVVGRINRVQNNIRAIFA--	QLLETIPGVGRKTAEVVVAYLDNPHRFQNARQVSSYAGMVPRRYQSGEMDR-HGRIHKRGPRQLRSALVEAAWLMLRYNPWAKSVY
5e8408801af568c543		Cyanobacteriota	Bacteria	IGIDPHAYNIKAVLFDNRTKEIKRFNLEPCEDDYKTFFDF-TSTFKDVDYCIENAKGLGKSLSDYLLKNNANVFDIHPGYTADYKKKDPNIEKSDWNDCKYIVQAYL-IESNIKQLKLKEEYYQELDDLSFQRWQLGQEKGDTKKKI-------	KKLREIKGCGFLIASRLISEIKKGKRPKNCKSLAKWAGIAPLQTSTGGKTT--HRCNYRGNRHLNYLIHQVCTKLQNCKTQTKDYY
069fc53ce15f210e2a		Cyanobacteriota	Bacteria	VGVDTHKDSLACFCN---GKF---KDFKTNKVGFKQAINW----AKSSHWAIEGAYCFGQAFSNFLIKNGCEVYEINPLLTKSWRALKVASPKNDFGDAKVISIFAN--MDNMNKV---SFETIKLKEKLTTRKALIKQKTQITNHLK------	KALTKMEGISTITACTIYAETGKL---TRKEQFASYCGVAPIDCSSGQTTR--RRNNKGGNRVLNSIFYSLSIAQKRYNEKAKAYF
dff19d1ed23c90b384		Dadabacteria	Bacteria	VGLDWGEQKHVVRAVDQAGEELARAGFATDAGGLSALVEWLAAAGGDAGRAVVGTERPDEPVVMALLSAGFRVGCLNPKQMERFRDRYSAGAKDDDRDGLVLADTLRsDPRAYGEVRRDPAPVAELRGVTQLRQKLMVESLEVANQLRDQLRRH	--LCSLPFGGPVTRGGLVAEAWQALAESDLEWVRTHSGVAPVTRSSGRQRS--VRMRRGCNRRLRYVVYHWARLAVASDPHWHEAY
34e72ea2cf5486156c		Desulfobacterota	Bacteria	IGMDLHRRNSTYCVVDEEGNVVSRGKVESNEEGWLSLLKR--WPAKEVGLAVETGTLTW-WAVDCARSIGIEPVVVDARQFKMVA---SSKKKSDRRDAFHLADALRaGLAQRCAVAVPSLRARSGRGVLEARATVVKQCTMSRNAALGLLRSI	DRLKDIPGYGDIVTLAVASGIDDPKRFRTEKQVGSYAGMVPTVRASGDSAW-HGGITHQGRGLLRVTMVQAAHSALSKR-------
96c92521758ba96157		Elusimicrobia	Bacteria	VGIDVSKNSSIACFYNIAKEIILKKSVEHTFEEFKRFTYKEINNLQSAIIGVEPTANYHKPLCEYLKKKGYLVVYVSSVAAKSNRKTMDSGGKNDPRDAYNVVDLMR--QGKILFYRDEDTQSMDIRKYLLLRHRLTQAKTSLKTRVQN-----	-QLFSLPGYGVFTVSVFKSMLGNINDFHHHRQVTKFAGLDIETMTSGKFSG-REKISKKGNSLLRYAICQASNVAVSKNTTIREMF
0a5a1f675a693fc2de		Elusimicrobia	Bacteria	VGLDVDKKKMVITCSD-HGTMQRSLSLPYSAQQ---LLNYHKHFPGQRLAFVYEAGPTGFGLHDELTAAQHPCLVVSPSMVPSAP---RKRVKTNRLDSKKLSEGLR--GGQLQGIHVPPQIYRELRHLVQLRDTQVAQLKATKCRIKSLL---	-FLTSLPGVGTITATHAVARLGDWRQIDNVRQIAGFLGLVSQEHSTGDKEN-KGEITRIGDQRLRNKLIQCAWTAIRQDPELRAFY
09f5fc960cac8326a3	ISMac14;ISMba20;ISMba7;ISMma5	Euryarchaeota	Archaea	CGIDVHKKILVATVLDRFGNK-QTNNFTNNISGIYLLRNW-IYQEKCEIVAFESTGDYWVQLYESL-EPIVPIEVANAFHIKHFP-----GKKTDVEDSEWIAQLAL--NSQITPSRIFQGEQRDLRSLTRYRELLIQQRTLLKNKIHHILDA-	KILLSIPGVGHTGACVLISEIGNASDFSSGEKLAAWAGIVPSVYQSAGTLR-MGSITKRGNSHLRTILVEIAHACARKKTKLWE--
1713bbf3f5f11700ef		Euryarchaeota	Archaea	VGIDCSKNKHVVCISDNMGNQCESFTIHNKLKDVEYLAEKVENKLADVVINMESTGIYHLPLYSV-ISKIFKTNIYQPKQVKDMSSKNIRKSKTDKRDARTLSRIHL--EIPPPQTDYGDREMYDIREIIRQRFSYKDIRTNLKNKFRRNLSIV	----TFPGLDMVKAVALHTEYGGFRRFPHPDKAVAFAGLENMVYISGDSKNfNGRMTKAGSPIIRRVCWEL---------------
027baa76ed030e6756	ISH18;ISHvo10;ISHvo9	Euryarchaeota	Archaea	IGIDVHKRYSQIAVLDKNGEIVEEVRVENAN------LDDFAQRYAGSKAALEATSNYYH--IHDTLSEYLDVTVANPGELKLISD---SDKKTDRVDAKQLARMVR--LGSVPESYVPTDEVRQARALVRGRQKLVENRTEYANKIHGLLSD-	QLLMTIPGVSYFTALTIYAELGEINRFDRAKEVVSYVGLNPIIRESGDSRF-EGSISKRGSGRVRWLLVQASYSAVTCEEYLSQFY
b20aed5c6d39c54c53		Fibrobacteres	Bacteria	VAIDVDDNAFHGSGFEKFTGEYYNFKCKPTFGALSQKLKTYQQKGYSLRVCYEATYL-GFPLCRQLRTAGIDTNVIAPSLIPSTS---RDRIKTDRLDCQKLARYYS--LGELTAVSVPDEKDQQVRDYIRLRDNFVGKRTRNRQELLSLC---	--LCTLKGVQILTALKFITELGDIRRFSHPSKLVSYLGINIEEYSSGGKER-KYGITKMGNRRLRTAAVESV--------------
9c297ee2296140fa92		Fibrobacteres	Bacteria	-----------------------------MEAKINALESYLKKQFPMCKIHLAYEGFRGFWLHDRLVANGVDCIVVPPNRVHQ---EKSNTQKNDTRDARLLAEMAQ--FYPHKRCFIPSCKAREDREIIRLYLSVNNQIIAMKNRIRKKLV--	EIMKSVPGIGPLVAIGFILELGDMRRFPRRAKWGHFLGLAPRDFSSGEADH-KGHISREGNPRIRAWLVEAAWIAIRKDPVLLKKY
9015963a21520a7798		Firmicutes	Bacteria	AGIDVGDTMHDVAISRENTHEVRKYS--AYTEDLQNLVAW-LKEEGVTTVAMESTGIYWLNLYLMLEEAGIEPYLVNAKHVKNVT-----GRKRDDTDAIWLQKLHS--CGLLQKSFQPEAEIRVLRTYVRHRKKLIMLSSDAARRMQKALEL-	--LCQVESISEITALEFISEVTDMTNWKNDKHFVAWLNVAPNTKITGGKII-SSKMQKKKNQAGL-TLR-----------------
ae6bf119215f9da5e4		Firmicutes	Bacteria	CGVDVHKKFLVATIASTDKKGIVTETFVTLNRGLYNFCRW-LADHNCYDVCMESTGKYWIPIFNILEQSNIRTTLTHPKFVRAIK-----GKKTDKKDSKWIADLFK--HDLVPGSFIPPPNVRELRELARYRYKLVCMRSSEKNRYQDCMT--	-LANQLPGVTELSATLILAEIFDMSVFESDKHLASWAGLAPSNDQSAGKKK-SVRISKAG-QFIKPLLVQVALSAISKKPYFATKY
7e4247bd268b2c7680		Firmicutes	Bacteria	CGLDIHRDKIDACIRINDGTKLFEKTFNTARGALIELRNW-ILSFKCFKVLMESTGVYWMPIFFLLEEIGMDVGVGNSRHTKNT----PGRPKTDKDDARWLSRLCM--LGYLLKSFIVAKPFRDLREYTRYHKKLVQEQARHKNRIEKLLQ--	EIISSIPGLSDLSAIYIIAETTDMSSFKTSGHLVAWAGLAPKGDQSADKES--PKKTKKANRYLKTILVECARAATLAR-------
dc427ab3f9a0d167bb		Firmicutes	Bacteria	IGIDLAKETHVAKAININGELISTLKLDNSIEGFQDWVQNIIRNVTNVIIGVEPTGVYWQNIISYIITNHCEAVMTKQVKVQQIRSLYNGKGKNDFIDALSIARCVK--DGLYFKPRIRTEESNKLKRLSRFRDKLLKDLNRTHNILS------	ENIIEIKGVAEGTVAALFAEVGDLKDFKTSAQLISFVGLDLKENSSGGKKG-KRSISKCGSAKIRSILYKVAFPLITQNDYFKQLY
001ef03ea7ea3d6af1	IS650;IS653;ISChy2;ISCsa4	Firmicutes	Bacteria	LGIDVGSEMHYARAFDYRGIEYSKKKFSNTEAGFVTFKEWLKEEKDKVVPGMEPTGHYWFNLGKFLQDNEMKPVLVNPHHVKKSKELDDNNTKNDRKDPKVIAGLVR--EGRYMIPYLPEGVYADLRTASNIRFQLQAELTRIQNRISRWFNIY	EKLLEIKGVGIRTVSGFLAEVGDISRFNNPKELQKLAGLALVENSSGKHKG-ETTISRRGRKRLRYLLFEVAMSLVAKNSEFRELH
097c8a04c3cbccb724		Firmicutes	Bacteria	IGVDIGSDTHYARAIMGRGYEVSKKDFENTREGFDRFVNWVVHQLTRIFVAVEPTGHYWFNLADYLKAYDVTLVMVAPQHVKHSKEMDNTQMKNDRKDPLVIARLVL--EGRYMIPYIPDDVYAELRSAFNRRCDLVEALNRNINRMIRWFDMY	DKLLKVPGAGIVTVAGFLSEVGDISRFTDPKQIQKLAGLAVVENSSGKRKG-KPGISRRGRSRLRWVLFQLAMTTVKSNKEMKAYH
08ea3ac75ad5be7673	ISBth166	Firmicutes	Bacteria	VGIDVSSQELEACLMNPDGEKLDTLKVNNDLQGASHLRDRVAASASEIHIGLESTSVYSWHPAMYLHQDNAKVFTINPKLISKFKEAYPDLDKTDRLDAWIIADRLR--FGRLTMTVVMQEQYIALQRLSRMRYHLIHSLTREKQYFLQNL---	KRLRSIPGIGNVYAAGILAEIGDIERFDNQAAVAKYAGLTWRRHQSGSFEAeDTKRIRSGNRFLRYYLVEAANSVKNREPEFGEYY
7502b4310a1b5ac967		Firmicutes	Bacteria	VGIDVSKAKLDYCGLDSDHNICFQDEAANQPIGVSTIKQAEVRSYDHIIIGMEATSMYNILPSYTFEHDDVKVVTLNPKMTHKFSQVYDE-DKTDKVDAMNIAEFIG--LGRYTVPVPRDEAHFALQRLTRERFHLIKQINDCKSHFLNN----	QCLRSVPGIGPVYTAGILAEIGQTERFPNEASLAKYSGLVWRRRQSGNSETqATPRVRAGDQYLRYYLVEAADSVRRHDPTFTAYY
13329976a1018421a5	ISSpn10	Firmicutes	Bacteria	VGLDVSKATLDACFLDDTHTILWQTTVANSDAGARTLKNKIIEFHDKIVVGMEATGQYSMHPSLFFSNDNVQTIVENPRVIHRFSKVW-TDEKNDKLDAQLIAEFIS--TGKHSAAQPREEKFVALLRLTRTRYQLIRQQSEAQQH--------	KSLLSIPGIGPVYAAGIIAEIGQIDRFDHESKLAKYAGLYWPKHQSGKFQKeQTPMSKSGNRYLRYYLVQAANSIRRYIPEYKDYY
30085020619d382c83		Firmicutes	Bacteria	VGIDVSSNHNVVCCLTEQAKPLGRFTVPNDDPGIYQFRDRDKHALTHIRFGLEHTGCYSSHLARYLQSVEHEVYVFNPSLIKQFKKVHLDAPKNDRVDAWFIAAKLR--SGHLPRAFTWSESLAALQRLTRARFHVMKNLTRETNFLLTNL---	QTLTSIPGISTIFAAGMLSEIGDISRFPDHKALSKFGGLAWQENQSGNFKAtETRLIRSGNRYLKYYFTEAAKSVQVHDTGFAEYF
c86b6b3afbdc4df649		Firmicutes	Bacteria	VGLDIGSRNNFITALDFDSNRLINMHVPNAASGVEAVLQE-HSHFKYLLIAMESTSFYGVHVANYLSTSDVKVFCLNPKEVANYKKSFTGLGKNDGLDSFIVADYVR--VGRIAIDPWRGSQYLALQRLTRQRRHLSESIAREKNYVL------	QILKSIPGIGPVYAAGILAEIGSVRCFNSNNALAKYSGIIWRDHQSGEFDSdDTPMMKAGNRYLRYYLIQAAGSVATYCPEYTDFY
214d79515ab98f265d		Firmicutes	Bacteria	VGVDVSLRSHYAVILDFFGNQLDAFPFQNNLSGASVITSKAASEATHVVIAMESTSFYSFHLCNYLFQSHAKVYCLNPKVTSAYQNTFVDVDKTDPSDAYGIADFAR--TGKITSEPFNGSAFVALQRLTRTRLHLVESLAREKS---------	QCLLSIRGFGPVISAGIIAEIGFIDRFQSEEKLAKFAGLTWRKKQSGRLTSdITYMTKSGNKYLRYYIGEAVMSLLNHNPEYTAFY
0fe8c2bd806633b9b7		Firmicutes	Bacteria	IGVDVALKGNQFCAMNFDQHIYFNLKFPNNPEGNEMVINKIEDKFEKVIIVMESTGMYSFHPACFFSSNHTEVYQINACDFDKYKKSFHDLEKEDDIDAYVLADFAR--VGRTKSLPFKGSQYIALQRLTRQRYHICKELIREKTYILTNL---	NILLSIRGIGKVYAAGIMAEIGNIERFSHNSKLAKYSGLYWKRNQSGEFDSqDKKSSKKSNKYLRYYLVEATASCVRQNPFIKDFY
3d330eadb3f5462a3b		Firmicutes	Bacteria	VGIDISLKEATISLLTWEGKYLGKNKISNNPIGAKELEDRSLGNFEHIRFGMEATQDYGFHLAEYLATSKPLVYVINAKYIKDFKRAFPERDKTDLIDSQFIAEYLR--FGKLPHPFEPNNRYLPLQRLIRYRYHLVKDIERETKFFLANL---	--LLSIKGIGPVYGAGIFASIGNIKRFSSDDKIAKLAGLVWKRKQSGKFEAeERRLIRQADRYLRYYLVEAANSLRVHNEEYRTYY
30835cf0daad34fb52		Firmicutes	Bacteria	LGVDVASRENQFALLSQEGNLICSFRLPNSVLGVEELLLKL-KEHQKLLVGTEATSMYDWHLLEYLAQSTLVLYRLNAREIRNFKKALPNKGKTDRLDAVAIAERLR--FGNLKEPYQAQSPYMPLQRLTRFRVHLVETLVREKSFFTAN----	-TLTSIPGIGPVIASGLLAEIGDIRRFEKEAQLAKFAGLVWNPFESSDFKAeERRLSKNGNRYLRYYLIEGANLVRMHAPEFRAFY
128af957e0fdb307f3		Firmicutes	Bacteria	VGVDVSLKSLMTCILDIGGEKILKSSFSNTPDGVNEILNNLEH-STHILIGIEATSVFGNHLFYTISDSAVQMYCFEPKIIKNFRETLGDLPKNDKMDAWVIASRLR--LGNLPNEYYINFKQLGLQRLTRFRYHIVQNITREKTYLLSCL---	TILTSIDGIGTVIAAGIIAEIGDIRRFPTDDALAKFAGLVWSQYQSGEFEAeDTKLRKTGNVYLRSYLCQAANCMRLHNPDFNMFY
0030134f32f3451c9d	ISCth8;ISDha10	Firmicutes	Bacteria	VGIDVGADFSWMSIALPNQQFVGKPKLHNSIDSLTTAVSKIKEAELESRIFLESTGIYHYPLFCYLRDKGFNCSVINPIITKNSTNINIRKVHNDRFDSKKAALVGL--KPDLKVSLMPSDLALNCRNLCREYYDLMDNRGAYVNKLQGELRMA	HLIETFKGAGFLSAVSIMGEIGDFSAFSKPKQLFAYFGLDPSVKQSGKFEGtKVQMSKRGSAIARRVIHTLTLQSISINPVLREYY
2dd66c3c21815d1e7b		Firmicutes	Bacteria	-------------------ETVIRPKFRHTAEDLDAILKAVAKPKEEVAVVMESTGIYHLPLARSFRARGFTVIVVNPLITGRDQ-PTLRKTKYDEGDVAKIANSYF--KGNCNIQYIRTKEEEDAAELSREIEHSKGVLAAYKNELRQLLYKT	RALESFRGIGGVLAAHISAEAGDLSRFSKPQKLISYAGLDPSKEQSGTSLDtNGAVTKRGNRHLRKWLYVAVMSILMHDREFTDYY
27d5b82485849c16a2	ISSep2	Firmicutes	Bacteria	--LDVSKGHSTGTWYR-DDQCLKEFVCTHDQVGFAQLYQM-IKQADNPVVYFEATGIYSQPLVRFCQDHELRYCRLNPLELHLNS-EKLRRVKTDRKDAHKIALSVM--HHQYRLTTPWTPEYEQARQLSRFYQQIIKDVKHTRLELYSALQQT	--YQSVPGIGALSAAQLVGELGDILRFDNSKQLNAYVGIDLNRYQSGEYTR-QDHINKRGNSHARALLYVIIQNMIRKQAA-----
dae24eca3e14ab44f5		Firmicutes	Bacteria	IGIDVSRGHSDCALVR-KDEVLREFKIKHDKNGFSQLLSIINDCKFAVTIVFETTGVYSSQLGCFCRQFKLDYVEMNPLDSSINMDSMRR-NKTDRSDAVNLAFLQInQPGKVSRRHFIGGDYADLHVLSHQYFQLSVERGRVMNHLHAALEQS	RLISSIPGTGQKSTALLLGCVGNISRFTTYKQFNAFVGIDIRRYQSGASQK-LDIINRRGRQDARKVLFEMIRSMLRNQSHL----
3a5551c450044f4d5d		Firmicutes	Bacteria	-ALDVSKGKSTVVIYDRYRQCEFEGELNHTRVDFERLHERITRLDQAPEIIFEATGVYSKPVEKFFIDFGYTYCRMNPLEANLQMASM-RRNKTDISDAHELAKTHF--KMEREPTYVQDDYYEQMRALTRYYDEIDEEVTLLKSRMHALLHVS	EVLRSIPGIGDTTACRLIGELGDIRRFQNAKQLNAYVGIDIMRYQSGNTQY-RDRINKRGNKKLRKILYFMICTMIRKK-------
04f92f4091b88470bf	ISL4;ISLhe4;ISSsu7	Firmicutes	Bacteria	-GIDVSSRDSSVCVLQSGAT--REYKITNDTIGFKTLLIDLKEYAEHPQIILEATGVYSRRITRFLDEYDYDYILLNPLKAKKEINQGLRRNKTDRNDAYHLALAQD--QNQHQPNRKEPDVYHQLQSLSRAYEELTHDIISSKNRLHKYLQLT	EILMSIPGIAEITAVRILAELGDIRRFSNPNKINAFVGIDPGRYQSGEKDS-SLRISKHGNAVARKILYRAIQ-------------
12cffd2949e0a4a745		Firmicutes	Bacteria	-AIDVAKGKSMFFILSIHGEVILDAEYEHTLSHFDQIIGK-EEIKDDLVVFMESTSTYHYPVMRYFIEQDYDVIVVNPNLVKKSSTTFR-RTKTDRLDAIKIAETYF--KEEIKSNAITGRLYDDLQAADRQLISLEKALTAIKNRYTRLLDIC	-YVSSIPGIGDQTASQLIAEIGDFSRFRSYKQINAYCGIEPSIYQSGKTFY-NGKITKSGNPFARKVLYSVIMNIIQS--------
c007297e2abb716320		Firmicutes	Bacteria	--IDVSQGKSHIQGFIGPNHQLSKRTMRHTKQGYQDLVKTKSNTIDNPLIIFEYTGIYHKSLEKFLISNNLQYHIVAPLRAAKARNEEIREQKTDARDCLSLSKLFY--SNKLGLFNSEDGQYSKLRKLNRFYDVNMKLLVKLKVNFRETLAVI	SIVHSLPGIQDILTCKFMAELGDISRFANYKQITAYIGIDPMIRQSGDKDGlHLGISRKGNKRLRTILYLMVSSLTKSN-------
0402dbd95d56904ebd		Firmicutes	Bacteria	--FDVSKGCSHCQGFSSFGKPIGKPKVAHTKSGMAALSEALEKTGRKPKVAMESTGVYSKPVIRWAESLGLEVYLISPLESAKVRKSRVRPTKTDALDCGVIAEVAY--TRSLRRVTPKSSLYSQLYSLSRRRSAVVNRLTTSKNQYRKSLDAV	--ILSIDGTGDVLAALLCAEIGEPSRFSCRNGLVAYAGLDPTILQSGRNDGlHYSITRKGNAFLRKYLYLAVNMIMKADNAITEFY
0039429ea89761e66a	ISHaha5	Firmicutes	Bacteria	VGLDISKGESQVQAFLDKGKPYQKFKITHTVEGLNLLVAFKKESGQKPSVVLEATGHYQTPVVHYLEERGYLLIIINPLISYKARGSSLRKVKTDAIDAYLLCELFY--KEELEPYKKRGVQLLNLRNLTRQHENITGVMIQTKLQFQAVLEQV	TIIKSIPGIGEKIAATIISEIGEIDRFNHPKKLVAFSGVDPSVFESGKFTAtKNRITKRGSSRLRHALYMAVRCAIRDCRKS----
16fed33b248f7177a9		Firmicutes	Bacteria	VGIDVAKGKSTVGMLKPYGEIVCKPDIEHQNKDLSELASMILKFDDEVKVVMEATGIYHLPVLTYLQEKGIFVTVINPYLMKVYRSESLRKAKTDKIDSRIIANYGIeHWLTMEEFKVSEDIYGELRLLGQQYRHYMKLHVTSLHELTHLLDYT	-VVREMGGVGDVLAPKLIAEIGDVRRFHSGKALIAYAGIDTPPYESGQFIGnNRAITKRGSAALRKVGYETMRCIKTC--------
a3cee7fd2390395d59		Firmicutes	Bacteria	VGIDVAKGKSTVCAITIYGEVLLAPDYKHTTEDLNKFIKKLSKFDDEIHFVMEATGNYHLPIYHYLKSKNYFISIINPLEMKRYRCQGIRNPKTDRIDSLIIAQYGIdFWYRAKKQNDRTEERSELRLLGRQYEQYMKIRVARCQAFHALLEQT	--VISMGGIGESLAPRLIAEIGDPRNFHSAKALIAYAGIDAPPYQSGQFIGnKRHISKRGSSTLRKIGYEIMDSINKHQGK-----
061cc17a906c8662da		Firmicutes	Bacteria	IGIDIAKEKFTACALEQGSKIIWKPDVNLNKPEVEGFLNKLKDLNQEIKIVMEATGKYHLPILYELKKQGYFVAVINPLKMKQFCRVLNRKAKNDNIDATQIAEYGLmYWKELQEHKVDTENFRTLKELNRSYQHYMDLRINQMNFIDQTISQT	----KFSGISDKLAVQITAEFGDLSKFKNKKCLISFVGIDSPPYESGNFKAdQRKITKRGNAILRKIGYQSMKCMMSVKPE-----
1494c2b91c66495dac		Firmicutes	Bacteria	VGIDVSKLKSTICITNEYGEVLKAPEISHTEMDLKELTKQIKGYKNDVRVVMEATGSYSRPVLYYLLDEGIFVSEINPLAMKKYRDINFRGVKNDSIDAMAIAQYTIeKWNKLKEYQRADKEYAAMKALSRQYLSYMKPHVALVQNLDHLIDQV	EAVRAMSGVGDVLAPLLVAEVGDPRRYHSGDALIACIGIDVPPYDSGQFKAsDRKITRKGSKQLRKLGYLLVKNLR----------
df36415b4e3816ce98		Firmicutes	Bacteria	--IDVSKGKSTVAVIQPFGVVIAEPDVLHTESGLKELVAFIKSLSGETKVVMEYTGTYYEPIANAIHNAGIFVSVVNPLLIDDYDTNRVRKVKTDRIDAFKIASFALdKWIKLREYTPAETIRKTLKIMNRQCIKLNKILVMQKNSFIALLDCC	ETVMSMLGVGKVICSQLISEIGDIMQLKSGKSLVALAGIDPPPNQSGKDDPkSRSISKRGSPALRKTLFLIMTIYLQQQPTDEPVY
1e34344979740e23f2		Firmicutes	Bacteria	VGIDVSKGWSMVAAIRAPRETVWKPKVMHTAAALETLAYELGYDGADVRVVMEATGRYYEPVANELHEVGNFVSVVNPKLIKDYGHNTLRKVKTDKADARKIARYGLeYWDDLREYTPVEAGRAKLKQFSRQYNLYSKLKVQLTNNFIALLDQV	-VVMGIYGVGPTIGPQLMGEIGDVRDFASRKALVAFAGVDPGDNSSGKHESkSNPSSKRGSALLRKVLFLAVETYVKKQPADEPVY
22758fe6839c134253		Firmicutes	Bacteria	VGIDVAKSKSMVAILSDDGEIIKNPEIANTESGLEYLCKIIREIAGDVYCVVESTSIYHIPVVSYLQENDIFVSVVNPLIIKKYASMDIRKVKTDRVDSLKLASYVIdNHRHLVNYSADSEIYSELRILSRQYLHYVKILANAKVNLTDMLDRT	-VVREMSGVGNVLAPRIIAEIGDVKRFHSASALIAYAGIDAPPYQSGSFNGsNRKISKRGSASLRKTGYEIMQALKVVQPQ-----
04af9268b8d6ec7f4d		Firmicutes	Bacteria	VGIDVSKGKSTVCVLKPGGEVLRTPEMAHTKEDLLSLVHLIRSYPEEVRVILEDTGHYHWSVVALLVENGIFVCSVNALRMKKYCAQSIRKVKTDRIDSVHIASYGLtYWNELVSVKPAEDTYKELKLLARQYYQTVSMLIKAKVNLNNLLDQV	-----FACVGDTLAPRVIAEIGDIRRFKHKHSLIAYAGIDAPPYQSGTFNAtERHISKRGNSYLRKTGYEIMQSLMMHKSD-----
070ca7388d4f146a22		Firmicutes	Bacteria	VGIDVSKGKSTVAVLSGLGELLLSPDYPHKEDSLNELCTWLHSLNDEVRIALEFTGYYHYSIRDKLIREGFFVSVVNPYLMKKFNDGSVRKGKSDKKDAIKIATYCVeKRNHLKPWNYLGKPYETLKFLSRQYHQMISLKTKQKVQLDNLFDLV	ELVHSFNGVGDILTPLLIAEIGDIRRFTSGKALNAYAGNDAPPFQSGTYLGtRRHISKRGSPFLRKVGYEVILALKISKPIQ----
2cb005b95b41754fab		Firmicutes	Bacteria	IGIDVSKLKSTISIIK-DGVIYSKPTIEHTIEGFHFFLNKSSLDKENIKIVMESTGIYHLPLLSKLLENNYFVCVENPYLLKKYFDVYLRKSKNDNLDSLKIAKYCQeKWNSLKQFNIQNSTYQELNFLSRQYDQFMTLKTKSKIQLSNLLDMI	EVVSSMTGVGKKTCPRLIAEIGDVNRFYSSNSLIAYAGIDVPEYQSGNFKAtERHITKRGNKHLRKCGYEIIRSIKHSNA------
0c8c75df4272a3489d		Firmicutes	Bacteria	IGLDLAKFKHDCFIMNEHGEIIRNFSFTNDQPGFNTLRDVSLDPSQEKRIGLEATGHYGSNLKIFLEDNNFSFMEFNPILISRFSKATLRRTKTDKIDAHLIALYLS--TVDYKPYPIKSYHIRNLKSLCRARDSLVKERSLQLVKLTNVLDLI	-HIHSIPGIGMISAAGIYSEIGNFSRFNNPDQLLAFAGLDPSRCQSGESDF-KGHMVKHGSSFLRQYLMNVAETSLIYNPKLYEYY
032f4f4a7ee434cae3	ISFnu3;ISFnu4	Firmicutes	Bacteria	VGIDVAKDKHDCCIFDSDSNNFIERTIANNADGFNTLLETLKAAGDSIRVGLENTGHYHITIFDFLVQHGLNVVSFNPMLTGQCRRASIRKTKTDKLDAETIAYMLI---EDY-PHSNALYHNSELKSLTRYRFKLISQCSAQKVSLSRLVHIV	-PLLTLPGIGTVTAAMILAEVGDFNRFSNPDQLLAYAGCSPTTYQSGKMYSnHAKMEKRGSRYLRYALFCVAKAVVRYEPTFMKYY
076f1fa592238774e1		Firmicutes	Bacteria	VGIDVASQKHDVAMTTTHGKTFSAPTIANNLEGFKKLRDEHTEHLDDVRIGIEETGIYSKNIAEFLALCGFTIHMINPVLTSNSRKSQIRPTKTDSIDALVICRYLEfNYQRLNSYTSTLYTLSEIKSLSRARINVQKRLVQAKVEWTRLLDIS	--LLTIPGMGPVTAGLIIGEIGDVNRFHSPSALVAFAGMDPVVHESGLFKAkKVQLSKRGSKYLRSALYTVTKVAI-INPKIK---
0005e84a4af9abce49		Firmicutes	Bacteria	VGIDVGKNSHHFCVMDKTGELNVTPSFSNNKEGFDFLINSKPYSKKSILLGMEDTGHYHVALLKFLLSNGYTVALINPKTTDFTRKMEGGITKNDKLDTITICNVLDeRKKQYRITKVDRFDLYEQRQLTRHHHNLKEELNIYCNRLQKSIDLV	--ILSIPGISHFSGTSILAELGDIGNYSKPSQIIKFAGVAPYHYESSQYNAqHTGITKKGSKYLRKTLYQIILTVINNNPVFKKYY
01db2b876d4d2880f5		Firmicutes	Bacteria	VAIDPAKYSPKALICNYFGEILVNFFFTINSKGLNLLLTKIKDSAQKVLIGIETTGHYHEIIVRYLQEFDYNVLLINAYTTSKSRAENLNWSKTDDIDLFAIASALI--DGKTTKSRLLNGNYEKLKNLCRYRRYEVQKRSAIKSKIRALMDKI	-LLLSVPEIGIITAAEFTAEMGPVNQYDYAGQVIKTAGTNPLVEESGGKKArYGSISKQGNPSFRHIVYLAGRSLAKTNPYFKTY-
03fa9fb77af50b53bd		Firmicutes	Bacteria	VGIDVSKNFHTVTILNGYYDILLKPTFSIYEEGFKKLTNKFSQNAQVLVFGCEPSGHYYLNIMSNLKKTYPEFKLINPKSTKSNREQMMQYNKTDPIDAYAIADLLI--RGEGYNFTKEDTIYKSIKEYVRYLDSLTKEQTRLKNKIHSYLDEI	ENILQIKGIKVKTLSRIIAYLNNPSRFDNGKQVASFCGLVPKKEQSGKKHG-EERISRQGHKKLRSTLVQAAHVAVSNMGYFTAFY
0179842964d5da2937		Firmicutes	Bacteria	AGIDIAKNDHVVGATDEHGRDASKPRFANSAGGFDRCVAYLAESKSDLLVGMEATGHYWLPLFCRLQDAGYAVVVINPMRTDAMRRFKSSRVKTDIVDCVLVAETLR--CGGFQPSRLGDEAVIELRQLTRLHQALKESVADLKRQVIVALDQV	-LILTIPGIGYTLGAQIVSEIGDVRRFRNASSIVKYAGINPSISQSGKFSSeENHITKQGSPYLRRALYLAAMAQLKLKSPFYDYY
5ff6065fa46025b563		Firmicutes	Bacteria	IGIDIGKRTNTCSAP---GKKVRS--FANTKSGIQKMLKFVVAPEQELFFVMESTSVYSLFTAHTLVDAKVRVAIVPPACVLGFINSKIKRTKNDNVDAVAIREFGK--IMQPNPWSPPPVILQQLQQLRLVLDGLTKTITRQKALLEK-----	KLILSIDGVGEGTRNMIMALCHTELKALSQRKLLAYCGMCPQENQSGKFKG-QTRMNKGGDNRIREMLYMVAVSMTTKHGLMREY-
7c635264322fc02013		Firmicutes	Bacteria	IGLDLGKSKHQAVGVDMAHQEVFSRKVKSSRDDLERLLELRYRGGGEIHVVMEATGMSWFLPAVFFANAGCRVYRVKADQAADFRGYLSKHTKTDQVDAASLARMRFvQPHSLEEVHLRDRQHFALKQLIKQREDFLADAVRYKNRLKSLFDGH	RLLCSIPGVGQLTAAYAEAYLAPADRFPNHSSADSWAGVIPKTSASGQLEKkGLKMSKAGPPAFRRVLYLAADVARRYDPQLAGVY
15daf71f4933efe300		Firmicutes	Bacteria	AGIDWADQHHDALVIDEKGRQVGSLRIDHSPQGFAKLNTFFEQIVAPKEQMACIIETTHGLLIAHLLEAGWPVYPVNPRTVDRRR--AASGAKTDTIDAYLLAKTGRaDLTDLHRLTPDSETMTELKLLTRDQDALIQMQTRLVNQLTACLKAY	ELFESLPRAGQHLAPRLLAEIGDDLRYQDASSLQALGGTSPVLFQSGMYAKaHRRLGC--IKPLRNVLHQFAWQTTLSEPWARDYY
54313f598e33b4fc63		Firmicutes	Bacteria	AGIDWADDHHDIVVIDEQAKQYDSFRIKHSHKGFTTLEERLKSLTDPANIACIIETSSG-LLVSFLLDKGFRVYPVNPSTLERKR--KPSKAKTDAIDARFLARYGRnEFDELRELKPDSLIVEELKVLTRDQAMLVEQQTRLVNQLKDCLKSY	TIFSSLPGAGPRLAPRLLSEFGDDSRFLSYESVTSLSGVAPVPKTSGKNTF-TVSKRTAYVKPFHQALYHFARQTSLKEPWSKEYY
1948d5a66412968715	ISCth14;ISCth6	Firmicutes	Bacteria	VGVDSHRATHTAVFTDCFFEKLGEITFRNLPSDYPAFLREFKADGTELYFGLEDISMYGRTLAVFLTSNDQKVKHVSSLLVARERKNQNVIRKTDSVDAECAARVLLsKFGGLPDA-APDDRYFLLKTMVSRRGFIVKNNTALKNHLHSLLTQH	--LTSMNGIDIVSAAQILSCIGDIRKFSTPAKLARYCGVAPVTYASGQKDL--QFANQRGNRELNSVFHLLAVRLIATNPFFKDYY
003d3a7bebe218c6ba		Firmicutes	Bacteria	VGLDVSKERISVAIAE-VGRGMYYGVIPNTPEAIRQLIKK-LGNTENLQVCYEA-GVTGYGLYRLFLKLGIECEVIAPGLIPQRPG---DRVKTDKRDAIRLAQLFR--AGELTSVYVPTEEDEALRDLVRAREDAKEDELRAKHRITKLLLRY	-ALQCLRGVALITATSLVAEIGSFQRFQSPKQLMAYTGLVPSESSSGDLRK-QGSITKTGNRHVRRLLIESSWSYR----------
80bda2ae28bbc8ab1f		Firmicutes	Bacteria	VGLDVHAESISVAVAEAGRQEVRSLVVPNRPECVRKLVKKLG--ARKSLAVCYEAGPCGYELYWQFVQLGVACEVVAPTLVPVKSG---DRVKTDRRDAIKLARCYR--AGELTAVWVPDRSHEALRDLVRARHAAKCDQRRARQRLGKLLLRY	--LQALRGVAKTTAVTIVAELGRLSRFNHPEQLMGYSGLVPSEHSTGGKAK-RGGITKAGNCHLRRVMVEAAWAYR-HR-------
3c853ae200c8bb1846		Firmicutes	Bacteria	LGLDVHRATIAVAIAEEEGAPTSYGTIANDPSAVRKLMARLGGQDVELRVAYEAGPTGY-ALHRQLAKLGVECMVVAPSLIPVRPG---DKVKTDRRDALKLARLLR--SGDLTSVWIPDREHEALRNLVRARADAKVDQLRAKHRLSKFLLR-	RALQAFRGIGFVTAVTIVAEAGDLHRFRTAPQFMAYVGAVPSESSSGNAQH-RGRITKTGNSLLRHAFGEAAHHARHA--------
3d402a70da4071b5d5		Firmicutes	Bacteria	VGVDLHKNQFTVCAMYEEGPVVLEDEYRTTRDGYGQFMDRFEEKEGTVALAVETTGNARY-FKNQMEAEGFAVVVVNT---NKFKVISQSTKKNDSNDAATLAYYLS--KDMLPESHLCDQSSEELRRLIGVRSILVSNCVKIKNQIHGMMLGY	DLLMSIPGVGYLTAATIAAYTKDLKRFEDFKRFASYVGIVPSVHNSNETVH-MGRITKRGPQELRTAFVQATMGMVRLSK------
13a7d817e672d737e1		Firmicutes_A	Bacteria	VGIDTHKNFIQVCVLVRQGGMIKRYESEHTMAWARRVIKEVPTEPDPLRYTIESTSTYHLPVLMAF-QGK-P-SVVNPVLAGSSR------RKTDRLDARLLSYQSL--TGLWPESFVVSSAVQEFRLLVKQREYHLRECTAITNRINNY----	KNLLTVPSVGEATALLWLSEIVTPLRFKTAPQLAAYCGCDPSLKISAGKVT--SQTRRKGNAKLHNQLMIVAGACIRHTEP-----
a1ff2db44bed135e3c		Firmicutes_A	Bacteria	LGIDIGKTLNWVSFLSLSKDEIRKRKITNNESILKELLREEKITKEEILIGIESTGHYWINFYEFFTKRDYEVVMVKNRVVKLKREAYSQKGKNDSIDCHCIGLVLK--DWDYFNIQKTDRNFSALKRLTRSKEDYTKIKVQNKNRLRAWID--	-KIIKIKGMGDTQIVNFLAEIGLIENFPSARALQAYFGLSIRADMSGNMVK-QSRITKAGNRVGRKILYNIAMMLVNHNKDWRKLY
06f0c602415fbe2598		Firmicutes_A	Bacteria	VGIDVSKGKSTVAILQPFGVVVASPDVPHTGSSLKELAASIKKLRGETRVVMEATGNYYEPIARFLHEQGIFVSVVNPMLISDFGGNTLRKPKTDKKDSLKIASYALtYWVDLQQYHPQEDLRKSLKMLNRQYQQSVKVQTMLKNNLISQLDLT	ETVMNLYGVGDTVGPQLMAEIGDTRRFHSRKAITAYFGYDSENDDSGTKVSkSNPMTKKGASALRRTLFTIMITLIKTQPADNPVY
04156f702832bbb1a5		Firmicutes_A	Bacteria	VGVDVSNGRSMVAVLGARRSVVVQPEVPHTADGFAELAARLHALDGEDRIVMEHTGRYYESFAMSMYRAGFFVSAVNPLAIKGYQGISVRKVKTDKADALKIAQFAIdKWEILPHYTPMDTIRYDLKTLHRQFQLSSKTKTALNNNLIALLEQS	ETVMAMTGVGKSMGPQLIAEIGDLRRFAHQKSLVGFAGTDPIKDDSGDKVSdSKPSSKRGSPYLRRTLFVIMTILLQLQPPDDPVY
0f16a6cc587ebc403d	ISEnfa110	Firmicutes_A	Bacteria	VGIDISKGKSMVAIMRPFGEIVASPEVTHTDSEIRSLAKKLESLSGETKVIMECTGSYHLPIAFALHDAGFTVCAVHAQLIHDFGNNTIRKVKTDKADAIKIANYGLtNWLDLTEYVPEDDIRHMLKAYSRQYNKYVKIKTMLKNNLISLLDQT	-TVMEFRGVGDILGPQIIAEIGDVYRFPRKESLVCYAGLEAPPKQSGSYEAsSTSISKKGSPHLRKALFQVMDCLIKHKPVDDPVY
009f6bf04788877ab9		Firmicutes_A	Bacteria	VGIDVSKGKSTVAILRPGGEVVASPEVSHNPRELNGLVTLIKSLDGDTKIVMEYTGSYYLPVALFLRKVGLFVSVVNPILVKDYSSLTVRKGKTDKKDSIKLAAFALdRWNELPLFSAQSHTRTLLKAFNRQYNQYTKLKVMLKNNLISILDQA	-TVMSLYGVGSVLGSQLIAEIGDVSRFSNKKALVGFAGIDAPPFQSGNFNPqSRSISKRGSAALRKTLFQIMAVILQ---------
14ebb9ecc84919bf61		Firmicutes_A	Bacteria	VGIDVSKGKSMVAVRQPGGKILLGPQVEHNALGLKQLTETLKCIDGEIRIVMEHTGMYWRPVALTLKEAGLFVSVVNAILIRKFSDNLLRKVKTDKADSLKIANYALaFWNELEEYSLEEENRQMLKVQSRLYERTIKGSVALRNGLISLVDQV	--VMYMYGVGNITGSQLMAEIGDVRRFHSKSALVAFAGIDAPPFQSGNFEGsNCHISKRGSPHLRRTLFQISSTILKSNPD-----
4c28ca2d15b8aa8f2f		Firmicutes_A	Bacteria	IGVDVSKGKSTVSACKPFGEIIFGPDVAHTSNDLKELAESIKSLNEECRIVLEHTGKYYQPIARYLFDLGYFVSVVNPKLIHDFGNNSIRNVKTDKADSLKIANYTLaNWDSLIPYDFEEDIRMQLKACCRQYYFYLNYRTSLKNNLISILDQT	-VVMSMPGIGPAMCPQIIAEIGNIYRYHDKHALVAFAGVDAPPFQSGTFNSkRRKITKRGSANLRRVTFQIVCGILQR--------
02eeb8a00231b4ab89		Firmicutes_H	Bacteria	CGIDPHKKVCHAAFVHPHRQEILSREIQNQHSEALWLVEELAVFQATPLYIFEASGPYWRPYRLFLHQLGLPTATVSGRQTRRAGGTGTRKKRNDLQAAFLAAKVFK--QGESHASRIPPEPLATLREYTRLHLFFVEQSVAIQNRMFDL----	-HLLDIPYFGPIVTATFLAELGSPFWFRTVDSVVAWFGLDPSVSESADHTTgISRLTRRGTKYGRRIMWLVARNWSRY--------
5c602eeac7c596869d		Gemmatimonadetes	Bacteria	AGIDIHSDMHMVCVPA-DRDANPVRQFGANTADLQEIVAW-LKKCRIKTVALESTGVYWIPLFELLESEGFEVYLVEPGQLSRCG----ARPKTDVLDAQWIQRLHS--YGLLRASFRPPDSVLALRAYWRQRQMQVRYAASHVQHMQKAMEQI	--LTLIEGIDVGTALVILAEIVDVSRFPTEKHFASWLRLCPPQDESNKTNR-RRGHRK-ATNRVTIALRMCAQSL-----------
3c2a3c01a15f59c4fe		Gemmatimonadetes	Bacteria	VGIDCGRTFHKLVARARDGRRHQAVRVDVNRVGFEAAHTYLRRTFSEMLVGIEFAGHYGATFAQFLRLQGYAIVTVLSSVTKKLREVEDNSRKDDAKDAGQICQLVS--DGLFVGHAVLSDLVSQMRVLSTERLRLGVEETRLRNRLRSALDLA	KALCTLPGIGVVVAAALVSEIGTPETFLSPRQVLKLAGMNLAGKSSGTSVRgRIRQTKRGRPLLRRQLFLLAGRWCQSRGLYRDYY
0e58dba92890f3dd6e		Gemmatimonadetes	Bacteria	VGMDVHQKSTVFCLYNPEARQFRTRRVPTTPQAYEEVLKP---LEGNCSVAYEVGPQVQ-WVAAIVRPLAAEVQVANAA---RIPWLFRDGRKNDRLDARKLATLLY--LNQLPTVHLPPADISAWRALINYRRALVKRRTGIKNQVRSILRT-	ALLRTIPGIGPRTAEAIVAFTDVVRRFPNRKAFGSYFGMTPTEDTSAERVR-FGHISKRGPSVVRWVLVEAVHQAVRHCPALATFF
002f9a7f827fbbd7bd		Gemmatimonadetes	Bacteria	VGLDVHQAMTAVTVRGEGGRVIMRSVIETSERSITEFFSA---LGGTVRVALEE-GTQAQWLYDLLSPRVGQVIVCDL------RGERRSGNKGDRVDADHLSEQLL--RGGLRSVYHGSGDRADLKELTRAYRNLVEDSTRVMLRLKALF---	-VLETIPYFGPVRISLLLATIGTPWRFRTKRNLWAYAGLAVVTRSSADYEFfDGRAHRRSRRPLTR--------------------
302ee8c812c1d2e664		Gemmatimonadetes	Bacteria	----------------------------HVLNEIAQAKRRFGLPETAPVVSCYEAGREGFWLHRFLQAQGITNHVVDSSAIEVNR--RRRRAKSDGLDVRKLLSMLLgERQVWQVVKVPSVEAEDHRHLHRDLETLKQERASTTTRIKGLLS--	RQLMLLKGIGINGAWLLVMEFFGWRAFKNRREVGGLAGFTPTPYQSGESAR-EQGITKSGNRHVRWMTTELAWSWLRFQPES----
25b48a434b9c9dce0b		Ignavibacteriae	Bacteria	IGIDVHKRKWVVTVRTYDL-ELTTFTISSSAEKLERYLKR-NYADMKYHL-VYEAGFSGYSLYDYFHERGIDIIVTPPNRIHRDG----SRVKTDTIDSRKLAVLLS--RRMLRRVCVPSPKIREYRSIFQMYDRLTSQMRSVRNRIRSLLDFL	--LRKIKGFGLITAIRLTVFLSDPSRFPTAGSLVHYLGLTPSEHSSGGKER-KGGTGYTGDRRLRSFIIELSWRLVRRDTLLE---
5c02eee51285b6f688		Ignavibacteriae	Bacteria	IGIDVHKLKWVVTIR-TYDLELKTFSMKPSAEELEKFLIK-NYPGAEYRIVYECC-FSGFWIYDYFYEKGYKIIVTPTNRIYKD----GSTIKTDKIDSRKLAFQHS--RGLLREVMPPAKRIREYKYIFRIYDKQKMRQGQILRQIKAFLEQ-	ELIEKINGIGIISAVRMSVYLFDRDRFESSEKLNHYLGLTPSERSSGEKIT-RGRSGMCGNRQLRSIIIQLAWMTVRKDALLD---
e555859d0ec9da196d		Ignavibacteriae	Bacteria	-GIDQHKHTSYLTTVDNKGVIIKQGNLKNNN---HDILNY-FHQFGDQNIATVETTGGWYWISDLLEANNIDLKLA---HAKYVKAIAYAKVKTDKVDSHILAQLLR--MDFIPEANKIDEDLRPLRDTLRARLRLTQKRTSALNFMHRMLEKF	QHLLAIPGIGKMNAFTSFLEIYDINRFETVKNFLSYCRLAPQASNSGGKNK-QRKTPKDGNKYLKIVFSDAAIHAIQYYPVIKKHY
07628c376c652c8e07		Kiritimatiellaeota	Bacteria	IGIDLGDKKHAVVGLDDKANVVLKRWIPNTKADLEALFRR----NRRAVFGMETGTHCR-WISALCGQCGCEVYVGNAHHLRSI---FGNSHKNDMRDAEEIARLLHgDKRHFHPVQLRDAEHQNLVQLVKMREVVVSQRTKSANAIRGM----	DLLETIPGVGPVNAAAFVAFTGDVTRFRHARDVGPYYGLTAGRDQSSSKDE-PKKITKEGNGFVRHLLVNAANLIMQ---------
205fcceec347b8a1d5		Lentisphaerae	Bacteria	AGVDLGSTSHYVAAPDGCDHVVVRE-YGCFTPDLMAMAEW-LKGRGVERVVMESTGVYWVPVYQVLEDSGLKVVLVDA----RYSKNLPGRKKTDVYDCSWLRKLQS--YGMLRACFVPDKNIAEMRTYWRHRATLVEQASRQILLMQKALEQT	--LTKIDGINVMTVQTIITECPRLSAFETEGRFASFLGLCPNNRVTGGKVR-SSSTNK-VHHRAAQALRQAAESLHHSDSALGGYY
77f1fe24e1e74cda85		Lentisphaerae	Bacteria	AGLDIHKDLIWACAGFEDGCTPEVRTFPTHTSGLEALAAY-LRERQVETVAMESTGVYWLACFELLRDRGLSPMLVNAQHVKGIR----GRPKTDRQDCIWLCRLCM--YGFLTPSFVPSDEILILREHIKLRQDLLLDYTRYLHRC-------	--LTQLPGVGCGLLLTFVGVVTDLSAWPSSGQFASWLGLTPVNQISAGRCR--SSKTKRVKNRLTQTLKTAVMSLQRTKTMLGENY
00faafb89b2a5f062d		Multiple Phyla	Archaea	VGLDLGEEFSVATMYSSLGEISERFNFSMDDEGY-TLFSS--RIPKEARIGYEASMMA-YSVNRRLRTMGYQ--NITVAHPKELALIVRSKKKNDRADSEKIARLLF--MDMLPESHLLTREEQILRDLLIQRVKLGVEITRTKNSITSYLK--	RLLMTIPGVDYYLASLLSSYVRDVNRFPTIDHLASFFGIIPESGDSANVKR-RGRMSKDGPSIARWTLGIMTDTVMHWNPHLHHYY
bca0197e0785a788b1		Multiple Phyla	Bacteria	AGVDVGSRSFFVCVGQGA-NDVREF--GIFTCDLHEIASY-LKNLGIQTVAMESTGFYWKQLFVLLQDYGFEAILVNARHIKNVK-----GRKTDVVDSRWIQLLHS--LGLLSASFQPDIMTEELRTYTRQRQYLIQHASQQVLKMNKNLT--	--LLNIPGINTGTMLTLISEVLDLSKFKTAKHFTSWLGLAPNNRITGGKVIsSHTDSK--KN------------------------
a0ae7e4fd94f72ede0		Multiple Phyla	Bacteria	AGIDLGSRSNYVAINPDIAAEMIVHQFTTTTSGHRACRDF-LLSCGIKQVSMESTSVYWMNLYYTLEDAGIEVCLVNPKKFRMV-----PGRKTDILDCQWLQTLHM--YGLLKGSLIPDGNIRKLRSYMRQRESLLQDKGRYVQRMQKALVQM	-NLMSITGLGANTILQVISEVTDMSKFPSAKHFAAYLGFVPRNKITGGVII--SSSTDRTKSRAAQAFKKIIPSISRSDSAFAAFY
00a575bffd820ad220		Multiple Phyla	Bacteria	AGIDIHLDEHWVSVRED-KDEHPVRKFGTFTQDLHAIADW-LESCGVTTVAMESTSVYWIPLYEVLESRSFEVCLVNAQATKNVT-----GRKSDLLDCQWLQQLHT--YGLLRPSFRPPADIVTLRAYVRHRDNLIRYRSVHIQHMQKALA--	--LTSLKGIDVLLAQEIIAEVIDMGRWSTDKHFVSWLGLAPNNKVSGGKVK--SRKTKPTKGRANLAFRLAAQSVARSQSAFGAFY
020cecc8c193f251d5		Multiple Phyla	Bacteria	AGIDIGAREIFVAVP-PDRDEHPVRVFSTFTEDLEKMAQW-LVSCGVTTVAMESTGVYWIPLYDVVEQHGMKACLVDARGMKNVP-----GRRTDWHECQWLQFLHS--VGLLRAAFRPDGDVCAVRSLMRHRTELVEMTSQHIQHMHKALTQM	--LTQIPGLMA-MVLMLFSEVRDMSRWPTAAHFVSWLALCPDNDISGGRVL--WRGMRRVHNRAGDLFRMAAYALH----------
39be1076a191b796b5		Multiple Phyla	Bacteria	AGIDIGSEKIFVA-T--DKQPVKSRTFTNTL---QLCVKD-LQSQNIRTVAMEATGVYWVTIYDMLEKAGMDVWLVNPADSKNLP-----GRKTDVQDCQWIQQLHS--YGLLRRSFIPDETFRQLRTYNRIREDHIQMASSHVQHMQKAL---	---TTLPGFTDYNYLRVLSEIDDISRWPTEKHFTSWLGLAPGQNRSGKINK---RAKKRSSTRAGQIFKQAAQTLL----------
06e7654d0afd1a289c		Multiple Phyla	Bacteria	AGIDVGSLKFFVGVEN---EEVKD--FDTYTNGCHQVVEY-LQLKGITSVAMEATGVYWTTLHDMLVSVGIEVFVVNGRHVKHVP-----GRKTDVKDCMWIKELHS--YGLLRKSFIPPATVREMRHYVRLREQHIEQKVTAVHRMDKSL---	--LTVLPGITSYSLLKFFSVTSDFSAWGNEKNFTAWLGLAPSKYQSGKSRK-YKKIQM----------------------------
08084233b5bfb9e251		Multiple Phyla	Bacteria	CGVDVHKTFLVATIITTTNSILQQKRFSTYYSGLLDFKQW-LLANNCKDVCMESTGKYWVPVWNVLEAASINVVIANPKWVSAVK-----GNKDDKKDSKWIGDLFR--MGLVPPSYIPVRDIRILREFTRYRSKLVSMRSSEKNRFQNA----	SLLCTIPGIDRRLAITIISEITDMSVFGSSKRLCRWAGLTPGNNESAGKKK-SVRISR-AGVYLKPALVEAAHAAVKAQPCF----
0d25c4fdf90acef2dd		Multiple Phyla	Bacteria	-GLDVHKDSVFMCILQENGEKIEGK-YGTMSPELNKLRET-LLLNGVEEVCMESTGVYWIPVWNVLVD-FFELKLVNPYFIKQLP-----GRKTDVKDAEWIATVLQ--KELIRGSYVPSGIIQEMRQYERGQADLRKRIVYLEQRIDMQLQR-	ALLMTIPGVKKQSAMTILAELADMKMFATASALVGWAGLRPRNEESAGKIK-SRKILH-GNKFLRIILVECAWAASRTKGRLGDKY
08d1a7086fc42206d4		Multiple Phyla	Bacteria	AGLDVHKDSVYLCILRENGEKIERVGLTPQLDSMRDFMAE----NEVSEVAMESTSVYWIPIWRVLVD-SFELKLVNPYFIKQLP-----GRKSDVKEAQWIAECVM--KELIRGSFIPPPLIQQLRLYDRRIFELNAELVRKYSKIDAILQR-	KNLQTIPGVSERSALTVLAEIPDVNAFPSAKHLVSWCGFNPRNDESNKKIK-SNKITH-GNRFIRIASVQCAWAASRTKCYFSKFY
2f3bd2472f6d03e3bb		Multiple Phyla	Bacteria	CGLDVHKDSVFCCIICTDGRKIQHKGVLTEE--L-VVLRDLMESEGVEECAMESTSIYWMPIW-RVLEGSVKLHLVNPYFIKQLP-----GKKSDVKDAEWIAACLM--NNLIASSFVPDEKIQRLRQYDRRIFDLNTSISRNLVKLDQCVQR-	-NLQTVPGVKERSATSIIAELADMEQFQTPKKLVSWVGLRPRNEESAGKIK-SRRITH-GNKFLRKTMIECAWASSRTKESF----
056546d7b0adc51659		Multiple Phyla	Bacteria	VGIDCHSKFIQVCVLYQLGGQVRRKEFTTSWDDLVRAKAWLGAKPDVLRYCIESTGAYHMP---VLLAWKAIPCVVNPLLAGPTR------RKTDVLDARMLAHHSI--TGIWKPSFIPTESAQVLRVLWAARAEALRAATRASNRINNVV---	SLLKTVPGVGAATAVTWLAEVTDPRRFSNAKQVAAYAGCDPSLKVSAGKVT--SQVRRAGNVRLHQALLHAAGGVLRR--------
0060b2ff39978deda6		Multiple Phyla	Bacteria	VGVDVAKNNHHAFFGTPNGRTLRKNVFDNSTKGFESLRSFIRNQHGEVVYGLEPTASYHKPLAEYLIRQDEHVVYVSNVAVAKNRALLDGRDKNDKKDAANVADLVG--QGRCLYYDVPEESLRELRSLIAFRIRLKKEEHALRMRLRNVFAQY	ESLLSIPGFGPIVSAMVLAAIGNAFRFENRKQVLRLAGLDLSAERSGKNSDaKPVISKQGKAALRYALVQAAMVASSLNPDIRSYF
5b30d907768757fcdf		Multiple Phyla	Bacteria	VGIDVSKQYSVACIIDASGEIHLKKRFDNTIAGATEITNKLKQTLKEIVWALEPTGNYHKPLADFLLRQGAMLVGVSTVAAKENRKSLDGRKKNDPKDAHNVADLVS--QGKMFFY-NQSPQVKTIKHLLKLRQRIAAELSAIKARLRN-----	RALQQIPGFGPIISATVLATIGSIQNFTKASQLTKLVGLDLEYIQSGKFHS-AAKVSKKGDSLLRYKICSAAIYAL-KNKRI----
6e679a59099026c925		Multiple Phyla	Bacteria	VGIDIAKAEHVAQVRLAHTQLVDKQTIPNTQVGFERFWAHLESRATELVCAVEPTGTYHEALARFLESHGADVVLVSTTVAHHNRRTLDGTGKSDPKDAHNLCDLLE--RGHVLFYSLPDGPLADLRRLVRLVRQARTELAACKARFRNTL---	--LLSLPGIGPTLGAILLAEIGDIGWYTKFSQLRKLAGLDIIGVASGKWTG-TTRISKCGRPLLRWALYQAAMGACRNP-------
0c516e4c3ace8a655a		Multiple Phyla	Bacteria	VGIDPAKEKHQAVVLDENRMQLGRFSFNCTYEGYNELWEKLLGSYDKLVFAVETACDLWKTLVDYLFSNGYTVLLVNPLTTYHSRPLMNSDSKTDPKDALLVATNAH--NGNYTEYKKFSAGIINLHRLSIAYGKLQKDRQAVILRMMAFMEEV	EILVSLPGISELTASRFIAECRDLDLFTHYKQIEKMAGSNVRTCDSGKYSG-TRRINGIGNKRLLNLIYIMTCNAARFTPEVR---
02eace19ad92f50cc9		Multiple Phyla	Bacteria	IGIDVASRKHFECPIKVNSREVYRDQIANRSDIIASSLEKLAQEKQNIRIVCEPTGPYSINLLNVAQSLNCFTAYANPESVAKSKVIETNEGKTDPIDAEIINNLAE--RNKVLTHRTYSKEYANLRVLNSHYEDLDRSYVSARNQVHKTLKML	----------EFHVARLLAETGPLSDFNTHKELLNYIGMNLRERKSGFYTG-KTKLSKKGRPVARKVLSQIVLPLVRKR-------
1b82df1b19fdc4183e		Multiple Phyla	Bacteria	CGIDVGKTNCCARFCNFRGLEVYKKWFDRTKDGAHITAACHLTGLNNVIVAFEPTGHYWLNINKYFKDNEIETVLMPTQTVKQEKGVHDGEVKSDPVDAMLIARLAS-EGKYVKPI-ERDELYQDIYSGYSEYEDINKEINRTINKIHVWNDKY	----KIPGVSHISVIGIIAETGDLNHYEHAKQVLKMSGLSLKETSSGQKKG-KRHISKRGRAKLRRNLKQTGISLVRNNS------
1b2ea64baef8d602f4		Multiple Phyla	Bacteria	LGIDLARERQAASFS-HDGHVLGRRRLQCGAHEIDGFFPELAAKHSHLVVAFEPAGLYWCLAAEACERAGVDYVLVHGLSVKREREITRYTEKTDPRDADLISFLPP--QGKFLETRLSSSTRDTLAQLARDYFLIRKLSAAERTRLRNF----	--IDSIPGSDPFYNALVLGIVGDFELFDDPRALVKLAGSEVNHYASGDWDG-TSRISHRGRSRLRAAAYQQARFLVRNDDYRARFY
008822b0c2835d9685		Multiple Phyla	Bacteria	VGIDVSSKSNYVCALDFYKNKYINSSFANNQPGAEELALKCLKEHTTIVAALESTSVYSIHIANYLSSCKPYVFVLNPKCTANYKKSYIGLGKSDPIDAFVIADYAR--AGNIESEPWRGSQFLALKRLTRHRLHLVECMTREKTYLVSNL---	-ILQSIDGIGPVFAGGIIAEIGDITAFHSSDALAKYAGLTWKSNQSGDFDGeDTPMIKAGNRYLRYYLGEAANSMRKHNVEYGTYY
2dcf059c7b8b3f57de		Multiple Phyla	Bacteria	LGIDVSLDTNQVCAMNYNQDVFFNKSFKNTVTGSEELVNNSSKKFSHLTVCMESTSIYFFHIANYLSTDNCKVYCVNPKMIANYKKSYLDRPKNDPSDAWLIADYVR--VGRCNKLRQRGASYVALQRLTRYRFHLAQDLSREKNYCL------	TVLQSIPGIGPVFAAGILAEIGSIDCFDNEKALARYASLTWKDHSSGKVISeDNELVHSGNPFLKYYLEMACGLLINHDIKYKAYY
026ff9934e863868d1		Multiple Phyla	Bacteria	VGVDVHRQTNTVCLMDQAGHVLGPRSIDNNRPGAEAFVHQVTGDFDAIQIAAEATGYYWWHFFQTLSRDPLQLYPLNPRLTANFAKTYLDRDHTDLGDAFVIADRLR-MGRDLPPPYQLDARYLAVRLLTRYRFHIVHALVREKAYALAIL---	-TLETIPGVGPVFAGGIVAELGDIARFEYQQAVAKFAGFKWRKHQSGDFTAeETHLTRTGNRYLRYYFCEAANAVRMHDAEYAAYY
0773aca569f39f77b1		Multiple Phyla	Bacteria	VGVDVHGRTNVTLVMDGHGDVLDKHRFANNRVGTDQLTDYLAQLADSIHLAAEATNNFWQPFFHQLSDSPLTLYPFNPRLIRNFKKALGEEEKTDLRDAGVIAERLR-FGKKLPRPFDMDELYLPLRSLTRYRYHLVRDLVRVKSYCLSL----	-TLNTIPGIGPVLAAGILAEIGDVSRFDNEAKVASYAGLRWPRSQSDEFEAeDRRLSRSGNHFLRYYLCEAAQSVRLHAPEYRDYY
7509760fe779402f36		Multiple Phyla	Bacteria	LGIDISLQTATCSFLSQDGRFHGKFDIENNIPGFETLKKKLLEGYTDVNIGLEASSNYGFHLLSYFSTVKLHLYQINAKYINRFKKAFSEKEHTDILDARAIAEYLR--FGRLPAEFKPDSPYLPLQRLVRYRYHLVKTIEREKKLYLANLFL-	--LISIKGIGNVYATGILACVGDVKRFPSHNQLARLAGLVWKRKQSGKFESdETRLVRECDKYLRYYLVEAANSLRVHNEEYQIYY
dc572b74323e51dd24		Multiple Phyla	Bacteria	VGIDVSSKNNVVCLLDDSGKEITKRSIPNTLSGAKELEAKLSNSYSSIKIGMESTAFYDWHLANFLVNSKPSIFRINARLIHNFKKSYPETDETDIVDSFVIADYLR--FNRLPAPFEAEQPYLPLRRLTRYRFHLVKTIIREHQYFLAHL---	-TLQSIKGIGPVYAAGIFSEIGDIKRFNNEEKIAKYAGLSWKRNQSGNFEAeERRLINSANKYLRYYLIEAVNTLRIHNVDYKLFY
30a42b6fc00ffa9e3f	ISChy1	Multiple Phyla	Bacteria	IGIDISKENNLAQFMDSDGEIISKPSFPNNQKGLEAFLKFLSKNHSKINIGMEATGFYWWHILEALEDFEVQLFTINPSLVKQFKKTYTTLPKTDAIDAWVIADRLR--FGRLNPVDKRSLLYAPLARLTRLRYNLKKNIRNEKNRALKLIS--	QTLTTIPGIGPALAAGIVSEIGGVKRFPSEKSLAKFAGLTWHKTQSGDFEAeETSLTKSGNVFLRYYLVEAANSLRLHNKEYAAYY
9a4b3837abcc445472		Multiple Phyla	Bacteria	--------------------------IVHTEESINDLIKFIKKLDGETRIVMEATGAYHFPLVEKFLEAGLFVTVINPYVMKKYACAAERWGKTDKMDSVRIANYGIdNWFKLQEFKPSDGIYEELKILGRQYSHYIKMKIESKQNLTVLLDQI	ETVRNMPGVGNILACKLIAEIGDVRRFHNASALIAYAGIDAPPYQSGNFTGtNRKISKRGSALLRKIGYEVMKCLKSVKPK-----
285b5c59f5b92f4f21		Multiple Phyla	Bacteria	VGIDVSKGKSTVAILRPFGEVVHLFDVAHDYGSLERLADQIICLDGESRVLMEATGRYHEPVAAALHERGIYVSVLNPLAIHGYNGGTVRKVKTDQKDSIKIAKFALdHWTDLREYTPVDAIRQQLKIFSRQYNLYMKSSVALQSNLISLSDKV	--VHAMYGVGEATAAQLMAEIGDIRNYPRRSSLVAFAGVDPEVDQSGKKDSkSNPSTKRGSPHLRRTLFQIMTVYLRLKPQDEAVY
07f108af718821452f		Multiple Phyla	Bacteria	VGIDVSKGHSTVSFFR-TGDKSSKPTINHDIPDLKSLERKLDKANGTLRIYMECTGRYHLGLANGLYKDGYTVYEVNPKLLADFHDDSLRKPKTDPVDAQKIASYGIqYWKDRRPFNQMDSKRECLKECERQYKLYTDECVTFTNNLLSLTDLT	-VVMKMDGVGEVTGPIIMGELGDVTRFNKRSQITAFAGVDPKKHESGDDKPkSSRATKIGSPELRRALYLVMTSKLARKPQGDRVY
358e37f9d0f10ea286		Multiple Phyla	Bacteria	IGIDVSDGKSTVSAYA-WGDQMVMKDVYHTVSALRKLADEIKRLPGEVRVVMEHTGRFWLPIAQSLRMAGLYVSAVNPKLIKDFGDNKLRNVKTDKADSRKIARYGLrYWNELLPYAPTEATRQKLLEFSRQLDNSNKLLTAQKNNLQAIVSAT	--VMKIFGCGRTTGPQLMAEIGDPTRFKDKKQLAQFSGVAPGNNQSGSYEQkGVKASKKGSPHLRKTLFQVISTYIKQ--------
2564c6de03de4fa9db		Multiple Phyla	Bacteria	IGIDVSKGKSTVCFLKPYGEVLHKPEVQHTEKELKALVEMINTLSEEARVVMESTGAYHYPVLACLKEQGIFVSVINPLVMSKYANMAIRKGKTDKLDTIKIANFGLdHCFRLVDYTPSTDVYDELKVLNRQYLSYISMRIRAKQTLTNLLDRT	-TVMAMPGVGEILGPRLIAEIGDIGRFYSSSALVAYAGLDAPPFQSGNYIAaNRNISKRGSASLRRTGYEVMR-------------
1037e060bce45e2a14		Multiple Phyla	Bacteria	VGIDISKYKHDCCILSAADQKVVSKTFKNDLQGFEQFLSASLSSPEDIRIGFESTAHYALNLELFLENAHHSFMEINPVLIKEYKKSTLRRTKTDSVDCASIAHWLM--TVEYKPHSKGFYHAYSLKSLTRLRDKLVRQRSFYLVKITNVLDHT	---MSVPGIGTISAAVIYSEYGDISNFSSPAQMLAFAGIEPGINESGTESH-KGRMVKHGSSQLRYVLINCCLPLIRSDMTFAAYY
dd829fa29d061ed33e		Multiple Phyla	Bacteria	VGIDVSSEKHNFMIMNHESKAYSKDEISNNESGYEKLHKSGANKDYKVRIGLESTAFYHINIQTYLTRMKYNVMVINPSLVTDFKKGRVHSAKNDNLDAIAICKFLKnPDTEFIPYTSLSYHSEALKSLSRERFRLVKRLSQAKLRIYRLITLI	TKLLSIPGIKYITGALVIGELGDINKFKSAESIVAYAGIDNKIYESGKNVGkSKSISKKGSKYLRYALYQISRVIWINDSQFKEYY
150090cfa4eea5cbb4		Multiple Phyla	Bacteria	--IDVHKDKHCVTICDYYGKILKDEEIPNILTGFQVLLSCIIDKLEKVYTVMEYTGNYHKNLANRLREAKIPVTFVFPNSTYHLRQGQLNWSKTDSIDLCAIGQAFV--NGWVSSSPPLDNFYENWQTLTRARRNEINLQTQAKNRITNLLDEL	-LFLSIPWINVPSASEYASEVGHFDNFISPKQITAFLGIAPKKFKTGKVSFeNGHITKKGKNQGRSAVITIANNLVQGN-------
0164f655edf00c02d5		Multiple Phyla	Bacteria	--LDFAKSTHYACFCDGLGRYLRQATVKNTKEGLDYLVERIEANKRHVIIGGEDSASYTRNFMQRLNELGYLAVRLSSCEVHRQAESVDSS--TDRTALRAIAKTML--NRDARPIDGH-DVYTELRGLTRQRRRIVHLSTAVKNRIHTHADRL	--IASIKGIGITLAASICAESGSLTQITRTDGLNAYAGIVPKVKQTGGPES-EAKIRG-RRRSFNRVLKDYT--------------
2a1f188c9de9470f31		Multiple Phyla	Bacteria	--IEVAKYNHKACCINFFGDILTSAEFPNNSHGVDFFILKRASKIKKILIGLESTGHYHQNLTIRLRALGHDVAVINPF--DSWKERLNKNAKTDKIDLGSIAKALI--SGKFSSSYVPRGVYYNLRRATRTRRKFISRRTSSQNVITGLLDQL	--LLSIPGISVVYAAEITAEIGDISRFAYAKQIISSAGTCSKKNQTGEYDPqGLPMSKKGNKFLRTSLNQAALSLNAWCPDFNAYY
1a8ad8250105ae90fc		Multiple Phyla	Bacteria	LGIDVSKKRSDYLILDSQGERFQRFSLENSREGFEALARRLEESPENLLSGLEATGSLWENLYSFLIEKGYKVVLLNPYQTRKYHQALRQKATTDQLAALVIADLLR--SNRYLSSMVAEEEIEALRELVKLQYQLEGEKKRLQRRILSLLFVV	-NILSIPGVGKGTLATFLAIAGQKSSFSSAKKVIGYLGFYPQIYQSGEKRR-DNVISHQGPNYARQSLYMAAVSCIRHNQEMRTLY
02207236e998db9b08		Multiple Phyla	Bacteria	VGIDIAKNFHIVTIIDENEVKVFKKRVENDIAGYTGFIEKISSDKTNFIIGIEATGIYGENLLEFLKLKAYNVKLLNPFQTSRYRQTTMKKVKNDNIDSLMIALFLK--DGKYSEGYVTDDEYQSLRTLYRNRTTIQSDMQDLKKRILTNLAVT	HNLKSIPGVAEKTIAAIISECGDLTRFPTTAKFIGYLGLFPTENSSGNSKV-IGHLSKRGSSIAKHALYMSAVGCLLHNPELKTLY
fdbb646c6cbc3670a6		Multiple Phyla	Bacteria	IGIDVGKRELVTCIRRSNGVTEPPATFTNSSIGLKKFVVHLNDNSKDTPILLESTGPYHWPAARYLADHGYQSKVVNPLHTRQIARYSIRKAKTDKIDAAQLAFLAT---QNYGYEFVETKEMARRKALVRHYWKLKGTAGR------------	KYLDSIPGITPFLAATILAELQPLNRFKRVEQIIAFAGLDPSVKQTGGKPGsHGGLSKRGSRILRLALYLAAFGAF----------
0dceaa2de7067b9e8c		Multiple Phyla	Bacteria	VGIDVAKATLSVCVVYPDGQE-RALSIRNIDTDIKKLLPF--LSKYTGKVVMESTGHYHWKPALLLSKAGCDVRVVNPLLAKQYTTGNIRKVKSDPADANGLARMAR-VADNLPHSFSDTPK----TLWMRKRLGLLASLNKHVQGINSTL---	DLLATVPGLSPFASALFLHWFADD-KGTNPKSWIAYAGLDISVRESGTWKG-KCRITKRGNAYLRKRLYSSAWGAWMNDPHFKAYY
48e8912c216e220587		Multiple Phyla	Bacteria	IGIDMSKDTFHVAFDDQTVKV-----FPNISSGVATFIETTGAKKETTTIGVEATGVYHLLLAETLRCKGWCLKVINPLITSRMIKTNLRRVKTDRTDALAIRKCLL-TGAGYEYT--DTPEILALKALVQERQTLCGLRATLKQRQHA-----	QLLRTIPGVGKTSAAALVAYVSDINRFASAKKLTAYIGIDCRVQQSGTSIHgKGYISKRGNSYLRTLLFNAAFIAQRRNPILRAYF
34e85b27c1744a794a		Multiple Phyla	Bacteria	VGIDVSKADFYASFD----EVSSSIRYENTKKGINTFLRENKRTNQNTIIGLESTASYHLLLCVICTDLGYTVNVINPLTVKTQNQTSLRRVKHDAKDASLIRYCLT--QGTGYPFHETT-ETLTVRSLVRQRNSLATILLKLKRQIK------	RLLQSIPGIGPLTAAAFLSEVQDIKRFATPKQLTAYIGLDSRVHQSGTSIHgKGYISKRGNKILRTRLYNAVSVAVRP-N------
150388a2ee4c8af10b		Multiple Phyla	Bacteria	--FDVSKHELVGVRADKNGAVKENFVLPNTPKEINTFLRSAKKLHPKIIMGSEATAEYHREIAKQACDLKIPFRLINPILTKQFTRSTIRKRKTDKTDAAIIAKLIA--NGEGTLLTK--RSLDSLKPLHRTANS-INVLKKTLAAMLAHLQQI	KLLMTIPGIGETIAATLIAEIETIERFSNANKLVAFAGLDPRVRQSGVSLNrNTKLTKRGSPHLRQSAFIAAYIAARHDPELKKYF
00bfa0ae507cc60a41		Multiple Phyla	Bacteria	AGIDVSKDSFDIAVINQNKKIIMQNKFEMNLNGFKELSKKVGKTYDDIFFVMESTGVYHFNLYFYLIDNNLNAAVVNPLLIHNFAKSSLRKTKTDKKDAETIAEFTL---SNHQNIDFTNKVNNSIRSISRERDNLAKNVGRLKTEIKNVLHVL	-IITSVNGIGETTAEKFLIEIGDIDNFKSHKQLRAYIGTDPSIKLSGSSIHvKGKISKRGNSYLRKTIWQMAVGVIRCCDYFAEYF
c40fa199e0e314a3bb		Multiple Phyla	Bacteria	VGIDVGKSKLDVALLNDLGKV-RSHVFLNDSKGHAALIGWRARTSDSVRVCMEATGPYCEAPAIALADAGFVVSVVNPARVKGFAQSELVRNKTDRADAALLVRFGQ--TMQPEAWIAPPVELRELRALVDRLQSLKDMHQQETNRLEGAMNQ-	RLITSIPGLGSTNAAKVLAYIGDVRRFKSGKALAAFIGVTPKLKLSGSSVRgRSTISRSGHAGMRHSLFMPAMVARKHNPLVSAF-
4e503fab5e8b4a7f95		Multiple Phyla	Bacteria	AGIDIAKDTLQLSLCGASENL---PNNSKGHTRILKLLGAAAQPGGKVHIILEATGGYEAALCAALHAAGKVLSIIQPLRARHFARARGEQAKTDPIDADVLTAFGE--AMQPAPTPAPSAAQTHLGELVGRRAQLIETRTAETNRAAH-----	ERVQQVAGIGPVVAAILQAGMPEL-GTLDEGQAAALAGLAPYNRDSGPRQG--VRSIRGGRASVRCALYMAALSAVRHDRILREFY
b0ff592f1e1368abe3		Multiple Phyla	Bacteria	VGVDIAKDKFDVHVRP----LAKKATFTNDPSGFDLFVKYLKQFPTLQLLVVEASGGYERPLVTHLIDDEVPVAVVNPRQARDFAKGLGHRAKTDPIDASDLAQFAE--LVKPTLTPKTPENQQELQDLVTRRRQILQIRTIEKNR--------	KILTSVPGVGLTTAHQLLAEISEL-GTVNRNQIAALGGLAPYNHDSGKLKG--RRCISGGRPNVRSAIYMAAFSARRCNPIFKAF-
0f3d710af029cb73d6		Multiple Phyla	Bacteria	VGVDVGKFNLDIYYLN------KHFQITNDSTGIASLLEDFKNTSDNIVVICEATGGYEQLLIKTLLKHAISFHIAHPNKVRAFAKTQGILAKTDRIDAIILRDYGE-LIHPQPSKNLLSESANTIRSLIKRRDQLLDDQRREQARLDKL----	ELLTSVPSVGNFTALMLISYLPEL-GNANGAQISALVGVAPFNKDSGRYKG--KRFIQGGRSMIRKSLYMSAVSSIRWNPDMKSFY
109da042864443aae4		Multiple Phyla	Bacteria	IGIDIAKKTFVAAFPKEKGFKVK--SFPNNVDGIRDFLKG--LDPGQDRCVMEATGNYCFLLLYLLDKKGISACMINPKQTKHFARMMMEVTKTDTKDACMIAMYGQ--KMEPPVYKIPTESIMRLKQKRTVIRQLRKQYTALNN---------	ELLTSIRGIGPVCAAALIIATSGFTCFDNAKQVSRYFGLCPTYQQSGTSIHvRGGISHMGDSQIRGALYMASMTAIRTNTCCKEFF
fabef56e9777008c6c		Multiple Phyla	Bacteria	-GVDVSKDTLDFCKA---GQKKVK-KAANEPAGWQQLADA---VTPDSWVVMEATGPYFLGLAIFLTDRDIKVSVVNPLMIKNYCKAKMSRVKTDQVDARLIADYALkMHADLQVWKPRPVNTRSIRQLNTVREMLLKQINQVENQNHA-----	KRISTIPGVGRATAILLCVLTDGFTRFESHQQLSTYIGIAPSPYQSGTSVKgKGHISKMGAGYVRKQLYMCAYSASRYNPACGNLY
0f80088bf5f0f74671		Multiple Phyla	Bacteria	IGIDVGKTELCAASIDQAAKAASQARHPNTREGIEGLIASAGTAPGEVLVLVENTGSYCELVVETLHAEGFFVWLAAPDILQKG-LLKLNRLKDDPHDARMLAMVACtHCKDAVRWEPVPEDVKRLRSLHRRRSQIIRDHTRKCCQLHA-----	TLLVSIPGIGRENALNIIIITECFTKIISFKQLAAYICTAPYAKVSGTSGRqSRRVSKVGDRKSKSLLYLGVVSTARSNFWHQ---
6f155b16330b275e02		Multiple Phyla	Bacteria	IGIDPALESFALSLFHGPNQEQPTTTFSNDFDGFSACRAWHGATPKETVICVEATGVYAEALCYFLHEHGYRVCVESPHKVKRA---FKTANKNDPTDARQIAEYAYrYEDELPLWQPKEAIIEQIRVLLTTRESLVRQLVTNGN---------	-LLVLIPSVGLLLSAHLMVVTDGFQREVTARQLAAYLGICPYEHTSGTSVKkPSKSRGYGPPILRKLVYLAAMNLKQHQQKYRRYY
016577673edd2a8f42		Multiple Phyla	Bacteria	VGIDVASATFTSAVMGEKWQIVMKPQFANEYDSFSKYLKWLQEHDENCVICMEATGVYNEVLAHFLKANQYAVAIEPPLKVKRAF--RPEGHKSDPVDSRQISEYACrFWDELSLWAPRQEVLEQIKTLLATREQFVVEKAGHQNSLLA-----	TLLISIPGVGLLLAAHMLVTIQSAPMPLSPKSLAAFIGICPYEDSSGTSIIhKPTSRHYGPPGLRKLLFLASLSISMHNLQFRTYF
abb9fe9a6abde85c8c		Multiple Phyla	Bacteria	LGVDISKQWFHFCLTDHQMNPIREGQVTNHPDKIFDFISQKLQQLNELILCMEHTGVYIQHLVRCWLSKGGRLSVIPATKVEHLAGKQGWQEKDDSMDARRLAEYGIrYKDKLQAWQLKSEVLEKLQRFHRQRERLIKAI--------------	-LIHSVEGVGPVIAREIIISTQAFTKFSEAKRYARYAGAVPLKWTSGSSVKkRTKTPKRANLKIKSLLTLGALSLIPTKLELGVY-
d5a5cb4c5229a0c6f4		Multiple Phyla	Bacteria	VGIDISKDKLDCSLFEATQRTVWTRCFTNDRPGIAALLSR---APGEAVFVTEPTGRYGRAVIQAAQEQGRTVLLAPSRQARFYLRSLSLRSKNDPLDSRGLARFAT--TKELLPYTLKSQPVEELDQLLSVRKALSRSITRFNLQAKELL---	QRLQQIPGVGAVTATAVASRLTAI-RFVSADAFVAYTGLDITVSQSGQSRG-QGHLSKHGDAELRRLLYCCAQSTLRCKSPFKDLY
1fa04eae71fdde56e1		Multiple Phyla	Bacteria	VGVDVSLQRLDVAISALDEQVVASTHFDNTPKGFKDFIYWIERKEVPLKIVLEATGVYHENLAHAMDKGGYEIAIVMPNKIKNYCNSTSVRSVTDKISARQIAEFGL--VKVLDNWQKPPQVISELKHLARERNTLLEVRSMAMNQLHA-----	EKICTVPGLGFITVLNIVAETDAFNLIRSSRQLVCYCGYDVVFKESGTSVKkKTRISHRGNSYIRKALYFPAFVAKQHNPVYEAFY
163336984f658cb27b		Multiple Phyla	Bacteria	VGMDVSADTFDVCLLDCDPKTPAVGTFDRTEQGTREFLGG-LSTDNPLHLVMESTGRYSSQLATWILELDVRVSIINPRRVSDHAKALGMRSRTDPICARIIASYGA--TFQPKPWNRSAPEYQELQAMTRVRQGLVEQCTAIKNQLGDLARE-	-LADTIPGVGHVVAGTLMAELGDVRRFGSRKQIEVYAGVNVSRRVSGRTINkTLGLSKEGSSRVRRCLYLAAMGASRGDNALARHY
2dd5e01be9ceb4a9b3		Multiple Phyla	Bacteria	VGIDISKLKHDIAVFAEDKKPVAKPVIKDDYAGYQQLLGHLAEQFQEFYIGMEATADYWKNLYFFLKKHNVHLTLINPVQTRAFAKTELRRAKTDPVNAKDIALFMV--EKRPRPSVDRPRVFDNLKDIDKRIYQINKQKTMLTNKLRLEL---	SLLATIPGIRVQTAITLEAYIGNVNRFATAKQLIAYFGMNPTVNRSGKSKR-ASYLEKKGNPIVRHKLFMAVLSMVRQKEPIYSYY
311da97e8ab2097df1		Multiple Phyla	Bacteria	LGIDVSKGYADFILVDDNQETVEDFQLDDTTDILEKLVAKFKLIPLTIYCGLESTGGYHVHLLSLATRYNLKVARVNPVSIKGISKASLNRSTTDETSAVNIATYLAsYKSKIDFSKSLDLTFQAERSVYTFYKMLVKQDTQLKNQLEKLIY--	QLLTSIKGIGIPTAILALFEIENINRFRTVKQLVAYFGVNPEFRQSGDGTS-GNHMSKKGRKTLRATLYMSSLTGLRWDPVMSQLY
1fb29a0ac3c4a407f6		Multiple Phyla	Bacteria	LGLDVSKGYVDVLSLDNEGVLGPLERLDDGHQRLWAMLDECVQAYTAVAVGVESTGGNWKRCMAWCKEHQVRFDLLDPRIVKRTAESLGTRCKTDQSSARAIAESLH-RQYDDRAILFDDPKVEACRSWFRAISAAEKREIEVINQIKALLPQI	QRLKTIPGIGDKVSLAMIAEMGTLTRFVSGDALVAYCGLDPIFEQSGDGII-SKGISHRGPAKLRGILYSAARSAITHNPVIKAFF
14858f3ea1fb7ed633		Multiple Phyla	Bacteria & Archaea	IGIDVGRHHHQCSFVDGERKPIAKTRIREDRDGFQALKLEIVQKEGEFHIGMESTGHYHQNLMAFLQAIDVEVTCINPVQTKRFIQMQMLREQNDKIDARAIAEYRC--VQRSAPTPQKRSDMQPLRDLSRLRCQLITQRTAILNQLHAILDHV	---KTIPNVGIQTMATLLGDVGDPRLFGSAKKFSSFLGLTPRGKQSGSSVNrKGHISKCGPSHARQKHYMCVVSALTKKPLIIEIY
80aa113f184c479dc1		Multiple Phyla	Bacteria	VGIDVAEAKFDVAFRNVKGQPVRPDTFPNSPDGIRDLKGAIIATATKIIAGMESTSNFHKNLASALYSAKIETHIINPYAIKQFKKMHLKVYKTDKLDAHMIALYLA--KMTPKPSPQDLPGQKELRELTRIRRSFQEETTKFKNRLRRLLRTY	HCLNSIPGLGPVSIATIIAEVGDIRRFPTPERFIGYVGLYPVVWESGETKT-CFKMTIKGNKSLKMTFLVASAAARLFNPVIRDFY
73bbd1388ae990d047		Multiple Phyla	Bacteria	-------------------------HFPSTQDKFQHYLDHFSSAPQTFLGVCEPTGGYGATVYQYLLDRAYPTWMIENALTRHMREKIMGGPKTDETDARVMARICYlHEAKLRPLKLAKQEESNLLAMCRDSWKLSQMIVRGKNQFTQLMAVV	--IEAVPYAGPATLGVILAVTGNVNRFSNYRKYVAYTGYFAGLEKSQTIDR--TKMSRRGNRNLKRAYFQIAAPLVWFD-------
9726792af66e6f507b		Multiple Phyla	Bacteria	LGIDIGRRKHLVAAIDGSWERAPVRAIATTGLGFRQLTGWLGFSPDQVRIGMEPTGGYGRTVAAWLERHGYRVDWLQNFALHDRRHLMIGKTKTDALDARLIARLLF-ERERLGFLQRPPRNTDALRMLVRNRVRLVEQRTRCRNQLTTIEDVL	--LASFPVMTVVRQAVLLASIGDVACFRDDRQLRKLFGWYPEARESGSSLS-RHHLGRSGNRLARRELWLWSWELLRGDTPFRDYY
17b109fcf9c2596d8f		Multiple Phyla	Bacteria	VGIDLGGKFHEVQVTAAGGERLGKFRIGRGRAGLAELEQGVAGAEAEPIYTIEATQNYWLELVHPLKRCGAAVYLVSPSKSAALRTFYRRHTKNDAIDAESMSRLPL-VDVDLRPAHVSEPRWDMLRRLVRQSWLVKGQMANRKRRIMT-----	-QLMTVPGLGDFLAAAITAFLGEPGRFRSADEVVALSGLCPRLKSSAGTDTaNQPITQHGDPVLRGCAYLAAEIARHYDPELQAFH
e461695c49d6300f6a		Multiple Phyla	Bacteria	VGIDWGASMHSVCVLDETGNRLWEAEVPHTGDAVHHFAERVALAGGDPQCIRASMEAPHGVMVEALIDRGVGAYFINPKQLDRFRDRHVSGAKDDALDAFVLADSLRtDLHLYRRIRLPEPELLRLRSLSRRYEALTRQVVALGNQISEELRRY	AIIQSLPGIGTKNGAVMLTEASAALQLRDATAFRNLAGTRPVSRRTGGRKKaTVIMRKAKNTRLGQAVHHWAQSASRYDNRAQTHY
ccae4a439f6990cf0d		Multiple Phyla	Bacteria	VGIDSGSREHVVRMLDAGCHSVGKHKFEHSGRGIGTLIDWLKGCNGEPNRVAVATEAPHGPVVEGLLERGCGMYAMNPKQMAGFRRMSPAEVKDDERDAWILAQTLRvDTYAYRRVELGGALYVRLRDLSRTRQKIEKEIVRLTNYLWQHLHRY	-VILSCPGAGVMVASSLLSEAPDLIRDRDYAALRCHGGTAPVTCQSGTVRRvT--MRYACNPRIRNGVRNWALKSLRSDPNSRAYY
02f0aa4a7b590c5cbd		Multiple Phyla	Bacteria	VGIDWGSQQHQVCVLDRARRRVGARAVDHDGASLAQLAAWTLSVGQPQRVSVAIEVPRG-AIVEGLLERGFHVFAINPKQLDRFRDRHVAGAKDDRRDAFVLADSVRtDRPSFRRLQLDAPHLLLLRELSRAEEMLLEEFRRSANRLRDQLHRF	AIVQSLPGVGRKITAWLFAEAAQPLAERDYQVLRTHGGVAPITKQSGKRRQ--VVMRRGCNLRLRHALYHMARVAMQRDAHFSSVY
11e6be662f3076074b		Multiple Phyla	Bacteria	VGLDWADQKHDLQCLFVQDGKEQHVVLPSAPEDLHEWVSALRARFPNGRIAVCLEQSRGPVVYELACYDFVDMYPVNPVSLKRYRETFPSGAKDDPSDAAFLLDLLRkHRESLPRLAPEDGKSRELRLLCEYRRKAVDARTALTNALRSALKQY	-IFKSLPGAGPQLAPRLLAAFSDRSKYHDALEVNTYSGVAPVIERSGKQKWvHWRWHC--PKFLRQSFVEYAGKSIGQCEWARLYY
064cb26d4752238de8	ISCfr13;ISCps4;ISCps5;ISEsa2	Multiple Phyla	Bacteria	IGIDWADQRHAWALQTTIKGAIEHGDLDHTPEAVDAWATELGRRFDGRPVAIALEQSRGALLFMLTKYAHFVLYPIHPTTLANYRGFRPSGAKSDPSDAGLLLDLLVrHREKLRRLNPDTVETRTLQFLVEGRRKLVNDKTRYSNRLTACLKMY	--FDSLPGAGAALVPRLIAALGTQDRYSSASELQCYSGIAPVLASSGKQSWvHWRWAC--PKFVRQTFHEWAAHSIGSSAWASAYY
03badd614e576fd852		Multiple Phyla	Bacteria	-GIDWSDSVLDFHLRTADGKVLAQGEVQPSVEGLADLFTALETHAQPDEIGIAIETSHGAW-VQALLDRGYKVYPVNPKTVERFREALAAGDKSDKIDRKVLAMFLAtFHQDNKPLRPDATEIISLRIACQDRLRIVEERTAKLNELGAILKCY	--ICSLPGAGEVLAPSLLACLRDPQRFASAADARAFMGTAPVTKASGNYRS--VHFRRGCWKFARRTLQLFADKSRHQCAWAQVFY
252143955d530a1e86		Multiple Phyla	Bacteria	IGIDWSEQKHQVCFMNEAGAVIQQMSVEHSVEGFLKLEAAQKLGVSPKEVVVGLET-AHNLLIDMLIERSYPAYILPPNQVKSNAGRYQSGAKDDTRDAWVIADMLRtDRGRLHAWQPDSLLTRQIQAQVRMVLFLTRMIQRQSNHLRAILVRY	----HLPGVGDFLAPALLAKLGDDLRFPNRQVLQAIAGTCPITRRSGKSKF--IQFRRACDLQFRYIVHQWAVQAIKQSPWVQTYY
b9b67e90e682fc15a9		Multiple Phyla	Bacteria & Archaea	AGIDWSDRSFQICFIDQEAKVLEEFLIKKTNRGFYELLKR-ASCYHEIEFAIE---TYRSPLVDFLLSQGYQVYWLNPNRLSSFRGRYKSRVKDDRFDAYVLAQVLRsDKNSLPLIKPLPKKVERLKLLWNDLEVLLKEQTRLKNRLSSVLKEY	RALEGIKGIGLKSRIGILIYFYH-REWKDFREAQAAAGMSPATYQSGKYHF--VHFRKGCIKWARDLFTELAYSTLLYQPWARLYY
861f142f01f4f9128a		Multiple Phyla	Bacteria	VGIDWADSKYDLVILNDHGKNVCRPEIKKTEKGFNELLAKLSSNSLDFKIGIE--TPN-NLLVDSLLVWNYPVFSIHPSSMKSFRRRYRTTARDDVFDAFVLADVIRtDTACWRKVDRGSELTHQIRLLVFDHHRLVQKQTALNLTFKETLKQY	-IFASFPGIGDLSSARMIALFGDNNMYKNVSPLQSIAGTCPVTEKTGYDKAnKKGFRAGCNKTYRNFVYNIAFASLSKSDWAKAYY
1765a82b42c0df0f7f		Multiple Phyla	Bacteria	LGIDWSDKKHDLCLLNQEGRILSQFTITHDMKGFQVLAAT-LKTLNDVQINLERSDG---LLVDWLSSQGWPVYVTPPIVLAHRR---PRRSKDDRGDAYLLAHLLRmQDLECRPLILHSEIVHHLKQLAQAYDGVLQEQRRLSNRLTYLLKQY	----QFPGAGPLTAARLLAWIGDNDRFPSAQVLQAIAGTAPITRRSGKQHS--VEFRSACCHPLRKAMDDLARESLPKSGWAQAYF
199a958ae269924a92		Multiple Phyla	Bacteria	VGIDWADKNHWVFITDDTGSKLGSFSIENSPEGVQELFSRIRKVVKEQNQAIFALETSKGLLIDSILDAGYTVYPINPKAVDRYRDRYVSGKKSDEFDALVLANILRtDRNNYQPLLPDSPLTRHLRTLTNEYKFLLRLKTKLSNQITSCLKDY	-IFLSLPGSSTITSAKFISEFGDNNRYKKISSVQAEAGTCPVTKQSGNQRF--VYFRRACRKSFRDAACRFAFTSMKQSSWAKERY
4674dcb82e81d099c2		Multiple Phyla	Bacteria	VGIDWSDHSHSFCILDDAGAKLDAFDIPHGLEGFETAHKRISKRAESPEDVRLAIETRDSLIVDFFLEMGYSLHFLNPKQTDRFRDRHRSSARSDSFDAYVLADAVRtDPHLFNTLSPLDEKSLALRVLTRTREGLVQRKVAISHELTAALKRY	ELLESLPGIASTIGPVLAAELSDITRFSDLKTLKAFAGSSPVTERSGKYCQ--IKYRRACNWRVRQALHLASRTAIVCCPWARELY
079e8d8f29632281ad		Multiple Phyla	Bacteria	AGFDWARDHHDVVIVDRQGQIVAEMRLQHSLEGWQQFRDQ-MNNYPALAVAIETSQGAA---IDQLLQLDCAIYPVNPLSAKSYRERKPSGNKTDHLDAWSLAEALRvDGQHWKALQPLDPLTQQLQLLCRDEIGLIEQRTALVNQLQQALWEY	-LFGSLPGAAQTLAPRLLGEIGNPNRFEDTENLQCVAGTAPVSFQSGQIHR--VRVRYQCNKVLRHTVHLWAQCCVRVCPWAEVYY
f32c5524c21e3e91fc		Multiple Phyla	Bacteria	-ALDWAKEHHDVIVVDRVGTIVADFQFEHTFEGWERFDQQ-MQPFAKCPLAIE--TSCG-MVVDQLLQRHYPLYPVNPMAAKRYRERKPSGTKTDRHDAWGLADALRtDGHAWLALHTQDEPTAALRLICRDEIVLIEQRTALVNQLQMALREY	-IFGSLPGAREKLAPRLLSEIGTARQFPDAQSLMCLAGVSPVSYQSGQIRK--AYIRWACNRVLRCTVHLWVDESRKTCQWAQVYY
0070c9051e9ba6b6f4	ISKol6	Multiple Phyla	Bacteria	VGIDWSADSHTCYDLQ----TDKSFKITDSVEGYEKLLKN---YPEAVFVIEEANNRIG----DYLLINNREVYVLPPCRSKEARKYHSSGTKSDGLDAKAIALTFK-EHPSYCLKARYSKVGVKITKLVTAYNIVSKTHSQQCNRLYSLLLRY	RIILSIPGVKAVIGSYIVKAYLT-HDFKSYQEIQKYAGTAPLLFQSGRKSI--MLMRKKCDNDLKGMIHMAAFASLKTCGWARNYY
3c963d4555118f9e09		Multiple Phyla	Bacteria	VGFDCAEDEHVAVLLDEHGEFESRSRAMNRRDHVEAAVAQEIGPNAQLVVVVESKRSHGRVVADVAKELGCEVWQVNTVALNHYRDLEGQPRKDDEWDAYLGARMVYlRMGGCRVVIETTEEERALSRLTRTYSRMTDDRKRQVARLRSVLLEL	QKLLEMHGIGPVIAGVLVSELLPVARTSTEAKCATYSGVTPLARKSGKSLD-SDRLTQGVNKRVLQALYTSSVVAIKNSAVDRAYY
3b0f182e6d5059d703		Multiple Phyla	Bacteria	VGVDVGRYSHALCAIDASGSVIWERRVLNTTWAMRRVLVKLLHFLRSVHFAVEEPNGNAAALVRLLTADDLPVLLAQPLRVYRFHLALGQPHKTDPYDAQVIAQFARqNASKLPPVRILTPTTQSLRVLSRRADAVGKDMRRCVSRLRGVLAEY	--LQSEFGYGPELSAIIVSEVGDMADFPSEARFATYCGVTPVKRKSGVSRG-SSRLSRFTNKRLLRAVTQAARTAATHEPESRTYY
111c4e57a8d4a3f780		Multiple Phyla	Bacteria	VSVDVGCHRHSVAIGLSSGELLEEFDIAHRPEGFNDFFHRIERHQGRVSVAMEGYNGHARPLDTLICERGWRLLNVNNLKLARFKQVFPAAAKSDRIDARRALELMQlGEHALQEVYPPASENAKLKRLTRRRRALVDEKTRVLARMQGDLRAV	RLIDTLPGFALICSSELAGEIGTLDRFPGEASLAVYLGMANLDNSSGTRQG--ARAPGQVNKRAKAAMMTGVRH--RKQPESQRYY
6c2da4c66c0ef8de73		Multiple Phyla	Bacteria	VGIDPSRSALQIALLFPERGSPRSHRLPLEPASVNKLDEL--LEGRKATFAIEGAASVGQLFLLELLNQGHDLREVHPKVSKSVREMFTE-DHTDKKDASGLAYAVR--FVPSLPSIGLSSEQAAAKRLSRLRERLVRDRTRHINRLHACLTET	EVLASMPGLGTIIAGTILGNTGDLSRFKNQDTYAAYCGLAPASWQSGASET-RSKRRSRYNRHLKRAFLCLALTQIRVSPEAREYY
47325589dc7676cb4c		Multiple Phyla	Bacteria	VGIDPAKQVHQAVALAYPEVILLNCRFENSYESFDEKVMKAKKNNLKLIYGLEDSGAYGRTIKEVLTSRSREIREINPLKTNRQKDFY-GGDKSDEIDAKCIAQILLrSYESLPKIEEDNQVYVSIRGAERFRETLVKMKTQNVNRLHFYLTT-	QSLTTLKSISTVTASVLLGETLNPDRFSTRDKFARYNGTAPKEISSGGKIK--HRTRKGCNRRLKRTIRHISVTAIVREPLTKNYY
00e04380f85d2c96b8		Multiple Phyla	Bacteria	VGMDIHKDNHTAAATNCFGQNLLEVEVSNSKKDFDDLVARRLSKAEKPVFGLEDSYGYGLRLAKHLYGKGLLVKMIAPVLVDRERQYETHPEKSDSLDALGVAKVLIqRIDRLPNYSKNDEISKNIKELTLDREFLVKEQSRLKNQLHRLLHKA	QKIETLNGCGTVLASQVLAEVRNIDRFQSPHSLAKYAGLCPREKSSGKTFR--HIKTKSGNRRLNMAIHRIALSQISKSQYAKTY-
7409a517af7e95fa3f		Multiple Phyla	Bacteria	VGIDAHPSEHTALAINRFEDEKGILRFENTREGIARFLSWIDTRSDNVIVGIEGGAGMQNELLRQLLLNYSNVYEINPVYTKQRRTFGTRADKSDPFDAKLIAEVLT---KKLSFLPRTKDQLSSQRLI-------------------------	-NLLTIPGIGVTLATKIISHSGGITRFKSIDKFIKYSGIAPTEKSSGKSKR-YIKNTK-GNRKLNSTFYLAALGQINWNPKAKEYY
0794980a76b3c811f4		Multiple Phyla	Bacteria	IGVDPHPGSHTAAALDGVGGFLGTERVGNGEDAGQELLQW-GWRFPRRRWAIEGAGNRVRSVVVELLASGEEVYSIPPAMTSAYR-SRRGRKKDDVIDAMNAARALQaNPELPRYLPV--EHEAHLKAVSRAYHRVSTELKRL-----------	--LLERQGIGPVVAGTILAEVGEIRRFAGRDHLAAYGGAAPIRWESGAHSV--ERVNPGGNRRLNWAVHMIVRTRLRLDERTQAF-
5b77c359c93e91002b		Multiple Phyla	Bacteria	IGVDTHKDNHVAVAIDGLGGRLGDVVTPATVAGFDELVTFCLALVSLIGFGVEGTGSYGVGLARYLRNHGHQVHEIAR--PARAA-ERRLAGKNDTLDAEHAARQLL-AGHGLSAPKTADGAVETIRLVKIAYDGAVQARTTTMITLKATL---	---VEAVGVGYDTAAQMLITAGDNNRIKSEAAFAKMCGACPIPAGSGKTNN-RHRLYRGGNRQANAALYRVVIVRMRWHQPTIDY-
7718057337bc311f7d		Multiple Phyla	Bacteria	AGVDTHKDTNTLALLDALGRPLGTAESPAGAEGYAALAEA--LGGPGVEVGIEGCCSFGEGLAAHLRASGVAVYEVER-----PARRPRRGGKSDPIDARAAAENLA--AGRCAEPKSLEGAAGDARWLLVAREQLVRRATALSNCVDSML---	-ALMGARGVGTVTAARLVVAAANPGRTGGEAAFSMLCGTSPIPASSGRTER--HRLNRGGDRQANRAVHEIAIARLACDPRTRAYV
ae69f56d8e7889d00c		Multiple Phyla	Bacteria	IGVDTHVLTHSAAAVDATGGVIAQITVEATAEGYEELVEFIAAEHAARAWAIEGTASHGRGLAVRLHEGEELVVELDR-PVR---ANRRGGVKSDPEDAIRAAREAIaRVGTPRGAGP------------------------------------	--LLTEPGIGPIVAATILCAWGYPGRIHSEAAFAKLSGTSPIEANSGQINT-RHRLNPYGDRRLNCALHTIVITRQRRDPATRAYV
0583e7273addbef00f		Multiple Phyla	Bacteria	IGVDTHKHTLTAAAVDPVGAVLDQRTDRAEPAGYQRLLTFRTRVPGRRVWALEGTGSYGAGLAVFLAGHGEQVVEIDRPARPAR----RSGAKSDLLDAARAAREAL--AREHLASPRARGTREALRVLLTCRHGAVTARTATINQLKALLV--	-ALLEVVGIGPVVAAQLLVSWSHPGRLGSEAAFAALAGAAPIPASSGKTVR--YRLNRSGDRQLNRALHTIVLARRAHHPETRAYV
05f6dee3534b55f169		Multiple Phyla	Bacteria	-AIDLGKNNSAVCIFDRSSLKCKY-KTPRTRQVMHDLFVD---FADQIEIVLFETGSQMGWVADILWALNIPFKVANTNHVAWK--WKNNPNKSDRKDAQRLAMMYH--TGFFPTVHVPKREVRQKRSLINYRDDVVKRITKIKNSIRAIL---	KLLRTIQGVGPRLSEAVVAIIDDPHRFKNGRHVSSYVGMVPRRWQSGQVDI-TGRISKCGNKLLRTLLVEVSWLGL-REPWMREIY
02a635d96e64b48289		Multiple Phyla	Bacteria	--------KTAATMLDTDTGEIRRTKCQTSPADLVGLLDA----YRPQRVVLEQTNGTG-WVVDCLRGADVQIQVVNTRDAA----WRNRTSKTDRNDADLLARLSA--TGQLRTVHVPARDIREWRGLIDYRHQLVRRRTRIKNHIKSLV---	TQLADLPGIGPRTAEIVVATLDDPTRFATRKQVGAYFGAVPKVSQSGGSSR-HGKITKAGDGLARAMLTQVVQSARRRKGWIYDIY
04a5e545c91a6f6433	IS1111A;IS1111B;IS1111C;ISAtu1;ISCARN5;ISCps1;ISHar3;ISMtsp7;ISPpr8;ISPpu11;ISSba19;ISSde4;ISSod19;ISSpe2;ISSpe4;ISSpi2;ISSpu22;ISVisp6;ISXpo1	Multiple Phyla	Bacteria	IGIDLAKHVFQVCMVTPTGTLKTNTAVA--RGKLLALIAR----QPPALIFMEACGGAHDWARRF-CAMGHEVRLLAPQYVTPFR----RGQKNDPNDALALTEAGQ--RPNIPTVPIKTIEQQDLQALHRVRERLVKHRTAVVNQARGLLLEY	QRLQAMEGIGPLSATALVAALGNGHDFQTGRQVAAWLGLVPRQHSSGGTMR-LGGITKGGNSYVRRLLIHGARSVISHKP------
230a87170aa15aebdf		Multiple Phyla	Bacteria	VGADVHKINTQLVCLNRFGKMVDKKRIPSDK-----VIEF-FNNHPKVLIGMEVSIGSQ-HLAKELEKQGHRVKVMPANNIQGFY----TGPKNDTRDANAIAQAAM--MEFVDGIQMKPDEALITQGYLKQRYLIVKTRVALCNQLRGILA--	QTIQSIPGFGPINSLAFIVSIGSIYAYKSGRDVSAFLGLVPKQNSSGEKIS-LGRITKKGACYTRTLLIHGARAFV----------
011f284b72ba14b774		Multiple Phyla	Bacteria	LGLDLGDRQHHVCVIDVAGNIVREASLPNTRPALAQLLVD----FPQATVALEAGTHS-PWISRYLTDFGATVLVANPRKLHAIS---RNERKCDRRDAQMLARLARvDAALLHPIKHGSAQAQHDLLGLKLRDALVRNRVSLINAIRFTLKS-	QRLQQIAGVGPLTALCFVLKIGDPERFSRGRDVGAYLGLCPRRDQSGGTDK-QLRITKCGDGLMRRLLVSAAHYV-----------
02e9ac0c2f43c54753		Multiple Phyla	Bacteria	VGLDLSDRVSHYHVQRGDGVKLLEGKVGMTRAQLAKLFQD----WKGCRLVIEAGGHS-PWVSRLGTECGLEVVVANPRRVELIT---KSDRKTDRKDAKLLAELGRtNKDLLAPIRHRSQQAQADLAVLRSRDEVVRMRTALINHMRGVLKSY	QLLRQIVGVGPLVSLRFVLTLEDPARFANTRSVGSYLGLVPRKRSSGDANP-QLRITKAGDGGMRQLLVLAAC-------------
1f909b488bc2f50e33		Multiple Phyla	Bacteria	VGLDVGDRRTHYCVVDDQRKVVARGSFTTDPEAMAKALAE----FPGARVALEAG-SQSPWMSRALKKSGFQVHVVDPRRVQLIS---KDPRKNDRRDAETIARLEAgMPELLGIVHHRSEQAQADLSVIRARDALVRMRTMLVQQVRG-----	---TQIQGVGPVTSMAFVLTIEDPNRFATSRQVGSWIGLCPRSFASGDSNP-ELGISKAGDAYLRRLLLQCSH-------------
01f6fe8f6e189e9b91		Multiple Phyla	Bacteria	VGMDISSKDFVVHAIKDNKKVLINGSYSPSKAGIREMLKDL--GKHTKLIVIEAGNQLK-WIALFLKKQGVHLHVVHP---NELKWITQSGKKTDKVDAKKMAELAR-LDGLPRKVHVVEGSIRDLRELLAARENLMKKRVGIVNSIRGYLKQ-	ELLESIPAIGPITSRVLLSALDNVDRFDDKKAVAKYGALTPRIYQSGSKSV-TGRISNDGRKEMRRCLLQCSHTINRMSKNA----
0aafd7f64ca9e48dd8		Multiple Phyla	Bacteria	VGLDVHSKQSVFVIQDGRGTRVAEGEIPTTPAGCRELRDA-HHLPAETPVALE-TGNLAFFVARQLAALELRPVVIDAHEV---RKAHRPTQKCDRRDARALCDGIR-TGMYHSIVHVPPHDIAVLRDTLWRRRHFVRVQAAEINAVKSLLR--	RQLQTIPGVGPIVAATAVAVYSDATRFPDAKHAASYIGVIPSMCQSGAHNP-SGRITRRGSAELRGLLCEAAHHARRPTH------
bb33bcf84fdffcc402		Multiple Phyla	Bacteria	LGMDVHGKATVFCLLNAEGEVVDRGSLPTTAPDLTKLIQR-LSSIDTLLCGQEV-GTMTYFVHDVVTSAGAKILSFNAQHLRMIA---ASRKKTDRRDAYWIAKSLQ-TGLMPHAVHIPTTEVRRLRSLLAQRRSLAAERKRWLLRARSHLRAI	RRLRTSPAVGPWVGLALYAWVGDIRRFRNARLLSAYAGLVPSVHQSCESTR-LGSITKEGSSTLRSVLVQAGHVLLRCG-------
052064a594606992ef		Multiple Phyla	Bacteria	IGIDVHQRQSYYCALDKRGSCLGHESISTDRKSLKELVRR-YAAVGDVHVAIETGGSTW-WVAGVLKESGADVHAVNAHELKLIA---HSKRKTDKYDSKVLADLLR-CEGLPERVHMPGEATMRLRSMLRTRKWLVRQRAQAMTRAKAVMRH-	AILLSIPGIGPVTAWTLIACVEDIGRFKRADQLVAYAGLVPSENSSGDRQR-TGSITKRGRSDLRDVYIQAAWATLRSSHPG----
0063273ba67f480818		Multiple Phyla	Bacteria	IGLDVHRDTISAAVLNREGQLMMQSVVPTHAPAILDFLKG---DMQGSAHAVEEGI-HSAWLYDPLQPRVARVLVCDPRKNRLLK----LGNKGDLIDARKPAELLR--NDALSPVYHGELSSLEVQRRTRSYTMLTEDTTRIMSRVKAVF---	-WLQSVPFLGKVRTAVLIGRVQTPHRFRTKRQFWSYCGLALETHDSAQYHVlHGQVERNHNHDLKDVFKSAATMAAAREGVFRDYY
007148c998e1fc453c		Multiple Phyla	Bacteria	VGMDVHKSITVIVVLNEFGQFESRSQVRTKAENICDFFRG---ISGKVEVVFEEGTHS-AWLYKLLKPLVASVTVCDPRHNKLIE----DGNKSDDEDAETLAHLLR--LGAVKAVYKGDDQQQQLKESCRAYDNLIEDSTRVQNRLKAI----	RILVKLPGFGPVRVAQLIAAVGTPHRFRTKRQFWPYCGYAVVTRSSADYQIvEGKINRNHNPQLKQVFKGAALAALRHK-AIKAYY
0858c52c5a91db41a2		Multiple Phyla	Bacteria	IGIDAHGQSCTLCVMGPSGRRLGHYVVETNG---KTLVEQIRSIAGERHVCME-EGTQSEWLHEILQPHAKRIVVTQPL--------RRAGNKSDEIDGWALADLLR-RDAVERSVFKSPQTLTPLRQAARGYLVMQQDLVRAKCRLHAL----	RRLATAPGIGPIRAALLVAIVVTPARFRTTRQFWSYSGLAIVTRSSSDYVRqDGRWVRKPVAQ-----------------------
086182a14728dec471		Multiple Phyla	Bacteria	IGIDVHCQFCEVAVVNSGGTVVHRDGCETTIPTLLQVIEQ----VRRPRALVIEEGPLAGWLWRGLHQAVERMVVCQPRRNRLIC---DEGDTDDPIDAEKLAQLLR--GGFIKEVHQESLERAVFKQQVALYHFRVRQRVRESLRLTWLLRQH	QRFEALPGFGWIRAATFYAYVDTPWRFRSKSALWKYLGIGLKREHSGKGPE-HVGVPFLVHRPLKYAILGAALSAVQGKNPFADLY
b57de41580f9026490		Multiple Phyla	Bacteria	-ALDTHCAFTEAVVMTAAGSVRQRARVATTLPDLRRLIEA----VRRPRHVVLEEGPLAGWLLRGLGAVADAVTACDPRQNAYIA---KHGDKDDPIDAEKLGHLYR--GGFIHPVHHPELERVVFKQLVGLYHERVHNVVRHANRISAHFRQY	----GVPGVRWVRGATFFAHVDTPWRFPTKAALWRYMGIGLERRRSGNGPLlRVPPPQCVCRPLKNMILGAAQGVIAKTPPFSERY
023ee37ecc953d5e1e		Multiple Phyla	Bacteria	--MDVHSGHCVLGHMDFDGTFIGNRRFPTSEQHIIEALKA-IKAKEKYLALEESNLAYWAA-----QVARAYVTEVISSDPKENALIYRSPNKRDKVDTHKLCRLLR--LGELKRVHPENDERAIFKAAVQHYIDLRGQQVVLKNKIKAM----	--FEKMPGIGEILSHTFDAFVQTPHRFADKRKLWRYCRLGITDRSSDGKPLgFKRLDKSGVSELKAVSYRAWLSAMRSDNEVRRFY
57588e0814c066394a		Multiple Phyla	Bacteria	VGMDVHARSVTAQALNTDTGEIRKKRFGGGY-GAAEIASWVNSLGRRVYCAYES-GCTGVWLARDLRDLGIDCDVIAVSTL--ARSTKDKQEKCDKLDARALLREIAnPLTTHSCVYIPTAKAEGRRDLCRIYTQTKDNAKRAKQELASFLC--	-ALCEIKGIDALNAMVVVSEFCDFERFASGRKVSSWLGTVPKNNSSGEKDA-HGSITKAGNKYLRRTLTEGVCAISAWK-------
01add8c52c29310649		Multiple Phyla	Bacteria	VALDDHKRKHQVAVLLPGVKRDDAVTVENTPAGIRKMVRKLKMAPGDVRFCYEAGPNGYVLQRQISKYDRVTCVVMAPSKTPRRPG---ERVKTDRRDARKLVGLFR--AGELQSIVPPMEEEEAIRDLVRCRRIAQKKATASRHQLDKFLT--	-------GLDTLSAMILTTELYAVGRFTTAPSLMGFVGMVPSEDTTSWDPH-RGPITKAGNGHVRRILVEAAKHYR----------
11d02071b5ffa94022		Multiple Phyla	Bacteria	LGLDVHKDSITIAVLPQSAKTPTRLRVPNELPKLKRFLDR-CAQAGELRACYEASGAGY-VLQRAMHAWGYACEVIAPSLMPKRPG---VQRKHDKRDACDLARLYR--AGELVPVRIPSEAEERVRDVVRCRETFQREVMKARHYILKFLA--	--LQCFRGISLHAAMVLATEIVDWRRFERPGQLAAYLGLVAREDSSGPRER-KGSITKAGNSHCRHVLVQAAWTY-----------
01fcc0db91a4cce311		Multiple Phyla	Bacteria	VALDDSKRKIVVGILRSGDTQPELREIANDPRQIRRLFER-LKREGPVAACYEA-GVSGYDLHRQLIALGVAGAVIAPALTPRRPG---QRIKTDRRDAAKLVRLFR--AGELTAIHVLDESEEAVRDLVRCRDDIRRDVLRWRHRVLKLLAR-	-----FRGIDTLSALILLAEVVDFQRFRRPRELMAYLGLVPSEYSSGESQR-RGALTKAGNSHARRILVEAAWHYR-HR-------
7d42b116c5c5fb0dd4		Multiple Phyla	Bacteria	VGIDDDKKHLTVAVLTSAGDTPVS-RIPNEDGALRRWVRRLERESSGGEIRMCYEGPNGFALMRRLEGMGRVVVEV--VAPSLTPRRTGRRVKTDPIDATHLAHLYR--AGELRVIAVPDGDSESSRDLVRTYHRVGVEQTRKRHHILKFLVQ-	-VLRCFRGIDTTQAVTLVTELFDVDRFEHPRALMSYLGLTPSVSQSADREV-RGRITKSGNRYARWTLGQVAKQ------------
000b2ada2cd4a165bb		Multiple Phyla	Bacteria	IGMDVHTTNYTLCIFEHDGTVHCITQVKPEVKNIIHVIETFKKKHEELNIVCGYEAGCGYSLYHELKEKGIECVILAPTTMKTEKG--GRKLKNDYRDAKMIAECLA--YGGYSAVHVPTELDNSVKEFIRMRDDIKENLKSIKQQIIAFLT--	-QLQCLIGIKTHTALSLIVETSDFNRFKKGNMYSAYLGLIPGEDSSGGQEN-KLGITKAGNSHLRKLLVEAAQGYT----------
57d5dc99737f967ee8		Multiple Phyla	Bacteria	LGIDVHKQSYSFALRR-DDQRCFTWKGPADPKAV---ASQIARLGITLAVAAYESGPTGFGLARTLEEANIPVIVAAP---SRIPRSVTAGAKCDRLDCIRLADYAA--KGMLKPIAIPTPEEESKRTLLRRRHNLVDAVRRVKQRIKSQLL--	-NLRTVPGIGPTVAATFALELYRPQRFQRAEEVASYLGLAPMVRHSGGKTP-AGRLMPVGQKRLRSLLIEAAWMWKAKDTSASELY
c793080f534d052dfc		Multiple Phyla	Bacteria	VGVDVHKHSYSVALFCAADGQIETWNCPADEAGL---VEQLKGLGCRIEHVVYETGPTGFSLCRALRAAGFNASVVAG---SRIPRGATASAKSDRIDATKLAIYFA--RGLLRSVAIPSAEEEGYRALVRRRKRVAEALAKLKQKIKGFLL--	ARLTKVGGVGEVVATTFLAEMFAPERFNRAEEVSSYLGLAPVVRRSGEGPV-RARLRSVGQDRLRSVLIEGAWSWRRHDKEAEALY
42addfee3e63fba299		Multiple Phyla	Bacteria	VGLDVHKLSVHAAVRI-NGELFGAKVLPAKASAVLAFLAP--FRAGLKKVVYE-AGPTGYALIRALIADGVNTAIVAPSKIPRPA---VQGAKSDGLDCRMLAEFAE--KGLLSEVAVPTADEDASRQIQRMRDSIRDRRRKAKQHIRSFL---	ERLKTHPGVGDTTCIQVLTELYQPERFQNSKQVAAYVGLAPQVRQSGQTRT-EGALLKAGRGELRSTLLEAAWVWIRVEKRATKLY
f37b755960f6b39c48		Multiple Phyla	Bacteria	VGIDVDAKSYAVTYQD-RQKKGRSFKMPASAEQLHQYFQK--RFSDKRLIYAYEAGGTGYSLHDHLVTQNQNCIMVHPPSIQKAP---KDRVKTNRIDSQKLSDQLR--SGELKGIRVPSEAYRHLRHLVDLRQQYVRIAMQTKQRIKALL---	-YLRSIPGFGFVVSTYILARIGDPKHLRHLNELGAFAGVVPSEYSTGDEVC-RGNITHMGDSLFRSLLVEAAWIAIRKDTELSRFY
0811a203ce957ea985		Multiple Phyla	Bacteria	IGIDVDKTSFSFTVNN-HFQMKKSKKLPSNPEHLYNYIQK-TYGHKKVICAYEA-GPTGFHLYDYLTSKKIPCLITAPFSIPKAP---NEKVKTNRIDSVKITDHLM--SGKMKSIRVPQGDYRELRHLIRIRENYASDRKTAKQRIKALL---	RYLQSIPGFGFIVSVTLLGKIGDPAYLHNPRELAAYVGLVPKEKSTGDTIH-KGSITGLGSHILRFMLVEAAWVAIRKDTQLEQFY
1a5fab8c2310e12fb6		Multiple Phyla	Bacteria	IGIDMHKAFWHITALV-ETKVVMAFTLVNPKSAFKNILSQ---FEGNVRIAYE-AGPGGFNLYDRLTSDGIECIVTPPSLIPTASG---DKIKTDKRDSLKIARLLE--GNMLKRVWVLTAEQRAHRQLVRTRRQIVAHRSDVMHQIKSLLL--	KLLKSTPGIGALSAMEILVELQDIRRFQSPGELAAYLGLTPSQYSSGERIR-MGHITHTGNARVRTTLIESSWILIRKDPQIRLKY
083c65dd875f4af480		Multiple Phyla	Bacteria	CGADVHDNSITTRIAI-NKETPETKVFRYTVQGRRNLYKYVGRKHGASRIVVAYEASSGFGMCDECTDVGIECYVLAPTKMPQSE--EQRKRKTDQRDAQKILEQLRgHINDLAKVWIPDPQVRDDREVVRMRLEIADKLTEARTQVRTLLKR-	-LVEKLTGVAVLSAMVFLTELGDLRRFTNRRKVGAFLGVVPSSNESGESAKrKGHITRQGPARVRKVLCQGAWARVTFDPDES---
045d2c8b2065db3e48		Multiple Phyla	Bacteria	IGIDLHRNRFTSCVRLENGRNYLSQ------WRLEELSGFVRKLRPDDELAVEVTGNTR-LFYDAVVARVAR---IAVVDTNQFRVISRSVKKTDSNDARLLALYLS--KGLLPEVRMKNKEHGQLASLTQTRDTLVKLRSALKNKINNLLS--	-SLISIKGIGQITSAILLSVIGEVSDFPDESRLASYFGIVPRVVNSNETER-SGHIHKRGSKLARTALVQSALIAVKYSPYLKNFY
089ce98961b3f61c33		Multiple Phyla	Bacteria	-GVDLARDKFKAACVTPDGAGIEMISCSLTPGSLEAFKKR---LTGDDYMVVEATTNA-FWFVNQIKDLVKECFVVDPFKFSII---SNSNKKTDRIDAVKLAKKLR-SKDEFPTVFVPAREVQEIRSLFTTHETLKKEKNITKNRIRSLLTQ-	EVLTSIRGISPFIALAIMADVVDVRRFQNAKHFCSYLRATPRIEASGSSTR-IGHINKHSRHLSMTLLVECINHFRDSSPRIEEFY
9f1d36c6396683361a		Multiple Phyla	Bacteria	-GIDRHKKTSTISVLNREGEEIS---LVKTVRDLREYIKK---LGSEDAVVLEASNGTFYW-ADQIEATGAECYILNPYKFKIIK---ESWKKTDKIDARNMSNALWvYVFNLPLVHNPGKDIRELRKLFAEYQLLNKHQVSYKNYLQALLS--	DLLLTIKGVSALMALAFIADVADVKRFKKVKQMNSYLGVVPGVKSSAGKTY-TGRINRASRKLARSIFTQSIHHIINSND------
0001c9e9d7f270b98b	ISLin1	Multiple Phyla	Bacteria	VGIDLGKRTYEMAAVGKGGKVTKSNTYPLARQGL---YNK-LRPGD--KVALEACSLAFIMAKEIEASVGCKVYVLNPG---RLSIIYKSMKKTDKEDALKLAHILEfSEDRLPVVAVPSDKEMERRKILANYRRADQNRTRNINLLHAL----	KRLQEVPGVGPKVSFAFASHIGAA-RFENAGQLSNYLGLVPRVYMSGDTVR-YGQITKRGNSYVRAMLVQAAWAMVRTKGK-----
0c890e0d2c7b84bc95		Multiple Phyla	Bacteria	IGLDAHPDSFTAAIVRGTPAAAVVEKVFNQVARLQSWAQK--HLTAEDLVLLEASGNSF-QIVRSLAAVGHTARVLESCQLGKLKEAH---AHNDKISAVRIAKAYL--AGTAKIVWVPDAQTQERRDWFHAHRKATKRTTQVRNRLRSYLS--	-----LCGVRAMVAFALGAFIGDIERFAEPRKLVKYIGLNPAFDDSGEGHW-QGGIGGHGRKDLRCLLIEAAQAILRSGQTA----
7beddad3c9525d6eb2		Multiple Phyla	Bacteria	------------------GELMEIDRQPNDPESLAECFAS---LPGPLYGVMESGTNSWA-VYRILEPYFEELMVVDPATVWGKE--GRRGAKTDRRDAMKLAVKLH--RGELEPLYVPDVATQDQRALGRGKINASRHVTKLVNELGALLRS-	RLLMSIPGVGPLTALVVKSEIGDIRRFASSRQLICYSGLSPSVSQSGDSVY-YGKLNRFCNRFLKYVLVLRAMGCMKKDNPMRQTY
22dc541585511b92b8		Multiple Phyla	Bacteria	IGLDVHCKWVTIAVFNPTGEVIEHSRVGNDADTLSALLGQ---MQGPLHGIMESGINAWA-IYRELRPLFETLTIAEPAKLWDRR--RDRKAKTDRSDALRMAQMLY--RGEVEGLYIPDEHTQDLRVLVRSKVRISRWVTRLTNEIGSLLKS-	ALLESIPGVGAFTALLVKAEIGDIRRFKHSSQLISYAGLAPRVFQSGESRF-YGGLGNWGNRWLRYAIGLLAQRTASKQNALRTTY
0036e3992c75ac6a9d		Multiple Phyla	Bacteria	VGCDAHRRYSQFAVLDQDGQLRQQTRVDHEPGAIRAFLEN---LPEGTPVALESVGN-WYWIADEIEAAGCLPLLTHA---AKAKVMMGNVNKTDKLDAKGLAKLLH--LDSLPTVWLPPGEIRDERELHRTRMALSKLRTALKNRIHATLAKY	QLLKTLPGVGDILAIVIEREIGSIDRFCTSGQFTSYAGLVPTVHASGGKTR-FGHMRKPSNQYLKWAFIEAANVVVRHRPAWK---
1075293efe0c5c856e		Multiple Phyla	Bacteria & Archaea	-GCDAHKRMCHFQQMDEDGALGFSIRVPTDKESIIELLDQ---LEEKTIMTLEAGRNWW-WLCQLF-KSHHNISAINIADPRRSRQSGYGRASNDRIDSEMLAEQTR--RGLVPLIHIPTEEQFKKRSINRHRFILVSIRTQFKNSIHA-----	KLLLSHPGIGPVCSRTVITETLDIHYFKEPKYYISYSGLAPVKEESSGRNKaLVKLNNFSNHFLKYAFIEAAHSCRTHD-KFRRKY
54fc70983f40b21c13		Multiple Phyla	Archaea	IGMDLHKNTSSFSVKNKEGNVIDECKISTEPSAIKGYLKR----FPDSSLAVEPVSQ-WYFYGDLIQSLGIDVHLANPLKVKAIA---SARVKTDKIDASVLCDLLR--SNLLPEAYFASPNARYFKEMVRYRASLIHLRTQIKNKIHSIL---	KLLTSIPGVSYITALTIMAEIGTIERFVSAKKLQGYAGLVPSTYASGERMV-HGRLTKTGSRWLRWTMIEIAQRQLLCKPGFGWYY
06076f2ceb17ed7247		Multiple Phyla	Bacteria	IGVDLHKETAVVCVLNDDGSIHDKR-ILATK-CRNQIREYFASYGLQCHVAVECVGFYQ-WFWELVSPLVGRLLLADPAGVKTFRG---REPKTDWRDALLIANLLR--DGRLPTAYIPQGPARALRDVVRLRHNLARSLASERKQLR------	ELLQTIPGVGNVVAATIIAETGDITRFSNTDQLGAYAGLAPRVSQSGETVH-HGHITKQGPPLLRWVLQQAAWVAIRTSEEARR--
0a773172e99f75056a		Multiple Phyla	Bacteria	VGVDLHKCTVSLAAVDPAGKILARLTCST--KCIDRIASFLAALPKPVHMAVEAVTFAE-W---FIDRFGPCVDKTDIAHATELANLRGKRRKNDRNDAMDVALRLA--RGQCPLGWIADEPTAQLRKLGRHWRSLSCTLGRAKHGIASMLN--	ELLRSVPGIDQIWACIILAEVGDFSRFPNADALEFWSGLTADLKESAGRTA-SGNITKAGSATLRWALGKAALTLCRSDGR-----
16d79557d9eb3dd76c		Multiple Phyla	Bacteria	-GIDLHKRTLAIHTVDAAGALVRKADLPTHRGSITASFAT---LPGPHQAVVECTG-MWYWLRDLLVPQGIDLRLG---HAKSLKAISYAKVKTDAVDAATLAQLLR--VQLIPEAHMISDAHREIRDVLRTRLLLVSRTLRCRRSVGALLEKY	QRLVWVPGIGKMVAYTLLLEIDDIRRFPTVRHFHSYCRLVPGANDSGGKAR--HQRSRDGNRYLKLAFHHAAVRAIQYF-------
06b77aa106a4e24bff		Multiple Phyla	Bacteria	VGIDLHFTNMVNSAINDKGQEIWKGKLPATRASLATLFNQ---FDEPVQAVVECTS-FWYWVADWCQEHNVSLILAHAKMVKAIS---YAKVKTDKVDAKTLAELLR--AGLIPEAHMQRGAQRDLRELTRARLRMVHRRERLQSSL-------	ERLLAIPGIGLVSGWTILAEVGDILRFTTDKKFVSYCRLVPGSTNSNRTRR-HKSGNKDGNKYLRIAFGQAAVSAYSQYGPVKRFY
0530bea888f0ec0c76		Multiple Phyla	Bacteria	IGVDFHARQQTLSYLTTKDGEIHRLRLEHTPDRHENVRAFYSQFEDAVIVGFEA-GGYSRWFENMLEKLGHEVWVGDATQIRRL---AIRKQKNDRLDANHLLDLMI--SGRFPRLVRRSHDSSEVLRQMGYRHQLVKMRTMAKNSLRAI----	-LLRTQHGIGLLTSLALVHTLEPVGRFSNGRKVAAYVGMDPVENSSGDRKQ-IGSISKAGSKLLRFLLGEAAQVAIKKDEDLKNL-
00f7282c63350fe8f9		Multiple Phyla	Bacteria	IGFDVHKKSISYCVKTKDGTIVEEGRLRATREVLRQWAAK---RQEPWHGAMEATLFSG-WIYDALQPFAAKLQMGHP---ARMKAIFAGKKKNDKLDARKIADLLR--VNLLPACYVGPAEMRELRRMLRYRNLVVAQAVQMKNRMSGMLMEV	ELLRSIRGVGEVTALSWALEVCDPRRFPSIDDAVSYCGLTSALVESAGKQQ-RGPISKQRNAHLQTVLIEAAKLAPRWNPQLAAIH
8a2bbf15a955bd073b		Nitrospirae	Bacteria	--------KYTLAIVDSKGNLLEEKRINHSKGCIRRFLEN---KPGCDYVAVESIG-YWYWIVKEIEEAGKMPLLVNPRKAKLM----LGMNKTDKLDARGICLLQR--AGTLPCVWMPPLEIRDIREISRTRMVLCRERTRIKNRILSIIEKY	KLLMSVPGIGPILGVVILLETGDINRFLRSENYISYSGLSPVVKSSGGKVR-YGRMRNDCNRYLKWAYSEAANSIANCDR-K----
006158075f34f2018b		Nitrospirae	Bacteria	-GIDQPKRDSVITTLDTAGERVRQVRLPNHRAAISRYFAA---FPGPHQAVVESTGR-WYWLSDLLTGLGVELTLAHAKAVKAIA---YAKVKTDPIDSNTLAVLHQ--AGLIPVAHMISPDLRAQRDLLRTRLRLVAKRTSCRNSVHRLLEKF	QRLLWIPGIGKLTACTLYLEIDGIARFPSDKRFVSYCRLVPGAANSGGRTR-HRSGSKDGNRYLKLAFSTAAVRAIQYYPEIRT--
2c05aba89c8bb2fc13		Omnitrophota	Bacteria	---DLGKYLGQALIY-KDGHVIETFPFQNTSEGLKKLLDKTLAHGSQPVFVFEATNVFWRPLYFHLTCAGYQCYTVSSSQTGASRKTRMRKTQTDKIDCKEILDIYL--KGQAHPTKFHPEPLTSLKELTRLYTHLVDTRTNLCYRIREIIYQL	-QLLTVPGVQVVPAASFISELGQPHNFST-DKVVAWFGLDVTWKSSAGKGR-GFHLSKSGTPYGRKWLYVAAGEFVRHFPPARAKY
efff726469134c7d0c		Patescibacteria	Bacteria	--------------------KSIKKVFKNTDEGIETLMEDFNLSQGKTRIGVEATGAYHLLLAITLVEHDWDMYVINPLESHKFITSSLRTVKTDKIDAGKIREMVI--LGRGYLL-TDTEETIALKALVTERSVLVETRTAMKQR--------	KLLRSIPGVGKVSAAVLVSFIGNIHRFDSPEKLVAYIGLDPRVYQSGTSVQgKGYISKRGNKYLRKTLFNAAFVAMRWNPTLKEYY
a08c37a415de4bae2e		Planctomycetes	Bacteria	IGIDVAKEMLMLATW--QGRRPWQR--PNTPTGWQAIIAD-LSAHAHPLIVLEATGPYHQGLVRALADAGQTPVVLNPVLSKRFVQSRGQKAKTDRVDAVQLAAYAA--QVQPRPRPVPSRAVQTLQMLVSYRADLVKERTSLLNR--------	QILRSVPGIGPVIATTLLANLAEL-GTLGPKPLAALAGIAPYANDSGAGTK--PRMIAGGRSSVRTALYQAVLVGLRHNRLVQ---
ab4fced750b111ee88		Planctomycetes	Bacteria	VGFDWARDKHDVCIQTPDGKILFAGVVKHDLDALNKLAERLAELEHVAEVHVALEQHDGAL-LAWLLESGFTVYGINPKSSDRARDVFPAGGKDDRTDAQVVSDLLRiNLGRFKPMHAQSDETLRLRALARLRTRVNAQKGVGLQRLRTLLAEW	--FHSLPVKGVPTLAMISSAFGDHRDPSHWRQLAARWGVAPVTYASGKSRS--VRRRRACDTHVLQSLTDLAFTTCSVSCWARPFY
7653adeece721fb444		Planctomycetes	Bacteria	----WADDHHDIFVTDDSAKTLDQFRIDHTCDGFALLHSHLANHQTSPGLVLIAIETSRGLLVHELLQKGYTVYAINPKAVNRYKDRHLSKAKSDVLDALSLGHILRtDRHLFQPLKPLPEDYRLLDRLCSDLRKVVDEKSRVTNQVISCLKEF	--VKSLPGVGERLAPELVATLPNCHRFQAAEEIAKLSGCVPVVRESGKWKTvS--LRYACVKPLRRTFHDWAFASISRSSWARAFY
f82422e53f618b6345		Planctomycetes	Bacteria	VGLDAAREAHRYILVDGVSKETLDQVLPNKSWAFEGWADAMESSGRPIRLCLECGNGISTPVEKFALSRGWQVVTLPPKAVKSYREDVMGQNKTDKTDAEAIALLGS-EKKVAKRFEARSQPRGPLRRISRDRGKLGKERTATKNRLRCAISEL	QLVDSLKGAGPVTSAQILGEIQDIANFASESKLASYAGQALATCQTGKSYN-YKRPQVKANRRLKCAFMQLAFNNCKWDPRSKAYV
022d5a2e7b08d31f65		Planctomycetes	Bacteria	IGLDVHRRMTAYCILDRAGREIACGEIASRPDALERFVKE-HVGRRKTHFAFESSGFS-LWVYDWLVERGAE--RVHVAQAKKIRAIANSQEKNDANDAFWLAYLTH--EGRLPEAYVPPTIYRELRIATRERAQLVKRRTKIFHHIRAHLAH-	---EHIPGAGPVLSAAVAAESGPIRRFHTPKAYAKYTGLTPSDRSTGGRMI-HGKISREGSSHLRWALGEIVMACMRCR-------
eba22a360cbf685298		Planctomycetes	Bacteria	--LDLGKSKMVGCMYD-TCALTHRFSAPMDRGSLKTALDA----ERPDRVVIEVCTSAG-WVGDVIRDRGIELQVANPSQAWRWR---SVKKKTDRLDALKLAELSA--SHQLPLVYLPQRDVRQWRSLIRYRHRLIARRTGIKNRIRSIF---	KLLQTIPGVGPRLSEALVAVIDNPHRFTRSKQVAAYFGLVPRTFQSGAMSR-QGRITGAGDRMVRALLVEVSWMALRYNGWAAT--
5701a81a16ec6c23e0		Planctomycetes	Bacteria	-AIDLGKFNSMACFFDTTKQKPVFQNTPTTRNAITTLLKL----HHVDLVVMEACGPSG-WISDVCHELSVKTLVCST--NEEAWQWKNVKRKTDKDDALRLARMTM--MRDLKGVHIPKPEIREQRTLIKYRKTLDQRINRIKNAIRSL----	QRLLQIPGVGRKTAEALVAAIDDPHRFKSGRQLSAYLGLVPKQYQSGQIDR-NGRISKRGPRMLRSILLECAWCSTRYNEWAKQT-
585eaa0c80d19c0571		Planctomycetes	Bacteria	LGLDLGKFKSVCCVMNAASGEHRFETIDTTPAAVKALLVDHASADRGVLLVVEACDAAWVHDVGS-AVPGVTVTVVHTQGDERWR-WRKVKRKTDRDDALKLARLARlGELPDPPVHVPSPQRRQWRRLVLHRRSVVTRRTASRNAIRSI----	ALLRTVKGVGPRVAEAVVLHIGDERRFKSGRQLAGYAGLVPKLLESGQTTR-LGHITRRGPALLRSLLVESAWMVWRLNDWARAFV
e98d1727b333879ab2		Planctomycetes	Bacteria	-ALDLGKFKSVACLLDVGTRRHCFETIDTTPQRLHDLLAAVTPDPSRTLLVVECCDTAG-WVHDLATSLGEAVKVANCRHAWRW---SKVKRKTDKDDALKLAKMTL--NEQLPAVHMPSPQKRQKRRLILHRRSLVAQRTRCKNSIRSIFSQ-	KLLETVPGVGTRLAETVANCLDDPHRFKSAAEVGSYAGLVPKQMESGTMKR-IGRITRHGSTLLRGMLVEVAWMVWRHNDWAKSFV
7b9fc1e35229a680f6		Planctomycetes	Bacteria	-ALDLGKFKSVACRYDAATGAHAFETIATTPPAVHDLLVE----AAPQLLVIEACGVCG-WIADLAESLSIEVRVANVLEAWKWK---RVKRKTDRDDALKLAKLAA--TDQLPTVHIPKLTVRQHRSLIRYRHALIDRRTGIKNTIRSLLD--	TRLRTIPQVGARLAELVVTTLDDARRFKTAKQVSAYAGLVPRQYQSGQMNR-LGRITGQGPGLLRRVLVQVAWGLQRRP-------
a2cd54e4586472fa19		Planctomycetes	Bacteria	--LDVGKSKSVAYRLDTQTGEVGFKTILTRPASLVRLAAR----WRPDRVVFEIGPLAG-WIHDVMIGCGRQIQVANPMEAWRWR---NLKRKTDRDDAVKLAELSA--AGQLPTVHLPRPAVRQWRQLIAYRATLVDRQTAAKNRGRAILA--	-QIEMIPGMGPRTAEMLVALLDDPHRFRSAKEVSAYLGLVPRQYQSGATDR-RGRITRRGSALARRLLVQAAWVALRWNETLRRV-
7ee41584aa331dc547		Planctomycetes	Bacteria	VGLDVHWKTSTLCILDANGQEVKCRTFAHGG-GWQALLRECQAIKEPFSVAFEASCGYGYL-HDELGKLAQRVVVAHPGQVRLI---FRSKRKSDRVDSRKLAKLLY--LGEVPPVHVPSTQIRQWREMIEYRQAMVAKRVRTKNALRALLR--	SLLETIPGVGPRTAEAFVAYVDQAQRFGSVHSVGAYLGMVPCQDSSAGVNR-LGHITREGPATARKLLVEACWQMIRRSPRVRELF
10a30a0da9617e641e		Planctomycetes	Bacteria	VGLDIHDKRIAICVLNETGQIVRRAQVRTID-EMMRILEA---LPDRFGVCYEASCGYG-HYHDLLKPIAARVTVAHP---GRLRLIFRSKDKNDRKDAERLAKLLY--LGEAPAVHVPSAEVRTWRELITCRGRVIAKRTRAKNSLRTLLRG-	ARLRSIPGVGARTAEAVVAFIDDPDRFANAKAVGRYFGVVPSQDQSGDRNR-LGHITREGPAVVRQLLAEATWQALRRSPRVRAYF
05fd7908bb5336c6d5		Planctomycetes	Bacteria	---DVHCAFTEVAVVTARGERVARGRCATKIPDLTAMIQG----VPRRRYLTFEEGPMAGWLYRHLREEVDELVVCEPRRNHLVA---KDSDKDDAIDAEKLAHLFR--GGYLKKVHQAEELDRALKQHVGLYHDRVRRRVSEANVIMAQLRR-	--FVEVPGVAWVRAATFFAYVDTPARFSSKSALWRYTGIGLERSHSGQGPV-RVQVAQYAHRLLRGVLLGAAATAIRLPNPFHDQY
055a0fd0c1099f3c87		Planctomycetes	Bacteria	LGIDLHRKQMTVSLRNEAGDVLLRRQVSTQWPKLEEFREQFAADDEKYLAIVEVCGFQDWLVRWLPRDERCHMLLVVQ-------PLGRSPVKTDRRDAHALSELLWiNRERLRTVYQPGAEQQADRQLTRLRERLVWRRTQTLNQIHKILR--	QLLATMPGVSMYMALAIVCRIAPVGRFPHGRSLANFLGLTPGCRSSGDTER-PGSITKVGSRMVRCLLAEVVLHLLRRDGTVRTWY
9dd9a215e5e3dfb7c9		Planctomycetes	Bacteria	-AIDQHAKQITVCVRNEEGDTVLRRQVSTRPEKIEAFFGQFTEMDAEFMAILEVCGFND-WLVEELRKWECR--EIVLIHPEK-----PSKKKTDRRDAQKLADLLWiNRERLRRVYMVTQQEREDRQLTSLRKNLGHRRTRTLNKIHRIVN--	QILMTTPGVGCYSGLTLASRIGPIQRFPRPRSLANYFGLTPGCRNSGNAQDrLGSITKQGSKTARFILGQLVVHILKRDPKLRSWY
3dc8f5e80d73c70196		Planctomycetes	Bacteria	-AIDQHSKQLTVNVRDEAGNVLRRKQVSTRPEATREFLEELRQQAGGYVTIVEVCGFND-WLLDLLPQCGCREIVLVQPAQRAIR-------KTDRRDANQLGETLWvNRQRLRRVTIPSPTERDNRRLAALRRSTGRELTRVLNRVRALLR--	ALLRTLPGAGAFIALGLAAHVGDVRRFDRPRSLANYLGLTPQCHNTGESGQrLGSITKQGSSLARFLLGQLVLHVLKKDAVMRAWY
2b6a900bd76708d7f1		Planctomycetes	Bacteria	LGIDQHANQLTIDLGTENGDLVLHRQVKTEWKPLRKFLGELARKEGGYMAIVEVCGFNDY-LMDLLKEYGCDVVLVQP---DGR-----KKCKTDRRDARTLRESLWiNRAKLRVVRVASEDDAMDRQLTTLRSQLTTQRTRLINRVKTILR--	-VVGTIPGMGYFNGLSIACRIGDVEDFPRGGSLANYWGLTPGARNSGEKNT-PLGITKAGSSHARYVLGQVVVHVLRRDRWMRQWY
15907d2eafa0f267b2		Planctomycetes	Bacteria	VGIDVHKRTYSVTLWSEERDEVVTRTQPADP---SALIRSMTPFKEHVNRVVYEAGPTGYGLVRALRAEGFRADVIAP---SRTPKSTGQEAKSDRLDSRRLSMWSA--KKLLKAVRIPTLEEEGDRQVFRTRDDMVAKRRRVKQQIKGFLLQH	EALQTVPGVGTVTAMAMRTELIAPERFDKGRQVAAMAGLAPLVSSSGETTR-QGPLMKCGNARLRKILIEAAWRWMARDDWAAERY
2a83e98b5b0f0c35d2		Planctomycetes	Bacteria	--VDYHSKNIEFRWFNEATGEERSGKYATGRAGILRHVGQAARELGRVVWIMESTTGWAR--VKDLLGARARFVLANVLQMPLPPK--ARRRKTDRIDTGRLLREYL--QGSLPTSFQPSAWWRQVRRVVDCRQDLVERQTAIKNWIGSLL---	--VDEVRGIGMVTAVSLLSHIGPIERFARAEDLISYAGLAPGMWQSDDTCH-HGRIGGGGDGHLRYLLIEATWLC-----------
01a6682aa894a77750		Planctomycetes	Bacteria	IGVDLHKKALQFCVLDDRGNLLHEQAVKIAPDAAGELVFAFQPWQGTCRVAVEAVGMNR-WFVNGLQARGYDVVVADPIKLNLK----VLGKKTDKRDAREIARRLWgDIDRDAKTWYPDDAVYGDRKLVRTRRQLMKHRLGLNNEIRAQLRAY	---RQLPSMGALTTLTLVSELGDVHRFRNAKAIASSGGVVPRVYQSADTAH-HGRMTKRGSRSLRAVLGQWAVRLMAHNDQVS---
60b4725972de425a59		Planctomycetes	Bacteria	IGLDVHKYYLIALGVDADLNVVLPARVELSR--LDAWMQK--TLRPDDALALEMTTNTWQ-LYDELAPRVLAVTVVHPPHVALITR---SQVMNDKIAASILARLLA--KGLLVGIWVPPQKVRDLRALVAQRKKMTRLATQAKNRLHAILQRH	-RLIQLSGFAVTTSLEVLAAIGEIGRFPEPKKLVGYAGLGVRIHDSGMTTR-TGRITKAGRKDLRAAMVEAAQTASNTHPHW----
26b0d632d0bd05a194		Planctomycetes	Bacteria	IGADLHKKSITFCVVKIRGKTTIVERKRLSCRDTNRITEW-IKSHRPCKVVVETTIGQE-WFVQLCEPIASRTVVAHA---TKLRIIAESTRKTDKIDAFVLAELLA--KDMLPESWIPTSRVRQHRALVRRRQKVQSRITSVKNTIRAILTRY	AILATMPGVGPRTIETILAELGDWRRFKNGRAVASFAGLEPAVRESDGKRH-DLKLSKEGSPLLRWIMIQLAHRVKRSVRWSAAF-
f12c27020b7678af8b		Planctomycetes	Bacteria	LGIDLHTTAATYAAIDAASDTLKKVTIPNHC--TGKILRFVQSFRKPLCIGIESMGSYY-WLWDMLKPIADEIHLLDALDLSKIR---PRMADTDKISATKIAQIMK--TEWVPESYVPPVEIRHLRILGRQWHRITEEATEIKSVMRWQ----	KIITSPKGISEVLGFIIMAEFGDFHRFKNADAVACWTGLTERTHISNRQKY-PGQISKAGSTTLRWALSEAAFEMTKFDARFRQSY
aa4927688151139af1		Planctomycetes	Bacteria	VGIDLHTTSLAVTVVPDQGDRLQRESIPTHVGRLERFFQG---LPRPVCVGIESMGSFY-WLWDMLHPMVDELILIDALDLSKLA---PRQASTDRTIAARIAYVLR--DGLVPASYVPAQHIRHLRQFGRQWHNITETSTTAKAQIRWQL---	QIVTSTHGIADILGTIIVAEFANFERFRDSDTVACWTGLTERSHISNRQKY-PGRISKAGSSTLRWALCEAAFQLTQSDETYQQMY
04158c8b1089212f4f		Planctomycetes	Bacteria	VGLDYHDASVRVCVLDTDGSELANADRRNDWKAIAEFADR---FGRPVQAAIESCCGAADLAEELISCAGWSVDLAHPGYVQRM---KQNPDKTDCQDAQLVADLER--VGYLPRVWLASHYIRELRQVVRYRLQLTEQRRATKLRVRALLRE-	QRLQEQRGIGPVTAWTIRAEIGHFDRFRTGKQLARFCGLSPCNASSGQRQA-DAGLIRAANPALRAVLIEAAHRLMNYDRYWQQF-
9cf05943279d2a659c		Planctomycetota	Bacteria	-AIDLGKFNSVLCWYSPNATPTFR-SVKTTPEDLRRELQR----QPVSRVVFEACSASG-WVHDLCGELGQPCAVANTNGVSWQ--WNNVKRKTDRDDALKLAQLTA--LNQLPTVTVPSPATRQWKSLIGLRKRLMSDRIRGQNRIRALLV--	RRLETVPGVGTRTAEVIAAHLGDPKRFTNANQVSAYAGLVPKQYQSGETDR-RGRITKRGPKLLRSALVECAWCCLRYNSWAKATW
472c9c685ae17ab4a0		Planctomycetota	Bacteria	LGIDQHRKQLTVNLRNEQGDVVLKRQVSTEWDRVRKFFDELVDQEDGFVTIVEVCGFNG-WLLKMLDEYGCREVV--LIQPERR-----SKKKTDRRDAAELSQTLWvNRERLKRIVPPSKTDGENRELTALRKRTAWLCTRTINKVHRILL--	AIVATMPGAGAYSSLALASRIGSIDRFPRPGSLANYWGLTPGCRNSGDATDrLGSITKQGSAMARFILGQMVLHVLRRDVAMKAWY
f14f1e039d161fd7a7		Planctomycetota	Bacteria	LGIDQHKAQITVNLRNEQGDVILQRQVSTDHAKVDDFFAQLKKQSNKARGFMAILEVCNHWLIKKLEDYGCK--EIVLMQPEKT-----SNKKTDRRDASALCELLWnNRKRLQNVVWPTPEDAEVRQLASLRQYLVRQRSKCIIKIRGCLRKY	-LLVSIPGINPLGAKALLSRIGDIERFPTPDSLANYFGVTPGCHSTGDKKQ-HTPITKAGSSLARSILNTAVNHVVRKDTAMKD--
2ce60ca39875ec5cf4		Planctomycetota	Bacteria	VGLDVHKDSITLAVAEAGRDPARHETIPADFHSLQKRLRR-LAKGYRLQLCYEA-GPTGFELYRRLTEAGYACEVIAPSLIPTKPG---QRIKTDRRDAVHLAACLR--SGDLTAVRVPDAETEALRDLERARTAAKAAELTAKHQLGKFLL--	-ALQAMRGIATISAVIIAAEIGDLRRFRTAKAFMAFVGLVPSESSSGQRTQ-RGSITKTGNRHVRRILVEAAWHAFRAAQTSKA--
db17353fdc0b29a8a8	ISGsu4;ISGsu5;ISShfr7;ISShwo5	Planctomycetota	Bacteria	CGIDLHAKAMYVCILDQNGTKLGHKNLSTTPEAFLRTIAP---YRDDLVVAVEC-IFTWYWLADLCAKEGIACVLGHALSRKAR---HGGKAKNDTIEAPKSAVLLR--GGMFPQAYVYPSEMRATRDLLRRRCPLARKRAELLAHMHN-----	-RLPSVPGIGQIFALVLFYERQDIRRFPRVQDFVSYCRLVKCAKESKGKRL-GTSGKKIGNVHLRWAFAEAAVLFIRQSQPGKEYF
4f8fd6d00658b88404		Poribacteria	Bacteria	IGVDLSDKFFDSCIINQYGDVLDRNQFDFNHASFVKLIQKLQTQHQECIIGLENPRSR---LVDFLNQRGYTVMLTQPNAISNYRKSRPSGAKSDPGDAHLIADYVReHHKNLRKLTIADEDIRELSLLLEDRDRLVEQKVRFSNQLTSTLKEY	NIFRSLPGADYILGGKLLVLYST-RDFRNASEAQQLFGTVPYTSMSGNSRY--VGFRKGANRLGRNTFQQLARCSIRFSSWANK--
006ed2568a7cd34b15		Proteobacteria	Bacteria	-AVDIGATLHVAAVRPGDPEPVRTFTFTTDLHRLADWFEQ----CGVETVAMESTGVYWIPLYEILDQRGFEVVIVNARDAKNVP-----GRKTDVSDAAWLQRLHE--YGLLRASFRPKGEIATLRSYLRQRERLLDQAAAHIQHMQKALTEM	----QIDGIGPSLALTLVGECTDLSAWPSAKHFTSWLSLAPHNKISGGKVL-SARTRRSGSRA--AALLRLAAVAVRTATALGAFY
6a276f3177927a02ab		Proteobacteria	Bacteria	-GIDIGADEIVAAVPDRDTQT--VRTFSSFTGGVHELRDW-LLSCGVKTVAMESTGNYWVTTFDVLERAGIEVFLVNARHVKGVP-----GKKTDVCDAQWLQQLHS--AGLLKKSFRPAQDILPLRYLMRHRAGLVEELGRQVLLMQKVLTEM	--LTTIDGVGSGLLSVLMSELGPINAFSTPPQFCSWLGLNPANDISGGKVL-K-AKTRQVKNRLAAAFRLCALGLANAK-------
fbc0f08109df831ecf		Proteobacteria	Bacteria	AGIDVGSTEMFVAVVDRDPQPVRRFTFT---RDLVALADW-LKQCGITSVAMESTGVFWIPLFQLLEDRGFRVCLVNARHAKNVP-----GRKTDVADCQWLQYLHS--VGLLRASHRPAQSICAIRSLWRHRESLVQIAAHHTQHMQKALDQM	--LTDVPGVSSLTAHLLLTEVADLSKFPSAAAFASWLGLCPDNRISGGKIL--SAATRHVVSRLAIALRLGAQSLY----------
522c01e5d17de2b7dc		Proteobacteria	Bacteria	AGIDLAVTSIWVAVADREGEGETVQPFSPMSHGLEALVAY-LQAMRITSAAMEATGVYWVALYTKLMEAEIDVTLVQPRDVRRLN-----KPKSDIADCQWLQYLHS--VGLLKKSFVPPPQILAVRAIARQRERLIDEATMHLQHAHQTLDEM	--LTAVPGVGLLLTLCLLVEVPDWSAFPTAGHFAAWIGLCPHNDRSGKKVL--RRRTPPGQTRLKGMLRVCAQSLCTNQSPLG---
20e7eb6b97664520e3		Proteobacteria	Bacteria	---DVHHDQLICCFQDPAGELTSEHSFGTTIPQLLEFAAW-CRVRESSVILMESTGVLWFSPYRSLEDVGFDLALVNARDVKAA-----VGRKTDAQDAKRLAEYAR--LGKFHKSFVPSRPFRDMRMVSRDIIRLSDDISRQKNRYNKNLNSV	-RLMTIPGVKELSARLLFCEFNEQQSFPDAAHFASWLGLCPGNNKSAGKSS-SGKTPK-GNRWARKTLTEVAH-------------
02d17e429b9ce47605		Proteobacteria	Bacteria	VGIDVAKDKHHAFFGTATGKSILRRIFDNNARGFSTLVERIRQKLKRVVYGLEPTGNYHKPLGSWLLDQKQMLVLVSSLIADNRQTLDGRWDKNDTKDSANVADLLS--QGKCQFYEQANGDLEQLRTLLLLRRRFKKDEIRLRLQIRNGL---	QLLLTIPGFGPYITSVVLARIGDPLRFSRRKQVLRLAGMDLSAKRSGKRSKvVPVLSKKGNSELRYAIYQAAHTASCRNDTIREL-
0125df7404976654d0	ISMex12;ISRel25;ISYps2	Proteobacteria	Bacteria	VAIDIAKARNEVLIETPGQKRRRRMTVLNTRAEHDRLIVLLKGFGRPVACAMEATGNYHRPIAWRLREAGFQVRLVSSVALARTREALHNGDKNDPKDAQVILHMLR-IGASQTYHDPLAAGINDVQELSKTHEAIAGAKTQVLHRIQTYLPLY	KRLRQIPGIGPIIALAILAEAGDLRRFGHHRQFLKFCGLDLSTQQSGTYRG-QTRLSKYGNARLRRNLWLAGQVAIRQKNSFRDK-
046e77d6a7ba442e24		Proteobacteria	Bacteria	VGVDIGRSSHSACFGTNSTVSSKKFDFKNSRNGFKKFIRKKTAKCNQILVGMEPSGLYWYGLYERLKKCGFSVCLANCMAVKNNRKTMDGSSKTDPKDAYSIYDLLT-QGKFFLPVERDPE-LAAAYRLMRKHMFLKKRISRLRNQIRGALHLS	ELLMSMPRIGKPTATALLTAIGNIDEFAYGKQLVKLAGLDIRLYESGTSIKkRPRVTHIGSGYMRHWLYHYAMRLVAFEPDFQ---
108b2320efb7977038		Proteobacteria	Bacteria	VAIDVAKTKMMAGFGREDGSTTVRFESPTWTRAFVDVIATGKELGVPVEALMEPTGTYGDGLRALLVANGVKVFMLSPKRVHDAKEVFDGVSLHDAKSCVVMAQLHR--QGVSRAYTPMHVDRVRMRALVSRRE--------------------	------PVVGRVTAVVLVAYLGPFSEYGSAAALEKACGLNLKIKSSGNVIG-RPSITRRGPPEVRMYLCAASREER----------
9ed688e472d896996c		Proteobacteria	Bacteria	VGIDVAKDKHYVCILDKDGEFATKPWIYSDIVGLNELVKRLSLTCDDFILAVESTGAFSENIYEYLTDLDFKVILLNSYQTAKYRDFSTKKVKNDAIDAYVIAELLV--SKKYKQSHISSEDYHTLKVLGRLKRSLDDKIKTIKREISTVMAIV	QNLKTIPGVADKTISAILGECGDLKRFESAKAFIGYLGLYPTQYQSGNSLV-IGKLAKRGIPIAKHALYMSAVSSVLHNEQLRKVF
7150ff5b28f3f4494d		Proteobacteria	Bacteria	VGIDVSKRKLDCALLM-NGKI-KSKVVANDTAGFTLLNTWRGVDVQCTHLCLEATGPYSEQAALALTNQGWCLSVVNPVRIKGFAQSELNRNKTDRADAALLARFCA-AMHPALWV-APSPAYRHLRTLVERLQTLKDMHQQETNRLEAH----	ELIASIPGIGETTVAKVLAYAGDVRRFANGKALAAFIGVSPRQKQSGSSVKgRTMLSRTGHAALRKALYMPGLVALKHNPLLQ---
e9d0b55baae2d85a29	ISIMb1;ISIMl1;ISNgo2;ISNgo3;ISOt5;ISStma4;ISWen2	Proteobacteria	Bacteria	VGVDISKAKFDAAILF-SNNKVKTKKFENKRSGFSGLIEWLKKKALKAHICLEATGIYSEGLATYLFEAGLKVSVVNPVRIKGFAQSELTRTKTDKADSQLIARFCQ--AINPVFWQPKPQHIQELQAFVRRLENLQNLWQQETNRLEA-----	KLLETIPGIGEATISQVLAFMSNIEDFKNAKQLAAFVGLNPKQRQSGTSIQgRARLSKIGDSRLRKVFYMPAVVAKNHNPIIKDF-
3469fd62caf6661132		Proteobacteria	Bacteria	AGIDVSAKTLHVAVKRDKGEV-RYGVFDNTLAGHKKLAKFIRGRSRSVRVCVEATGLYSLDLLHLSANPHFEVMVVNPRAAKHFGEAQFKRSKDDTIDSELLLAFAVvRWMDLQRWTPPEPVFLVLRAITRRMSACIDQGAREKNRLHA-----	RLLVSVPGIARRSGVRILGELVLLDPEMTSNQVVAYAGLDVRRCKSGTSIHkKPRISKVGNARLRAGLYMPAMNAITHCVEARVFY
0131a0e818080182ce		Proteobacteria	Bacteria	VGIDVGARELAVALQTDDQLE-PVRTFANTASGHQQLRRYLRRDQQPVRVCVEASGNYSLDLLALHAMEGVELSVINPRLARRFAESLGTRSKTDPVDARVLCLHAQ--RMPPVAWQPPSPASLHLRSITRAVEALTHMLVQERARH-------	RLLQTMPGVAETSALQLLGELAVLPSTLDARQWVAHSGLDPRHHRSGTSIEwRPRLSKLGNRRLRRALYMPALVAVRHDPHLRGFY
7832cf2552cfe710a1		Proteobacteria	Bacteria	VGIDIAAKDVELVSRI-DGKSSRPMKFKQTSEGHQRVIKH-LRALAPSGVVMEATGVYYLDLAVALFRAGLPVMVNNPKSFHHFAKLMLKPSKTDGIDTALLAEYGE-RMTPVRWI-PPDTTRLGLRDIGRQINRLTASRTQAKNRLHAL----	--LTTAVGVGTASAIALLGELCVLPREMKASQVSRYAGLDVRLNLSGTSVHrPARLSKAGNAYLRAAMYMPAMSAVRYDARAKAFY
0358ed009c3e80249e	ISWpi12	Proteobacteria	Bacteria	VGIDVSKLTLAVCSAPGNTARTASGTVANTARAIRKLVAG---LPSGTLIVCEPTGGHEALLLAELAAAGIACHRADTLKARAFARSFGRLAKTDAIDAALLAAYGQeRWRHLPLHRPADRTQAQLAALVARRHDLMAIRGAELNRAK------	---RSLPGVGPRTAISLAAAMPEL-GTMTGKQAASLAGLAPHPNDSGTLKG--YRKTRGGRPQIRSILFMAALSAARCKGPLRP--
20924c0f5268c18e8d		Proteobacteria	Bacteria	------------------------LQFANSPAGFAAIIELQRAQGWEVLAVVEATGGYERALVEALCAACLPIAVVNPKRVRAYAKALGIRAKTDHLDARVIARYGQ--TVRPRPSETRDRDRLELAELLAYRDQLTGEIVARTQQ--------	ALVLSVFGVGTVAAASLLAFLPEL-GQLDEKEIASLAGLAPMARDSGQHRG--RRHIAEGRSKVRRVLYMAVVAGLRRNAGLRTVY
099747ab80f04ab973		Proteobacteria	Bacteria	AGIDVGKRWLDVWSLT-SGEH---QRFERTSCGLWLLVSW-LRDQDIVRVGLEATGGYERIVCEALHDADFEIVVHQPAQVRYFAKSQGIRAKSDKMDARLIAEATA-SRHNATLYRPDSPTLTGLMTLYQHIATLLAEA--------------	-LLKSLPGIGPVVAAGLLAYMPEL-GSLAHGQPAALLGVAPFDSDSGEHRG--KRFIVGGRRRPRDLMYLSALAAKRMDTPFRLFY
9dc1f5d65ac576517f		Proteobacteria	Bacteria	-GVDVGKACLDAAVF-PGGARWHGGNHPE---GRQELIAW-FGAHDVRIVGLEATGGYERPLRNELRAAGASVHVLDPARVRHFAKAVGQRAKTDAIDAAMIAEFTA-QLHSLPPQPV-EPEREAVADLVRTRRLLVDKRADIE----------	QVLASAPGVGPITAVAVATLLPEL-GRISGRQAAALLGVAPYPDDSGQRHG-KRRIA-GGRSDVRRVLYMAAQATTRSKGVLARFY
4ddd53d7e8ada0cdc4		Proteobacteria	Bacteria	VGIDVSKLKAEACIRSLQQRR-CEPSTPQGE---AALIAW-LRANAVTLAVMEASGGYERGWAEALRKAGIAVRVVDPKRVRYFAKSAGRLAKNDPIDAEMIAWFGE--TFTAEAEPAHDPERAALDQLVTARRRLIGLATQVAQ---------	AIIRSVPGLGPHFTAGAIAWLPEL-GRISSKAAAALVGVAPYDDDSGERQG-ERRING-GRREIRDLLYMATLAAARHNPVVKAYY
97ad5656221dcd4ab5	ISStma6	Proteobacteria	Bacteria	VGIDVAKATL-AVAMRPSGERL---EVPNTAAGHQALARW-LRQWPVERVLLEATGGYERAVMT-ALQRHWPVVRVPPHRARAFAKAMGRLAKTDPIDAAMLAHLAQ--VIDASPTPVASAQQQRLQALVQRRGQLVQQRDDERRRLQQ-----	RQLRAVPGVGPVTAATLIAFLPEL-GRLGRRQIAALVGVAPYNADSGDKRG--QRRIHGGRAGVRRILYMATWSAIRTQPDLKRRY
0c2b4658bf406d428d	ISStma7;ISStma8	Proteobacteria	Bacteria	VGIDISKAKLDIF----HGSLQQHKAFEHSPAGIARLIAWLLENDPTDLVVLEAPGGYEMDVWHALCDARIPTARINPKRARDFARALGLLAKTDKIDARVLALFGA--TLSIEPDQPKEKALHEMEAWLTRRQQLVEMRVAEQNRQRQ-----	ALLDNLKGVGANTCAWLIAALPEL-GQLNRRQIAALVGLAPMAHESGIYKG-RRRIYG-GRSAVRTALFLATLSAVRHDPRMKDFY
03d7ff95ba19faab35		Proteobacteria	Bacteria	IGIDVAKAKFDWNIHG----SSVSHSAGNDPAGFDALWLD-LRERRIKLIVVEATGGLEQPLIGFLVGQGLPVARVNPRAARDFARSQGHLAKTDAIDAKALSHYAHtLAHKADQTEPVSEQIEALQVLVVRRRQLLDMRTAELNRR-------	-RLESIQGVGQNTCAAMIAFMPEL-GQVNNRRAAKLAGLAPLNNDSGKQRG--KRSIWGGRSLVRCALYMATLTAIQHNAVIKAFY
0ab824be581f1e67cd	ISNme5	Proteobacteria	Bacteria	VGIDVSQATLEVA-LDGAGKT---QTLGNDEEGIAALLRQEGVKERVGAVLLEATGGLERRAAVALCMNGFAVMVVNPRQARDFAKSMGYLGKTDSIDARALSQFARaLHGSKQRERMPSIEQEELQALVIRRTQLVAMRVAEANRLAS-----	DLLKGLKGVAQGTQSVLMAALPEL-GQLTRRQIAKLVGVAPLNRDSGTLKG--RRTTWGGRSLVRSALYMATLSAVRYDPVLRAFY
109c8bcfd81966837c		Proteobacteria	Bacteria	AGVDVCKQHLDVCLGTE------DQRVANDAGGWDELIAK-FKGAGVDLVVLEATGGYERGLVCALQGAQIAVARVNPRQARDFAKSMGVLAKTDKVDARALADVLArHKDRAKYITPVDERRLALADLMTRRRQLVDMRVAEGNHLEH-----	TLLDTVKGVGPVTILTLTAALPELGQFGR-RQIAKLVGVAPLADDSGQRKG--KRHIWGGRADVRAVVYMAALVAIRHNPVIRVFH
01e13426451be1187c		Proteobacteria	Bacteria	AGIDVSKAHLDAAWG----ER--FERVSNDAGQWDALVAK-FKADEVDVVVLEASGGYESAAACALQAAGLAVVVVNPRQARDFAKSLGRLEKTDRIDAHILAEVIArHAQRERYIRVPDAQRAHLAALVMRRRQLLDMRTEETNRLHT-----	--LESASGVAQVTSSTMIALLGELGHLP-RRSIAKLVGVAPLARDSGPRRG--SRVIWGGRSEVRNVVYMATVSATKHNPVIRAFY
1018979ce38b8390c5	ISAli8;ISCc2	Proteobacteria	Bacteria	CGVDACKARLDAYVST-SPTGGVSESFENNAEGIEALRLF-ACKHGAEMVVMESSGSAERLAYALLWQAGMSCALVNPRSVYHYGQSMGFLEKTDRIDAKIIARFAG--AKGVVPMPPPSPAQQRLTAYYARLRQVTSDIVKQKQRLHT-----	------KGVASRTVAVLMADLREL-GTLSNRAISKLVGVAPLADDSGKRQG--RRSIRGGRASVRNVLFLIAGHLARFEPDFIAF-
00bb102854283fd3fa		Proteobacteria	Bacteria	VGIDVAKATLELSIGA----VGKTDTFGNDPEGHAALLQMLRNSGRESLVVLEATGRLELEVACLLQAEGYAVAVVNPRAARDFARSIGALAKTDAIDARVLAQMAAaLANDPRLLALPSEERRELDALVGRRRQLMTMLVAERLRLM------	ALLRTMPGIGPTSAACLIANLPEL-GRLNRQQISALVGVAPFANDSGTHRG--RRSIRGGRFELRRVLYMAAMAAIRHAPVIAPFY
31601be147045d4e34		Proteobacteria	Bacteria	IGIDVSKDWVDIAVHG-QREV---VRIANTACALTDWVGQ-LDPARIGLICFEPTGGYERTLRHCLTAAPLRHVRVHPNEVVAFRRWRGIKAKTDAMDARLLAEFCA-EELAGRGLAGMIEGDEALCALSVRRRQIVGLCQMEACRLA------	ANLSSFKGVGPVSVHTLMGELPEL-GTLNRQQIAALVGVAPRQNESGKQRG-RATTGF-GRPGVRQVLFNIARVAIQHNPAMREVY
0d3cf71da06644df65	IS492;ISGme8	Proteobacteria	Bacteria	IGIDVAKAELVVAAR-PTGERW---AVANDERGIRTLVERLRAAARVELIVLEATGGYELLCVGALAAAGLPVVVANPRQVRDFAKATGQSAKTDRIDADVLALFAE--RVRPAVRALPDADAQELDALLGRRRQLLEMLQAERNRLGQV----	DLLRSVPGVGPVLSLTLLAELPEL-GRLTRREIAKLVGVAPLSRDSGTMRG--RRFVQGGRAGVRAVLYMAALVATRRNAVIRAFY
0d6a7926ae838fb8ee		Proteobacteria	Bacteria	VGIDVAKRHLDVSVL-PAGQRWRA---EYTEAGVADLVTR-VQALTPQLIVIEASGGYESVVATVLAAAALPVAVVNPRQVRDFAKAIGRLAKNDRLDADVLALFGE--RVRPEIHPLPDRALQDLTALVTRRRQLIEMLTAERHRL-------	DLLRSVPGIAHRVSAALLAHIPEL-GHVSRRKIAALVGVAPFDDDSGQHRG--RRHIRGGRAAARQALYMATLVATRHNPVIRAHY
0973f0ecc88708ec94		Proteobacteria	Bacteria	IGIDVSKATLDISISG------KHFKINNNIKAISAFIKADSKKMAPSLVCLESTGGYENVAMQAFHEASIAIHKAHPNKVYNFAKFSNHFAKTDKLDAKLLAKYVY-LEGEEKGDIPATQATAELQALSSVQSALNDNLHAAQCRLK------	EILKSFKGVGEKTTNILLAELSEL-GTLNKKEIASLVGVAPKLQHSGIKSP--GGHIFGGRFYVRKALYMAALVAMRYNEKMKVFY
0c5f66d12999dbdc96		Proteobacteria	Bacteria	VGVDIASKHLDIALH-PQG---IHFRVTNNEAGLDACMER-LREHAIAAVAMEATGGMERLAASRFQAAGYVVHVLNPRRIYNWRQVVARQAKTDRIDALLIAEFAA--TIPLQQAHVTTAQQRTLRDLAARREQIVIAVTNSKKQLAR-----	ELLESIPGIGNISAMLILAELPEI-AFLPPKKLASLVGVAPHPLHSGTKTT-KARITG-GRSRIRSKCYMMAHGSIVHNPWMRTYA
a9041ab7b8705663cb	ISMtsp9	Proteobacteria	Bacteria	-------------------------RARNSEAGVATIVAA-LRQRGVGRVAMEAIGGYAHKLVAALIEAGVTVFTVNPRRIKAFRDAEGLIAKTDRLDASLIARFAHsMADELRPLRDA--GQAVLKALSTRRRQLTESIAIEKTRLKQAFD--	AILSSIPGIAARISALVAIEMPEL-GELGRKEAASLAGLAPHPSQSGLSPG-RNAISG-GRPCLRAAFYMAALVPS----------
1a6b565ef7c1df39b2		Proteobacteria	Bacteria	VGVDVSKNTLDVCFHQ-----TKSFKIENSHKGINLLLKK-LANFKVDKIVFEASGGYEQRLLLALEEAEHNYWRVNPIRVKGFIASEGTLAKTDKSDAKMLALFAYkKDKKNENVKVKEE-ERRLQCFFRRRRGLKRMIVTKKQRLDKPMEKY	EIIESVPGLGKESSSALVIEMPEL-GKIRNKQAAALLGVAPCTKESGTYRG--RAIIKAGRRVPRKVIYMAALTASRFNPDFAKFY
d7a77c4aa3df2ab550		Proteobacteria	Bacteria	VGVDVSKNRLDIYLH-PAGKAL---SFNNSKDGIKKLIEE-LSTYTIIQIVCESTGGYEDLMIKMLRNLGYKVWQVEPNRIKSFIRSKGKKVKTDAIDARMIALFSA-QENQEYESPVRSEQHELLRDLVKRKKDLIDIIVAEKHRLQH-----	AIIESVPGIGKATAAMLVAEMPELGKIE-NKKAAALVGVAPYTQQSGQYKG--KSFISGGRAVVRSAIYMAALVASRYNPAMKEFY
10eb8847fb3913e3aa		Proteobacteria	Bacteria	IGIDVSKEDLEFFDSK--SKK--SIVFKNTRAGHRRIVAL-SKKLGAERICLEATGGYEKGVLGALLEAGLPACLVNPKRVREFARGHGINYKTDAIDAEVLALYGQ--QILPNVTVLASEKVRRMSALSRRREQIKKMLTAEKCRL-------	AYIESIPGVGAGTSFVLLTGVPET-GSISNRSISALVGVAPFTQRSGKWRG-REKIQG-GRELVRTKLYMAAHNVVLHNPHFTAYF
4ffe656363b2e58091	ISHne5;ISMno29;ISPye59	Proteobacteria	Bacteria	IGIDISKDTLDAHRLA-DGQH---KQFLNGKTGHAQLVKW-IGKQSDPLIIFEATGAYHRQLERVLCTHIIPFVKVNPKQARRFAQASGKLAKTDRVDCEMLAKMGA--ALQLMPKPFTAENLYDLRELLSARRALIKDRTAAKARKAT-----	-ILFSIPGIGVITALMILVDMPEI-GALNNKQVASLAGLAPMSQSSGKWIG-KARIQG-GRPNLRNAIFMPALVAIRHNADLKTKY
0501f93b7eb1f59da4	ISCps7	Proteobacteria	Bacteria	IGIDVGKYFLDICVYE----LGLHWQVENHTDGIKQLLIK-LNRYRLTRIVVEATGGYERLLVEMAASKSMPIVVVQPIQVRQFAKAQGLFAKTDKIDARLIAQFGVvMKPPVRAL--PSRKVRLFRDLLARKRQLNETRTQELNRQQK-----	EILLSAPGIGDGVAYTLLGELPEL-GQLSNRQISSLCGLAPFNRDSGKMKG-RRRIR-GGRAPIRTVLFMAMLSAIQHNPVMKEFY
107afaf0d8b53212ef		Proteobacteria	Bacteria	VGIDVSRDWLDGFLL-PAGQR---FRLPNSAEGHAHLIEILQNGPSAPRVGFEATGGQEWALWKALVGAGINAVQLPPAQIKAFARSHGTRAKTDRIDAKLIASFMAfRPEAGRTL--PTEKLQILRTLTTRRAQLIGMRKRLVLQISS-----	-RLRSIPGIGPVSAAMLIAEMPEL-GKMTSGEAAAMTGLAPVPYDSGTMRG--KRMIAGGRRTLRHVLYQAALAAAYHNPVLKSV-
ea47cfcddbb42c2435		Proteobacteria	Bacteria	-----------------------------TEQGAAVCFEG-CEDQKTIRIVFPSGGGQEWKLWAALEAAGVATRQLPPAQIKAFAASRGTRAKTDRIDAEFIARFMAfRPDAGRTL--PHEKIRLLRALVSKRGQLVETRKRLLAQIKAH----	SILRSVPGIGPVASTMLIAEMPEL-GQITGEQAAALTGLAPIAHDSGAMRG--KRAIGGGRRLLRHVMFQAALVASHHNPVLKAFC
349efab6732bd1288b		Proteobacteria	Bacteria	VGIDVSTDTLAVVLLTEPNQTHLTTSVPNTPEGYQRLHEWCQQHLERIAWAVECTGGLEQTVARFGHEQGYRVYLLNPKGVYALGKASPRRAKTDQSDAVLIARYVW-VHTDLPCWHPPAEEIAELQAWMRRREELVARRQQLRA---------	---QTVPGVGIWTACVVLSEVGDFSRFGDGRSLASYMGLVPYVSQSGRRSGgGCGLVAEGNRRLRSGLYLAGWAAVRAGGVYGEVY
14fa972c5210d9f840		Proteobacteria	Bacteria	LGIDVAKDELVICDWD--TEEIIT--LGNKA---STIKDWLESLYGPVRMAIEPTSNYHLEFVEQAHALGFAVYLINPRQLANYRKAVDVRNKTDPLDAWLLARFLArESDSLRPFKPQCAKAKQLWSLLKRRATAVRARTQLKQSF-------	---LSMPGIGKLNAAALVTVFHRG-AFAGADAFISFIGLDISVRESGKFKG-KSKLSKRGEAEIRRLLYCATQGARS-YPPFDDYY
d19ae8ac37d53c90d5		Proteobacteria	Bacteria	-GVDVAKGWLDIYTADQGGVV---ERIDNTGEAIETWLRG---VTGPVWVAVEATNRYHERFIEQAHGQGHRVYVIDAFKLSRYRDAVGRRAKTDRCDAELLARYAQqEHEHLPCWQPRDPRQARLWRLLKRRATLVQTNVRLRQSLA------	----GIPGLGPTTSLALVAAFHR-HDFRNADAFVAFIGLDVRVRDSGKFRG-RRKLTKKGDPEIRRLLYNAAMCGCRLS-HWKPYY
018a0f968fa0b83482		Proteobacteria	Bacteria	IGVDVAKAEIVVYRED----LEITQVINNDRTSVGRWLKT---LPAQSSIALEATNLYHLDTAELAHGMGHRVYVVDPYRVSHYRESIGQRAKTDPCDARLLARYLTsEQHRLRVWSPPPRHYTVLKSLLNKRAQLMKARVS------------	---KAIEGIGELTATGLATTYMRG-EFASADAFIAFLGLDLKAKDSGKKHS-PRHLSKKGDGELRRLAHNAAMAAC-RSPVWKPFY
b6c452a92362110b0c		Proteobacteria	Bacteria	IGIDVSQDELVICRDDQKGLT----TIENTPQAIAAWLKT---LHGPARIAVEATNVFHVELVERAHRRKHTVFVLDGYRLNRYRESVGGRAKTDASDARLLLRYLDrEWRELRPWSPPPKGYRALQRLINRRATLIQAKVALEQSLRAL----	-RVQGIEGIAELTSAALVMVFRRG-AFASSDAFIAFLGLDVRVRESGKWKG-CGKLTKKGSPELRRLLYLAAMTAR-RSPAWKDFY
0001e3d2bb46f5c892	ISPpu10	Proteobacteria	Bacteria	IGVDVAKDELVIYCAESDQLE----TISNTKAAIKKWLKT---VAKPVAIAIEATNIYHQEFADLAHADGCVIYMVGGYELSHYRKGVNVRAKTDALDARLLARYLTnEGDHLRPWTPPSPLYCRLISLFRRRAALVQARVSLKQSWE------	---MKVEGIGMLTGARLLASFQRG-DFRNADAFIAFLGLDLRISDSGKKKG-RRCLTKRGDSEARRLLHNAAMAASRTSA-WKGFY
25964a6f943e37d525		Proteobacteria	Bacteria	---------------------------------RKAIVAWLKLLPDHCIIGMEATGRLHHLLADLAVAHGHTVYVVNPKHVASYARGVGQRGKTDPMDAAVIARYVDrERDGLHPYTTPSALQRKLRDLISQRAAVVRHCTALKQSIKA-----	KRLQTITGIGFINSAALTHRFDR-TPFANSDAVVAAYGMDPRPRDSGNQVG-KRRLTKQGNPEDRRLIYLAAQSASKTK-------
58b622fb84434d6b30		Proteobacteria	Bacteria	IGADIGSVEIVLACNDASRPT---ATIANEKKAIDRWLKT---LPQGSSIGMEATGRYHRRLADQAAALGLTVYVLNPKDVAYYARALGQRGKTDRLDAQTIARYVArEGKDLHPYCPPTAAQRDIATLLQQRATWVKHAVALEQSLSD-----	KRLQSIAGVGPLISIALAQRFDRI-AYPNSDAAVAAYGLDPRPKESGQFVG-KRKLSKRGNPEERRLVYMAAMSAARTQAW-----
01ee344a2bd82cf2c5		Proteobacteria	Bacteria	IGVDVDSKEFVPAVAD----RKAGDRVANTRAGIAKWLKT---LPQRCRIGMEATGRYYELLARMAGQAGHVVYVIDPRLIKNYARATGSRGKTDAMDAQAIARYVKkESDRLREYVPRTDEQQQMHDLLRKRRALVETRARLEQ---------	KRLLTIPGIGPAVASHLIYYMTRW-PLANANAWIACTGLDPRPNESGGRTG-RRRLSKQGAPMLHQMLYMAAMGLKRCR-------
a50f27fcb035761c0a		Proteobacteria	Bacteria	IGVDVAKDAIVSASAD--G--SFSRQVRNQRTELRQFLKG---LPAGSRIGMESTGSYHELLAETAHKLGFVVFVLNPKDVHHYAKAVGVRGKTDRVDAELIARMVErEHEKLHPWIPPTPEQRQIDRLLKRRAKVSGIRVTLKQSVKDLI---	-RLGKITGLGGTVVRGSVLNVLERVPLRSADAFIAFTGLDPRPDESGHHTG-RRRLSKRGPSELRRLLYIAAMAAVKTK-------
03d288257edd658178		Proteobacteria	Bacteria	--------------------------IANER---QAILAWLRNIPRPSRLGMEATGGYHELLAELAHKAGLEVFVINPRDLRRYAQGIGRRGKTDRIDAEVIARYVAkEHAELHTYILPSKDQRALARLMKRRAKLVVIKGTLMQ---------	-QISTIPGFGPVGSICLGHSFTRV-PYSNGDAVIAHTGLDPRPEDSGKKRG-RRRLSKRGPAEERRVLFNCARSAARTK-LWRPYY
0f925efd05a1e2a57e		Proteobacteria	Bacteria	IGVDVSKGELIICIHAQDACL----SVANNC---TAITEWLRSVPAGSLLAMESTGPYHQQLAHLAAAQGLRVFVLNARDVYFYAKALGSRGKTDRVDARVIARYLAeHHHKLHPYQAPSAAQLQLQQLIRQRWAVVSKRVALRESLKA-----	SLLQSIVGVGPQSSALLAGLFWRM-SFASADALVAYSGLDPRPNDSGRSRG-RRRLSKRGDPGLRHQMFMAAMSAC-HTKTFKAIY
f0833c0be4881f28a1		Proteobacteria	Bacteria	IGVDVSKDELVIATSAAPRAR---LTVKNAPQPIRRWLKT---LPEGAVVAMESTGSYHQLLALLGHQAGLRVFVLNAKRVWHYAKGEGRRGKSDRVDAQVVLNYLHdHLPKLHPWCAGTPLQRHVEALLRRRQTVERHLTA------------	ALLETITGIGPQCSAALTSILSRI-PFRNADAVVAYAGIDPRANDSGLRRG-RRHLSKEGPAYLRKQLWMSGFSAS-H--------
1078f0f47a823c4853		Proteobacteria	Bacteria	IGVDVGKF--ELQVADHEGAI-VSGSLANSR---SSIVGWLKRLPTGSAIAMEATGGYQELLARLAHERGFAVYVLNPTHVHHYAISLGNRGKTDRLDAEVIAQYIAqRHTKLHRYEPVSAELQQVRSLQSLRAAVVR----------------	-LLTGICGIGPINGAALTTLFSRV-PFASSDAAVAFCGLDPRPKESGRKVG-RRRLSKQGDKAARTLLYNAASSAART-AHFKDYY
001203708c9a3fdc96		Proteobacteria	Bacteria	IGIDVAKSTLQVFIPKNDLDI----EIANSDNGLKAFYSKLKKQYDDIVFVYESTGSYSTYLEQFAESKSIKCFKVGAYQSSSFAKVVKNRSKTDIVDARMLSQMHViATDEDIKIPSRDVKAYQIRSYIKYYQSLVKEEIRSKNYLEA-----	TNITSIKGVGEKSGVILLYLFLRY-PNASRQHITALCGLDPIQRSSGTSVQhKERISKQGLSLVRAILFMPTMTAILHNKEMKLIY
5fdd5c2d02bf58297e		Proteobacteria	Bacteria	IGVDIAKNKLDICVYNGNFSSCEYNSYSNDLDGFNDFLLLSVNILKDIRIGFEATSTYMIALQKYLDNLKVKYILINPQRLSHYIKYKHSNNKTDKLDSYYIADYIT--TLNDKSFNSSHSQNKSLYQ--------------------------	------VGVGDKTLLAVLPLIYDISDKYSLKQLQSFIGLNPVFKDSGSSIHkKQRVSKAGNSEARKMLYMSAVSSIRSNTELM---
0a6bc9d5cec23c4d8b		Proteobacteria	Bacteria	VGIDFAKDKFDICVLK-ENVAVHYEQFENNLKGFKRFLKYVNHIDYVPYIGFESTSTYCRPFQKFLSDNSLPQLLINPLRIKGLKNSMVIQGKTDKTDSLVISSYLK-NIDDNSFLDFYSLDNEKLHRYNSTLRHLVGLKQQLKN---------	----DIQGVGEKLLLSLIPRISSVGNY-KDKQIIAFIGLNPVKFESGTIKY-KEKLNKFGFGHIKKQLYMCAMVARQHNPILKTYS
def8410a5944bbf36d		Proteobacteria	Bacteria	IGVDVSQQKWDIAYLKDIRKRSIRSKLDNNPDKFIEWIEKITTDLSTVHVIMEATGVYHELLAYFLHDKGIKVSIVNPKYILDFAKSLGTVHKTDKSDSKVIALYGAtPIIDIELWQPEATHIRQLKVKLARLDALKADLQRENNRLHS-----	KLLQSIPAVGKATALHMAVLYRS-RQFTGAAQMAVFWGLIPKEKQSGQFKG-KVMLSKRGNSRMRALLLPSVTILI-FKPIMSA--
3b3aad86af1f532281	IS1663	Proteobacteria	Bacteria	LGIDVSKATLDICLLDGVRGRIKTKKLKNDYRAVHVILAWLQQQNEDVHTIMEATGVYHELLATGLHLAGVTVSLANPHRSREFARGMDILIKTDKVDAWMLACYGA--LKEPEPWSPPPEEIRYLSSLLKRRDLLVADAVREKNRLEK-----	ALLTSIKSVGQQLALNMLVIMRS-HEFDSAEQAAAFLGVVPVEKRSGTSVRgRTKMSKIGPPKMRAKLYLSALCGLRFNPLMKSIY
bb3d473792ccc119d1		Proteobacteria	Bacteria	LGIDVSKEKLDCYLVEEKPKHSNQFQVENSSDEFEKIALRLTKSFEALTVVLEPTNTYHVELIYWLNDKKARICLANPKDVHYYAKSLGRDSKTDRLDSFALAQFGL-TRKRLHFWQPPSKTVRQLDALIRLRSSIVQDRVREQNRLDT-----	ARLRSIPGIGPVVASLLIVLFSN-RVFKNGSQAAAFCGLIPKEFQSGKSIEgKPRMTKRGPGYIRAGLRMAATAVLTKTNQLKAYY
9631ffc94dd1731099		Proteobacteria	Bacteria	AGIDIGAELHHVAIVDDAEAVVVKAPFAEDAAGYQKLFELLARASGPTLVVMEATGHYWQNLFTALVTEGYAVALVNPLRTHCFAGEEMARTKTDSIDCLQIARFGA--QKRPAPTCLPEAAAGELRELVRLRTRLIQDMVDRVNQLHRLIDLG	KLLTTIAGIGDNTAAMLIAELGDPARFQSAGAVAAYLGLCPGHKHSGKHQPkSSALAPLGNRRVRQALWMPTLGAAQSNPWLMAFY
83444ce0d5ad85c3ae		Proteobacteria	Bacteria	VGIDVSSRSLDVGCCDGRGAPIGRVSFPNDAVGAAALCEAV-ASATQVMAAVESTGEYHRVAAKALRAEAIQVHVLNPREVKWFRKLELKDTKTDRVDAELIARFLA--KIRPQPRAPMPEGFEALQDATRTRRRCVEERTSLKNRLHRLLRTH	TVLASVPGLGPVSVASILAEVADIHRFPHKETFVGYCGLYPIAWESGDTKL-RFRMTRKGNRMLKMTLLVASAAARQYNPAIRHFY
10ad56706d6faee018		Proteobacteria	Bacteria	VGIDWGREEHAVCVLKVDGAVASEWTIKHSGSALEALTDRLCELAEADRVHVCIELTRG-SLVETLMERGFHVYALNPKQSDRYRRHFPAGTKDDRRDAFVVADALRtDAHRLRELRSDDPLTIQLREHVRIYDDLGADENRITNRLRDQLLRH	EILLSLPGAGTIVVATMLAEASWALRDRDYHALRAHSGVAPVTRASGKRKGrHATVHRRRDERLSNAMYHFARVASQVEPAAKAHY
2a9e3dd744533f390d		Proteobacteria	Bacteria	AGIDWASEEHRISILDANRNELENKAYKHSGTGLSQLADRLTTLSDVSTVAVGIETPHGA-VVETLVERGFAVFSLNPKQMDRFRDRHVSGAKDDKRDAYVIAEALAtDRKKFHRVQLSGPQIIRLRQLCRSDEDVKQNQVQIGNQLRDLLNRY	NLLRSLPGVGRCVAATVLAEASQALAERDYHALRSYAGVAPITRRSGKRKSiIMRHAC--NERLRNAFYHWSRVSTQHDSRSKLHY
34e3ca19e5b0440b94		Proteobacteria	Bacteria	IGIDWATEAHRICLLDHDGQPCGKTSIPHSGEGLAKLQDWLAHHGVPAHAAVGIETPRGA-VVETLVERGYAVFAINPKQLERFRDRYAAGAKDDDRDAWCAASALRtDQAAFRRIQLDSPEQIRLRELCRTQSELGVDAQRHANRLSEQLRRY	EIIDSLPGAGALTVAAILTEASQAVAARSATALRGHAGVAPVTRQSGKHCAvSMRYAC--NPYLRNAFHHFVLASL-RDPIARRHY
aa35654c80ea6d0c10		Proteobacteria	Bacteria	VGVDWASATHYAYALDADGRKLGHRSFPHSGEGLAELANWIRSTTDPDPLAIGIEVP-HGPVVEGLMDAGFLVHAINPKQLDRLRDRFMAGAKDDRLDAFVLADALRtDRKLYRFLEPMHPTVIELREWSRMTEDLSAERNRLANRFRHQCWRY	EILRSMPGVGPIVLAALLSEGHDAIARRDVQ--VLRAGVVPVTRRSGKQY------------------------------------
839317b0fb85386c75		Proteobacteria	Bacteria	VGLDWAKLTHAVCVIDEDGQVVMRRAVDHTAEGLAQLVTALRRFGDPAELGIAIERPSG-LLVDALVEAGFVVYPIHPNVVKASRPRYSAAGKTDPGDAYLLADLLRtDGHRFRALCSLSDETRALRALVRARSDLVGARVGLANQLRALLESF	TVFTSFPRIGKINAAQILAELGARDRFLTEEQLAGEAGVAPVTRMSGKHRAvVFRWAC--NHRLRAALTWWADNSRRASPWAHAVY
0b4634d333dad069f4	IS1112;IS1112b	Proteobacteria	Bacteria	IGLDWGDEKHAFALHDRSGRS-DKGLFDHSAENLHQWLKDLEERYGGRPVALAIEASRGAVIHALLQYPWLTIYPVNPVTSARYRSAFPSGAKDDLPDAVVLLDLVRvHSDKLRPLETQDPATVKLAGLVETRRGIVDRRTAVINQLTSLLKTY	HLFRELPGAGLQLAPRLCAAFGTDRLYPDPASLQKYAGIAPVREKSGNQLW--THWRWRAPAFLRQTFVEWAGQTVHYSPWAKVYY
e504569ab9f7f89f5e		Proteobacteria	Bacteria	LGVDIGKAAHYAVAVDRAGTAIYRTAVANDQAALRTLVSW--AQEQAAAVVADQPGGA-ALLLQLCWGAAVPIGYLHGLAMARARDFYAGAGKTDPKDAFVLAAVARaPPGRIVWLQETADARAQLELLCGYDADLRADANRLGNRLRALLATH	---QSLPGIGPRLGARIAVEIGDIARFPTAAQLAAYAGLGPTPRQSGTSLR-GNVASRHGNHRLKNALFLAAFASLRHPP-SRAYY
a93babc73e0328d742		Proteobacteria	Bacteria	IGMDVGKYFHHACVLDIDGTQVLSKRINQNEQSLRTLFSTYSANDHKVLVVVDQPNNNGRLTVAVAPDIGIDVRYLPGLAMRQLSRIQAGNAKTDIRDAYIIAHAGKnLPESLRSVDRVEKAFCQLKVLNG-----------------------	QILLSMPGIGPKAAAQILMTVGNLSAFPTPGHLASYAGLSPRTRQSGTSIM-SNSLNRTGNKKLKNAPCQSSFASIRFHERSRQFF
175fb20c3d6cd2fd1e		Proteobacteria	Bacteria	VAVDVGSRFHQVAVDDTFGRLLDEFRIDHDPAGFHTFFERVERHRQPVRVAMEGYNGWARPLDRQAQERGWQLYNVNNLKLARYKEIFPAPAKTDAIDARRMLELFAfDGRQLQRVAAVPVEHRRLQYLTRRRRGLVEERAGRLTRLRCDLQAY	RILRSIPGFGATGAAELIGEIGTLDRFRSEAGLALYLGMAPLDHSSGLHVR--GRRPRCVNARCQAALMTCVVRHMACVADSRTYY
05fb03d6ba11acba2d		Proteobacteria	Bacteria	IGIDTHKTVHAAVAINSLGARLGETLIPVSSKGYAELEAW-ASAFGKRAFGIEGTGSYGAGLTRSLLARGHRIIEVNRPN-RQL---RHQHGKSDTLDAEGAARAVL--SGQATAVKVGTGAVEMIRHLKIARDTAVKARTQAMVTLRTL----	--LVQAHGIASGTAAEMLILVGDNERIRSDAAFAKLCGVCPIPASSGKTNR--HRLNRGGNRQANAAIYRVVIMRMRSHPTL----
1e66e426d6f30f2c6c		Proteobacteria	Bacteria	LGVDTHLDVHVGAVVSRSGKLLGTQSISTNTLGYLNLFNWATSFGHLEEAGVEGTGTYGAGLCRSLIDKGITVYEVNRPDRAKR----RLKGKSDPTDAESAARSVI--SGIATAIKHQSGACEAMRIASVARRSAVKARTQAINQLRAILV--	KKLRSRFGVGPNTAAILLSVAGDNERLKSEAALASLCGVNPLPASSGKTVR--HRLNRGGSRAANNALWTIAMVRMRSDSRTKVY-
02145c4a720d824a26	ISEc21;ISLxx2;ISMch6	Proteobacteria	Bacteria	-GVDTHKDLHVAAVVDALDRVLESRCFATTRHGYQQMLTWMRSFGQLQRIGVEATGTYGAGLLRYMQNAGVEVLEVTTPDTHDRRK----RGKNDDLDAQNAAHAAF-AGRRTVTPKSRDGMVESLRVLKACRKTAVAARRVALQMIH------	--------IGYGSAAQLLVTAGDNERLQSEASFAALCGASPVPASSGKTTR--HRLNRGGDRAANSALHIIAIGRLRTDPRTKAYI
113c9cc201d0bd5fb6		Proteobacteria	Bacteria	IGIDLAKNCVSAALLTTDGEVVCIDRLDYSE------LEKSAQALSSTTFAMEPCTEMNY-LVQKLEAWGHRCLVIGGKNVQNYVENHYSGQKTDLNDAQALAFLAQ--DTQLRTIKAKDVEQQKYASLTTLREQYIKQYRQTIVSLKG-----	QLIQTIPGLGSICSCRLRATVGDIKRFKSPKDFPAYYGLVPRSIATGHNER-KGKITHRGDRTMRSLMVQAAGSLVNMA-------
052c5201728509a9f3	ISPa34;ISPa55	Proteobacteria	Bacteria	IGIDLAKEVFAVCVLDECGAV-RERRVLRRA-AFERWAVQ----APAGTIAMESCSSAHHW-GRWFSARGHAVRLIAPEFVTPFR----KGGKNDAADAEAIAVAAR--QPTMRFVTIKTVEQQAILSWHRARQGWVDERTALINRLRGLLAEF	QRLRALLGIGPLTASALVATVSNASSFKNGRQFGAWLGLTPLQHSSGGKSR-LGKVTRHGDGYLRGLLVQGARSALQ---------
583edba6accca0125b	IS1492;IS1492a;IS1618;IS5708;ISBfun1;ISCARN111;ISCARN32;ISEc76;ISPa29;ISPsy16;ISShdy1;ISSm1	Proteobacteria	Bacteria	AGIDTAKSTFSVCGVDLARRTVLERTLNRGR--LVELFAK----LAPCTVGLEASSGAHQ-LARELTALGHTVRIIAAKFVAPH----RTSGKNDRNDARAIVDALL--HPRTRFVPVKSEEQQALLSIQRARQGFIEERTALANRIRGVLAEF	SRLTEVLGIGPVTAMTSVAMVGNGREFKNGRQFSAWLGMVPRQYSTGGKTR-LGPITRRGDVYLRSLFIQCAKALLA---------
08c0435bd7fe14f9ad	IS4321;IS4321L;IS4321R;IS5075;ISAzs4;ISBcen3;ISCARN36;ISCc4;ISEc81;ISEch3;ISMdi12;ISMlo3;ISMmg2;ISMno26;ISMtsp17;ISRel7;ISYen1	Proteobacteria	Bacteria	IGLDIAKRVFQVHGVDADGNIMVQKQLSRKD-----VLNW-FAELPSCLVGIEACATSTYWAR-EIEKVGHVVKLIPPAYVKP----YVRRQKNDRADAAAICEAVS--RPSMRFVAIKTVEQQEIQVLHRARELLVGQRVQTVNALRAHLAEF	RRLAGIPGIGTVTATAIIGAIGNGKQFKSGREFSAWIGLVPKQNSSGGKER-LGRISKRGNAQLRTLLVVGATAML----------
00506fd16a9597f3f3	ISMex29;ISPko7;ISPye21;ISPye26;ISPye46;ISPye47;ISRle1	Proteobacteria	Bacteria	IGVDLAKNYFQVHALANEDGPAVTRKLKRSK--MHEFFAQ----IEPCLIGMEACGSAHYW-ARELETMGHEVLLMPP----AYTKPYVKRGKNDAVDAEAICEAAS--RPGMRFVPIKSAEQQATLMLHKTRELLVKQQTMSVNALRSHLSEF	RLLDQVPGVGKIIASVISASVPDPSVFKSGRDFAAWLGLTPRQNSSGGKQT-LGGITKQGNRYIRKSLVLGATSLL----------
0052dd8134f6f494e6	IS1383;IS884;ISAfe1;ISAzvi3;ISBcen4;ISBcen5;ISBfun2;ISCARN18;ISEc11;ISEc66;ISPa49;ISPfa1;ISPfa2;ISRta3;ISRta4;ISSso1;ISXne4	Proteobacteria	Bacteria	VGVDIAKSVFQVHYVDPETAEIVNKPIKRAK-----FLEH-FANRAPCLIGMEACSGAHHW-ARQLAKMGHEVKLIPA----EFAKAFNIRNKNDAADARAIWLAVQ---QPGKPVAVKTETQQAMLALHRMRQQLIKFRTMQINNLRGLLTEY	-AIGEIPGVGLLTATAAVAMMGDPKAFSSGREFAAWAGLVPAQTGSGGKII-LHGISKRGDTYLRTLLIHGARSVLEH--------
106d488b39291cf8c7		Proteobacteria	Bacteria	VGLDIAKLVFVAVGMNDKGKVMWKKKLARGE-----VLAF-FTTLAVLRIGIEACAGAHYWA-RKLLAMGHDVKLIAAQHVKPF----VSGGKNDWNDAQAIAEIRS--RGETKYVPINTEAQQDMQMMHRARRALMIERTGLICRIRAF----	KRLHEVPGIGPLTATALVATVADPQHYPSSRDFSANLGLVPRQHSSGGKDR-LYGITKLGDAYLRTLLIHCARAALRTAA------
d437a2632ae06464fb	ISAs16;ISAve1;ISAzvi2;ISCARN80;ISCARN91;ISCro5;ISKpn43;ISPa11	Proteobacteria	Bacteria	VGVDLAKNVFQVHAVDQYDKPVWRHSLKRHQ-----WLAELERRSPDAQIGMEACAGSHHW-ARALQQRGYRVKLIAPQFVKPY----VKSNKTDRNDAEAICEAMS--RPAMRFVALKSVEQQDIQAIHRVRSELVRQRTGKANQIRGLVGE-	QRLQQLRGVGPIIATALVAALGDGTAFRKGRDFAVSLGLTPKQHSSGGKAH-LLGISKRGDAYVRQLMVHGARAAVRTASQH----
00892347e5731a3d41	IS1328;ISAeca3;ISAzvi4;ISBcen1;ISEch4;ISHar6;ISMass1;ISMex31;ISMmg1;ISPath1;ISPlu13;ISPsy7;ISSfl8;ISSpi6;ISVpa1	Proteobacteria	Bacteria	LGVDLGKNSVSLAGLNAAGAVVVRKRATRDG--A---IKF-AAKLAPCIVAMEACCGAHF-MARILGGQGHTIRLMSPEYVKPY----VKAQKNDDRDAEAIAEAAT--RPTMRFVTPKSEAQLDLQTLHRVRDRLVMARTALTNQLRAILL--	RLLATIPGIGVINATALVAAVGDASAFARGRDLSAWLGLVPRQFSTGGKTK-LLGISKRGNEYLRRQLIHGARAALRLK-------
a00badb45c67b4f355		Proteobacteria	Bacteria	IGIDLAKSHCDVVGYDKDRKMVLKRRISHRK-----LLEM-LSNMPRAVVLMEACGGSHC-FVRKVKALGHDGRLLNPGDVKRIRG---GHQKNNMLDAAYIAWAWY--IPGITFVAAKTQAQQDLQVLQRIYQGYVKIRIELGNRIHALLLEY	KRLMTIPGIGVKSAGALLVHCGEASRFRDSRQFAASLGLVPRQNSTGDRDT-LGHITKRGPKHPRSMLVQGAAALMRAD-------
27cc572d1c76a43f0f		Proteobacteria	Bacteria	-GIDLAARKYQICFQENLGRLINTE---VNKAELRQFLIN---AEHKYLICIEACSGASYWK-RYAESCGHKVKVISGKVTRALN---WLRNKDDYIDAYSLYQALF--IPGLPSCQTHSEEELAISALISEKEALLKNLNVQVNKTRSLLI--	-LLLTIPGIGVETAVSIAIEAKSIDRFDSARQFQAFFGFFPGHSGSGGKIA-MGRMANNGNRAVKRTLYEGALSIYH---------
0b90b891027952bc1a		Proteobacteria	Bacteria	CGIDLASKVIQVSVTK-PGEGSFDKALSKDE--FTKFIKA--NNPEDYIYGMEACGDYWAELINTLCNDKAF---IFP--AKKC-RSYNHGCKDDRGDARLLTYFLSpDASTIHPCVIRDRQNRADMALLKSYGDNQSDITRNVRRLIAFLKE-	QYFMAIPGVGLLLAVGTHIITGDFTRFKNARSFAAYTGFTPAHSGTGGKNK-IAHMSDNGNPVLKTLIYEGANACT----------
073470c328ede2ccb8		Proteobacteria	Bacteria	VGCDLAKFSIQIYCYNFKSKKFSSKALT--RDGFTKFLQE---SDKPLLVAFESGSSCHYWARQC-----IKYNHKVRLITTRFVASVKDMNKDDPHDAKLIYRACF--ADGCKEIGVKTEQEQLLNMILRLRDQILKDRVKMTNLWKAAIHE-	KLLMTIPAVKEFSAFCLMVSLCNLDNFKNGSYYASLMGYAPRHRGTGGSNY-TIKAAPVGHKTVKKCYFFIAMAMYRKIKK-----
ac37f3c05174595132		Proteobacteria	Bacteria	-GVDLANKFIQGCFKDPDTGKLVNRQYTRDR--FRKLLQE--AKYGSMTVVMEACGTSTYW-GNLCRKYG-HVPVIVPAQIVHA---HNTGNKDDANDAKCIWQIGF--MPDVKQVRLRSTDNQDMMSMMLLLDSITQAKTQLGNRIKSFLSE-	RLLMTIPFIGPIVAAAIVIYMEDPSYFRNGRAFAAYCRMVPYHTGTGGKIE-ILGIHKNGNRWIKRLLYEISLGMY----------
5071c5c448a9212037		Proteobacteria	Bacteria	VGVDVASRVFQACWLDPATGRLANRQLTRDK--FLDFVRD--QSQGPRLFGIEACGACAF-TARLMESCGHQCRIMPAFRIKAF----LGLDKTDRIDAAGILKALI--SPSIPSVVPRSRDGQALMALINVRLMLVKLQVQAVNAAHAA----	RLMATIPGMGMRTAVLLRAAMDDPSRFSSARSFAAFIGVAPRVSGTGGRTS-VLGVRRSGVPAAKRALYMCAMSYLAH--------
de7cc877793054b6cf		Proteobacteria	Bacteria	AGIDLSSKGHQLAFID-EKNKLVNISIKQEE--LKSTLKELAKKGLRLYIAMEACCGCHK-VANDIKRCNHDVVILTAESIKGTE--YRHRNKSDQRDAEMIMNAGA--LHLVNGICQAVTCRSELNML-------------------------	QRIKSIPYVSDVTAFAFVAVVGDISRFKNSRQLASYLGVCPRITGTGGKTS-CLDTRYKGIAMIKRIFFQCGMSYC----------
459ab6ae0a854859d3		Proteobacteria	Bacteria	VGIDLGDRRSTACVY-GAGVVVRWFEFPMTPEGVREAFTN----QGFGRVAMEAGAQSG-WVTRELRKLGYEPLVANPRKLKAIS---ANERKSDRNDALLLARLAVaDASLLYPIHHRTEARERALSVLRARDTLVRTRTRLISTIRAM----	-RVLQVRGVGPVTALAFVLTLEDPARFRDGRTAAAYLGLVPRRDQSGEVDK-QLGISKTGSTFARRLLVQCAQY------------
ec43e534f9568fa5be		Proteobacteria	Bacteria	IGLDVGADETTVCATDDSGTVLFEVPVASSPSALHDVLKR---DKRRIRFIGLESCSFGIVLCRGLLKLGYPVAMFEARQASKF--LAIRKNKTDKNDARGLADIARlGRGTVSEVRVKAAECQRLRSTLVTRQKLIQLRIAMEGNMRSL----	QRFLDIPGVGPITALAFYSAVDDPHRFRRNADIGAYFGLVPRVRQSGQSLT-RTRISKIGDKLTRTYLTSAAKQHLRTA-------
0f17ad0532a3533ade		Proteobacteria	Bacteria	-GIDVSLRSVSICVVDDKGEVCLEAKVA---AEIDAIVERLRRFSSEVKSVGFEAGTLTQYLTYGLQAAGFEVICLEARQVSVTL--AAMRNKTDRNDARGLAQILR--TGWYSRVHVKSLHSHQVRALLASRKAILKKCVDLENELRGLLKV-	RRLMSIPGVGPVTALTFKAAVDDPNRFKSSRTVAAHFGLTPRRFQSGETDN-PGHISRAGDADVRSALYVAAHSLLTRNAQWS---
004c190a7f1711c9b9	ISMdi9;ISPye25;ISPye48;ISRhru3	Proteobacteria	Bacteria	AGIDVSLELSSVCVVDAKGKIVKEAKISSDPVALVTFFRGLGIAI--ERIGLEA-GPLSQWLHAGLTQAGFEVVLLETRHVKAA--LSAMTVKTDRKDARGIAQLIR--MGWFRPVHCKSVGSQEVRALLVGRKLLLGKLLDVEFSIRGILRG-	RRLMTTPGVGPLVAITFKTGIDDPSRIRKSKAVGALFGLTPKKYQSGETDV-TGGITRVGDEMVRTALYEAANILLRV--------
d8cbda9093292b4590		Proteobacteria	Bacteria	VGLDVSQKETSVCVVNETGQVLFEGKAKSDPGALTALLRK--RAPHAERIGFE-TGAMASWLWHELRRVDLPVVCIDARHAHAA--LSVRMNKSDQNDARGLAELVR--VGWYREVKVKSEESQRIRAILVARSRLVAIRRDIENQVRSLIKEY	RRLMTVPGVGVVTALTFRHTIDDPSRFRSASTVGAYLGLTPRRNQSGETDI-NGKISRWGDRLLRTYLFEAATVLLRTKKWS----
97e4f761e08c1bb639	ISMdi10;ISMdi14;ISMdi14B;ISMno14;ISPye22	Proteobacteria	Bacteria	VGLDVSQKMTAICVVDNVGRRLWRGQCPTAPERIAATVRQ--HAGGGSLIGIE-TGAMTPWLVHELRAFGLEVICLDARHARAALKMQLN--KTDQNDAEGLAQIVR--TGWFRSVHVKSFDSHRTRSLLGARAQLVGMTTRLSNHIRGVLKT-	RLLMTVPGIGVLSALAFVSAVEDPERFPRSRSVGAHLGLTPRQYQSGEVDR-SGRISKCGDTLARTLLYEAAVVIMRVK-------
19c639baffce0fbe88		Proteobacteria	Bacteria	CGLDAGKKSSHFCIVNEERAVQREGKVRNRVEDLDKVFGV----LKPMRIVIEASRKS-FWLADQLRRLGHRPVVVDPGKTKAIG---ASRIKHDKLDARVLAELCQ--ANLLAEVDPPNEQQRLARMPLVARSSMVRARSLLIATAKSLLDS-	QLLRTCPGVGPICSAGYIHAIRDPRRFSSGRAVGTYLGLVPTLYASGGTYR-RGRITKCGNRQARWLLTMAANSLLRSRQ------
3b9b1dbce47a6a5762		Proteobacteria	Bacteria	-ALDLGVRKIVLCEVR-DGEVVHRK-TAR---SLHELDDFLGADRPPARVAFEACREAW-HVHDRLIALGHEPFLIDTTRVRQI-GVGQHGRKNDRLDAEALARALA--QGRVPRAHVLSPARRQLRAELSARNALVMTRAQYVTTVRG-----	ALLATVPGVGLIVASTFVSALDEAGRFRDGHSVASYLGLAPSENTTGMAGRrLGAITKQGNPWARAALMQASHTILRVAP------
1d6b871845572bf7a8		Proteobacteria	Bacteria	VALDLGKKKTTYCEI-ADGKVVQRATVTRVE-SLSSLLGP---DHPPATVAIEACREAWY-VHDLLSGWGNRVLLVDTTRNKQI-GVGRHGRKTDRIDAEVLARAVE--RGGIPVAHLLSPHRRELRRVLGIRRALVESRAQLVTTAR------	--LCTVPGVGPIVAASFVSVVDDAKRFQRAHHLESYLGLVPNENSSGGKRR-LGAITKKGNKYLRTVLVQAAWALLRKA-------
15c5fb823f22f1dfb7		Proteobacteria	Bacteria	IGLDVHMQSCTMAVMGPTGRRLKEEVVSTNG---RELVEAIRKVDGRRHLCIE-EGTQSEWLYELLEPQVEELVVTVP--------AESRGQKSDSLDAWARAEELR-MGSVKTKVFKAVGRYTELREAMRGYRLIVQDTTRVKNRLKAIF---	RRLATAPGIGPIRAAQVVATVVTPERFRTKRQFWSYCGLGIMMRTSADWVReGGRLNHNRNPILKSVFKGAAMSVVQMTHPLKRAY
37f8beae5b9d9fdb6b		Proteobacteria	Bacteria	AGLDAHAETCTLGVIGPSGRRLTSKVIETNG---RALVEAIRSIPGRVHLCLE-EGTQSAWLYEILEPHVAEIVVTTPPEAK--------GAKDDLRDALARAEELRiGAIRTRVY-KAPQHLAGLRSAARTYRIATQDVVRVKNRLKAVLR--	RKLSTAPGMGPLRTAQVVGIVGTPHRFRTRRQFWSYCGLAIVTRSSSDWVQ-DKRGHW-VRAEVR---------------------
f0fa2d4396c2ba5b07		Proteobacteria	Bacteria	IGIDVHAKSCTIAVLSATGKRLREWQVETAR---ETLLEAVKSVAGE-RCICFEEGTLSEWLYEMLEPVATEIDVIQP---P-----KRRGVKSDSVDARAAAEAMRvQSKEVKRVYKAPRKFTALRKAVRTHWQLQRDVVRVKNRINT-----	ELLATAPGIGMIRASQIAAVVLSPHRFRTRSQFWMYCGLGVVTRASSEWVKaGNAWQR----------------------------
043c8db6eccdb52c07		Proteobacteria	Bacteria	IGIDVHAASCTIAVVDARGKQTGSHVVATNGQEI---VECLRAIPGQRHVCFEE-GTQSGWLYEILEPHAVEVVVAGV-------GAGSRGPKDDKRDAFGLAEDLR--QGAIKTVFKNGGPYKALRELARTHRMVVRDVVRTKNRIKSM----	KLLSTCPGLGPIRAAQLVPIVVSPHRFRTKRQFWSYCGLGIVMHSSSDWVRkNGQWQR----------------------------
0931b85223da384b5d		Proteobacteria	Bacteria	VGLDTDKKSIEVALAEGGGEVRAWGKLANDARSVLRLVKRLQAGGRQLEMCYEA-GPCGYGLDRLLNGQGVRCTVVAPSLTPRRPG---DRVKTNRRDALMLARLLR--AGELTAVWVPDPAHEAMRDLVRARGAATGDLVRCRQRIGGFL---	-ALQALRGFALINAATLAVEIGDPRRFATPRQLMAYLGLVPSESSTGDKVR-RGGLTKAGNGRTRKALIEAAWTYSR---------
0ef440e8c3c4e9f5b8	ISCps8;ISMtsp6;ISSpi3;ISSso6;ISVisp2	Proteobacteria	Bacteria	IGIDTSKLKNAIAIAEGDGEVRYLGEIETTDAATRKLVKKLATKYRKVTFCYEAGPTG-YGLYRLITSLGHECSVVAPSLVPKKPG---DRVKTNRRDAVGLAKNLR--AGELTAVWVPDTRHEAMRDLSRARETAVDDLKSKRQQISSLLL--	TALMAVRGIDLVAAVTIMAELGDLSRFASPRELMAFLGLVPSESSTGDSVK-RGGITKAGNRRARRILVESAWSY-----------
21f6fe8c09f261e37e	ISPye17;ISPye19	Proteobacteria	Bacteria	VGLDVHKETIAVAVAEDGRHEVRSGTIENTPASMGKLIKRLSKPGQELHFCYEAG-CNGYGLQRQIVALGHLCTVVAPSRIPRKP---GEHIKTDRRDAIKLARLNR--AGELDAVWVPDTAHEAMRDLVRSRADAMEHFRSCKQHLQSFLL--	EALCLMKGINLIAATTLLSVTGDLRRFRTPRQLSAYFGLVPCEHSSGNSVK-RFKLTKAGNGEGRRVLIQSAWC------------
059800118214cdb84d	ISEc45;ISSfr2	Proteobacteria	Bacteria	IGLDVHKETIAIAIADADGEVRFYGEIANTPDAVASLLKKLGGRRGKLHYVYEA-GPCGYGLYRQINDAGHVCEVVSPAHTPRRAG---DHVKTDRRDSVMLARLSR--AGELTSVWVPDEAHEAMRDLIRAREAATKDLRQARQRIQGFLL--	EALQALRGVALVVAAGVVAEIGDMRRFDNPRQLMAFIGLVPGEHSSGSKRK-LTGITKAGSVVARRLIVEASWAY-----------
05bf08b9382cb29ace		Proteobacteria	Bacteria	VGVDVDDVRYHGCALHQYTGEILDFHSRPTLQGLVGQLEKLREYFGAVQLKLCYEASYGFSLQRDLQDQGYDCAVVAPTSIPRRAG---KAVKTDRIDATELAEFYA--NGLLTVLAVPDAQLEQDRDLLRSRQQLVKQQGDLRRHIQSLLR--	-ALTCYKGIKQLFALTMITEIGDVKRFTHPRQLVSWVGMDIREYASGGKSH-RFGITRQGNRYLRTAFIEANQRGYR---------
b7d849ecf6b1f467fa		Proteobacteria	Bacteria	IGIDVDDKSFNVAIISKTTGELKHFKCKPTFGALCKKLDKIKEAGDVLKICYESTY-LGFSLCRNIRKHGYDCQVIAASLIPDRP---GKKVKTDKIDSKKLAIYYM--QGLLTIVNLPDENDEANRDLIRSRAFIVQQAKALKTHITST----	-----YRGIKTLTAMTIITELGDINRFSHPRKLVSYLGLDIIEYSSGGKQR-KYGITKMGNGIVRKALVESSQYASR---------
7405343e884edf028b		Proteobacteria	Bacteria	--IDVDDHYFNVALIDSKKEELLHFKCAANVGSMIKKIKQKNIPLKDIKLCYEAT--YGFTLYRELKSKGISCEVIAPSLIPKTP---GKKVKTDRLDCIKLAKLYL--KRMLTPVHIPDEGDEMVRDLIRSRKLLVDQVKKIKTHIISLC---	--LNCFRGLKTLSSLTLTVELGDIRRFPHPSKVTAYSGLSIREYSSGGKEH-RFGITKQGNRILRTVVVEACQFAS--QPKVSK--
168625d02fffe83939		Proteobacteria	Bacteria	-SLDVHDKNTYIYAMDLSGEIICDHNVQGSVSVALKVIDKLGIKKDETVVLYES-GGCGFSPARMFDKAGYACKIIAANSIPRK---GSGKRKNDRTDAINNFQYFM--AGTLRFVQIPSEEEVADREIVRYRRDVTQKIGKQKQIIYAF----	-----LPGFGQVNATTMVLEGGDLGRFPHPNALMSFTGLIPGKRSSGGSDP-SMSITKEGNRYLRLALVNAASV------------
228f96fa79cce36307		Proteobacteria	Bacteria	--------------------------------NLSDVVARLRKAAERRRILVCYEAGYGFWVARSLTKLGIDCRVLDPIQVNRR----ARRVKTDRIDALALLRALRgERHVCSVVRVPTIEEEDARRSHRERQRLIRERTGHINRIKGLL---	ELLCALQGVGNASAAILAREVFA-RSFASRRQLGSYLGLTPSAYDSGSTTR-CQGISKAGNSWARRVLIEVAWLWRKYQP------
00a1869bfb01a4d7c8		Proteobacteria	Bacteria	------KTSWIVAVNTPMSEKISRYTLKGDRNGLLDLIKKIRARARPVEVVSCYEAGYGFWLHRFLEAHGVRNYVIDPASVQVDR--RARRAKTDSIDVAQLLRYLRgDPRVWSVVRVPTVAEEDDRRLHRERDRLLNERVQHVNRIKG-----	--LVKIKSIGPEIAAVLVGEVFY-RQFDNRQQLGSYVGLTPSDFQSGSMSR-DQGISKAGNPKARTTMIELAWMWLRFQPNS----
433a046199829f4cd3		Proteobacteria	Bacteria	VGLDLGRGRWHAVFQSARKSGYRDFGMGKARALVSAIRSELLGLSDTRDVVVCHEGRDGWWIAEYLEAHGFACVVLSADVL----SGNGRAAKTDRLDARRLARLGRfFDGELHVVLRPQADILEGRAVSRGRAEAVAMRTRLGNQFKSILSL-	---ALLKGVGPRIAWVLVHELFH-KDFANTRQVGCATGLVAIPRSSGSSDR-CAGISRRSNNRLRATLVELAWLWLRYQP------
4bfd5202b3b2298453		Proteobacteria	Bacteria	-ALDVGSTTWVLAMTDGLRKKPRVRRVDTGLVALEREVAEKLKLAADVPVRFCYEGRDGFWLHRALCERGYSCLLIDPGSIPRTAK--KKSAKTDRIDAQKLAGCLRgDESVFSVVRVPPREVEDVRTLERERKQLGDDVRRLRSRYWSVLA--	QMLMSMKGIGHISAFALTVEGLGWRTFANTREVGASAGLAPTPHCSDQTHR-EQGINKAARSSLRSLMVQLAWLWTKHQPNS----
d9c656080bdcfb078f		Proteobacteria	Bacteria	-------------------------------AGVRSLKSKWGLPADARVAVIFEAGQDGFWIARALQAQGLEVFVVDAASIPVARQ--ARRRKTDRLDALKLLEVLRgERSEVHMVRIPSEDAEAQRLLARNRGLLQKEVSQHRDRTRKLL---	-ILAQLKGVGWVGAMRLVLELFW-RNFRNRRQVGACVGLVAQPYDSGESHT-DQGISKQGNRRVRALLIEMAWMWLRHQPG-----
0426c80ad178bae9df		Proteobacteria	Bacteria	----------------------------------NRAAKHRLDSRSGVHSVYEAGRDGW-WIHRWLREQGIDNIVVDPASIEVNR--RARRAKTDRLDAKLLAMLIRhHAGEWSVLHEPSPEDEDARREHRELHRLMRERIAHTNRIGSLLV--	-QLTQLRAIGPKGAWILVKEVFGWRQFANRRELASSLGLTPTPHASGSIDR-EQGISKAGNRRVRALLTELAWSWLRFQPDS----
005d3820c019bf7e15		Proteobacteria	Bacteria	VGIDVHKSSYAVAILDEDGQR-QEFSTPA---EPKKLLVQLLKMCMHIQALVYESGPCGYELAWICQESGIPVLVVAP---SRIPRPISKSGKTDRLDSMNLVELLA--RGMLKSIAIPSREEFAVREMERARQSLVRARRRVRQEIRSFL---	KNLQTIPGVGETIAHTFISEIFRPERFERAEAICAYVGLAPMTNHSGAGKE-RAWTRPVGQDYLRSILVESAWRLVAVEERYRDLY
0ec8d20adc133720bb		Proteobacteria	Bacteria	--IDISRSKAVYCLR-WNGSEQRRLSTPLGIEHVRAVVEH--YRGSRLHVAYEACGFGY-ELAWWLQEHGVAVSVIAPSRVERVPG---LQVKTDRVDVGKLARKLE--KGDLKAIYIPSRTLHEQRQIGRTYAQSLKERKRAQVRMRSLMQE-	-ALSAQSGVGWQSAIRLILELGDIDRFRTSDALPHYLGLTPSQYSSGELDH-RGHTLKCGPGFLRALLVQCAWSAVRQGSELQ---
f797bd58c1b8b96116		Proteobacteria	Bacteria	LGIDVHKKHYSVTAIC-NGQVVKKDTLSAEPERLVGYFQK---YFSGAQIESAYEGFSGFYLHRFLEKHGVKNHIIHAAGMEIA---IGDKVKTDKRDSLKLAIQLS--VGRLQGNFVPSKEREDFRAITRLRESFLKHRIRFGCQLKALLF--	---QSAPGIGPLSARILANELEDMSQFSNEQKLFSYVGVTPSEYSSGEHVR-QGHITRQGKAILRKVLVQSAWVAIRHDYALLQIY
8fc40fd1d146ec328a		Proteobacteria	Bacteria	CGIDFHKNECVLCVKTEKGEQIEPITTIKTR-----LLRQYLANKKDWVIGFEASGGTNE-MATQLKADGHEVIILKP---NQLRGVTKSMKKTDRNDCQVIADALR--LNFTPSVHLKSKASRELKSLLTNREILVRSRVNFTNHIRGTLREY	ALLQTMPGVGALTAAALISVVDDIRRFPDACHFAAYLGLVPRVRSSAEMCM-MGSITRSGPEIVRRYLIHGARAWMKYDPTP----
100003062e1e90111c	ISWpi14	Proteobacteria	Bacteria	IGVDLHTNSFTVCRLGADGSELFEFQLAAAE--L----ERCLSLDADDEVAVEATGNTA-WFCDEIRACVGRIVVVNPRQFQVVR---QSVKKTDRNDARALAFFLS--RDMLPETRLKRPAEVELASLAQTRDMLVKSRTKILNKIHGVFN--	-EITSIKGIGARSAAVFLSGIGDVNDFASADKLAAYVGIVPRVAASNGVEH-HGRITRRGNKLMRTTLVQCTLVAIRYSGYLNAFY
8faf5c57de898f4ebd	ISMch4	Proteobacteria	Bacteria	IGLDIHRAFAEAVAWE-EGRLRRLGRVDMRRDLLAAFAAK---LSPNDVGVIEATGNAT-SAAAVVAPHVKKVGIANPKQVFIVAY---AKIKT-TIDADVLAQLYA--SGFLPEVWIADEPTQALRRQVTRRNQIVRQRSRLKSVIQSILHS-	KRLMTIPGVDITVALAMKAAIGDVSRFDDPQKLVTYLGLNPSVRQSGQVRP-----TM-GGSPSRAVVMRAACS------------
00028cbe82649a1463		Proteobacteria	Bacteria	VGLDVHKRQITACFVDGEGRKLETRTFELTRAKLMHFAKH--VLRPTDQVALEATTNCWA-VARVLQDHVTRVVVSNPLVTKAIA---QAKVKTDKVDAHVLAQLLR--CDFLPEVWHPDTTTQQLRELTGRRAALVQQRTALRNRIHSAL---	RLLMTLPGVDVTVAESVLAALGDIERFPTPEQAAAYLGLVPSTRQSADKCY-HGPITKRGNNQARWMLVQAAQHVGRHPGP-----
2737d0ceef7bfb76f7		Proteobacteria	Bacteria	AGIDAHATYLVVAIVSKAGDLLHAPRITNKNSKLLALLER----FRPIEAVVE-TSPAWPWLYDMLTGHGFGFVLA---HAKRLRIIAESNYKRDEIDAELLARMRL--AGLIPYVHPKDIETREQATLIRHRERLTRLRTGAASRIHAELHS-	ALLRTIPGIGPYRGLLIATEVLPIERFSTPAKLVGYAGLAPRSARSGLRPTrTGHIPAGANRRLRNAFVQGVVSHLKHPSWLSRYY
bbbfb7cab1c29fd2ca		Proteobacteria	Bacteria	VGVDYHKRSSYVTVVDERGKVVKEGQIANSQQALAAFLEQ---TAEPASAVVEA-GRNWPVMYDWLEQLVEEVTLAHPAKVRVIA---EAKVKTDRIDSRMLAQLLR--ADLIPAAYVPGVVTREQRRRLRQRMFLVRVSTMVKNRIHTLIDR-	KLLATIPGIGDFFAVLLAVEIDDVGRFLRAEKLCAYAGLVPSTYASGGYVH-HGRITKQGNKWIRWACIEAVYPAIRQDGDLAALY
3cf62d02b16ebd9b1d		Proteobacteria	Bacteria	---------MYICVIDSSGEIHHHRNHPTTPDELSLIIHR---FGTDIVIGVECM-FSWYWVADFCEEHRIPFALGHALYMKAI---HSGKTKNDRIDAMKIASMLR--GGMFPLAHAYPKAKRATRDLLRRRQFFVHHRAALLSHITNT----	SLLRSIPGIGPVLALTILYEIGDIERFPKVGNFISYARLVKCSHESAGKRS-KGGHNKIGNAHLKWAFSEAAVLLIRERDEAKRLH
00e5a188eaa79f3fca		Proteobacteria	Bacteria	AGMDLHSNNVVIGIMDMDGHRLASRKMPCELKEVVKFLTPFKRRLE--RVAVESTY-NWYWLVDRLQALKYPVVLANPAGMAQYSGIKHA---DDTNDAFFIAELLR--LAILPTGHIYDVELRPVRDLLRRRLMLVHQRTALMLSFKS-----	EKLATLPGVGRILGMTITMEVGDINRFADAGNFASYCRTVAAQRFSNGKQK-GENNSKCGNKYLAWAFVEAANFARRYDEQCRQWY
4ddfe979305c61c651		Proteobacteria	Bacteria	CGVDFHARQQLIKWCDTTDGEIHERQLRHTD--LDQVRHFYQRFTGEVIIGLEASG-YSTWFETMLHELGHQVWVGHALEIRRRA---RSRQKTDRRDAELLLDLLL-KNEFPRIHRLTPESLEVLRQL-RYRHRLVQLRTKAQNTLQAL----	RRVRTHPGIGLLTGLALVHTLCPVSRFANSRKVTAYVGLEPQEYTSSDKQR-FGHITKAGSRLLRFLLVEAGNSAAASDEQLKKLY
0c15f79c5332a2b91e		Proteobacteria	Bacteria	VGLDIHKRTIAYCVKKSDGQILDENTIPSTRDAIGRLVAQ---LPDEWEGAMEATMFTG-WIFDAFEDLGHTLKVANPSMLKAIC---AAKKKCDEADARMIADLLR--CGLLPEVMMDAREIRELRMVLRFRNLLVRNAVKMKNKTAGLLM--	ERLRSIAGVGEITALTWALEIGDPGKFSSVRKAISYCGLCSALRESGGKQS-RGPLSRKRNSHLQSMLVEAAKLAPRFNPQLRAVH
7f917f7ed033834f73		Spirochaetes	Bacteria	-GMDVDKKSAATTIVD-HYKEIRSITMPNNADMIIKYTQK--RFSDKKVAFVYESGPTGYGLYDQLTQAGYTCLVVAPSTVPTPPG---SQVKTNRIDGRKLATSLR--GGELTGIRVPSRKYRDLRHLTQLLKVTTKQSRNYKCRIKALL---	--LLSLPGIGWIIAPVLLARIGDWRNLKNVRELAGFIGLTPSEKSTGDKVN-KGNITRIGDSYLRNMLIEGAWSSIRKDAELNEFY
3b3ce56da36cedaa08		Spirochaetes	Bacteria	VGVDLHKSQFTVYYRYEGTDEGIIKKYSTQRYGYKEFLGTYKGKGVKVKVAVESTGNARY-FKNAVEREGIKVTVINTLKFKVVN---ESVKKTDKRDAKTIAEFLE--KDMLPESKLCSEKSEAVRRVLKSRKSLVRTIVSIKNQVHGLLLGY	EVVMSIPGAGIITASTVSAYVDDINRFRSYKEFSSYAGLAPWVQTSNTTEH-YGKITKRGPEPLRTALVQIVMVRSRTNYR-----
057591b5be3854d328		Spirochaetes	Bacteria	VGIDLHTNCFTCCYIEEEGKRTITYRLDEEGGEFRKTLDK------TTHVLIEATLNTF----AFVERFQELVGSVTIANTYRLKIISFTNKKTDRVDAEKLARIILsGEEQIQPVTIPPKVVQDLRALLSTYRLLTKEITITKNRIHSLLKQH	-ILTSMKGISVMAAIAIMSDIISVDRFPNSKHFASYLRSVPKVASSNETTFiQHTHRW-GRKMTMVFLSQSAHHCRDADSHLSN--
02cfde0b4d5fa9dca6		Spirochaetes	Bacteria	VGIDLHTNRFTCCYLTDDSKQKQTKTFELNPEGLKGFYST---INKETYILIEATINTFA-FVSLFKEMVKEVIVANTYQLKSVG---VPGKKTDKIDASKLAEKLKsGVNQIVPVIIPPDEVRALRSLFATYRTLRKEIGRTKNRIHSLLKE-	EILTSMSGISVITALAIIADVFDITRFKNSKHFASYLRSTPRVESSNDKTV-IKSTNKAGRKL-----------------------
0657f86e2724b5dc06		Spirochaetes	Bacteria	-GVDLHKDQITWHCITRQADGSLER--TNGKVSTSHIVDSFVPMLGATDCYVIVEASCSTFFFYGLIERHCTKIVINP---AAFREMYMTGKKTDRIDAKKLADRLMyHEDGFPEVFVPDAEALHIRKLVTAYELLVKQMTQLKNQFKAVLRS-	RLLITVSGISILGAIVFMSDIVTIHRFKSAKKLTAYLASVGKVDSSGNSVR-EGGLSRRGRRTSYRFILQGLEHIVQGNSGFRR--
a7121e8665b543c68e		Spirochaetes	Bacteria	IGVDLHKTNVVVCFLPVRGERIVTFSLAGD--GLAAFRRQ-LRADEEVAVEVGQNTHYFQD---QIQDRVKRVVLVDP---HRFAVISRSKKKTDRQDASLWARFLK--LGWLPTVPNPSPQIRELRTLLQARDNLVGMTTKLKNM--------	RRVLQIPGLSLLGSIGLLAELGDMHWFTNAKQVGAYAGLVPTVRQSSETDR-RGPITKQGRKRLRTLAIRAVLVMVRTGSPLVDFY
d8e3949fad79689b23		Spirochaetota	Bacteria	IGIDNSSLDHKIHILNNDGNFHSQFIIENNLCGFNKLYDH-IKEFSEIMIGFELP---HGPLVDYLRNKQITVYSLNPLKIKRFKETNISGNKNDNIDAAAIAEYLRkNSSQCRPLFYNSEDLEKLKMLCIIHQRMTEEHARYKNKLHFSIRQY	QIFSSLPGAGVILGSNLLALFDNMSRFDNANQAQCLYGTAPKNYQSGNYHK--ITMRKACNKKARAVLFRFAFTSLRLSKWAREYY
015ef6d70ea7bb17ae		Spirochaetota	Bacteria	VGIDNANLTHSVCIIDQSGKVIKNFEISNNDTGYKRLKLN-IEKFPNPVIAFELP---HGPLIDFLRKLPYKQYSLNPLKVKRFKQTFVSGNKSDKVDSEAIAQYIKfNEKTSREMLFNSPEIETLKQFGVSHDRLVRDHTRYSNRLLFLFRQY	KILSSLPGAGKVLTSKILGIIGDNKRFTKANQVQCLFGTAPMNYQSGGYHK--VIMRKACNKRAKSILFSFAFSSLRFSPWARAYY
0ab1e5bbbfdc7fe2a5		Spirochaetota	Bacteria	IGIDPDSTGFICAVVTAASSVAKTKGFLATEAELGKFVKW-VKAHGDIIVAIEGYNGLSKPVEKALRTAGVVFYSFKPADAGRFRKAVLGQNKDNEKDAEAVARYAMeAQGRLDRNRRVWFADVDLQLLTRRYERKSSAMTAEVNGLWKLIRH-	QALKQKRGIGTVTAATMIAEIIDIRRFSREDNLAGYMGLGMREYSTGDSTR--MVHSQLFNHRLKDAFMTAARNYVHFNPG-----
63510cdc0ba607c947		Tenericutes	Bacteria	VGIDVAKLTNHVYCLNLNRDKLLSINIPNTQDGANQIETHEKHKLTKVIVILESTGIYSAHIATYLSASDIKVYIINPKISRNYRRSFADMDKTDPKDAYVLADIAR--VGRCDELPFKGSQRLALERLTRHRLHIAEKLSNEKS---------	KILTSIPGIGKVYAAGILAEIADINQFDSHSALAKYAGITWRKNQSGKYTSdDTHMTKTGNKYLRYFLIQAANMAR-MNPEYRDFY
b58a31fc9c6ae57038		Thaumarchaeota	Archaea	VGIDAHKDSFTFVAL-GNGVKAGEGCLPNNPCGYQALLKQVQQEGYSPVFAVENARGYALTLSCYLLDQGQTLYDLPATAVAGLRKRR-NRAKNDVEDARQAARVLLeDPAQRSPLRLN-PELLQIQSLERTRETLVRQRVALTQQLEAL----	--LLEQPGIGLVTAAVLLGETQDLGRFRSEAAFASYAGIAPRDHSSGRSNR--VKVNPGGNRRLNRAIELITWNRLRVHEPTRTY-
1601c9becbec28e244		Thermoplasmatota	Archaea	VGMDLHSKMTTMYAVYADGYDVPSRKFLNDFNSTPKWFKKMADSKHECHVLVENSTKTHD-VYWMLTNLGILVTVAQAQDLYRI---TKSVKKTDKHDCRELAAYMR-RRDEFSVCYMPTPEWMTRREVCRGLSHEKDYLADTKRRIRAFL---	QLINSIPGFGVLSSAYFTSLIIDIDRFPDSKKFTSSFGVVPKIRSSSDSNP-NCSTTHRGDDLARYLLMFCVLGHVKHQ-------
f44617633db5eef002		Thermoplasmatota	Archaea	IGIDVHKRISTVCVINENNKTESELNIETSANGFDAVTAE--YRPDQCRIMIENSTRSHF-VYRHFKEKGYDIVAVHPADFPD---IGKAKVKNGRIDARKLAELMKeDRRKVKISHLSSDENMRRKALCRVCAECVIIKSENIQRI-------	KLLMTMKGVAIRTAATMVTAIDGIERFESPEKLVSFFGLDPTTDESAGKRK-KGRISKSGDPLVRYGLGNVVVHVMSPKSEISKFY
34396e79d0a60f6b56		Thermotogae	Bacteria	-------------------------MIENSPEAISLLYSLAQSSGYEYMLVCKSTGAYSQPLMDFFHSKHVPTYYVPTNVLTLTKKMKFPE--NDKLDAQIIFKAAEeFSEKLIPFQTFDELISQLRGLTRQRFNLSHSIVSLKLRLLSLVFKY	QTLTTIPGMDTITAAGIISEISDIRKFASSSKLASYVGIVQFSYQSQEKSQ-ESQMAKKGNKYLRYYILSATNAISKIDPTFKNYY
97ca2e449be2a553c7		Thermotogae	Bacteria	VGVDVSKAKLDASFLDSDGRMVHGLTVPNTPDELKALIASVARQLEEVLCTMESTSYMHRGVAAALRDIAVDVYVANPRSTNYFAKALLRDCKTDHKDSVQLAEYGL--RMRPQSQEPLSSQVEQARDVTRTRRRLVEERTSYVNRTHKFLGCY	-TLTTIPGIGPVTAASILAEVGDIRRFPSKRQFVGYCGLYPTVWQSGQSKR-YYRMTHKGNRMLKMALLVASASARQYNPVIRAYY
a47cbe29e66d6995cd		Thermotogae	Bacteria	AGIDVGKKAHYVSINQ----KIKRFSTK-DPNKLKKYLKE----KGIKDVILEPTGVYSIPLIEK-LYKEFNVYVVPTYLISKYKG--NKSQKNDEIDAKILEMYYYtKEKQFIKYKVDRKYIKRLNLMMSERESLVKAKTREINRLREEL---	RIIMTIPKFSYFDACIIISKIIDVKRFKTVKEFKKFLGFGVTKEESGTSIKkTKKIIS--HKVFKAKMYMFIIRHM----------
855e12ad387d14eafe		UBP1	Bacteria	IGIDLHKTVVQICVLDGLGHLRLERRFPLDTVSNRKVISYLARWREKGRFAVEAIGLNR-WFVNACFDESLDLIVVDPAKLNLK----MLGKKTDRNDAYEIARRLYgDIDRNALTYYPTDEEYGVRKLLRTRHKLVSIRQQVCNQIRSLLNAY	---LAQPSVGPLTAVTLVYELGDLGRFARSREVASYAGLVPRLDDSGERVR-HGRLTKRGNRELRWILGQWAVRLLASNEQAQ---
3c0ca8528175bc4a72		UBP7	Bacteria	VGIDLHLKSWHVTILQ-NGVKLFCSNIAGRWEVLKKILDR--FSVGRIHAAYEA-GCFGVWLYDALLAYGASCTVVPPSLIPQES---GNKTKTDRIDSTKLAFLLS--KGMLKAVHVPSPEQRGHQEVFRRRIQLVSDRVNTQLRIKAFI---	RLLRTIPGVGLLIAMEILLELQDIRRFTSSGALSAYVGLTPSQYSSGEHVR-MGRITRTGKSHLRAMLVEACWILIGKDPVLAKH-
6bb892b7b5692e9234		Verrucomicrobia	Bacteria	AGIDVGAESHYVAVVDRDEQTVRE--FPAFTPDLESLADW-LKACGVDTVAMESTGVYWIPLYEVLDRRGFKLYLVSPEYLKRVP-----GRKTDVEDCQWLQQLHT--FGLLSGAFRPEDQEVILRSYMRQRGMLVSYASQHIQHMQKALVQM	--LTKITGIKGHTAMKILSEITDVKHWPTAGHFTSWLTLAPRNRISGGKRL-SQRKGPPKANRVAQMLKIAAQSLH-HSSYMGAFY
39fa8a90429dbc8d83		Verrucomicrobia	Bacteria	LGLDIAQHSAVVQLDRADGSKCWRGTLTTDQAQLEQLLAAQDARLADTLVVIEATGVYHLAWAERLTKAGAEVYVLNPLLAARLEANALRGHKTDRIDVARLCEGSRlYYAEFARFRYSRPAQQGLKQLDHARRQLRRTLTNLKKSFKSHLELV	ALIASIPGFGQHTAAVMATYLPSFEGWGRRKHIAALFGFDPRLRSSGKPVG-NLKMFKRGIEAGRTALFQAAFCSLLHDEENALYY
080e64ec20007a5928		Verrucomicrobia	Bacteria	VGLDIAKDQLDYCIDE-----HTEGRRPNTAEGRAQLISQ-LRGLPHARIILEASGGYEKVVVAELLQAGVEVCVVQPGRVRAMAHAEGLAAKTDRIDARLLRRYGQ--RYKPRLAVPADPLAATLRELLEHRRALTTQQAEVQGRL-------	ARMQEVKGVGPVLAATLLAYVPELGQIE-SAQLSALLGVAPHAKDSAKTCF--PRHVRGGRGQVRTVLYMAAVCASRWNPILAAFY
0de62beed1a1201651		Verrucomicrobia	Bacteria	VGLDVSKARLDYVMED--GKP---AAVPNTASGLARLVKR-LKQCPGARVVCEATGGYERKLLNALWAANLEACRVQPGRVRHFAQAEATFAKTDRIDARLLYRYGQ--MMHPRLETPPSAECSELRDLVDYRRHLTEQRAVTCNR--------	DRLQQLQGVGPVLAVTLLAYLPEL-GTENDKRIAALVGVAPYADDSGQCER--PRHAHGGRQEVRNVLYMAAVASTQHNPVLSVFY
77f6d4dc32e109c733		Verrucomicrobia	Bacteria	IGLDWGHQSHAIAEQI-HGGPTQTLTLEHSSENIHQWLDQLEQRCGGRPVAVAIEASKGAAVYALLERSWITVYPIHPATSTRHRSMFPSGAKDDTPDALVLLSLLQyHLDRLRPLAWDDEVTRTLARLTEARRKAVDRRTLLSNQLQSTLQDY	NLFRELPGAGAVLAPRLLAAFGTMDRFADAAAMQRYFGVAPVTEKSGGRKWvHWRWNA--PVFLRQTLVEWAGQTVLYCPWAKAYH
25b03d7c01657be87d	ISVsp10	Verrucomicrobia	Bacteria	LGLDVHLEFIMAVAQKDHANPPAPRKFTNDQAQVRQWIAE----GLQVFCVAESC-GFGFGLHRRLVEAGAQSFLITPIALNGAR-------KTDKLDARALCLRLRgNRDELAPIRIPSQAEQRRRETTRRREFLASEIRRLANRGHGQVAEY	--------LGELTLVTLDGEVCDWGRFYNRKQIGSYTGCCPGEHSSGGHRR-VGAIDRLGNGRVRALLVEAVWRFLRWQPGWKA--
163717cc305e97b209		Verrucomicrobia	Bacteria	-GLDVHADSIRVVRMI-DGAT-PQPAQKMSPKDFLIWVAKQVPLAKKVHSCYEA-GPFGYGLHRQLVALGIENVVIRPQALDEYY-SRVNTDKTD---AAALTRYVRgNRKALSVVRVPTEAEEQKRVASRQREQLMRELQRVAAQGRSLL---	-------GMGGLTCAIIQREVGDWQRFKNRRQVGSYTGLCAGVASSGRSTQ-MLSVNKCGNQRLRCALVVMAWRMLIYQPRCH---
479a13f334f6f8d1fc		Verrucomicrobiota	Bacteria	LGIDAAKHKIRVALCDLTERILFEKDLPVDSGALVQLLAQLRALVVQLLVLIEATGVLHLNWSTALTKAGYTVVVINPLIARRLFGNALRDNKTDPIDARGLCSIGLlHGEKLLELRFLRPEQLRLQRLQTVRKALRRSLTNLKKTYKSLLDLS	ALVQSIPGFGPATAAKILAFLGDINNRTAAARLQAFMGNDPRLRQSGQWQG-HTKMSKRGVETLRTAFFQCAFNAAQHDPELRAFY
0cb62b848f8406e7b3		Verrucomicrobiota	Bacteria	IGVDVSKDTLDVFNPS----DSSYSKIKNRRSAARGFIRKIKAKHPTAMICCESTGGYERTLMDACHEEGQPFCVMNAQQVRYYAKHLGFLEKNDKVDARIISKAAN--DKKPSPYVHPTPEQRERKELWTLRATLIVARNAVSSQMEH-----	ERLEEVEGVGGLTSIGVITLLPEL-YTLDDKKLAKLTGVAPLCDQSGQIDG--ARHIQQGRTLVRQALYMAALSASRYNEILSKYY
afc0e8276e9bf46d06		Verrucomicrobiota	Bacteria	VGVDLGKKSSHVFAVSPKGELLADRKIVTSAQTFREFFSR----WEHAEVVIEVGPTA-LWVHALLEELGHTVLVVNPRQMPEI---YKTKKKTDRIDATKLARAAWrGRDDLPLVQLRTMDQQADLAVVRTRGMLVKLRTKMINHVRSV----	RNLRGVPGVGALTALAFVLTLHDHRRFKRSRTVASYLGLVPIVDQSAGRDP-QLRISKCGDPYMRQLLVTAAH-------------
0db39acbd1fff82c43		WOR-3	Bacteria	IGIDWAANSHTVTFIAPSGEVLESLAIENRLAGFLKLLEAIRKTSDAVSFAIED---QNQRLTDFMLAQGFQGYLIEPSRMKGYRLRYSSGNKTDPDDAFVLADVLYrDHDQLPRIAPDSDVVRALKTLLRDRESFVHDQTRLTNRLTACLRQY	KRFRGMPGGGPIIGAGLTSLFGDDTRFNSAMAVQSLVGTAPKTIQSGQFRTvC--FRYGCNRFYRTLLQQMALCALRSSAWAKQYY
0446fd216bfa8ee63d		Zixibacteria	Bacteria	--------------------------MPAQYGVLRNYFNN---KFPKCQIVMYEAGFRGFELHDQLEADGLECVVTPPHTVTEE---KCQRKKNDRTDCRRLAKNLE--NGDYHRCFVPDKELREDRQISRICGQVQADLVRVCSRIRRMLEF-	ELLKSAPGIGVLTAIRLALEWGDVSRFRRKEEFASFLGLVPSEYSSGGQEH-RGHITKQGNRSVRRWLVESSWVAIRHDPVLLE--
53909d3185d68efa93				VGLDVHKKETVAFVVH--GLPLESFSFQTTR---ESILDALPR-LRGERVLIEASTSGKA-VARFLCNNKVDAVLVPADVLSA----HMRRAKSDKLDARDLARIGL--VGGYSTCYIPTSQEDDVRAIVRHVRDLREQQAAFKNQIRAI----	-SLLGIKGIDVYTAATVTSHCGDMTRFPNPKKIASYSGLAPRLSQSGTKAR-HGGITKAGPNMLRHALIEATHTIVRYPGRLQT--
3361eef709b6236858				AGADVHNKTCDIALVDPEGRVARRWHLKTCPAALDLFARELRKECGTSPVALGLEASTAGKVFLHLRKLGLA---LHMAHPRKLESIRSSESKTDRNDAEELARLLQ--SRHFPESYVPTDEMDQLRGWVRVREEQVEKLRRVKTQVRSLLVK-	ELLQSIPGIDYVLALTILAEVGDVKRFPNRKKFAAYCGVVPKNRDSGGRVA-MHASVRHGNPRLKWALDIAVQAHARI--------
3ea4b8c2dc69afac4c				AGIDVGDKEMVVAVSPSACEE-NVRTFGTFTCDYESIVAY-LRSCEVTHVAMESTGVYWVQLYLYLLREGFEVMLANARHIKNVT-----GRKDDEGDAMWIQRLHS--CGLINGSFQPDLQNRALRDLIRHRRALVQDQSRCTNRMIKALEL-	--ITQIPGVGELTALEFISETVHMDKWPTENHFTSWLNVVPNTKKSGGKII-SSKMMK-KKHRAGQILRMAASTLRRSKSPLGDFY
d021b8582dd68e4240				AGIDIGDKLIHVSIPD--GKNGSSVEFGTTTPELHQIVKA-LKQAKVETGVMEATGVYWIPLYEIMEKSGLTPVLVDAKNVKNP-----PGRKSDVTDAQWIQTLYS--SGLLRPAYRPPRDRLKLRAYVRQRMGVIKTKQYALLHMEKALQL-	--LTALAGVAETTALVIYAELGGISAWNSEKAFSSWLKLSPGNNISGGKQR-KSKRQKPSANYISQALRMSAVAAKKSD-------
996e9ffdecda3c82d1				AGIDVGSRSHYVAVGQNLEEDVREFGVFD--SDLRECSHW-LKSRGVTTVAMESTGSYWQNLYDVLIESGFEVLLACGRQTKNM------EFKTDAKDCRWIQFLHS--VGLLTSSFLPDLDTEELRTLYRHRDFLLKQAAKYICKMQKSLRL-	-NLMAIPGVSYSTVLTIISEVLSIYKFATAKDFASWMCVSPNNRITGGKII-SSHLRK-GSNRVAAALRHAADSIGRQ--------
1f0c8c40770b6d28bb				AGIDVGSRSHFVAIGQGTDD-VR--EFGVYTDSLHSLCQY-LQGEGITSVALESTGGYWQRLFLMLQSYGLNPILVSGKFTQNV-----QGKKTDVQDCQWIQRMHM--LGLLPNSYQPNYFTEQVRQYARHRQGLLENGASYILKMQQALRH-	--LSEIDGVSASTLMTLISEILDVSQFPSAKHFASWLRLSPNNKVSGGKVI-SS-HTKKRKNRLGQALQRVANV------------
e297db37a7adbc101f				AGIDIGSESHFVAAPDPKYQGKITQQFSSLTSGLRECVEW-LVSCNIKTVAMEATGVYWMVLFNMLEEAEIEVILVNARDVKKLK-----DKKTDVCDAEHLQRLLS--YGMLEGAFIPEKDIGELRTILRLRYQHIIDSGRAIQRMQKAL---	--LTSLPGVGPSTALTMITETLDMTRWKSPKHFASWLNLSPNNRVSGGKIL--NKRTRQGKNRAALTL------------------
27b1c626fcadf74d97				AGADIGSDTIWICVGE-HASEVPVRRFGTTTAQLRESAEW-MVSVGVDKVAIEATGVYWVAAYEIYEEYGLHPILINSRAIRTFN----GMKKSDFIDCQWIQLLLT--FGILQPSVRVESLMIELRGHMRHRKNLTEQCSEQIQRMQKALT--	--LTEIRGLEVLTVLTVISECVDLSRFPSRKHFKSWLGLAPGTKKSGHRVL--SSRSRRTTNRAATALRLAAQSLLRSD-------
f1cc7479a4ab867ccf				AGIDIASQEHWVAVPSERDEKPVR-RFGTTTEELRKIVSW-LVDLGITEVAMEATGMYWIPLFEMLEEAGLNPMLVHPSHIKQFS-----GRKTDAMDCQWIQTLLC--YGLLRACFRPDKVICELRTYMRQRGVLVKQAAMNIQHMQKALDQM	--LTRVESIGTLAASTFLLEVTDMSKWPTSKHFVSWLAVCPGNHKSGGKQK-SGQTRQSANR-VANIL------------------
08c59af6e607f675f5				AGIDIGNESHYVAVPPSRDSQPVQ-RFGCTTAELKVMAAW-LRQCRIRTVAMQSTGVYWIAVFDILEEAGLEVYLVNARDTKNLP-----GRKSDVQESQWLMKLHT--YGLLRNSFRPSQEIRTMRTYWRQRNDLVQSAGRHIQRMQKALTQM	--LTLIDSIDVMTATTVISETYDMSKWETENHFVSWLRLCSDNRISGEKIIgKGRLPT--NNRATIALKMAA--------------
ce2a0fdec02d9c3e81				AGIDVGNES-HFVAIDPKLDCRPVREFGSWTAALRETADW-LKGLGIKRVVLQSTGVYWIPLQDVLERSGLEVAVVDARGTKNLP-----GRKSDVQECQWIRKLDI--YGLLRDCFQLPAAMRAIRTLWRLRQRWVTEAGRTIQQMQKAL---	--LTRIDGIHVMTAQTLYAELPDLAAFPSEDHFASWLMLAPKKDVSGGKVI-RHCSIH-SRNRVAQALRMAAESLHDSH-------
0a2710828886cd8aed				AGIDVGSESHFVAVPP--GRDPPIREFGSWTAELQQMVGW-LKKCEVGTVALQATGVYWMALCDMLEEAGIQVWVVNAQGTKNLP-----GRKSDVQECEWLRRLHT--YGLLRNSYRPPEQIRGVRDLWRLRERWVKDAGRAMQQMQKVLTEM	--LLTIDGVNVMIAQAVYTEVPDLSAFPSEAHFSAWLGLTPQRSISGGKLI-RHEKRK-VKNRLAIALRMGAETLER---------
90bc0ed21c4d346c9e				AGIDVGNTSHFVAVPEGRDPEPVQ-EFGCWTADLVRMCQW-LQACGIETVVMQATGVYWIPLYDQLQQHGFAVVVANAQHTKNVP-----GRKSDVREARWLRQLHS--YGLLANGFQLEGEMEKVRTVWRLRDRHVKEAGRAVQHMQKALTK-	--LTSIEGINVMTAQTILSEVVDLSRFASENHFVSWLGLTPSHDISGGKVI--GRGRRKVQNRVAMSLRMAASTLRNSPSYL----
0572c2344ce8c5e2c0				AGIDLGSEEHFVCALDGNGRELTS--FGATTPELMAMCEW-LKARKVEAVAMESTGVYWIAPHEVLEEAGFEVLLADARHMAGVA---ARDKKSDPTDCEWIQKLYS--VGMLKGAFRPAEQVCMLRTLVRDKATLVAEASDWIRRMQKSLDQM	--LARIDAIGVDTVLTLISEHVDLSSFPNEGKFVQYLRLAPSKPTSGGKPV-KKKKRTMTSTRVAAALRMAAQSMRNSPTALGAYY
99de5020baf23a344c	ISAzo22;ISCARN20			AGIDIGEAEHWVAVPPGDPQPV--RRFGTFTADLDALADW-LIDCGVTTVAMESTGVYWIPLFELLEARGVQVLLIDPRQAKRA----PGRPKTDRLDCKWLQRLHA--YGLLAGAFRPEDQVCVLRSYLRHRQMLLTSAAHHIQHMPKALQQM	--LTTIEGIEENTALILLSEITDMHRWPSVKHFCSWLGLCPQHQISGGKVL-SRRVRP-GAHRVTVALRLAARSLHHSQSALGA--
025e56bcd0bf78ad3d				--VDVGAEEHYAAVPPEKGQP-AVRSFSAFTTGIDALVEW-FKECGVTTVAMESTGIYWIPLFQKLEAAGIKVVLVNARYARNV-----PGRKTDVQDSQWLQELHS--CGLLEGSFRPADDICRLRSLMRHRENIIESAAKEIQHMQKAFQQM	--LTAISGIGIVTVLILISEIVDMSRWRNAKAFCSWLGLCPGNKISGGKVL-DSRTRKVVSRPAR-ALRMSVQSLANS--------
9bf71b6a9fc31e8f0d				AGIDVGSAQNFVCVPAQAVKSGQSNSFGAFTKNLDDLVEW-LKECGVTTAAMEATGIYWMSLYDKLEAAGIGVVLVDPHSVKHVP-----GRKTDVLDCQWLQQLHT--YGLLRGAFRPEASVRRLRVLCRHRADLVCEGSSHLQQAQKALVQM	--LMKICGLNLLSVLMLIAEIVDMSQWRSAKAFSSWLGLCPGSKISGGKHL-SRRTRH-VVNRASILFRMAALAAGQTDTWIGRFY
60add680efa16d32ce				AGIDVGASVHYVCVGSLSDESVRRFTFTQDLEEL---ADW-LVSLGVTSVAMESTGIYWVNLYDVLESRGLELCLANARYVRNVP-----GRKSDVSDSQWIQQLHS--YGLLSGSFIAKGKIRELRAYVRQRENLEQQKG-------------	--LTQISGVDEKTILTILSETTDLSKWKTAQNFTSWLGLAPKPKITGEKIV--GHFKHSVANRANQAFRMTAWALNKSKCYLGSF-
4711eaf3a88067c32f				AGIDLGSEKIFVSVEDQAVKVFD--TFTESYYEAAR---Y-LTEHGITTVAMEATGVLWMPLYDILEARGIEVYVVNARHVKHLP-----GRKSDVADCQWIQELHT--HGLLHKSFIPQDNIRQLRSYTRLKEDHISMASQHILHMQKAFD--	----KIPGFTDERFMRVIGEVTDMNAWKTKKQYVSWMGTAPNMHQSGKSNK--KRRRK-VKSRAGQIFRLAALSLAKSNTAYGSFY
a1fc1a7605404f3319				AGIDIGSREIFVSI---DGEQVVKFTFTSDY---HSCCKY-LKDNGITSAAIEATGVYWMSLYSMLEESGIQVCLVHPREVQQVK-----GRKTDIKDSRWIQKLYS--AGLLQESIVAKGMLKDLRILIRERLDLIEMGSTYVNKMQKYLEL-	-NLTTIAGINDSTMLRLLGEINDMSRFPTKKHFVSWLGLSPKNKQSGKMKK---RVKS----------------------------
57be82d2dbb8212b6b				AGIDIGTEKFYAAIIDQEVR-----EFKTFTSGIKEALSY-LKSYDITSVALEATGIYWFPIYEALEEAGIEVYVVNGAHVKNVP-----GKKSDVLDSEWLRELHS--YGLLRSSFVPQTHIRKLRYYIRLRDDFIRDGACHIQHIQKNFD--	----KIAGINDYSLLKLVSETLDLSYWPTEKHFVSWCGLSPSVSKSGKTNKkSRKMRK-KPNVAGQIFKQI---------------
2f842edaf0d1b25a53				--IDIGQEKIFIACSG--EEAVRS--FGTFSAEL-ELAADHLVQRGIRRVAMEATGVYWIPLHDLLEKKGIEVTVFNGAHARNMP-----GRKSDVQDCQWHAMLHS--HGLLVSCFIPSEEIRQLRCYYRLREDHLSIATEHIQHMQRALDL-	----QLPGISPLGFMKLIAEITDLRKWQTAKHFTSWLGLSPGSSQSGKRRKrLARKKTVAGQIFREAVLSLA--------------
0e15f6904174bc5620				AGIDVHKKIIWVAVRDRPGEKVITKSFRTFWRQLQKMAGW-LTELGVTDAAMESTGVFWWPVYHALAGAGIEACVCNAAHMRNVP-----GRKTDLQDCQWIAELHE--HGLLRPSFIPAAEVATLRARTRYRKKLIEQRTSEGQRLSKTLE--	-RLVTIPGIGQRTAQVIVAETGDMSRFRTAARLASWAGLAPGDNESAGKRK-KA-AARKGNQHLRTAMIESAWTVGRTA-------
8017f347dce0d23471				AGIDVHKDMVKVAIRS-PGDKPWTRKILETFYGVLQHMAAGLRRRGVSHVVMEASGACTEPVYYALAEEDFEIAVINPAHARALK-----GHKTDAKDCARLAELSG--CGLLRGSYIPAPELKEVRDLTRYRMKTVQARTSEIQRLAKALES-	DLLKTIPGFGDVVAWAWLGEIPAPHRFPGHEKLASWVTLCPGNNISARKRK-HGRTGD-AGTYIKPMLVQAAWAAIRVRGRLQARY
7e3c0ae7367ef4c546				------KKVAEVCVLRADGTVEKLRTFSTKIADLLALEEW-FAFLAIEHVVMESTGIDGYLVYNL-LKDGCYILPIQPRQLKALSGSRIG-----LHDCEWLAYLLR--HDMLHVSFVPPGPIDELHNLLNYRKMLIARRAQEFQHLQTLLEE-	-LLQTIPGVHLMTAISILSEIMDMKRFPTHKHLSAWAGMSSGGKRSDDRPG--GDATTEGNLHLQAILNGVAATIAQ---------
00743aac867f248ca8	ISSsu10			AGLDIHRDTVVACVRVPEGRRREQESFSTTTGGLLRLLDW-LASYRVTLVGMESTGSYWKP-VLYLLEEHCECWLLNAQHLRNVP-----GRKTDVADAEWICQLLE--HGLVRPSFVPPRPIRELRDLTRYRKAQIDERVREVQRLDKVLQD-	ELLRTIPGVDRRSAEMLIAEIVDMRQFPSAHHLASWAGLCPGNHESGGKRR-TGRTRK-GSKWLRAGLTESAKAAARSKTYLAA--
0c51a963877de2da39				AGLDVHRDSVVACFLGPRAGVVREKRFTTTTAGLRVLEAW-LADRRVQLVAMEATGVYWKPV-LYALEGRFTVWLCNARHVKKLP-----GRKTDLTDAEWLADVAA--HGMVRPSFVPPLPIRELRELTRYRKTQIDARAAEKQRLEKVLQD-	-SLLPVPGFDRLTIDVIIAETADMTRFPTAADLASWTGVCPGSYESAGKRR--NVSTTAGNRWLRRALIESARAAARTKSYFGAQY
1709dccd89b7ffa216				-AVDVAKDTGMVCTRLPHPSRPGARTVWTVRARMDAVLGRQLARDGIEVVTLESTSDYWRIWFFVLEACGLAVQLVNAAQAKNL----PGRPKTDKLDAMWLARLTE--MGLLRASFVPPRAIRDLRDYTRMRTRLIQERTRCFQRLEKLLEG-	ARLAEIPGVSPDLARAIVAETLDMSRFPTAAHLVSWAGLCPSARQSGPRTR--TGKKGQGNTWLRGHLGQAANGAARTQTFLGERY
e6ec62d70f3072667e	ISArsp3			AGMDIAKRDAKVCILAGSGRRRMVEIVTTWGATTRQILALHLVAERVTCIVMEATSDYWKPFYYLLEDLGVEVMLVNARHVKNLP-----GRKTDVADATWLAQLGA--HGLVRGSFVPPAAVRQLRDLTRTRTAVTRERGREIQRLEKVLED-	DLICTIPGIGGNTADVIVAETADMSRFPSAEHLASWAGTTPGNNESAGKVK-SSRTRP-GNPYLQGALGIAAISVSHTRTYLAAKY
d28710eb756d402e8e				AGLDIGKRKVQACVRGPDGSRAVVRTFDTFTGDLEDMAVW-LGLEGVTQVVMEATGPYWWPVWDVLEEAGFELMLVNSRHVKILP-----GRKTDVGDAAWLAELLE--HGLLRGSFVPPERVRRLRDLTRYRKRLVQTHTSEAQRIQKTLEK-	ERLVTIPGVGKRAAEVIISEIIDMTQFPTAGHLASWAGMCPGNNVTGGKHR-SGRTTK-GDVWLRDVLSQCAWAAARTRYLSK---
2d52e17d742e741201	ISAfe3;ISAisp4;ISAzo28;ISCARN97;ISCla1;ISCsa3;ISGka2;ISSto4			AGLDVHKETVVACVRLASGDKVSRETFGTTTSGLLALLAW-LTEMGCTHVALEATGIYWRPVWNILSDGAFELVLANAAHIKNVP-----GRKTDVNDATWIADLLA--YGLIRSSFVPEPAIQELRSLLRTRKQLVREQTSHIQRVQKTLED-	-LLITIPGIGPLAARMILAEIRDMSRFPSAAHLLSWAGLCPRNDESAGKRR-STRLRK-GAPWLKTVLVQCAWAATRKKSYLQA--
2b8777ef5c8cd83c6e				--LDLGKDLLVVAVHDVSGVTRESRTYGTTTSQLAGLRGW-LISHGVTHVVMEATGSYWKSVWR-ALEGHFELTLANPAQIRSFP-----GRKSDVRDAARIVDLHA--HGLVRGSFVPPGEIDALRELTRTRKQFVREMNRHTQRIQKILD--	-RLQHVPGLSEVSIPTLLGEIVDMTKFPTAGSIRSWARLCPRNDESAGKIL--SRRTLKGANWIKTLMIQVAWTAVRTKSYFRAQ-
07447418f69ed80abb				AGIDVHKEILMAAVCKTDPKTLFYRQFKSTNSDIRTMGAW-FQSHGVQDVCMESTGKYWIPVFNILEQCGQRPVLTHPKYVKQAK-----GQKTDFRDAVHIASMFR--MDLVVASFIPPADIRDLRELCRYRLKLTYMRTSEKNRFQNSM---	RHLATMVGVTEESALYILGEITDMSVWRDDASLASWAGLSPANNASAGKKK-STRTGD-GGHYLKPLLVQCALAAASTKP------
aa7851a12497089ccf				CGVDVHKSFIIAVIAEFRNEEVFTKRFSTFTKGLRDFKEW-LRAYNCYEICMESTGKYYIPVYRIVSDSQFHVDVVHPKYVRA-----PRGKKNDKRDAKRIADMYM--RDHIAEYSIPPAEILAIRDITRYRRKTIHTITAEKNRMSNCLT--	-ILDSAPGIDTISATSIISEIVDMSVFGSVKRFLSWVGLVPQSDESAGKKK-STKIAK-GNKWLKPVLIQCANAAVDKKPEIREKY
013778ca6b0c733470				CGLDVHKDSVFACILDEQGEKKFEKRFGTLTPELTTLRDT-LISHGCGRVAMESTSIYWMPVWQV-LESDFELTLANPYFIRQLP-----GRKTDAKDAAWIGECLQ--KNQIKGSFVAGDLLQRMRQYTRQCHRLTKNRARLEQQMDNQLQR-	SLLCSIPGIKLFSALCILAEINDMSQFQKATHLIGWAGLKPRNDETAGKIR--SRKTLHGNKYLRQMLVECSWSVTRSNKTF----
4715935deb60c07d2d				-----------------EGEQLARRPFGATPQQLRSLAEW-LIEREVEEAVMESTAQYWKPVWAALEQYEGAGPMSGALHLAQAQNRGPRGRKKDFPDAEQLLKRLV--AQELRLSFVPDAEQRLWRTVTRRKYQLTRNRARLQNQLESLLEEA	QRLAEVPGLGVDSAQQIIAEVGATASFPSEKHLSSWVGACPGDEESAGVSH-SHR-SPNGNRQMRRILNQCANAAVKVKSIFQI--
a64a83d2610b1c8d8e				CGIDLHKDSIKCCLMG-VGTEVLIKDYGTISSQLRLLCRE-LQSHGIKDVIIESTGVYWMPLHKLLSREGIRVVIVNPLRVKQIP-----GKKTDTTDAEWLCKLLI--NDLVSPSFIPDIGLRQLRQLSRQRHLYVQQLTQVKSRILKVLE--	-LIQKVPGIGKQSSCMLIAELGDNESFPSADHFTSWVGLAPGNRQSANKWF--AQHTTKGNKYIRSVLIQIAWAAVRIKGYWQAQ-
0819147eabab6d96b8				CGMDVHKNNVVVTVVKRKVKPLLTGLYATSLSSLLQLFAR-LKELGVTRIAMESTGPYWIPIYRM-FHPAFEVHVGNARRMKEH-----SGKKTDKRDSKWIAYLAL--NGEVEPSHVPKDEFLDLREIERVMKHLVEIQSGLKNKLRHE----	ERIASVPGIGTSTASTILCEVGEFKDFHSADAFCCWCGMVPSVSQTNGKTY-YGRLLH-GNRYIKGKIIQCAWVAVRCGNQFRSYF
178591ad598c45e25c				CGLDVHKSSISGSILKSDGTF-ETHQFSTTIDGLLAMKEW-IVANHCERVLMEATGVFWIPVYSV-LEPYVEVHVVNPLFIKYVP-----GRKTDVLDSVWIAEIAL--NGMFKASYIPSKNIRELRELTRTYRKLIEERTNHKNRIHKILV--	EILVSIPGIGFTIGSSVLAEIGNIGQFDNPKQLVSWAGLSPAVYESAGKTA-HGHITKRGSKYLRTMLIEAAQSIARGKNRLKHF-
dea44578400269fe37				AGLDIAKRKVNLCIIDSSDFR-LDKEYDTTLDGLLILKEQ-LKNYSVEKMIYENTGVYSVPVTNI-LKDEIEVMPVHPADVKRK-----NQKKTDVSDAWWLANLLRgTIRGIESSYIPDETQSNLRILTRMQSRYTAQTTQHKNRITKVFDRT	DLLTTIPGIGEETAPQIIAEIPPIDNFKSNKKFASFTGLVPSFQRSANVVH-IGKITKRGSKYLRKAFVQAAMVASSLKQ------
160e6f390184013ebf				-GIDVHKTILAICILN-ETSYLHEQNYTNDTAGLRSVLKL-IKKYDVQDVAMEATSSYHFKTCFILTDLAVPVTLACPKQTADTQ-----GKKTDKLDARRIAIAHR--DGRLKPSVISPKEFTHLRRTTRKIVKITQDQTKSKQRIQQLFH--	KILLSVPGIGNDTAAAVLAEIVDVNLFSRPEKLVKWAGLAPRVKQSGHRKKiTGKIYKGGNKYLRRALALS---------------
08ff5b41bebb4c1541				-GIDVHVDNLTYAIANPGGIV-TANFVGNEQNGMLHLARV-LRAHGVTCVAMESTAEYWLKIYWFLHAQGIHVLVANPKQTKETQ-----GQKTDLRDAKRIAIAFR--DGRLKPSVLCTPEQFQLRKLSREMTERKQQATEEINALK------	ELLLTCPSIDVDTAIPFLIEIVDVRFFWHADALNRWVGLGPRVKQSGFNKRsNGHIYKGGNKGARRTLWLAAKVDH----------
e7f8a274ff678fe899				CGLDVHKKSCTAAIISDQKLPILLEGLENNGPGIHQLYQR-LVEEGCSTVVMESTGPYWMGVYDYLDLRGINTVLICPRSMKAIR-----GKKTDEHDAVWLAHLYR--LGLVEPSYIPPRHIRELRSLTRRLEKIVHMMAGIKNSIQSQIDT-	HALMSVSGIDMVSATTIASELGDPTRFENGKNVASYFGLVPSVEQSGPITV-LGRISRRGSPHMRRILCQVALVVSRGSPHLRRWY
6ef6e77e7c9375e4f3				IGCDVHLRTVFAAVLIPKGEIQFVVKYATDYQSLQAMRNWCKHEYGDTEFVIESTATYHRPVVHALHD-EFAAIVINPTLAGQT------KKKADTYDAALLAYHGL--TGIWETSFVPSGIQHDVTCVSRRLIKATREMTKATNAIGTH----	ELLASIPGVGSRYGEVFVAEAEAVTRFGSPEALEAFAGFDPSKTYSADKVL-STRSRK-GNVYLHSTTIQIAQGLLQHG-------
28e44ee866e69be5c0				-GCDIDKPVGTYCVLYPTPNGFQVQQFANSPSGCQDALAWLSHAEEKPLFIIESTGCYHQLPLKTF-NDATEVVVVNPHRIKAI---LRADGKDDVKDALTLTKLVL--SFDLKKSVLAVGAQKRLRKVLRMKRKLINNRTQVSNRIGSLLTE-	-LIRTAPVFAEESARMLVAEALNFSEYGSADAFTRNFGLTPGNSKSAGKVV-GND-TVHGNQYFKPVIVQAATAFLRRH-------
b1383bfe1a77cd1c3e				AGLDVDKKFIWAALYDPRQKVLGPERYGTDGPGLALLLSF-LDKFNPARVLLENTGVYSNHPYWVLRGHLDPTARVIVMNSRVINRHLVANKKTDKVDAQRLAQLAS-VPEFLEPSYISPPAEFAVRGMLRQRNKVTQHATRVKNRIKTGLS--	-NLQGIVGTGTWSLATILLESGPVSRFHRIGQYLSYAGISNGKDQSAEKDV-KKKPNPFSNHLLKAAFKTVAFTLLQ---------
727790ad65564e2394				-GFDVHERTTTACLAWKDGDELKRLAVATTEAALREAVGWDARLGDLPPVAVMETGGRSLLVHDALVPFVDEVWVVAAEEVARLRG---HRPKTDKEDAFSLARLAA--QGLLHPLWIPSPQVLGLRALVRTRRTCVQRQTMLANQLRAY----	QWLDTLPRCGVVTSLTLATEIGDIGRFESADCLRSFAGLTPGLRESAGKTT-GSGLSKHGNRHLRYAFMVLA--------------
cf0e786c0d9fbba9a9				VGIDVHKFKLAVCVQLATGELVIKEHFLTTPQALNELCQFLQKFRPLAHILMECTGVYHRPIYQALCDTQSKIVAMNPLLLNRR--ISDLGSHSDKVDARALANIAF-YDSLIRPSYVGTAYFFEVRDFIRSYHKSRIHVSRLRCRIHRNLD--	QRLCVMPGFGPVSSLTILLELGDYTRFTSWEAMAKFCGVIPKIHESGEMKA-KGHINRHSNKYLRGVLYQVAGVLIRSR-------
a231934646ed9f7e62				AGLDVHNQYITACVAARRGHEVEKQEFQRSPEGLDTMCRF-LGKYLIGIIVMEATTQTPFVYDALVKYTGIKLRVIHPSLIK----KYTGELHEDAHDALDLATLGL--AGLAKGSYVPQEKMRELRILTRELRFIDRDCTRLKNRIKRVLT--	-RISKVIGLSEASASSLVAETGNVARFSNRKQFLKYVGCAPAQYISGEVSR-PGHLSKRANKFARYAFTQAGRIVTSINSTIK---
089bced606b827d6e5				VGIDVAQAAHVVHLRLAHTRVVTPTTIPNTARGFTQLWARIQQARREVVCGLEPTGTYHQAVADFLEQQGADVVLISSSVAYWNRRTQDGTDKHDRKDAANCADLLE--QGKVLFYSRPAGPLAELRPLVKCLRRARSELAACKARWRTTLR--	ALLRTIPGVGPTVAAILLAEIGDVAWFTTFAQLRKLAGLDIVRVQSGQFAG-QARISKGGRS------------------------
17d53bb39c50c3d5e9				IGIDIASQTHVARAVLGTNKRFKNGSFKTSTEGFQKITGWISSNIEYSFISMEPTATYWRPVYTFMKSAKTGVYQVDPMAVAYSRKMHSSNSKGDPEDAFLIAELTQ--NGKCRKGIQKPQICLALRELMRNKKHAVKQATIWERQLRHILENL	ENLMTIPGLGPLTIAGFIAAVGDLNQYSNSSQIEKVFGFDLQRNQSGKKES-VPKITKRGYSLGRTAMYLAAFAGCKLNA-WHDYY
e3a281122cd531acb5				IGIDPGRTSHTGIIYSPDRMPLTNASIRNNRNKLEKIIKNMTRFPNQVIFAIEASGEYWKPLWHYFTQRSFETIYVPPLFVKRTRDLDDYTRSNDPKDAARITNLAY--EGRYFTKPNQPEVFNNLQQTVKTWEQVTKEATRTHLRIRSLLDKF	-RIMTLPGIGLISTARFLGHLGDLNNFDQVNKIIDFAGLDLISSESGQFKS-QRQISHRGKSALRCMLYEMNCHFVRFPNTAR---
0adfc92a6cd4c2ede4				IGIDIAKQFQYARAFDYRGIELSKVPFENTAAGFKTFQEWKENKKDNIIVGLEPTGHYWFTLGNFLKELGIKLVLVNPFNVKRSKELDNSQTKNDLKDPKTIAKLVI--EGRYSQPYIPEGIYSELRIAMGMRESLSKNLN-------------	-----------------------IKRFTHPSQIQKLAGLNLIENSSGKHKRgRATISKRGRARLRAILFRVIMPLVSKNNEFKML-
5c6a8ed24c00228629				VALDVAKMKMLVALATVAGEVVKLFRFEHETAEFLRIVRAEGVGPGMVKAAMEPTGTYGDAVRHQLVAAGVSVWMVSPKRTHDSQELFDSVSLHDPKSAVLIAKLHS--MGLSTEWKPAPAMRSRLRALVELRQHEQRREEMCHGRMEAMLARH	---------GTYTAA-VIVTMCNPRQYMTARQLEKACGLNLREKSSGEHTG-RLSITKRGPGVVRHVLYMFTLRMLQESAVVRAWY
b0475eb850f120f00f				VAVDVAKTKFVAAIAATSGEVLKLVKFEHQTAVFVGFLRALQREERKPVVVMEPTGTYGDALRHQCHALGLPVHMMPPKHSHDFAEVLDGVSMHDPKAATVLAKLHA--IKPARAWEPQSETRRDLRAWVDQRQPIARMLAIYHGHLEAMLARH	--------VGPACAAAIGSLVGSPLDFTNARALEKAIGLNLKEKSSGNTKG-RLSITKRGPGQVRRLLFMAAL-------------
de16d381b339bc2b28				VGIDAGKGRYVACVATSSGELLRKRAVRGDAAGFTALELELKALGERYVAAMEPTGGYTVCLEQFLRDVGVTGVRVHPLKVKSNRRTDLSENKSDDRDAVNIVDLVR-QKKFYVPL-PQNEANRWLLAAVREYGTLVVDRARLVARLRLILEEH	-HLDTIPGVGPVTIAVYLAHMPAPDRFTCASRVVKFFGLDVVERSSGQWQPtQRRISKRGSPVMRKSLYNAALACLQHNGVLRSFY
09e1bc26cb07555025				VGIDLGRRASHEAVLRAHGRADRRLRFTHSRAGIDGFVGELAELDGRVLVVIEPTATRWQALAELLCGEGLEVRQVHAATVAKLRALDVTGAKSDRVDARTLAGAAG-YSHLVRPDEPAAACA---HALCLERLRVRRERRRLRGAVKICLDTI	ERLNSLPGLRELDRALLLAAAGDVRRLRSARALGKLGGCAPIARDSGNSTP-KRKISERCRYQLRDAAFQAVRRLIRACPAFKALY
013ea99f19b657fa38				IGVDLGEDKQALAVTDHDVRVLARKTVRVKAFRLGEALDWRAAGFARVTVACEPTGARWLQVQRLCAERGLPLVCIQPLMSHIAREQQLTGHKTDESDCVLIARLAA-GLHCYVP-EELEEAWAHLRHLGRRRAQLITAATASGLRIADFLSVA	-RLGDIPGLSAVGAAAILAETGDPRRYDNSSSLVKHAGLAPADNASGNFAG-QAHLSRRGRPGLRLAVWRAVWPLLRHNPVMAAKH
411c1867ce542d821f				LGIDIGSSFHSVVFQNKEGYILDKEKVFNSRKGFDSMIEYLLKKHTEVHIGFEPTGIYWKNIIYHLHNKGHQVHFIKTTAIKSQRELDESSSKNDIRDANLLATLVR--EGKYIDSKLQFDVFKNLRDIGKMRAKVMVMKTSMICRLRMLIQLY	-LLKSIKGVGIVTGATLLGELGDPANFKDAASIIKFSGLDPKERSSGKYKG-KVKISKKGRYLMRTIIYFISMRLIYRDEGFKAYY
784ecb5576d12b403f				IGIDVAKRRHSAALFDPEMRQIGHIAVKNTRKDAERLLAKISERVGSPLWGMEATGNYHLPLLHFLVEHGQSVVVFNPYQVKKYKDVCLAQTDTDPHSAVILCDMLRrIRLKAREVREINPDLEQAKHMARYRFSLARSVRDRKRQTVSIVDCI	--------VTPTMMAAFVGEIGVVDSFTDPDQIVSFAGWDVREARSGDTREkRRRLNKRGRTELRDASYWLAGVSIMHEGKDSEYY
02a9a680e15a926391				AGIDVSSKTNYVYLMKPDGTKHNSFSVKNTPDGSKKIANNVSALTSNVVIGIEATGVYGDNLMIYLRDEGCDFHVLNPKQVKKFKESYSDLPKNDPIDAFVVADSLR--FGRIAKYIDDGYKYKALQTLTRARFFAVQNLSREKQRFSNYL---	-TLTSIKGIGAVYSAGIIAEIGNINRFDNHAALAKYAGIAWSENKSGNFTGeVTNLVKSGNRYLRYYLLEAADSIRKCDSEFRRYY
7054fabf12e36c8396				VGIDVGSQTNAVYATDFCSEKIFRKSIDNNQPGAVSLARKKEKQLSGLIIAMESTSVYSTHLATFLSTTEILVYCLNPKVTAAYKKTFVAGDKNDPKDALAIADFAR--ADKIKSEPWRGSQYLAIQRLTRHRLHLIEAVAREKSYMLS-----	QCFTSIPGIGPVFAAGVLSEIGTIKAFKSDESLAQYAGITWPDNESGKFKAdDKKLSKRGNAYLRYYLMEAANSVKNHLPDYKDFY
2e03cb14085d74a239	ISDha12			VGLDVSKNDYKCCILDAEGERVGKFALKNNAEDSEKLVDRAAAKKQKVFIGYESTSVYGWHLQYFLADSAPTIICFNPTLIENHKKSIGDLPKTDQIDAFVIADRLR--IGRLPHSQSSDFRYLALQRLTRHRFHIVECIVREKNYYLAHL---	TCLKSVKGIGDVIAAGLIAEIGGISRFEDDDALAKFAGIYWNARQSADFTAeDSNLRRRGNNYLRYYFGLAADQMRKYLPEYSEFY
ffbdf8e6862e9ede97				IGIDVHLDDLVVRAVDQDGHEVLERRVTNNLPGCQTALTTLAQTATRLQIGWEATGLFWLPFHQQLLSNEVQPVCFNPKLVAHFKGLVLRHPKNDERDAWDVAARLR--LGELPVSYVPSDFWQGLRRLTRYRYHLARDLVREELRFRAH----	--LLTVKGLGPVITAGLLAEIVDITRFPDDPQLAQYIGLTWEKHASGRFVSqNARLTKVGNVYLRYYTILGADRLRQFNLEYQAYY
71e1e8ebdc0728adc1				VGIDVAMEKHQYQICD-TETIYSKGAIQNDIAGGNKLLAKEAAKDREVVVGMEATNNYHICLQTFLQNNGLKVIVINPLKTSAYSKIDDFGNKTDPIDAKGICNFLL--DNKHKNIKQMNQKYLKLRELCRCWLKLKGDMTRISLRLRSRLIII	EYISSIRGIGTEVAAGILAELGNFDNFEKQSSIVRFAGLTVLRKQSGKSEG-KSRMSKQGSSYLRCFLYQAAMGTKLHSATFAAVY
135ef52757011a58e2				VGIDVSKGKSTVVIMRKYGEIVKEPDVKHTGTELKDLIRDLKGLDGEVKAVMECTGRYYEPIARALSEAGIFVSAVNPKIIKNYGNLRASRNKTDKIDSIKIADFAHyEWLNLREYSAMDDLRQQLKILNTQYDLYDRQATACKNNLKSLVDST	NVVMAMDGVGEALGPQLMAEIGDVSRFTRREQLTAFAGVDPGTDESGTHSSkSNSTTKYGSPRLRKALFNVM--------------
bbeb9f9ae6af3ca8cf				IGIDVSKGRSTVSAVGEGKKVLQKPDIYHTTEELKKLIEFARKFGDEVRVVMEYTGVYYQVVAETLHKAGIRVSVVNPVLIHKFGDNTLRKVVTDKTDSMKIARYALeNRDKLRDYASDDEIRGSLKSFVRQFNFENKTLSAHKNSLGALLERV	----ALYGVGDTIAAQLIGEIGDVRRFESKRALVAFAGVDPGKDDSGKKVSkTGDISRSGDALLRKAVYQAVEVYLLRS-------
a19a6d47a10676edd2				IGIDVSMHESTFVGLARPEEVVLRSLVPHTADALRQIAAEILALPGATAAFCECTGVYHEPVVKALREAGVAIVPLNPLLINKFGGDTLRKVATDKAEAKKIALYGLaWGWKFAPSVAEEPIRATLKAVSRQHAFFTKQKTAQRNHLHALSERM	-VVASIYGCGDSTGPQLMAEIGDVRRFKGYKSLVAFAGVSPGDSQSGTYDAaSVPIEKRGSPYLRRTLFCAVNAHLMHSPSDE---
b4ffe851c02115ea09				IGVDVSKGKSTVCIVTIEGEVLERPEILHTKEGMDILLEKIKKYKESIKFLMEATGHYHISLLNYLLEHNYFVSVVNALVIKKYGDMDLRKVKTDKKDAYKLAQYASeQWFKLSQTKPQEEIRKELLFLSREYIDFTKVQTKLKIQLTDLTDKT	-VVSNMRGTGPKTRSRIIAEIGDINKYPKANCLIAYCGIDCPPYQSGKFEAtQRHITKRGNKYLRCVGYEIMCNLTRSRRED----
a6de0314915f1c97d8				VGVDVSKAEFVVAVKNASYQVLLSGKFENHHRGFEQFIAKLNQLNYQIKVAIECTGPYHLSLVRFLQEIGICVYLYNGQTAKHLAKAYLKEKKTDALDAEILSNLLI-DGKFPTSATQQDNPFIELRSYSRRSCRLAEQIACAKTRLKDELVQ-	ENLLSIKGCGIVLMAIVLSEIGDISRFASPKKFVGFAGLAPIEHESGPYKG-EKRLKKGGVTRLSYACYMIGNCTRRHDERLMNLY
18d13ca5a3464f7ce7				CGVDPSRSGFAVSFVE-GLEEINYREYRNTMVGYETFMEDLNECEEIPKVCIEGYGDFARQLVLYLKSKGVSVYEVNPRMSRQLKD-SISIHKTDHIDAYTCAVSYM--IRRQEELEV-DGALEGLKNLTRLYSKISRATVSFKNQMKSALNQ-	EYFEEMRGVTALNMAVIISEGGLTRTFKDEGHFASYCGQAPRQYQSTSMKK--FISSPNYNRYMANTIHFMACQNVLKN-------
1095ba1c77ca07618c				IGIDIAKYKHDFCIISSTGEVIVQNSFENNKKGFQLFFSYKPYNKADVQILFESTAHYSMNLELELIDQGYSFMKMNGLIIKQFFKAQLRKTKTDKADAFALTQYLM--ANTYKPNSNRLYHIYSLKSLCRTRDRLVRERSKFKIYITNELDKS	-HILSIPGIAEISAGSIIAEFGDIKNFESPEKMLAFAGLEPSIRQSGTLST-EGHMVKHGSGYLRNTIMRVVNSLVMHDQVFYDYY
06be107fbee863084a				VGVDVASEKHDVSIMRDTGEVIRDNTVPNKESGYKKLLDEIEKAEDKVRIGLESTGVYSMSLTEFLATHEDSVILINPILTSMFESCHVHYAKTDKTDARGICKFLS-KNEDIRPYAIVSYHTRQLRALYRERTKLNKRLNQDINRLKGQLHIA	-NLLTIPGLGAVTVGGIVGEIGDASNYHGSDCLVAMAGLNPKVYESGNYAAsHTRISKRGSSYLRNALYMAAQSMYMHG-------
05729fa7abafcd3c12				VAVDCAKARSKWMLCNFYGRVLIPPTVEHGRAQLQQLREAQEHGLKDHLVAIEMTGNYHRPVQRAFRKAGSETRLVHPFASHHYRLPASADIKTDDTDLAAIFRAAVnGFGLLEPV--PQETYQRLQILERHRRDLVEKRATLQQQIREVLDRC	-LLLSHPGINVVSASDLAGEMGPIEYYVHAKGITGRAGIFPSRYQSDEVDRaDGPLAEHRNARLRAALLRMADCLIKCNAHYRA--
d8fcf0aec29a41db98				VGIDAAKATHKAAICNGHGDQFCKFNLRNDSEGVAFLHARLCHKFEHVLVGFETPGSWAENFADTLVTEGLPVINMHPANVKKYRE--NATTDNDKLSAQTICRCLNqKEGSQRL---VDDTYSELLMFSRHHGRLIRQRTQTTNRITTFCDMY	ALLTTICGIGVSLAAQITAEVYGRDRHQGAEGKVNYAGLSARGLQTGGDQKkRQGKARKINRHAKRIILMASESVAIHDGELTQYY
bd17adf3db15b623ec				VAIDYAKKEHRAMIVNGGGEVLRQPTVTNNAEGVAFLLDAHAIKPAHVVYGGEDEPAYVANFLAALAAKKALTVRVHAADAKKQRDQM--SASTDDLDLLGIAKCILtRRVTLRLTDEPSRRILALRELLRGRRRMVFSLTAVKNQIHSLADRL	-FFTTVPGVGIILASALAAELGADLHTASFSRQCAYAGIVPRTSQTGGPGQtQGTSLRRCNRILKDYLVQAASKQQQWGPEFKAAY
7799dd22de1cd708ff				--IDVSKHFHVALLHDIRCQPLSDFEFSASNIGFASFTDRLEAAFQLVLIGMEPTSVYYEGLLHNLRRRKLQLCIIDPAAVKENRRQHLRTQKTDQIDAAAIGELLT--RGLYTPAYFSSPQAILIKEVARSLNDHRHQMLALWNRLLTRLDRV	RHLPAIAGNSAKLTAELIAALEDWQRYETIQPVWAAAGFAPIAEQSGSSSA-KPKISKRGSVHLRNAIYKMTCSVIWHEPTF----
4a113152407e77462f				VGIDVAKQAHVVCALEAPSGALHKPRIEATSEGYQSWLATAGREPQTILIGLEATGVLWEPLDDALTQAGYTVLVLNPRQTASWATSLGLRAKTDEADALTLARGLL--AGLARASTLPSESIQALRVLTRARRDLIQARTAARQRLHDELAVV	QRLQQIPGIGPNGAATIRAELGEITRFSSVDEVVAYSGLDPRTHQSGAFVG-QKHLSKRGPGALRHALYLAAFVASRCAPEWHVRY
a6b107992a40438c74				LGIDVSKSSHRIAILDREGELLTKFSIESSQKGFNSLIEKVKTLHDNLLCGLEATGNLWENIYSLLSSAGFKVIVLNPYQTNKYHQLLAKKAKTDDIDALVIAGLLR--SKEHINSYVPDDLIQSLREHVKLRDKLLKDLKDYKRQTYSLLELV	----SIPGVGKKTLAVYLAIVGDTLRFSSTKHLIGFIGLYPKIKQSGESKN-LPHLTHGGSAILKHALYMAAVASLIHNPYLKSIY
1155a6b294cb61f261				VGIDLAKGDSKVAVIDDSGEAIFKPNITNSKEGIRKLLSKSSYKTGQIVCGMEVSSNYWENMCSYLKEKDVAPILLNPYQVKKYRQAMGFKIKTDPIDAIAIAGLIC--GRKYDSLYISDDNMMELKELVRIKYSFQRRVKDLKKSTSSLLYLV	DILNSIKGVGIGTIATFKGYVGDVSRFSSSDKLISFIGFYPNIFESGKYRKkNPTIQKAGPKELRYMLYLASVACIKHNSQLRKYY
fe1af3579cbd9fe840				VGIDVSKHFHVAFVIDENEKIVSSVTFDNNLDGFKKFLNVIDKDLNRFSVALEATGIYFENLFLFLKNKFAKLILINPFISNKFREFSNNKSKTDKIDAINIAKLIK--NNTIISSNVNEEFLSEMKYLNRFKLEKQKLLKTYKVQLSELIYVV	-NLFSIPGISDKTVITVLSEAGDLNRFKNAKKFIGFIGLFPEITQSGKFNK-YKSISKKGNRKIKTAFYQAAVAAIRCNPEMKK--
2542340990a9e83405				VGIDIAKSFSVCSVIDDKEEMIIKPPFKSTTIGFKKLINNLNCSKDKIIIAMEATGLLFENLYRYLKDLNYNVILLNPYQTAQYRNMITMKVKNDNIDSLVIALLIK--SGRYSKGYVNEEQLQSLKVLFRHKENIKEKLKSLKRETSSLLAVV	-NLRTIPGVSDGTLLAILSECGNLDRFKDEKALIGYIGLYPTQEQSGNTLK-YGKLAKRGAKYAKKALYLAAVCAVRHNNELKQI-
fb7715800752d18035	ISBth13;ISCth7			VGIDIAKRKHEAAVIDGEGAVIIKPSFTNNCSGYNRLLAMLAKAKDEVSFAMEATGHYWLALFTRLQKEGFRVQVINPVQTNSIRSFYIRQAKTDPRDALLIAEVIR--FGHFSESTLHPENIYELRELCRGRHAIVSMQADVKRKVVALLDQV	--ITTITGIGPTLGAYILSEIGDISRFPSAAKLAAYAGIDPTMRQSGEYNGvRNRMSKRGSPYLRHAIWLAASSAVLHDPALKLYF
84b586f5fac8c82f7e				VGIDPHEDILGIVYLNCAYTIIKGFSIPNSKSHFDSLIKDIANSIASLVFVIESTNVFWRPLFSYLVSKNLPVYTVNSYQTNSSRKTKMRKTKTDLIDAKNIAELYL--QGKAHQTKFPPEVLFDLRELTRFYFWLSDLKGRFLNRIYAYIFQV	-KLNTIKGLSPVAQAGFLSELGHHSWFNNADEVLAFFGLDPAIGQSGRRKGqGKHISKAGTKFGRETMFLASTPVMFHNPVFKQKY
8152538d4731c623ea				VGIDIGKEKHAAAILGEDERLLTQPFFVNTHEGARKLWAAIERHAGPVRVGMEATGNCWKPLHDYLVAKGAAVDVINPIVTSASMSGDVRGRKTDKRDAVSIAETVM--RGKHAVRRPEGEDEKELKCLTRQRRCLVDGRSGMKNRLRDQLLET	RLMDGIKGAGKTLPMVIASEFGGFERFEKAKRLLAFAGCEPRIRESGKWKG-RTMVSKRGSGQLRLALYLVANTIRLNDDFFKAVY
d179ed1ca6c6a92ea8				--VDVSKAKLNICLMTSWANHIVIENSKKWVEWFYTYLST-NLFSKEAPIIIESTGQYH-LMICLILSKEFNVKLINPIMTKQATRCTVRNTKTDTTDAELLANIWIvSWYKLHSYNDS-ITT-------------------------------	-QLASIPWISERIATMLVIWFWN-HEFQSKNQLYAFTWYDPKLKQSGQSAL-YGRISKRWNPYIRKILYQASWLRM--NPRFKSRY
75b89551cdd545ce73	IS1112a			LGIDHSKKRATWALH-QSGKCVHKSECTSPAE-LSEQLEQQGYSPEDMIIVSEATGVYHEAYADYFRKAGAQCFVLNPLEAKHLLKSQLRKRKTDSIDAEGLARICEfSGGTELLVKRSRPLDRAAKRILAVRENLVEKMADLKRNFRSTLESV	ETLNAIEGVGKVLAMKLLAYLQDWSNRKLSGKLLAYSGLDPIVAESGDYKG-KRKISKRGSSALRHTLYQAAYSQTQHHEGSKERY
b91e322c26817ec6fd	ISC1229			VGIDMSKGDFHASFDDSGRTEVFA-NAPDGYRALESRLVKNGFAKGGTTVGTEATGTYHLPLAAFLAREGWRVVVINPLITSRLAKSKVRSAKTDRIDAGIVRRAAA--QGDGYPFVE-TPETMTMRSLSSQRAVLVAVRAGMRRRIE------	RLLRSIPGVGPASSAAIVATVSDIRRFDHPKRLVAYLGLDCRVHESGSSVRgKGYLTKKGDGLLRHALFMAAFIAARRNPDLKAYY
17d9a9a3ff02ecef10				IGVDISKNDFLACFNEMDKPI----KFANSNLGLTKFFNHIGCAKDETIIGVESTGAYSLPLAIIGARKKYVVKIINPIVTKSYLGSSIRKVKTDKADARVIRSCLI--GGAGAEF-KDTAEETVLKNLIRQRYFFVKLKTELTLK--------	TLLQSIPGVGKITAMTFATEIGDIAKFSSPKKLVGFVGIDSKIRQSGTSLNiKGHISKRGNRIIRKTLYAAALTAIQRPSLFRDFY
0975ccac8b6ca942cc				-GCDVSALKLDISLVDEQGVEQWHDQVSNEPVAIATFLLTSGTYPDDRLVGVEATGILHQPFADTCVTLGYTCLVYNPIQTNQQIRATIRGKKTDRTDAVMIARIGM--MGQARPYVP--DSYRAVKYYTRGQAKLSGMSSRYANHLSAVM---	ERLRSIPGVGPYVAACLIGEIQTMERFTSAKALIAYAGLDAKIRQSGHSINnIGRLSKRGSPHLRRALFIAANIARRYDPDFGAIY
3ab2c156bed471e3fe	ISC1190			IGIDVSSQKLNLHFLE----TGADFEIANTEKGICAFLRQEKLNVGNCLFGAESTGRYHLTCQETLVRKDFEFRLINPILTGKKIASSIRKKKTDKNDARLIAQIVS--QGEGRVVTLE-QLNVSRRTLLRTRSSVVNQRTGIKVILK------	KIIQSLPGFATRLSAIVSVEVGDFSRFPTATQFKAYVGIDPKVIQSGKSLK-TGRITKRGNAHLRSAFYLAAQVARCHDPELKAFY
7d86d34354768cdab2				VGIDVSKDDFKAAVKDSKNETLMPGTYKKDKPGMDSFMNDLKEEHDHVIYGMESTGIYHLPLYQYLLDAGEDVKVFNGLELEGFKQSQIRKTETDEIAAERIAEALI-LEREPSHDPSEDPSLIRIRELERLRFRMVKKTSKCKTQANRVMDII	---LSVPGIGPITAGVILGELRDPSRFSSGKEVTAFAGLDPSVKESGKMRK-EGKISKRGPPNLRAALYKATLPAITHNPVCKEFY
0eaab681bcba619f04				VGIDVSKYKFDACVMNDEGEILLEPTYFQSKDDMDRFILDIENTRTGLKIGLESTGTYHRNLMGYLLHHGYEVKEYNPIEICTLRKGTIRNAKTDKIDAKLVAKAVRlDFIQNTERYLSDQDHIRMRELGLLHNNLAEKVALLKTELKESLTVL	----SIPGMGPISCAIILGILGNVKRFKNSRAVVAYAGLDPRVIQSGKSVNrRGGISKRGNRYLRKALHNAVLVGINKNPVLKRKY
123457c5c47b88c6a7	IS1000A;IS1000B;ISCARN57;ISCARN67			LGIDISKKTFDVALIRDPESMKAKRQFSNTPAGFQDLQNWLAHGAERVHAVMEATGAYGDALAEYLYATGHLVSIVNPAQIKAFGQSQLQRNKTDRADGVLIARFAW--ANNPGPWTPPEPEHQELQSLVRHLDDLIEQRTQVSNRLS------	ELLDSIPGIGPETAARLLAEMPKLGEFDSARSAAAHTGLTPKRRQSGTSINaPTRISKIGNSRVRYALYMPAMTALRSSKEFKEL-
b9f175981110e4f41a				LGLDVAKSSCVAHLLTDGPPRTI--EFENNPRGFAKLIRWPGSDAAAVSACMEPTGNYHLDLATRLFEEGYTVFVANPWSVKQFGKAAMNRAKTDRADARVLAQFAR-AGLCRHPWAPVPDELAELTALNRRRDELMERKVALSNQRH------	RLLQSIPGIGRVAAAAIMAEMADWRRFDNADQLCAYAGLVPQPHESGESVRkDTPLCPLGSHRLRRACYMPGLVVIRTQALFPEF-
46ffc8724f857a084b				AGIDVSAATLSVAVR-GSNDVVREYTVSNDDAGHRTLCRILKKDRRPVRVAMEATGNYHFDLAMLLAEQRIEVMVVNPKAARKFAEAQMRRAKTDRVDAHVLLEFLE--RMEFTKWLAPSEAFLRFRMLGRHLTSLIVQRVAAQNRLHA-----	-ALVSIPGVADRSGIQILAELAILAQDMTPDEVVAHAGLDPQPRQTGNSDP-RRGISRVGNPRLRGALYMPALVAAKHSPAVAAWY
98bdc09dcb38178249				VGIDVAARKLVA-----SGERALAATYDNSSAGHSQLIKDLRRSRRTVRVVLEATGIYFLDLACELVAAGIAVMVVNPKATHHFAEAILQRRKTDPVDAAMLREFGR--RMDFVPWQPPRQELLAFRALTREVQALSKAVTAAKNRLHAV----	---DSAPGFAAKAAVVVVGELAVL-PPMTARQWVAQAGLDVREECSGASLArRPRLSKRGNKRARGSLLSRA--------------
8f749e88757a08a04b				LGIDVAEGSCVAAI-D----GVKPRSFTRTGDGPAMLIGWSKRLLANILAVMEHTGVYSEQWAGLLLEHGMGSALVNSGRVKFFAKAMGLRHKTDKVDALAILEYAK-HFKP-VMREPKSDNERALAALTKDRATFVGMRAKMNTQKK------	EILKSIPGIGKVNIAEFCIHLTVI-MDCNAKELTALTGLSPKHKESGKSVHgRSKIDKQGWGEMRKNLYMAANCAARHCPPFAQFK
54cf08d878bf59d4ff				CGIDVSKNDMVAALIDREQPKLPSRKFARTIDGLRDVLEWHGADEAGLRVLMESTGNCSRELLQWFQNHHIPVSMGNPTHIKHFIDSEHLGNKTDSLDAKAIARMGT--TQKPRATPLPPPEYLQLQNLVRARDTLKTKMRSLEVSGKAMLD--	EIMCTMPGVSIISAATILSEMGPFSNEYSRDSFSAYTGLRPVQSLSGTSVN-KSRLSKCGSPLLRKVIYMCSLHSVSKIPSLKSFH
1663fae31e7579a5d6				IGVDVSKKSFMAAAKFPEGKAVDSAEFGNNRAGARRLCKWLENYGGPFGVAMETTGPFSLKLYGNLQKTGLHVAICNPLSVSYYMR-SLGTNKTDKADAAGIARYAA--HIRPCKYREPSKDEAELKRLTRDRTFMVDSRTQYKNRL-------	ELMKSVPGVGTSSAAVIYGELGPLSGY-TRKQLSAMSGICPATRQSGTSLH-KGGLSKRGSKWLRRILYLDSMQTILGSPAMSAFH
605d92847780a3e9e0				IGVDLGQSSFWAAVAAPEPKRWPAKEFPFTKGGLHAFCGWLCGDAGAAGICAEALAPLAWKWMEQLNGRVAPVALVNPRYPKDFARSLGIQDKTDRIDACILAFFGR--ERNPEARPLPAKVWRQLHELSRLYSAKQQDLTACSNRLRG-----	KRLQTIPGVAQRTALRVLAEMGDL-RQYTRNELTALAGLYPRQYSSGTSVYrKPRLPKTGNQHLRTALYFPAMTAIRCCPTMADFV
6435772275fd2b097f				IGIDVGKDKLWAAAADQKP-----RCFEHTAQGIGELYAWQANPPDILHFCMEATGVYSQSLVRLLQYPQARVSIINPGQIAAFAKAQLRRTKTDKVDALTILAFAQ--SQNPAPWKPESLVLQQLQALVAQADALRSSISQWANR--------	DLLCTIPGIARHSATRILAYGKSPLTEYSVRSLVAHAGLAPRHHQSGTSVYrKSHIAKQGNKQLRHALYMPTLVGIVHNPIIKAHY
29dfad23fe58ba44c6				VGIDIAKHALQIFCK----ELSLEQSVAYEAQELNALIKRLKTRRSKVQVICEATGGLEALLVQSLCGAKIKFSVLNPRQVRDFARAQNKLAKTDKIDAAILADFGR--RMQPAPTAMPHWRIQQLAALMARRQELLDFCVAEQNRL-------	ERLAQTKGIGSVTALTLLATMPEL-GTLSRAKAAYLLGVAPLNCDSGKWRG--KRLIYGGRRVARSALYMAALSASRFNQVLRPFY
60a72298377c62fcb7				------------------------RQLPNTPAGHLRLRTA---LPAHAHVILEATGGYERALVAALHAAGIALSVFNPRQIRDFARAKGLLAKTDRLDASVLTLYGQ--CFEPEADPAPAPAQCELAELVSRRSQLQQWKISELNRIDHH----	-RMQQVCGVGRTVAAIMLADLPEL-GTLSRTQAAALAGLAPFNRDSGPYRG--QRSIRGGRSTARSTLYMASLSAVTYNPILRTFY
bdbab26d5fae4b8a84				AGVDVAKATLQLHLQS------RQSEFANTPAGLRQLLKQ-LQKAPGVHVICEATGGYEQAMVKVLHKAQIPVSVANPAQVRAAAQALGQRAKSDPIDAQGLTDYGQ--RYQPKATPPTSPTQEQLVALTQWLKQLISGQAMAKTQ--------	-CLDDIQGVGPRTAWMVLAHMPEL-GRLNRQQVAALAGLAPWTRDSGTMKG--KRYIGGGRPEVRVALYMAALSAARSNPVLRTLY
8d986ad7a2afa4f5d5				LGVDVAKAHLDVAGAQGSGA-----RFANTPAGLAELLQWLKQARQPLQVICEASGGYEQGLVRVQKSGAFQVSLVQASRVRQYARAAGILAKSDALDARVLCAFGE--ALRPEPTPMIAPEQERLRELETQRRHLSRVLVAEQNRSAQLL---	RKLTAVAGVGPRTAALLLAQMPEL-GTLNRREAAALAGLAPFNHDSGTFRG--KRAIRGGRGAVRTGLYMAALVATRHNPILRPFY
c11c33c97e6fb9d666				AGVDVGKRHLDVAVHGLEEQI----QVCNAAAGLSEMVAW-LKAREVGRVGLEASGGYERAAVEALGAAGFEVVLHQPMEVRLFARLKRTRAKNDRIDARIIAAATT-QVEAVRAA--QDPRLQELAERLTAYEQITDQLAALKTFMEH-----	RLLLSLPGVGPVVAAALIIRMPEL-GSMKRGQAASLLGVAPFDRDSGQFKG--LRFIQGGRSRPRRLMYLAGLIAKRFDAGFKAFA
04eeb4c6084aed07f8	ISAli16			VGIDVSIDRLDIAIR-PGGR---AFCVTNDAAGWAELIAR-LPRGAIAAIGLEPSGGYERGIVRVLAAAGFSVRRINPNRLRQFARAAGTLAKNDHIDARLIADYVT--VMPTRVV-ERNPALERLAETVTMRRHLCDEHIAVESQ--------	RLLCSMPGVGPTLGYTLLALMPEL-GQIGRKQIAALVGLAPYNFDSGRFRG--QRHIYGGRIGVRNTLYMPALAAIRFNPALRSFH
143d03373ed44c14c4				VGIDVAKDKVDACIRA----FKLRQTWLSTARGHRKLVAW-LRKHQVNKAVMEASGGYERDWARVLREAGIEVRIVDPKRVRSFALSAGRLAKNDAIDAEMIAWFAE--TFSEAPGQPHDAAREELQALVKARLDLIDFRMRLVSR--------	EIIESVPGFAQTSSANLVAGMPEL-GQVSDEIAAALIGVAPYDDDSGKRRG--ERHIKGGRRWVRNAIYMPCVGAAQNNPVLKAYY
6fe76de4df98439b55				VGIDVSKNTLELALDNKS----DTSCFSNDDKGIAALTAAVRSAEKVGAIVLEATGRFERQAAATLCAAGLPVMVINPRQARDFAKAMGFLAKTDAIDARALSHFASsEKRDSLWMRLPDPEQIALQELVTRRRQLIEMRVVEDNR--------	RLIEQCKGLGVSTQATLLAALPEL-GKLSHKAISKLVGVAPLNCDSGKYKG--RRFTWGGRADVRSALFMDTLSATRYNPLIKTFY
919758197943e7e5ac	ISBcen8;ISBmu9;ISCARN26;ISEc32;ISKpn42;ISSm3			IGIDVSRDTLEIARSAQDGSW----QRPNDSTGTEVLVAE-LVELHPALIVLEATGGYEFEAACALQSAGLAVAVVNPRQARDFARAMGVLAKTDRLDAHVLAEFARvHQHPQRFIPLADEQQQRLHALVQRRRQLLGMLVAER----------	QVLGGVKGVGPVTLAVLLAEMPEL-GHLCRRRIAALVGVAPLNRDSGLMRG--RRAIHGGRPDVRRTLYMATLSAVRFNPVLRAFY
2bd7106754ef2f9c97	ISMae40			IGIDVSQDTLDMAAY-PTGQIW---QYKNNKSGIAKVVAK-LAAISPKLVVMEATGGLEQALKNALDEAELAVAVVNPKRIRDHGRSMGMLAKTDKLDAKVMAHFAA--KIEPQPQPPRDKGERELDNLVTRRNQLSDILTAERNRLKDYLDEA	-LYKSMKGVGDIFSSTLIAKLPEL-GRLNQREIAALVGLAPVNKDSGKFRG--KRMIQGGRAVVRKVSYMPVLSAIRFNPAIRALY
fc8869e038f3b816b6				IGVDIGKRWLDVARED-AAKV---ERHVNEAAAIAALMGT--LDPTCDIVVFERCGGYERELEAALAAANVPWAVVHSARVKAFRQVQGIKAKTDAIDARLLRAFGR-DHLNGGKLRLGRSEDVVLDALMARHRQLKAALHAEHCR--------	------TGVAQATARALLAELPEL-GRLDRREIATLGGLAPRVHRSGRRQL-RRGLVP-GRTCVKVILFNPARTAMRWDPEIKAF-
c6c28bcf5c3330cd02	ISPtu2;ISShwo3			IGIDVSKARLDVSAHG-----GSSFAVENTEADIGRLCEQ-LKALAPELVVMEASGGYERLCVAALAAAGLPVALVNPRQVREFARATGVLAKTDRLDARVLAHFAAvVRPPVRPL--PDAQHQVLEELLARRRQMVAALVAEKNRL-------	DLLRSFKGIGPVSARTLLAELPEL-GLLNRKQIAALVGVAPIARESGSWRG--RRSIWGGRGQVRAILYMATVTAMRANAQIRVFY
03441b38a0e3f2d161				IGIDVAQADFVVA----REGVAGSRSYPNSDRGHRDLIRDLSRDGKLERIVLESTGGYERRLVAALGGAGLPVVVVNPRQVRDFAKSTGQLAKTDQIDAHVLADFAA--RIRPEIRALPSEEQEELKDFLARHDQLVQMLVAEKSRLLQ-----	DLLQSAPGIGKGVSRTLLAFVPEL-GTVSAGEIAKLAGLAPLNRDSGKFRG--SRHIGGGRPRVRATLYMATLAAVRWNPVVKVWY
b7a271e8012dd4c4e9				VGIDVAKAQ-GAIALRPAGERW---AVPNDTGGVVMLVER-LPALHPPLMVLAATGGLERAATAALATADLPVVVGNPGQARACARATGPLAQTEAVDARALAHCAA--VLRPTPRPLPDAQTQERRALLGRRQPLIGMRTAEQHRLA------	DLLQRAQGIGPVCARTLRRERPAL-GMCTRQQLAAVVGVAPRHGDSGTLRG--RRMIWGGRAPVRPVFSMGTLVATRFTPQIN---
fe2eefcb2517e96f68				VGVDVSKARLDVAVH---GGTAW--SVAHDPKGIAALVTR-LHALAPARVVCEATGGWEGALVAALHAADLPVAVVNPRQARDFARSTGKLAKTDTLDAAMLAHFAQ--AIQPAAQPAPDAETLALRAVLARRREVVVLRAGERSRLTLAL---	ALLESVPGVGPVLAVTLLAALPEL-DTLTHKQIAALVGVAPLNRDSGTKRG--RREIWGGRNGIRGPLYMATLAATRCNPVIRAYF
4dcfc1f83decfbc8bf	ISRfsp2			IGIDVCKARLDLHVL-PTGESW---STKNEDRAVATLVSK-LGALKPTLIVMEATGGLERRALAALLTKGLPAVAVNPRQVRDFAKAKGILAKTDSLDARVLAMFADgIRPAVRPA--SDKETEELDAVMVRRRQVVDMLSAEKNRLSA-----	ELLQSVPGVGPILSRTLLAQLPEL-GTIDRKEVAALIGVAPMNCDSGKRQG--RRVIWGGRAAVRAVLYMASMSAIRCNPVISNFH
5665986e8333e19845	ISMex17			IGIDVGKDRLDVAVR-PSGESFVT---ARTGAGIEDLAER-LKKLVPRIVAIEATGGFETVVAAGLAAADLPVIVVNPAQVRAFAQALGKRAKTDPIDAAVIAHFAE--ATKAVPRPLPDEMTRLLADLIARRRQIVEMMAAEGQRARRVTD--	DLLASVPGVGPVVARTLIAELPEL-GSLDRRKVAALVGLAPWTRQSGKWRG--KSFIGGGRKTVRNVLFMAAMVAARHNPILKSF-
b575da0a30c22c1f6b	ISHne3;ISMno7			VGIDVSKDRLDVHVR-PSGQT---FAVARDGKAVDQLVVD-LRILAPTLIVLEATGGFEIAVAAALASAGLPLAVVNPRQIRDFARATGRLAKTDTLDAQIIALFAE--RIRPEPRPLADADSQDLAELIARRRQVVEMLGMETNRFHQ-----	DLLTSVPGVGGVTAHTLIADLPEL-GQLDRRRVAALVGVAPVNRDSGQMRG--KRTIAGGRADVRSALYMATLSAIRWNPIISK--
179737923f8f92f6e7				VGIDVSKARLDVCILAATE---TSFAVDNSVAGIADLVER-LRALAVTRIVIESTGRYSRLVAAELCAAGQPVCVVNPRQARDFARSLGRLAKTDVIDARSLAEFAR--VAGLRVVEKQPENQAILDDRITRRRQVVQMRVMERNRLEGV----	-HLASVPGIGDSTASMLVTDLPEL-GKLNREQIAALVGVAPMNRDSGTLRG--KRAIFGGRPHVRATLYMATLSAMRFNPVIKV--
1977220876f73b9db1	ISSde13;ISSpi5			IGIDVSKAKLDACSL-PSGQCL---TVDNTDEGIAQLIVWLDPQQPIQRILLEATGRYERRVAAQLLEAGLPVAVVNPRQARDFARSLGKLAKTDSIDAAVLAEFAQ--QRHARLCEKQPQNQAVLADLVTRRRQLTGMLTMEKNRA-------	DLLTGVPGVGQITASHLVAELPEL-GKLNRQQIAALVGVAPVNRDSGQMRG--RRTIFGGRASIRSTLYMAAFSAMTWNPIIQRFA
36ea01d3ea705df1fa				VGIDVSKNHLDAHIHE-TGEA---FRVSNNDAGIEELLAR-LAGVEPERIVMEATGGYESAAFAAMSVRGLAVALVNPRTTRHFAKATNRLAKTDQVDAACLAEFAA--ALRPRITPMPDEEATELDFLITRRRQLVDQLVSEKNRRT------	ELMQSVPGVGPTTSASLLAHLPEL-GELDRKQIAALAGLAPYNADSGQSSF--PRHIRGGRASARTALYMATVAAVTHNPLLRAFH
ae43e6d792e841c0f1				--VDVSQEKLDVYFANNNEYKIVK----NEPKAIKKLVRL-FKKWNADLIVFEPTNVYHRPLQVICQAEAVSYAVVDSYCVKRHKDSLRKMAKTDKQDAYYLADYAK--KHDIQPQTISHKNLHEMQELMGKYSELVEMRIQTKNR--------	-IMVSVPGIGDITAYMLLAFVFEL-GSLNQRQIARLAGLAPMDYQSGKYIG--KKFISGGRSKVRKALYMPALSAVRKIGFI----
524eab555dd32ae83f	ISHne4			IGIDLSKDRLDVFDP-----RIGRASHANSAAGIKALFAA---AKPEDIVVFEATSGCDRLLLEACAKAGRPFVRVNPLHAWHFAQ-SLNLPKTDRVDARMLARFGS--ERQLAPHLPQDPARAELAELADRRDQLKRMETQEKNRLRK-----	TLLRTAPGIGPVTAAGLLAYLPEL-GHLDRRAIASLAGLAPKARESGKFRG-QRRIGA-GRETVRRLMYMAALSLWRN--------
5c8f50a49e9dcc5266				IGVDVSKLKLDIFIKQTDGKGDISQELPNSPEGFKTIKEL--ALKHGAVVCCEPTGGYEHQLVEYMQKAKVPVAYTPGTLVRYYARAQGNKHKNDRIDAKMIAEFAI--NSEIKTATQKDALLDRLCRRMRLYRFIIEERRRLS----------	----MVKGVSKITAISIVTELPEIGQLGDA-QLFAMAGIAPIEKQSGDKEW-RRK-IYGGRQRVRSALYMSAVASLSHNTIMRQYY
0a555e8f14451fcb97				IGVDVGKSSLDVCFPD--GKK---EHLKNNKPGRARIIHA--AKKLGAIVCFEATGIYEEDLANECLAAEVRAARLDAWKTRQYAKSRGRIEKTDRLDSEMIRDFASlEEGKLPFVKPRSAAHSLIKEYAKIRENLMKARVVVSSQL-------	RRFLEVKGVGPCLVRAIFAECPDIGSF-SKKGIAKFCGKAPIASKSCTVEK-QSRMRR-GRQGLRQAFHMAALSASKHNHVLCETY
892ae24f8b89ae91da				-AFDVAKSKLDFAEIADSLKQ--QGCINNKISCIKKHLSQ--YDKDSVRIVFEPTGTYSDKLEHTLIEMGFVYNRINPTQSHHFACSIGVLNKTDRQAAFTLAQMGK--ALDLPIYQPASQSVKKRKGLLKALSNLETEQERYKNRLHAEVQ--	---MTVCGIGEVNAVWLLTFTNGLENFDVDKRVVKFLGLAPGSHRSGSSINkKSGINKGCAGKIRGNLFMGAKSAIRYNPACKDLY
ce23e47545350b3879				VGIDISKEFFDICQMQEDGKVVKTFQITSDRRGFNELIYS-IPKQENPLFVIEKTGPYSGNLEYFLNKEGYNYFVCNAFEVSRLREVFSYKTKNDVIDAWVLAQAAR---LDVIKHSSRGSEYTYLRDILERIYDLKDRKTALLNQIQACVVES	ELLKSVPGIGNITACHMLAIMGDHKRFDPEKRFSSFTGYGVVEYSSGQRSK-RYGLNKRGDPKLRGLMYMAAITAIRVDPDLAKKY
27d5b727eb7f0b1a66				IGIDISKDTFDI-----WSESLGHEKYENTQKGFRRFYKL---LDDRTYCVMEYTASYYQKLALFLYEKQIQVSVVNPLTVKRFIQMKLQRNKTDKSDSKMIALYAK--EQDVKLWKPAADYIEQCSFINTTISVYFKQTTALKNKLHS-----	TNLTSIKGIGKKTAILLIVSTDGFTKFENARQLSSFFGLAPTEISSGSSVRgKNRISKKGNGMVRNHLFMCSFTASQTNLQCINL-
235c3a5f30c3b51b9c	ISCaa14			IGVDISKATFDFYFNDHNSNY---GKLHNHQEGFEVFINM---LPQDPWVVMEASGPYYYQLACFLSQQGIPVSVVNPLVIKRFSQMKLQRTKSDKADARIISEYAH--IATLRSWRPPSEDMHHLQQLFTTLEQVIKQRTALGKQMM------	KNLQSIPGIGPKTSILLIVSCKGFIPFQHYKQVISYLGLAPRIYQSGTSVRgRARICKMGMGKVRACLYMAARSARRHNTACRRLY
239b678adbf2007ec8				LGVDVSKLTLDISCAAHNL----HLKIENSSKGFKKWCNGNAFDLKDTLVVLEFTGGYEYRFIQFCESQRIAYTRISGLEIKNSMGMIRG--KNDQVDAFRISRYGEeKIKRLTPSKPLDVNMIMLKQLLSFRKRLVRERAGL-----------	RILTSIKGIGKVNAWMTLAYTENFNLFADARKYAVYVGVIPFERSSGTSVKgRPRVSHMAQKELKQELNQAAKTAMAHDPEIIAYA
2a2939fc5177465c41				LGIDPGKSFFAATLMHSTGERIWKAQFDMSRDGFEALSSS--LPDGDLTVGIEASGRIDDNLLAWFGRWKIKVIRVNPGQSARFGGPKPRRDQTDGSDSDHVGEFTRvYANRLEAF-EHDPQAQAMTRLINERQHRVDELAATKNRIHEQLLVC	ELLDSIPGIATVAASTLVLGTRGLARFDSGSALAAQWASCPERTQTGTSLD-KTRLTARGDHKRRAMLYLATQIACMYDPAF----
4d0f3aa34c26d89383				LGIDVAKDTLEVFDWTHERRQ----VIPNEAAAIRAWLKG---FPGPLALSVEATSDYHFTLVDEAHALGHTVYLINGLQLKKYREAVHRGHKSDPDDAWLLARFLDaERKNLRPFTPPCAKARRLWQEIKRRGSVVTKRQDLQQSLK------	---LTIPGVGPANAAALVCAYHRA-AFASADQFIAFLGLDVRRRTSGRFKG-QQKLTKRGEPELRRLLYCAHKAARSY--------
0451dde24de96eff52				LGIDVAKDHHVIYNWQTKQ----TTRLPNECGDIKAWLKT---FHGPVRIAIEPTSHYHMIMVDEALALGYEVYLINPRQLLHYREAVNERNKTDPLDAWLLARFLEhEVDQLRPFKPRDPRAQRLWSLVLRRATVVKSRQQLQQSFA------	--CLSIPGIGEGNAGALVVVYHRG-CFAGSDAFISYLGLDVRIRDSGHFKG-KRKLTKRGPPELRRLLFCASHAAR-HYHRFAEYY
6efa36db3fe4f42df5				LGVDVGKQTLDVWCRDGTGHQ----QIANERRAIARFLKG---LSGPAQLAIEPTSSYHLEPAEQAHRLGHEVFLVNPRQLAHYRQAVGQRNKSDVSDAALLARYLErEGSELRRFKPLCRDQQHLWGLVKRRALVVNMGQQLRQSLR------	-RLRTIPGVGPVNAAALVAAYHRG-EFRNADRFIAFLGMDVRIRQSGQYTG-KCKLTKCGEPTLRRSLWCATQPARSY-PPF----
e2e0bc6a22f793b1ad				-GVDVSKGWLD---IHQHGEEAVE-RIANERRAIDAFLKR----FPAGALAVEATNTYHQLLVERAVKRGLVVYVVSGYQIKHYGHALGQRMRTDKIDARLISRFLArEIDQLKPFEPKSPEHVLLWTLLKRRAKVIQSRQQLRQS--------	QRLQGIPGVGPLTAQALVAAYHSG-SFAHHDPFIAYLGLDVRAKDSGTFHG-QRKLTKHGDGEYRRLLYCAAVAACRMPGYFGERY
d7ec74f23f7ba6f780				-----------------------SSRVGNTKQELRKWALA---LSEDAVVGMEPTARYHRAAAHAVLEAGRTAYLLNPFQLKRYHDGSGSRTKTDKVDASVAQSYLNqHKHKLHPYTASQRDGEPLKDLLEYRETLIDKRAAVRQS--------	-RFLKMDGVGPVTGASLTWMFES-REFETRNAAVAFAGMDVAIRESGRYKG-KAKLTKRGPAIIRRNLYNAANSLRRIEKP-----
810387049ef560da0d				IGVDVSKDHLV------WGERQGPHSIDNSPKAVNRFLAG---IGPDALIAMEATGRYHRLLADTAYLRGLGVYVFNPRDVNRYAKSISPRASTDPIAARVIAEFAS--IRTHRLYTPAPAFADKLKDLVRSRAGLVKRRVALAEQ--------	-LLDGIPGFGQLTAAYMVAMLASG-EFGRSDSFVAFIGLDLRVKESGKFAG-KRKLSKRGDPEARRLLYLAALAASRQS-------
abe4ef96ad8a154ae1				-GADVAQRTLDIARS-ERGEV---QRIGNTDAAIKHWLRE---VPPGSRIGVESTGCLHQRLVRAALAAGHTVYVLNARDLSHYARSLGRRAKTDRLDAQLIVRYLHhEHSQLHPYRLPTALQAQLDELIGRRHKVVRAQTALKQSFA------	EQLRTIVGFGPLLSASMAHALTRL-PFRNADAFIAYIGYDPRVRDSGQWRG-RRFLSKRGSAELRRQLFAAAMSACKTQ-------
f42aa92abf28abb343				IGVDVSSKELRIAAASETALNTPVASLSNTPAPIKRWLKS---LPPGCRIGMEATGCYHRTLADLAVAAGHTVFVFNPAHIATYLRSLRSRGKTDVLDARGIARYVLnESAACHHYVPPTALQSQLALLIQRRHQVVKQRASLRMSL-------	QQLRSIHGFGPLVSAAFAARLSRV-PYANSDALVAAIGMDPRPRDSGEYAG-QRHLSKCGNAEERRLIYLAAVSAC-RNPVFRA--
3c1b80d9513c733fba				VGIDVAKDTLAICTW---GRPEVT-EIANTPSAIADW---LSTLPGNARIGLESTSTYHRLAAGLCVSAGHTVHLLQPRDMCHYRRTVAPRGKTDSIDAQVLARYVAhEHANLRAWEPPTEEQEQMDIYLNGRAFCSRLR--------------	-RIQSVDGVGPVVAAAVGNLVLK-HDFKSADSLIGFVGLDPRPRESGTYKG-RRRLSKRGPSEVRRLLYLAAMAGVREGKAWR---
09d26c8d436789f20b				IGVDVAKDEIVVACSESS---FPVRQIANQR---VALLAFLKNLPTGSRIGVESTGSYHELFAEAAHQLGFAVFLLNPKDTRHYAKAVGLRGKTDRVDAELIARMIAhEHTKLHSWIPPTPQQREMDRLIKRRATLVALREAAAMSLH------	-RLCTISGVGPVIGTALVNTLERV-PLKSADAFVAFTGLDPRADDSGRHRG-KRRLSKRGPAELRRLLYMAAMSAINTKT-WRP--
3a38fdfb126beb36c3				VGMDIAAAKYNVWAIV--GTRDARREFNNSPQGISECWTWLKKTATHFHIVLEPTGRYHELVAEFCRFPNCRVFDPNPKTLKDFAGSLDLRTKTDWKDAHAMAFYAKeRAGNVKEYQPKTPAQLDLRDLSMRMRSLTKRASSLKGQLE------	ELLLSIPGIGEKSAVLLLCVV-DFRRFKNGRSVACFLGLTPRRHTSGDTIAvKERISKVGSKEFRSGMYWPAVTAM-KHPLFAQF-
8e24bfa3b996e8afa1				IGIDVAKSKFDVCVFNGDYSKSLYKSFSNDINGYFELFSYSINDVKNIRIGFEATSTYMVGLQKYFDSLKIKYVLINPKKIHHYIKYKHKNSKTDKQDSFFIAEYVS-TLSDDSFVSSH----SEMKQLFKSYHSFVRFLTKTETHLKAL----	------IGVSDMTLLAVLPLIYDDSEKYSIKQIQSYFGLNPVQFESGSSVSkHERVSKAGNSYARSMLYMSALSSITHNTELKMKY
31ce995a75fa22de61				VGMDVSKDKINVCVLNAEEKKHTEFTIKNDSKDFPKFLQKLKINNEALQVVMEPTGIYSLPLATWLYKKHIKVFMVNPYKAKHYALSEGNGSKNDIIDARMLASYGE--THSLVAWAPKSEIITKLDYLLSRIGQLVDMRTQEKNHLEK-----	ERLMTMPGLGKTTSLALVLHFNE-REYKSADHLVSFTGLAPKERQSGKYKG-ETHISKKGPSRIRGYLYMAAQTAAGHNPLFSQKY
ee052cf5ae9fa8c939				VGIDVAQDELVVCLYDDWSPRLETKTFSNKPKGFEGLIAWQTESNVPVRYVMESTGVYHEALAYYLYERNHEVSIVLPNKISSFFRTLETRTITDKTASEAIAMFGL--EKKIDSWEPPKGVYKKIQQLTRERGQLIEQRTVILNQIHA-----	--MCTIPGIGILTAATILGETNGFNLIRNKKQLTSYAGLDVREKQSGTSVKgKPCISKRGNKVLRKAMHLPSLSALQRNERFKAI-
2a75c14cd909fb2573				AGIDCGCKELVVSFLYINGNFYCRKAFANTTKGFDELVQWITTMHDEVHYVMEATGVYHERLAYHLVANGYYVSIALPNKVNAFAKTCSSKKQDDCQASKVLAEFGC--LKQLDAWQPPHVLYVSLKQLTREKQQLQQELTLIHNQLHA-----	-NVCTIPGVGLQTVVTVIAETNGFNLVRNSRQLVSYAGLDIIQKTSGISVRgRAHISKRGNPHLRHCLYFPAFTAVKYNLPLQN--
1350893e353247f869				-GIDIDADNFVVSRYDNMEREANNKKFSNNQGGFNKLLAYL-QSKIQTLYVMESSGVYGENLAYFLTEKGLNVHVALANKVKSFKKTLQFKSKTDDIDSLAISLYGL--EKQLGKWKTPYPEMKKLKELSRELSSVKEMLVSLKNQLHA-----	--ITKVKGIGSQTVVTVLSETNKFEGITNRNQLTSFVGLDVVENQSGKKTG-KTRISKKGNSYIRKALYMPAISCKKHDRKMKHLY
a84639da2e09a20737				IGIDIAKKTYAVAVK--IGEKMRTGEFSNDSKGHSLMMRWKISKNADRLFIMEATSTYHLDLAIWLFAKGEKVAVVNPRPVHNFRKALEYENKTDLADAQVLSRYGE--IKNLRLWEPPTPQIAELRDLVKRREELLGMINKEICR--------	KLLRSIFGVGPIVAFTIVAIVGDVSLFANKRAFQAFLGVNPQQFRSGSSVN-YSRMSKSGSAIARKQLFMAARVAARDGGIFQDY-
3a0844d25a572531d0				VGIDVSKKWLDMALWV-DGEIVEQLQLDYNRAEVEVAVQELNDGKRELIFGCEATGQYHKALVYQLHELGYRQKVINPRMTHHEKMARNISSGNDAIEAVIIAQHLA--MRDDPFWKPEHEGNSALRDLVLRRDQLKKELNREKNRLDR-----	ELLRTIPGVGYYTSLTFLARIGDVSRFNKADEVVKYLGLAPIVKKSGSSIN-KARLSKTGDTIFRSTVFNAALVNTNKDNYYGKYY
6ea8ac44ca23c88dea				VGIDTARYGHYVTFIRGHDLQPAAPPLEMREQGYQQLQQRLRDQHAQLHVRLDAAGQYAANLEAFLRQLPWPISIGDPARNANYRKAHFPKRKSDDVDSFCTARFAV--VERPQASAATPPQIQMLCEIAGRLEAQVKQVTRLINQWHNLLSRV	--IDSIPGIGDATAAVLTAKMVCIERFATPKNLVGFFGIFPEASQSGFYRDgRRRMSAKGNDLVRKYLWNAAMSAITCNPAARAL-
89d922cf32aa4cf94f				VGIDTARYGHHASFLRENFEHAVAFRFLESREGYRRLEAAVDRHDGELHVRIDAAGQYAVNLQAFLRRLDLPIVVSVGKRNRDYKNAHFPKRKSDEVDSLACARFAL--VERPEPTPEVPLPFDQLRDVAAALDAARKRTTQAVNRLHNQLARV	-QVQTIGGIGPRTAAALVAKIVSIDRFVSPEKLVGYFGAFPEECSSGKAAR-HMHMSRKGNDLVRGLLWMAAQTAVRCNPAVRALF
2df8a90794b9c58e66				VGFDTARYGHHATFLRSDRQPATSPDFLESRERLEGTLDRLAQKYETVHFHVDAAGQYATNLLSFLHQLPYTISVGEPERNKNYRAVHYPKRKTDATDSHACARFAI--VEQPDATNHDSAELLMLQEVAGRLEAQTKQSTRQVNQLHNLLSRA	--IVTIKGIGERTAAVLVAKIGCIERFATASRLVGYFGVFPEENQSGVDKRgNKRMSRKGNDLVRKYLWMATQSAIKHNPQVRALY
5210d1acc55bcc9841				VGIDVAKRFHKLCVKDGHKRSLIPTEIDDSQEKLRQCFDTLKDRHQMFAVGLESTGTYHEHILDWCRHQDVLVSLVNPVQTNHFMKSDMRRASTDKISAEMLAQFMA--ERTPSPTQFVADDYESTKRLVSHIHSLTKHKSAAINRLREQVA--	-LVATIDGVGEVSAMFFTACIGDPNRFAQGKQVCAYFGLTPRIHDSGDTIRgRGYIQKKGNSLVRYYLFNCVLAMIKHNHPIARFY
8bab448693143be1ca				CGLDISKGRAEAALMDHQGIRLGRKQFVDTPEGRKELCTWVRRGLSEVEFGLEPTGGYEVHFQRDLSDLHWEVRQLPTTAVGGQNKTTGQRTRTDSTSAWALAEVLK--GHPDLQIPILTADQRAFRSWVRRIEKQMVQAQQTQTELQQVLYEV	--------LGTYTAIVVYSELLGDKHYTEAEQIVKSAGLDVDLFQSGDKGI--LRLSKRGPKAVRRVLYLAALRQVKTPGVFRDYY
ad251527905a626d18				IGIDVSKDWHYIAIIDE-EKKCTTFKIENGYQKLESTIRTISRQGLLFRIGMEATGHYHFNLERFIRDHDTRVTVIHPLRSKRFMDVRGVKSQTDRVDAKNIADYIS--TFKPEPTAEKTPAFRALRHLNNLRNALVKQKTELVNQLHAVLQEI	---KTIPNISVLTMATILA-YGDPRSFKSTRQFLAYIGLTPKYKLSGQRHSkSGSITKAGPPMIRRNLYMCVLSALNEKPILVNFY
03385f9331bde5e0b1				LGIDCGQLRHRFCLIDGEGQVLAEGAFSENRRGLAELSARVEEHQLPQAVVMEASGACWQNLCAELQGWGWPAQAVDPQRAAQFARLHNPRHKTDKADARSLARLGL-EAPQASF---------------------------------------	QRLTSIMGVGERTALLVYACVPFA-QLASAKQAAAYVGLHPHVFQSGASQW--SRLSKRGDRIARTALYRAALPAVQSNSRLRAFY
ad4145db62d71d0548				VGVDSGERVYDVVILHPVSDYRSNFTVGVKKANRDEIARRICKSATDVRVTIESSTSLSKHLTNYLWPKDLNVNLISSVTPRKLAEAQLIDTKTDKVDSYLTAQCGE--YEHLPRIKRTD---ERLKSLSSTYEFLSKQSASLKMRIRSLLLQL	KLLTSISGIAEFTASMFVGLVQDIKRFPSSKEFIGYIGTYPVKVESGKLKG-KTKMSKKGIKILKRLLYTSAMAAINSNKYV----
6673345523605a7384				------------------------------FQRLHAAITSYVSSPYEAIIAVDHTGHYSEPIVYFLQGREYPVYYLETKAAKAARERFLQESKSDTIDAVSCAYLLYrDAHGLSITPELGSKAAALRSLILQRWQLSKLASQATNRLHQLLLAV	EILLSFPQVGEVIAATIIGVIGDINRWPDKKKFKKALGVYSKLTQSGATPA-KTRRGREGSRHGRRVLFQACFGCARARSDFKDYY
7890070d161a29b2a4				-GIDAGKTHAAVIIPTAAFTESVELTITNTRADFEKLTDA---MPPGSPAFIEPVGYYATALIEYLSTHGHPVYYVPGTTTKAARPALHYTSSNDRTDARTLAAIGWlHLTTGRKADERSDLDSYLLAIARQLDQATRDCTRTINRTRQIMHAI	ALLSTIPSISDASIAVLAGVIGDIANFNNKQQMRVALGTYTHRHQSGTSVD-EAKTGNKGNRLAKRIIYLLAMSLIRKRGAIYETY
0a8e5dc36d1b77a9f5				LGVDIAQNKIDVALYDTEDKQNKMATFVNKIDGYIALFDELHENKKKLLVYMESTGGLEEPFFEFIREKVGEAYILNAKQVKSFKETLGLDQKTDLIDAKALAMMVV-LPSINNCLKAADSLSNELVALISQRNFLIGERTRAIVRKQ------	-LLKLIPGIGEKTANLLVSYLGAGELFNNADKFAAYSGLYPTENSSGVFVG-KKKLSRKGCRALKKALYLCALSAVRREGKLKNYY
e76589cc269891f510				VGIDAG-RKHWVCILDEKQKEVVPRCIQNTRADYDRLEKL---LGKQDKLCIEDTGSYSRPIFQYLKSRGYDIILIKGLRSKRLREFLRDSWKTDLMDCHVLALVRA-LEHTLPTTDLTHQTQDALKPLVRLYCDHANRRGKLRQRLYSIIQHS	-TLVSLPYIGLITTAILVSEAGDIRRFANPKKFVKYCGFRFSKEQSGDMNL--QKLHS-VSTPVRWVLSSVVLNLMKYDTTLKAF-
a9b03ff1303c09ccca				CGIDVGLRTHKVCVLGPSQEVIAKFTIANDRHGFERLESS---ITRKTKICLEPTGVYCVNIFIYLKERSYDARFCGTLSSKHFREAIYAKKKHDNLDSQSLAKYRVnEHLTFDTIEAEPSNLLQLRGLVDAYKNKSNELTRLKNQITMLIDLR	-SLLSYCGLSEINVANILCEIRSIKRFRSIRAFKNFLGMSVTSNQSGEHAG-GHKLVKFASKRLRNLLFLLALTYISMQEEYRH--
744fa6b72a5dd25e63				VGIDLGIASHTVRVLDGGGAEVCRRRARPTVESLAAVEAALAGAVVRLEVVIEPTGPAWLPIAVFFTARGHRVFRVSSAKAADLRRFLSRHAKSNGIDADTLARLPLlAPGSLHPLELATEQAAALDRRVRGCDRLTRQAALHQRRIKDLVRQL	--AASLPGLAEVGAPAVTAITGRAGRFRTGRQFRSFTGLAPRTSETGQTDRkGQPMSKAGNRLLRTTLIRAADHARRQDPQLAKIY
6b29accf7c5914cfc3				AGIDLALRANVVAVLDERGRRLGRPAFGRTHDEFQAMFQAVTQRVPQLVWGCEATGAAWRLITACLIREKQAVSLENPAAIAALRDVDSRFFKNDRVDARTIGELVClRVSRGKPLPPPSPQLQAMRTLTRRIEGMKNELSSAKTRFTAYLC--	----SVPGVGDDTLNVLMALCGPPGQWPAFKAIKQFAGTVPVLDESGNSRS-TPRMSKLGEPILRKVIFQIGNVARRYDAEFAADY
00917b35ab8310bdaa				AGVDLGKKGHVAVLADESGQQIGPASFFTSPDDLDRMRAEKARAPTEFVFVMEPTPT-WRPVARYLKACGHRVFLANQSQAKSLRNLLKRHAKTDRLDALALAKLPLvSPQAVHPAPVPDD---------------------------------	--VRSLRGVGRTLAPVLLAVAPVVACMTSAKQMRKFSGYVPRVDNSGLKEGkGQSMTKEGPAWFKRALFLASDTGRKCDPQLARIY
843c4d2a5f498f3f1a				VGIDLAVGQHRASVYDPQTNQFLDNSFSFDYEGYEYLLKRAEEEETEIHFIMEPTGSAWMPLSCFLVTRGHRVYRVTTQKSSDFRKFLNKHTKTDKVDTRALAVLPEvDSSGIYELYLPTADLGTLSRKSKHMAKLTKETTMHKLRIQSIITMV	-ALKSIRGIGDKIAPAILGIIGDVSRFSNIDKFRRFFGFTPKKNQSSNHEKkGQKINKAAQKLLKKYLYLAAEVARQWDPEFAAFY
9db172aa15c8f27951				VGVDLARRAHKAVLMAAEGPQRAHRPVTHDVVGLERLCQRIRQETEGVLVNMEPTSGVWPAVAAYVRLEGAEACLTRTDLTSQWRKVHSRCHKTDRIDARTLATVPLtFPERVWPVRPVPAPIRALRELSTQRQRLVEEIVRWKNRFLAVVE--	DLLEQMPGVGKVVSVTLAGLLLPADRFANARQCGAYTGFVSRTKGSAGRETeGLRITKTGNRRLKRDLALAADTAMYHDPQLADF-
d3af451520e2ddafe5				VGIDPGPKECVGRAVDQSGVVRGKPRFRSNREGVAELVRRALAPAAERRFYVEASGSQWYGLVGWLRAQDEPVSLICPSYTKAQRRVSSRYAKSDARDAEALARAAFmGERAQHPADLPEGPRLNLRFLCRHRHRLQRDSTAIKLRLLGWLGFT	---RSLPGFGAVVTPILVAEATDLSRFATPHRFAAWAGVVGRAHGSAGRQTeGLPITKAGRGIVKAALFLAANVARQCDPHLRAVY
0223715db9d45d9833				VGIDPAKYKGMAAVVDEHGKTASGPRFCPTCEGIARLLSQDCAPEVELRFYIEACGWLWYAPAAILQELGYKVYLVNPAYTKAQRKMSSPGAKSDFRDAQALARAPFnMGDRAEHIADPVGIRLNLQNLCRHRLSLRQDATAIQLRLIAWLGLT	---QTLPGFGPVIAAILVAEAVDVSRFEDAAHFASWTGMVARAFSSGKHVQ-GLPMTKAGRSDVKWALYMAAKTASTRDPLLKDFY
69d4914b2346996639				VGIDTGVTSHCAVVVDSEGTKDSKPLFGTSIQEYDRMIEEANKGGKTDIFAIETAGEAWYTLALHLHKKGYQVAIVSPEKSHDFRKSLRKHTKTNRIDASSIARSLIiDRTSITYFSPRSTKIEALRRLTRRYTSLQKEQAAHRTIIRAELRSL	RVLTSICGIGEFTAAVILGEVGDITRFRNNAGFSSYCGVVPKRNDTGDTHRqGQKMTKQGNRHLRRVLFLAALSGTRTDPELATIY
8236f617c2518ac2fe				VGIDWGWSTHTVCIVDSSDKKVLECEVAHRGEDVLLFVERLQKLAGDLSHVAASMESPHGVMVEVLLERGVATYSLNPKQLDRFRDRHSAGAKDDDLDAYVLATSLRtDPKLFREITLPSEQRLQLAAYSRSYEALTEQVLATANQIRQLLVRY	AILLSLPGIGVHNGAVMLTEASSALQQRDYQALRRLAGVAPVSRRTGGRSKaPHVLQRQACRRLREATYHWGRVAAQTDPNTRQHY
06445e756789b55763				VGIDLGSDFHQVCVVDQEGKILGQRKIEHAGGAIQQMLAWLAELASPETVAVAVEAPRGA-IIDALLEHKYAVFSINPKQMDRFRDRYVAGAKDDPRDAYVGANSLRtDLSHFRRLCADHVQVVRLRELSRAHDALQEDWRRNANQLWSYLQRY	EILRSIPGLGRVFLATVLSEAGRPLLDRDYHGLRALAGAAPVTRRSGKTTIiS--MRRACSDRLRNAVLNSANTHVQKDPRAKLIY
aef750adee3ef6379c				VGIDWAPDAHEVCILDREGSVCDRRQVDHNATALQAFVDARARAEDPAMVAIAIEVPRG-AVVELFVERGFSVYAINPKQLDRFRDRFAAGAKDDRRDALVLGDSLRtDPQAFRPVRLDHPLVIQLREWSRLDEELGGELTRLTNQLRDLVYRV	AIVRSMPGVGTRVAARMLAEASQPLVDRAYHTLRATMGLAPVTKQSGRRRTvSMRYAC--NGRLRDAAYHWARVGVQRDAASRVYY
9447eda66b02cdbaa1				VGIDWAMDAHQVCVVDRDGRPQWTREVPHTPDDVQEFMAWLAHTADPSRIAIAIETPRG-SLVDTLIERGFAVWAINPKQLDRFRDRFVAGAKDDARDALVLGASLRtDRHAFRRVAVDDPVIVQLRSLSRLEEELQQDVRRLTNRLREQVYRV	AILESLPGVGRMVTATMLAEAAYALADRDYDTLRTCAGIAPVTKRSGKRRRaIVTMRRACNRRLRTAVYHWGRVSIRWDAGARAYY
0bf0c2cf3f9651b33f				VGIDWATEKHRVVVLDAERRVVREREVCHEGAALESFADWLTQLASAVETVAVALEVPRGAVVDVLLARGFHVFALNPKQLDRFRDRFVAGAKDDRRDAQVLASALAtDQPAFRRLEPEHPLLLELRELSRLEDDLQEELGRLTNRLREQLHRY	-ILRSVVGVGRVVAATMLAEASRLLAARDYHGLRAQTGVAPITRQSGRRTLvCMRYAC--NPRLRQAAYHWGQSAARHDPVSRAHY
1aa43284635c6a1d38				AGIDWATQKHDVCVIDSEGRVLGERVFRADAEGLGDLAGWVASFEGDAGDIWIAIETPHGAVVDTLLERDLRVHSLNPKQLDRFRDRFVSGAKDDRRDARVLADSLRtDLRAFRVLSVIDPRVIELREYWRMTEDLQHDRNRQCNRLREQLRRY	AIMRSFPGIGTIVQTALLAGGSRPVEARDYHALRALMGIAPVTRRSGKRRQvLMRQAC--DSRMRNAAYHWARVASQRDPHWRALY
00f5b23a65dcd3f147				AGVDWGSERHQVCLLDARGTTVGEREFPHSGEGLAELGDWLLSMASAASTVAVAIEVPHGPVVDALIDRGFVVYAINPKQLDRLRDRFVAGAKDDRRDAYVQADSLRtDRRLFRRLQVADPRLIELRAWSRLAEELRAERVRLSNRVRHQLWRY	AILRSMPGIGRINLGTLLSEASGPLSRRDYEGLRTLSGAAPVTKRSGKSLI-VV-RRYAAHVRLRDTVYHWARVATQRDPKCRARY
571a7b8413a6fd1128				-AIDWAEQRHYLVMLDRQGQILEREWVSHQQPQLTHLLTH-GRQLDDVHVAIELHDS---LLLDRLLRLGVKVYGINPKSAERARDRFPAGLKDDERDAWSLAEFLRtSYRHLRPIRPDSQATLALREWVALREDLIQERTVQLQRLRNHLVRW	-IFHSLPNCGPVTTAAMLAGFEDRQRWNGHQEVAARWGVAPVTIQSGKHRT--VRRRRACDATLHQAWLWFAFNTVRKECWAREDY
b1e396b6f2a1cb4c6b	IS1113			AGIDWGGGEHQLCVVDRDGRKQLEKRVSHDVAGLNELVHQLAKHGDGVPVAIERAEG---LLVEQLQAHGHPVFPVSPRIAARARERYRAPVKDDRFDAFVLADTLRhEHGHWRPLAVPSPLLAELKALTRDRDRLLEAQQGTEAQLRAILESY	EIFATFPGVGPILTAVLLAEIEDRSRYPTPQTLLAESGLAPVTRSSGRSRS--VRFRYAANTRLREAAMWWAFNSLKTSPWAAAA-
9ae03c9c4fef8bdc83				IGLDWGDKKHALALVA-RGSCAIETELEHSAESLHGWLDQLKERFSGQRVAVAVEASKGAIVSALLEHPWLLIYPVHPNTSRRFSTAFPSGAKDDGPDARTLLDILRfHRGRLRALLPHDAQTRRLSLLVEARRTVVDRRTMLSNQLTSLLKNY	HLFGSLPGAATVMAPRLSVLFVDRERWLSPAELQTYYGIAPVIEKSGSKKWvHWRWNA--PVFARQTLVEWAGNTVKYSPWAKAFY
4b2d725a149c3e0906				VAIDWADKKHAWSLYVAGAPKREHGEIEHSPEAIHIWISQLTTRFAGRPIAVCVEQSRGALLFALSKYDNLVLYPIHPAVANDFRAVYPSGSKSDPVDADVLLDFLLtHRDRLRVLQADSEQTRELQFLVEDRRRIMDEKTRCLNRLTQRLKMY	-LVHSFPGVGQALAPRLIAALGTQDRFASANELQSYSGIAPVQESSGKRHC--THVRRACPKFVRQTFQEWAHHSVPHCQWARAYY
1bb382a72dad03b2b4				VGIDWSDRKHDVFVVDESGRKIGYFEIEHSQTGFEQLEKWAGLLREECKVGLET---AHNLLLDFLWGTGYTIYVVPPNIVDASRPRYRGGAHNDKSDAYTIADLLRtDGHRFVSWHPGSELLQQMRAAVSSARFYTKHSVAVANRLQASLKRY	-IFDSLPGAGELLAPSLLVKFEDRQRFSQPGALQALAGTAPVTKQSGGRYS--VHFRRACDKDFRYFMQQFARCSLPNSPWAAAYF
0ed6b4eb5066c98ad1				IGIDWSENKHDVCFLDEVGEVLLVKQIAHTIAGFRQLEQACQSLGGRQEVIIGLET-AHNLLVDYLWDQGYEIYVLPPSAVKSAQKRYRSGAKDDRWDAHLIANLLRtDQRCYTPWQPDQALTGQIRAEVRFAQQLGQEVVRDGNRLRSLVLRY	---DSLPQAGTLLAPALLAKLGDDARFPTPAVLQAVAGTCPLTKRSGKHSY--VLFRKACDRDFRHIVQQWARLSLDASPWAATYY
64143097b5e223b981				IGVDQGSKKHDVHVMDTAGIPLLQFTIDHTQVGFEYLHHQAQLNVPSSDCLVALESGYS-LLVDYLLDQGYPVYVIPGKAVDRYRDRYRSRSRSDHSDAQLLGHVLRtDRAMYTPLTVDQPLTYQLRSQVKLLLNLKRTILNMCNQLRNLLWRY	YIFNSLPGAGAFLAPALLAKFRDCSRFPTAAVVQAIAGTCPVTIQSGKKRR--VRFRRACDHEFRYIITQFARISVRQSPWAAAYF
1077fc418bea7875a7				IGLDWGSEKHAICSMSENRRSLAQFEITNDLEGIHKMVSQEALGFQPEECAVALEGRSEFLIL-TLSSLGFTIYPLNPKALNRYRDRHASGATTDREAAYLLADILViDRHLHNPWQPSSPLGQEIAWITRDQYKLTQQQTRLSNQLTACLKQY	HILRSLPGAGDLTAARLLGLFGDQSRFCNPDQIRPLAGTCPVTLSSGKKRV--VVLRRACSKMFRDVMQQLARNGLSQSGWAAAYY
70d3bb8b949a8a1b48				VGIDWADDHHDVYIVDEQGTKVDSFSIKHNSEGMCFLRDKLASLKEQVLFAIET---PKNLLVDFLLDEGYTVYAINPMSVARYRERYRSGARDDSFDAMVLSNIIRtDRNQHRAIIPNSVLARELKILTQDEQKLIRLKTKLLNQIQSCLKDY	KVFQSLPGAGEKNAPRLLAEIGDNERYTDKKNLQCDAGTAPVTDKSGNTEFvRMRFAC--RKIFRNVVYQFSFSTLTQSAWARKFY
97e88ce4497018274b				-----------------------DFAIEHSAAGWQRWRERVAALGGAVATCVETSQGM---VIEQLLASGVSLYPIAPRSAKAYRERKPSGNKSDHLDAWSLADALRvDGHGWRALGQEDPLVGELRLLCRDEVALIEERTALVNQLQSALQEY	HLFGSLPGAGPKIAPRLLGEIGSDRARFDLKALQCLAGTAPISYQSGQIHI--VALRRHCNKPLRAAVHLWANLSRQSSAWAAVYY
9b42cf8915d01890fb				VGLDWGGEEHAVSVVNNAREVVGKFKTGTSLAELEQLAKRLRGFGAVAGIAIEATRN---PVVNSLFSAGFTIYPINPKLSKNWRDCNVAGVKNDERDGLVLAMELAgRHASLRTLKRDDPSAAELAGLCEKVRDLIDERTALVQRLKATLGQY	HLLDSLPGAGKRLAPALAAITAAAVEPERFEGIRCMSGVAPVEDQSGKRRR--VRVRRRCNKHWRNIMHLFAQCSTVSCAWAKAFY
71a3861feb0b4b7b66				IGVDWASDHHDVCVMAEDGSVLTECRISDTLDRLRSLASHHDDQSGAVAVGIETAHG---LMPRALVVAGYEVYAVNPLAASRYRERHVSGAKSDAADARMLANLVRtDRLNHRRYVPDSDLVEELRVLTRSHKDLIWAKQRHLNQLRTALRQY	-ILSSMPGLASVLGARLLAEFGDSSRYVDAKARKGYAGTAPITRASGTKTL--VLVRRARNNRLVDACSRWAFSSLTSSPGARRCY
77d89211568a91a369				LGLDWAEDHHDICVMSEAGETLSELRVSDDVAGVEAIHAAVAERSDPNEAVAVGTESAHGLVAQALVAAGYDVYEINPLAASRYRDRHLAGAKSDRGDARMLADVVRtDRHNHRLFQGDSDLADSIQVLARTHQSLIHRRQTEINVLRSTLRQY	KIILSLPGLGPVLGARVMGEFGDANRYADARARKNYATTAPVTRASGKQRV--VMARHAGNRILGDACLRWAFCAIQASPGARRYY
0290a930848af43467	ISMpa1			VGVDWAETHHDVCVMGEDGQVLEQRRVSHSVAGIGELHALVAGHAGEGEPVAAGIEVDRGLVVTALLAAGYQVYAVNPLASSRYRDRHTSGAKSDRGDAKVLADLVRtDRHNHRQVAGDSDLAEAVKVLARAHQSAIWSRQRQVNALRSALREY	KIVRSLPGLGTILGARVLGEFGDDTRFASPQCRKNYAGTSPITKASGRSHVvLARHAR--NRRLADALEQWAFCSLTPSPGARAYY
eda206aa41196b71d5				----------RC--CERDGAVLAQRRISDDVAGFTRLTEICAHADDPTSVDVALETDRG-LLVAALRAAGYRVFAINPKAVDRYRDRYVSGAKSDPVDALVLANLLRtDRDRHRPMPNDSVEVEAIAVLARAHQDAVRTGQRDANRLRSLLREF	EILRSLPGLGVVLGGRVLGEFDDPTRFTDAASRRRYAGTAPVTRASGRSRV--VLLRRARNQRLAEACRWWAFNAMQHSDGTMAYY
15c5360e9ff947389f				CGIDWASDHHDVALIDVEGIKLGRRRISDDAAGLGELTGMAEHGAGPGTVKIAIETERG-LLVASLRAAGYDIYPVNPKAVDRYRDRHLARGKSDAADAMVLAHILRtDAHLHRPLPADSPAARAIEVLARAHQDLVWSRQHEVNRLRSLLAGY	--YHSMPALGPILSARVPGEFGDDTRWPDPASRRAYAGSAPITRASGKKRVvLARSIR--NRRLYDAAHWWAFAALSVSPGARAYY
11a389676c2b1dec8a				VGVDWAEAQHAACLMDPGGTVVRRLMIPHSTVGLARLRQAIAAAEAEPTAVLVAVERPDGLLVETLLDVGYVGYALNPKAVDRYRERTRAGGKTDPADAELLARILVtDRNRQPPLRPSSPVVEEVRALARQDERASRDQTRLLNRLRHDLLEV	EILLSLPGLDARLAARVLGEIGDRERFPTPAALQSYAGTAPVTRASGRSRVvVARSAC--NRFLRQALLRWAFCSLTRSAWARTHY
5642dd60be5b9af271				CAVDWAGKNHQAILKDAAGRVLHEGSFAHSAAGIAGWLSTLDTLRQAVALIYEATKHG--LIDVLLEVPWIELLPVAPVKTKMLRKLHEARGKSDRRDSDLLCDHLRtNYADLRGYVETDPAHRRLRERVDQERDLIARCTKSVNRLHALVRRL	---RSMPGIGSALGPRMAAWFGSARHFPSKNQALTYAGQTPLTEQSGLTRSvHKRVAC--DRTGRHLCYLWARSCQRTTRWQREY-
82c3df9572cfbeb207				IGVDPSKGNHEICLIGSDLNIIHKQKVKGNQAAIELLKELARQGPKPMDILIGIEHTDGTLLED-ALQVGAPVYDLAPAKVAHIGSLKCGGDKSDAIDAYGNARYLAaAHPKLEAYQPPSLLVRRARDVSHQLSAIRQQSTKTWQRFWAVAD--	---LTVTCLGPKTLIRLLAYIGEDWADIRPAAICAYSGIAPVVHSSGTPPK--KDLRRMGP-------------------------
06fb14b87f5a8d7c17	IS110;ISAar17;ISAar2;ISArsp5;ISBma3;ISEc20;ISRhosp7;ISRhosp8;ISSam1;ISSer1;ISSfl4;ISSgr1;ISStac1			LGLDVGKGEHHATAVTPAGKKAFDKRLPNSEPKLREVFGKLKAKHGTVLVVVDQPASIGALPLAVARDMGCPVAYLPGLTMRRIADLYPGEAKTDARDAFVIADAARvMPHTLRSVDLEDETIAELEMIVGFDDDLAGEATRISNRLRGLLTQI	KVLTSMPGIGVRTGARILIDVGDGRSFPSSAHLAAYAGLAPATRSSGSSIR-GEQPSRRGNKQLKRAFFLSAFAAL-ADPVSRAYY
0bb8bfd4d6df77f4cc				LGLDVGKSSHWACLIDRDGEVLASAPVRNREAELDALFAS---APAGTLVVVDQFRNIGSLAVRRARAAGLGVAYLPGLAASRAAGLFAGEAKTDERDAAVIARTALgVPDSLSGVPGRGEALEAARALSSQRDHVVACATRDKNRLRAVLLES	--LLTVPGIGPRTAAQLAVSV-DIGRFPDHDHLASYCGIAPRVRSSGTSVR-SVRASRRGDARLKSLLIFSCNSLVRSSGRYGEYY
045dbbd0bca5269a73				VGIDPGRYGHGVVVLRRDGEEALRESVANEATAIEGLVDRLAGGPGLALWVIEADGGDGAVLIGELLARDELVATLTPTEVAVRRKGRRQIHKSDLIDAELCARIGReEQATLRRLVAVPEAVAEIRVLARYQEGLIRDRTRLINRLRFLLSQY	-IILSLPGMSHRTGPRFLAEVGALARFGSPDALATYAGLTPTLWQSGRSSG-THFLSRRCNLHLRQACWSAALGSL-KTPASRRFY
ea453f761059702421				LGVDVGRYHHHLACLNPAGDLQWQRPVANTSAALTALVQHLQTQPQPLIVALETQDANASLLVRLLHAHRLPVLTCPPYAVKAHRRSTCGEDKDDRIDAGAIADFARqGKRVYQAIADPIPGRDSLRLLSQEAERLTRQSTALQNRLQELLMSY	--LLAQPGLGTKTVATILGAIPRLAAFGSEAALARYCGLTPRKNSSGRREG-KPRLSRQTNKRLLNAFYMSALAAVSKPGPDREYY
2861a932498d753b64				VGVDVGSLEHQVAVMDEKGGECWSQRVANTHAGCLEVLEYLHTWQYEVWVGLEGLGGYASPLDRILWTAGIYVMGIHPAQSARFREMVVQADKTDPLDARLLAEMLRsQRGELEASPMRDEYFQALRLASSHFQEANEMKVRVQNQFVDNLRTY	-------GLGPRTSGCFLGEVGDLGEFKTEAKLARYAGIGPVVSQSGKQPA-RHHDGHRYNHCLKRTVMLMARSRALHDERSKAYV
8d14e122717b15b209				CGVDCGGQEHSACFSDLSGKPLLRKTLRHATGELYHFAQE-LSKRGPGVVVIEGRRGLSAALERALEEAGVSCVQADPARLRRFRDEVLAQNKTDLDDAQAALEYGRmLADRLRLLPCQAEDEVVLRALSRQRDQLEAQRITALQHLRECLRQY	QLLGQIPGLSTITIAALLGEMGEV-VAHGERAVAAYSGLGGKVHQTGTTLN-TQRRRRRVNRRLKRAFMDLAWHLVQNQAEGAAFY
795bbbff88d37b849a				VGIDPHKYEHHIIIANRHMDVLRELKVKNSSSDINLLIKEKIKTKNNVIIGIEGYHGNGDFLTRNLLISFDYVYEVPVCMTSRYRKSNVYREKTDRIDAMGVINGLTqHLSELSVINSSNETSMMIKDLNMSRERLVEFRIGQKNAVHHLMQH-	KIIESYKGISFVLMSQLLSHIYTIDRFATPEKFCKYCGITPVSFSSGNSTK-FH-NTKFGVKSLRTVLRTISIVRIRRVPEDGEYY
7982a0c87665f4b036				VGVDTHKFNHTAAIINDTFTLLGIVETQALPSCYPKFIKQIKAPGARLIFGLEDVRGMGASLFGFLKSRHLDTREINPVETKRERSHSLHPDKSDPDDALHIARVLGqRWKTL-PHIHHEPLILALQQINRQRDDLVHQLISAKNRLHAALHQI	-KLHTMQGVGIVSAAQIVAQVAPIERFASASKLARFIGIAPRKWGSAKYMR--YRSSLRGRRSLNQTFYLIALSQIALR-------
22348a4ea31efab263				AGCDTHKEKHFFSIIDCKGEVQESFEIANSPKGWNEALIK-IQKYPKILCGIENSANYAKKFSKFLLEKGLKLKEVNPVFTGKKRKAHTCSSKTDLIDSIIIAKITR-DEQDYLPDIQINQESEELKAITRQREELVKEQTRIKNRLHSKLTQF	QNLDTIKGIDTVSACKMVGIIGDISRFKTPDKLASYAGISPVEKSSGKSSK-KFRNCK-GNRQLNAVFYTMALTQIRCFEIAKAYY
c5e54b5af55e1c4e1a				LGLDPHPRSHTVVALDDNGVSIRHLTVPNTEEGLVQLHEF-SAHFSPRRWAIEGANHFISIFVGQLLSRGETVFSISPALTSQYR-ARRGRKKNDIVDAENVARALM-ANSQLVPLNVV-EQQRALQEMTRTQRRLSEQLNASRNALQELVSQ-	-CLLEIPGVGPVVAGVLLAETGDPKRFATVNHFASYCGAAPVERGSGQNSR--VQVNPGGNRRLNWALHIVAMARLRVDGRSREF-
4107cdc9179cac8154				IGVDPHKGSHTAVAIDAAEEPLGKLRVRASAAQADRLVAW-AAAWPERAWAVEGAGGLGHLLAQQLVAAGERVLDVQPKLGARVRLLATASNKNDPNDAFSVAVAAL-RSKSRRPV-TADDHGAVLRVWSRRHRDLGRAKNQVACRLHAVLCEL	-SLTEIFGVGPVVAATVIGDAGDVARFASRDHFAAYNGTAPIEVSSGNRKI--YRLSLRGNRRVNHAIHMAAITQIRYSSGGRAYY
f7a3444de4c4830c58				IGVDPHKATHTAVAISGREEELDRKKVHAGGAQVEQLVSW-AAPFQPRTWAIESAGGLGYLLAQQLVAVGETVVDVPATLASRARLLSSRSNKNDPNDALSVAVAAL-RSRGLRRVEP-VGHAEVLRLLAKRNIDIGNQRTRVVCRMHALLAE-	--ITDLFGVGPIIAGMLIGYTGDVSRFSNRDHYAAYNGTAPVEFSSAGRVV--HRLSERGNRKLNHAIHMAAICQLRQP-------
1273eef5bd4808be00				-AVDPHKASNTAAVLDPVTKTVIEARFANTVGGYAELIAF-AARWAQRRWAVEGCHGAGRSLAQRLVADGELVLDVPAKLAARVRVYSRHGRKTDKDDAVSVGLAAL--DGTGVTLVACDDATVSLRLLCDRREELTAQRTQAACRLHRLLAEL	--LTGLFGIGPVIAGRLLAEVGDVARFATKDTFASYNGTAPIDVSSGEQVR--HRLSRAGNRRINHALHMMAVTQIRYPTPGRLYY
bab55eadfd01f148e7				IGIDPHKRSNTAVVLDDKEKVLGRRRFNNDGAGYRELKAF-VKAWKQRTWAVEGAGGVGLSLAQRLAMEGELVLDVPAFLSARVRALGGSGRKTDDSDAYAVAVAGL-RGHALQIV-RPEGAVAVLKMLSDRRQQLVEQRITAINRLHDVLQDL	-RVNEIRGIGAIGTALILGEVGDVRRFRTKHHFASYTGTAPIDVSSGDQDR--HRRDRGGNRRLNYALHVAALVQIRHHGPGKAYY
50eec743cbd2fb3ea7				VGVDPHKRTLTATVVDPRGGIVASEHFRVSGDGHRALEAWARQFGSIVRVGVEGASAWGRHTAIFLIGRGYDVRDVCPNRTAHH-DRARQRGKSDTLDSERIARETL--AHPLLPK--------------------------------------	--LGELCGLSTVSVAELLVEVGDPRRFT-EGGFGRFNGTAPLAASTAEGPGiRHRYNPGGNRRVNAILYRMTITQLRCEPRAQRIY
f25820145d18337f4a				--------------------VIDERTFDCDQAGFVELAVWAGGAAPEATIGVEGSASYGAPVAHHLIAAGFVVREVPPHLSRRERGRSRRPGKSDPGDALAIARVTL-REPDLPPVRLEDR-STELGLLADARDDLVHAQTRARNRLHAHLVVL	---LGLPGVGPLTAARLVAETGDVARFRSPAAFAMLAGVAPIPASSGETQR--MRLNRGGNRRLNRALYTIALSQAWHHQPAKAYI
11e35531ac92738e60				IGADTHKGSHALAAVDETGRVRGSREIKADDAGHLSAVRWAQGLDDQRVWAIEDCRHVSGRLEQALLAVGERVVRVPPQRMGASRKGEREPGKSDQIDALAVARAVVeDGVQKFPVAYLNGPAMEIRLLLDHRSDLVAERTRTINRLRWHLVTL	--LLDEQGCGALTAAILIGHTAGHERFRSDASFARQTGTAPVPCSSGKRSR--HRLNRGGDRQLNHALHIIAITRAQHDPATQEYL
8019f75ba7f1d5ad1b	ISBli6			LGVDTHKDIHVAAVLTLTGGVIAHASFPTTTAGYQHLIAWTRSFGVARRAGVEGTGSYGFALARVLQAEGLTVLEVNRP--DRA--VRRRRGKTDTIDAENAARAVL--AGEATAIKAADGPVEMLRVFKIAKDSAIKARTQSINQLKALLVS-	-ALLQQPGIGPDSAAVLLITAGDNERLTSEASFAALCGVSPIEASSGKSNR--RRLNRGGDRQANAALYRIALSRLRWDARTQDY-
7ddc01a9e3b19ecce0				-GVDTHLDVHVAAVVDSIGGVLGVESFPVNRAGYVALTSWMTGFGELQRVGIEGTGSYGAGLSRHFSAAGVEVIEVDRPNRQERR----RNGKSDELDAIEAARGAL-SGRVTGQAKSRDGNVEALRALLVAKRSARSTRIASIVQLRHLM---	-ALLNIYGAGTDTAATLLVAAGDNGRIRNEAAWAKICGVAPVPANTGKRDD-RFRLNIGGNRHANNALWHIVFTRLQHEPRTVAYM
43ee2500011f528cde				VGVDSHKDVHVAAAVDQVGRVLGTTWIPTTTQGSAQLLRWATRLGQVQRFGIEGTGSFAAGLSRWLQQQGYQVVEVNRPNRQTR----RRRGKSDPVDAEAAARAVL-AGEATTTPKAANGTVEMLRVLRVARRSAIKARGQAANQLHSLLV--	-RLLTRRGVGAQVAGALLVVAGDNGRLRSEAAFSMLCGSSPLEASSGKTVR--HRLNRGGDREANNALWTIAMTRLSCDERTQRY-
0032bdda17f746071a				IGVDTHRDSHVAVALDGLGGDLGSLVVGADSSGYARLWQW-ASELGSPLFAVEGTGSYGAGLTAFLVAAGGEVFECER-----PRRRDCRKGKSDLIDATLAAKRLL-TGEPLGRPRGGGGVRDDLRLLLMERQGAVRARTAALNGLQAA----	------CGVGPVCAAQLVVSSGDPGRMRSEASFAALAGTSPVQASSGQTQR--HRLNRGGDRQLNRALHIIALHRSRWHPDTAAYH
de752bc35ffd8500a2				IGVDTHTDTHDAVLVDALGVVVAQTHVETTHARLQAWAQALLPAGQRMFWAIEGSRSHGHGLTRHLQNAGDRVIEA----AKPVAATRRRGGKSDTIDATHAARAAL--TADRHAEPRADGVREALRILLVTHRHDTDIRTATVNLFKSLLL--	--LLDLPGVGPITAATLLTVWSHHGRVHSEAAFAALGGISPLPASSGRIQR--HRLNRGGDRALNRAVHTIVTTRRRMSPPTSNY-
0bcfbfa8ea24366efe				VGGDTHRDTHALEIATPAGAVIATSSISNDEDGFAQAVAWVEHAPPRIVIGLEGTRSYGIGLARALAAAGLNVVEVVR--PRRGQGGERRRGKSDPIDAHLAVLAVLrMDPDRLPVPRADGNREALRILLGARRELTLTKTRQTNRLRALL---	-HLLDMTGVGPVSAAQALVSWSHHGRCRNDAAFAALAGVCPIPASSGRTTR--HRLNRGGDRQLNRALHDIVLTRSRICPRTQAYI
0b12a7083c7501b7ed				AGVDTHRDTHTAAICDSSGRELAQLQVPADPGGYDAVLAWQAAAGRELRWAIEGTRHYGLGLARHLAAVGEQVEEIDA--SKHAG--KRRKGKSDAIDAVRAARELL--ARPHPAQMRADGDREALRLMMCDRDNAVGSA--------------	-------GLGALTAAQLMLSFSHTGRIRSEAAFAMLSGTAPVPVSSGNTSR--HRLNRLGDRQLNRAFQVIAVARMRSDPRTKAYV
2b7d3deb3341b2e95b				IGIDTHKETHTAAVVDALGGLREVTTVRTEAAGYRALLAWRTVAAGRRVWAIEGTGSFGAALTAQLLEAQEWVCEVDRPERPNRR----RGGKSDELDAVRAAREAL--SSKHLAQPRRRGEREALRVLKATRAQAVRIRTAALTNLKSLV---	------QGVGTVVAAELLDCWSHRARFRSEAAFANLAGTAPIPASSGQTVR--HRLNRGGDRDLNCALRTVVVTRLRHDARTRAYV
e42516de722b73effb				-GVDTHAKTHHLTLLDNLGIEVGAREIKVLPHHMEKAIDWLQKTDGNVLFAVEGTSTYGETFTIALQNRNIAVCEVKPPEKKRRG----QAGKTDEVDSFEAAKGVL--PKHMNELPKTQGMRKVFRILLAARRNMTIQKVMDENTLIALLR--	--LLDLLGVGPVTSAQILCSYSHKGRFRSANAFACLAGTTPLEVSSGQVKH--HRLSRYGDRALNCALNTIILTRMRYHEPTREYI
1bf21e282b55cb7a2a				--LDLGKFKSVACIYV-AGSDEQTFTIRTEYLEVFRLVEE----VKPDRVVIEISPLAG-WIGDLIREQGIELQVANPNGAWSWR---RVKRKTDRLDALKLAQMSA--MNQLPQVYLPEPKVREWRAFIGYRQSLVGRRTRIKNRIRAILDRL	RRLRTIPGVGPRLAEMVVAVLDDPHRFRRGKQVGAYLGLTPRQYQSGTMDR-QGRISGQGHKHLRSMLVEVAWLGLRYNPWMREVY
6ba84ecaebffec1ad5				--MDLGKSNTVICYYDSESGRHKFGKVKTTPPQIHDLLAD----YKPDRVVFEICSTSG-WVYDICRGLKIETQVANPNAAWR---WKNVKNKNDRKDALKLAQLSA--MNQLPTVHMPTADVRRKRALIQYRQTLVGRVVQIKNSIRAILDK-	KLLRTAAGVGPRLAEAVVAFVDEPGRFKSGKAVGSYVGLTPRQYQSGSMNR-QGKISGQGNKLLRALLVEVSWLGLRYNRWMQETY
8e150ddf874e2ca0c6				--LDLGKYKSVACDYDQQSGAHEFQTIATNPQALHDLLVE----RQPDRVVIEICSIAG-WVCDLVRALGLEMQVAST--NDERWRWKRVKKKSDRVDALKLAQLSAlNEHQLTLVHVPERHIRQWRALINYRQHLIRRRTKIKNHIRDLLA--	ELLQTIPGVGPRLAEALVALIDDPRRFKKGKEVGAYLGMVPKQLDSGESVR-QGRITRHGSRLVRALLVEVSWIGLRYNPWARQVY
24ac7f2749f7d1505f				--LDIGKFKTVFVVYQATGGKPQYGKLCTAPDVVHDLLVK----HQPDRLVLEVGAAAG-WVCDIAGVLGIPTQVANTN--DERWQWKRAKAKTDRRDALKLAQMSA--MDCLPTVHMPASRVRQWRCLIQYRHALVVRRTAVKNSIRAI----	QLLQTAPCVGPRLSEAVVALLDDPARFANSKQVGAYVGLTPRQWQSGQSVR-SGHISHWGNPLLRALLVEISWIGVRHKTWMLEVY
f1a6bf84c28dc6ef67				-AIDLGKTKSVACWYQTDADDVTHFTVPTRPGDFHTLLLD----RRVDRVVIEICDAAG-WIVDLCRTLGIAIQVADTQEAWRWR---NVKNKCDRGDAVKLARVSA--MNQLSPVHVPQKPVREWRSLILYRHKLVDRRTAVRNAIHAIL---	RRLRTIPGVGPRLSEMVVAMIDDPHRFKSVRQVGAYAGLVTRRYQSGEMDR-SGRISKAGCRKLRKLLVEIAWGMLRHNAHGAA--
4eb809a99e2c15c8dd				-ALDLGKYKSVACAYATDSATARFESLPTDRAHLRKLFAK----HRPAVVVCEACALAG-WVHDLCAELGLPCKVANT--ASEAWKFKHTKRKTDRDDALRLAQLQA--LGQLPTVVIPPQQTRQWRALIAARQALVGRRCGCQNRIRAVLV--	RLLQTIPGVGPRTAETVVAYLGDAGRFTKGKQVSAYGGLVPRQYQSGECDR-RGRITRRGPALLRKLLVECAWVMLRYNPWARAVY
2911a54ce7009fecb4				--LDLGKFTSVLCVYDPPGAHRFVTGVRTTPQSLHDLLAAHATDDAARTLLVIETCDVAGWVFDLATALGLTVLVANPAEAWRWTKRKTRPASGCPDDALKLAKLAA--LGQLPLAHMPSPAQRQRRRPVHYRRVLVDRRTQVKNQVRSIFSQ-	RLLRTVPGVGPRLAETVVAHLDDPKRFKTAAQVASYAGLVPKQFESGTIKR-SCRITRRGPALLRGMLVEVAWMVYVRNGWARAFV
e77fe1738cc003a93e				-AIDMGWSNSVCCLFDAQRGKKAYQSLPTEAGRYEQALEK----HKADLVVIEAGPLAG-WVKDLCDRLGQRLLVLNTNEPWQWS---NVKTKTDRKDALKLARIAA--LGDQKGVHVPAHAVRQWRQLIYYRQTLVSERVSIKNRLRALLLQ-	EQLQTAPGVGPRTAELVAAMIDDPSRFTRGRQVASYGGFTPKKFQSGKTNR-DGHISRAGNGLLRKLLVQAAWSGKRTSRPMQEIY
feddd7cfa20f76a3d0				VGLDVHQSRSSLCILDALGKVVRQQEVKGHPGLVVEALRKKAEAKEPFQVCFEASTGYGV-LHDSLAPLAARVAVAHPGKLRLI---FQCKKKNNRVDAAKLASILH--LGQVPEVHVPAQEVRSWRGFIEYRRSLVDKMVAVKNQLRGLLRG-	ALLRTVPGVGPRTAEAFVAYVDDPHRFKS-NTIGSYLGLIPREDSSGSRRR-MGHVTREGPPTLRKLLTEAAWRGVREDETMKA--
b75c8ba6c3e86d1d2e				VGLDYHQNRSSLDILDAQGARF---KFLDVKGNWTKLLETDAQVPQPFNICFEASCGYG-HLYDQLARRAHSVQVAHPGNLHTI---FRSKKKHDRIDASKIAKILY--MDMVPRVHVPKSEIRQWRSLIEFRRRLMGKIIGFKAQLRAL----	ELLKSIPGVGIRTAEAFVAYVDDIHRFSKVNQIGSYFGVVPCEDSSSDKRR-LGHITKDGPGTMRWLICEAAWQGTQRSPTIRAFH
19171f580835d0aae8				VGLDVHQKRSSFCILDQNGKKVKEFDVL---GGWDILIEEIARVPRPFAICFEASTGCG-WLFDRIAPLAGRIEVAHPGQVRLI---FRAKKKNDRIDARKLATLLF--LNQVPKAYIPDAQVRAWRGLVEFRHATIVKRTQVKNNIRTLLKG-	SLLRTIPGVGARTAEAVLAYVDKPHRFERNKQIGAYFGLVPCQDASADVNR-LGHITRQGPSTVRGLMVEAAWQAKLRSPTIKAFY
54df4210311e4ba2af				IGMDVHSKVTMVCVLDANGKVIYEYVFKGGLRDLVDRLKAKSQLGGTIKVCYEASGGCG-WLFDKLVEMGLKVQVAHPGK---LRMIFRSKRKNDRVDARKLAMLLFlDQVPLAYVP--APDVRAWRKLIEYRGKLVASRVATKNRIRAILR--	-VLKTIPGVGIRTAEAVVAYVDKPDRFRRNKSVGCYFGMVPCEDTSVKSRF--GHITKEGPATVRKLVVEAAWQAIRRDQTMKEYY
7bdb0a19be34e759c5				IGLDVHSKVTMACILDECGNTV-ERKFPGSWRDLVTRMKALKKELGPIKVCYEASSC-SGWLHDQFVALGFQVQVAHPGKLRLI---FRSKHKNDRVDAAKLALLLR--LDQVPLAHMPPAEIRQWRALIEFRARLVGQRAACKCRIRALLRSV	ALLMTIPGVGIRTAEAVVAYIDNPDRFRRNKSVGCYFGLVPCEDTSVNIR--LGHITKDGPSLVRWLVTEAAWMAIRRDPTVRAFF
502baf826c59c41eab				IGLDVHARKIAVCILDQNGKRFKEMTLTSDV---EKLARELERLKKPCRICYEASCGYGHLFDQL--TRLPRVKRIAVAHPGRLRLIFLSKRKNDRVDAHKLATLLF--LDQVPEVYIPDIDVRAWRAAIEFRRKLVDRQTAVKNELRALLRSY	QLLRTIPGVGPRTSEAVMAYIADPKRFQRGKQVGCYFGLVPCQDQSAGANR-LGHITREGPATVRKLLTEVTWQGIQRSPEIRAFF
2343f1d3358c2b6338				VGLDVHQKRSSICILDSAGKQVKRLEVKGSW---AQVVQAVAQVPGPFSICYEASCGYGYL-YEKLAPLPR-ARHVAVAHPGQLRLIYRSKRKNDRVDAAKLAKLLY--LDLVPQVHVPRADVRAWRALITYRHKLISKRVAVKNQFRALLRG-	TLLRTIPGVGVRTAEAVVAHLDDVSRFSRTKQVGSYFGLVPCQDQSAGRER-LGHITRDGPPAVRKLLCEAAWQGIRRSPALKEFF
2c306f1faac547fb93				VGLDYHVNGSSLCILDHGGKLVKQFRVNGRWPAVVEAVRRLAEEDHRVAVAFEACGGCA-----VLYEELCKVAVRVGAHPGHLRLIFKSKRKNDRVDAGKLAKLLY--CDAIPRAHIPKAEVRQWRRLVELRRVLVSRRTAVKNQLRGLLRT-	SLLMSVPGVGQRTAEAFVAYVDHVERFGRANQLGSYFGLVPCQDASAGRDR-LGHITKEGPSSVRWLLIEAAWQAVRRDPGLKEMF
17be6eba91d9d5750f				IGFDIDSNKTSVCVVQ-KNKAERYATIGPDERSMRKFLVNEKKDGSRVHVTFEISGQAGF-LYDSLIDCVDGIKVANP---DKMTWIYRTAKKNDRIDARKMAVLLS--IGEIPAVHMPGKEVRQWRMIICHRKKLLATSVAAKNRIRALLKS-	KLLMSIPGVGPRTAEAVLAFTDDVERFAGGKEYCGYFGVTPKLDESGNSRR-LGHISKKGPSVVRWVLCESSWKVIRYSKSMKSFY
54131209b16c86cb44				IGLDTSKSWFQVHCIDADGRTVLRRKLARSK-----VLSF-FANIPSCLVGLEACGGSHFWAR-ELAKLGHDARLMPARYVRA----YVKTNKHDAADAEACCEAVQ--RPGMRFVPVKTEEQQSMLMIHRARDLLVRQRTAAVNALRGHLAEF	KRLMTVQSIGPYIATAIAATVGDPRNFASGRHFAAWLGLTPKQHSTGGKEK-LGGISKRGDSYIRRLLIHGARATVRVRGQTK---
3ebd3ac23989914965				-AIDTSKAVFTLHGIDQADRPILRINLSRA--QMIAFFTK----LPAIEIAMEACGGSHYWA-RELAALGHRVVLIPPQYIKPY----VKRGKNDRNDAEAICEAAG--RPGMHFVPVKSADQQAQGMVLKVRETLVDQRTALVNTLRGH----	-RLASIPGVGPITALTLATEI-DPTAFESGRHLAAWAGLTPREHSTGGKQR-LGGISRAGNERLRALFVLGATSVIKV--------
476033fc85a61b9256				-AVDTSKHVFTLVGVDDRGQVVMRRELRRHQ--VEP----YFKKQSPVEVVLEACGGSHHW-GRTLLALGHQVRLLPPQYVKPFV----KRGKNDRHDAMAIAEASG--RPGLQPVAVKSAEQQAAAMLLSVRELLVKQRTQLANAMRGH----	RMLAEVPGVGPLGALTLALTV-DAAQFRSARHFAAWIGLTPKEHSTGGKPR-LGGISREGNERLRQLLVVGAMAVIKVAP------
182c18ee4083b046b4	ISMlo1;ISMlo2;ISMno16;ISRsp4;ISShsp1			IGMDTSKHIFQLHGVNTAEEPVLRKKLRRTE-----MVVF-FATLPPTVLAIEACGGSHHW-ARLLQSFGHEVKLIAPQFVKPY----VKRGKNDAADAEALCEAMS--RPAMRFVPVKTAKQQAALMLVGLRDRLIRNRVQLANAIRG-----	RRLAQIPGVGPIGASMLVMKTPTPEAFRSARHFAAWLGLTPKDHSTAGKVR-HGVITRAGDAALRSVLVVGATAVIRQ--------
b4c3f93195ea49320e				IGLDIAKSVFQVHGEDANAKIVIQKRLRRGQ--VTGF----FAKLAPALVGIETCGTAHYW-GRSLRALGHQVRLIPAAYVRPF----VKRNKNDARDAAAICAALG--RPDMRFVAIKSVDQQAARGVERARELMVKQRTQLMNCLRSQLAE-	RRLATIPGVGGLTAHAIVTAIGEGKPFASARDFAAWCGLTPREQASAGKRR-ETGISRQS--------------------------
392de28b5a45128c71	ISAs24			IGLDIAKSVFQVHGTDASGKCLLKKKLGRSE--VISFFER----LERCLVVLEACSTSHHW-ARVIRDTGHEVKLIPPEMVKPFV---KRGKKNDAVDAAAICLAAI--HPDTRFVPIKNREQQSLLSLHSTRTLLVKQQTMLVNALRAL----	RRLLTIPGIGPVTASLIVASVTDIGAFDTARHFAAWLGLVPRQHSSGGKTR-LGRITKTGNREIRKMLVLSATSMLRAQKW-----
1fdd0f85dd231e4698	ISKpn2;ISSaen1			LGIDLAKNVFQLCGLNQAGKPVYTKRTGR-----KELLQT-LANIPACLIGIEASTGAFYWQREF-EKLEHKVKVISPQYVKPF----VRGQKNDGNDAQAITVALM--QPTMQFVPPKSPEQQDIQALHWARQRIVNHRTATVCQIRGLL---	QRIAKVKGIGPETATAVVAAIGKGTEFKNGRHFAAWLGLVPRQHSSGDRQV-LMNMTKKGDKHLRTLFIHGARAVVRVA-------
bc8d40895804fff9d3	IS1114;ISBcen2;ISBj4;ISPfl1;ISPye16;ISSde11;ISShfr3;ISSpo1			IGIDLGKNTFHVVGLDATGAITLRKKR--SRNQLDQSLGN----VPRCLIGMEACAGAH-HLGRKLEKLGHQVRLLPAQYVKPY----LKGHKNDFRDAEAIAEAAQ--RPTMRFVPLKSAEQLDLQALHRVRSRLVTQRTAVINQIRGFLL--	RRLMSAPGIGPIISSAMIAAIGTGDAFQKGRDFAAWLGLVPKQISTGDRTI-LGRISRRGNRYLRTLFIQGARAVLRRQTWAR---
1964815f706228f562	ISSde14;ISShes7;ISSlo1			IGLDLAKSVFQVCGLNRAGKVEFNRQVNRKQ-----LMAC-LMAHPQALIAMEACGSAHYW-GRRLEAADLSVKLIPAQHVKAFT----RGNKNDANDALAIAEAAS--RPNLHPVSVKSLAQQDIQTLMRIRSRHQHARTDAVNQLRGLLSEY	RMLMRFRGVGVMTSLALFSAVGDPASFKNGRQFSAWLGLTPKHEGTGGKVV-MGAMSKRGSSYLRTLLIHGARTVSRW--------
01413c2fded86d82f2	ISSba8;ISSod14;ISSod21			VAVDLAKRCYQVGAIDQHGKLIYNRKYSPAK--FALAMQ----QLEPTTIAMEACAAAHYW-GRKLQALGHEVRLVPPQHAEAFR----RVHKSDAHDVLSIAEAAQ--RPNIHFVPVKPIAQQDLQSLGRIRERLIAERTAIINQARGLAREY	EQLQSIPGIGPITAPALLAKMGHGQQFHSGRHCSAWVGLVPRQHSTGGRTQ-LGSITKNGDRNLRTLLIHGARTVVRWI-------
4ad48d6cbe182eb1b9				IGLDTAKTFTQVCVMTRDGEILKERRVRRGK-----LMSF-LEGYPGSVVALEACSGSH-HLGRELRAGGFWPRLLHPARVRPY----VGVQKNDRMDARAVCEAAL--RPLIRSVPVKTRCQQDLRVVLRRRQGMVSERTRLINRLRGLLAEY	QHLLSIPGVGPITTAEVMASVEEARVFASGRQMAAWIGLVPRQRSTGGRTR-LGRITKRGQGELRRLLVQGAKSLIRAA-------
f68bd51cbc2a4647c9				IGVDLGDKKHAICVTDKGGNILREFPITNTQQSLERLAGE----FPGARIAMEVGTHS-PWVSRLLQSLGCDVTVANA---RKLRAIYDNDRKSDLLDARMLAKLLRvDPDLLHPIRHGSEQAQRDLLSIKLRDTLVRSRVNAIGSVRASLKS-	-RLQQIPGVGPLTALTFVLAVEDPSRFEDPRDAGAWLGLVPRRDQSGQSDK-QLPITKAGNRYLRTLPVQCAQYLLQ---------
b5dad83f8247f713ae	ISAcp5;ISCARN52			IGLDLGDRSTAFCVLDTDGAIVAEGKLKTTQAAIDQQFAS----LAPARVALEAGTHSG-WISRLIESYGHEVIVANPREV---RKIYQNDRKNDRSDAQILARLARfDPQLLEPIRHRTAPMQADLATIRARETLVTARTKCVNAMRGLVKS-	----QVGGVGALTALAFILTIADGARFAKSRDIGPYLGLVPRQDDSGDHSS-QLRITKAGDPYLRRLLVGSAQYI-----------
0f8586edecc04ca5d8				VGIDIGERHVNLCEIDSD-DAVTETRLGNTPKKLREQFEG----KAKRRIVLEAGAHTR-WIAELLGELGHDVLVVDPRRTKLISG---SLYKDDRVDAQTLAMLGRdAPTLLKTIPVRPLESQVVLTLVRARAGAVQGRTRIINAVRGLLKPY	--VTSINGVGALTVLYFVALVGNPGRFEKTRDVGPYLGLCRRRQDSGDYRS-ELGITKAGDNLMRALLANCAA-------------
518efc4cff6ea685f1				IGLDLSDKTGTYVVLSAEGQVVGDGKLRLTSAGISKVFAA----RPPARIAIEVGGHS-PWVSRALTQLGYEVTVANPRQVKLIS---HGPKKNDKLDAENLARLLRlDPIMLRPICHRGATAQADLALLRSRDAVVRARTRLINSARSMVK--	RILRQPKGVGVITSLGYVLTLEEPQRFGRSRSVGAFVGLTARQYDSGESQP-QLRITKAGDPFLRRLLVQSAQ-------------
36b1364052075ee73f				-SLDLSSRKGWAFSMDSTGEVLRDGEYALTESGLSRLVRG----LTAPRVVLEAGGNSA-WVQAELEARGCEVWVVASTTLSSASGGRPR-RKNDREDARRLWQMAVaTPGMLVRVRHRGAQEQADLTLLRSRDHLVGMRTGAINHVRGT----	ERLQQPYGVGPVISLAFVLTIADPHRFRKSRAVGPYLGLAPGQYQSGDMDP-QLGIDKRGDSFLRRLLVQGAHCI-----------
00642dceb7a2353133				IGIDIGDRKSDFCVMNEHGTILEEGKVPSRVDEFGEAFAR----FKGAKALIEVGTHAR-WMKVSLENAGLECTVCDAKAANLVN---QHGRKTDARDARMLAELLRtNSALIKRIEFRSDDAQLAMTILQCRGALVEARAKLVNCVT------	-QVTQVPGVGDIIGLAFVLTIFNPNRFKSVRDVAAYLGLVPHERSSGDSHP-QMRISKQGNGFTRKLMVQAAH-------------
407355f11662fc3373				AGLDVSIEETAICVVGDDGKVVLETEVPTEPQLIADA---LERFAGRLRRVGHEAGSISPWLHAGLIELGLPAVCLETRHVRAA--LSAQRNKTDAADALGIAHIMR--TGWFREAHIKTEDCYRIRLLLVQRRNLKRKFLDIENAIRHSLK--	------------------SAIDDPARFRRSRNVAAYFGLTSRRWQSGSSIDvKGRISKAGDPDVRRALYEAASAMLRFK-------
39585b4aaaa05db632	ISGdi15			VGLDVATLKTAVCVVDREGEIVFETEVETDPLVIAEILKP---WARTLRGLGHEAGALAPWLHTGLLEAGLPTSCLETRHVRAS--LGAQRNKTDRNDARGIAQLMR--TGWFSAIHMKSRDCYRIRLILVHRRTLKRKFLDIENTIRHSLK--	RRFMGIPGVGPITALTFKTAIETPGRFTKSRDVGAYLGLTPRRWQSGDSDGhNGAISRRGDGEVRTLLYEAAQSMLRS--------
03ac1db620e8ae7c03	ISAzs32;ISMex9;ISMno22;ISMpo4			AGLDVSVKETAICIVDEVGKVVRETKVVTEPESIIALLNS--AGLEYERIGLEAG-PLSQWLVNGLAEAGLPVICVETRHMKAVLKAQ-QVNKSDRNDARGIAQMMR--VGLYKPVHVKTLASQQERMLLTTRKLLRDKLQDMENELRGTLRN-	RRLMTVPGVGPVVALTFRATVDQAQRFVRSKTLGAHFGLAPRRFQSGEVDY-DGRVSKCGDAMMRTALYEAAQVLLRTQKW-----
06d671ae5716d3705c				CGLDVSLRETAICIVDADGKIMKELKVASDPNAIANAIRD--SGFVCEKVGLESGSTA-AWLQAGLVALEFPAICIDARHAAAMLQAGLR-NKSDRNDARGIAQLIR--MNAYRPVWVKSERSQRLSALFTARNTLQDQLVRIENVVRGLLR--	KLLMTMPGIGAHVALSFKAGIDDPGRFRRSRDVGAHFGLTPRRYSSGEVDL-SGHISKMGDRHVRHMLYVAAQVTLRRD-------
57475cabcf33db5a84				IGLDLHKRESQLSSKADDGTI-TDRRIVTSRERFTAVLGG----RPRARILLEASTESE-WVARHLESLGHDVIVADPNDAPMYAN-RSRRTKTDKRDARTLLDACE--TGAWRPAYRLSEARRHVRAELAVRDALVRTRTRYIALAKA-----	---------------------DDITRFHSAHELEAYLGVVPSERSSGEKRQ-LGHITKAGNGRLRWLLVEAAWQILRSRAET----
f13960240d04aee743				IGIDVHKRESQICIL-AEGGELIERRIRTEAERFAAVLGD----RPQARIVIEASTDSE-WVARCLEALGHEVIVADPNFAPMYA-TRTRKVKTDRRDARALADACV--LGAYRRAHRLSDVQRHVRGRLLVRDALVRTRTRYISAIRALLRQ-	QRLRSVPSVGPVTAAAFVATIDDVQRFQHAHHLEAYLGLVPRECSSGDTQR-RGPITKAGSGRTRWLLIQAAVSILRRRPEAE---
194507fa7229d75957				--IDLHLRRSQIRIIDAEEHVVLDRRIETTREALTQVFGG-----RRLRILLESG-TESEWVAQHLEGLGHEVVVADPNYAPMY-GSRSRKVKTDRRDVAALAVANR--RGLYRAAHRATAAARAQRQTLRIRRQLVRMRSGVISLLRAVLRQ-	RRLMTAPGVGPIVAATFVATLDDVGRFGDAARVSAYLGLVPTEFSSAERQR-KGHITKTGPGDLRALLVQASWTIWRSTPEAAA--
af67e67cc61a3d65f3				VALDLGARQIAYCEI-AAGKVLARGTVR-SMAGLKDLLGP---NTPRAKVAFEACREAW-HVHDTLEQWGHQPVMLDTTRTKRI-GVGQHRRKNDRLDAEALAHALA--RGAVPQAHVLSVARRELRAQLQVRATLVASRAEYV----------	-RLATVPGVALIVAAAFVAVIDDPKRFRNAHQVESYIGLVPSEDSSGGTDKrLGHITLHGNPMLRSLLVEAAQSLLN---------
04771ebe9d608bdd6a				IAIDLGSRESQICVRNSEGLILEEQRRPTTA------LGKYLKTKEKGRVVLETCAEAF-AIADAAREAGHDVTVVPSKLVRML-GVGDRGIKNDVRDAQNLSKVSC-RLEELPSVHVPGEQSRERKAISAMRESLVEVRTKLVNTTRSWLR--	KLLMTAPGVGPVTAVRFTAAIDDVSRFQDGHGVESYLGLIPGENSSGDAKKhMKGITKAGPPRVRWALTQAAWTAMRCRK------
85e134d268095cf6fa				IGLDCGWKWFRYEVRDEKGRRIGWGRGECCPGVLHGVLSE---YAGEEEVTVAYEGGTG--LYWIHDTVKGLGFVSHPFHASSFKMIVESKKKTDKMDAKKIAEAAW-KGYLPKEIVVPEGWERTLRQWVSRREFLRKQLVGLGNNLHAL----	EVLQSYPGIGPVTSAAILAWTVKAERFPGGREAASYFGLTGSRYQSGERDR-GGRITKTGPPIVRRLLVQAAWSFVRSR-------
3647693a18194b4d67				AGLDLGSESISLWTMDQAGHRLGGGKTDWDEKVWKQWVKK--YGAENLEVAFE-TGPEGYRADWMLKELGVKTYPFHA---GHFGEISRSRKKTDKIDAEKICRALR-GGALPRRVELPGPGQARLRNLVSEWEQLLKMLRQCEGRVKG-----	EQLESIPGIGPTVSKATVAFLGDGARFGSGRKFAAYVGLAPSVEQTGKSEArLGSITRQGPACLRRLLVQAAHAAVQSH-------
790d16c3364097f5ab				CGIDAHSKSSTVCVLDAKGKKLMMKKTESSREGIAAAIGQ---FDTDMPVVVEACSASRP-VIAHLRGIGFKVIVVNPAATAQMR---ARGKKTDSVDAQGLAELARlGLTEAWRVHIPSEWAQNMRDLLYSREFAIKQRVMVVNRVKAIF---	ELVMSVPNVGPLTAAVLLACIDDISRFGSYRAACAYFGVVPRVFQSGDTER-TGSITKRGNRLARKFLAQAAHHARYASSPFNAVY
1434025a05ae18b266				CGIDIAMKFSYIYITDSWGRKKISGEIATTSMALTQRLRP--YVRQGLKIAIEAGNQT-AWIYDCLTRLGAEVVVVNPAKVKLIAE---SRRKTDKIDAKILAELLR-LDGLPEPVHMPGRGTRELRGLLVARKQLVQARTKLCNVARGMLRQ-	SRLQTMPKVGRIASLTFIAAVDDIKRFGASRKVVRYSGLCPTVRSSGERTE-YGSISREGRSDLRAVWIQIALVASDRNRQT----
20128a9357234cd436				CGLDGHLKTTQICVVNDAGKRVLEENLDTATTDLEALLGP--LVRDGLRVGLETSLSYHF--NDRLMAIGVTPQVWPANKLRVI---SESRSKTDRNDARWMAELLR-AGCHPRGVRIPTEPERELRDLLVARHLLIAKRTSIVQNAKS-----	-RLRTIPGVGLLSSLWLLSALGDAKRFNRSREVGRYLGVAPSVRSSAAVRM-NGHITREGRPEVRWAWGQAAHAFVRSR-------
f3ff075794b0f29ca1				IGLDVHRDSISVAVLNSQGKVIKEAVIPTSEAAILTLLKE---LRGTLHVVFE-EGTWAAWLYELVQGRVTRVVVCDP------RKITRHGNKNDRIDARELADLLR--CQRISVVFHGHKGLRDLRELARTYVVLSKEQTRTMNRIKALYRS-	RKLRSIPWMGPISVVLVIAFVQIPERFRGKRQLWAYCGFALETHSSADHRWvEGKRQRAKKA------------------------
03d66c9f2350d835a5				-ALDLHQATTVTSVLNAAGRELDSRIIPTTAQ---AIVSYLEEFSGPLHVTFE-EGTLAAWVYDLLQGRVAELVVCDPRHNAQLK----EGSKTDRHDAHRLADLLR--TGMLRPVYHGCRSVRPLQELAHCYETLGEDTTRTMNRIKALF---	ARLRAIPGLGPLRVARLIAYLQTPHRFRNRRKLWGYVGLGLVTFESSEYRLvQGRIVRRAQPRLKEIFKSAALTAIRQPGPFKDYY
0916dc19d40da61a7a				IGMDVHQTSTSIVVLNAAGRVLTSAVVQTQGQALVAFIQG---QSGTLHLTFE-EGTYSAWLYDLLWRHVSRLVVCDPR----RNALLKSGSKNDPIDAHKLADLLR--LNALRPVYHGQNSLGTLKELSRSYLTLVQDSTRVMNRLKAL----	RILRAVPGLGPVRVAVLLAMVQTPFRFRSKRLFWAYVGLGLVTRISAQFALvNGQLQRSAKA------------------------
1058f242837aeda17b				IGIDVHQSTSVFAVRDRQGEIIGESILKTNP---SAIVDFLKGQRGTVRVAFE-EGTYSNWLYDVIKPHVSRVIVCDP------RKNKIDGNKTDKIDARKLAELLR--LNALSAVYHGEQSHQTIKEYARSYLNLQQDSVRAMNRVKAI----	KILKGIPGLGSIRKALILAFVITPHRFRNKRQFWTYTGFSVVRRGSSEYEIlEGELQRKKRKPL----------------------
0d8d3f41492efc163f				VGMDVHMATTVIVAINAVGKQIMQAIVETKA---SSLLDAIRALRGEVHVTFEEGTHSN-WLYDIVKPYVAEVVVCNPRNNKLVQ----SGNKTDEIDAGKLAELLR--LGALKAVYHGEQAIKPLKELAHCYQNLVSDQTRVKNRLKALF---	KLLDSVPTLGPVRVALILAAMATPHRFRTKRQLWAYAGFAVINKSTADYAIvNGRIVKS---------------------------
033daaa010d55330a3				VALDVDSANIVAGVYDSKGEALMQCCLRNNGQVISEFFKT---MTGTVQVTFE-EGTQAVWLYGLIQPLVAEVIVCNPRENKLLK----AGNKSDRIDVAKLGKLLR--LGELRPVYQGPSAAQGLKQLVHSYAALVDDTTRVKNRLKAL----	--ISSTPGLGAIRTAQTLATAITPHRFRGKRQFWPYCGLAVVTRSSGGARRkRKPIQTRGNRTMKAVFKGAAISALQQHPEFREYY
544d1497d7ea651aee				--FDVHQATIVANCRDAEGKVIMRATVATEARAILQLVKS---CGPRVHIAFE-EGTQAQWLHDLLVPHAEKVIVCNL------RGQNEGGNKNDRIDVERLSLDLR--NGTLKPVFHGTPSVLTLSELVRSYNNLVEDATRVMQRIKAMF---	KVLRSIPYLGPVRVAQIMAIMRTPFRFRTKRNLWPYVGLAVVTRSSADQEIvEGRLRKRRRPPLTR--------------------
39a05ef7f788af9908				-GLDVHAATIVATVERQAGEPLLRSVLPTETGAVLEFFRG---MRGPVHVAFEE-GTQAQWLYDLLLPVVDEVVVCNRRGQR------RQGNHGDFVDSDRLADDLR--KGNLKAVYHGSSGRETLKELVRLYGSLVQDAQRVMQRTKAV----	--LDAIPFLGPVRVAQLLAVLQTPWRFREKHNLWAYAGFAVVTHETAQFVIrDGKVLRRRRPPMTR--------------------
038cac718f81060281				VGLDVHQATIVAVVRDETGRVIARTILPTEAAALTAFVGP---WRGRVEVAYEE-GTQAQWLHDLLRPLVARVVVCDRRAVRRQ------GNKSDWRDAEELAAMLQ--RGAIRSVYHGGPQQAELKELTRTYVTLVQDATRVMTRVKAL----	-LLQTIPFLGPVRVALLLGIVQTPWRFRTKRHLWAYAGLAVMTRTTAEYTL-EGRTP-----------------------------
3b217283a58dda0f8e				VGLDVHQATTVISVREDSGRVLARSVVATDA---RLLLEYLGGLRGAVQVALEE-GTQAQWLHDVLAPVVDRVVVCN------RRGESKHGNKADQADADELSDLLR--CGRLRAVYHGSPDRLTLKELARAYESLVEDATRVMSRLKALF---	-VLRTVPFLGPVRVAQLLAVAQTPWRFRTKRQLWAYAGLAVVTRTTAQYEIrDARLNRNHNRVMKRVFMGAATAAAQRDAELRAWY
2b8ba1de7c0f09ce9a				VGMDVDQSTCVIEIQDKAGNFVMETYLPTRASELRAFFKG---LDGRIHVAFE-EGTQAAWLYELIEPLVE------DVVVCDRRGEKVRGNKGDRLDARMLARQLR--QGELRRVYQGERGHRELKELIRGYDYLVEDVVRTKSRLKAA----	KLLVKQPGLGPVRSAQILGIVGTPHRFRTKRQFWPYCGLAVVVHESSEYEI-VDGQRRRRKRPLR---------------------
0ee3453729e76a88bd				-GGDVHAASVTFSVLNESGKQLRRDVVETNG---QALVGYLKQQPGNLHLCIE-EGEWSQWLYEILSPHVSELVVYRS--------KWEPGVKSDAIDAHGLAEKLR-TGALGRPVYKDAKRFTALREHARAYAMVTRDVARVKSRIKAF----	RVLETAPGFGPVRVGLLLPIVITPWRFRTKRQFWAYCGFGIVTRSSADWIRvDGRWVKAR--------------------------
07a6302593506a487f				IGLDAHSQSCTFAVMGPSGRRLQERVLETHG-TV--LVDF-VRSIPGDRYLCFEEGALSEWLYELLEPYTKETLVTQP---R-----RRPGSKTDSQDAWELAEAYR-LGGLKRVVFKAPDKFTAMRQAMRAYHTATRDMVRAKLRLKAVFQ--	RLLSSVPGIGPIRAAQIVAIVVTPTRFRTKRQFWAYCGFAVVMHTTANYRRgARGLNRNRNPVLKAAFTGAAMTVIQT--------
089da1fd8d7553b1d2				IGLDAHSQTCTAAVMGPSGRRLQEQVLETNGKVLVSFLKS----IAGDRYLCFEEGALSEWLYEMLEPFTKETMVVQA--------SEHQGPKDDSHDAWNLANEYR-TGHLQKVVFKAPKCFTGLRQAVRAYQTATQDLVRAKSRFKAVF---	KRVSTVPGIGTIRAAQIVAIVVTPNRFRTKRQFRNYCGFGVVTRSSSDYVRgLDGHWKR---------------------------
11b17925f7af7db9cb				IGLDVHAISCTMAIVGPSGRKLGSHVLETHG-K--VLIDAIKRIPRPRHLCME-EGTQSAWLYEVLSPHVDELVVHQPAI--------SRGQKNDLEDAFGLANDLR--LGTLTQVFKAPTRYTRLRQLVRTHSMLVRDSTRTQLRLKAMFR--	-VLQTCPAIGPVRTARLMATVVTPHRFRTARQFWSYSGLGIVMRTSSDWSRtDGEWARA---------------------------
047f01cb2f2db4a2e4				IGLDVHSSSCTLAVVGPSGKRLGSQVVETNAGALIEVLRG---IPKQRHICME-EGTLSEWLHEVLEPH-VEELVVTGVG------KKSRGPKSDKLDAFGLAEQLRiGSIETRVYKG-RGQFGRLGNLARAYGFLVGDTVRVKNRLRSVLR--	HVLRTCPGLGPIRVAELLPVVVTPYRFRSRSGFWAYCGLGIVMRSSSDWVRtQ---------------------------------
0fc1969daa2200b46c				IGLDAHAASCTLAVVGPSGKHISCHVLETRANVLVDLIKT---IARPRHLCFEEGTHSG-WLYEILSPHLDETVV-TGLMERRG----RNGVKDDERDAFVLAEKLRtNSIE-TRVFKDVGRYGKLREISHAYGMLVRDSVRVQNRVRSL----	RRLETIPGIGPIRAAQLVPIIVSPHRLRTKRQLWKYAGLAIVTRSSSDWVKkDGGWSRQT--------------------------
fbfb04acceb711dae8				VGLDTHSETTVVSIRSERGVVVLRKVVPTTSTELRRVLSR---TRGRVKVACEA-GPLAPWVKRTLDTQLREVIVC---DRRRTRFGARGGSKSDHFDADRLSECLR--TGSVHAVYVPQGAHFELRQYLLHYVRMVGERRRVKQRLNALF---	ALLQTVPQVGQIRAATLLGVVGTVGRFRGRRTFWAYGGLGVVQRVSSEHRVeNGRVVRDSR-------------------------
013c06fa7e59d3cc3b				-------------------------RVATTIPALREVIGS---IRRPRHLAF-EEGPLAAWLYRNLKADADRVTVCDPRKNAWIA---KGGDKDDPIDADKLADLLA--GGFLKAVHHSDEVSRDFKQLVGSYHDRVGHRVAEANKVIGALRR-	-RLTDLPGIAWVRAATFYVYLDTPWRFRSKQALWKYLGIGLVRQTSGDGPE-YLRVNLAANRTLKSTILGAAESVIKGDNPFAEQ-
21d5c5e61559bdb014				IGLDAHSRTCDVGWMTPTGKRREVWKVRTTIPELAEAIER---VPRPRKLALE-EGPMADWLLRQLRPLVDELVVCDPRRNALI---GRDGDKTDALDALALADLYR--GGYLRAVHHPDSMDREFKRHVALYHDRVEHRVGEANKVLALVRRY	----GVPGVRWVRAATLLAYLDTPDRFRNKSALWKYLGIGLQKRASGKGPE-VLRPPTRFNRHLKNAILGAAMTAIRGKNPFADQY
24cb4a5fa94f0e5684				IGVDVHNNSTELAIE-KRNKIVARYSVPTTIPAISNVLDS---LQGKKYLAMEE-GPMAGWLYRNLNKKVDKFIASDPRRNKLIS---SDGDSDDKIDAAKLASLLR--GDYLRAVHSEDDQRCQLKHWVALYHDRVRDAVRHINKIRA-----	---KELPGIGLIRATTLFAFMDTPWRFKQKNRLWKYCGVGLQRSASGTDKKgRPKPARAVNRTLKNAVLGAALSAIQKSNAFRDYY
b0b4c2a9f42953dc0b				-------------AVEENKKIVYRKRIPTTISDLRSELER----FGGRKILIFEECPMAGWLYRNLRDYATQVIVSDPRRNGLI---CKDGEKDDRIDAGKLAALYR--GGFIREVHPQDDEHQALREAVALYHDRVRQKVREINKFH------	----ELPGIKWVRSSTMFAYLDTPWRFESVKELWKYCGVGLWRYASGSKSG-KVKMYPYVNRRLKACVLGAALDAIRQDNEFSEHY
0988fc3baaad1c3e33				VGIDAHCNTLELAAIEANGELLWRDRCRLDAQLLREAVSR---APRPCAVVFEQ-GELATWLYLTLSGSCDSLVVADPRHNRLIS---TSPDKDDPFDALALAQLAR--GRYVREVYQPPVPFLNLRLQVRHHYRLNQHITVLKNQTKALFRQH	RRLVTLPEIGIVTAATFAAFLVTPSRFPSRSHIWSYCGFGLTRRKSGSHTE-PVRLRRGFNRHLKRVVKSAVRMVQRQASPFAAAY
14dd743ff1b32fe69e	IS1106			--LDAHNGQSQLAAIDESGKILSCRHCSTAAPAL---IEAVSKFKGQTRLVVE-ESHIADWIKRTLEPYVSELVVADPKVNSWI---ANGENINDTVAAVRLARLFR--GGYINPVYHPDSKRQQFKELVLHYHDLTRQIVSFKNKLKS-----	---RQLAGIDQVTAFTISALIDTPYRFSNKRKLWSYVGLSKSEKISNNRIY-RSGASKGGNRLLKYLLLQAAMRILRSKKE-----
00c235c858da362f89				VGLDLGSSNFQQVALNHDGVSRVNRDFTTSEANL---VKAFSDLKGEIHVHLEA-GELAPWAASVIAPLVTRVVCSHP-QSNAW--IAKDADKSDRIDAYKLAELLR--LNRFKEVYPREQRRREFKTLVQHYDELTSQQARLKTKLKARL---	KLLRTTPGVGPIGACRFSGYIHTPSRFSSTRKLWKYCRLSISHRSSNGKPLrRPRLDHCGCGRLKDVSRKAFVAVRRHDNGFKRAY
8e502fc5a8a29fc7a2				-GLELATTDFVICVVNQKGKVVFKREGKSLEAEILKAASESRQCQGDIILHVEVGDLV-NWGRRLFKPFVKEIVVSVPRENHWIA---HDPHKSDQHDANKLATLCR--TNQFKKVFFESEERREFKMVVQHYEEMTRETTRIKGLIKARLR--	KLLMGIPGIRIINACRFVAYVQDPSRFPTAHALWGYARLGVVQPTSNGRPIgPKHLNQAGCGTLKDISHKTFRACQRSDNLFKRTY
1641f06a1eb03c85b7				IGLDTHSTRTVATVVNDRGKKILRREIPTRE---LELIDFMQSIPGPKRVALEESQVADF-VARMIMPYATEVIRCQPQHNRLIS---ESEDKCDDQDSYSIAELLY--LNKLKSVHHPPWEYRQLREAVRAYWTSSRDLARAKSRLKAC----	ERLQSIPGIGPIGAYTLLAYLENGWRIPNKRKLWQYCGIGVRRHESNGKGY--KGASRKGNRYLKNTLMTAAAAVARRT-------
630350065bacd18edf				IGADVHKQQCTLAVQRPDGKLSMLPSMDNTRENWLDLLTQ---LPPEAQIALEVSTSGHF-VMSVLEEAGWR----DRAHWVHTAGIDLRKQKTDRLDAKRLARKLSvMEQDPLPEAWPPRPIRELRLRARQRCWVAVLRTRVKNRLKAI----	RCLRRISTLGSISVALLIATVDTPHRFRTKRQFWTYCGLAVVTRTSADYYFdQGGLNQNYNRRLKRIFKQAALTASRRGP-FKPYY
2cc073a744bcb67f0f				LGIDQHKRQLTVNLRSEDGNIMLKRQVSTQWEKVRAFFAELAEKAGGFLAILEVCGM-NPWLLEMLKEYGCREIVVI--QPTER-----AKQKTDRRDAGELAHLLWvHRQQLRRIQPPTPQEADDRQLTTLRARLTRKRTAVLNAIHKILRK-	KLLESVPGMGHYSAVAISSRIGSIERFKHADSLANYFGLTPGCSNSGEATKrLGSITKRGSKMVRYLLNQAVVKILRYDGAMRA--
7cdcd41d9cf5f095a2				-AIDQHKNHLTINIRNEQGDVMQKGQISTNHAEVDDFFVAFAKKACKHRGYMAIVEVCNDWLLEKLRKTRCSEIVVIQPDNSAV-------NKTDKRDANALGELLWnNRKRLRRIFPAAPADAQVRQLANFRQRLLKHRTMVINKIKGVIN--	-RLKSIPGISAMGAITLLSRIGDIKRFKNPDSLANYFGLTPGCHNTAGKHR-VGGITKRGNAVARQVLNFAVIHVVRKDPVMKEW-
93b3791c2733626e71				VGIDLHKKSLTVCARNEQGDIVLRRQVSTQWAEMDRFLGALQERAGGYLAILEVCG-FHDWLLRRLGRWGCLRSYVVA-APPRVR------NKTDRRDAAKLSDLLWiNRERLHVIYQPTEQEEHARQLTHLRLRLGRRQTRVKNEIHRII---	-LIRTLPKLGRYTALALWAHIGPIARFPTARSLAHYFGITPGCRNSGPTER-PGGITKAGHPLIRFLLAQYVVHALRGDPGLREWY
4dd868763f3693e847				-AIDQHSTQLTVNLRNEQGDVVLRQQVSTKPGAVKGFFENECAADGGYVAILEICGFND-WLLALLKSSWSGCREVLLIQPEKR-----SKRKTDRRDANQLGEILWvNRQRLRRVLPATPEEAADRQLTAHRRRLTQRRTRGINQVW------	QLISTVPGLSKYSGLAIASRASEIERFPRGASLANFFGLAPGCRNSGNTQDrMGAITKQGSTMVRFLLGQAVIHVLRKDAWMRQWY
3e6c84f515840106e5				-GTDQHSKQLTISLRNEGGKAVVRRQVSTEPERVREFLHQLENEAGGYVAVVEVCGFND-WLLKLLPEYGCKVVLVQPE--------ERDRRKTDRRDAHRLSELLWiNRERLRRVYIPSADEQHDRQLTQLRKRLGASRTRLINRVKHALV--	RLIATLYGTKPAYALALAASIGPISRFPRPRSLANYWGLTPSCRNSGETTQrLGSITKQGSKTARFLLCQLSQHVLRRDAWMREWY
3c5e1c197090a53efb				LGIDQHARQITISLRNEDGDVIQARQVSTRPEKINEFFGKLTRRDGESFVSVVEVSGFGDWLIDMLYHYRCDKVIL--IQPDDR-----KKQKTDRRDAAALSELLWvNRGRLRQVDIASKVDQENRRLTVLRRDARRERTRIINKIKYVLRR-	-LLTSMPGVGRFTAIALACRVGRVERFPRSHSLANFWGLTPGCRNSGDNNKrLGSITKAGSSMARWLLAQVAYQALRQDKRLRE--
c5b0a05c35c23e8585				LGIDLHQAQITIVLLDETGDIVRRGSVSTKWPAIDDFLASAAKEAGGYRAIVEECGFTH-WLIERLTIHGCDTVVVQPLE--------RARHKTDKRDAATLAEILWvNRDRLRQVMVPTEDERQARLLTAARLRLGRERTRLISQIKSRLRQF	QLIKTIPGAGDLTALTLASRIGSIERFRRPASLANMFGLTPSINDTGETTGrLGSITKHGHPHVRHLLGQMILHVVRADPLARATY
19578b555eac1a6e37				-GNDVGKKISVLFAVDKTGEIVLDARQTNNMEEWRKLLAG-LREKYVLHLAFEVGPHYD-WMYDLFKEFAAEVVVVNAALFGVI---TKSHKKTDKVDARKLAEGLL--RGDLPDVCVPDKETRADRRLVSFVHYSSQQLSSLKGRLRGLLQT-	ATLRSVPGFGPLVSLAVLCAVAGVSRFKQPRQLSSYLGVCNGVRQSGQGLA-FTGLTKAGNPHVRWLLAQALLHVLRKDPKARARY
831c016b3fbf30634a				-GMDVHARTTTVKGLDRSTGETATKRFND-APSPAVIASWMKQSFAGPWYAAYESGCTGFHLCRELRREGIGCDVVAVSSIAR--SIDDKQRKNDSRDAARLSELVS-MEKTYTAVWTPDPETEAMRDLCRARVAAVDAVKVAKLQTSAILL--	----LLRGVGKLTALTLACEIGSFHRFRSGRDVSKWLGTVPSHSESGGKGH-HGGITKAGNAVCRTLLVEGITGS-----------
13ceb2922671ece726				LGMDVSKDSIAVAVLAPDRDTAEVDKIFHDTDSVRRLVKRIGRPK--GIWACYEAGPTGYDLQRLFASMGVRCDVVAPSLIPKGS---GDRVKTDRRDARRLAGLHR--AGQLTPIAIPTPEQEGVRDLCRTRGDMVQDLTRARNRLSGFLL--	-RLAAYRGVTRIGALCLAAEVFDWRRFPRARPFMSFTGLVPGENSTGLTQR-RGSITRAGNAHLRGQLCEAAWAYQH---------
dac5bebbec73175dcd				VGMDVSKASISIALLRPDGHL-DEDRIANTPEAVRSLVRR-WAEPATVRVCYEAGPTG-YDLYRQLTALGVDTTVIAPSLTPRRPG---DRIKTDRRDARKLAGLFR--AGELTSVRVPTPEEEAVRDLLRARQDQREDILRARHRLSKFLL--	ARLSALRGIAELSALTIAVEVGDFRRFESAPAFMAFVGLVPSERSSGERRV-QGSITKAGNAHLRRVLVEAAWHARRRP-------
dc15aee3990d639af6				VGMDVHAAKINVAVFRDNNEIQPYEQSQTDERSKGRLVKRLKDLPGEVRCVYEA-GPCGYDFQRYLSEKGIKCEIAAPSLIPTRAG---DRVKTDRRDARKLGRLYR--SGELTAIHIPSREQEAVRDLVRVREDAVEDRERKRHQLSKFLL--	AALMTLRGVQVVTAMTIVSEIGDLRRFGSAKEFMSALGLVPSEHSSGDSIH-RGSITKTGNAHVRRVIVESAWHYR----------
52037aad62e29a5f7e				VGLDVHKDSISIAFADKNSDACFIGKIPSDWASLHKKLLK-IGDGFSLRICYEA-GPTGYQLYRRLQQEAYDCIVIAPSKMPRKPG---DRVKTDRRDAIQLALNHR--SGYHTPVTVPDPETEALRDLERCRENAKKQEIAVKNQLNKFLLRY	TALKALRGIQTVSAAVIVAEIGDLRRFPTADQLMAYVGLCPSQNSSGARVR-TGSITKTGNQRVRRILVEAAWHYR----------
a921b85c73d448b4de				VGLDVHKESIAIAVAESDASAPQLGEIPSDTAHVIKALRKLARGAGTIRCCYEA-GPTGFGLCRSLRAEGFDCSVIAPSLVPKQAG---DRVKTDSRDAVKLARFLR--SGDLTAIHVPDASTEAMRDLERGREDAKNAERVVRHQLSKFL---	RALQGLRGVRLLTAVVIAAELGDMARFAKPAQLMGYLGLVPSEHSSGETTK-RGGITRTGNTHVRRILIESAWAYR----------
6ca667c5f8d4e9dc36				IGLDVHNDSIAVSLAPGDSPEVRRYIIGGDHDDVLRLLQKLQAAHGAGLKCCYEAGPRGYPLCRFVRRHGAECIIVAPSKVPRQPG---DRVKTDRRDADQLARLYR--AGELTGIHVPDPQDEAVRDLIRARYQVQRQQHRARQQLKMFL---	QALMSLRGVALLTGATLGAELGDLHRFASAPQLMSYLGLCPGEHTSGTTRQ-QGGITKLGNGIARKAMIEAAWNNSRAPRVSRT--
0111d4f94202f9647b	ISCARN28			IGMDVHKETIAVATAGKHGTPRYYGEIANTAEAITKLVKKVVPSRSKAVFCFE-AGPCGYGVYRQIMDMGYRCDVVALLIPKKAG----DRVKTDRRDAISLVRLLR--ANELTAVWVPDEQQEAMRDLTRMREDMKNMERQARQRLSGFL---	EALMALRGVSIVTAMTIVAEIGDISRFESPRQLMAYLGLVPSEDSSGNRQK-RGGITKTGNGHVRRLLVEASWSY-----------
e5a9f29f9f9824721d				VGLDVHKESIAVALADSDGSLRRYGEIPGHIQAVDKLIQKLQKPGQELRLCYE-AGPFGFVLCRHLRQRGFVCEVVAPSLIPKRA---GDRIKTDARDAEQLARLFR--AGELTAVRVPDETDEAIRDLMRGRLSAVFDQRRARQRLKGFLLR-	RALMCLRGISVINGMTLVAEIGDIDRFDNPRQLMSFLGLVPSEHSSGAKRH-QGAITKAGNGSCRRALVEAAHH------------
0db6f7ed6212dab085				VGLDVHKKTIVASVLPAGSEVVTERTIENNPAALAKLVKK-IGVRGSVEFVYEAG-PCGYETHRQISGLGHPCFVIAPALTPVRP---GDHVKTDSRDADKLARYHR--AGELTVIRVPTCEEEAARDLPRAREDAMIDRLRSRHRLSRFL---	-FLRCLRGIDTLSALTLVVEAQDFKRFEGARAFMSYTGAVGREHSSGERTR-RGSITKAGNAHIRRILIESAWSYRR---------
162138facd2c30eebd				---DQHAATTVAAVLPPGQRTPVLHPLTSESPTLVRFVERLRRSGATVQCCYEA-GPCGFELQRALQARGLPCEVIAPALIPRRAG---DRVKTDRRDASHLAVLYR--AGALTAIHIPTEEEEAARDLLRCREDIRADLLRARHRLSKFLL--	ERLRCFRGIDDLTALTIAAELGDVRRFATAPQLMAFVGLVPSEHSSGAKRA-RGAITKTGNAHVRRVLVEAAWHYR----------
6b629a25d2bcf09863				VGMDVHKVETRVALLPEGEADFLDQRLETSAKALREYLHR-WADRFELRCYYEA-GPLGYTPYRWLTQAGIACEMIAPTLTPRAPG---DRRKTDVRDARVLARQAR--AGGLVAVHVPTPEEEALRTLVRYRAVCQQELLAAKHRVLKLL---	--LCCFRGIAVLSALVILAETIDFGRFPSAPQYMDYWGLTCGEHSSGGVRR-LLPITKCGSGFLRRIWVEAAWHYR-HKP------
c4992d9e24c1b7dc09				VALDVHKLSIVAATLPPTGGQPEVAQIETTRAAIRRFIDRLG-GP-EGLAVCYEAGPGGFDLLRVLGELGVACDVIAPSLIPVRA---GDRVKTDRRDAKKLVRLYR--GGQLSFVAPPSPETEGLRDLMRCRDDLRCARTAARHRVSKQLL--	EILTRFKGVSTRTALGLIAEIGDFHRFSHPRELCAWLGIVPSEYSSGQQRH-RGHITKTGNHHARRLLVEAAWSYH-HPPRVRE--
060a52dad5534d3e76	IS1533			VGIDAHKKTLVVAVLHPREQLPEELTISNDERSIRKLVRRLERDARGREIRICYEGTCGYALQRRLEAAGKVVCEVIA--PSLIPRKPGERIKTDRRDARKLVELYR--GGILTAVSPPTPEQESVRDLCRCREDVRADLGRCRHRLVKMLV--	---RCFRGIDTTIAMIFVAELHGVDRFESPRALSAYLGLVPTLHASGESAK-RGGITKTGNVHIRRALVQAAWQYRRA--------
329868c3ae1392b944				VGMDVHKESFTLCSCKYEDEKASHQRTPASYKNVLRYLAFLRTIYEDTRFVCGYEAGCGYSLYHQLENFNVECVILAPTTMLEQR--SKRRIKTDKRDAEIIARSLA--QHNYSPVHIPTETDNQTKEFIRMRDDHKAELKKIKQQILSCL---	-----FLGIKTHTALSVIVEVGDFQRFVSARKFAGYLGLVPGQHSSGDDRN-GLGITKAGNTHVRRLLVESAQSYTR---------
1dabec58cdb9b6d46a	ISAzs35;ISMno20;ISRel9			-------------------------------ERFAQLREKRARTGKVFSFVIQEAGLDGFWIDRVLQNEGIESHVVDPASIATSRR--RRRAKTDRIDGEALVRALLyKRGEPRVCKAPTPEEEDRRRLCRERKVLIAERIRHVNRVKGLL---	AMLLDIKGIGPEFAAILWSE-GLFRHFDNRRQVASYAGLAPTPWQSGSIDR-EQGVSKAGNPRLRTTLIQLAWLWLRHQPQS----
229e761430d7aa5895				--IDVAKASGKVCTRVPHPSVPTKVDVSATTNAIALLADE-LAEMAIERVVVESTSDYWRPFLYLLEARGLKVWLVNARDVKQV----PGRPKTDKIDGEALVRALLyKRGEPRVCKAPTPEEEDRRRLCRERKVLIAEQVKHVNRIKGLL---	AILLNIKGIGPEFAAVLWSE-GLFRHFDNRRQVAAYAGLAPTPWQSGAVDR-EQGVSKSGNPRLRTTLIQLAWLWLRHQPQS----
0868f4930da6707d0a				------------LAVSAPGRDRISKRVPSGDAALLSLLTRRTEAERRCSEVVKIISIYEAGLDGFWPHRALEAADVESHVVDAASNRRSRRAKTDRIDVETLLRTLMwARGELRICRPPSPEEEDARRLTREREALVTERVRHVNRIKGLLS--	-HLLRLRGIGPEIASVLSLEAFY-RSFANRREVAAYSGLAPSPWKSGGIDI-EQGISKAGNARLRRTTIQLAWLWLRHQP------
320ef19cb186631a95	ISMno25			---------KWVLAIQSPGSRKHTKVVEPDGPALARLIETLKARSGKGRVAVTHEGRDGFWLARFLLRRGVEVHVMQALPVDR----RARRAKTDAIDAEMLLRTLLwLRGEPRVCPVPSEADEEARRAHREREDLTGERRSILNKIDGLLA--	--LSGMRGIGVESATLLVREA-FCRSFANRRALGSYAGLTGTPFASGSMAR-EQGISKDGNRRLRTCLARLVLASLSARER-----
1cc2d7910707e3b21b				----------WVVVASAPGEDKASKKVDADGPGLLSLLRRLQARAGPTVVAMQEAGRDGFWVHRLLEADRVRSYVVDPSSIAVNR--RSRRAKTDRIDAEAMLRTLRgERQVCAMVRAPTREAEDARRLGREREALLAERIRHANRIKGLL---	-RLLRLRGVGPETASVLACEA-FFRDFRNRREVASYAGLAPSPWQSGGVDH-EQGISKAGNHRVRRIMGQLAWLWLRNQPN-----
fca9079f2c8702bd12	ISGdi7			------------------EKVKLHRMEAGDCEALLAIISDLRRKAGDAIVACFEAGRDGFWLHRLLLAHGVINHVVEPTSILVTRG--ARRAKTDRLDARVLAATFTgDHDACRVVNVPSVSEEDAKRPHREREYLVQERVRIENRIAALLA--	--LCKIRGIGDNFA-VLTREIFY-RSFANRRQIASYLGLAPTPFQSGGMDR-DRRINRAGNSRARKTLIQLAWLWLRYQPES----
670a137c8d19692981				--------TSWVCAFASPGNSKATVKIKTDVDRLIGILKNEHQLGRPMQIVLCYEVGYGFWLARFLTARDIRTVVFDPASFLM--PRRGRRAKTDRLDAEGMTRTLRgDREMARDVHIPSIEQEDAKRIERERKCLVEERVRIVGRIKGLLA--	RHLSTLGAVGETTATVLVAEVYH-RSFETRRHVASFIGLAPTPYNSGDVDR-DRGISKAGNKLARQTLVELAWFWLRYQPNSK---
7ea4ecf5ad59c3ed43				----------------------------NDWRATISTLRRQQKACQAQRVVCCYEGREGFWPYRALQAAGIEACVLDPIAVNQR----GRRTKTDRIDAVEALELGL--RTAARAVVVPSEEQEEARQLSRTRSRLVKERTALIAYIKSGLA--	ERLSRLVSIAPVTGYVLAGEVYW-RDFRNRRQVGGYVGLGGTAQSSGAQQR-ELGISKAGNRRARHVLIEVAWTWVEHQPD-----
06e6830f7e69fd5f42				-----------------------------DLEEFKQELERSKKHFEDVQVFSCYEGRDGFWIHRYLSSIGIGNMVVDSSSIEVN-RR-YRRAKTDLLDANKLATMLMyLNGETKVLHVPQDQDEDGRRLHREIERLKKERTAHTNRIKSLLA--	--LQNLKGIGPIISWNLVHEFGW-RVFKNVKEVGAAAGLAPTPYASGGLQN-EQGISKSGNRRVRTLMVETSWRWLTHQPG-----
b125f84b420150e7dc				VAIDLAAYSWQAAIV--SGKKIFTPKFQEPQALLNAIHEKFGVSDTRDVVACYEIGRDGLWIAEFLEANGIACVILSPDVLS----GNGREVKTDRLDARRLANFFN-GELECHVHLRPSHAVQAGRAVSRGRAEAVEIRTQFSHLFKSILAR-	--LVRLRGVGFRISWVLVHELFY-KSFGNTRQVGCATGLAAIPRASGSTDR-CAGISRRSNHRLRAALVELAWLWLRHQPDS----
02a65bd3b3a864be7b				-------------------KVLRRQVAARDGQALLAAIAWL-GLSEPARVVLYEAGRDGFWLHRFLVAHGVENLVIDSLEVNRR----RRRAKTDRLDLEGLLDLLLrHKKVFSVVRVPTVEEEDRRHLHRELLSAKRDRTRVTNRMKGLLA--	-----LRGIGINSAWLYGTEFFGWRQFRNGKQVGALAGLAPTPFQSGESER-EQGMSKAGNRYVRAMAIEIAWGWLRFQPQS----
006319a09d8d600a12				-------------------------------EEFKKALKRFDLPEGARIVSCYEAGRDGFWLHRFLIHAGVESIVIDSASIEVSRR--SRNRKTDRLDAIKLATMLV-RWKPWAVVQVPTVEGEDCRQIHRELKTLKKDATRHVNRIKGLLA--	--LHRLGAIGVNSAWTFSSELFATRHFDNRKQVGSLIGLTSTPFDSGETGR-EQGIDKAGNKWARHMAVEIAWGWLRFQPRS----
143e96a53b7f52e962				-------------------------------------KAKLNCPADARVVSCYEAGRDGFWIHRALQGEGIESRVLDSASIEVSR--RKRQVKTDRIDAGALLRLLMgEKAALHVVRVPTVAEEDQRRLNRERERLLKERGAHSARIKSLLV--	EQLRSLKGVGWQSSWVLSTEFFSWRQFKNGKQVGACAGLTPTPFDSGDSTR-EQGISKAGNKRIRKLMVELAWLWLRYQPHS----
0bd22928eb0003b958				--LDLGERHWTLAFTVGRGQRPRVRTIPADLERLTTLAAA-RRRFPETRVVCYEAGRDGFWLHRALLAAGVTNVVVDAASIEVPRR--ARRAKTDRLDARKLVTMLVrYVEGWHVVHVPSEADEDRRHLERERETLVADQTGLVNRIQGLLA--	-RLAALGAVGETTAWLLATEMFSWREFRNRRQVGGFVGLTGTPDQSGDRIR-EQGLTRNGSVELRARVIELAWGWLRYQPAS----
6254c8c003d9819107				-------------------------------EEVARAKARLGLRADAAVVTCYEAGRDGFWIHRALTRLGIKNVVLDASSIEVPR--RRRRVKTDRLDAIKLAHLLR-RWRCCRVVRVPSEAAEDARRPGRARRTLVKTRTRLTNQIKSALAT-	-RLEALRAIGPTTADTLVFEAFGWRGFRNGREVGAVAGLTGTPADSGDRRH-EQGISKAGVPALRHVAIELAWSWLRYQPRS----
5eff1a7d25d24dccd4				VGIDMGKNKWVMDVLDTANGK-HRRHMFTGASCLREATAKLVATGREVDVVCEA-GRNGFTPARLMREAGARVTVVPVNKLEVVN--TGKKAKSDRIDARGLSERAR--AKGFPSVWVPSVDLECRRRMLREAQRLGKDIKRNNNRILGILE--	DVLMEYKGIGEHIARELVWYVGDFERFANGKKFASYLGLVPVPWASGQVSK-CQGISKCGNPELRRLLIELAWLWTRHQPD-----
15ce7ca6a801abbb81				IGIDVHKKSYHVALYL-NDAPSIDFVMPAKKEQLGQTLQP---TLPALRQVTYETGFSGYGLARSLRKQHLPAS---VAATSKIPRSSAGEDKTDKLDSKKLAAYAA--KGLLKTVPIPSIKQEADRQLYRMRHRQARNLAKVKNQIKSFL---	ALLKTHPGVGPVVACQFATELFHYRDFHSTREVYKYLGLAPRVHQSGDRSV-RGSINKVSNARLRSNLIQAAWCWIRVDVNAKKTY
5063a021502077a58b				VGIDAHKKSLHVALWL-NDAPAIDFVMPPDGTKLVEMLNK---LRPALRMVVYEAGPTGYSLARTLHQANLPVSVVAPSKTPRQA---APDSKTDSLDARKLAEYAA--KGLLRHIAIPTKHQEARRQLTRLREQLVAKQTRVKLQIKGFLLQH	KLLATHPGVGPTIAAQFAAEIFNPKRFTDKTQLAKYVGLAPSVRQSGQRLT-DGPILKTGRPQLRCSLIQGAWLWIRKDDA-----
9ac191508d947e60ff				IGMDVHKKSVNVAVW-ATGGIVAEW---VTKADYKAIVSALAPYKDRIARVVYEAGPTGFSLARMLTDAGVSINVIAPGMTPQMS---IRSCKTDVMDAKKLAEYSF--KEMLHPVNMPTEPEEADRQVLRLREQIVRKTRQIKQQIKSFLLQY	RILRSHPGVGIICSMSFILEVRSGGRFADKYDVGKYTGLGPLVRSSGQTRQ-DCGILRTGRNAIRSTLVESAWRWVSRDPQAGEVY
58b055479f8dfb6e31				VGLDVHAKKVNVAVRV-NGREVARVSPPNGA-----VLAKFRPRAGLRNMAY-EAGPTGYGLYRTLRAEGLPVEVWAPGKMPRPA---NRSNKTDRKDAATLAKYAE--KDLGTPIAVPTAQQEADRQVMRTRNQLVEKARRVKQQVKGFL---	RLLQSHPGVGLLTAMNFLLEVYRPERFEVDRQLSTYVGLVPRVSQSAERRT-EGPLIRSGQNSLRSMLVQAAWQWKRRGGEGEEIY
5e37d01717676db4e0				VGIDVHKRSYHVGVLV-NNNPVRTFVIPPNPSRTIEFLRH--LEAGLVRIVYEAGPTG-YGLARAFQEIGWPIEIVAPGKIPRPA---NRGSKSDRLDCIELATLSK-EKNKLKTVAIPTVQEEQDRQIIRLRAQIKKKEKRVKQQIKSLLLQY	AILESHPGVGILTTMGFLTEVYQPGRFKDDSQVALYLGLAPGVKQSGDRRI-AKPLLKAGQGPLRCLLIQAAWAWVGSDRRAAAVY
311622e3dd51c997f6				VGLDVHKKNIHAALH-LDGSIVETLVIPADPEKVIQLLQP---LSCAIRCVVYEAGPTGYSLARALQRESIPVMIVAPSEIPRPS---KRGSKSDRLDCCALAEYCS--TGLLSPIPIPSEQEEADRQLARYRDSIVGKRRRVKQQIKSFLLQ-	--ACSHPGVGRVVATSFITELFALDRIPDRCRLASILGLAPRVRQSGQSVK-RGPIVKAGKGQLRAKLVESSWVWMRHSDYGRYLY
b16285431b7dda0f41				IGLDVDKKSYSFTTIE-HGRSHYGKVVSNAA-SFLRFVRK--NYVDKKVVLAYEAGPTGYDFYDVATVNGYPCLVTPPATLYKRS---NERVKNNRLDSAKIAEQLE--SGQLCGNRVPEGSYREIRHLVGMRENYVERRRQAKQRIKSLLL--	NYLRSIPGIGFVTAATILGRVGNPALLKHERELGCFTGLTPRERSTGEIVN-HGHISGFGDNILRSLLVEAAWIAIRHDRELRMFY
d1542dd16a810e26f7				AGLDVDKSSIAATFTNHAGQL-KSIKMPYNAENLLNYVRN-HYKEEKIIFAYEA-GPTGFVLHDKLKEQKYECLVLAAANIPMAV---GQKVKTNRLDSIKISENLR--GGQLKSIHVPSQSYRQLRHLVQMRDTFVAEIKATKCRIKALL---	--LRSIPGIGQATAYHLIARIGDYRELKRVNQIGSFVGLVPREKSTGDDIN-RGSITSIGDKRLRCKLIQCAWICINKDTELKSFY
07e5fad9096c8f3328				AGLDVDKRSISVTFINHE-GVIRSLRMPYSVEHLVNHVRK-HFPDQKIAFAYEA-GPTGYGLYDGLVAQAYRCLIASPSMIPKAPG---QRVKTNRLDSVGLSENLR--GGQLKSIHVPSPVYRELRHLTQLRDTFVSELVAMKLRIKSLL---	-YMMSVPGIGWIVASQLLARIGDWRELHHGRELAGFLGVVPTERSTGESIA-RGSITHTGDGRLRSKLVQAAWSAIRQDGELEEFY
30eb67e64b185f0fec				--MDVDKKRIHLAVMN-KERLIRKVTVPYDPVNLLNYVRN--SFPGQKGIFVYEAGPTGYGLYDFLIEKGEDCVMAVPSMIPKAPG---QRVKTNRLDAYNLGVQLR--TNDLKLVQVPEKKYRDLRHLTRLRLKYGKRIVATKNGLKG-----	-HLMSLPGVGWTVSTYVLGALGGFKHLISVKKTSGFLGLGPRENSTGDKVK-KGEITAVGDPNARKMIIQASWVGIIKDPELRSVY
3f577ccf251a7bb48f				IGIDVAARTSSLAQWH-NNSMTRTITMPSKPDYIANYISK-VYPNKRVLCAYEAGPT-GFGLHDYLIKQGIDCIVISASSL---PKPANSRVKTNRIDAQRITLHLK--NGEAKPIRVPEGAWRGLRELIRSRESYAKLQRTSKQRIKSLL---	KYLMSIPGIGFITAVSVLGNIGDPSYLNNPRELGCFAGLVPSESSTGDDVK-RGSITHLGNTNLRVLLIEASWTTIRKDSRLCQFY
60a1973eae49277343				VGIDLHKKKWVATVRT-DELVL--KTFATDGKKE-SFVKALRNWPGARIKAVYEAGYFGYHIAAYLNGHGIETMIASPQRIPKEP----GYVKTDKIDSRKLAEFLS--KGLLRGIWQWDTETLQDRGLVRKRGQMVKRRVQIQLQIKADLAFY	ALLRRIPGISVLSAMILLTEIGNISRFPSEEKFVSYIGFTPSEYSSGERVR-KGSLTGMGNGTLRKMFIEIAWIAVRKDPALLE--
94c6442f0142249ebe				----------WVYVCRWAGAERRRLSAPAGLPPLQALVQSYQGQGCPVTVVYEACGFGHTIAWWVATQPPAEVIVVAPSSVEQAPG---ARVKTDGHDAGGLALKAE--RGMLRSIYIPPPAVHQARQLSRTYEQVCGDRRRAQVRLRLC----	HALSAQPGVGRFTATRVVLELGAIERFPRAAALTNYLGLTPAEASSGDTVR-RGHTRKCGPGAVRAWLLQSAWVAIRP--------
3ee336051e5f321b87				-----------------------------T--EYSMLIGYLRGKYGCRIRLIYEAGFGGFWLHDKLEEDGIGCIVTPPNKVTQE---KNCRVKNDKIDARRLAKVLE--EDDCKSCFVPDTELREDRQISRTLIGIQKDIIRVQGRIRQFFN--	-YIESVPGIGWLTAIRCVLEWEDLRRFGTGRLFSSFLGLTGSEFSTADDVR-RGHITKEGKKFVRSWLIQCAWAGYKRDPVLLE--
5848d0ec6520680a49				VGIDVHKRTYSITAVS-EGRCVKSASMPAKFEVLLAFLRH-NFPFANQIYSAYEAGFSGFGLHRFLVQNGVKNIVVHAASIEV---EARSKVKNDKRDSKKIAIQLE--AGRLTCIYIPSPQREQWRSVTRLRIQFVKHRSSISNQIKSLL---	----KFRGIGFLTARVLANELGDFSQFHSQLAAFSYTGLTPCEYSSGDKRY-LGNISHQGNVFVRGILIEVAWIAIEKNPQYK---
9668e6cd28515ca882				IGVDIHKKQLTVCIILETGQKEVKR-YERNSAGISDFLRE---IDKDTVIGIESTTWTWG-LAKRAKERAKDVLILNTVELKNLM---DKTKKTDRIDAAKIAVIIRfEKEELSTCAIKTEKWALVKGLLNIREKLVRQKVETKNLIIATLD--	---KNINGIGITCGAYLTSKIENIERFDDQKKLVAYLGLAPKVNSSDDKNK-GGHISGNTDKALLRVLVQAAWASVRYDPEMRYYY
02efa162ba0cef7a45				IGIDLHTNKFTCSYRDENSSVDAKKKRTETFDLNERGLAAYQTLTDETYVLVEATITTF-SFVRLIQPLVKEVIVANTYELKQIS---LARTNTDKIDANILSRIIK-MQQAVSPVTIPPENIQELRSLFSTYRLYRKQTTQMKNRIHSLLKE-	EILTSMKGISVFIAIAVIADIITVNRFKNSKTFTSYLRSAPRVSNSNTSKS-VLGTNKKGRKLSATLIVQPLHHMRAASPKIN---
a3354f323df3fa3a69				IGVDLHSNRFTAHFIDVDNKGKTNSLIDDKLRYTQRFLDELGQ--DDYVFIEASTNTFA--FSSIIRERVKKVVVIDPYQFRQD---MDRGKKTDKLDARKLAKEGKyHIDFLPEVYIVDETVRQLRSLFTTYTLVSKEIIMVRNRIYSLFK--	-ILVSISGVSVFIALAMIADYVTVDRFQKAKQFSRYLRSTPRSEVSNERRK-DGKTHKNGRKLAIKMLLQGLHHALRENSSLNKF-
ab4e5ecb4d98abf53d				-GIDVHKRGCNIFLLNEREEKVKEKRIQTSYESFSEFFSP-FLQEYDVEVALEC-GNLAFVICDYLSALGTGSYVVNAFKNRLIAE---TCQKSDKRDAKTLGYQLS-RRILPPRVYHPTYREREFRSLVNHRHKLVADRTRAANRAFALL---	ELLLSIPGVGHCIASVVLAYLGVIERFENVRHFWSYYGMAPSGRVTDGKKVgSSKITKMGPSILRGYLTQGALSILRNN-------
77a50b98bcc8f0e976				IGLDLHKMYVHGCETAPDRHKARHFRFPNTEAGWASLLNE---VDCTCLVALEVTGSAF-EAYDRLSPHVGRVLLANARELKRLG----SKRHSDRVDAARLAKALA--MDLVPAVWVPPLPMREVRRLLHYREGMSRHRRQCISQAKRVF---	RNLLTITNVGLIAAATIWASVGDPCRFTDPKQLGRYAGLDPSFVQSGETLC-PGRISKNGNTLLRTVLVEVALGLARHDGALGQFY
94b938f72237c86e92				VGVDAHSKKIVLCLTHQHGSPVVLKTITTTLDALEGTCQN--NIPPDATTVLEASTNA-FSIVRRLRKAGHP--NVKVLAADTLAGRARRDRVNDNIDARNLANAYA--RGGTREVYVPSEEGTRLRDLFYGHHTAVENATRASNRLWA-----	-RVMQVLGIGVLCAFGLLAFIGDIERFESAKRLVSYFGFNPVVDTSGESTG-TRRLSRFGQRTLKSMLVEAAHSAFRHG-------
00813a2b51694397ef				-----------------------------------EVVAHAAGLSGSPKVVVLETGSQSAFLARELMTLGCEVHVVDAFKTRRVLEGMYGLKKTDKIDARGLATAWS--EGALRRAEVASAEQQALRELTRARATLVATGARYRGQIRQLLA--	ELLQTLPGIGAPMAAALKAEIATIDRFDSANELRGYSGLVPRVVQSGERMR-YGPLTRAGNPRLRRLLILAAQHFVQSRGR-----
0b346476c7e956c11c				IGLDWDEAGGQFAVVGERGVVLHNRKYPATPTGAEEVLALYADPDG-TLPWLVMEGTRR-PFVRVLQDAGVPAIACNPNAFGKRN-QGRNDSKTDAKDAVKLVTESRlAPERFREQPEPSDGAWAITLFTRRAKNSVLKVTTLAGEARSLLAEF	-LLSPAPGAGMSVISRVLAEMDDPARFEDKGGLAAFAGVAPKMHQSGEFTGtPGRRSVKGNR-LHQAYWDWASSAMLWSPGAMEYY
158e7aa813bf747fdb				VGIDLHKELIQLCVLDARGEKITEQRFTGTLGQGHAVVKFLGQWKDGGRYAVEALGMNR-WMVNAMREQGMDVIVVDAVKLNLRM----LGKKTDRRDAYEIARRLWgDIDRNAKTYYPREEEYGWRKLLRTRHKLVQIRQQLVNQVRGLLNAY	----NLEGVGPQTALTIVCELGDVNRFTSTRAVASYVGLAPRVANSADKAH-HGKITKRGNSELRWILSEWAVRLMAKNSL-----
9745fe1c89711e3728				----LDTKTAFVSTLDPATGKTSQFRISTAPNELEKFKKT---LRPDDILCMEACPGSR-RVYRQLKSAVAEAHMINPTIFGAI--LDAHKSKNDRNDSGLMGKLHM--AGALPTVWVPDEQTQDERQYMAHRMDLDGDRTRTRNRIISIF---	-IASTLPGVSYVMAFAIGAAIGDITRFKTPNSLPNGAGVTPSLHSSGPGKPkHGRIKKRGSQLLRWAAIEAADNARRVPGRFRNLY
3f8e57c93297306346				IGLDVHPTTVYVTVLDPSAERFEQYEFPMEPRAFAAFLGS---LRPGDRVALEATGNTWLL-HRQIKEVVDD---VVVAETTQLKRLLGQGRKTDRNDSMVISYLAY--IGGLPTVWVPDPDTQQAREFLQYRTGLVKDQTRWMNRIRALFRKY	ELLSTIPGVDSLLAVTILACIGDINRFPTPASLANYAGVVPSVHSSGKKRR-HGSITKRGSRMLRWAVTQAIQSLRNVPGPFRNLY
8e1cb87d8f0e85afec				IGLDVHKDFCEVAVA--EGGACWSGRVRSTPEDLE-VFGQ--SLSLDDQVVLEATGGALA-IARILERHAGRVVMANPMAVRAIA---SAKAKTDRLDARTLARLLA--AGFLPAVWMGDERTRLLRRLVSRHAQLVKQRTRAKNQVHAVLQRT	RRIMTIPGMGAMAAAGVMAAIGDIARFPSPRHLVGYLGLDARVRKSGSAPArHGGISKQGSSEARHLLVEAAWAALRTPGPLRAF-
dd1be8f53018b50d32				IGLDVHLDFCEIAICE-AGRVRSGGRVASTPEGLQMLADS---LGPDDHVALEATGNALA-IARLLEPHAARVVVAAR---KELRAITEAKVKTDRRDARTLARLLA--AGLLGGCWLPDETTRALRRRLARRAQLVRQRTRCKNEVHAVL---	KRLMTVPGVSLMTAATFIAAVGDIRRFPAPGQLVSYLGLDPTVRQSGSGPArHGRISKQGASQVRQMLTESALVSVSTAGPLRAFY
33c883911fecb0880a	ISAtu7;ISPye32			IGMDVHRSFAQVAIF-ADGTVTESFRVELEHDAV---LAFGRSLRPDDEVVLEATGNTAA-IVRLLTPFVARVVIANPLQVKAIAH---ARVKTDKVDAAILAQLHA--ADFLPEVWAADDATLELRRLVSERVAVIRSIRRAKSRVHAVLH--	RKLMSVAGVSAIIATAVVAAIGDIERFATPQKLASYFGLTPSVRQSGADRAiHGRITKQGEGD-----------------------
9e7df752f15b3fc18a				IGLDVHREFAQVAVWE-DGVVRQVGRIALCDEALRIFADS---LGPEDEVAIEATCNTQA-IVRLLEPHVARVVVSNPQKTRAIAE---AKVKTDKVDAEVLAQLLA--ADYLPSVWVADPATQALRRQVARRAHVVRRRTRLKNQVQAILH--	KRLMTIPGVDATVALSIVAAVGDFRRFRRPEQLVSYLGLNPRVKQSGGQPAsHGRITKQGRAHARGMLVEAAWVATKTPGPLRAFH
18be581150a0da6a96				-------------------------TLPQQRVELSRLQSWVAHLTKQDAVVIEMTTNTWQ-LYDELLPHVHSVTVVHPPHVALITRAQVM---TDKIAAFTLAKLHA--KGLLTGIWVPPEPVRDLRATLAERGKMTRLATQAKNRLHAVLQRH	TLLLQLPGISQVTGLTILASIGEISRFADAKHLAGYAGLGARIHDSGLTTH-RGRITKAGRRDLRAAVVEAAQAAANTHPHWQA--
7912f50b931dba0622				VALDIHKHYCVVAGVDREGRVVLQP-VRVEHADLEGWLKK--NLRESDHVVIESTTNAW-HVYDLLSPLVERVVVANPIKVKQIAQ---ARVKTDIRDTLILARLLA--ANLVPDVWVPPAHVRELRQLLSQRRQLVETHTQIVNRMHSV----	TYLMQLPGFGVITAMTVLAAIGEIQRFESARHLASYSGLTPGLEQSGTKNR-GKGMTKEGRKELRWAMVEVAQRAVKSDLWTRK--
2b524a4687e00a0d85				AGLDLSRKKLDVCLLSDEGEHLDQLAVPPDVDSLRRLARRVVEVHQPVCAVIESMTG-ARIVHDTLEQQGWSVEIADAQKVKGLA---PLACKTDKIDSMVLAVLSH--RDLVPAIWLPDPRVREERELARFRLHLVKHKSALKCRIHSTL---	-LLMSVPGIRWVLAFTIAGEIGEIERFSSPERLAGYTGLCPRVNQSGEKDR-RGPLTKHGPTYLRWALLEATMHALRHPAYAERY-
cd9124da4f3e10d3f4				-GLDIHRKQITFDYLDTATGEVRRGQAPADRAHLRAWLAR-FAGRDDAAFALEGCTG-WRYVAEELAAAGVTAHVAEPAD-TAFARGRKRHAKTDKTDARHLRVLLE--QGRLPECWIPPAQILECRALLEAYHDLRREHTAWIERIHAV----	-----LYGVGPLAGLAMTCWLGGAGRFSSSRKAVRFAGLDVTVYSSDGRRS-PGHLSRQGPEILRWVAYEAGKT------------
06bb08b80db66b3d6c				-GLDLHRSQITFRTVDLRTGEVQRGKIHPGRDAFRDWLGG-FEPGTDAHFALEGTTGWR-FAVEEIQRMGFTAHLADPAELSERRG-PKRRAKTDHADCELMVNLVL--EGRLPESSIPPAHILELRALVRLRKTLVDQRIEWQQRLQAQL---	----ELYGVGWLTAVAIVAELGDCRRFHSGDQAVRSSGLDITVHESNGKRP-GGHLARQGPAVLRWALFEAAQCAARKASPDHAYY
5509d02fa397f75161				AGFDVHRRQITFDALDTVTGESWRGQLESSSAAVEDWVGR--FPSREIHVAVEACT-GWLFVSCALGRTGAVAHLAEPVETSALRG-RKRRAKTDRTDAKWLRQLLC--EGRLPEAWCPPEHVRQWRSRARLRNTLVAERTGWIQRIRATL---	QALMTLYGMGELSALVTLVELGDVQRMHASRQAVRMAGLDIGVHRSDRHAQ-LGKLTRQGSAPLRWALFEAAQSASHQGPDYQDYH
797a49be8f95bcc29f				AGFDIHKQVMQAAVLEPASGEFCEERFS----GADGLAAWVARWGGRVEVVAIEATTGWRWVARDLEAAGLEVRLVDAGQARALR-GKKRKAKTDRLDARWLCLIVA--RGLLGECEAAPIEIQRLRDQTRLRKALADDRTRWEQ---------	RAVTQIFGVGPIIACHLVAEIGDATRFRRARQVVRLAGLDPVVEESADTRR-RGHLAKAGSPTLRWALVQAAQHGGRQRPERHLY-
376567130d100e61d0				-GCDAHRKYSVFRIQGESGPMGPAIRVNHERGELERFLGS---LEPGSPVALEA-GLNWMWMVEQIEKANLEPRLTNPLEAKKRM---GGVNKLDSSDAAGLLTLLR--SGTLPEVWIPRGGQRDLRGLVRSRLVLRRHVSGLKCRIHGVLTQY	RLLRTMPGVGLILGATIWTEIGEVRRFANAERLAAYAGLTPRTHSSGGKTW-RGPTSRAANHYLKWAFVEAANVIAAQRRKM----
944c5c593afdcf4fa5				LGWDIHRKFSKVSLMEKEGEIRVIERARLEHADRDAMRRWLSRLPEQTPVALEAA-FGWPWIADFLEDLKLDPHLGHPPALKVLA---QHEAKSDRCDGDRLGKFQL--RGIFPESYLAPPDVRQIRERTRYRMALSGLRSSVKNRVHAILHRF	RLLRTIPGIGLILAHVIRAEIGQISRFPTARHLRSYAGTAPLSDDSADRHG-ARHCSPACNHALRWALIEAVT-------------
bad6499b4a47315ac0				VGMDLHRRRSVLVRMTESGERLETVRIANDVDRLAAVIAR---AGEAPEVVLEATY-GWYWAADALADLGASVHLAHPLGVKGFC---YRRVKNDERDAADLADLLR--MNRLPEGWIAPPATRELRQLVRHRAKLIHLHTGLRQQVHAILA--	RAVQTIPGIGPILGAIFVAEIGDITRFPGPTQLASWAGLTPKHHQSDTTVH-RGRITKQGSVLVRWAAIEAAQSAGKHS-------
3b60fc7cde8a2424b3				VGMDVHRKRTQVAVLGEDGTQLMNRNVPNDPAELAAILGP----LGPGTPAVFEAAYGWGWLAELCEDLGMETHLAHPFRCKAIA---SARLKNDKVDARTLAHLLR--TDLLPEACIAPPEVRDLRALLRHRARLVRLSTSLKTRVHAVLA--	EALQRLPGIGPITAMTLVAEIGDIARFPSARKLCAWAGLTPTVRNSDLKVR-HGHISKQGSSWVRWTLVEAAQVAR-ARPPFTRTY
373c07f5cac5ec1acd				IGIDLHKKTISVCVVNQERKVLRRKSLDCVEDKIVSFFEE----CGAFAAVVEATASYE-WLWRLLEPLAQRLVLAHP---KKLRVIAESKNKSDRLDAQVLAEFLA--LGMIPEAYRPTLRQRQHRTLVRQRCFVQKNLTRVRNKIRRVLSDY	TVLGSMPAVGPTTIEVVLSEIGDIERFRSQKRVVAYAGLAPGHRESAGHKK-DLGITKQGSGLLRWVLIQTAWRTVRCSLRWRSVY
35b313a301a940d3bd				VGVDLHKKVIRLCVIRVRGKREARRRFACDTEGIRSFFEG----LERFQTVVEATASYE-WFFLLIEDVADRLVLA---HPKKLRVIAESTRKTDKIDAEVLAVFLA--LDMIPEAYRPSPRIRQYRVLVRHRRWISRRITAVKAKLRNKLAQY	AILASIPLVGPVTIDVALSELGDWRRFRGAKAAVDFAGLAPGIRESAGRRH-ELSITKEGSRLLRWALIQAAWRLAVRSPRWNRLY
1f5be6d6cc229f719e				VGIDLHKKTIVLCVVDKDRKVLNRKSFLCDVKGI---VEC-FRQLGPFEFVVEATAAYE-WLVQLLEPLAEDWVLAHPGKMRVIAE---TAKKTDKLDAQTLAEFLA--LGMIPRAYRPTGRQREHRVLVRHRVECRQRISRLKCQIRY-----	AILLSAPGVGEVVSEVVLAELGDVQRFGSIKEATAYAGLVPGKRESAGKGK-ELGITKKGSRLLRWAMVEAAWQAVRHSARWRNVY
bee6480f823c90f0a4				VGVDLHKQTISLCVVELERKVIERKRFCRDEETIAGY----FGALGPYEAVVEATASYE-WFVQLIEPTARRIVLAHPGKLRVIA---ESKKKTDKLDAQTLAEFLA--FDEVPEAWRPTPRVREHRTLVRLRCYVQGRMTSVKNKLRWIV---	AVLASIPCVGPVTTDVVLAEAGDVRRFGSQRKSTAYAGLAPGIRQSDKRTR-QLGITKAGSRLLRTALVELAWRLANKTRRW----
13e43a0fab8098829f				VGVDLHKQTITITVVDASRKVLVRRRFSNQQS--AGIVEF-LRGLGEFEITVEATAGYE-WFVQLVEPLARRVVLAHPGKLRVIA---ESTRKSDRVDARVLAEMLA--KDEIPPAYRPTPRQRAHRRLVRHRAYLQRRITAVRNKVRHVLTDY	HHLRTIPGVGEVTTEVLLAELAGPRRFASAKKVVAYVGLAPGQRESAGKRQ-NLSIEKRGSPLLRWVLVQSAWQLVQRSPKWG---
de223e848305a01cbc				VGVDLHKKVITVCVMDASRKIVRETTYPHEPHRIVAFFEG----LGEYQVVLEATSSYY-WFVELLEPSASEIVLANPAKMRVIA---ESTKKTDKLDARVLAEFLA--RDMIPRAYMPTPRQRRHRALVRHRKYLREQATAVKCKIRHVLA--	ELLKTAPGVGVVTAEAVLAELGDVRRFKNAKAVCAYAGLVPTVRQTGGKKSkDGHITKQGSGLLRWALVEAAWRLAASSPRWASTY
0cb03b61feda3d81fa				VGSDLHKEQTWFYVMDEQGNKILSKSIPNNPKFLHKFFKS---LPYPFTLAVEATYN-WYFFIDIAEQYAEKVYLANSYELKAFAK---QHKKTDKIDARLIADILR--KGFLPAVFIPSPEIRSLKELLRYRINLVRDRSRNIFRLKNMLDKI	QNLISIDGVDYFSAGVIKSEIADVNRFLSFNRLCAYAGLAPKVSQSGNKAAhHGALLANRRKLLQWILLEIVFHFIKASPERKSRY
4067e3a638a38c729a				VGCDLHKSSTYVYVINSKGKCIINKSIPNNTVDLHNFFKS---VPKPFELAVEATYN-WYFFIDIVAEYTDKYYLTNPLYLKAFAK---RNKKTDKIDAKLIANILR--VGYLPTVHIADKNIRIQREVLRKRMKTVQDRCRIIFRLKALLDKL	KLLTTIDGVGEFSALLIKSEIATISRFKNFDALCSYAGLAPRVYQSGNKCI-IGAISKNRRKHLQWILLEISHFFIQQNERYK---
40a700ac93fa0ffc58				IGVDHHKRNTYVTSLKEDGSVHLQRNLSAQAHVLRAFFRD---HPKPYVVGIEATYA-WEYVADIVEGLGQEIRVGHPLLLKAFA---RRHQKNDKIDSRLSAWLLY--RGDFPAIRHPDRKARRQRDLYRQRLHLVRRRSGTAARAKAF----	-WLMSVPGIGPYLALLIASEIFDIARFRRAENLVGYAGVAPGNEASGGKVF-ASHLAPSVNRYLRWGLCEAVGHYVRACPRLQAKY
5b17629360d8dab065				--IDLHKTVLQIASMPSDGNQVVAERLAASEAALTAYLAR--WPASQHRIVVEATGG-WYWIADFCRARGIELTLAHPWKLKAISG---AKVKTDDVDTHTLLTMFR--LDLIPRAHQVSPERREPRDLLRLRLRLVQKRTACLNSIARLLEK-	QRLLRIPGIGRINAFTIYLEIDDVARFPALKNFLSYSRLVPGADNSAHSVR--GKRSRAGNRYLKLAFSHAAVRAIQLYPEIRDEY
79c0970c7766b5a157				-GIDLHKDNAFIATVDAAGQVIAQRRVPCEA---SAVLGNFAEFPGPHRAVVECTS-GWYWLDDLLTANGIELVLAHA---KYLKAISYAKVKTDKVDATTLARLMW--MDAVPRAHKISHELRDLRDIMRARLRLVHRRTTCLI---------	--MLWIPGLGKVTAFSVYLEIDGIERFGTDKHFFSYCRLVPGAKNSNRSLR-HRSGSKDGNKYLKIAFTDAAVHAIRFYPEYQRLY
21b82a4aba09ecfd7f				CGIDLHAREMYACVMNEKGEILFHCNMRTDFDQFKKKMTP---FLSNMAVGVESTYMYY-WLADACREENIPFFLGHAFYMKTIH---GGKTKTDRLDCRKIADLMR--TNYYPLAYAYPKEMRGTRDLLRRRHRHSRLRAECYRHIQSLFH--	NILLSVPGIGDIFSLIILYEIHDINRFEWHQKFCSYARLVKCERSSAGKHT-KGGNQKIGNPYLKWAIADIIIHASHKSQMIGDYY
c8c0daf1261f3832c8				CGVDLHAKTLTGVIMDLSGKIERKATVDCEVPKVLELLSP---YGADVTVGVESTYN-WYWFIDALSRAGIPCVLGHALYMSRK---MSGKHKSDGVDAAAIADLLR--TNQFPLAYSYPPEMRGVRDLLRRRHSFVRCRAGTLTHFQCSLH--	RALRTIPGCGEITSLTILYETHTIHRFKMPQQFCSYCRVVRADNSSAGKDYgGSSKDKIGNASLKWAFSEIAMAMLRTCPV-----
0b891e05b9c7c423d0				AGLDLHKRNVFCGIIDREGKPIYRRRLPAELPTILQALAA--YQPQLKAVAVEST-FNWYWLVDGLQEAGYPVRLANPAEMQKYSGLKHS---DDESDALWLAEMLR--LEILPTGYIYPKAERPVRDMLRRRMLVARQATQTLLSLQSMVT--	QRLLTLPGIGKILGLTIALETGPITRLASAGDYASSCRAVDSRRESDGQKK-GEGNRKNGNKYLGWAYVEAAYFAQRYSSRAQA--
a838b915e25d0252cf				-GIDLGKKKADITVIDSRGNIKAQGRVD---AKILDVIEFIKKYGKKQEIVFESCGTYY-WLSDGLLDAGYL--YLTMAHALKLAHIIKAKVKTDRRDSEALAELLR--VGYIPEGFIFPREYREFRDLARRRLLIVRKRAGDFRDMKMML---	--LRDIPGVGTTLSKTLFLEVYNTERFKNFKNFCSWSRVVPGVAQSGNTVA-RGRGSKQGNAFMKNALFQAASAAVRLNPQIKAYY
a9cc2090e94d16c9d6				IGIDLHARSSYILGRRPDKSVCVSGSVPNEWAAIEPALER---CDGQRIVGLEAVGN-WPWLAYGLLARGCRVHLFHPPSMAPYR---QGRAKNDRIDADLLAGFAA-EPWRLKSSWLCPADLLEIRSGLRARRQMVDVRTGMRNRIHALLKQH	RAIAALPQAGPVTALTIALESGDMSRFRNTGSYVAHCGLAPWTFESAGKRR-ASGLCPKGNKALKVAYSEWAFRLLRF--------
b34b17027165b66e42				AGADLHKTFTYFIAQDRAGKEIAGMRIENRGDFIREFLAG---LPQPIQVVVESVSN-WAWFCEEVKKGGFDVVVAHAAETSAKS---DTREKSDPGDARLLATLLR--GNLIKKVCWAPEETRRIRERLRYMQFLRKQKTAYKNRIHSV----	RVLRTIPGVSAQLACMIRHETGDIERFERHEAYVNYTGIVPGRRQSAETSH-SIGITKEGSFWLRWAFMQAAQTADRQRGRLSEYY
043a1b66eacfb1cfed				AGVDIHKSYCQAIVCTREGDVIKEGRTTTDKEDIEEFFSG----LERLEVAIEATTNHEY-FYDLLVGLGHHVVVAHPLKTRMIAEAKIV---TDKISARTLVDLLR--GDLLPTSYVPPKEQRELRHLVRHRIALGRLRGRLKTQIKTELR--	-VLTSLKGIGVYSTLVIYSEIGDGSSFPTEDHVFSYAGFVPRVHQSGHEQY-YGRITKEGSKYLRWILVEAARVHVQWCPESK---
31d3a2f216d0d5c675				IGMDIHKKDTQACVLNEKGKFVHGERIRTDVVDIGHFFEKERMNDDDLSVVIEATGFY-FWIYDVIAGRGHQVKVVHPNRAKAL---MKARSKTDRNDAFMLAQLLQ--LGGLEGIYVPSKDVRELRDLTRHRESLVGKKGDLKREIIGSLDQ-	ELMMTMPGIGIVTASVLKGEIGDIGRFQSFGNLATYAGLTPSRSQSGEKEW--FGPTGHGNDRIKHVLIEATLSHVHKNTKIKDFY
bfb54be48e08319564				--LDVHKRSCTYVVMD-WEKVVEGPRVATERGALTRL----ARAVPDACFVFEATAVHEY-VHDVLTSAGVDVFVYKPFK------RETRRGKSDPQDAVRGGMKYQ--VGELRRVFVAPLEVRGVRDGVRDRFFLAHSQTMYKNHIHGYLNQK	QRMTSIPGIGTTIGLALYVEIVDPGRFHRAENVVAFFGLDPLKDQSGDSEWdKHRLSKEGRAYIRGLLVQAAWIHVRCPSDLAK--
0583377209dae3d925				VGLDIHEEEFYGNIMNKEGQEITEGPVKYSEQGLQNFLGF--LPSTDVVIAIEACGISRA-VYKLLTDMGYEVVIANPKKTHDIA----GKNKTDRIDAKTLANLLR--TKYLPTIYVPDNEILKLRDLSRHRVQLVRTKTRLQLMIRSNL---	KLLMTIPGIGEISAILILGEIGDIKRFDNPKSLVRYAGLCPGVYQSGKKSR--DTIENANNKWLKWIMTECGGIGAKYDNYMKHY-
8ea5005c1cf03ab741				AGIDAHKRTCTIVIVDDQGKKIKEGVVKTDEFEIKGFFAP---YKDRISAVVE-TCLNWFFIHKVLHGYIKEIKVAEAYKLR---IIAEAKVKTDSLDALHLAQLLR--IGYIPEIYIPNEKTIKLRELIRARIYLVRLKTRMKNKIHSLLDK-	KLLRSIPGIGKISSQLLLAEIGEIKRFRTKGKLCSFAGLCPRVYNSGEVER-RGHITKAGNANMRWILTECAQVASRHSPGIRKV-
615e44cb5772a0558d				LGLDVHKRTTAYALVNERGEIQQRGETKTNPKLCLELVSW--LPKSAVQIGMESS-TYIYPLYDAFNDAGYKVRVAHPAKLSRIT---KAEVKHDDKDALDLALQLL--RNDFPESYILSKEMRDKRQMIRQHMALTNEESRIKCRIHSLLAQ-	QAIMKLDGVGEFTAATFLIELGDWKRFKSVKQLTSYAAMIPKMSGSAHKMY-YGRMRTDGNQQIRFAFNRAAEQAIRKDNEFKLYF
3c5ba877149ac8b79a				-----------------------------------EVMKELEGLPEDSTVVMESCYA-WEYIYDMAVENGLNAVVADTGALYTSG---KPQKKNDLEDCRRLARLYK--IGELPTIFVFDERTRKLRDLLRARRFTTEKITAYRNHTH------	KLILTIPGVGMIIAAGIYLEIGTISRFARKENLTAYAGVVPQLDESGGTTK-DRRLRTRCNRNLRWAAVEAARHAIQCDKDLREYY
060c3c9bb13977f4b5				IGVDIHARQQTLSYLETEDGTTGQVVLDHEVDDVPGFY---RQFQGEVIIGIEACGYT-NWFEELVERLGHQLLVGDAAEIRRLA---RRRQKNDRRDADLLLDLLV--HDEFPALYRYCQESREVLRQLRYRHKLVKLRTMVANTLHAL----	QRLQTHPGVGLLTSLCVVHTLGEVQRFSSTRKVAAYVGFDPMEDSSAERKA-YGGISKAGSRLLRYLLIEAGQTAAKDDEQLKQFY
01adb595109ea5d31d				CGVDFHARQQTISYCDSADGEIHECELLHQDNQVREFYAQ---FQGEVIVGLEASG-YSTWFEELLEGMHHTVWLGNPAEIRRK---APRRQKNDRRDADLILGLML-KGDFPRLHRFSAESRSVLRQL-RYRHKLVKVRTIAKNSLQAI----	ALLRTHPGIGLLTGLGVRHTLTPVTRFSTTRKVVAYAGFDPVEDSSGERRR-LGSISKEGSRLLRFLLNEAGQTACRQDPDLKRFY
001f9f8f10d3e58e73				IGVDFHARQQTICYLKTETGELVTCELKHDKQQVRAFYEQ---FAGSVIVGLEASG-YSPWFERMLEELGCEVWLGHA---TEIRRRARWRQKNDRRDAELILELML--HDEFPRLHRGAVQSREVMRMLRYRQKLIKIRTMSKNSLQAL----	ARLRTHPGIGLLTSLCLVHTLQPLDRFRNTRKVVAYAGFDPVERSSAEHKR-FLGISKAGSRLLRHLMVEAANVAVRRDEDLKCFY
0114472effa809f046				IGVDFHARQQTISYLTTEDGEIKRLQLDHAQEEVRRFYAQ--FAGQRVGVGFESSGRAA-WFEELLEEVGCEIWIGHATAIRLFA---RRRQKNDRRDADLILDLLV--RGDFPRIHRYSAESRAVLQQLRYRQRLVKLRTMLLNSL-------	RRLRTQYGIGPLTGLCLAHTLEHPERFANPRKVTAYVGFDPVEDSSGERRR-IGSISKQGSRLLRFLLVEAGQIAVRRDPELARVY
6a11ab0dbf3f72589f				IGVDFHTRTQTVCWCDTATGECGEQELENGDGEVRRFYQQ----FQQAVVGVEALGYA-GWFHRLIEELGHALLVGNAQEIRRRAG---RRHKNDHRDAVLILDLLL--HEDFPEIHHLSPASQQVLGLLRYRHRLVKMQTMLKNGVQAV----	-RLQTHPGVGLLTSLAVVHLLGPTKRFARTRQVAAYCGFDPREQSSGDHQR-FGHISKQGSRLVRFLLGQAALSALNGDDELRPFY
0b429b06b9a9e9425c				----FHCKYQKVAWLNPETGETGHKNLSHEKEEVKEFYQQ---FPKGSVVALEASGYSW-WFERLIEGLGHQLRVG---HPTYIARMRLRRQKNDQVDTDHILALLA--RKEFPEIWRGTVWQREQKMVIRHRVKLVRERTRWINRLRAL----	RRVETIPGIGPITALYLVRVLGPIERFSRLKQVAAYLGLDTLEHSSNNLPRcYGSISRQGERVLRWLLVQCAQSAARHNPQLRRFY
2735f2a1a7cbc53c00				IGCDFHAGFEVLAIFDNRTGVVTEKRLEHAQE-ATGFYRQLQEQGEVVRVGMEAGPPCQ-WFRRLQAECGHELWIG---DAARIRAAAVGKKKTDREDARLILQMMR--EERFPRIWVPTEEERDLRQLLLDRHHRVRARTAAKNQLQAL----	QLLQTHPGVGPQTALATVLTLGEVSRFHSARAVSAYLGLVPTEHSSGGKQR-LGHISKQGSSLMRFLLVEAGQTAVKKDPELKRAY
007b32dbca5460d3f1				IGVDYHPSFQTIAFLMEETGEYGEQELKHSDGEAERFYRDLKQRGIRVRVGMEATG-YSRWFERLLAELGFEVWIGDPAMIKTKR---VKKQKTDREDARLLLRLMR--EGNFPQTWVPTPENRDLRQLLWHRHRMVQMRTRIMNQLQAL----	-RLMTHPGVGPITALAYVLVIGTPERFRRGKQIGTYLGMIPSEDSSAGKQR-LGHISKQGNSLLRYLLSEAAQAAARFNPHWRRRY
7b292c5cbd996e1b6f				-GCDFHPGFEQIAMVETTTGEITELRLAHKE-EAQQFYAD--LRGQEVLVGVEACG-YTQWFEQMLEQMGHRYLIGDA---AAIRASYVRRQKTDRRDAGHLLRLLV--EGRFPALWVPTGADRDVRQLIVHRHKRVEMRTRVKNQLHAL----	-RLMSHPGVGPVTALAFVLTIGDVERFKKSRQVASYLGLIPTERSSGGKQR-LGHISKQGNPLLRFLLVEAGHSAVRKDAELSRCY
bbee3ffabaee0f2d30				IGCDFHTRFQQIAMLDTETGEIVERRLEHENGEAREFYAALAAAGHRARVGMEATG-YARWFERMLEEQKHELWIGDA---AEIRARVVRKQKTDARDALHILDLLI--GNRFPKICIAKPEDRDAWQLLRHRDKLVRFQTSVRNQLHAL----	-LLKQQPGVGPVTALAFVLMVGEVKRFPRSRQLVSYVGLNPSEESSAGKQR-LGSISKQGNSLVRYLLLQAAQTASRTDEELRRDY
7411bc8c762710d7a0				-GCDFHPSFQRIAMVDKDTGERTKRQLLHGNGEAQRFYES---LTGPVLVGVESSGNML-WFERLLEKLGHKLLVGDATAIRAA---APRKQKCDPRDALNLLDLLL--ESRFPAIWVPTMAERDVRQLLKHRHMLVQMRTRVKNQLQHV----	ALLMTHPGVGPIVSLATVVTLGDVSRFERGKKVASYVGLIPSENSSGEHRR-LGAITKQGNSFMRFLLVQAAMSAARGDAELGRAY
0517845612d6fd268e				VGCDLHARQQSIAMVDTETGEFTEKRLMHEGNAVREFYTS---LKGPVVVGIEATGAMQ-WFLELLEELGIECRVGHPAKIRAA---ETRKQKHDRRDAEVILDLLV-MKDRFPDIWMPSTEQRDLRTLLRDRHQWVKMRTRLQHTLQAI----	RRLLTHPGVGPVTALATEVFLGDPNRFATANQVASYIGMIPCEHSSGKRQR-LGKLTKEGNSLLRYLWIEATLHAVVKDAELKRFY
a1ff66da932568d073				IGLDVHKKTISYCVKDAAGRVHQEGRMGSTRRELDAWIKA---LPEPRMIAMEATIFTG-WIYDHLLPHAEKVKVAHPLMLRAIA---AAKRKNDRIDAAKIADCLR--CDFLPECYMASTAVRDRRRTLRYRNLLVKQMVQMKNRVSGLLME-	RRLRTVPGVGPITALTWALEIGDVTRFRSIKEAISYCGLCGDENSSADKVM-RMPLSKQRNKHIQRVLVEAALAP-----------
