# Supplementary material for: Bridge RNAs direct programmable recombination of target and donor DNA
Source: Nature. 2024 Jun 26;630(8018):984–93. doi: 10.1038/s41586-024-07552-4 (PMC11208160; doi:10.1038/s41586-024-07552-4)
Supplement: Supplementary file 3 — Supplementary Tables 1–5. [file 41586_2024_7552_MOESM3_ESM.zip › 2023-09-16026B-s3/2023-09-16026B-SupplementaryTable2.xlsx]

## Sheet: Key Plasmids Used
Plasmid_Name	Plasmid_Description	Antibiotic Resistance	Growth Temperature	Sequence	Figure
pNP1760	IS621_RE-LE	Kanamycin	37°C	CTGATGCCTCCGTGTAAGGGGGATTTCTGTTCATGGGGGTAATGATACCGATGAAACGAGAGAGGATGCTCACGATACGGGTTACTGATGATGAACATGCCCGGTTACTGGAACGTTGTGAGGGTAAACAACTGGCGGTATGGATGCGGCGGGACCAGAGAAAAATCACTCAGGGTCAATGCCAGCGCTTCGTTAATACAGATGTAGGTGTTCCACAGGGTAGCCAGCAGCATCCTGCGATGCAGATCCGGAACATAATGGTGCAGGGCGCTGACTTCCGCGTTTCCAGACTTTACGAAACACGGAAACCGAAGACCATTCATGTTGTTGCTCAGGTCGCAGACGTTTTGCAGCAGCAGTCGCTTCACGTTCGCTCGCGTATCGGTGATTCATTCTGCT…	FIG. 1E
pNP1761	IS621_23122_RE-LE	Kanamycin	37°C	CTGATGCCTCCGTGTAAGGGGGATTTCTGTTCATGGGGGTAATGATACCGATGAAACGAGAGAGGATGCTCACGATACGGGTTACTGATGATGAACATGCCCGGTTACTGGAACGTTGTGAGGGTAAACAACTGGCGGTATGGATGCGGCGGGACCAGAGAAAAATCACTCAGGGTCAATGCCAGCGCTTCGTTAATACAGATGTAGGTGTTCCACAGGGTAGCCAGCAGCATCCTGCGATGCAGATCCGGAACATAATGGTGCAGGGCGCTGACTTCCGCGTTTCCAGACTTTACGAAACACGGAAACCGAAGACCATTCATGTTGTTGCTCAGGTCGCAGACGTTTTGCAGCAGCAGTCGCTTCACGTTCGCTCGCGTATCGGTGATTCATTCTGCT…	FIG. 1E
pNP1762	IS621_55201_RE-LE	Kanamycin	37°C	CTGATGCCTCCGTGTAAGGGGGATTTCTGTTCATGGGGGTAATGATACCGATGAAACGAGAGAGGATGCTCACGATACGGGTTACTGATGATGAACATGCCCGGTTACTGGAACGTTGTGAGGGTAAACAACTGGCGGTATGGATGCGGCGGGACCAGAGAAAAATCACTCAGGGTCAATGCCAGCGCTTCGTTAATACAGATGTAGGTGTTCCACAGGGTAGCCAGCAGCATCCTGCGATGCAGATCCGGAACATAATGGTGCAGGGCGCTGACTTCCGCGTTTCCAGACTTTACGAAACACGGAAACCGAAGACCATTCATGTTGTTGCTCAGGTCGCAGACGTTTTGCAGCAGCAGTCGCTTCACGTTCGCTCGCGTATCGGTGATTCATTCTGCT…	FIG. 1E
pNP1763	IS621_127209_RE-LE	Kanamycin	37°C	CTGATGCCTCCGTGTAAGGGGGATTTCTGTTCATGGGGGTAATGATACCGATGAAACGAGAGAGGATGCTCACGATACGGGTTACTGATGATGAACATGCCCGGTTACTGGAACGTTGTGAGGGTAAACAACTGGCGGTATGGATGCGGCGGGACCAGAGAAAAATCACTCAGGGTCAATGCCAGCGCTTCGTTAATACAGATGTAGGTGTTCCACAGGGTAGCCAGCAGCATCCTGCGATGCAGATCCGGAACATAATGGTGCAGGGCGCTGACTTCCGCGTTTCCAGACTTTACGAAACACGGAAACCGAAGACCATTCATGTTGTTGCTCAGGTCGCAGACGTTTTGCAGCAGCAGTCGCTTCACGTTCGCTCGCGTATCGGTGATTCATTCTGCT…	FIG. 1E
pNP1764	IS621_145219_RE-LE	Kanamycin	37°C	CTGATGCCTCCGTGTAAGGGGGATTTCTGTTCATGGGGGTAATGATACCGATGAAACGAGAGAGGATGCTCACGATACGGGTTACTGATGATGAACATGCCCGGTTACTGGAACGTTGTGAGGGTAAACAACTGGCGGTATGGATGCGGCGGGACCAGAGAAAAATCACTCAGGGTCAATGCCAGCGCTTCGTTAATACAGATGTAGGTGTTCCACAGGGTAGCCAGCAGCATCCTGCGATGCAGATCCGGAACATAATGGTGCAGGGCGCTGACTTCCGCGTTTCCAGACTTTACGAAACACGGAAACCGAAGACCATTCATGTTGTTGCTCAGGTCGCAGACGTTTTGCAGCAGCAGTCGCTTCACGTTCGCTCGCGTATCGGTGATTCATTCTGCT…	FIG. 1E
pNP1765	IS621_161642_RE-LE	Kanamycin	37°C	CTGATGCCTCCGTGTAAGGGGGATTTCTGTTCATGGGGGTAATGATACCGATGAAACGAGAGAGGATGCTCACGATACGGGTTACTGATGATGAACATGCCCGGTTACTGGAACGTTGTGAGGGTAAACAACTGGCGGTATGGATGCGGCGGGACCAGAGAAAAATCACTCAGGGTCAATGCCAGCGCTTCGTTAATACAGATGTAGGTGTTCCACAGGGTAGCCAGCAGCATCCTGCGATGCAGATCCGGAACATAATGGTGCAGGGCGCTGACTTCCGCGTTTCCAGACTTTACGAAACACGGAAACCGAAGACCATTCATGTTGTTGCTCAGGTCGCAGACGTTTTGCAGCAGCAGTCGCTTCACGTTCGCTCGCGTATCGGTGATTCATTCTGCT…	FIG. 1E
pNP566	IS621_WT_Target - rc(Bba_R0040) - T7 - IS621_WT_Tpase_(E. coli_Codon_Opt.)	Chloramphenicol	37°C	GCGCTAGCGGAGTGTATACTGGCTTACTATGTTGGCACTGATGAGGGTGTCAGTGAAGTGCTTCATGTGGCAGGAGAAAAAAGGCTGCACCGGTGCGTCAGCAGAATATGTGATACAGGATATATTCCGCTTCCTCGCTCACTGACTCGCTACGCTCGGTCGTTCGACTGCGGCGAGCGGAAATGGCTTACGAACGGGGCGGAGATTTCCTGGAAGATGCCAGGAAGATACTTAACAGGGAAGTGAGAGGGCCGCGGCAAAGCCGTTTTTCCATAGGCTCCGCCCCCCTGACAAGCATCACGAAATCTGACGCTCAAATCAGTGGTGGCGAAACCCGACAGGACTATAAAGATACCAGGCGTTTCCCCTGGCGGCTCCCTCGTGCGCTCTCCTGTTCCT…	FIG. 3B, 3D, Ext. Data FIG. 6A
pNP567	IS621_WT_Target - rc(Bba_R0040) - T7 - IS621_D11A/E60A/D102A/D105A_Tpase (E. coli Codon Opt.)	Chloramphenicol	37°C	GCGCTAGCGGAGTGTATACTGGCTTACTATGTTGGCACTGATGAGGGTGTCAGTGAAGTGCTTCATGTGGCAGGAGAAAAAAGGCTGCACCGGTGCGTCAGCAGAATATGTGATACAGGATATATTCCGCTTCCTCGCTCACTGACTCGCTACGCTCGGTCGTTCGACTGCGGCGAGCGGAAATGGCTTACGAACGGGGCGGAGATTTCCTGGAAGATGCCAGGAAGATACTTAACAGGGAAGTGAGAGGGCCGCGGCAAAGCCGTTTTTCCATAGGCTCCGCCCCCCTGACAAGCATCACGAAATCTGACGCTCAAATCAGTGGTGGCGAAACCCGACAGGACTATAAAGATACCAGGCGTTTCCCCTGGCGGCTCCCTCGTGCGCTCTCCTGTTCCT…	FIG. 3B
pNP1542	IS621_WT_Target - rc(Bba_R0040) - T7 - IS621_S241A_Tpase (E. coli Codon Opt.)	Chloramphenicol	37°C	GAATTCCGGATGAGCATTCATCAGGCGGGCAAGAATGTGAATAAAGGCCGGATAAAACTTGTGCTTATTTTTCTTTACGGTCTTTAAAAAGGCCGTAATATCCAGCTGAACGGTCTGGTTATAGGTACATTGAGCAACTGACTGAAATGCCTCAAAATGTTCTTTACGATGCCATTGGGATATATCAACGGTGGTATATCCAGTGATTTTTTTCTCCATTTTAGCTTCCTTAGCTCCTGAAAATCTCGATAACTCAAAAAATACGCCCGGTAGTGATCTTATTTCATTATGGTGAAAGTTGGAACCTCTTACGTGCCGATCAACGTCTCATTTTCGCCAAAAGTTGGCCCAGGGCTTCCCGGTATCAACAGGGACACCAGGATTTATTTATTCTGCGAA…	FIG. 3B
pNP568	(rev)sfGFP - IS621_RE-LE	Kanamycin	37°C	CTGATGCCTCCGTGTAAGGGGGATTTCTGTTCATGGGGGTAATGATACCGATGAAACGAGAGAGGATGCTCACGATACGGGTTACTGATGATGAACATGCCCGGTTACTGGAACGTTGTGAGGGTAAACAACTGGCGGTATGGATGCGGCGGGACCAGAGAAAAATCACTCAGGGTCAATGCCAGCGCTTCGTTAATACAGATGTAGGTGTTCCACAGGGTAGCCAGCAGCATCCTGCGATGCAGATCCGGAACATAATGGTGCAGGGCGCTGACTTCCGCGTTTCCAGACTTTACGAAACACGGAAACCGAAGACCATTCATGTTGTTGCTCAGGTCGCAGACGTTTTGCAGCAGCAGTCGCTTCACGTTCGCTCGCGTATCGGTGATTCATTCTGCT…	FIG. 3B, 3D, Ext. Data FIG. 6A
pNP562	Target_BsaI_Casette - rc(Bba_R0040) - T7 - IS621_WT_Tpase_(E. coli_Codon_Opt.)	Chloramphenicol	37°C	GCGCTAGCGGAGTGTATACTGGCTTACTATGTTGGCACTGATGAGGGTGTCAGTGAAGTGCTTCATGTGGCAGGAGAAAAAAGGCTGCACCGGTGCGTCAGCAGAATATGTGATACAGGATATATTCCGCTTCCTCGCTCACTGACTCGCTACGCTCGGTCGTTCGACTGCGGCGAGCGGAAATGGCTTACGAACGGGGCGGAGATTTCCTGGAAGATGCCAGGAAGATACTTAACAGGGAAGTGAGAGGGCCGCGGCAAAGCCGTTTTTCCATAGGCTCCGCCCCCCTGACAAGCATCACGAAATCTGACGCTCAAATCAGTGGTGGCGAAACCCGACAGGACTATAAAGATACCAGGCGTTTCCCCTGGCGGCTCCCTCGTGCGCTCTCCTGTTCCT…	FIG. 3D, Ext. Data FIG. 6A
pNP1830	Target_5 - rc(Bba_R0040) - T7 - IS621_WT_Tpase_(E. coli_Codon_Opt.)	Chloramphenicol	37°C	GAATTCCGGATGAGCATTCATCAGGCGGGCAAGAATGTGAATAAAGGCCGGATAAAACTTGTGCTTATTTTTCTTTACGGTCTTTAAAAAGGCCGTAATATCCAGCTGAACGGTCTGGTTATAGGTACATTGAGCAACTGACTGAAATGCCTCAAAATGTTCTTTACGATGCCATTGGGATATATCAACGGTGGTATATCCAGTGATTTTTTTCTCCATTTTAGCTTCCTTAGCTCCTGAAAATCTCGATAACTCAAAAAATACGCCCGGTAGTGATCTTATTTCATTATGGTGAAAGTTGGAACCTCTTACGTGCCGATCAACGTCTCATTTTCGCCAAAAGTTGGCCCAGGGCTTCCCGGTATCAACAGGGACACCAGGATTTATTTATTCTGCGAA…	FIG. 3D, 3F, Ext. Data FIG. 6A, FIG. 5A-5E
pNP1723	rc(Donor_BsaI_Casette) - sfGFP - J23119 - bridge_RNA_BsaI_Casette - HDV	Kanamycin	37°C	CTGATGCCTCCGTGTAAGGGGGATTTCTGTTCATGGGGGTAATGATACCGATGAAACGAGAGAGGATGCTCACGATACGGGTTACTGATGATGAACATGCCCGGTTACTGGAACGTTGTGAGGGTAAACAACTGGCGGTATGGATGCGGCGGGACCAGAGAAAAATCACTCAGGGTCAATGCCAGCGCTTCGTTAATACAGATGTAGGTGTTCCACAGGGTAGCCAGCAGCATCCTGCGATGCAGATCCGGAACATAATGGTGCAGGGCGCTGACTTCCGCGTTTCCAGACTTTACGAAACACGGAAACCGAAGACCATTCATGTTGTTGCTCAGGTCGCAGACGTTTTGCAGCAGCAGTCGCTTCACGTTCGCTCGCGTATCGGTGATTCATTCTGCT…	FIG. 3F, 5G
pNP1963	pNP1723 - 22bp Donor - T5_Target_Loop-WT_Donor_Loop-bridge_RNA	Kanamycin	37°C	CTGATGCCTCCGTGTAAGGGGGATTTCTGTTCATGGGGGTAATGATACCGATGAAACGAGAGAGGATGCTCACGATACGGGTTACTGATGATGAACATGCCCGGTTACTGGAACGTTGTGAGGGTAAACAACTGGCGGTATGGATGCGGCGGGACCAGAGAAAAATCACTCAGGGTCAATGCCAGCGCTTCGTTAATACAGATGTAGGTGTTCCACAGGGTAGCCAGCAGCATCCTGCGATGCAGATCCGGAACATAATGGTGCAGGGCGCTGACTTCCGCGTTTCCAGACTTTACGAAACACGGAAACCGAAGACCATTCATGTTGTTGCTCAGGTCGCAGACGTTTTGCAGCAGCAGTCGCTTCACGTTCGCTCGCGTATCGGTGATTCATTCTGCT…	FIG. 3F
pNP1955	pNP1723 - 22bp Donor - no_bridge_RNA	Kanamycin	37°C	CTGATGCCTCCGTGTAAGGGGGATTTCTGTTCATGGGGGTAATGATACCGATGAAACGAGAGAGGATGCTCACGATACGGGTTACTGATGATGAACATGCCCGGTTACTGGAACGTTGTGAGGGTAAACAACTGGCGGTATGGATGCGGCGGGACCAGAGAAAAATCACTCAGGGTCAATGCCAGCGCTTCGTTAATACAGATGTAGGTGTTCCACAGGGTAGCCAGCAGCATCCTGCGATGCAGATCCGGAACATAATGGTGCAGGGCGCTGACTTCCGCGTTTCCAGACTTTACGAAACACGGAAACCGAAGACCATTCATGTTGTTGCTCAGGTCGCAGACGTTTTGCAGCAGCAGTCGCTTCACGTTCGCTCGCGTATCGGTGATTCATTCTGCT…	FIG. 3F
pNP1884	Target_screen_oligo_BsaI_Casette - WT_Donor_Loop(73bp) - HDV - T7 - IS621_WT_Tpase_(E. coli Codon Opt.)	Chloramphenicol	37°C	GAATTCCGGATGAGCATTCATCAGGCGGGCAAGAATGTGAATAAAGGCCGGATAAAACTTGTGCTTATTTTTCTTTACGGTCTTTAAAAAGGCCGTAATATCCAGCTGAACGGTCTGGTTATAGGTACATTGAGCAACTGACTGAAATGCCTCAAAATGTTCTTTACGATGCCATTGGGATATATCAACGGTGGTATATCCAGTGATTTTTTTCTCCATTTTAGCTTCCTTAGCTCCTGAAAATCTCGATAACTCAAAAAATACGCCCGGTAGTGATCTTATTTCATTATGGTGAAAGTTGGAACCTCTTACGTGCCGATCAACGTCTCATTTTCGCCAAAAGTTGGCCCAGGGCTTCCCGGTATCAACAGGGACACCAGGATTTATTTATTCTGCGAA…	FIG. 4A-4E, Ext. Data FIG. 6B-D
pNP1941	rc(KanR) - 22bp_WT_Donor	Ampicillin	37°C	TGACCAAACAGGAAAAAACCGCCCTTAACATGGCCCGCTTTATCAGAAGCCAGACATTAACGCTTCTGGAGAAACTCAACGAGCTGGACGCGGATGAACAGGCAGACATCTGTGAATCGCTTCACGACCACGCTGATGAGCTTTACCGCAGCTGCCTCGCGCGTTTCGGTGATGACGGTGAAAACCTCTGACACATGCAGCTCCCGGAGACGGTCACAGCTTGTCTGTAAGCGGATGCCGGGAGCAGACAAGCCCGTCAGGGCGCGTCAGCGGGTGTTGGCGGGTGTCGGGGCGCAGCCATGACCCAGTCACGTAGCGATAGCGGAGTGTATACTGGCTTAACTATGCGGCATCAGAGCAGATTGTACTGAGAGTGCACCATTGCGGTGTGAAATACCG…	FIG. 4A-4E, Ext. Data FIG. 6B-D
pNP2085	rc(KanR) - 22bp_WT_Donor - rc(Rep101_Temp_Sensitive)	Kanamycin	30°C	GGGCTAGTCAATGATAATTACTAGTCCTTTTCCTTTGAGTTGTGGGTATCTGTAAATTCTGCTAGACCTTTGCTGGAAAACTTGTAAATTCTGCTAGACCCTCTGTAAATTCCGCTAGACCTTTGTGTGTTTTTTTTGTTTATATTCAAGTGGTTATAATTTATAGAATAAAGAAAGAATAAAAAAAGATAAAAAGAATAGATCCCAGCCCTGTGTATAACTCACTACTTTAGTCAGTTCCGCAGTATTACAAAAGGATGTCGCAAACGCTGTTTGCTCCTCTACAAAACAGACCTTAAAACCCTAAAGGCTTAAGTAGCACCCTCGCAAGCTCGGGCAAATCGCTGAATATTCCTTTTGTCTCCGACCATCAGGCACCTGAGTCGCTGTCTTTTTCGT…	FIG. 4F-I, Ext. Data FIG. 7A-F
pNP1950	J23119 - bridge_RNA_BsaI_Casette - HDV - T7 - IS621_WT_Tpase_(E. coli_Codon_Opt.)	Chloramphenicol	37°C	GAATTCCGGATGAGCATTCATCAGGCGGGCAAGAATGTGAATAAAGGCCGGATAAAACTTGTGCTTATTTTTCTTTACGGTCTTTAAAAAGGCCGTAATATCCAGCTGAACGGTCTGGTTATAGGTACATTGAGCAACTGACTGAAATGCCTCAAAATGTTCTTTACGATGCCATTGGGATATATCAACGGTGGTATATCCAGTGATTTTTTTCTCCATTTTAGCTTCCTTAGCTCCTGAAAATCTCGATAACTCAAAAAATACGCCCGGTAGTGATCTTATTTCATTATGGTGAAAGTTGGAACCTCTTACGTGCCGATCAACGTCTCATTTTCGCCAAAAGTTGGCCCAGGGCTTCCCGGTATCAACAGGGACACCAGGATTTATTTATTCTGCGAA…	FIG. 4F-I, Ext. Data FIG. 7A-F
pNP1889	rc(KanR) - IS621_RE(63bp) - Donor_screen_oligo_BsaI_Casette - HDV - UMI_PaqCI_Casette	Ampicillin	37°C	TGACCAAACAGGAAAAAACCGCCCTTAACATGGCCCGCTTTATCAGAAGCCAGACATTAACGCTTCTGGAGAAACTCAACGAGCTGGACGCGGATGAACAGGCAGACATCTGTGAATCGCTTCACGACCACGCTGATGAGCTTTACCGCAGCTGCCTCGCGCGTTTCGGTGATGACGGTGAAAACCTCTGACACATGCAGCTCCCGGAGACGGTCACAGCTTGTCTGTAAGCGGATGCCGGGAGCAGACAAGCCCGTCAGGGCGCGTCAGCGGGTGTTGGCGGGTGTCGGGGCGCAGCCATGACCCAGTCACGTAGCGATAGCGGAGTGTATACTGGCTTAACTATGCGGCATCAGAGCAGATTGTACTGAGAGTGCACCATTGCGGTGTGAAATACCG…	FIG. 5A-5E
pNP1946	Bba_R0040 - Donor_BsaI_Casette - AmpR - ECK120029600 - Target_BsaI_Casette - sfGFP	Kanamycin	37°C	TGACCAAACAGGAAAAAACCGCCCTTAACATGGCCCGCTTTATCAGAAGCCAGACATTAACGCTTCTGGAGAAACTCAACGAGCTGGACGCGGATGAACAGGCAGACATCTGTGAATCGCTTCACGACCACGCTGATGAGCTTTACCGCAGCTGCCTCGCGCGTTTCGGTGATGACGGTGAAAACCTCTGACACATGCAGCTCCCGGAGACGGTCACAGCTTGTCTGTAAGCGGATGCCGGGAGCAGACAAGCCCGTCAGGGCGCGTCAGCGGGTGTTGGCGGGTGTCGGGGCGCAGCCATGACCCAGTCACGTAGCGATAGCGGAGTGTATACTGGCTTAACTATGCGGCATCAGAGCAGATTGTACTGAGAGTGCACCATTGCGGTGTGAAATACCG…	FIG. 5H, 5J
pNP1948	Bba_R0040 - Donor_BsaI_Casette - rc(ECK120029600 - sfGFP) - Target_BsaI_Casette	Kanamycin	37°C	TGACCAAACAGGAAAAAACCGCCCTTAACATGGCCCGCTTTATCAGAAGCCAGACATTAACGCTTCTGGAGAAACTCAACGAGCTGGACGCGGATGAACAGGCAGACATCTGTGAATCGCTTCACGACCACGCTGATGAGCTTTACCGCAGCTGCCTCGCGCGTTTCGGTGATGACGGTGAAAACCTCTGACACATGCAGCTCCCGGAGACGGTCACAGCTTGTCTGTAAGCGGATGCCGGGAGCAGACAAGCCCGTCAGGGCGCGTCAGCGGGTGTTGGCGGGTGTCGGGGCGCAGCCATGACCCAGTCACGTAGCGATAGCGGAGTGTATACTGGCTTAACTATGCGGCATCAGAGCAGATTGTACTGAGAGTGCACCATTGCGGTGTGAAATACCG…	FIG. 5I, 5K																																bp

## Sheet: Key bridge RNAs Used
Name	Target_Binding_Loop_Specificity	Donor_Binding_Loop_Specificity	Sequence	Figure
bridge_RNA_T-WT_D-WT	ATCGGGCCTAC	ACAGTATCTTGTAT	AGUGCAGAGAAAAUCGGCCAGUUUUCUCUGCCUGCAGUCCGCAUGCCGUAUCGGGCCUUGGGUUCUAACCUGUUGCGUAGAUUUAUGCAGCGGACUGCCUUUCUCCCAAAGUGAUAAACCGGACAGUAUCAUGGACCGGUUUUCCCGGUAAUCCGUAUUUGCAAGGUUGGUUUCACU	FIG. 1F, FIG. 2D-E, FIG. 3D, FIG. 4G-H, Ext. Data FIG. 7B, FIG. 5G
Scrambled_RNA	N/A	N/A	CUGCUGAUCAAAAGAAAUGCUUGUCGCUGUCCACUGGGAGACAGUUAGGUUUAACUGCUUCACCCCACGUUCGAAAUAUAGUCGUGGUGGGCCAGAUCGUCGUGUGAAAUCAAAUCGUGCUUCGCAAGCGUGGGACGAACGUAUCAGUUGGGCCGUCCAACCUAGUCAUGUGCCUUC	FIG. 1F
bridge_RNA_T1_D-WT	CTAGTGTCTTA	ACAGTATCTTGTAT	AGUGCAGAGAAAAUCGGCCAGUUUUCUCUGCCUGCAGUCCGCAUGCCGUCUAGUGUCUUGGGUUCUAACCUGUUGCUAAGAUUUAUGCAGCGGACUGCCUUUCUCCCAAAGUGAUAAACCGGACAGUAUCAUGGACCGGUUUUCCCGGUAAUCCGUAUUUGCAAGGUUGGUUUCACU	FIG. 3D
bridge_RNA_T2_D-WT	TACCCTTCTAC	ACAGTATCTTGTAT	AGUGCAGAGAAAAUCGGCCAGUUUUCUCUGCCUGCAGUCCGCAUGCCGUUACCCUUCUUGGGUUCUAACCUGUUGCGUAGAUUUAUGCAGCGGACUGCCUUUCUCCCAAAGUGAUAAACCGGACAGUAUCAUGGACCGGUUUUCCCGGUAAUCCGUAUUUGCAAGGUUGGUUUCACU	FIG. 3D
bridge_RNA_T3_D-WT	ACTAGGGCTCC	ACAGTATCTTGTAT	AGUGCAGAGAAAAUCGGCCAGUUUUCUCUGCCUGCAGUCCGCAUGCCGUACUAGGGCUUGGGUUCUAACCUGUUGCGGAGAUUUAUGCAGCGGACUGCCUUUCUCCCAAAGUGAUAAACCGGACAGUAUCAUGGACCGGUUUUCCCGGUAAUCCGUAUUUGCAAGGUUGGUUUCACU	FIG. 3D
bridge_RNA_T4_D-WT	CACGGGACTCT	ACAGTATCTTGTAT	AGUGCAGAGAAAAUCGGCCAGUUUUCUCUGCCUGCAGUCCGCAUGCCGUCACGGGACUUGGGUUCUAACCUGUUGCAGAGAUUUAUGCAGCGGACUGCCUUUCUCCCAAAGUGAUAAACCGGACAGUAUCAUGGACCGGUUUUCCCGGUAAUCCGUAUUUGCAAGGUUGGUUUCACU	FIG. 3D
bridge_RNA_T5_D-WT	GGGACCCCTAG	ACAGTATCTTGTAT	AGUGCAGAGAAAAUCGGCCAGUUUUCUCUGCCUGCAGUCCGCAUGCCGUGGGACCCCUUGGGUUCUAACCUGUUGCCUAGAUUUAUGCAGCGGACUGCCUUUCUCCCAAAGUGAUAAACCGGACAGUAUCAUGGACCGGUUUUCCCGGUAAUCCGUAUUUGCAAGGUUGGUUUCACU	FIG. 3D, 3F, Ext. Data FIG. 8B
bridge_RNA_T6_D-WT	GTGTACCCTGC	ACAGTATCTTGTAT	AGUGCAGAGAAAAUCGGCCAGUUUUCUCUGCCUGCAGUCCGCAUGCCGUGUGUACCCUUGGGUUCUAACCUGUUGCGCAGAUUUAUGCAGCGGACUGCCUUUCUCCCAAAGUGAUAAACCGGACAGUAUCAUGGACCGGUUUUCCCGGUAAUCCGUAUUUGCAAGGUUGGUUUCACU	FIG. 3D
bridge_RNA_T7_D-WT	TCCTCAGCTTG	ACAGTATCTTGTAT	AGUGCAGAGAAAAUCGGCCAGUUUUCUCUGCCUGCAGUCCGCAUGCCGUUCCUCAGCUUGGGUUCUAACCUGUUGCCAAGAUUUAUGCAGCGGACUGCCUUUCUCCCAAAGUGAUAAACCGGACAGUAUCAUGGACCGGUUUUCCCGGUAAUCCGUAUUUGCAAGGUUGGUUUCACU	FIG. 3D
bridge_RNA_1-4bp-RTG_D-WT	GAAGTGCCTCT	ACAGTATCTTGTAT	AGUGCAGAGAAAAUCGGCCAGUUUUCUCUGCCUGCAGUCCGCAUGCCGUGAAGUGCCUUGGGUUCUAACCUGUUGCAGAGAUUUAUGCAGCGGACUGCCUUUCUCCCAAAGUGAUAAACCGGACAGUAUCAUGGACCGGUUUUCCCGGUAAUCCGUAUUUGCAAGGUUGGUUUCACU	FIG. 4I, Ext. Data FIG. 7E-F
bridge_RNA_2_4bp_RTG_D-WT	CTTCAGCCTCC	ACAGTATCTTGTAT	AGUGCAGAGAAAAUCGGCCAGUUUUCUCUGCCUGCAGUCCGCAUGCCGUCUUCAGCCUUGGGUUCUAACCUGUUGCGGAGAUUUAUGCAGCGGACUGCCUUUCUCCCAAAGUGAUAAACCGGACAGUAUCAUGGACCGGUUUUCCCGGUAAUCCGUAUUUGCAAGGUUGGUUUCACU	FIG. 4I, Ext. Data FIG. 7E-F
bridge_RNA_3_4bp_RTG_D-WT	CTACCCCCTAT	ACAGTATCTTGTAT	AGUGCAGAGAAAAUCGGCCAGUUUUCUCUGCCUGCAGUCCGCAUGCCGUCUACCCCCUUGGGUUCUAACCUGUUGCAUAGAUUUAUGCAGCGGACUGCCUUUCUCCCAAAGUGAUAAACCGGACAGUAUCAUGGACCGGUUUUCCCGGUAAUCCGUAUUUGCAAGGUUGGUUUCACU	FIG. 4I, Ext. Data FIG. 7E-F
bridge_RNA_4_4bp_RTG_D-WT	CAACACTCTTA	ACAGTATCTTGTAT	AGUGCAGAGAAAAUCGGCCAGUUUUCUCUGCCUGCAGUCCGCAUGCCGUCAACACUCUUGGGUUCUAACCUGUUGCUAAGAUUUAUGCAGCGGACUGCCUUUCUCCCAAAGUGAUAAACCGGACAGUAUCAUGGACCGGUUUUCCCGGUAAUCCGUAUUUGCAAGGUUGGUUUCACU	FIG. 4I, Ext. Data FIG. 7E-F
bridge_RNA_1_7bp_RTG_D-WT	GAAGTGCCTCTGGA	ACAGTATCTTGTAT	AGUGCAGAGAAAAUCGGCCAGUUUUCUCUGCCUGCAGUCCGCAUGCCGUGAAGUGCCUUGGGUUCUAACCUGUUCCAGAGAUUUAUGCAGCGGACUGCCUUUCUCCCAAAGUGAUAAACCGGACAGUAUCAUGGACCGGUUUUCCCGGUAAUCCGUAUUUGCAAGGUUGGUUUCACU	FIG. 4I, Ext. Data FIG. 7E-F
bridge_RNA_2_7bp_RTG_D-WT	CTTCAGCCTCCAGT	ACAGTATCTTGTAT	AGUGCAGAGAAAAUCGGCCAGUUUUCUCUGCCUGCAGUCCGCAUGCCGUCUUCAGCCUUGGGUUCUAACCUGUACUGGAGAUUUAUGCAGCGGACUGCCUUUCUCCCAAAGUGAUAAACCGGACAGUAUCAUGGACCGGUUUUCCCGGUAAUCCGUAUUUGCAAGGUUGGUUUCACU	FIG. 4I, Ext. Data FIG. 7E-F
bridge_RNA_3_7bp_RTG_D-WT	CTACCCCCTATATT	ACAGTATCTTGTAT	AGUGCAGAGAAAAUCGGCCAGUUUUCUCUGCCUGCAGUCCGCAUGCCGUCUACCCCCUUGGGUUCUAACCUGUAAUAUAGAUUUAUGCAGCGGACUGCCUUUCUCCCAAAGUGAUAAACCGGACAGUAUCAUGGACCGGUUUUCCCGGUAAUCCGUAUUUGCAAGGUUGGUUUCACU	FIG. 4I, Ext. Data FIG. 7E-F
bridge_RNA_4_7bp_RTG_D-WT	CAACACTCTTATTA	ACAGTATCTTGTAT	AGUGCAGAGAAAAUCGGCCAGUUUUCUCUGCCUGCAGUCCGCAUGCCGUCAACACUCUUGGGUUCUAACCUGUUAAUAAGAUUUAUGCAGCGGACUGCCUUUCUCCCAAAGUGAUAAACCGGACAGUAUCAUGGACCGGUUUUCCCGGUAAUCCGUAUUUGCAAGGUUGGUUUCACU	FIG. 4I, Ext. Data FIG. 7E-F
bridge_RNA_T5_D1	GGGACCCCTAG	ACAGTAACTTGTAT	AGUGCAGAGAAAAUCGGCCAGUUUUCUCUGCCUGCAGUCCGCAUGCCGUGGGACCCCUUGGGUUCUAACCUGUUGCCUAGAUUUAUGCAGCGGACUGCCUUUCUCCCAAAGUGAUAAACCGGACAGUAACAUGGACCGGUUUUCCCGGUAAUCCGUAUUUGCAAGGUUGGUUUCACU	FIG. 5G
bridge_RNA_T5_D2	GGGACCCCTAG	ACAGTCTCTTCTAT	AGUGCAGAGAAAAUCGGCCAGUUUUCUCUGCCUGCAGUCCGCAUGCCGUGGGACCCCUUGGGUUCUAACCUGUUGCCUAGAUUUAUGCAGCGGACUGCCUUUCUCCCAAAGUGAUAAACCGGACAGUCUCAUGGACCGGUUUUCCCGGUAAUCCGUAUUUGGAAGGUUGGUUUCACU	FIG. 5G
bridge_RNA_T5_D3	GGGACCCCTAG	AGAGTATCTCATAT	AGUGCAGAGAAAAUCGGCCAGUUUUCUCUGCCUGCAGUCCGCAUGCCGUGGGACCCCUUGGGUUCUAACCUGUUGCCUAGAUUUAUGCAGCGGACUGCCUUUCUCCCAAAGUGAUAAACCGGAGAGUAUCAUGGACCGGUUUUCCCGGUAAUCCGUAUUUGUGAGGUUGGUUUCACU	FIG. 5G
bridge_RNA_T5_D4	GGGACCCCTAG	CTAGTATCTGTTAT	AGUGCAGAGAAAAUCGGCCAGUUUUCUCUGCCUGCAGUCCGCAUGCCGUGGGACCCCUUGGGUUCUAACCUGUUGCCUAGAUUUAUGCAGCGGACUGCCUUUCUCCCAAAGUGAUAAACCGGCUAGUAUCAUGGACCGGUUUUCCCGGUAAUCCGUAUUUGACAGGUUGGUUUCACU	FIG. 5G
bridge_RNA_T5_D5	GGGACCCCTAG	CTACTGTCTTATAT	AGUGCAGAGAAAAUCGGCCAGUUUUCUCUGCCUGCAGUCCGCAUGCCGUGGGACCCCUUGGGUUCUAACCUGUUGCCUAGAUUUAUGCAGCGGACUGCCUUUCUCCCAAAGUGAUAAACCGGCUACUGUCAUGGACCGGUUUUCCCGGUAAUCCGUAUUUGUAAGGUUGGUUUCACU	FIG. 5G
bridge_RNA_T5_D6	GGGACCCCTAG	AGACAGTCTATTAT	AGUGCAGAGAAAAUCGGCCAGUUUUCUCUGCCUGCAGUCCGCAUGCCGUGGGACCCCUUGGGUUCUAACCUGUUGCCUAGAUUUAUGCAGCGGACUGCCUUUCUCCCAAAGUGAUAAACCGGAGACAGUCAUGGACCGGUUUUCCCGGUAAUCCGUAUUUGAUAGGUUGGUUUCACU	FIG. 5G
bridge_RNA_T5_D7	GGGACCCCTAG	CAAAGGGCTTATAT	AGUGCAGAGAAAAUCGGCCAGUUUUCUCUGCCUGCAGUCCGCAUGCCGUGGGACCCCUUGGGUUCUAACCUGUUGCCUAGAUUUAUGCAGCGGACUGCCUUUCUCCCAAAGUGAUAAACCGGCAAAGGGCAUGGACCGGUUUUCCCGGUAAUCCGUAUUUGUAAGGUUGGUUUCACU	FIG. 5G
bridge_RNA_T5_D8	GGGACCCCTAG	CGGTAGTCTAATAT	AGUGCAGAGAAAAUCGGCCAGUUUUCUCUGCCUGCAGUCCGCAUGCCGUGGGACCCCUUGGGUUCUAACCUGUUGCCUAGAUUUAUGCAGCGGACUGCCUUUCUCCCAAAGUGAUAAACCGGCGGUAGUCAUGGACCGGUUUUCCCGGUAAUCCGUAUUUGUUAGGUUGGUUUCACU	FIG. 5G
bridge_RNA_T5_D9	GGGACCCCTAG	CGGCAGGCTATTAT	AGUGCAGAGAAAAUCGGCCAGUUUUCUCUGCCUGCAGUCCGCAUGCCGUGGGACCCCUUGGGUUCUAACCUGUUGCCUAGAUUUAUGCAGCGGACUGCCUUUCUCCCAAAGUGAUAAACCGGCGGCAGGCAUGGACCGGUUUUCCCGGUAAUCCGUAUUUGAUAGGUUGGUUUCACU	FIG. 5G
bridge_RNA_T4_D6	CACGGGACTCT	AGACAGTCTATTAT	AGUGCAGAGAAAAUCGGCCAGUUUUCUCUGCCUGCAGUCCGCAUGCCGUCACGGGACUUGGGUUCUAACCUGUUGCAGAGAUUUAUGCAGCGGACUGCCUUUCUCCCAAAGUGAUAAACCGGAGACAGUCAUGGACCGGUUUUCCCGGUAAUCCGUAUUUGAUAGGUUGGUUUCACU	FIG. 5I-5J
bridge_RNA_T5_D6	GGGACCCCTAG	AGACAGTCTATTAT	AGUGCAGAGAAAAUCGGCCAGUUUUCUCUGCCUGCAGUCCGCAUGCCGUGGGACCCCUUGGGUUCUAACCUGUUGCCUAGAUUUAUGCAGCGGACUGCCUUUCUCCCAAAGUGAUAAACCGGAGACAGUCAUGGACCGGUUUUCCCGGUAAUCCGUAUUUGAUAGGUUGGUUUCACU	FIG. 5I-5J
bridge_RNA_T4_D8	CACGGGACTCT	CGGTAGTCTAATAT	AGUGCAGAGAAAAUCGGCCAGUUUUCUCUGCCUGCAGUCCGCAUGCCGUCACGGGACUUGGGUUCUAACCUGUUGCAGAGAUUUAUGCAGCGGACUGCCUUUCUCCCAAAGUGAUAAACCGGCGGUAGUCAUGGACCGGUUUUCCCGGUAAUCCGUAUUUGUUAGGUUGGUUUCACU	FIG. 5I-5J
bridge_RNA_T5_D8	GGGACCCCTAG	CGGTAGTCTAATAT	AGUGCAGAGAAAAUCGGCCAGUUUUCUCUGCCUGCAGUCCGCAUGCCGUGGGACCCCUUGGGUUCUAACCUGUUGCCUAGAUUUAUGCAGCGGACUGCCUUUCUCCCAAAGUGAUAAACCGGCGGUAGUCAUGGACCGGUUUUCCCGGUAAUCCGUAUUUGUUAGGUUGGUUUCACU	FIG. 5I-5J
bridge_RNA_T5-CT-7bpRTG_D-WT-CT	GGGACCCCTAGCTG	ACAGTATCTTGTAT	AGUGCAGAGAAAAUCGGCCAGUUUUCUCUGCCUGCAGUCCGCAUGCCGUGGGACCCCUUGGGUUCUAACCUGUCAGCUAGAUUUAUGCAGCGGACUGCCUUUCUCCCAAAGUGAUAAACCGGACAGUAUCAUGGACCGGUUUUCCCGGUAAUCCGUAUUUGCAAGGUUGGUUUCACU	Ext. Data FIG. 8D
bridge_RNA_T5-GT-4bpRTG_D-WT-GT	GGGACCCGTAG	ACAGTATGTTGTAT	AGUGCAGAGAAAAUCGGCCAGUUUUCUCUGCCUGCAGUCCGCAUGCCGUGGGACCCGUUGGGUUCUAACCUGUUGCCUACAUUUAUGCAGCGGACUGCCUUUCUCCCAAAGUGAUAAACCGGACAGUAUGAUGGACCGGUUUUCCCGGUAAUCCGUAUUUGCAACGUUGGUUUCACU	Ext. Data FIG. 8D
bridge_RNA_T5-GT-7bpRTG_D-WT-GT	GGGACCCGTAGCTG	ACAGTATGTTGTAT	AGUGCAGAGAAAAUCGGCCAGUUUUCUCUGCCUGCAGUCCGCAUGCCGUGGGACCCGUUGGGUUCUAACCUGUCAGCUACAUUUAUGCAGCGGACUGCCUUUCUCCCAAAGUGAUAAACCGGACAGUAUGAUGGACCGGUUUUCCCGGUAAUCCGUAUUUGCAACGUUGGUUUCACU	Ext. Data FIG. 8D
bridge_RNA_T5-AT-4bpRTG_D-WT-AT	GGGACCCATAG	ACAGTATATTGTAT	AGUGCAGAGAAAAUCGGCCAGUUUUCUCUGCCUGCAGUCCGCAUGCCGUGGGACCCAUUGGGUUCUAACCUGUUGCCUAUAUUUAUGCAGCGGACUGCCUUUCUCCCAAAGUGAUAAACCGGACAGUAUAAUGGACCGGUUUUCCCGGUAAUCCGUAUUUGCAAUGUUGGUUUCACU	Ext. Data FIG. 8D
bridge_RNA_T5-AT-7bpRTG_D-WT-AT	GGGACCCATAGCTG	ACAGTATATTGTAT	AGUGCAGAGAAAAUCGGCCAGUUUUCUCUGCCUGCAGUCCGCAUGCCGUGGGACCCAUUGGGUUCUAACCUGUCAGCUAUAUUUAUGCAGCGGACUGCCUUUCUCCCAAAGUGAUAAACCGGACAGUAUAAUGGACCGGUUUUCCCGGUAAUCCGUAUUUGCAAUGUUGGUUUCACU	Ext. Data FIG. 8D
bridge_RNA_T5-TT-4bpRTG_D-WT-TT	GGGACCCTTAG	ACAGTATTTTGTAT	AGUGCAGAGAAAAUCGGCCAGUUUUCUCUGCCUGCAGUCCGCAUGCCGUGGGACCCUUUGGGUUCUAACCUGUUGCCUAAAUUUAUGCAGCGGACUGCCUUUCUCCCAAAGUGAUAAACCGGACAGUAUUAUGGACCGGUUUUCCCGGUAAUCCGUAUUUGCAAAGUUGGUUUCACU	Ext. Data FIG. 8D
bridge_RNA_T5-TT-7bpRTG_D-WT-TT	GGGACCCTTAGCTG	ACAGTATTTTGTAT	AGUGCAGAGAAAAUCGGCCAGUUUUCUCUGCCUGCAGUCCGCAUGCCGUGGGACCCUUUGGGUUCUAACCUGUCAGCUAAAUUUAUGCAGCGGACUGCCUUUCUCCCAAAGUGAUAAACCGGACAGUAUUAUGGACCGGUUUUCCCGGUAAUCCGUAUUUGCAAAGUUGGUUUCACU	Ext. Data FIG. 8D

## Sheet: Key Oligos Used
Oligo_Name	Oligo_Description	Oligo_Sequence	Figures
doJA_67	IS621 WT Target DNA (IVR), Top Strand	CCGCAAGGGGCCGGGTAATACCACCATCAGGCCTACAGATGAGCTCGCCCCAACGAGGCAACTAAAAGTTATCCGGCCCGAACTGG	Figure 2D-E
doJA_68	IS621 WT Target DNA (IVR), Bottom Strand	CCAGTTCGGGCCGGATAACTTTTAGTTGCCTCGTTGGGGCGAGCTCATCTGTAGGCCTGATGGTGGTATTACCCGGCCCCTTGCGG	Figure 2D-E
doJA_65	IS621 WT Donor DNA (IVR), Top Strand	GCTGTGTCTGGCATGCCTGCAATCCGGGAAACCGGACCAGGAAAAAACTTGCAGGCCATAACAGTATCTTGTATTATCCCTCCAGT	Figure 2D-E
doJA_66	IS621 WT Donor DNA (IVR), Bottom Strand	ACTGGAGGGATAATACAAGATACTGTTATGGCCTGCAAGTTTTTTCCTGGTCCGGTTTCCCGGATTGCAGGCATGCCAGACACAGC	Figure 2D-E
doJA_30fw	LD-RT Recombinant PCR, Top Oligo	GCTGTGTCTGGCATGCCTGCAAT	Figure 2D-E
doJA_31rv	LD-RT Recombinant PCR, Bottom Oligo	CCAGTTCGGGCCGGATAACTTTTAG	Figure 2D-E
doJA_33fw	LT-RD Recombinant PCR, Top Oligo	CCGCAAGGGGCCGGGTAAT	Figure 2D-E
doJA_34rv	LT-RD Recombinant PCR, Bottom Oligo	ACTGGAGGGATAATACAAGGCC	Figure 2D-E
doJA_50	IS621 WT Target DNA (MST), Top Strand	CGGGTAATACCACCATCAGGCCTACAGATGAGCTCGCCCCAACGAGGCAACTAAAAGTTATCCGGCCCGAACTGGTAAAAAATCCCGATT	Figure 2F
doJA_51	IS621 WT Target DNA (MST), Bottom Strand	AATCGGGATTTTTTACCAGTTCGGGCCGGATAACTTTTAGTTGCCTCGTTGGGGCGAGCTCATCTGTAGGCCTGATGGTGGTATTACCCG	Figure 2F
doJA_32	IS621 WT Donor DNA (MST), Top Strand	ACGGCGCTGTGTCTGGCATGCCTGCAATCCGGGAAACCGGACCAGGAAAAAACTTGCAGGCCATAACAGTATCTTGTATTATCCCTCCAG	Figure 2F
doJA_33	IS621 WT Donor DNA (MST), Bottom Strand	CTGGAGGGATAATACAAGATACTGTTATGGCCTGCAAGTTTTTTCCTGGTCCGGTTTCCCGGATTGCAGGCATGCCAGACACAGCGCCGT	Figure 2F
doJA_56	IS621 Target, Scrambled LT-RT, Top Strand	CGGGTAATACCACCGCGCTATGGTAAGATGAGCTCGCCCCAACGAGGCAACTAAAAGTTATCCGGCCCGAACTGGTAAAAAATCCCGATT	Figure 2F
doJA_57	IS621 Target, Scrambled LT-RT, Bottom Strand	AATCGGGATTTTTTACCAGTTCGGGCCGGATAACTTTTAGTTGCCTCGTTGGGGCGAGCTCATCTTACCATAGCGCGGTGGTATTACCCG	Figure 2F
doJA_58	IS621 Donor, Scrambled LD-RD, Top Strand	ACGGCGCTGTGTCTGGCATGCCTGCAATCCGGGAAACCGGACCAGGAAAAAACTTGCAGGCCATACGTCTCTGGAATATTATCCCTCCAG	Figure 2F
doJA_59	IS621 Donor, Scrambled LD-RD, Bottom Strand	CTGGAGGGATAATATTCCAGAGACGTATGGCCTGCAAGTTTTTTCCTGGTCCGGTTTCCCGGATTGCAGGCATGCCAGACACAGCGCCGT	Figure 2F
Target_Screen_Library_Oligo	Template showing variable nucleotides of donor screen library	GCTAGATGCGGTCTCTGCCTGGGCCGGGTAATACCACCNNNNNNNNNNNAGATGAGCTCGCCCCAACGAGGCAGGTAGTGCTCAGTATCTCTATCACTGATAGGGATGTCAATCTCTATCACTGATAGGGANNNNNNNNNNNNTTGACAGCTAGCTCAGTCCTAGGTATAATGCTAGCAGTGCAGAGAAAATCGGCCAGTTTTCTCTGCCTGCAGTCCGCATGCCGTNNNNNNNNNTGGGTTCTAACCTGTTGCNNNNATTTATGCAGCGGACTGCCTTTCTCCCAAGAGACCGTCT	Figure 4A-E, Ext. Data Fig. 6B-D
oNP2444	Amplification of Barcode region target-bridge RNA plasmid, target screen	ACACTCTTTCCCTACACGACGCTCTTCCGATCTCCAACGAGGCAGGTAGTGCTC	Figure 4A-E, Ext. Data Fig. 6B-D
oNP2445	Amplification of Barcode region target-bridge RNA plasmid, target screen	GACTGGAGTTCAGACGTGTGCTCTTCCGATCTGCCGATTTTCTCTGCACTGCTAGC	Figure 4A-E, Ext. Data Fig. 6B-D
oAJ268	Amplification across recombinant junction, target screen	ACACTCTTTCCCTACACGACGCTCTTCCGATCTCCTCCTAAATAGTTAGTTTGACGCAC	Figure 4A-E, Ext. Data Fig. 6B-D
oAJ269	Amplification across recombinant junction, target screen	GACTGGAGTTCAGACGTGTGCTCTTCCGATCTTGCACTGCTAGCATTATACCTAGG	Figure 4A-E, Ext. Data Fig. 6B-D
Donor_Screen_Library_Oligo	Template showing variable nucleotides of donor screen library	GTTCTAGACGGCTAGATGCGGTCTCACAATCCGGGAAACCGGACCAGGAAAAAACTTGCAGGCCATANNNNNNNNNNNTATTATCCCTCCAGTGCAGAGAAAATCGGCCAGTTTTCTCTGCCTGCAGTCCGCATGCCGTGGGACCCCTTGGGTTCTAACCTGTTGCCTAGATTTATGCAGCGGACTGCCTTTCTCCCAAAGTGATAAACCGGNNNNNNNNATGGACCGGTTTTCCCGGTAATCCGTATTTGNNNNGTTGGTTTCACTGGCCTGAGACCGTCTGTCTTTCCCCTTTCC	Figure 5A-5E
oNP3220	Mapping of library members to UMIs, donor screen, rep1	ACACTCTTTCCCTACACGACGCTCTTCCGATCTCCTGACGGCGCTGTGTCTG	Figure 5A-5E
oNP3221	Mapping of library members to UMIs, donor screen, rep1	GACTGGAGTTCAGACGTGTGCTCTTCCGATCTCGTCCGGCGTAGAGGATCG	Figure 5A-5E
oNP3538	Mapping of library members to UMIs, donor screen, rep2	ATATCGTCTCCTAGCAACTTTCCTCTTCTTCTTGGGGACCTTC	Figure 5A-5E
oNP3539	Mapping of library members to UMIs, donor screen, rep2	ACACTCTTTCCCTACACGACGCTCTTCCGATCTCGTCCGGCGTAGAGGATCG	Figure 5A-5E
oNP3622	Amplification of UMIs from RE-LE backbone, donor screen	ACACTCTTTCCCTACACGACGCTCTTCCGATCTTGCGTCCGGCGTAGAGGATC	Figure 5A-5E
oNP3623	Amplification of UMIs from RE-LE backbone, donor screen	GACTGGAGTTCAGACGTGTGCTCTTCCGATCTGACTGCCTTTCTCCCAAAGTG	Figure 5A-5E
oNP3626	Amplification of UMIs across recombinant junction, donor screen	ACACTCTTTCCCTACACGACGCTCTTCCGATCTTGCGTCCGGCGTAGAGGATC	Figure 5A-5E
oNP3627	Amplification of UMIs across recombinant junction, donor screen	GACTGGAGTTCAGACGTGTGCTCTTCCGATCTTAGCACCTGAAGTCAGCCCC	Figure 5A-5E
