# Supplementary material for: Bridge RNAs direct programmable recombination of target and donor DNA
Source: Nature. 2024 Jun 26;630(8018):984–93. doi: 10.1038/s41586-024-07552-4 (PMC11208160; doi:10.1038/s41586-024-07552-4)
Supplement: Supplementary file 3 — Supplementary Tables 1–5. [file 41586_2024_7552_MOESM3_ESM.zip › 2023-09-16026B-s3/2023-09-16026B-SupplementaryTable3.xlsx]

## Sheet: Fig. 4B Core Mutants
Barcode	LTG Core	RTG Core	Read Abundance - log10(CPM+1)	Oligo
GCGAGAAAGCAG	CT	CT	2.85625	GCTAGATGCGGTCTCTGCCTGGGCCGGGTAATACCACCTAGAGGGCTCCAGATGAGCTCGCCCCAACGAGGCAGGTAGTGCTCAGTATCTCTATCACTGATAGGGATGTCAATCTCTATCACTGATAGGGAGCGAGAAAGCAGTTGACAGCTAGCTCAGTCCTAGGTATAATGCTAGCAGTGCAGAGAAAATCGGCCAGTTTTCTCTGCCTGCAGTCCGCATGCCGTTAGAGGGCTTGGGTTCTAACCTGTTGCGGAGATTTATGCAGCGGACTGCCTTTCTGGCCAGAGACCGTCT
CAGATTAGAGCC	CT	CT	2.73063	GCTAGATGCGGTCTCTGCCTGGGCCGGGTAATACCACCTGATACCCTACAGATGAGCTCGCCCCAACGAGGCAGGTAGTGCTCAGTATCTCTATCACTGATAGGGATGTCAATCTCTATCACTGATAGGGACAGATTAGAGCCTTGACAGCTAGCTCAGTCCTAGGTATAATGCTAGCAGTGCAGAGAAAATCGGCCAGTTTTCTCTGCCTGCAGTCCGCATGCCGTTGATACCCTTGGGTTCTAACCTGTTGCGTAGATTTATGCAGCGGACTGCCTTTCTGGCCAGAGACCGTCT
TCGACGAACTAA	CT	CT	2.6496	GCTAGATGCGGTCTCTGCCTGGGCCGGGTAATACCACCCGAGCCCCTCAAGATGAGCTCGCCCCAACGAGGCAGGTAGTGCTCAGTATCTCTATCACTGATAGGGATGTCAATCTCTATCACTGATAGGGATCGACGAACTAATTGACAGCTAGCTCAGTCCTAGGTATAATGCTAGCAGTGCAGAGAAAATCGGCCAGTTTTCTCTGCCTGCAGTCCGCATGCCGTCGAGCCCCTTGGGTTCTAACCTGTTGCTGAGATTTATGCAGCGGACTGCCTTTCTGGCCAGAGACCGTCT
TGACTGCATGAT	CT	CT	2.63652	GCTAGATGCGGTCTCTGCCTGGGCCGGGTAATACCACCGCGGGACCTAGAGATGAGCTCGCCCCAACGAGGCAGGTAGTGCTCAGTATCTCTATCACTGATAGGGATGTCAATCTCTATCACTGATAGGGATGACTGCATGATTTGACAGCTAGCTCAGTCCTAGGTATAATGCTAGCAGTGCAGAGAAAATCGGCCAGTTTTCTCTGCCTGCAGTCCGCATGCCGTGCGGGACCTTGGGTTCTAACCTGTTGCCTAGATTTATGCAGCGGACTGCCTTTCTGGCCAGAGACCGTCT
GGCCAACTCACT	CT	CT	2.63296	GCTAGATGCGGTCTCTGCCTGGGCCGGGTAATACCACCACGGGACCTCTAGATGAGCTCGCCCCAACGAGGCAGGTAGTGCTCAGTATCTCTATCACTGATAGGGATGTCAATCTCTATCACTGATAGGGAGGCCAACTCACTTTGACAGCTAGCTCAGTCCTAGGTATAATGCTAGCAGTGCAGAGAAAATCGGCCAGTTTTCTCTGCCTGCAGTCCGCATGCCGTACGGGACCTTGGGTTCTAACCTGTTGCAGAGATTTATGCAGCGGACTGCCTTTCTGGCCAGAGACCGTCT
CTTCTGGGCAAG	CT	CT	2.46285	GCTAGATGCGGTCTCTGCCTGGGCCGGGTAATACCACCAAACAGTCTAGAGATGAGCTCGCCCCAACGAGGCAGGTAGTGCTCAGTATCTCTATCACTGATAGGGATGTCAATCTCTATCACTGATAGGGACTTCTGGGCAAGTTGACAGCTAGCTCAGTCCTAGGTATAATGCTAGCAGTGCAGAGAAAATCGGCCAGTTTTCTCTGCCTGCAGTCCGCATGCCGTAAACAGTCTTGGGTTCTAACCTGTTGCCTAGATTTATGCAGCGGACTGCCTTTCTGGCCAGAGACCGTCT
CATGGTTGTAGC	CT	AG	2.45968	GCTAGATGCGGTCTCTGCCTGGGCCGGGTAATACCACCAAACACACTAGAGATGAGCTCGCCCCAACGAGGCAGGTAGTGCTCAGTATCTCTATCACTGATAGGGATGTCAATCTCTATCACTGATAGGGACATGGTTGTAGCTTGACAGCTAGCTCAGTCCTAGGTATAATGCTAGCAGTGCAGAGAAAATCGGCCAGTTTTCTCTGCCTGCAGTCCGCATGCCGTAAACACACTTGGGTTCTAACCTGTTGCCTCTATTTATGCAGCGGACTGCCTTTCTGGCCAGAGACCGTCT
GCTCCATTGGAT	CT	CT	2.43253	GCTAGATGCGGTCTCTGCCTGGGCCGGGTAATACCACCGGACACCCTAGAGATGAGCTCGCCCCAACGAGGCAGGTAGTGCTCAGTATCTCTATCACTGATAGGGATGTCAATCTCTATCACTGATAGGGAGCTCCATTGGATTTGACAGCTAGCTCAGTCCTAGGTATAATGCTAGCAGTGCAGAGAAAATCGGCCAGTTTTCTCTGCCTGCAGTCCGCATGCCGTGGACACCCTTGGGTTCTAACCTGTTGCCTAGATTTATGCAGCGGACTGCCTTTCTGGCCAGAGACCGTCT
CCTGGTCGTTGA	CG	CT	2.4228	GCTAGATGCGGTCTCTGCCTGGGCCGGGTAATACCACCTAGAGGGCTCCAGATGAGCTCGCCCCAACGAGGCAGGTAGTGCTCAGTATCTCTATCACTGATAGGGATGTCAATCTCTATCACTGATAGGGACCTGGTCGTTGATTGACAGCTAGCTCAGTCCTAGGTATAATGCTAGCAGTGCAGAGAAAATCGGCCAGTTTTCTCTGCCTGCAGTCCGCATGCCGTTAGAGGGCGTGGGTTCTAACCTGTTGCGGAGATTTATGCAGCGGACTGCCTTTCTGGCCAGAGACCGTCT
GCTTCTGTGGTG	CA	CT	2.42248	GCTAGATGCGGTCTCTGCCTGGGCCGGGTAATACCACCTAGAGGGCTCCAGATGAGCTCGCCCCAACGAGGCAGGTAGTGCTCAGTATCTCTATCACTGATAGGGATGTCAATCTCTATCACTGATAGGGAGCTTCTGTGGTGTTGACAGCTAGCTCAGTCCTAGGTATAATGCTAGCAGTGCAGAGAAAATCGGCCAGTTTTCTCTGCCTGCAGTCCGCATGCCGTTAGAGGGCATGGGTTCTAACCTGTTGCGGAGATTTATGCAGCGGACTGCCTTTCTGGCCAGAGACCGTCT
CAAGAAAGTAGG	CC	CT	2.40382	GCTAGATGCGGTCTCTGCCTGGGCCGGGTAATACCACCTAGAGGGCTCCAGATGAGCTCGCCCCAACGAGGCAGGTAGTGCTCAGTATCTCTATCACTGATAGGGATGTCAATCTCTATCACTGATAGGGACAAGAAAGTAGGTTGACAGCTAGCTCAGTCCTAGGTATAATGCTAGCAGTGCAGAGAAAATCGGCCAGTTTTCTCTGCCTGCAGTCCGCATGCCGTTAGAGGGCCTGGGTTCTAACCTGTTGCGGAGATTTATGCAGCGGACTGCCTTTCTGGCCAGAGACCGTCT
ATATTGTCAAGC	CT	CT	2.39164	GCTAGATGCGGTCTCTGCCTGGGCCGGGTAATACCACCGAGTCCACTACAGATGAGCTCGCCCCAACGAGGCAGGTAGTGCTCAGTATCTCTATCACTGATAGGGATGTCAATCTCTATCACTGATAGGGAATATTGTCAAGCTTGACAGCTAGCTCAGTCCTAGGTATAATGCTAGCAGTGCAGAGAAAATCGGCCAGTTTTCTCTGCCTGCAGTCCGCATGCCGTGAGTCCACTTGGGTTCTAACCTGTTGCGTAGATTTATGCAGCGGACTGCCTTTCTGGCCAGAGACCGTCT
AGTTATCTACGC	CA	CT	2.30104	GCTAGATGCGGTCTCTGCCTGGGCCGGGTAATACCACCAGGCGGGCTCCAGATGAGCTCGCCCCAACGAGGCAGGTAGTGCTCAGTATCTCTATCACTGATAGGGATGTCAATCTCTATCACTGATAGGGAAGTTATCTACGCTTGACAGCTAGCTCAGTCCTAGGTATAATGCTAGCAGTGCAGAGAAAATCGGCCAGTTTTCTCTGCCTGCAGTCCGCATGCCGTAGGCGGGCATGGGTTCTAACCTGTTGCGGAGATTTATGCAGCGGACTGCCTTTCTGGCCAGAGACCGTCT
GTATGTACTTTC	CT	CT	2.29197	GCTAGATGCGGTCTCTGCCTGGGCCGGGTAATACCACCAGGCGGTCTAAAGATGAGCTCGCCCCAACGAGGCAGGTAGTGCTCAGTATCTCTATCACTGATAGGGATGTCAATCTCTATCACTGATAGGGAGTATGTACTTTCTTGACAGCTAGCTCAGTCCTAGGTATAATGCTAGCAGTGCAGAGAAAATCGGCCAGTTTTCTCTGCCTGCAGTCCGCATGCCGTAGGCGGTCTTGGGTTCTAACCTGTTGCTTAGATTTATGCAGCGGACTGCCTTTCTGGCCAGAGACCGTCT
TCCCTTCGCTAC	CA	CT	2.27153	GCTAGATGCGGTCTCTGCCTGGGCCGGGTAATACCACCGGGCGGACTCCAGATGAGCTCGCCCCAACGAGGCAGGTAGTGCTCAGTATCTCTATCACTGATAGGGATGTCAATCTCTATCACTGATAGGGATCCCTTCGCTACTTGACAGCTAGCTCAGTCCTAGGTATAATGCTAGCAGTGCAGAGAAAATCGGCCAGTTTTCTCTGCCTGCAGTCCGCATGCCGTGGGCGGACATGGGTTCTAACCTGTTGCGGAGATTTATGCAGCGGACTGCCTTTCTGGCCAGAGACCGTCT
ACTATCCTTACT	CC	CT	2.21874	GCTAGATGCGGTCTCTGCCTGGGCCGGGTAATACCACCACGGGACCTCTAGATGAGCTCGCCCCAACGAGGCAGGTAGTGCTCAGTATCTCTATCACTGATAGGGATGTCAATCTCTATCACTGATAGGGAACTATCCTTACTTTGACAGCTAGCTCAGTCCTAGGTATAATGCTAGCAGTGCAGAGAAAATCGGCCAGTTTTCTCTGCCTGCAGTCCGCATGCCGTACGGGACCCTGGGTTCTAACCTGTTGCAGAGATTTATGCAGCGGACTGCCTTTCTGGCCAGAGACCGTCT
CTGCTTGTTCCA	CG	CT	2.17069	GCTAGATGCGGTCTCTGCCTGGGCCGGGTAATACCACCAGGCGGGCTCCAGATGAGCTCGCCCCAACGAGGCAGGTAGTGCTCAGTATCTCTATCACTGATAGGGATGTCAATCTCTATCACTGATAGGGACTGCTTGTTCCATTGACAGCTAGCTCAGTCCTAGGTATAATGCTAGCAGTGCAGAGAAAATCGGCCAGTTTTCTCTGCCTGCAGTCCGCATGCCGTAGGCGGGCGTGGGTTCTAACCTGTTGCGGAGATTTATGCAGCGGACTGCCTTTCTGGCCAGAGACCGTCT
AGTGTCATCGAG	CT	CT	2.16678	GCTAGATGCGGTCTCTGCCTGGGCCGGGTAATACCACCGAGTCCTCTAGAGATGAGCTCGCCCCAACGAGGCAGGTAGTGCTCAGTATCTCTATCACTGATAGGGATGTCAATCTCTATCACTGATAGGGAAGTGTCATCGAGTTGACAGCTAGCTCAGTCCTAGGTATAATGCTAGCAGTGCAGAGAAAATCGGCCAGTTTTCTCTGCCTGCAGTCCGCATGCCGTGAGTCCTCTTGGGTTCTAACCTGTTGCCTAGATTTATGCAGCGGACTGCCTTTCTGGCCAGAGACCGTCT
CATGATGTGATG	CA	CT	2.09158	GCTAGATGCGGTCTCTGCCTGGGCCGGGTAATACCACCACGGGACCTCTAGATGAGCTCGCCCCAACGAGGCAGGTAGTGCTCAGTATCTCTATCACTGATAGGGATGTCAATCTCTATCACTGATAGGGACATGATGTGATGTTGACAGCTAGCTCAGTCCTAGGTATAATGCTAGCAGTGCAGAGAAAATCGGCCAGTTTTCTCTGCCTGCAGTCCGCATGCCGTACGGGACCATGGGTTCTAACCTGTTGCAGAGATTTATGCAGCGGACTGCCTTTCTGGCCAGAGACCGTCT
AGCGACACACTA	CT	CT	2.07733	GCTAGATGCGGTCTCTGCCTGGGCCGGGTAATACCACCGGGCGGACTCCAGATGAGCTCGCCCCAACGAGGCAGGTAGTGCTCAGTATCTCTATCACTGATAGGGATGTCAATCTCTATCACTGATAGGGAAGCGACACACTATTGACAGCTAGCTCAGTCCTAGGTATAATGCTAGCAGTGCAGAGAAAATCGGCCAGTTTTCTCTGCCTGCAGTCCGCATGCCGTGGGCGGACTTGGGTTCTAACCTGTTGCGGAGATTTATGCAGCGGACTGCCTTTCTGGCCAGAGACCGTCT
ATCTCTCGTGTA	CA	CT	2.04432	GCTAGATGCGGTCTCTGCCTGGGCCGGGTAATACCACCGTCGCCCCTTAAGATGAGCTCGCCCCAACGAGGCAGGTAGTGCTCAGTATCTCTATCACTGATAGGGATGTCAATCTCTATCACTGATAGGGAATCTCTCGTGTATTGACAGCTAGCTCAGTCCTAGGTATAATGCTAGCAGTGCAGAGAAAATCGGCCAGTTTTCTCTGCCTGCAGTCCGCATGCCGTGTCGCCCCATGGGTTCTAACCTGTTGCTAAGATTTATGCAGCGGACTGCCTTTCTGGCCAGAGACCGTCT
ATAATGTAGGCG	CT	CT	1.99961	GCTAGATGCGGTCTCTGCCTGGGCCGGGTAATACCACCAAACACACTAGAGATGAGCTCGCCCCAACGAGGCAGGTAGTGCTCAGTATCTCTATCACTGATAGGGATGTCAATCTCTATCACTGATAGGGAATAATGTAGGCGTTGACAGCTAGCTCAGTCCTAGGTATAATGCTAGCAGTGCAGAGAAAATCGGCCAGTTTTCTCTGCCTGCAGTCCGCATGCCGTAAACACACTTGGGTTCTAACCTGTTGCCTAGATTTATGCAGCGGACTGCCTTTCTGGCCAGAGACCGTCT
ATCTAGGATGCT	CT	TC	1.88832	GCTAGATGCGGTCTCTGCCTGGGCCGGGTAATACCACCGGACACCCTAGAGATGAGCTCGCCCCAACGAGGCAGGTAGTGCTCAGTATCTCTATCACTGATAGGGATGTCAATCTCTATCACTGATAGGGAATCTAGGATGCTTTGACAGCTAGCTCAGTCCTAGGTATAATGCTAGCAGTGCAGAGAAAATCGGCCAGTTTTCTCTGCCTGCAGTCCGCATGCCGTGGACACCCTTGGGTTCTAACCTGTTGCCTGAATTTATGCAGCGGACTGCCTTTCTGGCCAGAGACCGTCT
GCTTCCTTGCGA	CT	CT	1.87452	GCTAGATGCGGTCTCTGCCTGGGCCGGGTAATACCACCGGGAGCCCTCAAGATGAGCTCGCCCCAACGAGGCAGGTAGTGCTCAGTATCTCTATCACTGATAGGGATGTCAATCTCTATCACTGATAGGGAGCTTCCTTGCGATTGACAGCTAGCTCAGTCCTAGGTATAATGCTAGCAGTGCAGAGAAAATCGGCCAGTTTTCTCTGCCTGCAGTCCGCATGCCGTGGGAGCCCTTGGGTTCTAACCTGTTGCTGAGATTTATGCAGCGGACTGCCTTTCTGGCCAGAGACCGTCT
TGCTGCTTCGTG	CG	CT	1.86275	GCTAGATGCGGTCTCTGCCTGGGCCGGGTAATACCACCACGGGACCTCTAGATGAGCTCGCCCCAACGAGGCAGGTAGTGCTCAGTATCTCTATCACTGATAGGGATGTCAATCTCTATCACTGATAGGGATGCTGCTTCGTGTTGACAGCTAGCTCAGTCCTAGGTATAATGCTAGCAGTGCAGAGAAAATCGGCCAGTTTTCTCTGCCTGCAGTCCGCATGCCGTACGGGACCGTGGGTTCTAACCTGTTGCAGAGATTTATGCAGCGGACTGCCTTTCTGGCCAGAGACCGTCT
CACCCCTGTTCA	CT	CT	1.82089	GCTAGATGCGGTCTCTGCCTGGGCCGGGTAATACCACCGAGGCCTCTTGAGATGAGCTCGCCCCAACGAGGCAGGTAGTGCTCAGTATCTCTATCACTGATAGGGATGTCAATCTCTATCACTGATAGGGACACCCCTGTTCATTGACAGCTAGCTCAGTCCTAGGTATAATGCTAGCAGTGCAGAGAAAATCGGCCAGTTTTCTCTGCCTGCAGTCCGCATGCCGTGAGGCCTCTTGGGTTCTAACCTGTTGCCAAGATTTATGCAGCGGACTGCCTTTCTGGCCAGAGACCGTCT
GCAAATTCCCCA	CT	TA	1.78248	GCTAGATGCGGTCTCTGCCTGGGCCGGGTAATACCACCAAACAGTCTAGAGATGAGCTCGCCCCAACGAGGCAGGTAGTGCTCAGTATCTCTATCACTGATAGGGATGTCAATCTCTATCACTGATAGGGAGCAAATTCCCCATTGACAGCTAGCTCAGTCCTAGGTATAATGCTAGCAGTGCAGAGAAAATCGGCCAGTTTTCTCTGCCTGCAGTCCGCATGCCGTAAACAGTCTTGGGTTCTAACCTGTTGCCTTAATTTATGCAGCGGACTGCCTTTCTGGCCAGAGACCGTCT
GATCCGGGTCAA	CT	AG	1.72237	GCTAGATGCGGTCTCTGCCTGGGCCGGGTAATACCACCAAACAGTCTAGAGATGAGCTCGCCCCAACGAGGCAGGTAGTGCTCAGTATCTCTATCACTGATAGGGATGTCAATCTCTATCACTGATAGGGAGATCCGGGTCAATTGACAGCTAGCTCAGTCCTAGGTATAATGCTAGCAGTGCAGAGAAAATCGGCCAGTTTTCTCTGCCTGCAGTCCGCATGCCGTAAACAGTCTTGGGTTCTAACCTGTTGCCTCTATTTATGCAGCGGACTGCCTTTCTGGCCAGAGACCGTCT
CTTCAGAAAGTA	CT	CG	1.69518	GCTAGATGCGGTCTCTGCCTGGGCCGGGTAATACCACCGCGGGACCTAGAGATGAGCTCGCCCCAACGAGGCAGGTAGTGCTCAGTATCTCTATCACTGATAGGGATGTCAATCTCTATCACTGATAGGGACTTCAGAAAGTATTGACAGCTAGCTCAGTCCTAGGTATAATGCTAGCAGTGCAGAGAAAATCGGCCAGTTTTCTCTGCCTGCAGTCCGCATGCCGTGCGGGACCTTGGGTTCTAACCTGTTGCCTCGATTTATGCAGCGGACTGCCTTTCTGGCCAGAGACCGTCT
CCCTTTCTGAAC	CT	AT	1.6817	GCTAGATGCGGTCTCTGCCTGGGCCGGGTAATACCACCGCGGGACCTAGAGATGAGCTCGCCCCAACGAGGCAGGTAGTGCTCAGTATCTCTATCACTGATAGGGATGTCAATCTCTATCACTGATAGGGACCCTTTCTGAACTTGACAGCTAGCTCAGTCCTAGGTATAATGCTAGCAGTGCAGAGAAAATCGGCCAGTTTTCTCTGCCTGCAGTCCGCATGCCGTGCGGGACCTTGGGTTCTAACCTGTTGCCTATATTTATGCAGCGGACTGCCTTTCTGGCCAGAGACCGTCT
TTCAATCTAGGC	CT	GC	1.67391	GCTAGATGCGGTCTCTGCCTGGGCCGGGTAATACCACCTGATACCCTACAGATGAGCTCGCCCCAACGAGGCAGGTAGTGCTCAGTATCTCTATCACTGATAGGGATGTCAATCTCTATCACTGATAGGGATTCAATCTAGGCTTGACAGCTAGCTCAGTCCTAGGTATAATGCTAGCAGTGCAGAGAAAATCGGCCAGTTTTCTCTGCCTGCAGTCCGCATGCCGTTGATACCCTTGGGTTCTAACCTGTTGCGTGCATTTATGCAGCGGACTGCCTTTCTGGCCAGAGACCGTCT
TATAGTTAGGTA	CG	CT	1.66232	GCTAGATGCGGTCTCTGCCTGGGCCGGGTAATACCACCGGGCGGACTCCAGATGAGCTCGCCCCAACGAGGCAGGTAGTGCTCAGTATCTCTATCACTGATAGGGATGTCAATCTCTATCACTGATAGGGATATAGTTAGGTATTGACAGCTAGCTCAGTCCTAGGTATAATGCTAGCAGTGCAGAGAAAATCGGCCAGTTTTCTCTGCCTGCAGTCCGCATGCCGTGGGCGGACGTGGGTTCTAACCTGTTGCGGAGATTTATGCAGCGGACTGCCTTTCTGGCCAGAGACCGTCT
TACCCAGCTGTC	CT	TG	1.66105	GCTAGATGCGGTCTCTGCCTGGGCCGGGTAATACCACCTAGAGGGCTCCAGATGAGCTCGCCCCAACGAGGCAGGTAGTGCTCAGTATCTCTATCACTGATAGGGATGTCAATCTCTATCACTGATAGGGATACCCAGCTGTCTTGACAGCTAGCTCAGTCCTAGGTATAATGCTAGCAGTGCAGAGAAAATCGGCCAGTTTTCTCTGCCTGCAGTCCGCATGCCGTTAGAGGGCTTGGGTTCTAACCTGTTGCGGCAATTTATGCAGCGGACTGCCTTTCTGGCCAGAGACCGTCT
CGCTGAAAACGC	CT	CT	1.66096	GCTAGATGCGGTCTCTGCCTGGGCCGGGTAATACCACCAGGCGGGCTCCAGATGAGCTCGCCCCAACGAGGCAGGTAGTGCTCAGTATCTCTATCACTGATAGGGATGTCAATCTCTATCACTGATAGGGACGCTGAAAACGCTTGACAGCTAGCTCAGTCCTAGGTATAATGCTAGCAGTGCAGAGAAAATCGGCCAGTTTTCTCTGCCTGCAGTCCGCATGCCGTAGGCGGGCTTGGGTTCTAACCTGTTGCGGAGATTTATGCAGCGGACTGCCTTTCTGGCCAGAGACCGTCT
GTAGAAGGAGAA	CT	AC	1.65956	GCTAGATGCGGTCTCTGCCTGGGCCGGGTAATACCACCAAACAGTCTAGAGATGAGCTCGCCCCAACGAGGCAGGTAGTGCTCAGTATCTCTATCACTGATAGGGATGTCAATCTCTATCACTGATAGGGAGTAGAAGGAGAATTGACAGCTAGCTCAGTCCTAGGTATAATGCTAGCAGTGCAGAGAAAATCGGCCAGTTTTCTCTGCCTGCAGTCCGCATGCCGTAAACAGTCTTGGGTTCTAACCTGTTGCCTGTATTTATGCAGCGGACTGCCTTTCTGGCCAGAGACCGTCT
TCCACAGAACAA	CT	AG	1.65164	GCTAGATGCGGTCTCTGCCTGGGCCGGGTAATACCACCGAGTCCTCTAGAGATGAGCTCGCCCCAACGAGGCAGGTAGTGCTCAGTATCTCTATCACTGATAGGGATGTCAATCTCTATCACTGATAGGGATCCACAGAACAATTGACAGCTAGCTCAGTCCTAGGTATAATGCTAGCAGTGCAGAGAAAATCGGCCAGTTTTCTCTGCCTGCAGTCCGCATGCCGTGAGTCCTCTTGGGTTCTAACCTGTTGCCTCTATTTATGCAGCGGACTGCCTTTCTGGCCAGAGACCGTCT
ACATGCCTGTTA	CT	CG	1.61344	GCTAGATGCGGTCTCTGCCTGGGCCGGGTAATACCACCTAAGAATCTAGAGATGAGCTCGCCCCAACGAGGCAGGTAGTGCTCAGTATCTCTATCACTGATAGGGATGTCAATCTCTATCACTGATAGGGAACATGCCTGTTATTGACAGCTAGCTCAGTCCTAGGTATAATGCTAGCAGTGCAGAGAAAATCGGCCAGTTTTCTCTGCCTGCAGTCCGCATGCCGTTAAGAATCTTGGGTTCTAACCTGTTGCCTCGATTTATGCAGCGGACTGCCTTTCTGGCCAGAGACCGTCT
GTCTCACCTGGT	CT	CA	1.59877	GCTAGATGCGGTCTCTGCCTGGGCCGGGTAATACCACCCGGTCCCCTTGAGATGAGCTCGCCCCAACGAGGCAGGTAGTGCTCAGTATCTCTATCACTGATAGGGATGTCAATCTCTATCACTGATAGGGAGTCTCACCTGGTTTGACAGCTAGCTCAGTCCTAGGTATAATGCTAGCAGTGCAGAGAAAATCGGCCAGTTTTCTCTGCCTGCAGTCCGCATGCCGTCGGTCCCCTTGGGTTCTAACCTGTTGCCATGATTTATGCAGCGGACTGCCTTTCTGGCCAGAGACCGTCT
AGCTCACGATCG	CT	CT	1.59111	GCTAGATGCGGTCTCTGCCTGGGCCGGGTAATACCACCAGGAGGTCTAGAGATGAGCTCGCCCCAACGAGGCAGGTAGTGCTCAGTATCTCTATCACTGATAGGGATGTCAATCTCTATCACTGATAGGGAAGCTCACGATCGTTGACAGCTAGCTCAGTCCTAGGTATAATGCTAGCAGTGCAGAGAAAATCGGCCAGTTTTCTCTGCCTGCAGTCCGCATGCCGTAGGAGGTCTTGGGTTCTAACCTGTTGCCTAGATTTATGCAGCGGACTGCCTTTCTGGCCAGAGACCGTCT
GTCACCGTATGT	CT	TT	1.55474	GCTAGATGCGGTCTCTGCCTGGGCCGGGTAATACCACCAAACAGTCTAGAGATGAGCTCGCCCCAACGAGGCAGGTAGTGCTCAGTATCTCTATCACTGATAGGGATGTCAATCTCTATCACTGATAGGGAGTCACCGTATGTTTGACAGCTAGCTCAGTCCTAGGTATAATGCTAGCAGTGCAGAGAAAATCGGCCAGTTTTCTCTGCCTGCAGTCCGCATGCCGTAAACAGTCTTGGGTTCTAACCTGTTGCCTAAATTTATGCAGCGGACTGCCTTTCTGGCCAGAGACCGTCT
CACCATCAAGTA	CT	AC	1.55288	GCTAGATGCGGTCTCTGCCTGGGCCGGGTAATACCACCAAACATGCTAGAGATGAGCTCGCCCCAACGAGGCAGGTAGTGCTCAGTATCTCTATCACTGATAGGGATGTCAATCTCTATCACTGATAGGGACACCATCAAGTATTGACAGCTAGCTCAGTCCTAGGTATAATGCTAGCAGTGCAGAGAAAATCGGCCAGTTTTCTCTGCCTGCAGTCCGCATGCCGTAAACATGCTTGGGTTCTAACCTGTTGCCTGTATTTATGCAGCGGACTGCCTTTCTGGCCAGAGACCGTCT
CGAGCCATATAA	CT	GC	1.55021	GCTAGATGCGGTCTCTGCCTGGGCCGGGTAATACCACCGGACACCCTAGAGATGAGCTCGCCCCAACGAGGCAGGTAGTGCTCAGTATCTCTATCACTGATAGGGATGTCAATCTCTATCACTGATAGGGACGAGCCATATAATTGACAGCTAGCTCAGTCCTAGGTATAATGCTAGCAGTGCAGAGAAAATCGGCCAGTTTTCTCTGCCTGCAGTCCGCATGCCGTGGACACCCTTGGGTTCTAACCTGTTGCCTGCATTTATGCAGCGGACTGCCTTTCTGGCCAGAGACCGTCT
CGCAGTAAACGT	CT	GG	1.52859	GCTAGATGCGGTCTCTGCCTGGGCCGGGTAATACCACCGGGCGTGCTAGAGATGAGCTCGCCCCAACGAGGCAGGTAGTGCTCAGTATCTCTATCACTGATAGGGATGTCAATCTCTATCACTGATAGGGACGCAGTAAACGTTTGACAGCTAGCTCAGTCCTAGGTATAATGCTAGCAGTGCAGAGAAAATCGGCCAGTTTTCTCTGCCTGCAGTCCGCATGCCGTGGGCGTGCTTGGGTTCTAACCTGTTGCCTCCATTTATGCAGCGGACTGCCTTTCTGGCCAGAGACCGTCT
GCTCCTCCAAAC	CC	CC	1.52222	GCTAGATGCGGTCTCTGCCTGGGCCGGGTAATACCACCGCGGGACCTAGAGATGAGCTCGCCCCAACGAGGCAGGTAGTGCTCAGTATCTCTATCACTGATAGGGATGTCAATCTCTATCACTGATAGGGAGCTCCTCCAAACTTGACAGCTAGCTCAGTCCTAGGTATAATGCTAGCAGTGCAGAGAAAATCGGCCAGTTTTCTCTGCCTGCAGTCCGCATGCCGTGCGGGACCCTGGGTTCTAACCTGTTGCCTGGATTTATGCAGCGGACTGCCTTTCTGGCCAGAGACCGTCT
GGATTGCTCCGT	CT	TA	1.48012	GCTAGATGCGGTCTCTGCCTGGGCCGGGTAATACCACCGAGTCCTCTAGAGATGAGCTCGCCCCAACGAGGCAGGTAGTGCTCAGTATCTCTATCACTGATAGGGATGTCAATCTCTATCACTGATAGGGAGGATTGCTCCGTTTGACAGCTAGCTCAGTCCTAGGTATAATGCTAGCAGTGCAGAGAAAATCGGCCAGTTTTCTCTGCCTGCAGTCCGCATGCCGTGAGTCCTCTTGGGTTCTAACCTGTTGCCTTAATTTATGCAGCGGACTGCCTTTCTGGCCAGAGACCGTCT
GCAAAGCCATTC	CC	CT	1.47878	GCTAGATGCGGTCTCTGCCTGGGCCGGGTAATACCACCAGGCGGGCTCCAGATGAGCTCGCCCCAACGAGGCAGGTAGTGCTCAGTATCTCTATCACTGATAGGGATGTCAATCTCTATCACTGATAGGGAGCAAAGCCATTCTTGACAGCTAGCTCAGTCCTAGGTATAATGCTAGCAGTGCAGAGAAAATCGGCCAGTTTTCTCTGCCTGCAGTCCGCATGCCGTAGGCGGGCCTGGGTTCTAACCTGTTGCGGAGATTTATGCAGCGGACTGCCTTTCTGGCCAGAGACCGTCT
ACAGTTGTGGGA	AA	AA	1.47663	GCTAGATGCGGTCTCTGCCTGGGCCGGGTAATACCACCTAAGAATCTAGAGATGAGCTCGCCCCAACGAGGCAGGTAGTGCTCAGTATCTCTATCACTGATAGGGATGTCAATCTCTATCACTGATAGGGAACAGTTGTGGGATTGACAGCTAGCTCAGTCCTAGGTATAATGCTAGCAGTGCAGAGAAAATCGGCCAGTTTTCTCTGCCTGCAGTCCGCATGCCGTTAAGAATAATGGGTTCTAACCTGTTGCCTTTATTTATGCAGCGGACTGCCTTTCTGGCCAGAGACCGTCT
GTACGCCATACC	CC	CC	1.46359	GCTAGATGCGGTCTCTGCCTGGGCCGGGTAATACCACCAAACACACTAGAGATGAGCTCGCCCCAACGAGGCAGGTAGTGCTCAGTATCTCTATCACTGATAGGGATGTCAATCTCTATCACTGATAGGGAGTACGCCATACCTTGACAGCTAGCTCAGTCCTAGGTATAATGCTAGCAGTGCAGAGAAAATCGGCCAGTTTTCTCTGCCTGCAGTCCGCATGCCGTAAACACACCTGGGTTCTAACCTGTTGCCTGGATTTATGCAGCGGACTGCCTTTCTGGCCAGAGACCGTCT
TAGGAGATCTCA	CT	CT	1.46222	GCTAGATGCGGTCTCTGCCTGGGCCGGGTAATACCACCGGTGCCCCTCGAGATGAGCTCGCCCCAACGAGGCAGGTAGTGCTCAGTATCTCTATCACTGATAGGGATGTCAATCTCTATCACTGATAGGGATAGGAGATCTCATTGACAGCTAGCTCAGTCCTAGGTATAATGCTAGCAGTGCAGAGAAAATCGGCCAGTTTTCTCTGCCTGCAGTCCGCATGCCGTGGTGCCCCTTGGGTTCTAACCTGTTGCCGAGATTTATGCAGCGGACTGCCTTTCTGGCCAGAGACCGTCT
TCTGGGTTGCCT	CT	CT	1.45828	GCTAGATGCGGTCTCTGCCTGGGCCGGGTAATACCACCATGTCCCCTGAAGATGAGCTCGCCCCAACGAGGCAGGTAGTGCTCAGTATCTCTATCACTGATAGGGATGTCAATCTCTATCACTGATAGGGATCTGGGTTGCCTTTGACAGCTAGCTCAGTCCTAGGTATAATGCTAGCAGTGCAGAGAAAATCGGCCAGTTTTCTCTGCCTGCAGTCCGCATGCCGTATGTCCCCTTGGGTTCTAACCTGTTGCTCAGATTTATGCAGCGGACTGCCTTTCTGGCCAGAGACCGTCT
GAGTCACGACAT	CT	CT	1.45151	GCTAGATGCGGTCTCTGCCTGGGCCGGGTAATACCACCGAGCCCACTAGAGATGAGCTCGCCCCAACGAGGCAGGTAGTGCTCAGTATCTCTATCACTGATAGGGATGTCAATCTCTATCACTGATAGGGAGAGTCACGACATTTGACAGCTAGCTCAGTCCTAGGTATAATGCTAGCAGTGCAGAGAAAATCGGCCAGTTTTCTCTGCCTGCAGTCCGCATGCCGTGAGCCCACTTGGGTTCTAACCTGTTGCCTAGATTTATGCAGCGGACTGCCTTTCTGGCCAGAGACCGTCT
TTCTAGAGGTAC	CT	GA	1.44942	GCTAGATGCGGTCTCTGCCTGGGCCGGGTAATACCACCAAACAGTCTAGAGATGAGCTCGCCCCAACGAGGCAGGTAGTGCTCAGTATCTCTATCACTGATAGGGATGTCAATCTCTATCACTGATAGGGATTCTAGAGGTACTTGACAGCTAGCTCAGTCCTAGGTATAATGCTAGCAGTGCAGAGAAAATCGGCCAGTTTTCTCTGCCTGCAGTCCGCATGCCGTAAACAGTCTTGGGTTCTAACCTGTTGCCTTCATTTATGCAGCGGACTGCCTTTCTGGCCAGAGACCGTCT
TTAAATATGGGC	CT	GG	1.44793	GCTAGATGCGGTCTCTGCCTGGGCCGGGTAATACCACCAAACACACTAGAGATGAGCTCGCCCCAACGAGGCAGGTAGTGCTCAGTATCTCTATCACTGATAGGGATGTCAATCTCTATCACTGATAGGGATTAAATATGGGCTTGACAGCTAGCTCAGTCCTAGGTATAATGCTAGCAGTGCAGAGAAAATCGGCCAGTTTTCTCTGCCTGCAGTCCGCATGCCGTAAACACACTTGGGTTCTAACCTGTTGCCTCCATTTATGCAGCGGACTGCCTTTCTGGCCAGAGACCGTCT
TACGAGAATGCG	CT	GC	1.44272	GCTAGATGCGGTCTCTGCCTGGGCCGGGTAATACCACCAAACAGTCTAGAGATGAGCTCGCCCCAACGAGGCAGGTAGTGCTCAGTATCTCTATCACTGATAGGGATGTCAATCTCTATCACTGATAGGGATACGAGAATGCGTTGACAGCTAGCTCAGTCCTAGGTATAATGCTAGCAGTGCAGAGAAAATCGGCCAGTTTTCTCTGCCTGCAGTCCGCATGCCGTAAACAGTCTTGGGTTCTAACCTGTTGCCTGCATTTATGCAGCGGACTGCCTTTCTGGCCAGAGACCGTCT
GTGTAAGGTAAT	CT	CT	1.43103	GCTAGATGCGGTCTCTGCCTGGGCCGGGTAATACCACCAAACATGCTAGAGATGAGCTCGCCCCAACGAGGCAGGTAGTGCTCAGTATCTCTATCACTGATAGGGATGTCAATCTCTATCACTGATAGGGAGTGTAAGGTAATTTGACAGCTAGCTCAGTCCTAGGTATAATGCTAGCAGTGCAGAGAAAATCGGCCAGTTTTCTCTGCCTGCAGTCCGCATGCCGTAAACATGCTTGGGTTCTAACCTGTTGCCTAGATTTATGCAGCGGACTGCCTTTCTGGCCAGAGACCGTCT
GAAGCGCATAGT	CT	CT	1.41144	GCTAGATGCGGTCTCTGCCTGGGCCGGGTAATACCACCGGGCGTGCTAGAGATGAGCTCGCCCCAACGAGGCAGGTAGTGCTCAGTATCTCTATCACTGATAGGGATGTCAATCTCTATCACTGATAGGGAGAAGCGCATAGTTTGACAGCTAGCTCAGTCCTAGGTATAATGCTAGCAGTGCAGAGAAAATCGGCCAGTTTTCTCTGCCTGCAGTCCGCATGCCGTGGGCGTGCTTGGGTTCTAACCTGTTGCCTAGATTTATGCAGCGGACTGCCTTTCTGGCCAGAGACCGTCT
AAACAGTTTCTC	AA	AA	1.40412	GCTAGATGCGGTCTCTGCCTGGGCCGGGTAATACCACCCATATTACTAGAGATGAGCTCGCCCCAACGAGGCAGGTAGTGCTCAGTATCTCTATCACTGATAGGGATGTCAATCTCTATCACTGATAGGGAAAACAGTTTCTCTTGACAGCTAGCTCAGTCCTAGGTATAATGCTAGCAGTGCAGAGAAAATCGGCCAGTTTTCTCTGCCTGCAGTCCGCATGCCGTCATATTAAATGGGTTCTAACCTGTTGCCTTTATTTATGCAGCGGACTGCCTTTCTGGCCAGAGACCGTCT
CTAACGGCTTCA	CT	GG	1.3995	GCTAGATGCGGTCTCTGCCTGGGCCGGGTAATACCACCAAACAGTCTAGAGATGAGCTCGCCCCAACGAGGCAGGTAGTGCTCAGTATCTCTATCACTGATAGGGATGTCAATCTCTATCACTGATAGGGACTAACGGCTTCATTGACAGCTAGCTCAGTCCTAGGTATAATGCTAGCAGTGCAGAGAAAATCGGCCAGTTTTCTCTGCCTGCAGTCCGCATGCCGTAAACAGTCTTGGGTTCTAACCTGTTGCCTCCATTTATGCAGCGGACTGCCTTTCTGGCCAGAGACCGTCT
GTCTCAAGAGAA	CC	CT	1.39852	GCTAGATGCGGTCTCTGCCTGGGCCGGGTAATACCACCGGGCGGACTCCAGATGAGCTCGCCCCAACGAGGCAGGTAGTGCTCAGTATCTCTATCACTGATAGGGATGTCAATCTCTATCACTGATAGGGAGTCTCAAGAGAATTGACAGCTAGCTCAGTCCTAGGTATAATGCTAGCAGTGCAGAGAAAATCGGCCAGTTTTCTCTGCCTGCAGTCCGCATGCCGTGGGCGGACCTGGGTTCTAACCTGTTGCGGAGATTTATGCAGCGGACTGCCTTTCTGGCCAGAGACCGTCT
TGTAATGGCTGG	CT	TC	1.39769	GCTAGATGCGGTCTCTGCCTGGGCCGGGTAATACCACCAAACATGCTAGAGATGAGCTCGCCCCAACGAGGCAGGTAGTGCTCAGTATCTCTATCACTGATAGGGATGTCAATCTCTATCACTGATAGGGATGTAATGGCTGGTTGACAGCTAGCTCAGTCCTAGGTATAATGCTAGCAGTGCAGAGAAAATCGGCCAGTTTTCTCTGCCTGCAGTCCGCATGCCGTAAACATGCTTGGGTTCTAACCTGTTGCCTGAATTTATGCAGCGGACTGCCTTTCTGGCCAGAGACCGTCT
CTATCAACTAAC	CT	AT	1.39646	GCTAGATGCGGTCTCTGCCTGGGCCGGGTAATACCACCACGGGACCTCTAGATGAGCTCGCCCCAACGAGGCAGGTAGTGCTCAGTATCTCTATCACTGATAGGGATGTCAATCTCTATCACTGATAGGGACTATCAACTAACTTGACAGCTAGCTCAGTCCTAGGTATAATGCTAGCAGTGCAGAGAAAATCGGCCAGTTTTCTCTGCCTGCAGTCCGCATGCCGTACGGGACCTTGGGTTCTAACCTGTTGCAGATATTTATGCAGCGGACTGCCTTTCTGGCCAGAGACCGTCT
ACCACCGGTAAT	CT	CC	1.38808	GCTAGATGCGGTCTCTGCCTGGGCCGGGTAATACCACCGAGTCCTCTAGAGATGAGCTCGCCCCAACGAGGCAGGTAGTGCTCAGTATCTCTATCACTGATAGGGATGTCAATCTCTATCACTGATAGGGAACCACCGGTAATTTGACAGCTAGCTCAGTCCTAGGTATAATGCTAGCAGTGCAGAGAAAATCGGCCAGTTTTCTCTGCCTGCAGTCCGCATGCCGTGAGTCCTCTTGGGTTCTAACCTGTTGCCTGGATTTATGCAGCGGACTGCCTTTCTGGCCAGAGACCGTCT
TTGCTCACAACC	CT	GT	1.37968	GCTAGATGCGGTCTCTGCCTGGGCCGGGTAATACCACCTAGAGGGCTCCAGATGAGCTCGCCCCAACGAGGCAGGTAGTGCTCAGTATCTCTATCACTGATAGGGATGTCAATCTCTATCACTGATAGGGATTGCTCACAACCTTGACAGCTAGCTCAGTCCTAGGTATAATGCTAGCAGTGCAGAGAAAATCGGCCAGTTTTCTCTGCCTGCAGTCCGCATGCCGTTAGAGGGCTTGGGTTCTAACCTGTTGCGGACATTTATGCAGCGGACTGCCTTTCTGGCCAGAGACCGTCT
TAATTTCGGACC	CA	CT	1.37882	GCTAGATGCGGTCTCTGCCTGGGCCGGGTAATACCACCAAACAGTCTAGAGATGAGCTCGCCCCAACGAGGCAGGTAGTGCTCAGTATCTCTATCACTGATAGGGATGTCAATCTCTATCACTGATAGGGATAATTTCGGACCTTGACAGCTAGCTCAGTCCTAGGTATAATGCTAGCAGTGCAGAGAAAATCGGCCAGTTTTCTCTGCCTGCAGTCCGCATGCCGTAAACAGTCATGGGTTCTAACCTGTTGCCTAGATTTATGCAGCGGACTGCCTTTCTGGCCAGAGACCGTCT
CGAGCATAGGTC	CT	GC	1.35675	GCTAGATGCGGTCTCTGCCTGGGCCGGGTAATACCACCTAGAGGGCTCCAGATGAGCTCGCCCCAACGAGGCAGGTAGTGCTCAGTATCTCTATCACTGATAGGGATGTCAATCTCTATCACTGATAGGGACGAGCATAGGTCTTGACAGCTAGCTCAGTCCTAGGTATAATGCTAGCAGTGCAGAGAAAATCGGCCAGTTTTCTCTGCCTGCAGTCCGCATGCCGTTAGAGGGCTTGGGTTCTAACCTGTTGCGGGCATTTATGCAGCGGACTGCCTTTCTGGCCAGAGACCGTCT
AACCGATGTGGT	CT	TA	1.35508	GCTAGATGCGGTCTCTGCCTGGGCCGGGTAATACCACCGGACACCCTAGAGATGAGCTCGCCCCAACGAGGCAGGTAGTGCTCAGTATCTCTATCACTGATAGGGATGTCAATCTCTATCACTGATAGGGAAACCGATGTGGTTTGACAGCTAGCTCAGTCCTAGGTATAATGCTAGCAGTGCAGAGAAAATCGGCCAGTTTTCTCTGCCTGCAGTCCGCATGCCGTGGACACCCTTGGGTTCTAACCTGTTGCCTTAATTTATGCAGCGGACTGCCTTTCTGGCCAGAGACCGTCT
TCATGCCGATAG	CT	GT	1.33342	GCTAGATGCGGTCTCTGCCTGGGCCGGGTAATACCACCGGACACCCTAGAGATGAGCTCGCCCCAACGAGGCAGGTAGTGCTCAGTATCTCTATCACTGATAGGGATGTCAATCTCTATCACTGATAGGGATCATGCCGATAGTTGACAGCTAGCTCAGTCCTAGGTATAATGCTAGCAGTGCAGAGAAAATCGGCCAGTTTTCTCTGCCTGCAGTCCGCATGCCGTGGACACCCTTGGGTTCTAACCTGTTGCCTACATTTATGCAGCGGACTGCCTTTCTGGCCAGAGACCGTCT
TTACAACCGGAA	CT	AT	1.32061	GCTAGATGCGGTCTCTGCCTGGGCCGGGTAATACCACCAAACAGTCTAGAGATGAGCTCGCCCCAACGAGGCAGGTAGTGCTCAGTATCTCTATCACTGATAGGGATGTCAATCTCTATCACTGATAGGGATTACAACCGGAATTGACAGCTAGCTCAGTCCTAGGTATAATGCTAGCAGTGCAGAGAAAATCGGCCAGTTTTCTCTGCCTGCAGTCCGCATGCCGTAAACAGTCTTGGGTTCTAACCTGTTGCCTATATTTATGCAGCGGACTGCCTTTCTGGCCAGAGACCGTCT
GGATCCATACAT	CT	CT	1.3204	GCTAGATGCGGTCTCTGCCTGGGCCGGGTAATACCACCCGGTCCCCTTGAGATGAGCTCGCCCCAACGAGGCAGGTAGTGCTCAGTATCTCTATCACTGATAGGGATGTCAATCTCTATCACTGATAGGGAGGATCCATACATTTGACAGCTAGCTCAGTCCTAGGTATAATGCTAGCAGTGCAGAGAAAATCGGCCAGTTTTCTCTGCCTGCAGTCCGCATGCCGTCGGTCCCCTTGGGTTCTAACCTGTTGCCAAGATTTATGCAGCGGACTGCCTTTCTGGCCAGAGACCGTCT
GACACAATGCCG	CT	AA	1.31811	GCTAGATGCGGTCTCTGCCTGGGCCGGGTAATACCACCAGGAGGTCTAGAGATGAGCTCGCCCCAACGAGGCAGGTAGTGCTCAGTATCTCTATCACTGATAGGGATGTCAATCTCTATCACTGATAGGGAGACACAATGCCGTTGACAGCTAGCTCAGTCCTAGGTATAATGCTAGCAGTGCAGAGAAAATCGGCCAGTTTTCTCTGCCTGCAGTCCGCATGCCGTAGGAGGTCTTGGGTTCTAACCTGTTGCCTTTATTTATGCAGCGGACTGCCTTTCTGGCCAGAGACCGTCT
CTTTCCCACGGA	CT	CT	1.31666	GCTAGATGCGGTCTCTGCCTGGGCCGGGTAATACCACCAGGCCTCCTAGAGATGAGCTCGCCCCAACGAGGCAGGTAGTGCTCAGTATCTCTATCACTGATAGGGATGTCAATCTCTATCACTGATAGGGACTTTCCCACGGATTGACAGCTAGCTCAGTCCTAGGTATAATGCTAGCAGTGCAGAGAAAATCGGCCAGTTTTCTCTGCCTGCAGTCCGCATGCCGTAGGCCTCCTTGGGTTCTAACCTGTTGCCTAGATTTATGCAGCGGACTGCCTTTCTGGCCAGAGACCGTCT
AATGATTGAGTA	CT	AA	1.31641	GCTAGATGCGGTCTCTGCCTGGGCCGGGTAATACCACCAAACAGTCTAGAGATGAGCTCGCCCCAACGAGGCAGGTAGTGCTCAGTATCTCTATCACTGATAGGGATGTCAATCTCTATCACTGATAGGGAAATGATTGAGTATTGACAGCTAGCTCAGTCCTAGGTATAATGCTAGCAGTGCAGAGAAAATCGGCCAGTTTTCTCTGCCTGCAGTCCGCATGCCGTAAACAGTCTTGGGTTCTAACCTGTTGCCTTTATTTATGCAGCGGACTGCCTTTCTGGCCAGAGACCGTCT
CACTATAAAAGT	CT	CA	1.3151	GCTAGATGCGGTCTCTGCCTGGGCCGGGTAATACCACCGGACACCCTAGAGATGAGCTCGCCCCAACGAGGCAGGTAGTGCTCAGTATCTCTATCACTGATAGGGATGTCAATCTCTATCACTGATAGGGACACTATAAAAGTTTGACAGCTAGCTCAGTCCTAGGTATAATGCTAGCAGTGCAGAGAAAATCGGCCAGTTTTCTCTGCCTGCAGTCCGCATGCCGTGGACACCCTTGGGTTCTAACCTGTTGCCTTGATTTATGCAGCGGACTGCCTTTCTGGCCAGAGACCGTCT
GTCTCACATTAC	CC	CT	1.30053	GCTAGATGCGGTCTCTGCCTGGGCCGGGTAATACCACCGGACACCCTAGAGATGAGCTCGCCCCAACGAGGCAGGTAGTGCTCAGTATCTCTATCACTGATAGGGATGTCAATCTCTATCACTGATAGGGAGTCTCACATTACTTGACAGCTAGCTCAGTCCTAGGTATAATGCTAGCAGTGCAGAGAAAATCGGCCAGTTTTCTCTGCCTGCAGTCCGCATGCCGTGGACACCCCTGGGTTCTAACCTGTTGCCTAGATTTATGCAGCGGACTGCCTTTCTGGCCAGAGACCGTCT
CAAGCTAACTGC	CT	CT	1.29986	GCTAGATGCGGTCTCTGCCTGGGCCGGGTAATACCACCTAAGAATCTAGAGATGAGCTCGCCCCAACGAGGCAGGTAGTGCTCAGTATCTCTATCACTGATAGGGATGTCAATCTCTATCACTGATAGGGACAAGCTAACTGCTTGACAGCTAGCTCAGTCCTAGGTATAATGCTAGCAGTGCAGAGAAAATCGGCCAGTTTTCTCTGCCTGCAGTCCGCATGCCGTTAAGAATCTTGGGTTCTAACCTGTTGCCTAGATTTATGCAGCGGACTGCCTTTCTGGCCAGAGACCGTCT
AACACAGTTTAA	CT	TC	1.29871	GCTAGATGCGGTCTCTGCCTGGGCCGGGTAATACCACCGAGTCCTCTAGAGATGAGCTCGCCCCAACGAGGCAGGTAGTGCTCAGTATCTCTATCACTGATAGGGATGTCAATCTCTATCACTGATAGGGAAACACAGTTTAATTGACAGCTAGCTCAGTCCTAGGTATAATGCTAGCAGTGCAGAGAAAATCGGCCAGTTTTCTCTGCCTGCAGTCCGCATGCCGTGAGTCCTCTTGGGTTCTAACCTGTTGCCTGAATTTATGCAGCGGACTGCCTTTCTGGCCAGAGACCGTCT
CACCTTTAGCAC	CT	CG	1.29597	GCTAGATGCGGTCTCTGCCTGGGCCGGGTAATACCACCAAACAGTCTAGAGATGAGCTCGCCCCAACGAGGCAGGTAGTGCTCAGTATCTCTATCACTGATAGGGATGTCAATCTCTATCACTGATAGGGACACCTTTAGCACTTGACAGCTAGCTCAGTCCTAGGTATAATGCTAGCAGTGCAGAGAAAATCGGCCAGTTTTCTCTGCCTGCAGTCCGCATGCCGTAAACAGTCTTGGGTTCTAACCTGTTGCCTCGATTTATGCAGCGGACTGCCTTTCTGGCCAGAGACCGTCT
AATTTGGCCTTA	CT	TC	1.2904	GCTAGATGCGGTCTCTGCCTGGGCCGGGTAATACCACCGGGCGGACTCCAGATGAGCTCGCCCCAACGAGGCAGGTAGTGCTCAGTATCTCTATCACTGATAGGGATGTCAATCTCTATCACTGATAGGGAAATTTGGCCTTATTGACAGCTAGCTCAGTCCTAGGTATAATGCTAGCAGTGCAGAGAAAATCGGCCAGTTTTCTCTGCCTGCAGTCCGCATGCCGTGGGCGGACTTGGGTTCTAACCTGTTGCGGGAATTTATGCAGCGGACTGCCTTTCTGGCCAGAGACCGTCT
GCTTACTCATGG	CT	AT	1.28465	GCTAGATGCGGTCTCTGCCTGGGCCGGGTAATACCACCGGACACCCTAGAGATGAGCTCGCCCCAACGAGGCAGGTAGTGCTCAGTATCTCTATCACTGATAGGGATGTCAATCTCTATCACTGATAGGGAGCTTACTCATGGTTGACAGCTAGCTCAGTCCTAGGTATAATGCTAGCAGTGCAGAGAAAATCGGCCAGTTTTCTCTGCCTGCAGTCCGCATGCCGTGGACACCCTTGGGTTCTAACCTGTTGCCTATATTTATGCAGCGGACTGCCTTTCTGGCCAGAGACCGTCT
CTACGGAAGCAA	CT	CA	1.28281	GCTAGATGCGGTCTCTGCCTGGGCCGGGTAATACCACCAAACAGTCTAGAGATGAGCTCGCCCCAACGAGGCAGGTAGTGCTCAGTATCTCTATCACTGATAGGGATGTCAATCTCTATCACTGATAGGGACTACGGAAGCAATTGACAGCTAGCTCAGTCCTAGGTATAATGCTAGCAGTGCAGAGAAAATCGGCCAGTTTTCTCTGCCTGCAGTCCGCATGCCGTAAACAGTCTTGGGTTCTAACCTGTTGCCTTGATTTATGCAGCGGACTGCCTTTCTGGCCAGAGACCGTCT
AGCTTAGTAAAA	CA	CT	1.2653	GCTAGATGCGGTCTCTGCCTGGGCCGGGTAATACCACCCGAGCCCCTCAAGATGAGCTCGCCCCAACGAGGCAGGTAGTGCTCAGTATCTCTATCACTGATAGGGATGTCAATCTCTATCACTGATAGGGAAGCTTAGTAAAATTGACAGCTAGCTCAGTCCTAGGTATAATGCTAGCAGTGCAGAGAAAATCGGCCAGTTTTCTCTGCCTGCAGTCCGCATGCCGTCGAGCCCCATGGGTTCTAACCTGTTGCTGAGATTTATGCAGCGGACTGCCTTTCTGGCCAGAGACCGTCT
AGAGATACACTC	CT	GT	1.25538	GCTAGATGCGGTCTCTGCCTGGGCCGGGTAATACCACCAGGCGGTCTAAAGATGAGCTCGCCCCAACGAGGCAGGTAGTGCTCAGTATCTCTATCACTGATAGGGATGTCAATCTCTATCACTGATAGGGAAGAGATACACTCTTGACAGCTAGCTCAGTCCTAGGTATAATGCTAGCAGTGCAGAGAAAATCGGCCAGTTTTCTCTGCCTGCAGTCCGCATGCCGTAGGCGGTCTTGGGTTCTAACCTGTTGCTTACATTTATGCAGCGGACTGCCTTTCTGGCCAGAGACCGTCT
ACGCTCCATGAC	CT	CA	1.25504	GCTAGATGCGGTCTCTGCCTGGGCCGGGTAATACCACCTGATACCCTACAGATGAGCTCGCCCCAACGAGGCAGGTAGTGCTCAGTATCTCTATCACTGATAGGGATGTCAATCTCTATCACTGATAGGGAACGCTCCATGACTTGACAGCTAGCTCAGTCCTAGGTATAATGCTAGCAGTGCAGAGAAAATCGGCCAGTTTTCTCTGCCTGCAGTCCGCATGCCGTTGATACCCTTGGGTTCTAACCTGTTGCGTTGATTTATGCAGCGGACTGCCTTTCTGGCCAGAGACCGTCT
ATAGCTTCGCAC	CT	GT	1.24691	GCTAGATGCGGTCTCTGCCTGGGCCGGGTAATACCACCGAGGCCTCTTGAGATGAGCTCGCCCCAACGAGGCAGGTAGTGCTCAGTATCTCTATCACTGATAGGGATGTCAATCTCTATCACTGATAGGGAATAGCTTCGCACTTGACAGCTAGCTCAGTCCTAGGTATAATGCTAGCAGTGCAGAGAAAATCGGCCAGTTTTCTCTGCCTGCAGTCCGCATGCCGTGAGGCCTCTTGGGTTCTAACCTGTTGCCAACATTTATGCAGCGGACTGCCTTTCTGGCCAGAGACCGTCT
TTGGTGTAACCA	CT	GA	1.24037	GCTAGATGCGGTCTCTGCCTGGGCCGGGTAATACCACCGAGTCCTCTAGAGATGAGCTCGCCCCAACGAGGCAGGTAGTGCTCAGTATCTCTATCACTGATAGGGATGTCAATCTCTATCACTGATAGGGATTGGTGTAACCATTGACAGCTAGCTCAGTCCTAGGTATAATGCTAGCAGTGCAGAGAAAATCGGCCAGTTTTCTCTGCCTGCAGTCCGCATGCCGTGAGTCCTCTTGGGTTCTAACCTGTTGCCTTCATTTATGCAGCGGACTGCCTTTCTGGCCAGAGACCGTCT
AGTGGCTCACAC	CT	GG	1.2382	GCTAGATGCGGTCTCTGCCTGGGCCGGGTAATACCACCGCGGGACCTAGAGATGAGCTCGCCCCAACGAGGCAGGTAGTGCTCAGTATCTCTATCACTGATAGGGATGTCAATCTCTATCACTGATAGGGAAGTGGCTCACACTTGACAGCTAGCTCAGTCCTAGGTATAATGCTAGCAGTGCAGAGAAAATCGGCCAGTTTTCTCTGCCTGCAGTCCGCATGCCGTGCGGGACCTTGGGTTCTAACCTGTTGCCTCCATTTATGCAGCGGACTGCCTTTCTGGCCAGAGACCGTCT
AGTGGTTTCAAC	CT	TT	1.23157	GCTAGATGCGGTCTCTGCCTGGGCCGGGTAATACCACCGGGCGGACTCCAGATGAGCTCGCCCCAACGAGGCAGGTAGTGCTCAGTATCTCTATCACTGATAGGGATGTCAATCTCTATCACTGATAGGGAAGTGGTTTCAACTTGACAGCTAGCTCAGTCCTAGGTATAATGCTAGCAGTGCAGAGAAAATCGGCCAGTTTTCTCTGCCTGCAGTCCGCATGCCGTGGGCGGACTTGGGTTCTAACCTGTTGCGGAAATTTATGCAGCGGACTGCCTTTCTGGCCAGAGACCGTCT
TGCTGGTCAAGC	CT	GG	1.21457	GCTAGATGCGGTCTCTGCCTGGGCCGGGTAATACCACCGAGTCCTCTAGAGATGAGCTCGCCCCAACGAGGCAGGTAGTGCTCAGTATCTCTATCACTGATAGGGATGTCAATCTCTATCACTGATAGGGATGCTGGTCAAGCTTGACAGCTAGCTCAGTCCTAGGTATAATGCTAGCAGTGCAGAGAAAATCGGCCAGTTTTCTCTGCCTGCAGTCCGCATGCCGTGAGTCCTCTTGGGTTCTAACCTGTTGCCTCCATTTATGCAGCGGACTGCCTTTCTGGCCAGAGACCGTCT
TATAGACGATTA	CT	AC	1.21365	GCTAGATGCGGTCTCTGCCTGGGCCGGGTAATACCACCCGAGCCCCTCAAGATGAGCTCGCCCCAACGAGGCAGGTAGTGCTCAGTATCTCTATCACTGATAGGGATGTCAATCTCTATCACTGATAGGGATATAGACGATTATTGACAGCTAGCTCAGTCCTAGGTATAATGCTAGCAGTGCAGAGAAAATCGGCCAGTTTTCTCTGCCTGCAGTCCGCATGCCGTCGAGCCCCTTGGGTTCTAACCTGTTGCTGGTATTTATGCAGCGGACTGCCTTTCTGGCCAGAGACCGTCT
GAAATCGTACGG	CT	AC	1.21213	GCTAGATGCGGTCTCTGCCTGGGCCGGGTAATACCACCGCGGGACCTAGAGATGAGCTCGCCCCAACGAGGCAGGTAGTGCTCAGTATCTCTATCACTGATAGGGATGTCAATCTCTATCACTGATAGGGAGAAATCGTACGGTTGACAGCTAGCTCAGTCCTAGGTATAATGCTAGCAGTGCAGAGAAAATCGGCCAGTTTTCTCTGCCTGCAGTCCGCATGCCGTGCGGGACCTTGGGTTCTAACCTGTTGCCTGTATTTATGCAGCGGACTGCCTTTCTGGCCAGAGACCGTCT
ATTGCACACTGT	CC	CT	1.2113	GCTAGATGCGGTCTCTGCCTGGGCCGGGTAATACCACCGCGGGACCTAGAGATGAGCTCGCCCCAACGAGGCAGGTAGTGCTCAGTATCTCTATCACTGATAGGGATGTCAATCTCTATCACTGATAGGGAATTGCACACTGTTTGACAGCTAGCTCAGTCCTAGGTATAATGCTAGCAGTGCAGAGAAAATCGGCCAGTTTTCTCTGCCTGCAGTCCGCATGCCGTGCGGGACCCTGGGTTCTAACCTGTTGCCTAGATTTATGCAGCGGACTGCCTTTCTGGCCAGAGACCGTCT
AAGGAGCAACCA	CC	CC	1.2068	GCTAGATGCGGTCTCTGCCTGGGCCGGGTAATACCACCACGGGACCTCTAGATGAGCTCGCCCCAACGAGGCAGGTAGTGCTCAGTATCTCTATCACTGATAGGGATGTCAATCTCTATCACTGATAGGGAAAGGAGCAACCATTGACAGCTAGCTCAGTCCTAGGTATAATGCTAGCAGTGCAGAGAAAATCGGCCAGTTTTCTCTGCCTGCAGTCCGCATGCCGTACGGGACCCTGGGTTCTAACCTGTTGCAGGGATTTATGCAGCGGACTGCCTTTCTGGCCAGAGACCGTCT
AACCAGTCGTTC	CG	CT	1.19538	GCTAGATGCGGTCTCTGCCTGGGCCGGGTAATACCACCGGACACCCTAGAGATGAGCTCGCCCCAACGAGGCAGGTAGTGCTCAGTATCTCTATCACTGATAGGGATGTCAATCTCTATCACTGATAGGGAAACCAGTCGTTCTTGACAGCTAGCTCAGTCCTAGGTATAATGCTAGCAGTGCAGAGAAAATCGGCCAGTTTTCTCTGCCTGCAGTCCGCATGCCGTGGACACCCGTGGGTTCTAACCTGTTGCCTAGATTTATGCAGCGGACTGCCTTTCTGGCCAGAGACCGTCT
CCGCTAATAAGT	CT	CG	1.19359	GCTAGATGCGGTCTCTGCCTGGGCCGGGTAATACCACCGAGTCCTCTAGAGATGAGCTCGCCCCAACGAGGCAGGTAGTGCTCAGTATCTCTATCACTGATAGGGATGTCAATCTCTATCACTGATAGGGACCGCTAATAAGTTTGACAGCTAGCTCAGTCCTAGGTATAATGCTAGCAGTGCAGAGAAAATCGGCCAGTTTTCTCTGCCTGCAGTCCGCATGCCGTGAGTCCTCTTGGGTTCTAACCTGTTGCCTCGATTTATGCAGCGGACTGCCTTTCTGGCCAGAGACCGTCT
ACCTCTCCAAGG	CT	TT	1.19103	GCTAGATGCGGTCTCTGCCTGGGCCGGGTAATACCACCGGACACCCTAGAGATGAGCTCGCCCCAACGAGGCAGGTAGTGCTCAGTATCTCTATCACTGATAGGGATGTCAATCTCTATCACTGATAGGGAACCTCTCCAAGGTTGACAGCTAGCTCAGTCCTAGGTATAATGCTAGCAGTGCAGAGAAAATCGGCCAGTTTTCTCTGCCTGCAGTCCGCATGCCGTGGACACCCTTGGGTTCTAACCTGTTGCCTAAATTTATGCAGCGGACTGCCTTTCTGGCCAGAGACCGTCT
TTAAAGCTCCGT	CT	TC	1.19013	GCTAGATGCGGTCTCTGCCTGGGCCGGGTAATACCACCAAACACACTAGAGATGAGCTCGCCCCAACGAGGCAGGTAGTGCTCAGTATCTCTATCACTGATAGGGATGTCAATCTCTATCACTGATAGGGATTAAAGCTCCGTTTGACAGCTAGCTCAGTCCTAGGTATAATGCTAGCAGTGCAGAGAAAATCGGCCAGTTTTCTCTGCCTGCAGTCCGCATGCCGTAAACACACTTGGGTTCTAACCTGTTGCCTGAATTTATGCAGCGGACTGCCTTTCTGGCCAGAGACCGTCT
CGCTTGATCATC	CT	GA	1.18781	GCTAGATGCGGTCTCTGCCTGGGCCGGGTAATACCACCGCGGGACCTAGAGATGAGCTCGCCCCAACGAGGCAGGTAGTGCTCAGTATCTCTATCACTGATAGGGATGTCAATCTCTATCACTGATAGGGACGCTTGATCATCTTGACAGCTAGCTCAGTCCTAGGTATAATGCTAGCAGTGCAGAGAAAATCGGCCAGTTTTCTCTGCCTGCAGTCCGCATGCCGTGCGGGACCTTGGGTTCTAACCTGTTGCCTTCATTTATGCAGCGGACTGCCTTTCTGGCCAGAGACCGTCT
AGTAACTCTATC	CT	TA	1.18124	GCTAGATGCGGTCTCTGCCTGGGCCGGGTAATACCACCGCGGGACCTAGAGATGAGCTCGCCCCAACGAGGCAGGTAGTGCTCAGTATCTCTATCACTGATAGGGATGTCAATCTCTATCACTGATAGGGAAGTAACTCTATCTTGACAGCTAGCTCAGTCCTAGGTATAATGCTAGCAGTGCAGAGAAAATCGGCCAGTTTTCTCTGCCTGCAGTCCGCATGCCGTGCGGGACCTTGGGTTCTAACCTGTTGCCTTAATTTATGCAGCGGACTGCCTTTCTGGCCAGAGACCGTCT
GAGTCGATCGTC	CT	CA	1.17366	GCTAGATGCGGTCTCTGCCTGGGCCGGGTAATACCACCAAACATGCTAGAGATGAGCTCGCCCCAACGAGGCAGGTAGTGCTCAGTATCTCTATCACTGATAGGGATGTCAATCTCTATCACTGATAGGGAGAGTCGATCGTCTTGACAGCTAGCTCAGTCCTAGGTATAATGCTAGCAGTGCAGAGAAAATCGGCCAGTTTTCTCTGCCTGCAGTCCGCATGCCGTAAACATGCTTGGGTTCTAACCTGTTGCCTTGATTTATGCAGCGGACTGCCTTTCTGGCCAGAGACCGTCT
AACCCAACGCCT	CG	CT	1.17322	GCTAGATGCGGTCTCTGCCTGGGCCGGGTAATACCACCAAACAGTCTAGAGATGAGCTCGCCCCAACGAGGCAGGTAGTGCTCAGTATCTCTATCACTGATAGGGATGTCAATCTCTATCACTGATAGGGAAACCCAACGCCTTTGACAGCTAGCTCAGTCCTAGGTATAATGCTAGCAGTGCAGAGAAAATCGGCCAGTTTTCTCTGCCTGCAGTCCGCATGCCGTAAACAGTCGTGGGTTCTAACCTGTTGCCTAGATTTATGCAGCGGACTGCCTTTCTGGCCAGAGACCGTCT
GTAGAGCTTTAA	CT	CT	1.15075	GCTAGATGCGGTCTCTGCCTGGGCCGGGTAATACCACCTCGCGACCTCGAGATGAGCTCGCCCCAACGAGGCAGGTAGTGCTCAGTATCTCTATCACTGATAGGGATGTCAATCTCTATCACTGATAGGGAGTAGAGCTTTAATTGACAGCTAGCTCAGTCCTAGGTATAATGCTAGCAGTGCAGAGAAAATCGGCCAGTTTTCTCTGCCTGCAGTCCGCATGCCGTTCGCGACCTTGGGTTCTAACCTGTTGCCGAGATTTATGCAGCGGACTGCCTTTCTGGCCAGAGACCGTCT
CGATGAACAACC	CT	TT	1.14759	GCTAGATGCGGTCTCTGCCTGGGCCGGGTAATACCACCGCGGGACCTAGAGATGAGCTCGCCCCAACGAGGCAGGTAGTGCTCAGTATCTCTATCACTGATAGGGATGTCAATCTCTATCACTGATAGGGACGATGAACAACCTTGACAGCTAGCTCAGTCCTAGGTATAATGCTAGCAGTGCAGAGAAAATCGGCCAGTTTTCTCTGCCTGCAGTCCGCATGCCGTGCGGGACCTTGGGTTCTAACCTGTTGCCTAAATTTATGCAGCGGACTGCCTTTCTGGCCAGAGACCGTCT
GCGGTAACTATG	CT	TT	1.12039	GCTAGATGCGGTCTCTGCCTGGGCCGGGTAATACCACCAAACACACTAGAGATGAGCTCGCCCCAACGAGGCAGGTAGTGCTCAGTATCTCTATCACTGATAGGGATGTCAATCTCTATCACTGATAGGGAGCGGTAACTATGTTGACAGCTAGCTCAGTCCTAGGTATAATGCTAGCAGTGCAGAGAAAATCGGCCAGTTTTCTCTGCCTGCAGTCCGCATGCCGTAAACACACTTGGGTTCTAACCTGTTGCCTAAATTTATGCAGCGGACTGCCTTTCTGGCCAGAGACCGTCT
AGGACGGAACAA	CC	CT	1.11271	GCTAGATGCGGTCTCTGCCTGGGCCGGGTAATACCACCGGGAGCCCTCAAGATGAGCTCGCCCCAACGAGGCAGGTAGTGCTCAGTATCTCTATCACTGATAGGGATGTCAATCTCTATCACTGATAGGGAAGGACGGAACAATTGACAGCTAGCTCAGTCCTAGGTATAATGCTAGCAGTGCAGAGAAAATCGGCCAGTTTTCTCTGCCTGCAGTCCGCATGCCGTGGGAGCCCCTGGGTTCTAACCTGTTGCTGAGATTTATGCAGCGGACTGCCTTTCTGGCCAGAGACCGTCT
TGCGCTAAGCGT	CT	GG	1.10726	GCTAGATGCGGTCTCTGCCTGGGCCGGGTAATACCACCACGGGACCTCTAGATGAGCTCGCCCCAACGAGGCAGGTAGTGCTCAGTATCTCTATCACTGATAGGGATGTCAATCTCTATCACTGATAGGGATGCGCTAAGCGTTTGACAGCTAGCTCAGTCCTAGGTATAATGCTAGCAGTGCAGAGAAAATCGGCCAGTTTTCTCTGCCTGCAGTCCGCATGCCGTACGGGACCTTGGGTTCTAACCTGTTGCAGCCATTTATGCAGCGGACTGCCTTTCTGGCCAGAGACCGTCT
CCGTCTGTTCAA	CT	CA	1.085	GCTAGATGCGGTCTCTGCCTGGGCCGGGTAATACCACCGCGGGACCTAGAGATGAGCTCGCCCCAACGAGGCAGGTAGTGCTCAGTATCTCTATCACTGATAGGGATGTCAATCTCTATCACTGATAGGGACCGTCTGTTCAATTGACAGCTAGCTCAGTCCTAGGTATAATGCTAGCAGTGCAGAGAAAATCGGCCAGTTTTCTCTGCCTGCAGTCCGCATGCCGTGCGGGACCTTGGGTTCTAACCTGTTGCCTTGATTTATGCAGCGGACTGCCTTTCTGGCCAGAGACCGTCT
CCCAGGTATTAA	CT	TT	1.08312	GCTAGATGCGGTCTCTGCCTGGGCCGGGTAATACCACCGAGTCCTCTAGAGATGAGCTCGCCCCAACGAGGCAGGTAGTGCTCAGTATCTCTATCACTGATAGGGATGTCAATCTCTATCACTGATAGGGACCCAGGTATTAATTGACAGCTAGCTCAGTCCTAGGTATAATGCTAGCAGTGCAGAGAAAATCGGCCAGTTTTCTCTGCCTGCAGTCCGCATGCCGTGAGTCCTCTTGGGTTCTAACCTGTTGCCTAAATTTATGCAGCGGACTGCCTTTCTGGCCAGAGACCGTCT
CACGGCATAAAA	CT	GC	1.08169	GCTAGATGCGGTCTCTGCCTGGGCCGGGTAATACCACCGCGGGACCTAGAGATGAGCTCGCCCCAACGAGGCAGGTAGTGCTCAGTATCTCTATCACTGATAGGGATGTCAATCTCTATCACTGATAGGGACACGGCATAAAATTGACAGCTAGCTCAGTCCTAGGTATAATGCTAGCAGTGCAGAGAAAATCGGCCAGTTTTCTCTGCCTGCAGTCCGCATGCCGTGCGGGACCTTGGGTTCTAACCTGTTGCCTGCATTTATGCAGCGGACTGCCTTTCTGGCCAGAGACCGTCT
GGCTGTTTACAG	CA	CT	1.07652	GCTAGATGCGGTCTCTGCCTGGGCCGGGTAATACCACCGAGTCCTCTAGAGATGAGCTCGCCCCAACGAGGCAGGTAGTGCTCAGTATCTCTATCACTGATAGGGATGTCAATCTCTATCACTGATAGGGAGGCTGTTTACAGTTGACAGCTAGCTCAGTCCTAGGTATAATGCTAGCAGTGCAGAGAAAATCGGCCAGTTTTCTCTGCCTGCAGTCCGCATGCCGTGAGTCCTCATGGGTTCTAACCTGTTGCCTAGATTTATGCAGCGGACTGCCTTTCTGGCCAGAGACCGTCT
TAGCAAGAGAGG	CT	AG	1.07446	GCTAGATGCGGTCTCTGCCTGGGCCGGGTAATACCACCACGGGACCTCTAGATGAGCTCGCCCCAACGAGGCAGGTAGTGCTCAGTATCTCTATCACTGATAGGGATGTCAATCTCTATCACTGATAGGGATAGCAAGAGAGGTTGACAGCTAGCTCAGTCCTAGGTATAATGCTAGCAGTGCAGAGAAAATCGGCCAGTTTTCTCTGCCTGCAGTCCGCATGCCGTACGGGACCTTGGGTTCTAACCTGTTGCAGCTATTTATGCAGCGGACTGCCTTTCTGGCCAGAGACCGTCT
ATCACATCACAC	AT	CT	1.07021	GCTAGATGCGGTCTCTGCCTGGGCCGGGTAATACCACCCGGTCCCCTTGAGATGAGCTCGCCCCAACGAGGCAGGTAGTGCTCAGTATCTCTATCACTGATAGGGATGTCAATCTCTATCACTGATAGGGAATCACATCACACTTGACAGCTAGCTCAGTCCTAGGTATAATGCTAGCAGTGCAGAGAAAATCGGCCAGTTTTCTCTGCCTGCAGTCCGCATGCCGTCGGTCCCATTGGGTTCTAACCTGTTGCCAAGATTTATGCAGCGGACTGCCTTTCTGGCCAGAGACCGTCT
CTGGTTAGGTAG	CT	AA	1.06832	GCTAGATGCGGTCTCTGCCTGGGCCGGGTAATACCACCGAGTCCACTACAGATGAGCTCGCCCCAACGAGGCAGGTAGTGCTCAGTATCTCTATCACTGATAGGGATGTCAATCTCTATCACTGATAGGGACTGGTTAGGTAGTTGACAGCTAGCTCAGTCCTAGGTATAATGCTAGCAGTGCAGAGAAAATCGGCCAGTTTTCTCTGCCTGCAGTCCGCATGCCGTGAGTCCACTTGGGTTCTAACCTGTTGCGTTTATTTATGCAGCGGACTGCCTTTCTGGCCAGAGACCGTCT
AGGGCGTCAAAT	CT	GT	1.06089	GCTAGATGCGGTCTCTGCCTGGGCCGGGTAATACCACCAGGCCTCCTAGAGATGAGCTCGCCCCAACGAGGCAGGTAGTGCTCAGTATCTCTATCACTGATAGGGATGTCAATCTCTATCACTGATAGGGAAGGGCGTCAAATTTGACAGCTAGCTCAGTCCTAGGTATAATGCTAGCAGTGCAGAGAAAATCGGCCAGTTTTCTCTGCCTGCAGTCCGCATGCCGTAGGCCTCCTTGGGTTCTAACCTGTTGCCTACATTTATGCAGCGGACTGCCTTTCTGGCCAGAGACCGTCT
ACCAGTGGAGAC	CT	TG	1.05914	GCTAGATGCGGTCTCTGCCTGGGCCGGGTAATACCACCGGGCGTGCTAGAGATGAGCTCGCCCCAACGAGGCAGGTAGTGCTCAGTATCTCTATCACTGATAGGGATGTCAATCTCTATCACTGATAGGGAACCAGTGGAGACTTGACAGCTAGCTCAGTCCTAGGTATAATGCTAGCAGTGCAGAGAAAATCGGCCAGTTTTCTCTGCCTGCAGTCCGCATGCCGTGGGCGTGCTTGGGTTCTAACCTGTTGCCTCAATTTATGCAGCGGACTGCCTTTCTGGCCAGAGACCGTCT
GACAGTTTCGCT	CA	CT	1.05823	GCTAGATGCGGTCTCTGCCTGGGCCGGGTAATACCACCGGGAGCCCTCAAGATGAGCTCGCCCCAACGAGGCAGGTAGTGCTCAGTATCTCTATCACTGATAGGGATGTCAATCTCTATCACTGATAGGGAGACAGTTTCGCTTTGACAGCTAGCTCAGTCCTAGGTATAATGCTAGCAGTGCAGAGAAAATCGGCCAGTTTTCTCTGCCTGCAGTCCGCATGCCGTGGGAGCCCATGGGTTCTAACCTGTTGCTGAGATTTATGCAGCGGACTGCCTTTCTGGCCAGAGACCGTCT
GGCGATAGTCTG	CT	GT	1.05714	GCTAGATGCGGTCTCTGCCTGGGCCGGGTAATACCACCGGGAGCCCTCAAGATGAGCTCGCCCCAACGAGGCAGGTAGTGCTCAGTATCTCTATCACTGATAGGGATGTCAATCTCTATCACTGATAGGGAGGCGATAGTCTGTTGACAGCTAGCTCAGTCCTAGGTATAATGCTAGCAGTGCAGAGAAAATCGGCCAGTTTTCTCTGCCTGCAGTCCGCATGCCGTGGGAGCCCTTGGGTTCTAACCTGTTGCTGACATTTATGCAGCGGACTGCCTTTCTGGCCAGAGACCGTCT
ACCCATAAATAC	CT	AT	1.04963	GCTAGATGCGGTCTCTGCCTGGGCCGGGTAATACCACCGGGCGTGCTAGAGATGAGCTCGCCCCAACGAGGCAGGTAGTGCTCAGTATCTCTATCACTGATAGGGATGTCAATCTCTATCACTGATAGGGAACCCATAAATACTTGACAGCTAGCTCAGTCCTAGGTATAATGCTAGCAGTGCAGAGAAAATCGGCCAGTTTTCTCTGCCTGCAGTCCGCATGCCGTGGGCGTGCTTGGGTTCTAACCTGTTGCCTATATTTATGCAGCGGACTGCCTTTCTGGCCAGAGACCGTCT
ATCTCTCTGTCT	CT	GT	1.04753	GCTAGATGCGGTCTCTGCCTGGGCCGGGTAATACCACCAAACATGCTAGAGATGAGCTCGCCCCAACGAGGCAGGTAGTGCTCAGTATCTCTATCACTGATAGGGATGTCAATCTCTATCACTGATAGGGAATCTCTCTGTCTTTGACAGCTAGCTCAGTCCTAGGTATAATGCTAGCAGTGCAGAGAAAATCGGCCAGTTTTCTCTGCCTGCAGTCCGCATGCCGTAAACATGCTTGGGTTCTAACCTGTTGCCTACATTTATGCAGCGGACTGCCTTTCTGGCCAGAGACCGTCT
ACAGGTCATCTC	GG	CT	1.0443	GCTAGATGCGGTCTCTGCCTGGGCCGGGTAATACCACCAGGCCTCCTAGAGATGAGCTCGCCCCAACGAGGCAGGTAGTGCTCAGTATCTCTATCACTGATAGGGATGTCAATCTCTATCACTGATAGGGAACAGGTCATCTCTTGACAGCTAGCTCAGTCCTAGGTATAATGCTAGCAGTGCAGAGAAAATCGGCCAGTTTTCTCTGCCTGCAGTCCGCATGCCGTAGGCCTCGGTGGGTTCTAACCTGTTGCCTAGATTTATGCAGCGGACTGCCTTTCTGGCCAGAGACCGTCT
AGGAGTCATTCA	CT	AA	1.03952	GCTAGATGCGGTCTCTGCCTGGGCCGGGTAATACCACCGGACACCCTAGAGATGAGCTCGCCCCAACGAGGCAGGTAGTGCTCAGTATCTCTATCACTGATAGGGATGTCAATCTCTATCACTGATAGGGAAGGAGTCATTCATTGACAGCTAGCTCAGTCCTAGGTATAATGCTAGCAGTGCAGAGAAAATCGGCCAGTTTTCTCTGCCTGCAGTCCGCATGCCGTGGACACCCTTGGGTTCTAACCTGTTGCCTTTATTTATGCAGCGGACTGCCTTTCTGGCCAGAGACCGTCT
AGATAGCGACCT	CA	CA	1.03187	GCTAGATGCGGTCTCTGCCTGGGCCGGGTAATACCACCTAAGAATCTAGAGATGAGCTCGCCCCAACGAGGCAGGTAGTGCTCAGTATCTCTATCACTGATAGGGATGTCAATCTCTATCACTGATAGGGAAGATAGCGACCTTTGACAGCTAGCTCAGTCCTAGGTATAATGCTAGCAGTGCAGAGAAAATCGGCCAGTTTTCTCTGCCTGCAGTCCGCATGCCGTTAAGAATCATGGGTTCTAACCTGTTGCCTTGATTTATGCAGCGGACTGCCTTTCTGGCCAGAGACCGTCT
ACGGGGAGGTTA	CT	CG	1.02489	GCTAGATGCGGTCTCTGCCTGGGCCGGGTAATACCACCAAACATGCTAGAGATGAGCTCGCCCCAACGAGGCAGGTAGTGCTCAGTATCTCTATCACTGATAGGGATGTCAATCTCTATCACTGATAGGGAACGGGGAGGTTATTGACAGCTAGCTCAGTCCTAGGTATAATGCTAGCAGTGCAGAGAAAATCGGCCAGTTTTCTCTGCCTGCAGTCCGCATGCCGTAAACATGCTTGGGTTCTAACCTGTTGCCTCGATTTATGCAGCGGACTGCCTTTCTGGCCAGAGACCGTCT
ACCATTACGGAA	CT	TC	1.02184	GCTAGATGCGGTCTCTGCCTGGGCCGGGTAATACCACCGGGCGTGCTAGAGATGAGCTCGCCCCAACGAGGCAGGTAGTGCTCAGTATCTCTATCACTGATAGGGATGTCAATCTCTATCACTGATAGGGAACCATTACGGAATTGACAGCTAGCTCAGTCCTAGGTATAATGCTAGCAGTGCAGAGAAAATCGGCCAGTTTTCTCTGCCTGCAGTCCGCATGCCGTGGGCGTGCTTGGGTTCTAACCTGTTGCCTGAATTTATGCAGCGGACTGCCTTTCTGGCCAGAGACCGTCT
TGGGTGCAAGAT	CT	AG	1.02096	GCTAGATGCGGTCTCTGCCTGGGCCGGGTAATACCACCAGGAGGTCTAGAGATGAGCTCGCCCCAACGAGGCAGGTAGTGCTCAGTATCTCTATCACTGATAGGGATGTCAATCTCTATCACTGATAGGGATGGGTGCAAGATTTGACAGCTAGCTCAGTCCTAGGTATAATGCTAGCAGTGCAGAGAAAATCGGCCAGTTTTCTCTGCCTGCAGTCCGCATGCCGTAGGAGGTCTTGGGTTCTAACCTGTTGCCTCTATTTATGCAGCGGACTGCCTTTCTGGCCAGAGACCGTCT
TGATACGAAGCG	CT	GT	1.01907	GCTAGATGCGGTCTCTGCCTGGGCCGGGTAATACCACCGAGTCCTCTAGAGATGAGCTCGCCCCAACGAGGCAGGTAGTGCTCAGTATCTCTATCACTGATAGGGATGTCAATCTCTATCACTGATAGGGATGATACGAAGCGTTGACAGCTAGCTCAGTCCTAGGTATAATGCTAGCAGTGCAGAGAAAATCGGCCAGTTTTCTCTGCCTGCAGTCCGCATGCCGTGAGTCCTCTTGGGTTCTAACCTGTTGCCTACATTTATGCAGCGGACTGCCTTTCTGGCCAGAGACCGTCT
CGTATTGTATCG	CT	CG	1.01122	GCTAGATGCGGTCTCTGCCTGGGCCGGGTAATACCACCAAACACACTAGAGATGAGCTCGCCCCAACGAGGCAGGTAGTGCTCAGTATCTCTATCACTGATAGGGATGTCAATCTCTATCACTGATAGGGACGTATTGTATCGTTGACAGCTAGCTCAGTCCTAGGTATAATGCTAGCAGTGCAGAGAAAATCGGCCAGTTTTCTCTGCCTGCAGTCCGCATGCCGTAAACACACTTGGGTTCTAACCTGTTGCCTCGATTTATGCAGCGGACTGCCTTTCTGGCCAGAGACCGTCT
AACATGTTGTCT	CT	GT	1.01075	GCTAGATGCGGTCTCTGCCTGGGCCGGGTAATACCACCCATATTACTAGAGATGAGCTCGCCCCAACGAGGCAGGTAGTGCTCAGTATCTCTATCACTGATAGGGATGTCAATCTCTATCACTGATAGGGAAACATGTTGTCTTTGACAGCTAGCTCAGTCCTAGGTATAATGCTAGCAGTGCAGAGAAAATCGGCCAGTTTTCTCTGCCTGCAGTCCGCATGCCGTCATATTACTTGGGTTCTAACCTGTTGCCTACATTTATGCAGCGGACTGCCTTTCTGGCCAGAGACCGTCT
AGAACAAACGAA	CT	GT	0.996928	GCTAGATGCGGTCTCTGCCTGGGCCGGGTAATACCACCGCGGGACCTAGAGATGAGCTCGCCCCAACGAGGCAGGTAGTGCTCAGTATCTCTATCACTGATAGGGATGTCAATCTCTATCACTGATAGGGAAGAACAAACGAATTGACAGCTAGCTCAGTCCTAGGTATAATGCTAGCAGTGCAGAGAAAATCGGCCAGTTTTCTCTGCCTGCAGTCCGCATGCCGTGCGGGACCTTGGGTTCTAACCTGTTGCCTACATTTATGCAGCGGACTGCCTTTCTGGCCAGAGACCGTCT
AGAACCGGTCAA	TG	TG	0.995381	GCTAGATGCGGTCTCTGCCTGGGCCGGGTAATACCACCGAGCCCACTAGAGATGAGCTCGCCCCAACGAGGCAGGTAGTGCTCAGTATCTCTATCACTGATAGGGATGTCAATCTCTATCACTGATAGGGAAGAACCGGTCAATTGACAGCTAGCTCAGTCCTAGGTATAATGCTAGCAGTGCAGAGAAAATCGGCCAGTTTTCTCTGCCTGCAGTCCGCATGCCGTGAGCCCATGTGGGTTCTAACCTGTTGCCTCAATTTATGCAGCGGACTGCCTTTCTGGCCAGAGACCGTCT
TCGGGACTGCAT	CT	TC	0.993514	GCTAGATGCGGTCTCTGCCTGGGCCGGGTAATACCACCCGAGCCCCTCAAGATGAGCTCGCCCCAACGAGGCAGGTAGTGCTCAGTATCTCTATCACTGATAGGGATGTCAATCTCTATCACTGATAGGGATCGGGACTGCATTTGACAGCTAGCTCAGTCCTAGGTATAATGCTAGCAGTGCAGAGAAAATCGGCCAGTTTTCTCTGCCTGCAGTCCGCATGCCGTCGAGCCCCTTGGGTTCTAACCTGTTGCTGGAATTTATGCAGCGGACTGCCTTTCTGGCCAGAGACCGTCT
GATGCTCTAGAG	CT	TG	0.984691	GCTAGATGCGGTCTCTGCCTGGGCCGGGTAATACCACCAAACACACTAGAGATGAGCTCGCCCCAACGAGGCAGGTAGTGCTCAGTATCTCTATCACTGATAGGGATGTCAATCTCTATCACTGATAGGGAGATGCTCTAGAGTTGACAGCTAGCTCAGTCCTAGGTATAATGCTAGCAGTGCAGAGAAAATCGGCCAGTTTTCTCTGCCTGCAGTCCGCATGCCGTAAACACACTTGGGTTCTAACCTGTTGCCTCAATTTATGCAGCGGACTGCCTTTCTGGCCAGAGACCGTCT
GTTAAGGCACCG	CT	CG	0.971505	GCTAGATGCGGTCTCTGCCTGGGCCGGGTAATACCACCTAGAGGGCTCCAGATGAGCTCGCCCCAACGAGGCAGGTAGTGCTCAGTATCTCTATCACTGATAGGGATGTCAATCTCTATCACTGATAGGGAGTTAAGGCACCGTTGACAGCTAGCTCAGTCCTAGGTATAATGCTAGCAGTGCAGAGAAAATCGGCCAGTTTTCTCTGCCTGCAGTCCGCATGCCGTTAGAGGGCTTGGGTTCTAACCTGTTGCGGCGATTTATGCAGCGGACTGCCTTTCTGGCCAGAGACCGTCT
AGATCTTCCCCT	TC	CT	0.950061	GCTAGATGCGGTCTCTGCCTGGGCCGGGTAATACCACCAGGCGGGCTCCAGATGAGCTCGCCCCAACGAGGCAGGTAGTGCTCAGTATCTCTATCACTGATAGGGATGTCAATCTCTATCACTGATAGGGAAGATCTTCCCCTTTGACAGCTAGCTCAGTCCTAGGTATAATGCTAGCAGTGCAGAGAAAATCGGCCAGTTTTCTCTGCCTGCAGTCCGCATGCCGTAGGCGGGTCTGGGTTCTAACCTGTTGCGGAGATTTATGCAGCGGACTGCCTTTCTGGCCAGAGACCGTCT
ATACGTTCGAGC	TT	CT	0.949433	GCTAGATGCGGTCTCTGCCTGGGCCGGGTAATACCACCTAGAGGGCTCCAGATGAGCTCGCCCCAACGAGGCAGGTAGTGCTCAGTATCTCTATCACTGATAGGGATGTCAATCTCTATCACTGATAGGGAATACGTTCGAGCTTGACAGCTAGCTCAGTCCTAGGTATAATGCTAGCAGTGCAGAGAAAATCGGCCAGTTTTCTCTGCCTGCAGTCCGCATGCCGTTAGAGGGTTTGGGTTCTAACCTGTTGCGGAGATTTATGCAGCGGACTGCCTTTCTGGCCAGAGACCGTCT
ATCACTTCGCTA	CT	AC	0.94526	GCTAGATGCGGTCTCTGCCTGGGCCGGGTAATACCACCAGGCGGGCTCCAGATGAGCTCGCCCCAACGAGGCAGGTAGTGCTCAGTATCTCTATCACTGATAGGGATGTCAATCTCTATCACTGATAGGGAATCACTTCGCTATTGACAGCTAGCTCAGTCCTAGGTATAATGCTAGCAGTGCAGAGAAAATCGGCCAGTTTTCTCTGCCTGCAGTCCGCATGCCGTAGGCGGGCTTGGGTTCTAACCTGTTGCGGGTATTTATGCAGCGGACTGCCTTTCTGGCCAGAGACCGTCT
ATACTCACTGGC	GT	GT	0.943739	GCTAGATGCGGTCTCTGCCTGGGCCGGGTAATACCACCGGACACCCTAGAGATGAGCTCGCCCCAACGAGGCAGGTAGTGCTCAGTATCTCTATCACTGATAGGGATGTCAATCTCTATCACTGATAGGGAATACTCACTGGCTTGACAGCTAGCTCAGTCCTAGGTATAATGCTAGCAGTGCAGAGAAAATCGGCCAGTTTTCTCTGCCTGCAGTCCGCATGCCGTGGACACCGTTGGGTTCTAACCTGTTGCCTACATTTATGCAGCGGACTGCCTTTCTGGCCAGAGACCGTCT
GATCAGTACTCC	CT	GT	0.943649	GCTAGATGCGGTCTCTGCCTGGGCCGGGTAATACCACCTTATAAACTAGAGATGAGCTCGCCCCAACGAGGCAGGTAGTGCTCAGTATCTCTATCACTGATAGGGATGTCAATCTCTATCACTGATAGGGAGATCAGTACTCCTTGACAGCTAGCTCAGTCCTAGGTATAATGCTAGCAGTGCAGAGAAAATCGGCCAGTTTTCTCTGCCTGCAGTCCGCATGCCGTTTATAAACTTGGGTTCTAACCTGTTGCCTACATTTATGCAGCGGACTGCCTTTCTGGCCAGAGACCGTCT
CCACATCGAAGG	CT	GC	0.943498	GCTAGATGCGGTCTCTGCCTGGGCCGGGTAATACCACCACGGGACCTCTAGATGAGCTCGCCCCAACGAGGCAGGTAGTGCTCAGTATCTCTATCACTGATAGGGATGTCAATCTCTATCACTGATAGGGACCACATCGAAGGTTGACAGCTAGCTCAGTCCTAGGTATAATGCTAGCAGTGCAGAGAAAATCGGCCAGTTTTCTCTGCCTGCAGTCCGCATGCCGTACGGGACCTTGGGTTCTAACCTGTTGCAGGCATTTATGCAGCGGACTGCCTTTCTGGCCAGAGACCGTCT
TACAGACTGCTG	CT	AA	0.937577	GCTAGATGCGGTCTCTGCCTGGGCCGGGTAATACCACCAAACACACTAGAGATGAGCTCGCCCCAACGAGGCAGGTAGTGCTCAGTATCTCTATCACTGATAGGGATGTCAATCTCTATCACTGATAGGGATACAGACTGCTGTTGACAGCTAGCTCAGTCCTAGGTATAATGCTAGCAGTGCAGAGAAAATCGGCCAGTTTTCTCTGCCTGCAGTCCGCATGCCGTAAACACACTTGGGTTCTAACCTGTTGCCTTTATTTATGCAGCGGACTGCCTTTCTGGCCAGAGACCGTCT
GTAAGCGTGCTA	CT	CC	0.931376	GCTAGATGCGGTCTCTGCCTGGGCCGGGTAATACCACCACGGGACCTCTAGATGAGCTCGCCCCAACGAGGCAGGTAGTGCTCAGTATCTCTATCACTGATAGGGATGTCAATCTCTATCACTGATAGGGAGTAAGCGTGCTATTGACAGCTAGCTCAGTCCTAGGTATAATGCTAGCAGTGCAGAGAAAATCGGCCAGTTTTCTCTGCCTGCAGTCCGCATGCCGTACGGGACCTTGGGTTCTAACCTGTTGCAGGGATTTATGCAGCGGACTGCCTTTCTGGCCAGAGACCGTCT
GGATGTCTTGAG	CC	CT	0.929684	GCTAGATGCGGTCTCTGCCTGGGCCGGGTAATACCACCAAACAGTCTAGAGATGAGCTCGCCCCAACGAGGCAGGTAGTGCTCAGTATCTCTATCACTGATAGGGATGTCAATCTCTATCACTGATAGGGAGGATGTCTTGAGTTGACAGCTAGCTCAGTCCTAGGTATAATGCTAGCAGTGCAGAGAAAATCGGCCAGTTTTCTCTGCCTGCAGTCCGCATGCCGTAAACAGTCCTGGGTTCTAACCTGTTGCCTAGATTTATGCAGCGGACTGCCTTTCTGGCCAGAGACCGTCT
GAGTTAACTTAT	CT	AA	0.927159	GCTAGATGCGGTCTCTGCCTGGGCCGGGTAATACCACCGCGGGACCTAGAGATGAGCTCGCCCCAACGAGGCAGGTAGTGCTCAGTATCTCTATCACTGATAGGGATGTCAATCTCTATCACTGATAGGGAGAGTTAACTTATTTGACAGCTAGCTCAGTCCTAGGTATAATGCTAGCAGTGCAGAGAAAATCGGCCAGTTTTCTCTGCCTGCAGTCCGCATGCCGTGCGGGACCTTGGGTTCTAACCTGTTGCCTTTATTTATGCAGCGGACTGCCTTTCTGGCCAGAGACCGTCT
CTTAGCCTGAAT	CT	CC	0.926872	GCTAGATGCGGTCTCTGCCTGGGCCGGGTAATACCACCAAACACACTAGAGATGAGCTCGCCCCAACGAGGCAGGTAGTGCTCAGTATCTCTATCACTGATAGGGATGTCAATCTCTATCACTGATAGGGACTTAGCCTGAATTTGACAGCTAGCTCAGTCCTAGGTATAATGCTAGCAGTGCAGAGAAAATCGGCCAGTTTTCTCTGCCTGCAGTCCGCATGCCGTAAACACACTTGGGTTCTAACCTGTTGCCTGGATTTATGCAGCGGACTGCCTTTCTGGCCAGAGACCGTCT
TTGACAGTCTAC	AT	CT	0.925643	GCTAGATGCGGTCTCTGCCTGGGCCGGGTAATACCACCGTCGCCCCTTAAGATGAGCTCGCCCCAACGAGGCAGGTAGTGCTCAGTATCTCTATCACTGATAGGGATGTCAATCTCTATCACTGATAGGGATTGACAGTCTACTTGACAGCTAGCTCAGTCCTAGGTATAATGCTAGCAGTGCAGAGAAAATCGGCCAGTTTTCTCTGCCTGCAGTCCGCATGCCGTGTCGCCCATTGGGTTCTAACCTGTTGCTAAGATTTATGCAGCGGACTGCCTTTCTGGCCAGAGACCGTCT
ACATAGATAGCT	CT	CC	0.920768	GCTAGATGCGGTCTCTGCCTGGGCCGGGTAATACCACCAAACAGTCTAGAGATGAGCTCGCCCCAACGAGGCAGGTAGTGCTCAGTATCTCTATCACTGATAGGGATGTCAATCTCTATCACTGATAGGGAACATAGATAGCTTTGACAGCTAGCTCAGTCCTAGGTATAATGCTAGCAGTGCAGAGAAAATCGGCCAGTTTTCTCTGCCTGCAGTCCGCATGCCGTAAACAGTCTTGGGTTCTAACCTGTTGCCTGGATTTATGCAGCGGACTGCCTTTCTGGCCAGAGACCGTCT
CGTCGAACGAAC	CT	TT	0.91227	GCTAGATGCGGTCTCTGCCTGGGCCGGGTAATACCACCGAGCCCACTAGAGATGAGCTCGCCCCAACGAGGCAGGTAGTGCTCAGTATCTCTATCACTGATAGGGATGTCAATCTCTATCACTGATAGGGACGTCGAACGAACTTGACAGCTAGCTCAGTCCTAGGTATAATGCTAGCAGTGCAGAGAAAATCGGCCAGTTTTCTCTGCCTGCAGTCCGCATGCCGTGAGCCCACTTGGGTTCTAACCTGTTGCCTAAATTTATGCAGCGGACTGCCTTTCTGGCCAGAGACCGTCT
TTAGCTGACGGG	CT	CC	0.911232	GCTAGATGCGGTCTCTGCCTGGGCCGGGTAATACCACCGAGCCCACTAGAGATGAGCTCGCCCCAACGAGGCAGGTAGTGCTCAGTATCTCTATCACTGATAGGGATGTCAATCTCTATCACTGATAGGGATTAGCTGACGGGTTGACAGCTAGCTCAGTCCTAGGTATAATGCTAGCAGTGCAGAGAAAATCGGCCAGTTTTCTCTGCCTGCAGTCCGCATGCCGTGAGCCCACTTGGGTTCTAACCTGTTGCCTGGATTTATGCAGCGGACTGCCTTTCTGGCCAGAGACCGTCT
GTCACGATACCA	GC	GC	0.911149	GCTAGATGCGGTCTCTGCCTGGGCCGGGTAATACCACCAGGAGGTCTAGAGATGAGCTCGCCCCAACGAGGCAGGTAGTGCTCAGTATCTCTATCACTGATAGGGATGTCAATCTCTATCACTGATAGGGAGTCACGATACCATTGACAGCTAGCTCAGTCCTAGGTATAATGCTAGCAGTGCAGAGAAAATCGGCCAGTTTTCTCTGCCTGCAGTCCGCATGCCGTAGGAGGTGCTGGGTTCTAACCTGTTGCCTGCATTTATGCAGCGGACTGCCTTTCTGGCCAGAGACCGTCT
CAAGAGCCATTC	CA	CT	0.909478	GCTAGATGCGGTCTCTGCCTGGGCCGGGTAATACCACCGCGGGACCTAGAGATGAGCTCGCCCCAACGAGGCAGGTAGTGCTCAGTATCTCTATCACTGATAGGGATGTCAATCTCTATCACTGATAGGGACAAGAGCCATTCTTGACAGCTAGCTCAGTCCTAGGTATAATGCTAGCAGTGCAGAGAAAATCGGCCAGTTTTCTCTGCCTGCAGTCCGCATGCCGTGCGGGACCATGGGTTCTAACCTGTTGCCTAGATTTATGCAGCGGACTGCCTTTCTGGCCAGAGACCGTCT
AGAAAATGAACA	CG	CT	0.907087	GCTAGATGCGGTCTCTGCCTGGGCCGGGTAATACCACCTGATACCCTACAGATGAGCTCGCCCCAACGAGGCAGGTAGTGCTCAGTATCTCTATCACTGATAGGGATGTCAATCTCTATCACTGATAGGGAAGAAAATGAACATTGACAGCTAGCTCAGTCCTAGGTATAATGCTAGCAGTGCAGAGAAAATCGGCCAGTTTTCTCTGCCTGCAGTCCGCATGCCGTTGATACCCGTGGGTTCTAACCTGTTGCGTAGATTTATGCAGCGGACTGCCTTTCTGGCCAGAGACCGTCT
ATCTGTGTCTCA	CC	CT	0.906932	GCTAGATGCGGTCTCTGCCTGGGCCGGGTAATACCACCGCGCGACCTAAAGATGAGCTCGCCCCAACGAGGCAGGTAGTGCTCAGTATCTCTATCACTGATAGGGATGTCAATCTCTATCACTGATAGGGAATCTGTGTCTCATTGACAGCTAGCTCAGTCCTAGGTATAATGCTAGCAGTGCAGAGAAAATCGGCCAGTTTTCTCTGCCTGCAGTCCGCATGCCGTGCGCGACCCTGGGTTCTAACCTGTTGCTTAGATTTATGCAGCGGACTGCCTTTCTGGCCAGAGACCGTCT
CGAGTCTAAAAT	CT	GG	0.903739	GCTAGATGCGGTCTCTGCCTGGGCCGGGTAATACCACCGGACACCCTAGAGATGAGCTCGCCCCAACGAGGCAGGTAGTGCTCAGTATCTCTATCACTGATAGGGATGTCAATCTCTATCACTGATAGGGACGAGTCTAAAATTTGACAGCTAGCTCAGTCCTAGGTATAATGCTAGCAGTGCAGAGAAAATCGGCCAGTTTTCTCTGCCTGCAGTCCGCATGCCGTGGACACCCTTGGGTTCTAACCTGTTGCCTCCATTTATGCAGCGGACTGCCTTTCTGGCCAGAGACCGTCT
TGGGTGAATTTA	CT	GT	0.900375	GCTAGATGCGGTCTCTGCCTGGGCCGGGTAATACCACCACGGGACCTCTAGATGAGCTCGCCCCAACGAGGCAGGTAGTGCTCAGTATCTCTATCACTGATAGGGATGTCAATCTCTATCACTGATAGGGATGGGTGAATTTATTGACAGCTAGCTCAGTCCTAGGTATAATGCTAGCAGTGCAGAGAAAATCGGCCAGTTTTCTCTGCCTGCAGTCCGCATGCCGTACGGGACCTTGGGTTCTAACCTGTTGCAGACATTTATGCAGCGGACTGCCTTTCTGGCCAGAGACCGTCT
CTCCAACCCAGT	CT	CT	0.894388	GCTAGATGCGGTCTCTGCCTGGGCCGGGTAATACCACCTTATAAACTAGAGATGAGCTCGCCCCAACGAGGCAGGTAGTGCTCAGTATCTCTATCACTGATAGGGATGTCAATCTCTATCACTGATAGGGACTCCAACCCAGTTTGACAGCTAGCTCAGTCCTAGGTATAATGCTAGCAGTGCAGAGAAAATCGGCCAGTTTTCTCTGCCTGCAGTCCGCATGCCGTTTATAAACTTGGGTTCTAACCTGTTGCCTAGATTTATGCAGCGGACTGCCTTTCTGGCCAGAGACCGTCT
TGCACGGTGTAG	CT	CA	0.889796	GCTAGATGCGGTCTCTGCCTGGGCCGGGTAATACCACCTAAGAATCTAGAGATGAGCTCGCCCCAACGAGGCAGGTAGTGCTCAGTATCTCTATCACTGATAGGGATGTCAATCTCTATCACTGATAGGGATGCACGGTGTAGTTGACAGCTAGCTCAGTCCTAGGTATAATGCTAGCAGTGCAGAGAAAATCGGCCAGTTTTCTCTGCCTGCAGTCCGCATGCCGTTAAGAATCTTGGGTTCTAACCTGTTGCCTTGATTTATGCAGCGGACTGCCTTTCTGGCCAGAGACCGTCT
CATGGCTCTGGT	TT	TT	0.88898	GCTAGATGCGGTCTCTGCCTGGGCCGGGTAATACCACCAAACACACTAGAGATGAGCTCGCCCCAACGAGGCAGGTAGTGCTCAGTATCTCTATCACTGATAGGGATGTCAATCTCTATCACTGATAGGGACATGGCTCTGGTTTGACAGCTAGCTCAGTCCTAGGTATAATGCTAGCAGTGCAGAGAAAATCGGCCAGTTTTCTCTGCCTGCAGTCCGCATGCCGTAAACACATTTGGGTTCTAACCTGTTGCCTAAATTTATGCAGCGGACTGCCTTTCTGGCCAGAGACCGTCT
TCGGGATAGGAC	CT	TC	0.883103	GCTAGATGCGGTCTCTGCCTGGGCCGGGTAATACCACCAAACAGTCTAGAGATGAGCTCGCCCCAACGAGGCAGGTAGTGCTCAGTATCTCTATCACTGATAGGGATGTCAATCTCTATCACTGATAGGGATCGGGATAGGACTTGACAGCTAGCTCAGTCCTAGGTATAATGCTAGCAGTGCAGAGAAAATCGGCCAGTTTTCTCTGCCTGCAGTCCGCATGCCGTAAACAGTCTTGGGTTCTAACCTGTTGCCTGAATTTATGCAGCGGACTGCCTTTCTGGCCAGAGACCGTCT
ACGCTTGTGTAG	CT	TT	0.882442	GCTAGATGCGGTCTCTGCCTGGGCCGGGTAATACCACCTGATACCCTACAGATGAGCTCGCCCCAACGAGGCAGGTAGTGCTCAGTATCTCTATCACTGATAGGGATGTCAATCTCTATCACTGATAGGGAACGCTTGTGTAGTTGACAGCTAGCTCAGTCCTAGGTATAATGCTAGCAGTGCAGAGAAAATCGGCCAGTTTTCTCTGCCTGCAGTCCGCATGCCGTTGATACCCTTGGGTTCTAACCTGTTGCGTAAATTTATGCAGCGGACTGCCTTTCTGGCCAGAGACCGTCT
ATTGCAATAAGC	GT	CT	0.871147	GCTAGATGCGGTCTCTGCCTGGGCCGGGTAATACCACCAGGCGGGCTCCAGATGAGCTCGCCCCAACGAGGCAGGTAGTGCTCAGTATCTCTATCACTGATAGGGATGTCAATCTCTATCACTGATAGGGAATTGCAATAAGCTTGACAGCTAGCTCAGTCCTAGGTATAATGCTAGCAGTGCAGAGAAAATCGGCCAGTTTTCTCTGCCTGCAGTCCGCATGCCGTAGGCGGGGTTGGGTTCTAACCTGTTGCGGAGATTTATGCAGCGGACTGCCTTTCTGGCCAGAGACCGTCT
CAAGTACAGCCG	CT	AA	0.864864	GCTAGATGCGGTCTCTGCCTGGGCCGGGTAATACCACCAAACATGCTAGAGATGAGCTCGCCCCAACGAGGCAGGTAGTGCTCAGTATCTCTATCACTGATAGGGATGTCAATCTCTATCACTGATAGGGACAAGTACAGCCGTTGACAGCTAGCTCAGTCCTAGGTATAATGCTAGCAGTGCAGAGAAAATCGGCCAGTTTTCTCTGCCTGCAGTCCGCATGCCGTAAACATGCTTGGGTTCTAACCTGTTGCCTTTATTTATGCAGCGGACTGCCTTTCTGGCCAGAGACCGTCT
CCAGCACGTCAA	CT	TC	0.864455	GCTAGATGCGGTCTCTGCCTGGGCCGGGTAATACCACCTGATACCCTACAGATGAGCTCGCCCCAACGAGGCAGGTAGTGCTCAGTATCTCTATCACTGATAGGGATGTCAATCTCTATCACTGATAGGGACCAGCACGTCAATTGACAGCTAGCTCAGTCCTAGGTATAATGCTAGCAGTGCAGAGAAAATCGGCCAGTTTTCTCTGCCTGCAGTCCGCATGCCGTTGATACCCTTGGGTTCTAACCTGTTGCGTGAATTTATGCAGCGGACTGCCTTTCTGGCCAGAGACCGTCT
CTTAGCCTAGCT	CT	TG	0.857983	GCTAGATGCGGTCTCTGCCTGGGCCGGGTAATACCACCGGACACCCTAGAGATGAGCTCGCCCCAACGAGGCAGGTAGTGCTCAGTATCTCTATCACTGATAGGGATGTCAATCTCTATCACTGATAGGGACTTAGCCTAGCTTTGACAGCTAGCTCAGTCCTAGGTATAATGCTAGCAGTGCAGAGAAAATCGGCCAGTTTTCTCTGCCTGCAGTCCGCATGCCGTGGACACCCTTGGGTTCTAACCTGTTGCCTCAATTTATGCAGCGGACTGCCTTTCTGGCCAGAGACCGTCT
TCGATCTATCTG	TA	TA	0.855218	GCTAGATGCGGTCTCTGCCTGGGCCGGGTAATACCACCTTATAAACTAGAGATGAGCTCGCCCCAACGAGGCAGGTAGTGCTCAGTATCTCTATCACTGATAGGGATGTCAATCTCTATCACTGATAGGGATCGATCTATCTGTTGACAGCTAGCTCAGTCCTAGGTATAATGCTAGCAGTGCAGAGAAAATCGGCCAGTTTTCTCTGCCTGCAGTCCGCATGCCGTTTATAAATATGGGTTCTAACCTGTTGCCTTAATTTATGCAGCGGACTGCCTTTCTGGCCAGAGACCGTCT
TTTCGGCTAGGA	CT	TA	0.85187	GCTAGATGCGGTCTCTGCCTGGGCCGGGTAATACCACCAAACACACTAGAGATGAGCTCGCCCCAACGAGGCAGGTAGTGCTCAGTATCTCTATCACTGATAGGGATGTCAATCTCTATCACTGATAGGGATTTCGGCTAGGATTGACAGCTAGCTCAGTCCTAGGTATAATGCTAGCAGTGCAGAGAAAATCGGCCAGTTTTCTCTGCCTGCAGTCCGCATGCCGTAAACACACTTGGGTTCTAACCTGTTGCCTTAATTTATGCAGCGGACTGCCTTTCTGGCCAGAGACCGTCT
ATGATCATTGAA	GT	CT	0.850194	GCTAGATGCGGTCTCTGCCTGGGCCGGGTAATACCACCTAGAGGGCTCCAGATGAGCTCGCCCCAACGAGGCAGGTAGTGCTCAGTATCTCTATCACTGATAGGGATGTCAATCTCTATCACTGATAGGGAATGATCATTGAATTGACAGCTAGCTCAGTCCTAGGTATAATGCTAGCAGTGCAGAGAAAATCGGCCAGTTTTCTCTGCCTGCAGTCCGCATGCCGTTAGAGGGGTTGGGTTCTAACCTGTTGCGGAGATTTATGCAGCGGACTGCCTTTCTGGCCAGAGACCGTCT
GGATTGACACTA	CT	GC	0.846616	GCTAGATGCGGTCTCTGCCTGGGCCGGGTAATACCACCGGGCGTGCTAGAGATGAGCTCGCCCCAACGAGGCAGGTAGTGCTCAGTATCTCTATCACTGATAGGGATGTCAATCTCTATCACTGATAGGGAGGATTGACACTATTGACAGCTAGCTCAGTCCTAGGTATAATGCTAGCAGTGCAGAGAAAATCGGCCAGTTTTCTCTGCCTGCAGTCCGCATGCCGTGGGCGTGCTTGGGTTCTAACCTGTTGCCTGCATTTATGCAGCGGACTGCCTTTCTGGCCAGAGACCGTCT
TTATCCGCGTAA	CA	CT	0.838357	GCTAGATGCGGTCTCTGCCTGGGCCGGGTAATACCACCTAAGAATCTAGAGATGAGCTCGCCCCAACGAGGCAGGTAGTGCTCAGTATCTCTATCACTGATAGGGATGTCAATCTCTATCACTGATAGGGATTATCCGCGTAATTGACAGCTAGCTCAGTCCTAGGTATAATGCTAGCAGTGCAGAGAAAATCGGCCAGTTTTCTCTGCCTGCAGTCCGCATGCCGTTAAGAATCATGGGTTCTAACCTGTTGCCTAGATTTATGCAGCGGACTGCCTTTCTGGCCAGAGACCGTCT
AGGTTGACGAGT	CT	CA	0.835377	GCTAGATGCGGTCTCTGCCTGGGCCGGGTAATACCACCGAGCCCACTAGAGATGAGCTCGCCCCAACGAGGCAGGTAGTGCTCAGTATCTCTATCACTGATAGGGATGTCAATCTCTATCACTGATAGGGAAGGTTGACGAGTTTGACAGCTAGCTCAGTCCTAGGTATAATGCTAGCAGTGCAGAGAAAATCGGCCAGTTTTCTCTGCCTGCAGTCCGCATGCCGTGAGCCCACTTGGGTTCTAACCTGTTGCCTTGATTTATGCAGCGGACTGCCTTTCTGGCCAGAGACCGTCT
GCTTGTTTCGTA	CT	AG	0.830724	GCTAGATGCGGTCTCTGCCTGGGCCGGGTAATACCACCGGGCGTGCTAGAGATGAGCTCGCCCCAACGAGGCAGGTAGTGCTCAGTATCTCTATCACTGATAGGGATGTCAATCTCTATCACTGATAGGGAGCTTGTTTCGTATTGACAGCTAGCTCAGTCCTAGGTATAATGCTAGCAGTGCAGAGAAAATCGGCCAGTTTTCTCTGCCTGCAGTCCGCATGCCGTGGGCGTGCTTGGGTTCTAACCTGTTGCCTCTATTTATGCAGCGGACTGCCTTTCTGGCCAGAGACCGTCT
AGAGATCGACGA	CT	GC	0.830387	GCTAGATGCGGTCTCTGCCTGGGCCGGGTAATACCACCGGTGCCCCTCGAGATGAGCTCGCCCCAACGAGGCAGGTAGTGCTCAGTATCTCTATCACTGATAGGGATGTCAATCTCTATCACTGATAGGGAAGAGATCGACGATTGACAGCTAGCTCAGTCCTAGGTATAATGCTAGCAGTGCAGAGAAAATCGGCCAGTTTTCTCTGCCTGCAGTCCGCATGCCGTGGTGCCCCTTGGGTTCTAACCTGTTGCCGGCATTTATGCAGCGGACTGCCTTTCTGGCCAGAGACCGTCT
CCCTTACGTATA	CA	CT	0.829107	GCTAGATGCGGTCTCTGCCTGGGCCGGGTAATACCACCGAGTCCACTACAGATGAGCTCGCCCCAACGAGGCAGGTAGTGCTCAGTATCTCTATCACTGATAGGGATGTCAATCTCTATCACTGATAGGGACCCTTACGTATATTGACAGCTAGCTCAGTCCTAGGTATAATGCTAGCAGTGCAGAGAAAATCGGCCAGTTTTCTCTGCCTGCAGTCCGCATGCCGTGAGTCCACATGGGTTCTAACCTGTTGCGTAGATTTATGCAGCGGACTGCCTTTCTGGCCAGAGACCGTCT
CAGGACTGGCAA	CT	TT	0.822462	GCTAGATGCGGTCTCTGCCTGGGCCGGGTAATACCACCGAGGCCTCTTGAGATGAGCTCGCCCCAACGAGGCAGGTAGTGCTCAGTATCTCTATCACTGATAGGGATGTCAATCTCTATCACTGATAGGGACAGGACTGGCAATTGACAGCTAGCTCAGTCCTAGGTATAATGCTAGCAGTGCAGAGAAAATCGGCCAGTTTTCTCTGCCTGCAGTCCGCATGCCGTGAGGCCTCTTGGGTTCTAACCTGTTGCCAAAATTTATGCAGCGGACTGCCTTTCTGGCCAGAGACCGTCT
CACGCAGTGTTG	CT	TA	0.818018	GCTAGATGCGGTCTCTGCCTGGGCCGGGTAATACCACCACGGGACCTCTAGATGAGCTCGCCCCAACGAGGCAGGTAGTGCTCAGTATCTCTATCACTGATAGGGATGTCAATCTCTATCACTGATAGGGACACGCAGTGTTGTTGACAGCTAGCTCAGTCCTAGGTATAATGCTAGCAGTGCAGAGAAAATCGGCCAGTTTTCTCTGCCTGCAGTCCGCATGCCGTACGGGACCTTGGGTTCTAACCTGTTGCAGTAATTTATGCAGCGGACTGCCTTTCTGGCCAGAGACCGTCT
CGTGTTGGCACT	CT	GC	0.814171	GCTAGATGCGGTCTCTGCCTGGGCCGGGTAATACCACCAGGAGGTCTAGAGATGAGCTCGCCCCAACGAGGCAGGTAGTGCTCAGTATCTCTATCACTGATAGGGATGTCAATCTCTATCACTGATAGGGACGTGTTGGCACTTTGACAGCTAGCTCAGTCCTAGGTATAATGCTAGCAGTGCAGAGAAAATCGGCCAGTTTTCTCTGCCTGCAGTCCGCATGCCGTAGGAGGTCTTGGGTTCTAACCTGTTGCCTGCATTTATGCAGCGGACTGCCTTTCTGGCCAGAGACCGTCT
TCTGACATTAAT	GA	CT	0.810151	GCTAGATGCGGTCTCTGCCTGGGCCGGGTAATACCACCACGGGACCTCTAGATGAGCTCGCCCCAACGAGGCAGGTAGTGCTCAGTATCTCTATCACTGATAGGGATGTCAATCTCTATCACTGATAGGGATCTGACATTAATTTGACAGCTAGCTCAGTCCTAGGTATAATGCTAGCAGTGCAGAGAAAATCGGCCAGTTTTCTCTGCCTGCAGTCCGCATGCCGTACGGGACGATGGGTTCTAACCTGTTGCAGAGATTTATGCAGCGGACTGCCTTTCTGGCCAGAGACCGTCT
GCGAAATGTTAC	CA	CT	0.806415	GCTAGATGCGGTCTCTGCCTGGGCCGGGTAATACCACCTCTACCCCTCAAGATGAGCTCGCCCCAACGAGGCAGGTAGTGCTCAGTATCTCTATCACTGATAGGGATGTCAATCTCTATCACTGATAGGGAGCGAAATGTTACTTGACAGCTAGCTCAGTCCTAGGTATAATGCTAGCAGTGCAGAGAAAATCGGCCAGTTTTCTCTGCCTGCAGTCCGCATGCCGTTCTACCCCATGGGTTCTAACCTGTTGCTGAGATTTATGCAGCGGACTGCCTTTCTGGCCAGAGACCGTCT
TTGAGACTCTCG	CT	GC	0.804739	GCTAGATGCGGTCTCTGCCTGGGCCGGGTAATACCACCGTCGCCCCTTAAGATGAGCTCGCCCCAACGAGGCAGGTAGTGCTCAGTATCTCTATCACTGATAGGGATGTCAATCTCTATCACTGATAGGGATTGAGACTCTCGTTGACAGCTAGCTCAGTCCTAGGTATAATGCTAGCAGTGCAGAGAAAATCGGCCAGTTTTCTCTGCCTGCAGTCCGCATGCCGTGTCGCCCCTTGGGTTCTAACCTGTTGCTAGCATTTATGCAGCGGACTGCCTTTCTGGCCAGAGACCGTCT
TGAAGTTAACAA	CC	CT	0.804603	GCTAGATGCGGTCTCTGCCTGGGCCGGGTAATACCACCCGAGCCCCTCAAGATGAGCTCGCCCCAACGAGGCAGGTAGTGCTCAGTATCTCTATCACTGATAGGGATGTCAATCTCTATCACTGATAGGGATGAAGTTAACAATTGACAGCTAGCTCAGTCCTAGGTATAATGCTAGCAGTGCAGAGAAAATCGGCCAGTTTTCTCTGCCTGCAGTCCGCATGCCGTCGAGCCCCCTGGGTTCTAACCTGTTGCTGAGATTTATGCAGCGGACTGCCTTTCTGGCCAGAGACCGTCT
TCTGAGCTATAC	GT	CT	0.804479	GCTAGATGCGGTCTCTGCCTGGGCCGGGTAATACCACCAAACACACTAGAGATGAGCTCGCCCCAACGAGGCAGGTAGTGCTCAGTATCTCTATCACTGATAGGGATGTCAATCTCTATCACTGATAGGGATCTGAGCTATACTTGACAGCTAGCTCAGTCCTAGGTATAATGCTAGCAGTGCAGAGAAAATCGGCCAGTTTTCTCTGCCTGCAGTCCGCATGCCGTAAACACAGTTGGGTTCTAACCTGTTGCCTAGATTTATGCAGCGGACTGCCTTTCTGGCCAGAGACCGTCT
TCGTTGCAAGGT	TC	CT	0.797726	GCTAGATGCGGTCTCTGCCTGGGCCGGGTAATACCACCGGGCGGACTCCAGATGAGCTCGCCCCAACGAGGCAGGTAGTGCTCAGTATCTCTATCACTGATAGGGATGTCAATCTCTATCACTGATAGGGATCGTTGCAAGGTTTGACAGCTAGCTCAGTCCTAGGTATAATGCTAGCAGTGCAGAGAAAATCGGCCAGTTTTCTCTGCCTGCAGTCCGCATGCCGTGGGCGGATCTGGGTTCTAACCTGTTGCGGAGATTTATGCAGCGGACTGCCTTTCTGGCCAGAGACCGTCT
ACGTGTCCGTGT	CT	TG	0.79552	GCTAGATGCGGTCTCTGCCTGGGCCGGGTAATACCACCTGATACCCTACAGATGAGCTCGCCCCAACGAGGCAGGTAGTGCTCAGTATCTCTATCACTGATAGGGATGTCAATCTCTATCACTGATAGGGAACGTGTCCGTGTTTGACAGCTAGCTCAGTCCTAGGTATAATGCTAGCAGTGCAGAGAAAATCGGCCAGTTTTCTCTGCCTGCAGTCCGCATGCCGTTGATACCCTTGGGTTCTAACCTGTTGCGTCAATTTATGCAGCGGACTGCCTTTCTGGCCAGAGACCGTCT
AAATCTTCACAT	CT	GC	0.784482	GCTAGATGCGGTCTCTGCCTGGGCCGGGTAATACCACCAGGCGGTCTAAAGATGAGCTCGCCCCAACGAGGCAGGTAGTGCTCAGTATCTCTATCACTGATAGGGATGTCAATCTCTATCACTGATAGGGAAAATCTTCACATTTGACAGCTAGCTCAGTCCTAGGTATAATGCTAGCAGTGCAGAGAAAATCGGCCAGTTTTCTCTGCCTGCAGTCCGCATGCCGTAGGCGGTCTTGGGTTCTAACCTGTTGCTTGCATTTATGCAGCGGACTGCCTTTCTGGCCAGAGACCGTCT
CAGAGTCCTGAA	CT	CT	0.783319	GCTAGATGCGGTCTCTGCCTGGGCCGGGTAATACCACCTCTACCCCTCAAGATGAGCTCGCCCCAACGAGGCAGGTAGTGCTCAGTATCTCTATCACTGATAGGGATGTCAATCTCTATCACTGATAGGGACAGAGTCCTGAATTGACAGCTAGCTCAGTCCTAGGTATAATGCTAGCAGTGCAGAGAAAATCGGCCAGTTTTCTCTGCCTGCAGTCCGCATGCCGTTCTACCCCTTGGGTTCTAACCTGTTGCTGAGATTTATGCAGCGGACTGCCTTTCTGGCCAGAGACCGTCT
TCTGGTGATAGT	CT	AT	0.779419	GCTAGATGCGGTCTCTGCCTGGGCCGGGTAATACCACCTAGAGGGCTCCAGATGAGCTCGCCCCAACGAGGCAGGTAGTGCTCAGTATCTCTATCACTGATAGGGATGTCAATCTCTATCACTGATAGGGATCTGGTGATAGTTTGACAGCTAGCTCAGTCCTAGGTATAATGCTAGCAGTGCAGAGAAAATCGGCCAGTTTTCTCTGCCTGCAGTCCGCATGCCGTTAGAGGGCTTGGGTTCTAACCTGTTGCGGATATTTATGCAGCGGACTGCCTTTCTGGCCAGAGACCGTCT
CGCTAGAAACGT	CA	CA	0.776109	GCTAGATGCGGTCTCTGCCTGGGCCGGGTAATACCACCAGGCGGGCTCCAGATGAGCTCGCCCCAACGAGGCAGGTAGTGCTCAGTATCTCTATCACTGATAGGGATGTCAATCTCTATCACTGATAGGGACGCTAGAAACGTTTGACAGCTAGCTCAGTCCTAGGTATAATGCTAGCAGTGCAGAGAAAATCGGCCAGTTTTCTCTGCCTGCAGTCCGCATGCCGTAGGCGGGCATGGGTTCTAACCTGTTGCGGTGATTTATGCAGCGGACTGCCTTTCTGGCCAGAGACCGTCT
ATCACACCAGAG	CC	CT	0.770952	GCTAGATGCGGTCTCTGCCTGGGCCGGGTAATACCACCGTCGCCCCTTAAGATGAGCTCGCCCCAACGAGGCAGGTAGTGCTCAGTATCTCTATCACTGATAGGGATGTCAATCTCTATCACTGATAGGGAATCACACCAGAGTTGACAGCTAGCTCAGTCCTAGGTATAATGCTAGCAGTGCAGAGAAAATCGGCCAGTTTTCTCTGCCTGCAGTCCGCATGCCGTGTCGCCCCCTGGGTTCTAACCTGTTGCTAAGATTTATGCAGCGGACTGCCTTTCTGGCCAGAGACCGTCT
TCGACTGATTTC	CA	CT	0.765116	GCTAGATGCGGTCTCTGCCTGGGCCGGGTAATACCACCGGACACCCTAGAGATGAGCTCGCCCCAACGAGGCAGGTAGTGCTCAGTATCTCTATCACTGATAGGGATGTCAATCTCTATCACTGATAGGGATCGACTGATTTCTTGACAGCTAGCTCAGTCCTAGGTATAATGCTAGCAGTGCAGAGAAAATCGGCCAGTTTTCTCTGCCTGCAGTCCGCATGCCGTGGACACCCATGGGTTCTAACCTGTTGCCTAGATTTATGCAGCGGACTGCCTTTCTGGCCAGAGACCGTCT
CCAATGATGTAT	CT	AA	0.764619	GCTAGATGCGGTCTCTGCCTGGGCCGGGTAATACCACCGGGCGGACTCCAGATGAGCTCGCCCCAACGAGGCAGGTAGTGCTCAGTATCTCTATCACTGATAGGGATGTCAATCTCTATCACTGATAGGGACCAATGATGTATTTGACAGCTAGCTCAGTCCTAGGTATAATGCTAGCAGTGCAGAGAAAATCGGCCAGTTTTCTCTGCCTGCAGTCCGCATGCCGTGGGCGGACTTGGGTTCTAACCTGTTGCGGTTATTTATGCAGCGGACTGCCTTTCTGGCCAGAGACCGTCT
TGTATAGAAGAG	CG	CT	0.760444	GCTAGATGCGGTCTCTGCCTGGGCCGGGTAATACCACCGCGGGACCTAGAGATGAGCTCGCCCCAACGAGGCAGGTAGTGCTCAGTATCTCTATCACTGATAGGGATGTCAATCTCTATCACTGATAGGGATGTATAGAAGAGTTGACAGCTAGCTCAGTCCTAGGTATAATGCTAGCAGTGCAGAGAAAATCGGCCAGTTTTCTCTGCCTGCAGTCCGCATGCCGTGCGGGACCGTGGGTTCTAACCTGTTGCCTAGATTTATGCAGCGGACTGCCTTTCTGGCCAGAGACCGTCT
AGCAGTCTATGT	CG	CG	0.758729	GCTAGATGCGGTCTCTGCCTGGGCCGGGTAATACCACCGGGCGGACTCCAGATGAGCTCGCCCCAACGAGGCAGGTAGTGCTCAGTATCTCTATCACTGATAGGGATGTCAATCTCTATCACTGATAGGGAAGCAGTCTATGTTTGACAGCTAGCTCAGTCCTAGGTATAATGCTAGCAGTGCAGAGAAAATCGGCCAGTTTTCTCTGCCTGCAGTCCGCATGCCGTGGGCGGACGTGGGTTCTAACCTGTTGCGGCGATTTATGCAGCGGACTGCCTTTCTGGCCAGAGACCGTCT
AATGTGTAACAG	CT	CC	0.756165	GCTAGATGCGGTCTCTGCCTGGGCCGGGTAATACCACCAGGCGGGCTCCAGATGAGCTCGCCCCAACGAGGCAGGTAGTGCTCAGTATCTCTATCACTGATAGGGATGTCAATCTCTATCACTGATAGGGAAATGTGTAACAGTTGACAGCTAGCTCAGTCCTAGGTATAATGCTAGCAGTGCAGAGAAAATCGGCCAGTTTTCTCTGCCTGCAGTCCGCATGCCGTAGGCGGGCTTGGGTTCTAACCTGTTGCGGGGATTTATGCAGCGGACTGCCTTTCTGGCCAGAGACCGTCT
GGCACTAAGATC	CT	GC	0.756108	GCTAGATGCGGTCTCTGCCTGGGCCGGGTAATACCACCAAACATGCTAGAGATGAGCTCGCCCCAACGAGGCAGGTAGTGCTCAGTATCTCTATCACTGATAGGGATGTCAATCTCTATCACTGATAGGGAGGCACTAAGATCTTGACAGCTAGCTCAGTCCTAGGTATAATGCTAGCAGTGCAGAGAAAATCGGCCAGTTTTCTCTGCCTGCAGTCCGCATGCCGTAAACATGCTTGGGTTCTAACCTGTTGCCTGCATTTATGCAGCGGACTGCCTTTCTGGCCAGAGACCGTCT
GATTGACGCAGT	CT	CA	0.753396	GCTAGATGCGGTCTCTGCCTGGGCCGGGTAATACCACCGAGTCCTCTAGAGATGAGCTCGCCCCAACGAGGCAGGTAGTGCTCAGTATCTCTATCACTGATAGGGATGTCAATCTCTATCACTGATAGGGAGATTGACGCAGTTTGACAGCTAGCTCAGTCCTAGGTATAATGCTAGCAGTGCAGAGAAAATCGGCCAGTTTTCTCTGCCTGCAGTCCGCATGCCGTGAGTCCTCTTGGGTTCTAACCTGTTGCCTTGATTTATGCAGCGGACTGCCTTTCTGGCCAGAGACCGTCT
TTACGTCACTTG	CT	TT	0.7457	GCTAGATGCGGTCTCTGCCTGGGCCGGGTAATACCACCTAGAGGGCTCCAGATGAGCTCGCCCCAACGAGGCAGGTAGTGCTCAGTATCTCTATCACTGATAGGGATGTCAATCTCTATCACTGATAGGGATTACGTCACTTGTTGACAGCTAGCTCAGTCCTAGGTATAATGCTAGCAGTGCAGAGAAAATCGGCCAGTTTTCTCTGCCTGCAGTCCGCATGCCGTTAGAGGGCTTGGGTTCTAACCTGTTGCGGAAATTTATGCAGCGGACTGCCTTTCTGGCCAGAGACCGTCT
GCGGTTTCACAT	CT	GA	0.732174	GCTAGATGCGGTCTCTGCCTGGGCCGGGTAATACCACCGGACACCCTAGAGATGAGCTCGCCCCAACGAGGCAGGTAGTGCTCAGTATCTCTATCACTGATAGGGATGTCAATCTCTATCACTGATAGGGAGCGGTTTCACATTTGACAGCTAGCTCAGTCCTAGGTATAATGCTAGCAGTGCAGAGAAAATCGGCCAGTTTTCTCTGCCTGCAGTCCGCATGCCGTGGACACCCTTGGGTTCTAACCTGTTGCCTTCATTTATGCAGCGGACTGCCTTTCTGGCCAGAGACCGTCT
TTCCAAAGACTG	CA	CA	0.732148	GCTAGATGCGGTCTCTGCCTGGGCCGGGTAATACCACCGGGCGGACTCCAGATGAGCTCGCCCCAACGAGGCAGGTAGTGCTCAGTATCTCTATCACTGATAGGGATGTCAATCTCTATCACTGATAGGGATTCCAAAGACTGTTGACAGCTAGCTCAGTCCTAGGTATAATGCTAGCAGTGCAGAGAAAATCGGCCAGTTTTCTCTGCCTGCAGTCCGCATGCCGTGGGCGGACATGGGTTCTAACCTGTTGCGGTGATTTATGCAGCGGACTGCCTTTCTGGCCAGAGACCGTCT
GCACATCGATCT	GC	CT	0.729501	GCTAGATGCGGTCTCTGCCTGGGCCGGGTAATACCACCCATATTACTAGAGATGAGCTCGCCCCAACGAGGCAGGTAGTGCTCAGTATCTCTATCACTGATAGGGATGTCAATCTCTATCACTGATAGGGAGCACATCGATCTTTGACAGCTAGCTCAGTCCTAGGTATAATGCTAGCAGTGCAGAGAAAATCGGCCAGTTTTCTCTGCCTGCAGTCCGCATGCCGTCATATTAGCTGGGTTCTAACCTGTTGCCTAGATTTATGCAGCGGACTGCCTTTCTGGCCAGAGACCGTCT
ATAGAGTAATTG	CT	CA	0.725067	GCTAGATGCGGTCTCTGCCTGGGCCGGGTAATACCACCGTCGCCCCTTAAGATGAGCTCGCCCCAACGAGGCAGGTAGTGCTCAGTATCTCTATCACTGATAGGGATGTCAATCTCTATCACTGATAGGGAATAGAGTAATTGTTGACAGCTAGCTCAGTCCTAGGTATAATGCTAGCAGTGCAGAGAAAATCGGCCAGTTTTCTCTGCCTGCAGTCCGCATGCCGTGTCGCCCCTTGGGTTCTAACCTGTTGCTATGATTTATGCAGCGGACTGCCTTTCTGGCCAGAGACCGTCT
GGCACTACATCC	CT	CA	0.722204	GCTAGATGCGGTCTCTGCCTGGGCCGGGTAATACCACCAGGCCTCCTAGAGATGAGCTCGCCCCAACGAGGCAGGTAGTGCTCAGTATCTCTATCACTGATAGGGATGTCAATCTCTATCACTGATAGGGAGGCACTACATCCTTGACAGCTAGCTCAGTCCTAGGTATAATGCTAGCAGTGCAGAGAAAATCGGCCAGTTTTCTCTGCCTGCAGTCCGCATGCCGTAGGCCTCCTTGGGTTCTAACCTGTTGCCTTGATTTATGCAGCGGACTGCCTTTCTGGCCAGAGACCGTCT
TTCGTGTTAAAT	CT	AG	0.713447	GCTAGATGCGGTCTCTGCCTGGGCCGGGTAATACCACCGCGGGACCTAGAGATGAGCTCGCCCCAACGAGGCAGGTAGTGCTCAGTATCTCTATCACTGATAGGGATGTCAATCTCTATCACTGATAGGGATTCGTGTTAAATTTGACAGCTAGCTCAGTCCTAGGTATAATGCTAGCAGTGCAGAGAAAATCGGCCAGTTTTCTCTGCCTGCAGTCCGCATGCCGTGCGGGACCTTGGGTTCTAACCTGTTGCCTCTATTTATGCAGCGGACTGCCTTTCTGGCCAGAGACCGTCT
CTGAAGGTAATC	CT	CC	0.71291	GCTAGATGCGGTCTCTGCCTGGGCCGGGTAATACCACCAAACATGCTAGAGATGAGCTCGCCCCAACGAGGCAGGTAGTGCTCAGTATCTCTATCACTGATAGGGATGTCAATCTCTATCACTGATAGGGACTGAAGGTAATCTTGACAGCTAGCTCAGTCCTAGGTATAATGCTAGCAGTGCAGAGAAAATCGGCCAGTTTTCTCTGCCTGCAGTCCGCATGCCGTAAACATGCTTGGGTTCTAACCTGTTGCCTGGATTTATGCAGCGGACTGCCTTTCTGGCCAGAGACCGTCT
AGCTATTGCTCG	CT	CG	0.702259	GCTAGATGCGGTCTCTGCCTGGGCCGGGTAATACCACCGAGTCCACTACAGATGAGCTCGCCCCAACGAGGCAGGTAGTGCTCAGTATCTCTATCACTGATAGGGATGTCAATCTCTATCACTGATAGGGAAGCTATTGCTCGTTGACAGCTAGCTCAGTCCTAGGTATAATGCTAGCAGTGCAGAGAAAATCGGCCAGTTTTCTCTGCCTGCAGTCCGCATGCCGTGAGTCCACTTGGGTTCTAACCTGTTGCGTCGATTTATGCAGCGGACTGCCTTTCTGGCCAGAGACCGTCT
CGTCTCCAAACT	CT	TT	0.690754	GCTAGATGCGGTCTCTGCCTGGGCCGGGTAATACCACCCGAGCCCCTCAAGATGAGCTCGCCCCAACGAGGCAGGTAGTGCTCAGTATCTCTATCACTGATAGGGATGTCAATCTCTATCACTGATAGGGACGTCTCCAAACTTTGACAGCTAGCTCAGTCCTAGGTATAATGCTAGCAGTGCAGAGAAAATCGGCCAGTTTTCTCTGCCTGCAGTCCGCATGCCGTCGAGCCCCTTGGGTTCTAACCTGTTGCTGAAATTTATGCAGCGGACTGCCTTTCTGGCCAGAGACCGTCT
GGTAATTCACCC	GG	CT	0.689078	GCTAGATGCGGTCTCTGCCTGGGCCGGGTAATACCACCGAGTCCACTACAGATGAGCTCGCCCCAACGAGGCAGGTAGTGCTCAGTATCTCTATCACTGATAGGGATGTCAATCTCTATCACTGATAGGGAGGTAATTCACCCTTGACAGCTAGCTCAGTCCTAGGTATAATGCTAGCAGTGCAGAGAAAATCGGCCAGTTTTCTCTGCCTGCAGTCCGCATGCCGTGAGTCCAGGTGGGTTCTAACCTGTTGCGTAGATTTATGCAGCGGACTGCCTTTCTGGCCAGAGACCGTCT
TAATTTGTCTAC	AA	CT	0.688023	GCTAGATGCGGTCTCTGCCTGGGCCGGGTAATACCACCGTCGCCCCTTAAGATGAGCTCGCCCCAACGAGGCAGGTAGTGCTCAGTATCTCTATCACTGATAGGGATGTCAATCTCTATCACTGATAGGGATAATTTGTCTACTTGACAGCTAGCTCAGTCCTAGGTATAATGCTAGCAGTGCAGAGAAAATCGGCCAGTTTTCTCTGCCTGCAGTCCGCATGCCGTGTCGCCCAATGGGTTCTAACCTGTTGCTAAGATTTATGCAGCGGACTGCCTTTCTGGCCAGAGACCGTCT
CAGAATCACGCC	CT	TG	0.682223	GCTAGATGCGGTCTCTGCCTGGGCCGGGTAATACCACCGCGGGACCTAGAGATGAGCTCGCCCCAACGAGGCAGGTAGTGCTCAGTATCTCTATCACTGATAGGGATGTCAATCTCTATCACTGATAGGGACAGAATCACGCCTTGACAGCTAGCTCAGTCCTAGGTATAATGCTAGCAGTGCAGAGAAAATCGGCCAGTTTTCTCTGCCTGCAGTCCGCATGCCGTGCGGGACCTTGGGTTCTAACCTGTTGCCTCAATTTATGCAGCGGACTGCCTTTCTGGCCAGAGACCGTCT
CTCAAGAGCCTC	CT	AT	0.681064	GCTAGATGCGGTCTCTGCCTGGGCCGGGTAATACCACCAAACATGCTAGAGATGAGCTCGCCCCAACGAGGCAGGTAGTGCTCAGTATCTCTATCACTGATAGGGATGTCAATCTCTATCACTGATAGGGACTCAAGAGCCTCTTGACAGCTAGCTCAGTCCTAGGTATAATGCTAGCAGTGCAGAGAAAATCGGCCAGTTTTCTCTGCCTGCAGTCCGCATGCCGTAAACATGCTTGGGTTCTAACCTGTTGCCTATATTTATGCAGCGGACTGCCTTTCTGGCCAGAGACCGTCT
TTGTCAGCTACT	CT	TA	0.680205	GCTAGATGCGGTCTCTGCCTGGGCCGGGTAATACCACCCGAGCCCCTCAAGATGAGCTCGCCCCAACGAGGCAGGTAGTGCTCAGTATCTCTATCACTGATAGGGATGTCAATCTCTATCACTGATAGGGATTGTCAGCTACTTTGACAGCTAGCTCAGTCCTAGGTATAATGCTAGCAGTGCAGAGAAAATCGGCCAGTTTTCTCTGCCTGCAGTCCGCATGCCGTCGAGCCCCTTGGGTTCTAACCTGTTGCTGTAATTTATGCAGCGGACTGCCTTTCTGGCCAGAGACCGTCT
AAGACAGCCGCA	AC	CT	0.674425	GCTAGATGCGGTCTCTGCCTGGGCCGGGTAATACCACCGAGTCCTCTAGAGATGAGCTCGCCCCAACGAGGCAGGTAGTGCTCAGTATCTCTATCACTGATAGGGATGTCAATCTCTATCACTGATAGGGAAAGACAGCCGCATTGACAGCTAGCTCAGTCCTAGGTATAATGCTAGCAGTGCAGAGAAAATCGGCCAGTTTTCTCTGCCTGCAGTCCGCATGCCGTGAGTCCTACTGGGTTCTAACCTGTTGCCTAGATTTATGCAGCGGACTGCCTTTCTGGCCAGAGACCGTCT
TGAAACAGATTG	CT	GA	0.670696	GCTAGATGCGGTCTCTGCCTGGGCCGGGTAATACCACCGAGTCCACTACAGATGAGCTCGCCCCAACGAGGCAGGTAGTGCTCAGTATCTCTATCACTGATAGGGATGTCAATCTCTATCACTGATAGGGATGAAACAGATTGTTGACAGCTAGCTCAGTCCTAGGTATAATGCTAGCAGTGCAGAGAAAATCGGCCAGTTTTCTCTGCCTGCAGTCCGCATGCCGTGAGTCCACTTGGGTTCTAACCTGTTGCGTTCATTTATGCAGCGGACTGCCTTTCTGGCCAGAGACCGTCT
CACAAAGGTTAA	AA	CT	0.668395	GCTAGATGCGGTCTCTGCCTGGGCCGGGTAATACCACCAGGCGGGCTCCAGATGAGCTCGCCCCAACGAGGCAGGTAGTGCTCAGTATCTCTATCACTGATAGGGATGTCAATCTCTATCACTGATAGGGACACAAAGGTTAATTGACAGCTAGCTCAGTCCTAGGTATAATGCTAGCAGTGCAGAGAAAATCGGCCAGTTTTCTCTGCCTGCAGTCCGCATGCCGTAGGCGGGAATGGGTTCTAACCTGTTGCGGAGATTTATGCAGCGGACTGCCTTTCTGGCCAGAGACCGTCT
ATCCCACTCAAT	CT	AA	0.665861	GCTAGATGCGGTCTCTGCCTGGGCCGGGTAATACCACCTGATACCCTACAGATGAGCTCGCCCCAACGAGGCAGGTAGTGCTCAGTATCTCTATCACTGATAGGGATGTCAATCTCTATCACTGATAGGGAATCCCACTCAATTTGACAGCTAGCTCAGTCCTAGGTATAATGCTAGCAGTGCAGAGAAAATCGGCCAGTTTTCTCTGCCTGCAGTCCGCATGCCGTTGATACCCTTGGGTTCTAACCTGTTGCGTTTATTTATGCAGCGGACTGCCTTTCTGGCCAGAGACCGTCT
AATCTCTCTTAC	CT	TT	0.665847	GCTAGATGCGGTCTCTGCCTGGGCCGGGTAATACCACCTCGCGACCTCGAGATGAGCTCGCCCCAACGAGGCAGGTAGTGCTCAGTATCTCTATCACTGATAGGGATGTCAATCTCTATCACTGATAGGGAAATCTCTCTTACTTGACAGCTAGCTCAGTCCTAGGTATAATGCTAGCAGTGCAGAGAAAATCGGCCAGTTTTCTCTGCCTGCAGTCCGCATGCCGTTCGCGACCTTGGGTTCTAACCTGTTGCCGAAATTTATGCAGCGGACTGCCTTTCTGGCCAGAGACCGTCT
CCACCTAGTCAG	CT	AG	0.651527	GCTAGATGCGGTCTCTGCCTGGGCCGGGTAATACCACCGGGAGCCCTCAAGATGAGCTCGCCCCAACGAGGCAGGTAGTGCTCAGTATCTCTATCACTGATAGGGATGTCAATCTCTATCACTGATAGGGACCACCTAGTCAGTTGACAGCTAGCTCAGTCCTAGGTATAATGCTAGCAGTGCAGAGAAAATCGGCCAGTTTTCTCTGCCTGCAGTCCGCATGCCGTGGGAGCCCTTGGGTTCTAACCTGTTGCTGCTATTTATGCAGCGGACTGCCTTTCTGGCCAGAGACCGTCT
TTTCGGCATAAC	CT	CC	0.651226	GCTAGATGCGGTCTCTGCCTGGGCCGGGTAATACCACCTGATACCCTACAGATGAGCTCGCCCCAACGAGGCAGGTAGTGCTCAGTATCTCTATCACTGATAGGGATGTCAATCTCTATCACTGATAGGGATTTCGGCATAACTTGACAGCTAGCTCAGTCCTAGGTATAATGCTAGCAGTGCAGAGAAAATCGGCCAGTTTTCTCTGCCTGCAGTCCGCATGCCGTTGATACCCTTGGGTTCTAACCTGTTGCGTGGATTTATGCAGCGGACTGCCTTTCTGGCCAGAGACCGTCT
GGCTTATAGTCA	GA	CT	0.646955	GCTAGATGCGGTCTCTGCCTGGGCCGGGTAATACCACCATGTCCCCTGAAGATGAGCTCGCCCCAACGAGGCAGGTAGTGCTCAGTATCTCTATCACTGATAGGGATGTCAATCTCTATCACTGATAGGGAGGCTTATAGTCATTGACAGCTAGCTCAGTCCTAGGTATAATGCTAGCAGTGCAGAGAAAATCGGCCAGTTTTCTCTGCCTGCAGTCCGCATGCCGTATGTCCCGATGGGTTCTAACCTGTTGCTCAGATTTATGCAGCGGACTGCCTTTCTGGCCAGAGACCGTCT
GACACATCACTA	TG	TG	0.645685	GCTAGATGCGGTCTCTGCCTGGGCCGGGTAATACCACCCGAGCCCCTCAAGATGAGCTCGCCCCAACGAGGCAGGTAGTGCTCAGTATCTCTATCACTGATAGGGATGTCAATCTCTATCACTGATAGGGAGACACATCACTATTGACAGCTAGCTCAGTCCTAGGTATAATGCTAGCAGTGCAGAGAAAATCGGCCAGTTTTCTCTGCCTGCAGTCCGCATGCCGTCGAGCCCTGTGGGTTCTAACCTGTTGCTGCAATTTATGCAGCGGACTGCCTTTCTGGCCAGAGACCGTCT
AACAAGGCTTTG	CT	AC	0.64418	GCTAGATGCGGTCTCTGCCTGGGCCGGGTAATACCACCGTCGCCCCTTAAGATGAGCTCGCCCCAACGAGGCAGGTAGTGCTCAGTATCTCTATCACTGATAGGGATGTCAATCTCTATCACTGATAGGGAAACAAGGCTTTGTTGACAGCTAGCTCAGTCCTAGGTATAATGCTAGCAGTGCAGAGAAAATCGGCCAGTTTTCTCTGCCTGCAGTCCGCATGCCGTGTCGCCCCTTGGGTTCTAACCTGTTGCTAGTATTTATGCAGCGGACTGCCTTTCTGGCCAGAGACCGTCT
TTTATGCGGTGT	CT	TC	0.643302	GCTAGATGCGGTCTCTGCCTGGGCCGGGTAATACCACCAGGAGGTCTAGAGATGAGCTCGCCCCAACGAGGCAGGTAGTGCTCAGTATCTCTATCACTGATAGGGATGTCAATCTCTATCACTGATAGGGATTTATGCGGTGTTTGACAGCTAGCTCAGTCCTAGGTATAATGCTAGCAGTGCAGAGAAAATCGGCCAGTTTTCTCTGCCTGCAGTCCGCATGCCGTAGGAGGTCTTGGGTTCTAACCTGTTGCCTGAATTTATGCAGCGGACTGCCTTTCTGGCCAGAGACCGTCT
CCTGGTCCGTTA	AT	AT	0.642684	GCTAGATGCGGTCTCTGCCTGGGCCGGGTAATACCACCAGGAGGTCTAGAGATGAGCTCGCCCCAACGAGGCAGGTAGTGCTCAGTATCTCTATCACTGATAGGGATGTCAATCTCTATCACTGATAGGGACCTGGTCCGTTATTGACAGCTAGCTCAGTCCTAGGTATAATGCTAGCAGTGCAGAGAAAATCGGCCAGTTTTCTCTGCCTGCAGTCCGCATGCCGTAGGAGGTATTGGGTTCTAACCTGTTGCCTATATTTATGCAGCGGACTGCCTTTCTGGCCAGAGACCGTCT
ATTAAGTGAATC	AG	CT	0.641653	GCTAGATGCGGTCTCTGCCTGGGCCGGGTAATACCACCGCGCGACCTAAAGATGAGCTCGCCCCAACGAGGCAGGTAGTGCTCAGTATCTCTATCACTGATAGGGATGTCAATCTCTATCACTGATAGGGAATTAAGTGAATCTTGACAGCTAGCTCAGTCCTAGGTATAATGCTAGCAGTGCAGAGAAAATCGGCCAGTTTTCTCTGCCTGCAGTCCGCATGCCGTGCGCGACAGTGGGTTCTAACCTGTTGCTTAGATTTATGCAGCGGACTGCCTTTCTGGCCAGAGACCGTCT
ATTAGCGCAAGG	CT	AC	0.638785	GCTAGATGCGGTCTCTGCCTGGGCCGGGTAATACCACCAAACACACTAGAGATGAGCTCGCCCCAACGAGGCAGGTAGTGCTCAGTATCTCTATCACTGATAGGGATGTCAATCTCTATCACTGATAGGGAATTAGCGCAAGGTTGACAGCTAGCTCAGTCCTAGGTATAATGCTAGCAGTGCAGAGAAAATCGGCCAGTTTTCTCTGCCTGCAGTCCGCATGCCGTAAACACACTTGGGTTCTAACCTGTTGCCTGTATTTATGCAGCGGACTGCCTTTCTGGCCAGAGACCGTCT
ATACTGATTCTG	CC	CC	0.637604	GCTAGATGCGGTCTCTGCCTGGGCCGGGTAATACCACCCATATTACTAGAGATGAGCTCGCCCCAACGAGGCAGGTAGTGCTCAGTATCTCTATCACTGATAGGGATGTCAATCTCTATCACTGATAGGGAATACTGATTCTGTTGACAGCTAGCTCAGTCCTAGGTATAATGCTAGCAGTGCAGAGAAAATCGGCCAGTTTTCTCTGCCTGCAGTCCGCATGCCGTCATATTACCTGGGTTCTAACCTGTTGCCTGGATTTATGCAGCGGACTGCCTTTCTGGCCAGAGACCGTCT
GATATTGTCGCG	AT	CT	0.636786	GCTAGATGCGGTCTCTGCCTGGGCCGGGTAATACCACCGGGCGGACTCCAGATGAGCTCGCCCCAACGAGGCAGGTAGTGCTCAGTATCTCTATCACTGATAGGGATGTCAATCTCTATCACTGATAGGGAGATATTGTCGCGTTGACAGCTAGCTCAGTCCTAGGTATAATGCTAGCAGTGCAGAGAAAATCGGCCAGTTTTCTCTGCCTGCAGTCCGCATGCCGTGGGCGGAATTGGGTTCTAACCTGTTGCGGAGATTTATGCAGCGGACTGCCTTTCTGGCCAGAGACCGTCT
ATACATATCGAG	CT	TA	0.634767	GCTAGATGCGGTCTCTGCCTGGGCCGGGTAATACCACCAGGCCTCCTAGAGATGAGCTCGCCCCAACGAGGCAGGTAGTGCTCAGTATCTCTATCACTGATAGGGATGTCAATCTCTATCACTGATAGGGAATACATATCGAGTTGACAGCTAGCTCAGTCCTAGGTATAATGCTAGCAGTGCAGAGAAAATCGGCCAGTTTTCTCTGCCTGCAGTCCGCATGCCGTAGGCCTCCTTGGGTTCTAACCTGTTGCCTTAATTTATGCAGCGGACTGCCTTTCTGGCCAGAGACCGTCT
CTCGTATCCTCG	CC	CT	0.632958	GCTAGATGCGGTCTCTGCCTGGGCCGGGTAATACCACCAAACACACTAGAGATGAGCTCGCCCCAACGAGGCAGGTAGTGCTCAGTATCTCTATCACTGATAGGGATGTCAATCTCTATCACTGATAGGGACTCGTATCCTCGTTGACAGCTAGCTCAGTCCTAGGTATAATGCTAGCAGTGCAGAGAAAATCGGCCAGTTTTCTCTGCCTGCAGTCCGCATGCCGTAAACACACCTGGGTTCTAACCTGTTGCCTAGATTTATGCAGCGGACTGCCTTTCTGGCCAGAGACCGTCT
ACGACTTTACAG	TT	TT	0.63151	GCTAGATGCGGTCTCTGCCTGGGCCGGGTAATACCACCAAACATGCTAGAGATGAGCTCGCCCCAACGAGGCAGGTAGTGCTCAGTATCTCTATCACTGATAGGGATGTCAATCTCTATCACTGATAGGGAACGACTTTACAGTTGACAGCTAGCTCAGTCCTAGGTATAATGCTAGCAGTGCAGAGAAAATCGGCCAGTTTTCTCTGCCTGCAGTCCGCATGCCGTAAACATGTTTGGGTTCTAACCTGTTGCCTAAATTTATGCAGCGGACTGCCTTTCTGGCCAGAGACCGTCT
GCATGTGCTTGT	CT	GG	0.628732	GCTAGATGCGGTCTCTGCCTGGGCCGGGTAATACCACCTGATACCCTACAGATGAGCTCGCCCCAACGAGGCAGGTAGTGCTCAGTATCTCTATCACTGATAGGGATGTCAATCTCTATCACTGATAGGGAGCATGTGCTTGTTTGACAGCTAGCTCAGTCCTAGGTATAATGCTAGCAGTGCAGAGAAAATCGGCCAGTTTTCTCTGCCTGCAGTCCGCATGCCGTTGATACCCTTGGGTTCTAACCTGTTGCGTCCATTTATGCAGCGGACTGCCTTTCTGGCCAGAGACCGTCT
CTAAAATGACGC	CT	AT	0.623677	GCTAGATGCGGTCTCTGCCTGGGCCGGGTAATACCACCTGATACCCTACAGATGAGCTCGCCCCAACGAGGCAGGTAGTGCTCAGTATCTCTATCACTGATAGGGATGTCAATCTCTATCACTGATAGGGACTAAAATGACGCTTGACAGCTAGCTCAGTCCTAGGTATAATGCTAGCAGTGCAGAGAAAATCGGCCAGTTTTCTCTGCCTGCAGTCCGCATGCCGTTGATACCCTTGGGTTCTAACCTGTTGCGTATATTTATGCAGCGGACTGCCTTTCTGGCCAGAGACCGTCT
ACGACGTGAGCT	TG	TG	0.623103	GCTAGATGCGGTCTCTGCCTGGGCCGGGTAATACCACCTAGAGGGCTCCAGATGAGCTCGCCCCAACGAGGCAGGTAGTGCTCAGTATCTCTATCACTGATAGGGATGTCAATCTCTATCACTGATAGGGAACGACGTGAGCTTTGACAGCTAGCTCAGTCCTAGGTATAATGCTAGCAGTGCAGAGAAAATCGGCCAGTTTTCTCTGCCTGCAGTCCGCATGCCGTTAGAGGGTGTGGGTTCTAACCTGTTGCGGCAATTTATGCAGCGGACTGCCTTTCTGGCCAGAGACCGTCT
TCCTTGACTGTC	CT	AG	0.623047	GCTAGATGCGGTCTCTGCCTGGGCCGGGTAATACCACCTAGAGGGCTCCAGATGAGCTCGCCCCAACGAGGCAGGTAGTGCTCAGTATCTCTATCACTGATAGGGATGTCAATCTCTATCACTGATAGGGATCCTTGACTGTCTTGACAGCTAGCTCAGTCCTAGGTATAATGCTAGCAGTGCAGAGAAAATCGGCCAGTTTTCTCTGCCTGCAGTCCGCATGCCGTTAGAGGGCTTGGGTTCTAACCTGTTGCGGCTATTTATGCAGCGGACTGCCTTTCTGGCCAGAGACCGTCT
ACCGGAGTAAAC	TT	TT	0.622443	GCTAGATGCGGTCTCTGCCTGGGCCGGGTAATACCACCGGTGCCCCTCGAGATGAGCTCGCCCCAACGAGGCAGGTAGTGCTCAGTATCTCTATCACTGATAGGGATGTCAATCTCTATCACTGATAGGGAACCGGAGTAAACTTGACAGCTAGCTCAGTCCTAGGTATAATGCTAGCAGTGCAGAGAAAATCGGCCAGTTTTCTCTGCCTGCAGTCCGCATGCCGTGGTGCCCTTTGGGTTCTAACCTGTTGCCGAAATTTATGCAGCGGACTGCCTTTCTGGCCAGAGACCGTCT
CTCATAGGTAGG	CG	CT	0.622132	GCTAGATGCGGTCTCTGCCTGGGCCGGGTAATACCACCAAACACACTAGAGATGAGCTCGCCCCAACGAGGCAGGTAGTGCTCAGTATCTCTATCACTGATAGGGATGTCAATCTCTATCACTGATAGGGACTCATAGGTAGGTTGACAGCTAGCTCAGTCCTAGGTATAATGCTAGCAGTGCAGAGAAAATCGGCCAGTTTTCTCTGCCTGCAGTCCGCATGCCGTAAACACACGTGGGTTCTAACCTGTTGCCTAGATTTATGCAGCGGACTGCCTTTCTGGCCAGAGACCGTCT
ACCACATATGAA	GA	CT	0.619948	GCTAGATGCGGTCTCTGCCTGGGCCGGGTAATACCACCGAGTCCTCTAGAGATGAGCTCGCCCCAACGAGGCAGGTAGTGCTCAGTATCTCTATCACTGATAGGGATGTCAATCTCTATCACTGATAGGGAACCACATATGAATTGACAGCTAGCTCAGTCCTAGGTATAATGCTAGCAGTGCAGAGAAAATCGGCCAGTTTTCTCTGCCTGCAGTCCGCATGCCGTGAGTCCTGATGGGTTCTAACCTGTTGCCTAGATTTATGCAGCGGACTGCCTTTCTGGCCAGAGACCGTCT
ATCAGAGTGCCG	CT	TA	0.602268	GCTAGATGCGGTCTCTGCCTGGGCCGGGTAATACCACCCGCGCCCCTCCAGATGAGCTCGCCCCAACGAGGCAGGTAGTGCTCAGTATCTCTATCACTGATAGGGATGTCAATCTCTATCACTGATAGGGAATCAGAGTGCCGTTGACAGCTAGCTCAGTCCTAGGTATAATGCTAGCAGTGCAGAGAAAATCGGCCAGTTTTCTCTGCCTGCAGTCCGCATGCCGTCGCGCCCCTTGGGTTCTAACCTGTTGCGGTAATTTATGCAGCGGACTGCCTTTCTGGCCAGAGACCGTCT
TTCGGATACCCT	CT	TG	0.601369	GCTAGATGCGGTCTCTGCCTGGGCCGGGTAATACCACCAAACAGTCTAGAGATGAGCTCGCCCCAACGAGGCAGGTAGTGCTCAGTATCTCTATCACTGATAGGGATGTCAATCTCTATCACTGATAGGGATTCGGATACCCTTTGACAGCTAGCTCAGTCCTAGGTATAATGCTAGCAGTGCAGAGAAAATCGGCCAGTTTTCTCTGCCTGCAGTCCGCATGCCGTAAACAGTCTTGGGTTCTAACCTGTTGCCTCAATTTATGCAGCGGACTGCCTTTCTGGCCAGAGACCGTCT
ACTAAATCTACC	CT	AT	0.599101	GCTAGATGCGGTCTCTGCCTGGGCCGGGTAATACCACCGGGAGCCCTCAAGATGAGCTCGCCCCAACGAGGCAGGTAGTGCTCAGTATCTCTATCACTGATAGGGATGTCAATCTCTATCACTGATAGGGAACTAAATCTACCTTGACAGCTAGCTCAGTCCTAGGTATAATGCTAGCAGTGCAGAGAAAATCGGCCAGTTTTCTCTGCCTGCAGTCCGCATGCCGTGGGAGCCCTTGGGTTCTAACCTGTTGCTGATATTTATGCAGCGGACTGCCTTTCTGGCCAGAGACCGTCT
CATATTATGATC	GG	GG	0.596383	GCTAGATGCGGTCTCTGCCTGGGCCGGGTAATACCACCGAGCCCACTAGAGATGAGCTCGCCCCAACGAGGCAGGTAGTGCTCAGTATCTCTATCACTGATAGGGATGTCAATCTCTATCACTGATAGGGACATATTATGATCTTGACAGCTAGCTCAGTCCTAGGTATAATGCTAGCAGTGCAGAGAAAATCGGCCAGTTTTCTCTGCCTGCAGTCCGCATGCCGTGAGCCCAGGTGGGTTCTAACCTGTTGCCTCCATTTATGCAGCGGACTGCCTTTCTGGCCAGAGACCGTCT
GCAGACCTAGCT	GT	GT	0.593476	GCTAGATGCGGTCTCTGCCTGGGCCGGGTAATACCACCGGGCGTGCTAGAGATGAGCTCGCCCCAACGAGGCAGGTAGTGCTCAGTATCTCTATCACTGATAGGGATGTCAATCTCTATCACTGATAGGGAGCAGACCTAGCTTTGACAGCTAGCTCAGTCCTAGGTATAATGCTAGCAGTGCAGAGAAAATCGGCCAGTTTTCTCTGCCTGCAGTCCGCATGCCGTGGGCGTGGTTGGGTTCTAACCTGTTGCCTACATTTATGCAGCGGACTGCCTTTCTGGCCAGAGACCGTCT
GAAGCATGTACA	CT	TG	0.593125	GCTAGATGCGGTCTCTGCCTGGGCCGGGTAATACCACCGAGCCCACTAGAGATGAGCTCGCCCCAACGAGGCAGGTAGTGCTCAGTATCTCTATCACTGATAGGGATGTCAATCTCTATCACTGATAGGGAGAAGCATGTACATTGACAGCTAGCTCAGTCCTAGGTATAATGCTAGCAGTGCAGAGAAAATCGGCCAGTTTTCTCTGCCTGCAGTCCGCATGCCGTGAGCCCACTTGGGTTCTAACCTGTTGCCTCAATTTATGCAGCGGACTGCCTTTCTGGCCAGAGACCGTCT
GTAATTCCATTG	CT	GC	0.591516	GCTAGATGCGGTCTCTGCCTGGGCCGGGTAATACCACCCGCGCCCCTCCAGATGAGCTCGCCCCAACGAGGCAGGTAGTGCTCAGTATCTCTATCACTGATAGGGATGTCAATCTCTATCACTGATAGGGAGTAATTCCATTGTTGACAGCTAGCTCAGTCCTAGGTATAATGCTAGCAGTGCAGAGAAAATCGGCCAGTTTTCTCTGCCTGCAGTCCGCATGCCGTCGCGCCCCTTGGGTTCTAACCTGTTGCGGGCATTTATGCAGCGGACTGCCTTTCTGGCCAGAGACCGTCT
TAGTTGCCTGAG	CT	CA	0.58859	GCTAGATGCGGTCTCTGCCTGGGCCGGGTAATACCACCGGGAGCCCTCAAGATGAGCTCGCCCCAACGAGGCAGGTAGTGCTCAGTATCTCTATCACTGATAGGGATGTCAATCTCTATCACTGATAGGGATAGTTGCCTGAGTTGACAGCTAGCTCAGTCCTAGGTATAATGCTAGCAGTGCAGAGAAAATCGGCCAGTTTTCTCTGCCTGCAGTCCGCATGCCGTGGGAGCCCTTGGGTTCTAACCTGTTGCTGTGATTTATGCAGCGGACTGCCTTTCTGGCCAGAGACCGTCT
TATATCGATTCA	CG	CT	0.587262	GCTAGATGCGGTCTCTGCCTGGGCCGGGTAATACCACCCGAGCCCCTCAAGATGAGCTCGCCCCAACGAGGCAGGTAGTGCTCAGTATCTCTATCACTGATAGGGATGTCAATCTCTATCACTGATAGGGATATATCGATTCATTGACAGCTAGCTCAGTCCTAGGTATAATGCTAGCAGTGCAGAGAAAATCGGCCAGTTTTCTCTGCCTGCAGTCCGCATGCCGTCGAGCCCCGTGGGTTCTAACCTGTTGCTGAGATTTATGCAGCGGACTGCCTTTCTGGCCAGAGACCGTCT
ACATTATCACAT	GT	CT	0.586294	GCTAGATGCGGTCTCTGCCTGGGCCGGGTAATACCACCGAGGCCTCTTGAGATGAGCTCGCCCCAACGAGGCAGGTAGTGCTCAGTATCTCTATCACTGATAGGGATGTCAATCTCTATCACTGATAGGGAACATTATCACATTTGACAGCTAGCTCAGTCCTAGGTATAATGCTAGCAGTGCAGAGAAAATCGGCCAGTTTTCTCTGCCTGCAGTCCGCATGCCGTGAGGCCTGTTGGGTTCTAACCTGTTGCCAAGATTTATGCAGCGGACTGCCTTTCTGGCCAGAGACCGTCT
CGAAACACCTGG	CA	CA	0.57863	GCTAGATGCGGTCTCTGCCTGGGCCGGGTAATACCACCTGTATTCCTAGAGATGAGCTCGCCCCAACGAGGCAGGTAGTGCTCAGTATCTCTATCACTGATAGGGATGTCAATCTCTATCACTGATAGGGACGAAACACCTGGTTGACAGCTAGCTCAGTCCTAGGTATAATGCTAGCAGTGCAGAGAAAATCGGCCAGTTTTCTCTGCCTGCAGTCCGCATGCCGTTGTATTCCATGGGTTCTAACCTGTTGCCTTGATTTATGCAGCGGACTGCCTTTCTGGCCAGAGACCGTCT
TGCGGGTTTCAT	CT	TC	0.57755	GCTAGATGCGGTCTCTGCCTGGGCCGGGTAATACCACCAGGCCTCCTAGAGATGAGCTCGCCCCAACGAGGCAGGTAGTGCTCAGTATCTCTATCACTGATAGGGATGTCAATCTCTATCACTGATAGGGATGCGGGTTTCATTTGACAGCTAGCTCAGTCCTAGGTATAATGCTAGCAGTGCAGAGAAAATCGGCCAGTTTTCTCTGCCTGCAGTCCGCATGCCGTAGGCCTCCTTGGGTTCTAACCTGTTGCCTGAATTTATGCAGCGGACTGCCTTTCTGGCCAGAGACCGTCT
ACTTACGTCCCA	CT	AT	0.576282	GCTAGATGCGGTCTCTGCCTGGGCCGGGTAATACCACCAGGCCTCCTAGAGATGAGCTCGCCCCAACGAGGCAGGTAGTGCTCAGTATCTCTATCACTGATAGGGATGTCAATCTCTATCACTGATAGGGAACTTACGTCCCATTGACAGCTAGCTCAGTCCTAGGTATAATGCTAGCAGTGCAGAGAAAATCGGCCAGTTTTCTCTGCCTGCAGTCCGCATGCCGTAGGCCTCCTTGGGTTCTAACCTGTTGCCTATATTTATGCAGCGGACTGCCTTTCTGGCCAGAGACCGTCT
TATCTGTTGAAG	AT	AT	0.573946	GCTAGATGCGGTCTCTGCCTGGGCCGGGTAATACCACCGGGAGCCCTCAAGATGAGCTCGCCCCAACGAGGCAGGTAGTGCTCAGTATCTCTATCACTGATAGGGATGTCAATCTCTATCACTGATAGGGATATCTGTTGAAGTTGACAGCTAGCTCAGTCCTAGGTATAATGCTAGCAGTGCAGAGAAAATCGGCCAGTTTTCTCTGCCTGCAGTCCGCATGCCGTGGGAGCCATTGGGTTCTAACCTGTTGCTGATATTTATGCAGCGGACTGCCTTTCTGGCCAGAGACCGTCT
AAAGCCTCTCCG	CT	CC	0.573785	GCTAGATGCGGTCTCTGCCTGGGCCGGGTAATACCACCTTATAAACTAGAGATGAGCTCGCCCCAACGAGGCAGGTAGTGCTCAGTATCTCTATCACTGATAGGGATGTCAATCTCTATCACTGATAGGGAAAAGCCTCTCCGTTGACAGCTAGCTCAGTCCTAGGTATAATGCTAGCAGTGCAGAGAAAATCGGCCAGTTTTCTCTGCCTGCAGTCCGCATGCCGTTTATAAACTTGGGTTCTAACCTGTTGCCTGGATTTATGCAGCGGACTGCCTTTCTGGCCAGAGACCGTCT
CTGGCTCGAAAG	CT	GA	0.572132	GCTAGATGCGGTCTCTGCCTGGGCCGGGTAATACCACCAAACATGCTAGAGATGAGCTCGCCCCAACGAGGCAGGTAGTGCTCAGTATCTCTATCACTGATAGGGATGTCAATCTCTATCACTGATAGGGACTGGCTCGAAAGTTGACAGCTAGCTCAGTCCTAGGTATAATGCTAGCAGTGCAGAGAAAATCGGCCAGTTTTCTCTGCCTGCAGTCCGCATGCCGTAAACATGCTTGGGTTCTAACCTGTTGCCTTCATTTATGCAGCGGACTGCCTTTCTGGCCAGAGACCGTCT
TGCTACACGTCC	AT	CT	0.570616	GCTAGATGCGGTCTCTGCCTGGGCCGGGTAATACCACCAAACAGTCTAGAGATGAGCTCGCCCCAACGAGGCAGGTAGTGCTCAGTATCTCTATCACTGATAGGGATGTCAATCTCTATCACTGATAGGGATGCTACACGTCCTTGACAGCTAGCTCAGTCCTAGGTATAATGCTAGCAGTGCAGAGAAAATCGGCCAGTTTTCTCTGCCTGCAGTCCGCATGCCGTAAACAGTATTGGGTTCTAACCTGTTGCCTAGATTTATGCAGCGGACTGCCTTTCTGGCCAGAGACCGTCT
CAGATAAGTGGG	CT	CC	0.569596	GCTAGATGCGGTCTCTGCCTGGGCCGGGTAATACCACCATGCTTTCTAGAGATGAGCTCGCCCCAACGAGGCAGGTAGTGCTCAGTATCTCTATCACTGATAGGGATGTCAATCTCTATCACTGATAGGGACAGATAAGTGGGTTGACAGCTAGCTCAGTCCTAGGTATAATGCTAGCAGTGCAGAGAAAATCGGCCAGTTTTCTCTGCCTGCAGTCCGCATGCCGTATGCTTTCTTGGGTTCTAACCTGTTGCCTGGATTTATGCAGCGGACTGCCTTTCTGGCCAGAGACCGTCT
CGCCTAAGAGGT	CC	CT	0.566083	GCTAGATGCGGTCTCTGCCTGGGCCGGGTAATACCACCTGATACCCTACAGATGAGCTCGCCCCAACGAGGCAGGTAGTGCTCAGTATCTCTATCACTGATAGGGATGTCAATCTCTATCACTGATAGGGACGCCTAAGAGGTTTGACAGCTAGCTCAGTCCTAGGTATAATGCTAGCAGTGCAGAGAAAATCGGCCAGTTTTCTCTGCCTGCAGTCCGCATGCCGTTGATACCCCTGGGTTCTAACCTGTTGCGTAGATTTATGCAGCGGACTGCCTTTCTGGCCAGAGACCGTCT
TATGGCTAATAA	CT	GA	0.56378	GCTAGATGCGGTCTCTGCCTGGGCCGGGTAATACCACCGGGCGTGCTAGAGATGAGCTCGCCCCAACGAGGCAGGTAGTGCTCAGTATCTCTATCACTGATAGGGATGTCAATCTCTATCACTGATAGGGATATGGCTAATAATTGACAGCTAGCTCAGTCCTAGGTATAATGCTAGCAGTGCAGAGAAAATCGGCCAGTTTTCTCTGCCTGCAGTCCGCATGCCGTGGGCGTGCTTGGGTTCTAACCTGTTGCCTTCATTTATGCAGCGGACTGCCTTTCTGGCCAGAGACCGTCT
CTCATTACCCCG	CC	CC	0.561449	GCTAGATGCGGTCTCTGCCTGGGCCGGGTAATACCACCGAGTCCTCTAGAGATGAGCTCGCCCCAACGAGGCAGGTAGTGCTCAGTATCTCTATCACTGATAGGGATGTCAATCTCTATCACTGATAGGGACTCATTACCCCGTTGACAGCTAGCTCAGTCCTAGGTATAATGCTAGCAGTGCAGAGAAAATCGGCCAGTTTTCTCTGCCTGCAGTCCGCATGCCGTGAGTCCTCCTGGGTTCTAACCTGTTGCCTGGATTTATGCAGCGGACTGCCTTTCTGGCCAGAGACCGTCT
TGTTAATCATGT	GG	CT	0.557127	GCTAGATGCGGTCTCTGCCTGGGCCGGGTAATACCACCCGCGCCCCTCCAGATGAGCTCGCCCCAACGAGGCAGGTAGTGCTCAGTATCTCTATCACTGATAGGGATGTCAATCTCTATCACTGATAGGGATGTTAATCATGTTTGACAGCTAGCTCAGTCCTAGGTATAATGCTAGCAGTGCAGAGAAAATCGGCCAGTTTTCTCTGCCTGCAGTCCGCATGCCGTCGCGCCCGGTGGGTTCTAACCTGTTGCGGAGATTTATGCAGCGGACTGCCTTTCTGGCCAGAGACCGTCT
TTAGGTCGTACT	AC	CT	0.555157	GCTAGATGCGGTCTCTGCCTGGGCCGGGTAATACCACCAGGCGGGCTCCAGATGAGCTCGCCCCAACGAGGCAGGTAGTGCTCAGTATCTCTATCACTGATAGGGATGTCAATCTCTATCACTGATAGGGATTAGGTCGTACTTTGACAGCTAGCTCAGTCCTAGGTATAATGCTAGCAGTGCAGAGAAAATCGGCCAGTTTTCTCTGCCTGCAGTCCGCATGCCGTAGGCGGGACTGGGTTCTAACCTGTTGCGGAGATTTATGCAGCGGACTGCCTTTCTGGCCAGAGACCGTCT
GGGTTTCGGTCT	GA	CT	0.554764	GCTAGATGCGGTCTCTGCCTGGGCCGGGTAATACCACCAGGCGGGCTCCAGATGAGCTCGCCCCAACGAGGCAGGTAGTGCTCAGTATCTCTATCACTGATAGGGATGTCAATCTCTATCACTGATAGGGAGGGTTTCGGTCTTTGACAGCTAGCTCAGTCCTAGGTATAATGCTAGCAGTGCAGAGAAAATCGGCCAGTTTTCTCTGCCTGCAGTCCGCATGCCGTAGGCGGGGATGGGTTCTAACCTGTTGCGGAGATTTATGCAGCGGACTGCCTTTCTGGCCAGAGACCGTCT
TGTACACTCGCT	CT	GT	0.552619	GCTAGATGCGGTCTCTGCCTGGGCCGGGTAATACCACCAAACAGTCTAGAGATGAGCTCGCCCCAACGAGGCAGGTAGTGCTCAGTATCTCTATCACTGATAGGGATGTCAATCTCTATCACTGATAGGGATGTACACTCGCTTTGACAGCTAGCTCAGTCCTAGGTATAATGCTAGCAGTGCAGAGAAAATCGGCCAGTTTTCTCTGCCTGCAGTCCGCATGCCGTAAACAGTCTTGGGTTCTAACCTGTTGCCTACATTTATGCAGCGGACTGCCTTTCTGGCCAGAGACCGTCT
ATGACTAGGTAA	GC	GC	0.552308	GCTAGATGCGGTCTCTGCCTGGGCCGGGTAATACCACCCGCGCCCCTCCAGATGAGCTCGCCCCAACGAGGCAGGTAGTGCTCAGTATCTCTATCACTGATAGGGATGTCAATCTCTATCACTGATAGGGAATGACTAGGTAATTGACAGCTAGCTCAGTCCTAGGTATAATGCTAGCAGTGCAGAGAAAATCGGCCAGTTTTCTCTGCCTGCAGTCCGCATGCCGTCGCGCCCGCTGGGTTCTAACCTGTTGCGGGCATTTATGCAGCGGACTGCCTTTCTGGCCAGAGACCGTCT
TAGTTGCATGCC	CT	CC	0.551308	GCTAGATGCGGTCTCTGCCTGGGCCGGGTAATACCACCAGGAGGTCTAGAGATGAGCTCGCCCCAACGAGGCAGGTAGTGCTCAGTATCTCTATCACTGATAGGGATGTCAATCTCTATCACTGATAGGGATAGTTGCATGCCTTGACAGCTAGCTCAGTCCTAGGTATAATGCTAGCAGTGCAGAGAAAATCGGCCAGTTTTCTCTGCCTGCAGTCCGCATGCCGTAGGAGGTCTTGGGTTCTAACCTGTTGCCTGGATTTATGCAGCGGACTGCCTTTCTGGCCAGAGACCGTCT
CCAGAGTGTGGT	CC	CT	0.549718	GCTAGATGCGGTCTCTGCCTGGGCCGGGTAATACCACCAAACATGCTAGAGATGAGCTCGCCCCAACGAGGCAGGTAGTGCTCAGTATCTCTATCACTGATAGGGATGTCAATCTCTATCACTGATAGGGACCAGAGTGTGGTTTGACAGCTAGCTCAGTCCTAGGTATAATGCTAGCAGTGCAGAGAAAATCGGCCAGTTTTCTCTGCCTGCAGTCCGCATGCCGTAAACATGCCTGGGTTCTAACCTGTTGCCTAGATTTATGCAGCGGACTGCCTTTCTGGCCAGAGACCGTCT
AACAGATTATCA	GT	CT	0.54628	GCTAGATGCGGTCTCTGCCTGGGCCGGGTAATACCACCGGCTCCCCTCCAGATGAGCTCGCCCCAACGAGGCAGGTAGTGCTCAGTATCTCTATCACTGATAGGGATGTCAATCTCTATCACTGATAGGGAAACAGATTATCATTGACAGCTAGCTCAGTCCTAGGTATAATGCTAGCAGTGCAGAGAAAATCGGCCAGTTTTCTCTGCCTGCAGTCCGCATGCCGTGGCTCCCGTTGGGTTCTAACCTGTTGCGGAGATTTATGCAGCGGACTGCCTTTCTGGCCAGAGACCGTCT
AAAGCTGGAGAT	CT	AG	0.544985	GCTAGATGCGGTCTCTGCCTGGGCCGGGTAATACCACCGGACACCCTAGAGATGAGCTCGCCCCAACGAGGCAGGTAGTGCTCAGTATCTCTATCACTGATAGGGATGTCAATCTCTATCACTGATAGGGAAAAGCTGGAGATTTGACAGCTAGCTCAGTCCTAGGTATAATGCTAGCAGTGCAGAGAAAATCGGCCAGTTTTCTCTGCCTGCAGTCCGCATGCCGTGGACACCCTTGGGTTCTAACCTGTTGCCTCTATTTATGCAGCGGACTGCCTTTCTGGCCAGAGACCGTCT
GGAAGATTACTG	AC	AC	0.539869	GCTAGATGCGGTCTCTGCCTGGGCCGGGTAATACCACCGGACACCCTAGAGATGAGCTCGCCCCAACGAGGCAGGTAGTGCTCAGTATCTCTATCACTGATAGGGATGTCAATCTCTATCACTGATAGGGAGGAAGATTACTGTTGACAGCTAGCTCAGTCCTAGGTATAATGCTAGCAGTGCAGAGAAAATCGGCCAGTTTTCTCTGCCTGCAGTCCGCATGCCGTGGACACCACTGGGTTCTAACCTGTTGCCTGTATTTATGCAGCGGACTGCCTTTCTGGCCAGAGACCGTCT
ACGCAGTACTAA	GA	CT	0.539317	GCTAGATGCGGTCTCTGCCTGGGCCGGGTAATACCACCGGGCGGACTCCAGATGAGCTCGCCCCAACGAGGCAGGTAGTGCTCAGTATCTCTATCACTGATAGGGATGTCAATCTCTATCACTGATAGGGAACGCAGTACTAATTGACAGCTAGCTCAGTCCTAGGTATAATGCTAGCAGTGCAGAGAAAATCGGCCAGTTTTCTCTGCCTGCAGTCCGCATGCCGTGGGCGGAGATGGGTTCTAACCTGTTGCGGAGATTTATGCAGCGGACTGCCTTTCTGGCCAGAGACCGTCT
CAGTTAAGTCAT	CT	AC	0.53579	GCTAGATGCGGTCTCTGCCTGGGCCGGGTAATACCACCGGGCGTGCTAGAGATGAGCTCGCCCCAACGAGGCAGGTAGTGCTCAGTATCTCTATCACTGATAGGGATGTCAATCTCTATCACTGATAGGGACAGTTAAGTCATTTGACAGCTAGCTCAGTCCTAGGTATAATGCTAGCAGTGCAGAGAAAATCGGCCAGTTTTCTCTGCCTGCAGTCCGCATGCCGTGGGCGTGCTTGGGTTCTAACCTGTTGCCTGTATTTATGCAGCGGACTGCCTTTCTGGCCAGAGACCGTCT
CGGATCAATTAG	CA	CA	0.53569	GCTAGATGCGGTCTCTGCCTGGGCCGGGTAATACCACCGGGAGCCCTCAAGATGAGCTCGCCCCAACGAGGCAGGTAGTGCTCAGTATCTCTATCACTGATAGGGATGTCAATCTCTATCACTGATAGGGACGGATCAATTAGTTGACAGCTAGCTCAGTCCTAGGTATAATGCTAGCAGTGCAGAGAAAATCGGCCAGTTTTCTCTGCCTGCAGTCCGCATGCCGTGGGAGCCCATGGGTTCTAACCTGTTGCTGTGATTTATGCAGCGGACTGCCTTTCTGGCCAGAGACCGTCT
CCGCTCATACAC	CT	AC	0.533571	GCTAGATGCGGTCTCTGCCTGGGCCGGGTAATACCACCACGGGACCTCTAGATGAGCTCGCCCCAACGAGGCAGGTAGTGCTCAGTATCTCTATCACTGATAGGGATGTCAATCTCTATCACTGATAGGGACCGCTCATACACTTGACAGCTAGCTCAGTCCTAGGTATAATGCTAGCAGTGCAGAGAAAATCGGCCAGTTTTCTCTGCCTGCAGTCCGCATGCCGTACGGGACCTTGGGTTCTAACCTGTTGCAGGTATTTATGCAGCGGACTGCCTTTCTGGCCAGAGACCGTCT
AACACGATTATA	CT	TT	0.532279	GCTAGATGCGGTCTCTGCCTGGGCCGGGTAATACCACCAGGCGGGCTCCAGATGAGCTCGCCCCAACGAGGCAGGTAGTGCTCAGTATCTCTATCACTGATAGGGATGTCAATCTCTATCACTGATAGGGAAACACGATTATATTGACAGCTAGCTCAGTCCTAGGTATAATGCTAGCAGTGCAGAGAAAATCGGCCAGTTTTCTCTGCCTGCAGTCCGCATGCCGTAGGCGGGCTTGGGTTCTAACCTGTTGCGGAAATTTATGCAGCGGACTGCCTTTCTGGCCAGAGACCGTCT
TTAGTGTGAATG	CT	TC	0.52758	GCTAGATGCGGTCTCTGCCTGGGCCGGGTAATACCACCACGGGACCTCTAGATGAGCTCGCCCCAACGAGGCAGGTAGTGCTCAGTATCTCTATCACTGATAGGGATGTCAATCTCTATCACTGATAGGGATTAGTGTGAATGTTGACAGCTAGCTCAGTCCTAGGTATAATGCTAGCAGTGCAGAGAAAATCGGCCAGTTTTCTCTGCCTGCAGTCCGCATGCCGTACGGGACCTTGGGTTCTAACCTGTTGCAGGAATTTATGCAGCGGACTGCCTTTCTGGCCAGAGACCGTCT
CTTCTAGGTTGC	CA	CT	0.527242	GCTAGATGCGGTCTCTGCCTGGGCCGGGTAATACCACCATGTCCCCTGAAGATGAGCTCGCCCCAACGAGGCAGGTAGTGCTCAGTATCTCTATCACTGATAGGGATGTCAATCTCTATCACTGATAGGGACTTCTAGGTTGCTTGACAGCTAGCTCAGTCCTAGGTATAATGCTAGCAGTGCAGAGAAAATCGGCCAGTTTTCTCTGCCTGCAGTCCGCATGCCGTATGTCCCCATGGGTTCTAACCTGTTGCTCAGATTTATGCAGCGGACTGCCTTTCTGGCCAGAGACCGTCT
AGTACACCTGCC	AT	CT	0.526235	GCTAGATGCGGTCTCTGCCTGGGCCGGGTAATACCACCGGGAGCCCTCAAGATGAGCTCGCCCCAACGAGGCAGGTAGTGCTCAGTATCTCTATCACTGATAGGGATGTCAATCTCTATCACTGATAGGGAAGTACACCTGCCTTGACAGCTAGCTCAGTCCTAGGTATAATGCTAGCAGTGCAGAGAAAATCGGCCAGTTTTCTCTGCCTGCAGTCCGCATGCCGTGGGAGCCATTGGGTTCTAACCTGTTGCTGAGATTTATGCAGCGGACTGCCTTTCTGGCCAGAGACCGTCT
GAACCGAGTATA	AG	AG	0.522902	GCTAGATGCGGTCTCTGCCTGGGCCGGGTAATACCACCGGGCGTGCTAGAGATGAGCTCGCCCCAACGAGGCAGGTAGTGCTCAGTATCTCTATCACTGATAGGGATGTCAATCTCTATCACTGATAGGGAGAACCGAGTATATTGACAGCTAGCTCAGTCCTAGGTATAATGCTAGCAGTGCAGAGAAAATCGGCCAGTTTTCTCTGCCTGCAGTCCGCATGCCGTGGGCGTGAGTGGGTTCTAACCTGTTGCCTCTATTTATGCAGCGGACTGCCTTTCTGGCCAGAGACCGTCT
ACGAACTGAATA	AG	AG	0.522653	GCTAGATGCGGTCTCTGCCTGGGCCGGGTAATACCACCGGGAGCCCTCAAGATGAGCTCGCCCCAACGAGGCAGGTAGTGCTCAGTATCTCTATCACTGATAGGGATGTCAATCTCTATCACTGATAGGGAACGAACTGAATATTGACAGCTAGCTCAGTCCTAGGTATAATGCTAGCAGTGCAGAGAAAATCGGCCAGTTTTCTCTGCCTGCAGTCCGCATGCCGTGGGAGCCAGTGGGTTCTAACCTGTTGCTGCTATTTATGCAGCGGACTGCCTTTCTGGCCAGAGACCGTCT
CTAAGGATGGTG	CT	AC	0.522354	GCTAGATGCGGTCTCTGCCTGGGCCGGGTAATACCACCGAGCCCACTAGAGATGAGCTCGCCCCAACGAGGCAGGTAGTGCTCAGTATCTCTATCACTGATAGGGATGTCAATCTCTATCACTGATAGGGACTAAGGATGGTGTTGACAGCTAGCTCAGTCCTAGGTATAATGCTAGCAGTGCAGAGAAAATCGGCCAGTTTTCTCTGCCTGCAGTCCGCATGCCGTGAGCCCACTTGGGTTCTAACCTGTTGCCTGTATTTATGCAGCGGACTGCCTTTCTGGCCAGAGACCGTCT
GGAGATCTAACA	CT	GA	0.517938	GCTAGATGCGGTCTCTGCCTGGGCCGGGTAATACCACCGAGCCCACTAGAGATGAGCTCGCCCCAACGAGGCAGGTAGTGCTCAGTATCTCTATCACTGATAGGGATGTCAATCTCTATCACTGATAGGGAGGAGATCTAACATTGACAGCTAGCTCAGTCCTAGGTATAATGCTAGCAGTGCAGAGAAAATCGGCCAGTTTTCTCTGCCTGCAGTCCGCATGCCGTGAGCCCACTTGGGTTCTAACCTGTTGCCTTCATTTATGCAGCGGACTGCCTTTCTGGCCAGAGACCGTCT
AAGCCACGTGTG	CT	CT	0.515197	GCTAGATGCGGTCTCTGCCTGGGCCGGGTAATACCACCGCGCGACCTAAAGATGAGCTCGCCCCAACGAGGCAGGTAGTGCTCAGTATCTCTATCACTGATAGGGATGTCAATCTCTATCACTGATAGGGAAAGCCACGTGTGTTGACAGCTAGCTCAGTCCTAGGTATAATGCTAGCAGTGCAGAGAAAATCGGCCAGTTTTCTCTGCCTGCAGTCCGCATGCCGTGCGCGACCTTGGGTTCTAACCTGTTGCTTAGATTTATGCAGCGGACTGCCTTTCTGGCCAGAGACCGTCT
ATAAGTGGTGAT	CT	AT	0.513962	GCTAGATGCGGTCTCTGCCTGGGCCGGGTAATACCACCTCGCGACCTCGAGATGAGCTCGCCCCAACGAGGCAGGTAGTGCTCAGTATCTCTATCACTGATAGGGATGTCAATCTCTATCACTGATAGGGAATAAGTGGTGATTTGACAGCTAGCTCAGTCCTAGGTATAATGCTAGCAGTGCAGAGAAAATCGGCCAGTTTTCTCTGCCTGCAGTCCGCATGCCGTTCGCGACCTTGGGTTCTAACCTGTTGCCGATATTTATGCAGCGGACTGCCTTTCTGGCCAGAGACCGTCT
GTCTCTTGCTAT	CT	AT	0.512612	GCTAGATGCGGTCTCTGCCTGGGCCGGGTAATACCACCAGGCGGGCTCCAGATGAGCTCGCCCCAACGAGGCAGGTAGTGCTCAGTATCTCTATCACTGATAGGGATGTCAATCTCTATCACTGATAGGGAGTCTCTTGCTATTTGACAGCTAGCTCAGTCCTAGGTATAATGCTAGCAGTGCAGAGAAAATCGGCCAGTTTTCTCTGCCTGCAGTCCGCATGCCGTAGGCGGGCTTGGGTTCTAACCTGTTGCGGATATTTATGCAGCGGACTGCCTTTCTGGCCAGAGACCGTCT
CCGAGCCTATCT	TG	TG	0.51024	GCTAGATGCGGTCTCTGCCTGGGCCGGGTAATACCACCGTCGCCCCTTAAGATGAGCTCGCCCCAACGAGGCAGGTAGTGCTCAGTATCTCTATCACTGATAGGGATGTCAATCTCTATCACTGATAGGGACCGAGCCTATCTTTGACAGCTAGCTCAGTCCTAGGTATAATGCTAGCAGTGCAGAGAAAATCGGCCAGTTTTCTCTGCCTGCAGTCCGCATGCCGTGTCGCCCTGTGGGTTCTAACCTGTTGCTACAATTTATGCAGCGGACTGCCTTTCTGGCCAGAGACCGTCT
AATCAAAACCAC	CA	CT	0.510146	GCTAGATGCGGTCTCTGCCTGGGCCGGGTAATACCACCCGGTCCCCTTGAGATGAGCTCGCCCCAACGAGGCAGGTAGTGCTCAGTATCTCTATCACTGATAGGGATGTCAATCTCTATCACTGATAGGGAAATCAAAACCACTTGACAGCTAGCTCAGTCCTAGGTATAATGCTAGCAGTGCAGAGAAAATCGGCCAGTTTTCTCTGCCTGCAGTCCGCATGCCGTCGGTCCCCATGGGTTCTAACCTGTTGCCAAGATTTATGCAGCGGACTGCCTTTCTGGCCAGAGACCGTCT
AGAGGAGAAATA	CT	AA	0.508784	GCTAGATGCGGTCTCTGCCTGGGCCGGGTAATACCACCGGGCGTGCTAGAGATGAGCTCGCCCCAACGAGGCAGGTAGTGCTCAGTATCTCTATCACTGATAGGGATGTCAATCTCTATCACTGATAGGGAAGAGGAGAAATATTGACAGCTAGCTCAGTCCTAGGTATAATGCTAGCAGTGCAGAGAAAATCGGCCAGTTTTCTCTGCCTGCAGTCCGCATGCCGTGGGCGTGCTTGGGTTCTAACCTGTTGCCTTTATTTATGCAGCGGACTGCCTTTCTGGCCAGAGACCGTCT
CATGCAAAACTG	TC	CT	0.506474	GCTAGATGCGGTCTCTGCCTGGGCCGGGTAATACCACCTAGAGGGCTCCAGATGAGCTCGCCCCAACGAGGCAGGTAGTGCTCAGTATCTCTATCACTGATAGGGATGTCAATCTCTATCACTGATAGGGACATGCAAAACTGTTGACAGCTAGCTCAGTCCTAGGTATAATGCTAGCAGTGCAGAGAAAATCGGCCAGTTTTCTCTGCCTGCAGTCCGCATGCCGTTAGAGGGTCTGGGTTCTAACCTGTTGCGGAGATTTATGCAGCGGACTGCCTTTCTGGCCAGAGACCGTCT
CTTCGCGGAGAA	TC	TC	0.504973	GCTAGATGCGGTCTCTGCCTGGGCCGGGTAATACCACCAAACACACTAGAGATGAGCTCGCCCCAACGAGGCAGGTAGTGCTCAGTATCTCTATCACTGATAGGGATGTCAATCTCTATCACTGATAGGGACTTCGCGGAGAATTGACAGCTAGCTCAGTCCTAGGTATAATGCTAGCAGTGCAGAGAAAATCGGCCAGTTTTCTCTGCCTGCAGTCCGCATGCCGTAAACACATCTGGGTTCTAACCTGTTGCCTGAATTTATGCAGCGGACTGCCTTTCTGGCCAGAGACCGTCT
GGCGTGCATAGA	CT	CC	0.502863	GCTAGATGCGGTCTCTGCCTGGGCCGGGTAATACCACCGGACACCCTAGAGATGAGCTCGCCCCAACGAGGCAGGTAGTGCTCAGTATCTCTATCACTGATAGGGATGTCAATCTCTATCACTGATAGGGAGGCGTGCATAGATTGACAGCTAGCTCAGTCCTAGGTATAATGCTAGCAGTGCAGAGAAAATCGGCCAGTTTTCTCTGCCTGCAGTCCGCATGCCGTGGACACCCTTGGGTTCTAACCTGTTGCCTGGATTTATGCAGCGGACTGCCTTTCTGGCCAGAGACCGTCT
GTTAGCTCATCA	GG	GG	0.5018	GCTAGATGCGGTCTCTGCCTGGGCCGGGTAATACCACCGGGCGGACTCCAGATGAGCTCGCCCCAACGAGGCAGGTAGTGCTCAGTATCTCTATCACTGATAGGGATGTCAATCTCTATCACTGATAGGGAGTTAGCTCATCATTGACAGCTAGCTCAGTCCTAGGTATAATGCTAGCAGTGCAGAGAAAATCGGCCAGTTTTCTCTGCCTGCAGTCCGCATGCCGTGGGCGGAGGTGGGTTCTAACCTGTTGCGGCCATTTATGCAGCGGACTGCCTTTCTGGCCAGAGACCGTCT
AAGGGGATGATC	CT	AT	0.49508	GCTAGATGCGGTCTCTGCCTGGGCCGGGTAATACCACCGAGTCCTCTAGAGATGAGCTCGCCCCAACGAGGCAGGTAGTGCTCAGTATCTCTATCACTGATAGGGATGTCAATCTCTATCACTGATAGGGAAAGGGGATGATCTTGACAGCTAGCTCAGTCCTAGGTATAATGCTAGCAGTGCAGAGAAAATCGGCCAGTTTTCTCTGCCTGCAGTCCGCATGCCGTGAGTCCTCTTGGGTTCTAACCTGTTGCCTATATTTATGCAGCGGACTGCCTTTCTGGCCAGAGACCGTCT
TCGGATCCTAGC	AT	AT	0.49433	GCTAGATGCGGTCTCTGCCTGGGCCGGGTAATACCACCCGGTCCCCTTGAGATGAGCTCGCCCCAACGAGGCAGGTAGTGCTCAGTATCTCTATCACTGATAGGGATGTCAATCTCTATCACTGATAGGGATCGGATCCTAGCTTGACAGCTAGCTCAGTCCTAGGTATAATGCTAGCAGTGCAGAGAAAATCGGCCAGTTTTCTCTGCCTGCAGTCCGCATGCCGTCGGTCCCATTGGGTTCTAACCTGTTGCCAATATTTATGCAGCGGACTGCCTTTCTGGCCAGAGACCGTCT
AAGTTCTCTGAT	AG	CT	0.493308	GCTAGATGCGGTCTCTGCCTGGGCCGGGTAATACCACCGGGAGCCCTCAAGATGAGCTCGCCCCAACGAGGCAGGTAGTGCTCAGTATCTCTATCACTGATAGGGATGTCAATCTCTATCACTGATAGGGAAAGTTCTCTGATTTGACAGCTAGCTCAGTCCTAGGTATAATGCTAGCAGTGCAGAGAAAATCGGCCAGTTTTCTCTGCCTGCAGTCCGCATGCCGTGGGAGCCAGTGGGTTCTAACCTGTTGCTGAGATTTATGCAGCGGACTGCCTTTCTGGCCAGAGACCGTCT
AAACTTTAGACA	CG	CG	0.493172	GCTAGATGCGGTCTCTGCCTGGGCCGGGTAATACCACCCGAGCCCCTCAAGATGAGCTCGCCCCAACGAGGCAGGTAGTGCTCAGTATCTCTATCACTGATAGGGATGTCAATCTCTATCACTGATAGGGAAAACTTTAGACATTGACAGCTAGCTCAGTCCTAGGTATAATGCTAGCAGTGCAGAGAAAATCGGCCAGTTTTCTCTGCCTGCAGTCCGCATGCCGTCGAGCCCCGTGGGTTCTAACCTGTTGCTGCGATTTATGCAGCGGACTGCCTTTCTGGCCAGAGACCGTCT
AGGGCTTTCATA	AT	AT	0.492844	GCTAGATGCGGTCTCTGCCTGGGCCGGGTAATACCACCGCGCGACCTAAAGATGAGCTCGCCCCAACGAGGCAGGTAGTGCTCAGTATCTCTATCACTGATAGGGATGTCAATCTCTATCACTGATAGGGAAGGGCTTTCATATTGACAGCTAGCTCAGTCCTAGGTATAATGCTAGCAGTGCAGAGAAAATCGGCCAGTTTTCTCTGCCTGCAGTCCGCATGCCGTGCGCGACATTGGGTTCTAACCTGTTGCTTATATTTATGCAGCGGACTGCCTTTCTGGCCAGAGACCGTCT
AGGAAATCTCAT	CA	CA	0.489648	GCTAGATGCGGTCTCTGCCTGGGCCGGGTAATACCACCGAGCCCACTAGAGATGAGCTCGCCCCAACGAGGCAGGTAGTGCTCAGTATCTCTATCACTGATAGGGATGTCAATCTCTATCACTGATAGGGAAGGAAATCTCATTTGACAGCTAGCTCAGTCCTAGGTATAATGCTAGCAGTGCAGAGAAAATCGGCCAGTTTTCTCTGCCTGCAGTCCGCATGCCGTGAGCCCACATGGGTTCTAACCTGTTGCCTTGATTTATGCAGCGGACTGCCTTTCTGGCCAGAGACCGTCT
CAACCTCAGCCA	CT	GG	0.487032	GCTAGATGCGGTCTCTGCCTGGGCCGGGTAATACCACCGTCGCCCCTTAAGATGAGCTCGCCCCAACGAGGCAGGTAGTGCTCAGTATCTCTATCACTGATAGGGATGTCAATCTCTATCACTGATAGGGACAACCTCAGCCATTGACAGCTAGCTCAGTCCTAGGTATAATGCTAGCAGTGCAGAGAAAATCGGCCAGTTTTCTCTGCCTGCAGTCCGCATGCCGTGTCGCCCCTTGGGTTCTAACCTGTTGCTACCATTTATGCAGCGGACTGCCTTTCTGGCCAGAGACCGTCT
ACGTCTCTTTCG	CT	TA	0.485475	GCTAGATGCGGTCTCTGCCTGGGCCGGGTAATACCACCAAACATGCTAGAGATGAGCTCGCCCCAACGAGGCAGGTAGTGCTCAGTATCTCTATCACTGATAGGGATGTCAATCTCTATCACTGATAGGGAACGTCTCTTTCGTTGACAGCTAGCTCAGTCCTAGGTATAATGCTAGCAGTGCAGAGAAAATCGGCCAGTTTTCTCTGCCTGCAGTCCGCATGCCGTAAACATGCTTGGGTTCTAACCTGTTGCCTTAATTTATGCAGCGGACTGCCTTTCTGGCCAGAGACCGTCT
GGTTGTCTAAAT	CT	GG	0.481624	GCTAGATGCGGTCTCTGCCTGGGCCGGGTAATACCACCGAGTCCACTACAGATGAGCTCGCCCCAACGAGGCAGGTAGTGCTCAGTATCTCTATCACTGATAGGGATGTCAATCTCTATCACTGATAGGGAGGTTGTCTAAATTTGACAGCTAGCTCAGTCCTAGGTATAATGCTAGCAGTGCAGAGAAAATCGGCCAGTTTTCTCTGCCTGCAGTCCGCATGCCGTGAGTCCACTTGGGTTCTAACCTGTTGCGTCCATTTATGCAGCGGACTGCCTTTCTGGCCAGAGACCGTCT
GGTAAGTACTTC	CT	TG	0.481412	GCTAGATGCGGTCTCTGCCTGGGCCGGGTAATACCACCGCGCGACCTAAAGATGAGCTCGCCCCAACGAGGCAGGTAGTGCTCAGTATCTCTATCACTGATAGGGATGTCAATCTCTATCACTGATAGGGAGGTAAGTACTTCTTGACAGCTAGCTCAGTCCTAGGTATAATGCTAGCAGTGCAGAGAAAATCGGCCAGTTTTCTCTGCCTGCAGTCCGCATGCCGTGCGCGACCTTGGGTTCTAACCTGTTGCTTCAATTTATGCAGCGGACTGCCTTTCTGGCCAGAGACCGTCT
CCATAGACATGA	CT	TT	0.480868	GCTAGATGCGGTCTCTGCCTGGGCCGGGTAATACCACCGGTGCCCCTCGAGATGAGCTCGCCCCAACGAGGCAGGTAGTGCTCAGTATCTCTATCACTGATAGGGATGTCAATCTCTATCACTGATAGGGACCATAGACATGATTGACAGCTAGCTCAGTCCTAGGTATAATGCTAGCAGTGCAGAGAAAATCGGCCAGTTTTCTCTGCCTGCAGTCCGCATGCCGTGGTGCCCCTTGGGTTCTAACCTGTTGCCGAAATTTATGCAGCGGACTGCCTTTCTGGCCAGAGACCGTCT
CTAAAGGCTACG	TA	TA	0.4808	GCTAGATGCGGTCTCTGCCTGGGCCGGGTAATACCACCTAGAGGGCTCCAGATGAGCTCGCCCCAACGAGGCAGGTAGTGCTCAGTATCTCTATCACTGATAGGGATGTCAATCTCTATCACTGATAGGGACTAAAGGCTACGTTGACAGCTAGCTCAGTCCTAGGTATAATGCTAGCAGTGCAGAGAAAATCGGCCAGTTTTCTCTGCCTGCAGTCCGCATGCCGTTAGAGGGTATGGGTTCTAACCTGTTGCGGTAATTTATGCAGCGGACTGCCTTTCTGGCCAGAGACCGTCT
CCCCAACTTGTC	CT	GA	0.477226	GCTAGATGCGGTCTCTGCCTGGGCCGGGTAATACCACCAAACACACTAGAGATGAGCTCGCCCCAACGAGGCAGGTAGTGCTCAGTATCTCTATCACTGATAGGGATGTCAATCTCTATCACTGATAGGGACCCCAACTTGTCTTGACAGCTAGCTCAGTCCTAGGTATAATGCTAGCAGTGCAGAGAAAATCGGCCAGTTTTCTCTGCCTGCAGTCCGCATGCCGTAAACACACTTGGGTTCTAACCTGTTGCCTTCATTTATGCAGCGGACTGCCTTTCTGGCCAGAGACCGTCT
AAGCAGTAATGA	TT	CT	0.474961	GCTAGATGCGGTCTCTGCCTGGGCCGGGTAATACCACCAGGCGGGCTCCAGATGAGCTCGCCCCAACGAGGCAGGTAGTGCTCAGTATCTCTATCACTGATAGGGATGTCAATCTCTATCACTGATAGGGAAAGCAGTAATGATTGACAGCTAGCTCAGTCCTAGGTATAATGCTAGCAGTGCAGAGAAAATCGGCCAGTTTTCTCTGCCTGCAGTCCGCATGCCGTAGGCGGGTTTGGGTTCTAACCTGTTGCGGAGATTTATGCAGCGGACTGCCTTTCTGGCCAGAGACCGTCT
AGAGGCTCCTTG	GC	GC	0.474885	GCTAGATGCGGTCTCTGCCTGGGCCGGGTAATACCACCCGGTCCCCTTGAGATGAGCTCGCCCCAACGAGGCAGGTAGTGCTCAGTATCTCTATCACTGATAGGGATGTCAATCTCTATCACTGATAGGGAAGAGGCTCCTTGTTGACAGCTAGCTCAGTCCTAGGTATAATGCTAGCAGTGCAGAGAAAATCGGCCAGTTTTCTCTGCCTGCAGTCCGCATGCCGTCGGTCCCGCTGGGTTCTAACCTGTTGCCAGCATTTATGCAGCGGACTGCCTTTCTGGCCAGAGACCGTCT
CATTGGACGTCT	CT	AT	0.474358	GCTAGATGCGGTCTCTGCCTGGGCCGGGTAATACCACCGTCGCCCCTTAAGATGAGCTCGCCCCAACGAGGCAGGTAGTGCTCAGTATCTCTATCACTGATAGGGATGTCAATCTCTATCACTGATAGGGACATTGGACGTCTTTGACAGCTAGCTCAGTCCTAGGTATAATGCTAGCAGTGCAGAGAAAATCGGCCAGTTTTCTCTGCCTGCAGTCCGCATGCCGTGTCGCCCCTTGGGTTCTAACCTGTTGCTAATATTTATGCAGCGGACTGCCTTTCTGGCCAGAGACCGTCT
TCGTACTTAATA	TC	CT	0.466775	GCTAGATGCGGTCTCTGCCTGGGCCGGGTAATACCACCGCGGGACCTAGAGATGAGCTCGCCCCAACGAGGCAGGTAGTGCTCAGTATCTCTATCACTGATAGGGATGTCAATCTCTATCACTGATAGGGATCGTACTTAATATTGACAGCTAGCTCAGTCCTAGGTATAATGCTAGCAGTGCAGAGAAAATCGGCCAGTTTTCTCTGCCTGCAGTCCGCATGCCGTGCGGGACTCTGGGTTCTAACCTGTTGCCTAGATTTATGCAGCGGACTGCCTTTCTGGCCAGAGACCGTCT
AGAGGGCACGAT	AG	CT	0.466525	GCTAGATGCGGTCTCTGCCTGGGCCGGGTAATACCACCTCTACCCCTCAAGATGAGCTCGCCCCAACGAGGCAGGTAGTGCTCAGTATCTCTATCACTGATAGGGATGTCAATCTCTATCACTGATAGGGAAGAGGGCACGATTTGACAGCTAGCTCAGTCCTAGGTATAATGCTAGCAGTGCAGAGAAAATCGGCCAGTTTTCTCTGCCTGCAGTCCGCATGCCGTTCTACCCAGTGGGTTCTAACCTGTTGCTGAGATTTATGCAGCGGACTGCCTTTCTGGCCAGAGACCGTCT
CCGCACGAAGAT	CC	CT	0.465525	GCTAGATGCGGTCTCTGCCTGGGCCGGGTAATACCACCTCGCGACCTCGAGATGAGCTCGCCCCAACGAGGCAGGTAGTGCTCAGTATCTCTATCACTGATAGGGATGTCAATCTCTATCACTGATAGGGACCGCACGAAGATTTGACAGCTAGCTCAGTCCTAGGTATAATGCTAGCAGTGCAGAGAAAATCGGCCAGTTTTCTCTGCCTGCAGTCCGCATGCCGTTCGCGACCCTGGGTTCTAACCTGTTGCCGAGATTTATGCAGCGGACTGCCTTTCTGGCCAGAGACCGTCT
CGATTTGCACGG	GG	CT	0.463472	GCTAGATGCGGTCTCTGCCTGGGCCGGGTAATACCACCAAACACACTAGAGATGAGCTCGCCCCAACGAGGCAGGTAGTGCTCAGTATCTCTATCACTGATAGGGATGTCAATCTCTATCACTGATAGGGACGATTTGCACGGTTGACAGCTAGCTCAGTCCTAGGTATAATGCTAGCAGTGCAGAGAAAATCGGCCAGTTTTCTCTGCCTGCAGTCCGCATGCCGTAAACACAGGTGGGTTCTAACCTGTTGCCTAGATTTATGCAGCGGACTGCCTTTCTGGCCAGAGACCGTCT
AATAATTACGCC	GT	CT	0.462944	GCTAGATGCGGTCTCTGCCTGGGCCGGGTAATACCACCACGGGACCTCTAGATGAGCTCGCCCCAACGAGGCAGGTAGTGCTCAGTATCTCTATCACTGATAGGGATGTCAATCTCTATCACTGATAGGGAAATAATTACGCCTTGACAGCTAGCTCAGTCCTAGGTATAATGCTAGCAGTGCAGAGAAAATCGGCCAGTTTTCTCTGCCTGCAGTCCGCATGCCGTACGGGACGTTGGGTTCTAACCTGTTGCAGAGATTTATGCAGCGGACTGCCTTTCTGGCCAGAGACCGTCT
TCCCAAACAGAG	GC	GC	0.45912	GCTAGATGCGGTCTCTGCCTGGGCCGGGTAATACCACCGTCGCCCCTTAAGATGAGCTCGCCCCAACGAGGCAGGTAGTGCTCAGTATCTCTATCACTGATAGGGATGTCAATCTCTATCACTGATAGGGATCCCAAACAGAGTTGACAGCTAGCTCAGTCCTAGGTATAATGCTAGCAGTGCAGAGAAAATCGGCCAGTTTTCTCTGCCTGCAGTCCGCATGCCGTGTCGCCCGCTGGGTTCTAACCTGTTGCTAGCATTTATGCAGCGGACTGCCTTTCTGGCCAGAGACCGTCT
ACTCACTTTGCA	GG	GG	0.45825	GCTAGATGCGGTCTCTGCCTGGGCCGGGTAATACCACCGTCGCCCCTTAAGATGAGCTCGCCCCAACGAGGCAGGTAGTGCTCAGTATCTCTATCACTGATAGGGATGTCAATCTCTATCACTGATAGGGAACTCACTTTGCATTGACAGCTAGCTCAGTCCTAGGTATAATGCTAGCAGTGCAGAGAAAATCGGCCAGTTTTCTCTGCCTGCAGTCCGCATGCCGTGTCGCCCGGTGGGTTCTAACCTGTTGCTACCATTTATGCAGCGGACTGCCTTTCTGGCCAGAGACCGTCT
ATCCACGTGCCT	CT	GC	0.455819	GCTAGATGCGGTCTCTGCCTGGGCCGGGTAATACCACCAAACACACTAGAGATGAGCTCGCCCCAACGAGGCAGGTAGTGCTCAGTATCTCTATCACTGATAGGGATGTCAATCTCTATCACTGATAGGGAATCCACGTGCCTTTGACAGCTAGCTCAGTCCTAGGTATAATGCTAGCAGTGCAGAGAAAATCGGCCAGTTTTCTCTGCCTGCAGTCCGCATGCCGTAAACACACTTGGGTTCTAACCTGTTGCCTGCATTTATGCAGCGGACTGCCTTTCTGGCCAGAGACCGTCT
CTCATTCTCCCA	CT	TG	0.453474	GCTAGATGCGGTCTCTGCCTGGGCCGGGTAATACCACCGAGGCCTCTTGAGATGAGCTCGCCCCAACGAGGCAGGTAGTGCTCAGTATCTCTATCACTGATAGGGATGTCAATCTCTATCACTGATAGGGACTCATTCTCCCATTGACAGCTAGCTCAGTCCTAGGTATAATGCTAGCAGTGCAGAGAAAATCGGCCAGTTTTCTCTGCCTGCAGTCCGCATGCCGTGAGGCCTCTTGGGTTCTAACCTGTTGCCACAATTTATGCAGCGGACTGCCTTTCTGGCCAGAGACCGTCT
TAGTTTGGTCGC	AC	CT	0.449131	GCTAGATGCGGTCTCTGCCTGGGCCGGGTAATACCACCGGGCGGACTCCAGATGAGCTCGCCCCAACGAGGCAGGTAGTGCTCAGTATCTCTATCACTGATAGGGATGTCAATCTCTATCACTGATAGGGATAGTTTGGTCGCTTGACAGCTAGCTCAGTCCTAGGTATAATGCTAGCAGTGCAGAGAAAATCGGCCAGTTTTCTCTGCCTGCAGTCCGCATGCCGTGGGCGGAACTGGGTTCTAACCTGTTGCGGAGATTTATGCAGCGGACTGCCTTTCTGGCCAGAGACCGTCT
AGTAACATTACA	AT	CT	0.446505	GCTAGATGCGGTCTCTGCCTGGGCCGGGTAATACCACCAGGCGGGCTCCAGATGAGCTCGCCCCAACGAGGCAGGTAGTGCTCAGTATCTCTATCACTGATAGGGATGTCAATCTCTATCACTGATAGGGAAGTAACATTACATTGACAGCTAGCTCAGTCCTAGGTATAATGCTAGCAGTGCAGAGAAAATCGGCCAGTTTTCTCTGCCTGCAGTCCGCATGCCGTAGGCGGGATTGGGTTCTAACCTGTTGCGGAGATTTATGCAGCGGACTGCCTTTCTGGCCAGAGACCGTCT
GAGTCAGAATAG	CT	TA	0.445826	GCTAGATGCGGTCTCTGCCTGGGCCGGGTAATACCACCAGGAGGTCTAGAGATGAGCTCGCCCCAACGAGGCAGGTAGTGCTCAGTATCTCTATCACTGATAGGGATGTCAATCTCTATCACTGATAGGGAGAGTCAGAATAGTTGACAGCTAGCTCAGTCCTAGGTATAATGCTAGCAGTGCAGAGAAAATCGGCCAGTTTTCTCTGCCTGCAGTCCGCATGCCGTAGGAGGTCTTGGGTTCTAACCTGTTGCCTTAATTTATGCAGCGGACTGCCTTTCTGGCCAGAGACCGTCT
ATAAGACACTAA	GG	GG	0.445321	GCTAGATGCGGTCTCTGCCTGGGCCGGGTAATACCACCGAGGCCTCTTGAGATGAGCTCGCCCCAACGAGGCAGGTAGTGCTCAGTATCTCTATCACTGATAGGGATGTCAATCTCTATCACTGATAGGGAATAAGACACTAATTGACAGCTAGCTCAGTCCTAGGTATAATGCTAGCAGTGCAGAGAAAATCGGCCAGTTTTCTCTGCCTGCAGTCCGCATGCCGTGAGGCCTGGTGGGTTCTAACCTGTTGCCACCATTTATGCAGCGGACTGCCTTTCTGGCCAGAGACCGTCT
CCTGTCGCATCT	AG	CT	0.445141	GCTAGATGCGGTCTCTGCCTGGGCCGGGTAATACCACCGAGTCCTCTAGAGATGAGCTCGCCCCAACGAGGCAGGTAGTGCTCAGTATCTCTATCACTGATAGGGATGTCAATCTCTATCACTGATAGGGACCTGTCGCATCTTTGACAGCTAGCTCAGTCCTAGGTATAATGCTAGCAGTGCAGAGAAAATCGGCCAGTTTTCTCTGCCTGCAGTCCGCATGCCGTGAGTCCTAGTGGGTTCTAACCTGTTGCCTAGATTTATGCAGCGGACTGCCTTTCTGGCCAGAGACCGTCT
CAAATTTGTTTG	CG	CG	0.443494	GCTAGATGCGGTCTCTGCCTGGGCCGGGTAATACCACCCATATTACTAGAGATGAGCTCGCCCCAACGAGGCAGGTAGTGCTCAGTATCTCTATCACTGATAGGGATGTCAATCTCTATCACTGATAGGGACAAATTTGTTTGTTGACAGCTAGCTCAGTCCTAGGTATAATGCTAGCAGTGCAGAGAAAATCGGCCAGTTTTCTCTGCCTGCAGTCCGCATGCCGTCATATTACGTGGGTTCTAACCTGTTGCCTCGATTTATGCAGCGGACTGCCTTTCTGGCCAGAGACCGTCT
AACCATCGACTC	CT	AC	0.44237	GCTAGATGCGGTCTCTGCCTGGGCCGGGTAATACCACCGGACACCCTAGAGATGAGCTCGCCCCAACGAGGCAGGTAGTGCTCAGTATCTCTATCACTGATAGGGATGTCAATCTCTATCACTGATAGGGAAACCATCGACTCTTGACAGCTAGCTCAGTCCTAGGTATAATGCTAGCAGTGCAGAGAAAATCGGCCAGTTTTCTCTGCCTGCAGTCCGCATGCCGTGGACACCCTTGGGTTCTAACCTGTTGCCTGTATTTATGCAGCGGACTGCCTTTCTGGCCAGAGACCGTCT
CATTGACCGTGT	AC	CT	0.441183	GCTAGATGCGGTCTCTGCCTGGGCCGGGTAATACCACCCATATTACTAGAGATGAGCTCGCCCCAACGAGGCAGGTAGTGCTCAGTATCTCTATCACTGATAGGGATGTCAATCTCTATCACTGATAGGGACATTGACCGTGTTTGACAGCTAGCTCAGTCCTAGGTATAATGCTAGCAGTGCAGAGAAAATCGGCCAGTTTTCTCTGCCTGCAGTCCGCATGCCGTCATATTAACTGGGTTCTAACCTGTTGCCTAGATTTATGCAGCGGACTGCCTTTCTGGCCAGAGACCGTCT
GTGAAATCAGCT	GA	CT	0.440977	GCTAGATGCGGTCTCTGCCTGGGCCGGGTAATACCACCTAGAGGGCTCCAGATGAGCTCGCCCCAACGAGGCAGGTAGTGCTCAGTATCTCTATCACTGATAGGGATGTCAATCTCTATCACTGATAGGGAGTGAAATCAGCTTTGACAGCTAGCTCAGTCCTAGGTATAATGCTAGCAGTGCAGAGAAAATCGGCCAGTTTTCTCTGCCTGCAGTCCGCATGCCGTTAGAGGGGATGGGTTCTAACCTGTTGCGGAGATTTATGCAGCGGACTGCCTTTCTGGCCAGAGACCGTCT
TCAGCCCGTTAC	CA	CT	0.440338	GCTAGATGCGGTCTCTGCCTGGGCCGGGTAATACCACCAGGCCTCCTAGAGATGAGCTCGCCCCAACGAGGCAGGTAGTGCTCAGTATCTCTATCACTGATAGGGATGTCAATCTCTATCACTGATAGGGATCAGCCCGTTACTTGACAGCTAGCTCAGTCCTAGGTATAATGCTAGCAGTGCAGAGAAAATCGGCCAGTTTTCTCTGCCTGCAGTCCGCATGCCGTAGGCCTCCATGGGTTCTAACCTGTTGCCTAGATTTATGCAGCGGACTGCCTTTCTGGCCAGAGACCGTCT
ATCAGTACTGCA	TC	CT	0.438999	GCTAGATGCGGTCTCTGCCTGGGCCGGGTAATACCACCATGCTTTCTAGAGATGAGCTCGCCCCAACGAGGCAGGTAGTGCTCAGTATCTCTATCACTGATAGGGATGTCAATCTCTATCACTGATAGGGAATCAGTACTGCATTGACAGCTAGCTCAGTCCTAGGTATAATGCTAGCAGTGCAGAGAAAATCGGCCAGTTTTCTCTGCCTGCAGTCCGCATGCCGTATGCTTTTCTGGGTTCTAACCTGTTGCCTAGATTTATGCAGCGGACTGCCTTTCTGGCCAGAGACCGTCT
CAATTTATCGAT	CT	CA	0.438257	GCTAGATGCGGTCTCTGCCTGGGCCGGGTAATACCACCTAGAGGGCTCCAGATGAGCTCGCCCCAACGAGGCAGGTAGTGCTCAGTATCTCTATCACTGATAGGGATGTCAATCTCTATCACTGATAGGGACAATTTATCGATTTGACAGCTAGCTCAGTCCTAGGTATAATGCTAGCAGTGCAGAGAAAATCGGCCAGTTTTCTCTGCCTGCAGTCCGCATGCCGTTAGAGGGCTTGGGTTCTAACCTGTTGCGGTGATTTATGCAGCGGACTGCCTTTCTGGCCAGAGACCGTCT
GCAAGCACCACA	AC	CT	0.437379	GCTAGATGCGGTCTCTGCCTGGGCCGGGTAATACCACCGGGCGTGCTAGAGATGAGCTCGCCCCAACGAGGCAGGTAGTGCTCAGTATCTCTATCACTGATAGGGATGTCAATCTCTATCACTGATAGGGAGCAAGCACCACATTGACAGCTAGCTCAGTCCTAGGTATAATGCTAGCAGTGCAGAGAAAATCGGCCAGTTTTCTCTGCCTGCAGTCCGCATGCCGTGGGCGTGACTGGGTTCTAACCTGTTGCCTAGATTTATGCAGCGGACTGCCTTTCTGGCCAGAGACCGTCT
CGCAATCCAAGG	CC	CT	0.437169	GCTAGATGCGGTCTCTGCCTGGGCCGGGTAATACCACCTTATAAACTAGAGATGAGCTCGCCCCAACGAGGCAGGTAGTGCTCAGTATCTCTATCACTGATAGGGATGTCAATCTCTATCACTGATAGGGACGCAATCCAAGGTTGACAGCTAGCTCAGTCCTAGGTATAATGCTAGCAGTGCAGAGAAAATCGGCCAGTTTTCTCTGCCTGCAGTCCGCATGCCGTTTATAAACCTGGGTTCTAACCTGTTGCCTAGATTTATGCAGCGGACTGCCTTTCTGGCCAGAGACCGTCT
AGAATACTATCC	CT	CG	0.436062	GCTAGATGCGGTCTCTGCCTGGGCCGGGTAATACCACCTCGCGACCTCGAGATGAGCTCGCCCCAACGAGGCAGGTAGTGCTCAGTATCTCTATCACTGATAGGGATGTCAATCTCTATCACTGATAGGGAAGAATACTATCCTTGACAGCTAGCTCAGTCCTAGGTATAATGCTAGCAGTGCAGAGAAAATCGGCCAGTTTTCTCTGCCTGCAGTCCGCATGCCGTTCGCGACCTTGGGTTCTAACCTGTTGCCGCGATTTATGCAGCGGACTGCCTTTCTGGCCAGAGACCGTCT
AGACAAATAATG	CT	AG	0.435315	GCTAGATGCGGTCTCTGCCTGGGCCGGGTAATACCACCAAACATGCTAGAGATGAGCTCGCCCCAACGAGGCAGGTAGTGCTCAGTATCTCTATCACTGATAGGGATGTCAATCTCTATCACTGATAGGGAAGACAAATAATGTTGACAGCTAGCTCAGTCCTAGGTATAATGCTAGCAGTGCAGAGAAAATCGGCCAGTTTTCTCTGCCTGCAGTCCGCATGCCGTAAACATGCTTGGGTTCTAACCTGTTGCCTCTATTTATGCAGCGGACTGCCTTTCTGGCCAGAGACCGTCT
AGATCCTAAGGC	CT	GA	0.433724	GCTAGATGCGGTCTCTGCCTGGGCCGGGTAATACCACCGTCGCCCCTTAAGATGAGCTCGCCCCAACGAGGCAGGTAGTGCTCAGTATCTCTATCACTGATAGGGATGTCAATCTCTATCACTGATAGGGAAGATCCTAAGGCTTGACAGCTAGCTCAGTCCTAGGTATAATGCTAGCAGTGCAGAGAAAATCGGCCAGTTTTCTCTGCCTGCAGTCCGCATGCCGTGTCGCCCCTTGGGTTCTAACCTGTTGCTATCATTTATGCAGCGGACTGCCTTTCTGGCCAGAGACCGTCT
ATTGAAACACCG	GT	CT	0.430945	GCTAGATGCGGTCTCTGCCTGGGCCGGGTAATACCACCGTCGCCCCTTAAGATGAGCTCGCCCCAACGAGGCAGGTAGTGCTCAGTATCTCTATCACTGATAGGGATGTCAATCTCTATCACTGATAGGGAATTGAAACACCGTTGACAGCTAGCTCAGTCCTAGGTATAATGCTAGCAGTGCAGAGAAAATCGGCCAGTTTTCTCTGCCTGCAGTCCGCATGCCGTGTCGCCCGTTGGGTTCTAACCTGTTGCTAAGATTTATGCAGCGGACTGCCTTTCTGGCCAGAGACCGTCT
GGTGAATGTCTG	AA	AA	0.428314	GCTAGATGCGGTCTCTGCCTGGGCCGGGTAATACCACCGGGCGGACTCCAGATGAGCTCGCCCCAACGAGGCAGGTAGTGCTCAGTATCTCTATCACTGATAGGGATGTCAATCTCTATCACTGATAGGGAGGTGAATGTCTGTTGACAGCTAGCTCAGTCCTAGGTATAATGCTAGCAGTGCAGAGAAAATCGGCCAGTTTTCTCTGCCTGCAGTCCGCATGCCGTGGGCGGAAATGGGTTCTAACCTGTTGCGGTTATTTATGCAGCGGACTGCCTTTCTGGCCAGAGACCGTCT
CCCGGTCATAAT	GG	CT	0.427352	GCTAGATGCGGTCTCTGCCTGGGCCGGGTAATACCACCAAACATGCTAGAGATGAGCTCGCCCCAACGAGGCAGGTAGTGCTCAGTATCTCTATCACTGATAGGGATGTCAATCTCTATCACTGATAGGGACCCGGTCATAATTTGACAGCTAGCTCAGTCCTAGGTATAATGCTAGCAGTGCAGAGAAAATCGGCCAGTTTTCTCTGCCTGCAGTCCGCATGCCGTAAACATGGGTGGGTTCTAACCTGTTGCCTAGATTTATGCAGCGGACTGCCTTTCTGGCCAGAGACCGTCT
ATTTCACTATCG	AA	AA	0.427308	GCTAGATGCGGTCTCTGCCTGGGCCGGGTAATACCACCGGGAGCCCTCAAGATGAGCTCGCCCCAACGAGGCAGGTAGTGCTCAGTATCTCTATCACTGATAGGGATGTCAATCTCTATCACTGATAGGGAATTTCACTATCGTTGACAGCTAGCTCAGTCCTAGGTATAATGCTAGCAGTGCAGAGAAAATCGGCCAGTTTTCTCTGCCTGCAGTCCGCATGCCGTGGGAGCCAATGGGTTCTAACCTGTTGCTGTTATTTATGCAGCGGACTGCCTTTCTGGCCAGAGACCGTCT
CTAATGTCATCA	CT	TG	0.42594	GCTAGATGCGGTCTCTGCCTGGGCCGGGTAATACCACCGGCTCCCCTCCAGATGAGCTCGCCCCAACGAGGCAGGTAGTGCTCAGTATCTCTATCACTGATAGGGATGTCAATCTCTATCACTGATAGGGACTAATGTCATCATTGACAGCTAGCTCAGTCCTAGGTATAATGCTAGCAGTGCAGAGAAAATCGGCCAGTTTTCTCTGCCTGCAGTCCGCATGCCGTGGCTCCCCTTGGGTTCTAACCTGTTGCGGCAATTTATGCAGCGGACTGCCTTTCTGGCCAGAGACCGTCT
AGGCTGTCTCAT	CT	GA	0.424934	GCTAGATGCGGTCTCTGCCTGGGCCGGGTAATACCACCACGGGACCTCTAGATGAGCTCGCCCCAACGAGGCAGGTAGTGCTCAGTATCTCTATCACTGATAGGGATGTCAATCTCTATCACTGATAGGGAAGGCTGTCTCATTTGACAGCTAGCTCAGTCCTAGGTATAATGCTAGCAGTGCAGAGAAAATCGGCCAGTTTTCTCTGCCTGCAGTCCGCATGCCGTACGGGACCTTGGGTTCTAACCTGTTGCAGTCATTTATGCAGCGGACTGCCTTTCTGGCCAGAGACCGTCT
AGCTGACCAAGC	CT	AG	0.422167	GCTAGATGCGGTCTCTGCCTGGGCCGGGTAATACCACCTAAGAATCTAGAGATGAGCTCGCCCCAACGAGGCAGGTAGTGCTCAGTATCTCTATCACTGATAGGGATGTCAATCTCTATCACTGATAGGGAAGCTGACCAAGCTTGACAGCTAGCTCAGTCCTAGGTATAATGCTAGCAGTGCAGAGAAAATCGGCCAGTTTTCTCTGCCTGCAGTCCGCATGCCGTTAAGAATCTTGGGTTCTAACCTGTTGCCTCTATTTATGCAGCGGACTGCCTTTCTGGCCAGAGACCGTCT
ATGAGAAAGTGA	CA	CT	0.421795	GCTAGATGCGGTCTCTGCCTGGGCCGGGTAATACCACCGCGCGACCTAAAGATGAGCTCGCCCCAACGAGGCAGGTAGTGCTCAGTATCTCTATCACTGATAGGGATGTCAATCTCTATCACTGATAGGGAATGAGAAAGTGATTGACAGCTAGCTCAGTCCTAGGTATAATGCTAGCAGTGCAGAGAAAATCGGCCAGTTTTCTCTGCCTGCAGTCCGCATGCCGTGCGCGACCATGGGTTCTAACCTGTTGCTTAGATTTATGCAGCGGACTGCCTTTCTGGCCAGAGACCGTCT
GCAATTACAAAC	GT	GT	0.421429	GCTAGATGCGGTCTCTGCCTGGGCCGGGTAATACCACCCGCGCCCCTCCAGATGAGCTCGCCCCAACGAGGCAGGTAGTGCTCAGTATCTCTATCACTGATAGGGATGTCAATCTCTATCACTGATAGGGAGCAATTACAAACTTGACAGCTAGCTCAGTCCTAGGTATAATGCTAGCAGTGCAGAGAAAATCGGCCAGTTTTCTCTGCCTGCAGTCCGCATGCCGTCGCGCCCGTTGGGTTCTAACCTGTTGCGGACATTTATGCAGCGGACTGCCTTTCTGGCCAGAGACCGTCT
ATACTCAGCGTG	CT	AA	0.420514	GCTAGATGCGGTCTCTGCCTGGGCCGGGTAATACCACCTAAGAATCTAGAGATGAGCTCGCCCCAACGAGGCAGGTAGTGCTCAGTATCTCTATCACTGATAGGGATGTCAATCTCTATCACTGATAGGGAATACTCAGCGTGTTGACAGCTAGCTCAGTCCTAGGTATAATGCTAGCAGTGCAGAGAAAATCGGCCAGTTTTCTCTGCCTGCAGTCCGCATGCCGTTAAGAATCTTGGGTTCTAACCTGTTGCCTTTATTTATGCAGCGGACTGCCTTTCTGGCCAGAGACCGTCT
GAGTTTGACGAG	TG	CT	0.420284	GCTAGATGCGGTCTCTGCCTGGGCCGGGTAATACCACCAGGAGGTCTAGAGATGAGCTCGCCCCAACGAGGCAGGTAGTGCTCAGTATCTCTATCACTGATAGGGATGTCAATCTCTATCACTGATAGGGAGAGTTTGACGAGTTGACAGCTAGCTCAGTCCTAGGTATAATGCTAGCAGTGCAGAGAAAATCGGCCAGTTTTCTCTGCCTGCAGTCCGCATGCCGTAGGAGGTTGTGGGTTCTAACCTGTTGCCTAGATTTATGCAGCGGACTGCCTTTCTGGCCAGAGACCGTCT
GTGTACAAACAA	GC	CT	0.418886	GCTAGATGCGGTCTCTGCCTGGGCCGGGTAATACCACCAGGCGGTCTAAAGATGAGCTCGCCCCAACGAGGCAGGTAGTGCTCAGTATCTCTATCACTGATAGGGATGTCAATCTCTATCACTGATAGGGAGTGTACAAACAATTGACAGCTAGCTCAGTCCTAGGTATAATGCTAGCAGTGCAGAGAAAATCGGCCAGTTTTCTCTGCCTGCAGTCCGCATGCCGTAGGCGGTGCTGGGTTCTAACCTGTTGCTTAGATTTATGCAGCGGACTGCCTTTCTGGCCAGAGACCGTCT
CTGATGGCACGA	TG	TG	0.418706	GCTAGATGCGGTCTCTGCCTGGGCCGGGTAATACCACCTCGCGACCTCGAGATGAGCTCGCCCCAACGAGGCAGGTAGTGCTCAGTATCTCTATCACTGATAGGGATGTCAATCTCTATCACTGATAGGGACTGATGGCACGATTGACAGCTAGCTCAGTCCTAGGTATAATGCTAGCAGTGCAGAGAAAATCGGCCAGTTTTCTCTGCCTGCAGTCCGCATGCCGTTCGCGACTGTGGGTTCTAACCTGTTGCCGCAATTTATGCAGCGGACTGCCTTTCTGGCCAGAGACCGTCT
ATCACCTAGAAT	GC	GC	0.416701	GCTAGATGCGGTCTCTGCCTGGGCCGGGTAATACCACCGGGCGGACTCCAGATGAGCTCGCCCCAACGAGGCAGGTAGTGCTCAGTATCTCTATCACTGATAGGGATGTCAATCTCTATCACTGATAGGGAATCACCTAGAATTTGACAGCTAGCTCAGTCCTAGGTATAATGCTAGCAGTGCAGAGAAAATCGGCCAGTTTTCTCTGCCTGCAGTCCGCATGCCGTGGGCGGAGCTGGGTTCTAACCTGTTGCGGGCATTTATGCAGCGGACTGCCTTTCTGGCCAGAGACCGTCT
TCCATATCAGAA	GA	CT	0.416651	GCTAGATGCGGTCTCTGCCTGGGCCGGGTAATACCACCAGGAGGTCTAGAGATGAGCTCGCCCCAACGAGGCAGGTAGTGCTCAGTATCTCTATCACTGATAGGGATGTCAATCTCTATCACTGATAGGGATCCATATCAGAATTGACAGCTAGCTCAGTCCTAGGTATAATGCTAGCAGTGCAGAGAAAATCGGCCAGTTTTCTCTGCCTGCAGTCCGCATGCCGTAGGAGGTGATGGGTTCTAACCTGTTGCCTAGATTTATGCAGCGGACTGCCTTTCTGGCCAGAGACCGTCT
AACAGATACTCC	AC	CT	0.416352	GCTAGATGCGGTCTCTGCCTGGGCCGGGTAATACCACCGGTGCCCCTCGAGATGAGCTCGCCCCAACGAGGCAGGTAGTGCTCAGTATCTCTATCACTGATAGGGATGTCAATCTCTATCACTGATAGGGAAACAGATACTCCTTGACAGCTAGCTCAGTCCTAGGTATAATGCTAGCAGTGCAGAGAAAATCGGCCAGTTTTCTCTGCCTGCAGTCCGCATGCCGTGGTGCCCACTGGGTTCTAACCTGTTGCCGAGATTTATGCAGCGGACTGCCTTTCTGGCCAGAGACCGTCT
TCTCACGAAAAC	CC	CC	0.415641	GCTAGATGCGGTCTCTGCCTGGGCCGGGTAATACCACCGTCGCCCCTTAAGATGAGCTCGCCCCAACGAGGCAGGTAGTGCTCAGTATCTCTATCACTGATAGGGATGTCAATCTCTATCACTGATAGGGATCTCACGAAAACTTGACAGCTAGCTCAGTCCTAGGTATAATGCTAGCAGTGCAGAGAAAATCGGCCAGTTTTCTCTGCCTGCAGTCCGCATGCCGTGTCGCCCCCTGGGTTCTAACCTGTTGCTAGGATTTATGCAGCGGACTGCCTTTCTGGCCAGAGACCGTCT
AGAGATAGTTGT	TA	CT	0.414266	GCTAGATGCGGTCTCTGCCTGGGCCGGGTAATACCACCGAGTCCTCTAGAGATGAGCTCGCCCCAACGAGGCAGGTAGTGCTCAGTATCTCTATCACTGATAGGGATGTCAATCTCTATCACTGATAGGGAAGAGATAGTTGTTTGACAGCTAGCTCAGTCCTAGGTATAATGCTAGCAGTGCAGAGAAAATCGGCCAGTTTTCTCTGCCTGCAGTCCGCATGCCGTGAGTCCTTATGGGTTCTAACCTGTTGCCTAGATTTATGCAGCGGACTGCCTTTCTGGCCAGAGACCGTCT
TGCATCTTCGCG	CT	AT	0.409656	GCTAGATGCGGTCTCTGCCTGGGCCGGGTAATACCACCGAGCCCACTAGAGATGAGCTCGCCCCAACGAGGCAGGTAGTGCTCAGTATCTCTATCACTGATAGGGATGTCAATCTCTATCACTGATAGGGATGCATCTTCGCGTTGACAGCTAGCTCAGTCCTAGGTATAATGCTAGCAGTGCAGAGAAAATCGGCCAGTTTTCTCTGCCTGCAGTCCGCATGCCGTGAGCCCACTTGGGTTCTAACCTGTTGCCTATATTTATGCAGCGGACTGCCTTTCTGGCCAGAGACCGTCT
CCGACTTCGAGA	CT	AT	0.406683	GCTAGATGCGGTCTCTGCCTGGGCCGGGTAATACCACCAGGAGGTCTAGAGATGAGCTCGCCCCAACGAGGCAGGTAGTGCTCAGTATCTCTATCACTGATAGGGATGTCAATCTCTATCACTGATAGGGACCGACTTCGAGATTGACAGCTAGCTCAGTCCTAGGTATAATGCTAGCAGTGCAGAGAAAATCGGCCAGTTTTCTCTGCCTGCAGTCCGCATGCCGTAGGAGGTCTTGGGTTCTAACCTGTTGCCTATATTTATGCAGCGGACTGCCTTTCTGGCCAGAGACCGTCT
AAACAGCAACAC	CG	CG	0.405453	GCTAGATGCGGTCTCTGCCTGGGCCGGGTAATACCACCGAGTCCACTACAGATGAGCTCGCCCCAACGAGGCAGGTAGTGCTCAGTATCTCTATCACTGATAGGGATGTCAATCTCTATCACTGATAGGGAAAACAGCAACACTTGACAGCTAGCTCAGTCCTAGGTATAATGCTAGCAGTGCAGAGAAAATCGGCCAGTTTTCTCTGCCTGCAGTCCGCATGCCGTGAGTCCACGTGGGTTCTAACCTGTTGCGTCGATTTATGCAGCGGACTGCCTTTCTGGCCAGAGACCGTCT
GTTTATTGTCAC	CT	GC	0.404818	GCTAGATGCGGTCTCTGCCTGGGCCGGGTAATACCACCCGAGCCCCTCAAGATGAGCTCGCCCCAACGAGGCAGGTAGTGCTCAGTATCTCTATCACTGATAGGGATGTCAATCTCTATCACTGATAGGGAGTTTATTGTCACTTGACAGCTAGCTCAGTCCTAGGTATAATGCTAGCAGTGCAGAGAAAATCGGCCAGTTTTCTCTGCCTGCAGTCCGCATGCCGTCGAGCCCCTTGGGTTCTAACCTGTTGCTGGCATTTATGCAGCGGACTGCCTTTCTGGCCAGAGACCGTCT
TCATTGTATGCG	TG	CT	0.404724	GCTAGATGCGGTCTCTGCCTGGGCCGGGTAATACCACCGTCGCCCCTTAAGATGAGCTCGCCCCAACGAGGCAGGTAGTGCTCAGTATCTCTATCACTGATAGGGATGTCAATCTCTATCACTGATAGGGATCATTGTATGCGTTGACAGCTAGCTCAGTCCTAGGTATAATGCTAGCAGTGCAGAGAAAATCGGCCAGTTTTCTCTGCCTGCAGTCCGCATGCCGTGTCGCCCTGTGGGTTCTAACCTGTTGCTAAGATTTATGCAGCGGACTGCCTTTCTGGCCAGAGACCGTCT
AGTGTCTAGTTG	AA	AA	0.403952	GCTAGATGCGGTCTCTGCCTGGGCCGGGTAATACCACCGGTGCCCCTCGAGATGAGCTCGCCCCAACGAGGCAGGTAGTGCTCAGTATCTCTATCACTGATAGGGATGTCAATCTCTATCACTGATAGGGAAGTGTCTAGTTGTTGACAGCTAGCTCAGTCCTAGGTATAATGCTAGCAGTGCAGAGAAAATCGGCCAGTTTTCTCTGCCTGCAGTCCGCATGCCGTGGTGCCCAATGGGTTCTAACCTGTTGCCGTTATTTATGCAGCGGACTGCCTTTCTGGCCAGAGACCGTCT
GAGTCGTCTCTA	CT	TG	0.401674	GCTAGATGCGGTCTCTGCCTGGGCCGGGTAATACCACCTTATAAACTAGAGATGAGCTCGCCCCAACGAGGCAGGTAGTGCTCAGTATCTCTATCACTGATAGGGATGTCAATCTCTATCACTGATAGGGAGAGTCGTCTCTATTGACAGCTAGCTCAGTCCTAGGTATAATGCTAGCAGTGCAGAGAAAATCGGCCAGTTTTCTCTGCCTGCAGTCCGCATGCCGTTTATAAACTTGGGTTCTAACCTGTTGCCTCAATTTATGCAGCGGACTGCCTTTCTGGCCAGAGACCGTCT
CGATACGAAACA	CT	CG	0.400551	GCTAGATGCGGTCTCTGCCTGGGCCGGGTAATACCACCAGGCCTCCTAGAGATGAGCTCGCCCCAACGAGGCAGGTAGTGCTCAGTATCTCTATCACTGATAGGGATGTCAATCTCTATCACTGATAGGGACGATACGAAACATTGACAGCTAGCTCAGTCCTAGGTATAATGCTAGCAGTGCAGAGAAAATCGGCCAGTTTTCTCTGCCTGCAGTCCGCATGCCGTAGGCCTCCTTGGGTTCTAACCTGTTGCCTCGATTTATGCAGCGGACTGCCTTTCTGGCCAGAGACCGTCT
CGGATGGCTATC	CT	AA	0.398086	GCTAGATGCGGTCTCTGCCTGGGCCGGGTAATACCACCGAGTCCTCTAGAGATGAGCTCGCCCCAACGAGGCAGGTAGTGCTCAGTATCTCTATCACTGATAGGGATGTCAATCTCTATCACTGATAGGGACGGATGGCTATCTTGACAGCTAGCTCAGTCCTAGGTATAATGCTAGCAGTGCAGAGAAAATCGGCCAGTTTTCTCTGCCTGCAGTCCGCATGCCGTGAGTCCTCTTGGGTTCTAACCTGTTGCCTTTATTTATGCAGCGGACTGCCTTTCTGGCCAGAGACCGTCT
AGAAACCCTCCG	CG	CT	0.398063	GCTAGATGCGGTCTCTGCCTGGGCCGGGTAATACCACCAGGCGGTCTAAAGATGAGCTCGCCCCAACGAGGCAGGTAGTGCTCAGTATCTCTATCACTGATAGGGATGTCAATCTCTATCACTGATAGGGAAGAAACCCTCCGTTGACAGCTAGCTCAGTCCTAGGTATAATGCTAGCAGTGCAGAGAAAATCGGCCAGTTTTCTCTGCCTGCAGTCCGCATGCCGTAGGCGGTCGTGGGTTCTAACCTGTTGCTTAGATTTATGCAGCGGACTGCCTTTCTGGCCAGAGACCGTCT
GTGCGCATTAAT	TG	CT	0.39727	GCTAGATGCGGTCTCTGCCTGGGCCGGGTAATACCACCACGGGACCTCTAGATGAGCTCGCCCCAACGAGGCAGGTAGTGCTCAGTATCTCTATCACTGATAGGGATGTCAATCTCTATCACTGATAGGGAGTGCGCATTAATTTGACAGCTAGCTCAGTCCTAGGTATAATGCTAGCAGTGCAGAGAAAATCGGCCAGTTTTCTCTGCCTGCAGTCCGCATGCCGTACGGGACTGTGGGTTCTAACCTGTTGCAGAGATTTATGCAGCGGACTGCCTTTCTGGCCAGAGACCGTCT
GGTACTGTGCTG	TA	TA	0.393916	GCTAGATGCGGTCTCTGCCTGGGCCGGGTAATACCACCGTCGCCCCTTAAGATGAGCTCGCCCCAACGAGGCAGGTAGTGCTCAGTATCTCTATCACTGATAGGGATGTCAATCTCTATCACTGATAGGGAGGTACTGTGCTGTTGACAGCTAGCTCAGTCCTAGGTATAATGCTAGCAGTGCAGAGAAAATCGGCCAGTTTTCTCTGCCTGCAGTCCGCATGCCGTGTCGCCCTATGGGTTCTAACCTGTTGCTATAATTTATGCAGCGGACTGCCTTTCTGGCCAGAGACCGTCT
AGTTCTGGAGAC	CG	CT	0.392494	GCTAGATGCGGTCTCTGCCTGGGCCGGGTAATACCACCTCGCGACCTCGAGATGAGCTCGCCCCAACGAGGCAGGTAGTGCTCAGTATCTCTATCACTGATAGGGATGTCAATCTCTATCACTGATAGGGAAGTTCTGGAGACTTGACAGCTAGCTCAGTCCTAGGTATAATGCTAGCAGTGCAGAGAAAATCGGCCAGTTTTCTCTGCCTGCAGTCCGCATGCCGTTCGCGACCGTGGGTTCTAACCTGTTGCCGAGATTTATGCAGCGGACTGCCTTTCTGGCCAGAGACCGTCT
ACATACGATCCA	GT	CT	0.39053	GCTAGATGCGGTCTCTGCCTGGGCCGGGTAATACCACCTCGCGACCTCGAGATGAGCTCGCCCCAACGAGGCAGGTAGTGCTCAGTATCTCTATCACTGATAGGGATGTCAATCTCTATCACTGATAGGGAACATACGATCCATTGACAGCTAGCTCAGTCCTAGGTATAATGCTAGCAGTGCAGAGAAAATCGGCCAGTTTTCTCTGCCTGCAGTCCGCATGCCGTTCGCGACGTTGGGTTCTAACCTGTTGCCGAGATTTATGCAGCGGACTGCCTTTCTGGCCAGAGACCGTCT
CTGGGCTAACAT	AC	CT	0.390286	GCTAGATGCGGTCTCTGCCTGGGCCGGGTAATACCACCTTATAAACTAGAGATGAGCTCGCCCCAACGAGGCAGGTAGTGCTCAGTATCTCTATCACTGATAGGGATGTCAATCTCTATCACTGATAGGGACTGGGCTAACATTTGACAGCTAGCTCAGTCCTAGGTATAATGCTAGCAGTGCAGAGAAAATCGGCCAGTTTTCTCTGCCTGCAGTCCGCATGCCGTTTATAAAACTGGGTTCTAACCTGTTGCCTAGATTTATGCAGCGGACTGCCTTTCTGGCCAGAGACCGTCT
GCAGCACCTGAT	CT	AT	0.390282	GCTAGATGCGGTCTCTGCCTGGGCCGGGTAATACCACCAAACACACTAGAGATGAGCTCGCCCCAACGAGGCAGGTAGTGCTCAGTATCTCTATCACTGATAGGGATGTCAATCTCTATCACTGATAGGGAGCAGCACCTGATTTGACAGCTAGCTCAGTCCTAGGTATAATGCTAGCAGTGCAGAGAAAATCGGCCAGTTTTCTCTGCCTGCAGTCCGCATGCCGTAAACACACTTGGGTTCTAACCTGTTGCCTATATTTATGCAGCGGACTGCCTTTCTGGCCAGAGACCGTCT
GAAATTACGTGT	CT	CC	0.389675	GCTAGATGCGGTCTCTGCCTGGGCCGGGTAATACCACCTAAGAATCTAGAGATGAGCTCGCCCCAACGAGGCAGGTAGTGCTCAGTATCTCTATCACTGATAGGGATGTCAATCTCTATCACTGATAGGGAGAAATTACGTGTTTGACAGCTAGCTCAGTCCTAGGTATAATGCTAGCAGTGCAGAGAAAATCGGCCAGTTTTCTCTGCCTGCAGTCCGCATGCCGTTAAGAATCTTGGGTTCTAACCTGTTGCCTGGATTTATGCAGCGGACTGCCTTTCTGGCCAGAGACCGTCT
GTAAAGAACCAA	CT	GA	0.389356	GCTAGATGCGGTCTCTGCCTGGGCCGGGTAATACCACCAGGCGGTCTAAAGATGAGCTCGCCCCAACGAGGCAGGTAGTGCTCAGTATCTCTATCACTGATAGGGATGTCAATCTCTATCACTGATAGGGAGTAAAGAACCAATTGACAGCTAGCTCAGTCCTAGGTATAATGCTAGCAGTGCAGAGAAAATCGGCCAGTTTTCTCTGCCTGCAGTCCGCATGCCGTAGGCGGTCTTGGGTTCTAACCTGTTGCTTTCATTTATGCAGCGGACTGCCTTTCTGGCCAGAGACCGTCT
GCTCTTCAACCG	GT	CT	0.388935	GCTAGATGCGGTCTCTGCCTGGGCCGGGTAATACCACCGGGCGGACTCCAGATGAGCTCGCCCCAACGAGGCAGGTAGTGCTCAGTATCTCTATCACTGATAGGGATGTCAATCTCTATCACTGATAGGGAGCTCTTCAACCGTTGACAGCTAGCTCAGTCCTAGGTATAATGCTAGCAGTGCAGAGAAAATCGGCCAGTTTTCTCTGCCTGCAGTCCGCATGCCGTGGGCGGAGTTGGGTTCTAACCTGTTGCGGAGATTTATGCAGCGGACTGCCTTTCTGGCCAGAGACCGTCT
TGCCATAAAACG	CT	AT	0.388643	GCTAGATGCGGTCTCTGCCTGGGCCGGGTAATACCACCGAGTCCACTACAGATGAGCTCGCCCCAACGAGGCAGGTAGTGCTCAGTATCTCTATCACTGATAGGGATGTCAATCTCTATCACTGATAGGGATGCCATAAAACGTTGACAGCTAGCTCAGTCCTAGGTATAATGCTAGCAGTGCAGAGAAAATCGGCCAGTTTTCTCTGCCTGCAGTCCGCATGCCGTGAGTCCACTTGGGTTCTAACCTGTTGCGTATATTTATGCAGCGGACTGCCTTTCTGGCCAGAGACCGTCT
TCTAGTTATGGC	CC	CC	0.387073	GCTAGATGCGGTCTCTGCCTGGGCCGGGTAATACCACCGGTGCCCCTCGAGATGAGCTCGCCCCAACGAGGCAGGTAGTGCTCAGTATCTCTATCACTGATAGGGATGTCAATCTCTATCACTGATAGGGATCTAGTTATGGCTTGACAGCTAGCTCAGTCCTAGGTATAATGCTAGCAGTGCAGAGAAAATCGGCCAGTTTTCTCTGCCTGCAGTCCGCATGCCGTGGTGCCCCCTGGGTTCTAACCTGTTGCCGGGATTTATGCAGCGGACTGCCTTTCTGGCCAGAGACCGTCT
AGGAGGCGAAGT	CT	TT	0.386915	GCTAGATGCGGTCTCTGCCTGGGCCGGGTAATACCACCACGGGACCTCTAGATGAGCTCGCCCCAACGAGGCAGGTAGTGCTCAGTATCTCTATCACTGATAGGGATGTCAATCTCTATCACTGATAGGGAAGGAGGCGAAGTTTGACAGCTAGCTCAGTCCTAGGTATAATGCTAGCAGTGCAGAGAAAATCGGCCAGTTTTCTCTGCCTGCAGTCCGCATGCCGTACGGGACCTTGGGTTCTAACCTGTTGCAGAAATTTATGCAGCGGACTGCCTTTCTGGCCAGAGACCGTCT
TTAACAGCACAG	CT	CG	0.386485	GCTAGATGCGGTCTCTGCCTGGGCCGGGTAATACCACCAGGAGGTCTAGAGATGAGCTCGCCCCAACGAGGCAGGTAGTGCTCAGTATCTCTATCACTGATAGGGATGTCAATCTCTATCACTGATAGGGATTAACAGCACAGTTGACAGCTAGCTCAGTCCTAGGTATAATGCTAGCAGTGCAGAGAAAATCGGCCAGTTTTCTCTGCCTGCAGTCCGCATGCCGTAGGAGGTCTTGGGTTCTAACCTGTTGCCTCGATTTATGCAGCGGACTGCCTTTCTGGCCAGAGACCGTCT
CTTTGAGCTGCT	CG	CG	0.383868	GCTAGATGCGGTCTCTGCCTGGGCCGGGTAATACCACCAGGAGGTCTAGAGATGAGCTCGCCCCAACGAGGCAGGTAGTGCTCAGTATCTCTATCACTGATAGGGATGTCAATCTCTATCACTGATAGGGACTTTGAGCTGCTTTGACAGCTAGCTCAGTCCTAGGTATAATGCTAGCAGTGCAGAGAAAATCGGCCAGTTTTCTCTGCCTGCAGTCCGCATGCCGTAGGAGGTCGTGGGTTCTAACCTGTTGCCTCGATTTATGCAGCGGACTGCCTTTCTGGCCAGAGACCGTCT
CATGGATTACTC	CT	CT	0.383572	GCTAGATGCGGTCTCTGCCTGGGCCGGGTAATACCACCATGCTTTCTAGAGATGAGCTCGCCCCAACGAGGCAGGTAGTGCTCAGTATCTCTATCACTGATAGGGATGTCAATCTCTATCACTGATAGGGACATGGATTACTCTTGACAGCTAGCTCAGTCCTAGGTATAATGCTAGCAGTGCAGAGAAAATCGGCCAGTTTTCTCTGCCTGCAGTCCGCATGCCGTATGCTTTCTTGGGTTCTAACCTGTTGCCTAGATTTATGCAGCGGACTGCCTTTCTGGCCAGAGACCGTCT
TATTATTACCGC	CT	CA	0.38208	GCTAGATGCGGTCTCTGCCTGGGCCGGGTAATACCACCCGCGCCCCTCCAGATGAGCTCGCCCCAACGAGGCAGGTAGTGCTCAGTATCTCTATCACTGATAGGGATGTCAATCTCTATCACTGATAGGGATATTATTACCGCTTGACAGCTAGCTCAGTCCTAGGTATAATGCTAGCAGTGCAGAGAAAATCGGCCAGTTTTCTCTGCCTGCAGTCCGCATGCCGTCGCGCCCCTTGGGTTCTAACCTGTTGCGGTGATTTATGCAGCGGACTGCCTTTCTGGCCAGAGACCGTCT
CGATGGCACATA	CG	CT	0.380368	GCTAGATGCGGTCTCTGCCTGGGCCGGGTAATACCACCCGGTCCCCTTGAGATGAGCTCGCCCCAACGAGGCAGGTAGTGCTCAGTATCTCTATCACTGATAGGGATGTCAATCTCTATCACTGATAGGGACGATGGCACATATTGACAGCTAGCTCAGTCCTAGGTATAATGCTAGCAGTGCAGAGAAAATCGGCCAGTTTTCTCTGCCTGCAGTCCGCATGCCGTCGGTCCCCGTGGGTTCTAACCTGTTGCCAAGATTTATGCAGCGGACTGCCTTTCTGGCCAGAGACCGTCT
ATGTGCTTCTCC	CA	CA	0.379178	GCTAGATGCGGTCTCTGCCTGGGCCGGGTAATACCACCGTCGCCCCTTAAGATGAGCTCGCCCCAACGAGGCAGGTAGTGCTCAGTATCTCTATCACTGATAGGGATGTCAATCTCTATCACTGATAGGGAATGTGCTTCTCCTTGACAGCTAGCTCAGTCCTAGGTATAATGCTAGCAGTGCAGAGAAAATCGGCCAGTTTTCTCTGCCTGCAGTCCGCATGCCGTGTCGCCCCATGGGTTCTAACCTGTTGCTATGATTTATGCAGCGGACTGCCTTTCTGGCCAGAGACCGTCT
AGCTGAGATTAG	CT	AG	0.379026	GCTAGATGCGGTCTCTGCCTGGGCCGGGTAATACCACCGAGGCCTCTTGAGATGAGCTCGCCCCAACGAGGCAGGTAGTGCTCAGTATCTCTATCACTGATAGGGATGTCAATCTCTATCACTGATAGGGAAGCTGAGATTAGTTGACAGCTAGCTCAGTCCTAGGTATAATGCTAGCAGTGCAGAGAAAATCGGCCAGTTTTCTCTGCCTGCAGTCCGCATGCCGTGAGGCCTCTTGGGTTCTAACCTGTTGCCACTATTTATGCAGCGGACTGCCTTTCTGGCCAGAGACCGTCT
ACGGTTGTCGCT	GC	CT	0.378744	GCTAGATGCGGTCTCTGCCTGGGCCGGGTAATACCACCGGGAGCCCTCAAGATGAGCTCGCCCCAACGAGGCAGGTAGTGCTCAGTATCTCTATCACTGATAGGGATGTCAATCTCTATCACTGATAGGGAACGGTTGTCGCTTTGACAGCTAGCTCAGTCCTAGGTATAATGCTAGCAGTGCAGAGAAAATCGGCCAGTTTTCTCTGCCTGCAGTCCGCATGCCGTGGGAGCCGCTGGGTTCTAACCTGTTGCTGAGATTTATGCAGCGGACTGCCTTTCTGGCCAGAGACCGTCT
TCCAAAAGGTAC	CT	TC	0.378381	GCTAGATGCGGTCTCTGCCTGGGCCGGGTAATACCACCTAGAGGGCTCCAGATGAGCTCGCCCCAACGAGGCAGGTAGTGCTCAGTATCTCTATCACTGATAGGGATGTCAATCTCTATCACTGATAGGGATCCAAAAGGTACTTGACAGCTAGCTCAGTCCTAGGTATAATGCTAGCAGTGCAGAGAAAATCGGCCAGTTTTCTCTGCCTGCAGTCCGCATGCCGTTAGAGGGCTTGGGTTCTAACCTGTTGCGGGAATTTATGCAGCGGACTGCCTTTCTGGCCAGAGACCGTCT
ACGAGCTCTTTC	AT	CT	0.374514	GCTAGATGCGGTCTCTGCCTGGGCCGGGTAATACCACCAAACACACTAGAGATGAGCTCGCCCCAACGAGGCAGGTAGTGCTCAGTATCTCTATCACTGATAGGGATGTCAATCTCTATCACTGATAGGGAACGAGCTCTTTCTTGACAGCTAGCTCAGTCCTAGGTATAATGCTAGCAGTGCAGAGAAAATCGGCCAGTTTTCTCTGCCTGCAGTCCGCATGCCGTAAACACAATTGGGTTCTAACCTGTTGCCTAGATTTATGCAGCGGACTGCCTTTCTGGCCAGAGACCGTCT
GCTCGCTAACGA	AT	CT	0.371728	GCTAGATGCGGTCTCTGCCTGGGCCGGGTAATACCACCAAACATGCTAGAGATGAGCTCGCCCCAACGAGGCAGGTAGTGCTCAGTATCTCTATCACTGATAGGGATGTCAATCTCTATCACTGATAGGGAGCTCGCTAACGATTGACAGCTAGCTCAGTCCTAGGTATAATGCTAGCAGTGCAGAGAAAATCGGCCAGTTTTCTCTGCCTGCAGTCCGCATGCCGTAAACATGATTGGGTTCTAACCTGTTGCCTAGATTTATGCAGCGGACTGCCTTTCTGGCCAGAGACCGTCT
TTTATGGGATGG	AA	CT	0.371424	GCTAGATGCGGTCTCTGCCTGGGCCGGGTAATACCACCAGGCGGTCTAAAGATGAGCTCGCCCCAACGAGGCAGGTAGTGCTCAGTATCTCTATCACTGATAGGGATGTCAATCTCTATCACTGATAGGGATTTATGGGATGGTTGACAGCTAGCTCAGTCCTAGGTATAATGCTAGCAGTGCAGAGAAAATCGGCCAGTTTTCTCTGCCTGCAGTCCGCATGCCGTAGGCGGTAATGGGTTCTAACCTGTTGCTTAGATTTATGCAGCGGACTGCCTTTCTGGCCAGAGACCGTCT
AATGATCAGATC	CT	AA	0.370257	GCTAGATGCGGTCTCTGCCTGGGCCGGGTAATACCACCGAGCCCACTAGAGATGAGCTCGCCCCAACGAGGCAGGTAGTGCTCAGTATCTCTATCACTGATAGGGATGTCAATCTCTATCACTGATAGGGAAATGATCAGATCTTGACAGCTAGCTCAGTCCTAGGTATAATGCTAGCAGTGCAGAGAAAATCGGCCAGTTTTCTCTGCCTGCAGTCCGCATGCCGTGAGCCCACTTGGGTTCTAACCTGTTGCCTTTATTTATGCAGCGGACTGCCTTTCTGGCCAGAGACCGTCT
CGGTTTGCAACC	CT	AG	0.369131	GCTAGATGCGGTCTCTGCCTGGGCCGGGTAATACCACCAGGCCTCCTAGAGATGAGCTCGCCCCAACGAGGCAGGTAGTGCTCAGTATCTCTATCACTGATAGGGATGTCAATCTCTATCACTGATAGGGACGGTTTGCAACCTTGACAGCTAGCTCAGTCCTAGGTATAATGCTAGCAGTGCAGAGAAAATCGGCCAGTTTTCTCTGCCTGCAGTCCGCATGCCGTAGGCCTCCTTGGGTTCTAACCTGTTGCCTCTATTTATGCAGCGGACTGCCTTTCTGGCCAGAGACCGTCT
TCGCGATTTGTG	CT	GT	0.369021	GCTAGATGCGGTCTCTGCCTGGGCCGGGTAATACCACCGAGCCCACTAGAGATGAGCTCGCCCCAACGAGGCAGGTAGTGCTCAGTATCTCTATCACTGATAGGGATGTCAATCTCTATCACTGATAGGGATCGCGATTTGTGTTGACAGCTAGCTCAGTCCTAGGTATAATGCTAGCAGTGCAGAGAAAATCGGCCAGTTTTCTCTGCCTGCAGTCCGCATGCCGTGAGCCCACTTGGGTTCTAACCTGTTGCCTACATTTATGCAGCGGACTGCCTTTCTGGCCAGAGACCGTCT
TTATTTAGTTGG	CT	AA	0.368988	GCTAGATGCGGTCTCTGCCTGGGCCGGGTAATACCACCCGGTCCCCTTGAGATGAGCTCGCCCCAACGAGGCAGGTAGTGCTCAGTATCTCTATCACTGATAGGGATGTCAATCTCTATCACTGATAGGGATTATTTAGTTGGTTGACAGCTAGCTCAGTCCTAGGTATAATGCTAGCAGTGCAGAGAAAATCGGCCAGTTTTCTCTGCCTGCAGTCCGCATGCCGTCGGTCCCCTTGGGTTCTAACCTGTTGCCATTATTTATGCAGCGGACTGCCTTTCTGGCCAGAGACCGTCT
TATTGTGCGCTA	CT	GG	0.366853	GCTAGATGCGGTCTCTGCCTGGGCCGGGTAATACCACCAGGCGGGCTCCAGATGAGCTCGCCCCAACGAGGCAGGTAGTGCTCAGTATCTCTATCACTGATAGGGATGTCAATCTCTATCACTGATAGGGATATTGTGCGCTATTGACAGCTAGCTCAGTCCTAGGTATAATGCTAGCAGTGCAGAGAAAATCGGCCAGTTTTCTCTGCCTGCAGTCCGCATGCCGTAGGCGGGCTTGGGTTCTAACCTGTTGCGGCCATTTATGCAGCGGACTGCCTTTCTGGCCAGAGACCGTCT
GCTTAGTAATTA	AA	AA	0.364493	GCTAGATGCGGTCTCTGCCTGGGCCGGGTAATACCACCGGACACCCTAGAGATGAGCTCGCCCCAACGAGGCAGGTAGTGCTCAGTATCTCTATCACTGATAGGGATGTCAATCTCTATCACTGATAGGGAGCTTAGTAATTATTGACAGCTAGCTCAGTCCTAGGTATAATGCTAGCAGTGCAGAGAAAATCGGCCAGTTTTCTCTGCCTGCAGTCCGCATGCCGTGGACACCAATGGGTTCTAACCTGTTGCCTTTATTTATGCAGCGGACTGCCTTTCTGGCCAGAGACCGTCT
CATATCTAAAAG	TA	TA	0.364481	GCTAGATGCGGTCTCTGCCTGGGCCGGGTAATACCACCAGGCGGGCTCCAGATGAGCTCGCCCCAACGAGGCAGGTAGTGCTCAGTATCTCTATCACTGATAGGGATGTCAATCTCTATCACTGATAGGGACATATCTAAAAGTTGACAGCTAGCTCAGTCCTAGGTATAATGCTAGCAGTGCAGAGAAAATCGGCCAGTTTTCTCTGCCTGCAGTCCGCATGCCGTAGGCGGGTATGGGTTCTAACCTGTTGCGGTAATTTATGCAGCGGACTGCCTTTCTGGCCAGAGACCGTCT
GCACGAACTGAC	CT	GG	0.36431	GCTAGATGCGGTCTCTGCCTGGGCCGGGTAATACCACCTGTATTCCTAGAGATGAGCTCGCCCCAACGAGGCAGGTAGTGCTCAGTATCTCTATCACTGATAGGGATGTCAATCTCTATCACTGATAGGGAGCACGAACTGACTTGACAGCTAGCTCAGTCCTAGGTATAATGCTAGCAGTGCAGAGAAAATCGGCCAGTTTTCTCTGCCTGCAGTCCGCATGCCGTTGTATTCCTTGGGTTCTAACCTGTTGCCTCCATTTATGCAGCGGACTGCCTTTCTGGCCAGAGACCGTCT
ACACTATCAGAC	TT	CT	0.363704	GCTAGATGCGGTCTCTGCCTGGGCCGGGTAATACCACCGGGAGCCCTCAAGATGAGCTCGCCCCAACGAGGCAGGTAGTGCTCAGTATCTCTATCACTGATAGGGATGTCAATCTCTATCACTGATAGGGAACACTATCAGACTTGACAGCTAGCTCAGTCCTAGGTATAATGCTAGCAGTGCAGAGAAAATCGGCCAGTTTTCTCTGCCTGCAGTCCGCATGCCGTGGGAGCCTTTGGGTTCTAACCTGTTGCTGAGATTTATGCAGCGGACTGCCTTTCTGGCCAGAGACCGTCT
GAGACGAGACTC	TA	TA	0.359991	GCTAGATGCGGTCTCTGCCTGGGCCGGGTAATACCACCGGGCGTGCTAGAGATGAGCTCGCCCCAACGAGGCAGGTAGTGCTCAGTATCTCTATCACTGATAGGGATGTCAATCTCTATCACTGATAGGGAGAGACGAGACTCTTGACAGCTAGCTCAGTCCTAGGTATAATGCTAGCAGTGCAGAGAAAATCGGCCAGTTTTCTCTGCCTGCAGTCCGCATGCCGTGGGCGTGTATGGGTTCTAACCTGTTGCCTTAATTTATGCAGCGGACTGCCTTTCTGGCCAGAGACCGTCT
TCAGGGAAACGG	CT	GC	0.358787	GCTAGATGCGGTCTCTGCCTGGGCCGGGTAATACCACCTAAGAATCTAGAGATGAGCTCGCCCCAACGAGGCAGGTAGTGCTCAGTATCTCTATCACTGATAGGGATGTCAATCTCTATCACTGATAGGGATCAGGGAAACGGTTGACAGCTAGCTCAGTCCTAGGTATAATGCTAGCAGTGCAGAGAAAATCGGCCAGTTTTCTCTGCCTGCAGTCCGCATGCCGTTAAGAATCTTGGGTTCTAACCTGTTGCCTGCATTTATGCAGCGGACTGCCTTTCTGGCCAGAGACCGTCT
AGACACTAAGCA	CG	CT	0.356405	GCTAGATGCGGTCTCTGCCTGGGCCGGGTAATACCACCTGTATTCCTAGAGATGAGCTCGCCCCAACGAGGCAGGTAGTGCTCAGTATCTCTATCACTGATAGGGATGTCAATCTCTATCACTGATAGGGAAGACACTAAGCATTGACAGCTAGCTCAGTCCTAGGTATAATGCTAGCAGTGCAGAGAAAATCGGCCAGTTTTCTCTGCCTGCAGTCCGCATGCCGTTGTATTCCGTGGGTTCTAACCTGTTGCCTAGATTTATGCAGCGGACTGCCTTTCTGGCCAGAGACCGTCT
ACTAACACCCAA	TC	CT	0.354948	GCTAGATGCGGTCTCTGCCTGGGCCGGGTAATACCACCCGGTCCCCTTGAGATGAGCTCGCCCCAACGAGGCAGGTAGTGCTCAGTATCTCTATCACTGATAGGGATGTCAATCTCTATCACTGATAGGGAACTAACACCCAATTGACAGCTAGCTCAGTCCTAGGTATAATGCTAGCAGTGCAGAGAAAATCGGCCAGTTTTCTCTGCCTGCAGTCCGCATGCCGTCGGTCCCTCTGGGTTCTAACCTGTTGCCAAGATTTATGCAGCGGACTGCCTTTCTGGCCAGAGACCGTCT
GTATCAGAACTA	CT	TA	0.353327	GCTAGATGCGGTCTCTGCCTGGGCCGGGTAATACCACCAGGCGGTCTAAAGATGAGCTCGCCCCAACGAGGCAGGTAGTGCTCAGTATCTCTATCACTGATAGGGATGTCAATCTCTATCACTGATAGGGAGTATCAGAACTATTGACAGCTAGCTCAGTCCTAGGTATAATGCTAGCAGTGCAGAGAAAATCGGCCAGTTTTCTCTGCCTGCAGTCCGCATGCCGTAGGCGGTCTTGGGTTCTAACCTGTTGCTTTAATTTATGCAGCGGACTGCCTTTCTGGCCAGAGACCGTCT
TGCGCATCAAAT	CC	CC	0.353051	GCTAGATGCGGTCTCTGCCTGGGCCGGGTAATACCACCTCGCGACCTCGAGATGAGCTCGCCCCAACGAGGCAGGTAGTGCTCAGTATCTCTATCACTGATAGGGATGTCAATCTCTATCACTGATAGGGATGCGCATCAAATTTGACAGCTAGCTCAGTCCTAGGTATAATGCTAGCAGTGCAGAGAAAATCGGCCAGTTTTCTCTGCCTGCAGTCCGCATGCCGTTCGCGACCCTGGGTTCTAACCTGTTGCCGGGATTTATGCAGCGGACTGCCTTTCTGGCCAGAGACCGTCT
CAAACAACATCG	CC	CC	0.350932	GCTAGATGCGGTCTCTGCCTGGGCCGGGTAATACCACCTGATACCCTACAGATGAGCTCGCCCCAACGAGGCAGGTAGTGCTCAGTATCTCTATCACTGATAGGGATGTCAATCTCTATCACTGATAGGGACAAACAACATCGTTGACAGCTAGCTCAGTCCTAGGTATAATGCTAGCAGTGCAGAGAAAATCGGCCAGTTTTCTCTGCCTGCAGTCCGCATGCCGTTGATACCCCTGGGTTCTAACCTGTTGCGTGGATTTATGCAGCGGACTGCCTTTCTGGCCAGAGACCGTCT
AGTAGATGCGCT	GC	CT	0.34882	GCTAGATGCGGTCTCTGCCTGGGCCGGGTAATACCACCAAACATGCTAGAGATGAGCTCGCCCCAACGAGGCAGGTAGTGCTCAGTATCTCTATCACTGATAGGGATGTCAATCTCTATCACTGATAGGGAAGTAGATGCGCTTTGACAGCTAGCTCAGTCCTAGGTATAATGCTAGCAGTGCAGAGAAAATCGGCCAGTTTTCTCTGCCTGCAGTCCGCATGCCGTAAACATGGCTGGGTTCTAACCTGTTGCCTAGATTTATGCAGCGGACTGCCTTTCTGGCCAGAGACCGTCT
GGCTGTGCTATA	CG	CT	0.348702	GCTAGATGCGGTCTCTGCCTGGGCCGGGTAATACCACCTAAGAATCTAGAGATGAGCTCGCCCCAACGAGGCAGGTAGTGCTCAGTATCTCTATCACTGATAGGGATGTCAATCTCTATCACTGATAGGGAGGCTGTGCTATATTGACAGCTAGCTCAGTCCTAGGTATAATGCTAGCAGTGCAGAGAAAATCGGCCAGTTTTCTCTGCCTGCAGTCCGCATGCCGTTAAGAATCGTGGGTTCTAACCTGTTGCCTAGATTTATGCAGCGGACTGCCTTTCTGGCCAGAGACCGTCT
TAACATTCTCAT	AC	AC	0.348439	GCTAGATGCGGTCTCTGCCTGGGCCGGGTAATACCACCGTCGCCCCTTAAGATGAGCTCGCCCCAACGAGGCAGGTAGTGCTCAGTATCTCTATCACTGATAGGGATGTCAATCTCTATCACTGATAGGGATAACATTCTCATTTGACAGCTAGCTCAGTCCTAGGTATAATGCTAGCAGTGCAGAGAAAATCGGCCAGTTTTCTCTGCCTGCAGTCCGCATGCCGTGTCGCCCACTGGGTTCTAACCTGTTGCTAGTATTTATGCAGCGGACTGCCTTTCTGGCCAGAGACCGTCT
TATTAGTAACGA	CT	AG	0.345475	GCTAGATGCGGTCTCTGCCTGGGCCGGGTAATACCACCGCGCGACCTAAAGATGAGCTCGCCCCAACGAGGCAGGTAGTGCTCAGTATCTCTATCACTGATAGGGATGTCAATCTCTATCACTGATAGGGATATTAGTAACGATTGACAGCTAGCTCAGTCCTAGGTATAATGCTAGCAGTGCAGAGAAAATCGGCCAGTTTTCTCTGCCTGCAGTCCGCATGCCGTGCGCGACCTTGGGTTCTAACCTGTTGCTTCTATTTATGCAGCGGACTGCCTTTCTGGCCAGAGACCGTCT
GCAGACAGGTGT	CT	TT	0.344292	GCTAGATGCGGTCTCTGCCTGGGCCGGGTAATACCACCAAACATGCTAGAGATGAGCTCGCCCCAACGAGGCAGGTAGTGCTCAGTATCTCTATCACTGATAGGGATGTCAATCTCTATCACTGATAGGGAGCAGACAGGTGTTTGACAGCTAGCTCAGTCCTAGGTATAATGCTAGCAGTGCAGAGAAAATCGGCCAGTTTTCTCTGCCTGCAGTCCGCATGCCGTAAACATGCTTGGGTTCTAACCTGTTGCCTAAATTTATGCAGCGGACTGCCTTTCTGGCCAGAGACCGTCT
GTGTCAGGTGCT	CT	TG	0.342961	GCTAGATGCGGTCTCTGCCTGGGCCGGGTAATACCACCTAAGAATCTAGAGATGAGCTCGCCCCAACGAGGCAGGTAGTGCTCAGTATCTCTATCACTGATAGGGATGTCAATCTCTATCACTGATAGGGAGTGTCAGGTGCTTTGACAGCTAGCTCAGTCCTAGGTATAATGCTAGCAGTGCAGAGAAAATCGGCCAGTTTTCTCTGCCTGCAGTCCGCATGCCGTTAAGAATCTTGGGTTCTAACCTGTTGCCTCAATTTATGCAGCGGACTGCCTTTCTGGCCAGAGACCGTCT
TAAATGATACTC	CG	CG	0.341529	GCTAGATGCGGTCTCTGCCTGGGCCGGGTAATACCACCCGGTCCCCTTGAGATGAGCTCGCCCCAACGAGGCAGGTAGTGCTCAGTATCTCTATCACTGATAGGGATGTCAATCTCTATCACTGATAGGGATAAATGATACTCTTGACAGCTAGCTCAGTCCTAGGTATAATGCTAGCAGTGCAGAGAAAATCGGCCAGTTTTCTCTGCCTGCAGTCCGCATGCCGTCGGTCCCCGTGGGTTCTAACCTGTTGCCACGATTTATGCAGCGGACTGCCTTTCTGGCCAGAGACCGTCT
CTACGATCTGCC	CC	CT	0.34138	GCTAGATGCGGTCTCTGCCTGGGCCGGGTAATACCACCAGGCGGTCTAAAGATGAGCTCGCCCCAACGAGGCAGGTAGTGCTCAGTATCTCTATCACTGATAGGGATGTCAATCTCTATCACTGATAGGGACTACGATCTGCCTTGACAGCTAGCTCAGTCCTAGGTATAATGCTAGCAGTGCAGAGAAAATCGGCCAGTTTTCTCTGCCTGCAGTCCGCATGCCGTAGGCGGTCCTGGGTTCTAACCTGTTGCTTAGATTTATGCAGCGGACTGCCTTTCTGGCCAGAGACCGTCT
CATGGGATGTAT	CA	CA	0.341115	GCTAGATGCGGTCTCTGCCTGGGCCGGGTAATACCACCAAACACACTAGAGATGAGCTCGCCCCAACGAGGCAGGTAGTGCTCAGTATCTCTATCACTGATAGGGATGTCAATCTCTATCACTGATAGGGACATGGGATGTATTTGACAGCTAGCTCAGTCCTAGGTATAATGCTAGCAGTGCAGAGAAAATCGGCCAGTTTTCTCTGCCTGCAGTCCGCATGCCGTAAACACACATGGGTTCTAACCTGTTGCCTTGATTTATGCAGCGGACTGCCTTTCTGGCCAGAGACCGTCT
CTTTGATTGTCA	CT	CG	0.338826	GCTAGATGCGGTCTCTGCCTGGGCCGGGTAATACCACCCGAGCCCCTCAAGATGAGCTCGCCCCAACGAGGCAGGTAGTGCTCAGTATCTCTATCACTGATAGGGATGTCAATCTCTATCACTGATAGGGACTTTGATTGTCATTGACAGCTAGCTCAGTCCTAGGTATAATGCTAGCAGTGCAGAGAAAATCGGCCAGTTTTCTCTGCCTGCAGTCCGCATGCCGTCGAGCCCCTTGGGTTCTAACCTGTTGCTGCGATTTATGCAGCGGACTGCCTTTCTGGCCAGAGACCGTCT
CTTTCCCGAACT	TA	TA	0.337959	GCTAGATGCGGTCTCTGCCTGGGCCGGGTAATACCACCGAGCCCACTAGAGATGAGCTCGCCCCAACGAGGCAGGTAGTGCTCAGTATCTCTATCACTGATAGGGATGTCAATCTCTATCACTGATAGGGACTTTCCCGAACTTTGACAGCTAGCTCAGTCCTAGGTATAATGCTAGCAGTGCAGAGAAAATCGGCCAGTTTTCTCTGCCTGCAGTCCGCATGCCGTGAGCCCATATGGGTTCTAACCTGTTGCCTTAATTTATGCAGCGGACTGCCTTTCTGGCCAGAGACCGTCT
CGTGGTCGATAC	CT	CC	0.336546	GCTAGATGCGGTCTCTGCCTGGGCCGGGTAATACCACCAGGCCTCCTAGAGATGAGCTCGCCCCAACGAGGCAGGTAGTGCTCAGTATCTCTATCACTGATAGGGATGTCAATCTCTATCACTGATAGGGACGTGGTCGATACTTGACAGCTAGCTCAGTCCTAGGTATAATGCTAGCAGTGCAGAGAAAATCGGCCAGTTTTCTCTGCCTGCAGTCCGCATGCCGTAGGCCTCCTTGGGTTCTAACCTGTTGCCTGGATTTATGCAGCGGACTGCCTTTCTGGCCAGAGACCGTCT
ACTAACTTCACC	CC	CT	0.336072	GCTAGATGCGGTCTCTGCCTGGGCCGGGTAATACCACCAGGAGGTCTAGAGATGAGCTCGCCCCAACGAGGCAGGTAGTGCTCAGTATCTCTATCACTGATAGGGATGTCAATCTCTATCACTGATAGGGAACTAACTTCACCTTGACAGCTAGCTCAGTCCTAGGTATAATGCTAGCAGTGCAGAGAAAATCGGCCAGTTTTCTCTGCCTGCAGTCCGCATGCCGTAGGAGGTCCTGGGTTCTAACCTGTTGCCTAGATTTATGCAGCGGACTGCCTTTCTGGCCAGAGACCGTCT
TTCTGGACTTTC	CT	CA	0.335861	GCTAGATGCGGTCTCTGCCTGGGCCGGGTAATACCACCAGGAGGTCTAGAGATGAGCTCGCCCCAACGAGGCAGGTAGTGCTCAGTATCTCTATCACTGATAGGGATGTCAATCTCTATCACTGATAGGGATTCTGGACTTTCTTGACAGCTAGCTCAGTCCTAGGTATAATGCTAGCAGTGCAGAGAAAATCGGCCAGTTTTCTCTGCCTGCAGTCCGCATGCCGTAGGAGGTCTTGGGTTCTAACCTGTTGCCTTGATTTATGCAGCGGACTGCCTTTCTGGCCAGAGACCGTCT
CTGAGTAGCGGA	CT	GA	0.334515	GCTAGATGCGGTCTCTGCCTGGGCCGGGTAATACCACCTGATACCCTACAGATGAGCTCGCCCCAACGAGGCAGGTAGTGCTCAGTATCTCTATCACTGATAGGGATGTCAATCTCTATCACTGATAGGGACTGAGTAGCGGATTGACAGCTAGCTCAGTCCTAGGTATAATGCTAGCAGTGCAGAGAAAATCGGCCAGTTTTCTCTGCCTGCAGTCCGCATGCCGTTGATACCCTTGGGTTCTAACCTGTTGCGTTCATTTATGCAGCGGACTGCCTTTCTGGCCAGAGACCGTCT
TCAACTAAACAG	CC	CC	0.333877	GCTAGATGCGGTCTCTGCCTGGGCCGGGTAATACCACCAGGCGGTCTAAAGATGAGCTCGCCCCAACGAGGCAGGTAGTGCTCAGTATCTCTATCACTGATAGGGATGTCAATCTCTATCACTGATAGGGATCAACTAAACAGTTGACAGCTAGCTCAGTCCTAGGTATAATGCTAGCAGTGCAGAGAAAATCGGCCAGTTTTCTCTGCCTGCAGTCCGCATGCCGTAGGCGGTCCTGGGTTCTAACCTGTTGCTTGGATTTATGCAGCGGACTGCCTTTCTGGCCAGAGACCGTCT
TACCCATATTGA	TA	CT	0.333842	GCTAGATGCGGTCTCTGCCTGGGCCGGGTAATACCACCCGCGCCCCTCCAGATGAGCTCGCCCCAACGAGGCAGGTAGTGCTCAGTATCTCTATCACTGATAGGGATGTCAATCTCTATCACTGATAGGGATACCCATATTGATTGACAGCTAGCTCAGTCCTAGGTATAATGCTAGCAGTGCAGAGAAAATCGGCCAGTTTTCTCTGCCTGCAGTCCGCATGCCGTCGCGCCCTATGGGTTCTAACCTGTTGCGGAGATTTATGCAGCGGACTGCCTTTCTGGCCAGAGACCGTCT
GCCGATCGAACT	GC	GC	0.333364	GCTAGATGCGGTCTCTGCCTGGGCCGGGTAATACCACCGAGTCCTCTAGAGATGAGCTCGCCCCAACGAGGCAGGTAGTGCTCAGTATCTCTATCACTGATAGGGATGTCAATCTCTATCACTGATAGGGAGCCGATCGAACTTTGACAGCTAGCTCAGTCCTAGGTATAATGCTAGCAGTGCAGAGAAAATCGGCCAGTTTTCTCTGCCTGCAGTCCGCATGCCGTGAGTCCTGCTGGGTTCTAACCTGTTGCCTGCATTTATGCAGCGGACTGCCTTTCTGGCCAGAGACCGTCT
TGGCCTGTATCA	CT	GA	0.332247	GCTAGATGCGGTCTCTGCCTGGGCCGGGTAATACCACCGGTGCCCCTCGAGATGAGCTCGCCCCAACGAGGCAGGTAGTGCTCAGTATCTCTATCACTGATAGGGATGTCAATCTCTATCACTGATAGGGATGGCCTGTATCATTGACAGCTAGCTCAGTCCTAGGTATAATGCTAGCAGTGCAGAGAAAATCGGCCAGTTTTCTCTGCCTGCAGTCCGCATGCCGTGGTGCCCCTTGGGTTCTAACCTGTTGCCGTCATTTATGCAGCGGACTGCCTTTCTGGCCAGAGACCGTCT
CACAGGGTGTAT	CT	GT	0.332029	GCTAGATGCGGTCTCTGCCTGGGCCGGGTAATACCACCAGGAGGTCTAGAGATGAGCTCGCCCCAACGAGGCAGGTAGTGCTCAGTATCTCTATCACTGATAGGGATGTCAATCTCTATCACTGATAGGGACACAGGGTGTATTTGACAGCTAGCTCAGTCCTAGGTATAATGCTAGCAGTGCAGAGAAAATCGGCCAGTTTTCTCTGCCTGCAGTCCGCATGCCGTAGGAGGTCTTGGGTTCTAACCTGTTGCCTACATTTATGCAGCGGACTGCCTTTCTGGCCAGAGACCGTCT
GATTGACATTTC	AT	CT	0.330926	GCTAGATGCGGTCTCTGCCTGGGCCGGGTAATACCACCTCTACCCCTCAAGATGAGCTCGCCCCAACGAGGCAGGTAGTGCTCAGTATCTCTATCACTGATAGGGATGTCAATCTCTATCACTGATAGGGAGATTGACATTTCTTGACAGCTAGCTCAGTCCTAGGTATAATGCTAGCAGTGCAGAGAAAATCGGCCAGTTTTCTCTGCCTGCAGTCCGCATGCCGTTCTACCCATTGGGTTCTAACCTGTTGCTGAGATTTATGCAGCGGACTGCCTTTCTGGCCAGAGACCGTCT
TTTCTCAGGTAT	CG	CG	0.329074	GCTAGATGCGGTCTCTGCCTGGGCCGGGTAATACCACCGGTGCCCCTCGAGATGAGCTCGCCCCAACGAGGCAGGTAGTGCTCAGTATCTCTATCACTGATAGGGATGTCAATCTCTATCACTGATAGGGATTTCTCAGGTATTTGACAGCTAGCTCAGTCCTAGGTATAATGCTAGCAGTGCAGAGAAAATCGGCCAGTTTTCTCTGCCTGCAGTCCGCATGCCGTGGTGCCCCGTGGGTTCTAACCTGTTGCCGCGATTTATGCAGCGGACTGCCTTTCTGGCCAGAGACCGTCT
ATCGTACTATTA	CA	CT	0.327863	GCTAGATGCGGTCTCTGCCTGGGCCGGGTAATACCACCTGATACCCTACAGATGAGCTCGCCCCAACGAGGCAGGTAGTGCTCAGTATCTCTATCACTGATAGGGATGTCAATCTCTATCACTGATAGGGAATCGTACTATTATTGACAGCTAGCTCAGTCCTAGGTATAATGCTAGCAGTGCAGAGAAAATCGGCCAGTTTTCTCTGCCTGCAGTCCGCATGCCGTTGATACCCATGGGTTCTAACCTGTTGCGTAGATTTATGCAGCGGACTGCCTTTCTGGCCAGAGACCGTCT
TTTGAGGCGGTC	CA	CT	0.326869	GCTAGATGCGGTCTCTGCCTGGGCCGGGTAATACCACCAAACACACTAGAGATGAGCTCGCCCCAACGAGGCAGGTAGTGCTCAGTATCTCTATCACTGATAGGGATGTCAATCTCTATCACTGATAGGGATTTGAGGCGGTCTTGACAGCTAGCTCAGTCCTAGGTATAATGCTAGCAGTGCAGAGAAAATCGGCCAGTTTTCTCTGCCTGCAGTCCGCATGCCGTAAACACACATGGGTTCTAACCTGTTGCCTAGATTTATGCAGCGGACTGCCTTTCTGGCCAGAGACCGTCT
CTTAGCTTGGAA	CT	GC	0.326501	GCTAGATGCGGTCTCTGCCTGGGCCGGGTAATACCACCATGTCCCCTGAAGATGAGCTCGCCCCAACGAGGCAGGTAGTGCTCAGTATCTCTATCACTGATAGGGATGTCAATCTCTATCACTGATAGGGACTTAGCTTGGAATTGACAGCTAGCTCAGTCCTAGGTATAATGCTAGCAGTGCAGAGAAAATCGGCCAGTTTTCTCTGCCTGCAGTCCGCATGCCGTATGTCCCCTTGGGTTCTAACCTGTTGCTCGCATTTATGCAGCGGACTGCCTTTCTGGCCAGAGACCGTCT
TAATATAGTGGA	CG	CT	0.325073	GCTAGATGCGGTCTCTGCCTGGGCCGGGTAATACCACCGTCGCCCCTTAAGATGAGCTCGCCCCAACGAGGCAGGTAGTGCTCAGTATCTCTATCACTGATAGGGATGTCAATCTCTATCACTGATAGGGATAATATAGTGGATTGACAGCTAGCTCAGTCCTAGGTATAATGCTAGCAGTGCAGAGAAAATCGGCCAGTTTTCTCTGCCTGCAGTCCGCATGCCGTGTCGCCCCGTGGGTTCTAACCTGTTGCTAAGATTTATGCAGCGGACTGCCTTTCTGGCCAGAGACCGTCT
ATGCACTTTGAT	AG	CT	0.324558	GCTAGATGCGGTCTCTGCCTGGGCCGGGTAATACCACCAGGCGGGCTCCAGATGAGCTCGCCCCAACGAGGCAGGTAGTGCTCAGTATCTCTATCACTGATAGGGATGTCAATCTCTATCACTGATAGGGAATGCACTTTGATTTGACAGCTAGCTCAGTCCTAGGTATAATGCTAGCAGTGCAGAGAAAATCGGCCAGTTTTCTCTGCCTGCAGTCCGCATGCCGTAGGCGGGAGTGGGTTCTAACCTGTTGCGGAGATTTATGCAGCGGACTGCCTTTCTGGCCAGAGACCGTCT
TGACACTTCTCA	CT	CG	0.32252	GCTAGATGCGGTCTCTGCCTGGGCCGGGTAATACCACCGTCGCCCCTTAAGATGAGCTCGCCCCAACGAGGCAGGTAGTGCTCAGTATCTCTATCACTGATAGGGATGTCAATCTCTATCACTGATAGGGATGACACTTCTCATTGACAGCTAGCTCAGTCCTAGGTATAATGCTAGCAGTGCAGAGAAAATCGGCCAGTTTTCTCTGCCTGCAGTCCGCATGCCGTGTCGCCCCTTGGGTTCTAACCTGTTGCTACGATTTATGCAGCGGACTGCCTTTCTGGCCAGAGACCGTCT
GATGAACTTTGC	CA	CT	0.322414	GCTAGATGCGGTCTCTGCCTGGGCCGGGTAATACCACCAGGCGGTCTAAAGATGAGCTCGCCCCAACGAGGCAGGTAGTGCTCAGTATCTCTATCACTGATAGGGATGTCAATCTCTATCACTGATAGGGAGATGAACTTTGCTTGACAGCTAGCTCAGTCCTAGGTATAATGCTAGCAGTGCAGAGAAAATCGGCCAGTTTTCTCTGCCTGCAGTCCGCATGCCGTAGGCGGTCATGGGTTCTAACCTGTTGCTTAGATTTATGCAGCGGACTGCCTTTCTGGCCAGAGACCGTCT
CAAACAACCAGC	CT	TG	0.321878	GCTAGATGCGGTCTCTGCCTGGGCCGGGTAATACCACCAGGAGGTCTAGAGATGAGCTCGCCCCAACGAGGCAGGTAGTGCTCAGTATCTCTATCACTGATAGGGATGTCAATCTCTATCACTGATAGGGACAAACAACCAGCTTGACAGCTAGCTCAGTCCTAGGTATAATGCTAGCAGTGCAGAGAAAATCGGCCAGTTTTCTCTGCCTGCAGTCCGCATGCCGTAGGAGGTCTTGGGTTCTAACCTGTTGCCTCAATTTATGCAGCGGACTGCCTTTCTGGCCAGAGACCGTCT
TAGAGTGGAGTC	CT	TT	0.321598	GCTAGATGCGGTCTCTGCCTGGGCCGGGTAATACCACCATGCTTTCTAGAGATGAGCTCGCCCCAACGAGGCAGGTAGTGCTCAGTATCTCTATCACTGATAGGGATGTCAATCTCTATCACTGATAGGGATAGAGTGGAGTCTTGACAGCTAGCTCAGTCCTAGGTATAATGCTAGCAGTGCAGAGAAAATCGGCCAGTTTTCTCTGCCTGCAGTCCGCATGCCGTATGCTTTCTTGGGTTCTAACCTGTTGCCTAAATTTATGCAGCGGACTGCCTTTCTGGCCAGAGACCGTCT
TCTCAATTAAGT	GT	CT	0.320039	GCTAGATGCGGTCTCTGCCTGGGCCGGGTAATACCACCGGACACCCTAGAGATGAGCTCGCCCCAACGAGGCAGGTAGTGCTCAGTATCTCTATCACTGATAGGGATGTCAATCTCTATCACTGATAGGGATCTCAATTAAGTTTGACAGCTAGCTCAGTCCTAGGTATAATGCTAGCAGTGCAGAGAAAATCGGCCAGTTTTCTCTGCCTGCAGTCCGCATGCCGTGGACACCGTTGGGTTCTAACCTGTTGCCTAGATTTATGCAGCGGACTGCCTTTCTGGCCAGAGACCGTCT
TCATAAGCTAAG	CT	TT	0.319115	GCTAGATGCGGTCTCTGCCTGGGCCGGGTAATACCACCCGCGCCCCTCCAGATGAGCTCGCCCCAACGAGGCAGGTAGTGCTCAGTATCTCTATCACTGATAGGGATGTCAATCTCTATCACTGATAGGGATCATAAGCTAAGTTGACAGCTAGCTCAGTCCTAGGTATAATGCTAGCAGTGCAGAGAAAATCGGCCAGTTTTCTCTGCCTGCAGTCCGCATGCCGTCGCGCCCCTTGGGTTCTAACCTGTTGCGGAAATTTATGCAGCGGACTGCCTTTCTGGCCAGAGACCGTCT
ATGTATTGGGGC	CA	CT	0.318444	GCTAGATGCGGTCTCTGCCTGGGCCGGGTAATACCACCGAGGCCTCTTGAGATGAGCTCGCCCCAACGAGGCAGGTAGTGCTCAGTATCTCTATCACTGATAGGGATGTCAATCTCTATCACTGATAGGGAATGTATTGGGGCTTGACAGCTAGCTCAGTCCTAGGTATAATGCTAGCAGTGCAGAGAAAATCGGCCAGTTTTCTCTGCCTGCAGTCCGCATGCCGTGAGGCCTCATGGGTTCTAACCTGTTGCCAAGATTTATGCAGCGGACTGCCTTTCTGGCCAGAGACCGTCT
TAGGCCCTACAC	CT	TG	0.316251	GCTAGATGCGGTCTCTGCCTGGGCCGGGTAATACCACCGAGTCCTCTAGAGATGAGCTCGCCCCAACGAGGCAGGTAGTGCTCAGTATCTCTATCACTGATAGGGATGTCAATCTCTATCACTGATAGGGATAGGCCCTACACTTGACAGCTAGCTCAGTCCTAGGTATAATGCTAGCAGTGCAGAGAAAATCGGCCAGTTTTCTCTGCCTGCAGTCCGCATGCCGTGAGTCCTCTTGGGTTCTAACCTGTTGCCTCAATTTATGCAGCGGACTGCCTTTCTGGCCAGAGACCGTCT
GAAATTTCGTTC	TG	CT	0.316197	GCTAGATGCGGTCTCTGCCTGGGCCGGGTAATACCACCGCGGGACCTAGAGATGAGCTCGCCCCAACGAGGCAGGTAGTGCTCAGTATCTCTATCACTGATAGGGATGTCAATCTCTATCACTGATAGGGAGAAATTTCGTTCTTGACAGCTAGCTCAGTCCTAGGTATAATGCTAGCAGTGCAGAGAAAATCGGCCAGTTTTCTCTGCCTGCAGTCCGCATGCCGTGCGGGACTGTGGGTTCTAACCTGTTGCCTAGATTTATGCAGCGGACTGCCTTTCTGGCCAGAGACCGTCT
GGAGAAAACACT	CG	CG	0.315685	GCTAGATGCGGTCTCTGCCTGGGCCGGGTAATACCACCGTCGCCCCTTAAGATGAGCTCGCCCCAACGAGGCAGGTAGTGCTCAGTATCTCTATCACTGATAGGGATGTCAATCTCTATCACTGATAGGGAGGAGAAAACACTTTGACAGCTAGCTCAGTCCTAGGTATAATGCTAGCAGTGCAGAGAAAATCGGCCAGTTTTCTCTGCCTGCAGTCCGCATGCCGTGTCGCCCCGTGGGTTCTAACCTGTTGCTACGATTTATGCAGCGGACTGCCTTTCTGGCCAGAGACCGTCT
AGGACATGCTCT	GG	GG	0.315045	GCTAGATGCGGTCTCTGCCTGGGCCGGGTAATACCACCGCGCGACCTAAAGATGAGCTCGCCCCAACGAGGCAGGTAGTGCTCAGTATCTCTATCACTGATAGGGATGTCAATCTCTATCACTGATAGGGAAGGACATGCTCTTTGACAGCTAGCTCAGTCCTAGGTATAATGCTAGCAGTGCAGAGAAAATCGGCCAGTTTTCTCTGCCTGCAGTCCGCATGCCGTGCGCGACGGTGGGTTCTAACCTGTTGCTTCCATTTATGCAGCGGACTGCCTTTCTGGCCAGAGACCGTCT
AGATCTCTCCGA	CA	CT	0.314393	GCTAGATGCGGTCTCTGCCTGGGCCGGGTAATACCACCTTATAAACTAGAGATGAGCTCGCCCCAACGAGGCAGGTAGTGCTCAGTATCTCTATCACTGATAGGGATGTCAATCTCTATCACTGATAGGGAAGATCTCTCCGATTGACAGCTAGCTCAGTCCTAGGTATAATGCTAGCAGTGCAGAGAAAATCGGCCAGTTTTCTCTGCCTGCAGTCCGCATGCCGTTTATAAACATGGGTTCTAACCTGTTGCCTAGATTTATGCAGCGGACTGCCTTTCTGGCCAGAGACCGTCT
ATTTGCAGGATG	CG	CG	0.314269	GCTAGATGCGGTCTCTGCCTGGGCCGGGTAATACCACCGGACACCCTAGAGATGAGCTCGCCCCAACGAGGCAGGTAGTGCTCAGTATCTCTATCACTGATAGGGATGTCAATCTCTATCACTGATAGGGAATTTGCAGGATGTTGACAGCTAGCTCAGTCCTAGGTATAATGCTAGCAGTGCAGAGAAAATCGGCCAGTTTTCTCTGCCTGCAGTCCGCATGCCGTGGACACCCGTGGGTTCTAACCTGTTGCCTCGATTTATGCAGCGGACTGCCTTTCTGGCCAGAGACCGTCT
TGAGTTGAATAC	GC	CT	0.313446	GCTAGATGCGGTCTCTGCCTGGGCCGGGTAATACCACCCGGTCCCCTTGAGATGAGCTCGCCCCAACGAGGCAGGTAGTGCTCAGTATCTCTATCACTGATAGGGATGTCAATCTCTATCACTGATAGGGATGAGTTGAATACTTGACAGCTAGCTCAGTCCTAGGTATAATGCTAGCAGTGCAGAGAAAATCGGCCAGTTTTCTCTGCCTGCAGTCCGCATGCCGTCGGTCCCGCTGGGTTCTAACCTGTTGCCAAGATTTATGCAGCGGACTGCCTTTCTGGCCAGAGACCGTCT
GCTGGATGCTGA	AG	AG	0.313345	GCTAGATGCGGTCTCTGCCTGGGCCGGGTAATACCACCGCGCGACCTAAAGATGAGCTCGCCCCAACGAGGCAGGTAGTGCTCAGTATCTCTATCACTGATAGGGATGTCAATCTCTATCACTGATAGGGAGCTGGATGCTGATTGACAGCTAGCTCAGTCCTAGGTATAATGCTAGCAGTGCAGAGAAAATCGGCCAGTTTTCTCTGCCTGCAGTCCGCATGCCGTGCGCGACAGTGGGTTCTAACCTGTTGCTTCTATTTATGCAGCGGACTGCCTTTCTGGCCAGAGACCGTCT
GCTGATTTACAA	TG	TG	0.313303	GCTAGATGCGGTCTCTGCCTGGGCCGGGTAATACCACCATGCTTTCTAGAGATGAGCTCGCCCCAACGAGGCAGGTAGTGCTCAGTATCTCTATCACTGATAGGGATGTCAATCTCTATCACTGATAGGGAGCTGATTTACAATTGACAGCTAGCTCAGTCCTAGGTATAATGCTAGCAGTGCAGAGAAAATCGGCCAGTTTTCTCTGCCTGCAGTCCGCATGCCGTATGCTTTTGTGGGTTCTAACCTGTTGCCTCAATTTATGCAGCGGACTGCCTTTCTGGCCAGAGACCGTCT
TATCGAACAAGT	TA	CT	0.312435	GCTAGATGCGGTCTCTGCCTGGGCCGGGTAATACCACCCGAGCCCCTCAAGATGAGCTCGCCCCAACGAGGCAGGTAGTGCTCAGTATCTCTATCACTGATAGGGATGTCAATCTCTATCACTGATAGGGATATCGAACAAGTTTGACAGCTAGCTCAGTCCTAGGTATAATGCTAGCAGTGCAGAGAAAATCGGCCAGTTTTCTCTGCCTGCAGTCCGCATGCCGTCGAGCCCTATGGGTTCTAACCTGTTGCTGAGATTTATGCAGCGGACTGCCTTTCTGGCCAGAGACCGTCT
TTTACTTGATAG	GC	GC	0.311707	GCTAGATGCGGTCTCTGCCTGGGCCGGGTAATACCACCTGTATTCCTAGAGATGAGCTCGCCCCAACGAGGCAGGTAGTGCTCAGTATCTCTATCACTGATAGGGATGTCAATCTCTATCACTGATAGGGATTTACTTGATAGTTGACAGCTAGCTCAGTCCTAGGTATAATGCTAGCAGTGCAGAGAAAATCGGCCAGTTTTCTCTGCCTGCAGTCCGCATGCCGTTGTATTCGCTGGGTTCTAACCTGTTGCCTGCATTTATGCAGCGGACTGCCTTTCTGGCCAGAGACCGTCT
GCTAGAAGACTC	AC	CT	0.308971	GCTAGATGCGGTCTCTGCCTGGGCCGGGTAATACCACCGTCGCCCCTTAAGATGAGCTCGCCCCAACGAGGCAGGTAGTGCTCAGTATCTCTATCACTGATAGGGATGTCAATCTCTATCACTGATAGGGAGCTAGAAGACTCTTGACAGCTAGCTCAGTCCTAGGTATAATGCTAGCAGTGCAGAGAAAATCGGCCAGTTTTCTCTGCCTGCAGTCCGCATGCCGTGTCGCCCACTGGGTTCTAACCTGTTGCTAAGATTTATGCAGCGGACTGCCTTTCTGGCCAGAGACCGTCT
TCGTAGGACTGG	AT	CT	0.308197	GCTAGATGCGGTCTCTGCCTGGGCCGGGTAATACCACCGGGCGTGCTAGAGATGAGCTCGCCCCAACGAGGCAGGTAGTGCTCAGTATCTCTATCACTGATAGGGATGTCAATCTCTATCACTGATAGGGATCGTAGGACTGGTTGACAGCTAGCTCAGTCCTAGGTATAATGCTAGCAGTGCAGAGAAAATCGGCCAGTTTTCTCTGCCTGCAGTCCGCATGCCGTGGGCGTGATTGGGTTCTAACCTGTTGCCTAGATTTATGCAGCGGACTGCCTTTCTGGCCAGAGACCGTCT
CTTGCTCGATCA	GG	GG	0.307155	GCTAGATGCGGTCTCTGCCTGGGCCGGGTAATACCACCCGCGCCCCTCCAGATGAGCTCGCCCCAACGAGGCAGGTAGTGCTCAGTATCTCTATCACTGATAGGGATGTCAATCTCTATCACTGATAGGGACTTGCTCGATCATTGACAGCTAGCTCAGTCCTAGGTATAATGCTAGCAGTGCAGAGAAAATCGGCCAGTTTTCTCTGCCTGCAGTCCGCATGCCGTCGCGCCCGGTGGGTTCTAACCTGTTGCGGCCATTTATGCAGCGGACTGCCTTTCTGGCCAGAGACCGTCT
GCCGAACTATTG	TC	TC	0.306877	GCTAGATGCGGTCTCTGCCTGGGCCGGGTAATACCACCCGCGCCCCTCCAGATGAGCTCGCCCCAACGAGGCAGGTAGTGCTCAGTATCTCTATCACTGATAGGGATGTCAATCTCTATCACTGATAGGGAGCCGAACTATTGTTGACAGCTAGCTCAGTCCTAGGTATAATGCTAGCAGTGCAGAGAAAATCGGCCAGTTTTCTCTGCCTGCAGTCCGCATGCCGTCGCGCCCTCTGGGTTCTAACCTGTTGCGGGAATTTATGCAGCGGACTGCCTTTCTGGCCAGAGACCGTCT
AGCCTAGGATTC	CT	CG	0.306022	GCTAGATGCGGTCTCTGCCTGGGCCGGGTAATACCACCGGACACCCTAGAGATGAGCTCGCCCCAACGAGGCAGGTAGTGCTCAGTATCTCTATCACTGATAGGGATGTCAATCTCTATCACTGATAGGGAAGCCTAGGATTCTTGACAGCTAGCTCAGTCCTAGGTATAATGCTAGCAGTGCAGAGAAAATCGGCCAGTTTTCTCTGCCTGCAGTCCGCATGCCGTGGACACCCTTGGGTTCTAACCTGTTGCCTCGATTTATGCAGCGGACTGCCTTTCTGGCCAGAGACCGTCT
ATTATGATCAGA	AA	AA	0.305377	GCTAGATGCGGTCTCTGCCTGGGCCGGGTAATACCACCGTCGCCCCTTAAGATGAGCTCGCCCCAACGAGGCAGGTAGTGCTCAGTATCTCTATCACTGATAGGGATGTCAATCTCTATCACTGATAGGGAATTATGATCAGATTGACAGCTAGCTCAGTCCTAGGTATAATGCTAGCAGTGCAGAGAAAATCGGCCAGTTTTCTCTGCCTGCAGTCCGCATGCCGTGTCGCCCAATGGGTTCTAACCTGTTGCTATTATTTATGCAGCGGACTGCCTTTCTGGCCAGAGACCGTCT
GCTAACGTTCTG	CT	TC	0.304269	GCTAGATGCGGTCTCTGCCTGGGCCGGGTAATACCACCGTCGCCCCTTAAGATGAGCTCGCCCCAACGAGGCAGGTAGTGCTCAGTATCTCTATCACTGATAGGGATGTCAATCTCTATCACTGATAGGGAGCTAACGTTCTGTTGACAGCTAGCTCAGTCCTAGGTATAATGCTAGCAGTGCAGAGAAAATCGGCCAGTTTTCTCTGCCTGCAGTCCGCATGCCGTGTCGCCCCTTGGGTTCTAACCTGTTGCTAGAATTTATGCAGCGGACTGCCTTTCTGGCCAGAGACCGTCT
ATATGCCAAGAA	CA	CT	0.303639	GCTAGATGCGGTCTCTGCCTGGGCCGGGTAATACCACCGAGCCCACTAGAGATGAGCTCGCCCCAACGAGGCAGGTAGTGCTCAGTATCTCTATCACTGATAGGGATGTCAATCTCTATCACTGATAGGGAATATGCCAAGAATTGACAGCTAGCTCAGTCCTAGGTATAATGCTAGCAGTGCAGAGAAAATCGGCCAGTTTTCTCTGCCTGCAGTCCGCATGCCGTGAGCCCACATGGGTTCTAACCTGTTGCCTAGATTTATGCAGCGGACTGCCTTTCTGGCCAGAGACCGTCT
GCCAGACTATTA	CA	CT	0.302864	GCTAGATGCGGTCTCTGCCTGGGCCGGGTAATACCACCCGCGCCCCTCCAGATGAGCTCGCCCCAACGAGGCAGGTAGTGCTCAGTATCTCTATCACTGATAGGGATGTCAATCTCTATCACTGATAGGGAGCCAGACTATTATTGACAGCTAGCTCAGTCCTAGGTATAATGCTAGCAGTGCAGAGAAAATCGGCCAGTTTTCTCTGCCTGCAGTCCGCATGCCGTCGCGCCCCATGGGTTCTAACCTGTTGCGGAGATTTATGCAGCGGACTGCCTTTCTGGCCAGAGACCGTCT
CATACAAAACAT	TG	CT	0.302478	GCTAGATGCGGTCTCTGCCTGGGCCGGGTAATACCACCTCGCGACCTCGAGATGAGCTCGCCCCAACGAGGCAGGTAGTGCTCAGTATCTCTATCACTGATAGGGATGTCAATCTCTATCACTGATAGGGACATACAAAACATTTGACAGCTAGCTCAGTCCTAGGTATAATGCTAGCAGTGCAGAGAAAATCGGCCAGTTTTCTCTGCCTGCAGTCCGCATGCCGTTCGCGACTGTGGGTTCTAACCTGTTGCCGAGATTTATGCAGCGGACTGCCTTTCTGGCCAGAGACCGTCT
TGATGAGTATTA	CT	TC	0.302154	GCTAGATGCGGTCTCTGCCTGGGCCGGGTAATACCACCGGCTCCCCTCCAGATGAGCTCGCCCCAACGAGGCAGGTAGTGCTCAGTATCTCTATCACTGATAGGGATGTCAATCTCTATCACTGATAGGGATGATGAGTATTATTGACAGCTAGCTCAGTCCTAGGTATAATGCTAGCAGTGCAGAGAAAATCGGCCAGTTTTCTCTGCCTGCAGTCCGCATGCCGTGGCTCCCCTTGGGTTCTAACCTGTTGCGGGAATTTATGCAGCGGACTGCCTTTCTGGCCAGAGACCGTCT
AGGTACGGACGT	CT	AT	0.301771	GCTAGATGCGGTCTCTGCCTGGGCCGGGTAATACCACCTTATAAACTAGAGATGAGCTCGCCCCAACGAGGCAGGTAGTGCTCAGTATCTCTATCACTGATAGGGATGTCAATCTCTATCACTGATAGGGAAGGTACGGACGTTTGACAGCTAGCTCAGTCCTAGGTATAATGCTAGCAGTGCAGAGAAAATCGGCCAGTTTTCTCTGCCTGCAGTCCGCATGCCGTTTATAAACTTGGGTTCTAACCTGTTGCCTATATTTATGCAGCGGACTGCCTTTCTGGCCAGAGACCGTCT
TGTTTCGCTCTA	GT	GT	0.301607	GCTAGATGCGGTCTCTGCCTGGGCCGGGTAATACCACCATGCTTTCTAGAGATGAGCTCGCCCCAACGAGGCAGGTAGTGCTCAGTATCTCTATCACTGATAGGGATGTCAATCTCTATCACTGATAGGGATGTTTCGCTCTATTGACAGCTAGCTCAGTCCTAGGTATAATGCTAGCAGTGCAGAGAAAATCGGCCAGTTTTCTCTGCCTGCAGTCCGCATGCCGTATGCTTTGTTGGGTTCTAACCTGTTGCCTACATTTATGCAGCGGACTGCCTTTCTGGCCAGAGACCGTCT
CCTGTCGAGAAA	CT	CC	0.30147	GCTAGATGCGGTCTCTGCCTGGGCCGGGTAATACCACCGGGCGTGCTAGAGATGAGCTCGCCCCAACGAGGCAGGTAGTGCTCAGTATCTCTATCACTGATAGGGATGTCAATCTCTATCACTGATAGGGACCTGTCGAGAAATTGACAGCTAGCTCAGTCCTAGGTATAATGCTAGCAGTGCAGAGAAAATCGGCCAGTTTTCTCTGCCTGCAGTCCGCATGCCGTGGGCGTGCTTGGGTTCTAACCTGTTGCCTGGATTTATGCAGCGGACTGCCTTTCTGGCCAGAGACCGTCT
CGACATCCGACA	TG	CT	0.300961	GCTAGATGCGGTCTCTGCCTGGGCCGGGTAATACCACCCGCGCCCCTCCAGATGAGCTCGCCCCAACGAGGCAGGTAGTGCTCAGTATCTCTATCACTGATAGGGATGTCAATCTCTATCACTGATAGGGACGACATCCGACATTGACAGCTAGCTCAGTCCTAGGTATAATGCTAGCAGTGCAGAGAAAATCGGCCAGTTTTCTCTGCCTGCAGTCCGCATGCCGTCGCGCCCTGTGGGTTCTAACCTGTTGCGGAGATTTATGCAGCGGACTGCCTTTCTGGCCAGAGACCGTCT
GTTGACATTACG	GA	GA	0.30041	GCTAGATGCGGTCTCTGCCTGGGCCGGGTAATACCACCCGGTCCCCTTGAGATGAGCTCGCCCCAACGAGGCAGGTAGTGCTCAGTATCTCTATCACTGATAGGGATGTCAATCTCTATCACTGATAGGGAGTTGACATTACGTTGACAGCTAGCTCAGTCCTAGGTATAATGCTAGCAGTGCAGAGAAAATCGGCCAGTTTTCTCTGCCTGCAGTCCGCATGCCGTCGGTCCCGATGGGTTCTAACCTGTTGCCATCATTTATGCAGCGGACTGCCTTTCTGGCCAGAGACCGTCT
TGTAGCGTATTA	AC	AC	0.300262	GCTAGATGCGGTCTCTGCCTGGGCCGGGTAATACCACCGGGCGGACTCCAGATGAGCTCGCCCCAACGAGGCAGGTAGTGCTCAGTATCTCTATCACTGATAGGGATGTCAATCTCTATCACTGATAGGGATGTAGCGTATTATTGACAGCTAGCTCAGTCCTAGGTATAATGCTAGCAGTGCAGAGAAAATCGGCCAGTTTTCTCTGCCTGCAGTCCGCATGCCGTGGGCGGAACTGGGTTCTAACCTGTTGCGGGTATTTATGCAGCGGACTGCCTTTCTGGCCAGAGACCGTCT
GAGATTAGCGGC	AA	CT	0.300057	GCTAGATGCGGTCTCTGCCTGGGCCGGGTAATACCACCCGGTCCCCTTGAGATGAGCTCGCCCCAACGAGGCAGGTAGTGCTCAGTATCTCTATCACTGATAGGGATGTCAATCTCTATCACTGATAGGGAGAGATTAGCGGCTTGACAGCTAGCTCAGTCCTAGGTATAATGCTAGCAGTGCAGAGAAAATCGGCCAGTTTTCTCTGCCTGCAGTCCGCATGCCGTCGGTCCCAATGGGTTCTAACCTGTTGCCAAGATTTATGCAGCGGACTGCCTTTCTGGCCAGAGACCGTCT
GCCTAATATCTA	CT	GC	0.29966	GCTAGATGCGGTCTCTGCCTGGGCCGGGTAATACCACCGAGCCCACTAGAGATGAGCTCGCCCCAACGAGGCAGGTAGTGCTCAGTATCTCTATCACTGATAGGGATGTCAATCTCTATCACTGATAGGGAGCCTAATATCTATTGACAGCTAGCTCAGTCCTAGGTATAATGCTAGCAGTGCAGAGAAAATCGGCCAGTTTTCTCTGCCTGCAGTCCGCATGCCGTGAGCCCACTTGGGTTCTAACCTGTTGCCTGCATTTATGCAGCGGACTGCCTTTCTGGCCAGAGACCGTCT
GTAGAGTATTAG	TT	TT	0.299048	GCTAGATGCGGTCTCTGCCTGGGCCGGGTAATACCACCAGGCGGGCTCCAGATGAGCTCGCCCCAACGAGGCAGGTAGTGCTCAGTATCTCTATCACTGATAGGGATGTCAATCTCTATCACTGATAGGGAGTAGAGTATTAGTTGACAGCTAGCTCAGTCCTAGGTATAATGCTAGCAGTGCAGAGAAAATCGGCCAGTTTTCTCTGCCTGCAGTCCGCATGCCGTAGGCGGGTTTGGGTTCTAACCTGTTGCGGAAATTTATGCAGCGGACTGCCTTTCTGGCCAGAGACCGTCT
CTAGAATAGCAA	AA	AA	0.298147	GCTAGATGCGGTCTCTGCCTGGGCCGGGTAATACCACCACGGGACCTCTAGATGAGCTCGCCCCAACGAGGCAGGTAGTGCTCAGTATCTCTATCACTGATAGGGATGTCAATCTCTATCACTGATAGGGACTAGAATAGCAATTGACAGCTAGCTCAGTCCTAGGTATAATGCTAGCAGTGCAGAGAAAATCGGCCAGTTTTCTCTGCCTGCAGTCCGCATGCCGTACGGGACAATGGGTTCTAACCTGTTGCAGTTATTTATGCAGCGGACTGCCTTTCTGGCCAGAGACCGTCT
CTTGCGACTAGT	TA	TA	0.297895	GCTAGATGCGGTCTCTGCCTGGGCCGGGTAATACCACCGGTGCCCCTCGAGATGAGCTCGCCCCAACGAGGCAGGTAGTGCTCAGTATCTCTATCACTGATAGGGATGTCAATCTCTATCACTGATAGGGACTTGCGACTAGTTTGACAGCTAGCTCAGTCCTAGGTATAATGCTAGCAGTGCAGAGAAAATCGGCCAGTTTTCTCTGCCTGCAGTCCGCATGCCGTGGTGCCCTATGGGTTCTAACCTGTTGCCGTAATTTATGCAGCGGACTGCCTTTCTGGCCAGAGACCGTCT
AGAATGACAGAC	CT	GT	0.297129	GCTAGATGCGGTCTCTGCCTGGGCCGGGTAATACCACCGGTGCCCCTCGAGATGAGCTCGCCCCAACGAGGCAGGTAGTGCTCAGTATCTCTATCACTGATAGGGATGTCAATCTCTATCACTGATAGGGAAGAATGACAGACTTGACAGCTAGCTCAGTCCTAGGTATAATGCTAGCAGTGCAGAGAAAATCGGCCAGTTTTCTCTGCCTGCAGTCCGCATGCCGTGGTGCCCCTTGGGTTCTAACCTGTTGCCGACATTTATGCAGCGGACTGCCTTTCTGGCCAGAGACCGTCT
CGATTCCCATCT	CG	CG	0.296056	GCTAGATGCGGTCTCTGCCTGGGCCGGGTAATACCACCAAACACACTAGAGATGAGCTCGCCCCAACGAGGCAGGTAGTGCTCAGTATCTCTATCACTGATAGGGATGTCAATCTCTATCACTGATAGGGACGATTCCCATCTTTGACAGCTAGCTCAGTCCTAGGTATAATGCTAGCAGTGCAGAGAAAATCGGCCAGTTTTCTCTGCCTGCAGTCCGCATGCCGTAAACACACGTGGGTTCTAACCTGTTGCCTCGATTTATGCAGCGGACTGCCTTTCTGGCCAGAGACCGTCT
GTGAATCTCTCT	CT	TA	0.295687	GCTAGATGCGGTCTCTGCCTGGGCCGGGTAATACCACCGAGCCCACTAGAGATGAGCTCGCCCCAACGAGGCAGGTAGTGCTCAGTATCTCTATCACTGATAGGGATGTCAATCTCTATCACTGATAGGGAGTGAATCTCTCTTTGACAGCTAGCTCAGTCCTAGGTATAATGCTAGCAGTGCAGAGAAAATCGGCCAGTTTTCTCTGCCTGCAGTCCGCATGCCGTGAGCCCACTTGGGTTCTAACCTGTTGCCTTAATTTATGCAGCGGACTGCCTTTCTGGCCAGAGACCGTCT
CACTCAAAACTA	CT	GC	0.295396	GCTAGATGCGGTCTCTGCCTGGGCCGGGTAATACCACCATGCTTTCTAGAGATGAGCTCGCCCCAACGAGGCAGGTAGTGCTCAGTATCTCTATCACTGATAGGGATGTCAATCTCTATCACTGATAGGGACACTCAAAACTATTGACAGCTAGCTCAGTCCTAGGTATAATGCTAGCAGTGCAGAGAAAATCGGCCAGTTTTCTCTGCCTGCAGTCCGCATGCCGTATGCTTTCTTGGGTTCTAACCTGTTGCCTGCATTTATGCAGCGGACTGCCTTTCTGGCCAGAGACCGTCT
TGGAAAATTTGT	AT	CT	0.295188	GCTAGATGCGGTCTCTGCCTGGGCCGGGTAATACCACCAGTCTTACTTGAGATGAGCTCGCCCCAACGAGGCAGGTAGTGCTCAGTATCTCTATCACTGATAGGGATGTCAATCTCTATCACTGATAGGGATGGAAAATTTGTTTGACAGCTAGCTCAGTCCTAGGTATAATGCTAGCAGTGCAGAGAAAATCGGCCAGTTTTCTCTGCCTGCAGTCCGCATGCCGTAGTCTTAATTGGGTTCTAACCTGTTGCCAAGATTTATGCAGCGGACTGCCTTTCTGGCCAGAGACCGTCT
TTTCACTAGGAA	CT	CC	0.295113	GCTAGATGCGGTCTCTGCCTGGGCCGGGTAATACCACCGGTGCCCCTCGAGATGAGCTCGCCCCAACGAGGCAGGTAGTGCTCAGTATCTCTATCACTGATAGGGATGTCAATCTCTATCACTGATAGGGATTTCACTAGGAATTGACAGCTAGCTCAGTCCTAGGTATAATGCTAGCAGTGCAGAGAAAATCGGCCAGTTTTCTCTGCCTGCAGTCCGCATGCCGTGGTGCCCCTTGGGTTCTAACCTGTTGCCGGGATTTATGCAGCGGACTGCCTTTCTGGCCAGAGACCGTCT
AAGATCAGATCT	CG	CG	0.294818	GCTAGATGCGGTCTCTGCCTGGGCCGGGTAATACCACCATGCTTTCTAGAGATGAGCTCGCCCCAACGAGGCAGGTAGTGCTCAGTATCTCTATCACTGATAGGGATGTCAATCTCTATCACTGATAGGGAAAGATCAGATCTTTGACAGCTAGCTCAGTCCTAGGTATAATGCTAGCAGTGCAGAGAAAATCGGCCAGTTTTCTCTGCCTGCAGTCCGCATGCCGTATGCTTTCGTGGGTTCTAACCTGTTGCCTCGATTTATGCAGCGGACTGCCTTTCTGGCCAGAGACCGTCT
GACTAAATATCA	GG	CT	0.294162	GCTAGATGCGGTCTCTGCCTGGGCCGGGTAATACCACCATGTCCCCTGAAGATGAGCTCGCCCCAACGAGGCAGGTAGTGCTCAGTATCTCTATCACTGATAGGGATGTCAATCTCTATCACTGATAGGGAGACTAAATATCATTGACAGCTAGCTCAGTCCTAGGTATAATGCTAGCAGTGCAGAGAAAATCGGCCAGTTTTCTCTGCCTGCAGTCCGCATGCCGTATGTCCCGGTGGGTTCTAACCTGTTGCTCAGATTTATGCAGCGGACTGCCTTTCTGGCCAGAGACCGTCT
GTACAATAATAC	AA	CT	0.294142	GCTAGATGCGGTCTCTGCCTGGGCCGGGTAATACCACCGGACACCCTAGAGATGAGCTCGCCCCAACGAGGCAGGTAGTGCTCAGTATCTCTATCACTGATAGGGATGTCAATCTCTATCACTGATAGGGAGTACAATAATACTTGACAGCTAGCTCAGTCCTAGGTATAATGCTAGCAGTGCAGAGAAAATCGGCCAGTTTTCTCTGCCTGCAGTCCGCATGCCGTGGACACCAATGGGTTCTAACCTGTTGCCTAGATTTATGCAGCGGACTGCCTTTCTGGCCAGAGACCGTCT
AACTAAGGTCAT	GA	CT	0.293972	GCTAGATGCGGTCTCTGCCTGGGCCGGGTAATACCACCGAGTCCACTACAGATGAGCTCGCCCCAACGAGGCAGGTAGTGCTCAGTATCTCTATCACTGATAGGGATGTCAATCTCTATCACTGATAGGGAAACTAAGGTCATTTGACAGCTAGCTCAGTCCTAGGTATAATGCTAGCAGTGCAGAGAAAATCGGCCAGTTTTCTCTGCCTGCAGTCCGCATGCCGTGAGTCCAGATGGGTTCTAACCTGTTGCGTAGATTTATGCAGCGGACTGCCTTTCTGGCCAGAGACCGTCT
TTTGAAACGATA	CC	CT	0.293141	GCTAGATGCGGTCTCTGCCTGGGCCGGGTAATACCACCAGGCCTCCTAGAGATGAGCTCGCCCCAACGAGGCAGGTAGTGCTCAGTATCTCTATCACTGATAGGGATGTCAATCTCTATCACTGATAGGGATTTGAAACGATATTGACAGCTAGCTCAGTCCTAGGTATAATGCTAGCAGTGCAGAGAAAATCGGCCAGTTTTCTCTGCCTGCAGTCCGCATGCCGTAGGCCTCCCTGGGTTCTAACCTGTTGCCTAGATTTATGCAGCGGACTGCCTTTCTGGCCAGAGACCGTCT
AACGGGTCATTA	CT	GC	0.292642	GCTAGATGCGGTCTCTGCCTGGGCCGGGTAATACCACCGAGTCCTCTAGAGATGAGCTCGCCCCAACGAGGCAGGTAGTGCTCAGTATCTCTATCACTGATAGGGATGTCAATCTCTATCACTGATAGGGAAACGGGTCATTATTGACAGCTAGCTCAGTCCTAGGTATAATGCTAGCAGTGCAGAGAAAATCGGCCAGTTTTCTCTGCCTGCAGTCCGCATGCCGTGAGTCCTCTTGGGTTCTAACCTGTTGCCTGCATTTATGCAGCGGACTGCCTTTCTGGCCAGAGACCGTCT
GGTAATTAGCTA	GC	CT	0.291792	GCTAGATGCGGTCTCTGCCTGGGCCGGGTAATACCACCAGGAGGTCTAGAGATGAGCTCGCCCCAACGAGGCAGGTAGTGCTCAGTATCTCTATCACTGATAGGGATGTCAATCTCTATCACTGATAGGGAGGTAATTAGCTATTGACAGCTAGCTCAGTCCTAGGTATAATGCTAGCAGTGCAGAGAAAATCGGCCAGTTTTCTCTGCCTGCAGTCCGCATGCCGTAGGAGGTGCTGGGTTCTAACCTGTTGCCTAGATTTATGCAGCGGACTGCCTTTCTGGCCAGAGACCGTCT
TGAAAGTTTCCC	CT	AG	0.291642	GCTAGATGCGGTCTCTGCCTGGGCCGGGTAATACCACCGGGCGGACTCCAGATGAGCTCGCCCCAACGAGGCAGGTAGTGCTCAGTATCTCTATCACTGATAGGGATGTCAATCTCTATCACTGATAGGGATGAAAGTTTCCCTTGACAGCTAGCTCAGTCCTAGGTATAATGCTAGCAGTGCAGAGAAAATCGGCCAGTTTTCTCTGCCTGCAGTCCGCATGCCGTGGGCGGACTTGGGTTCTAACCTGTTGCGGCTATTTATGCAGCGGACTGCCTTTCTGGCCAGAGACCGTCT
CCGGAAAAGTCT	GT	CT	0.291568	GCTAGATGCGGTCTCTGCCTGGGCCGGGTAATACCACCCGGTCCCCTTGAGATGAGCTCGCCCCAACGAGGCAGGTAGTGCTCAGTATCTCTATCACTGATAGGGATGTCAATCTCTATCACTGATAGGGACCGGAAAAGTCTTTGACAGCTAGCTCAGTCCTAGGTATAATGCTAGCAGTGCAGAGAAAATCGGCCAGTTTTCTCTGCCTGCAGTCCGCATGCCGTCGGTCCCGTTGGGTTCTAACCTGTTGCCAAGATTTATGCAGCGGACTGCCTTTCTGGCCAGAGACCGTCT
TGATTATACCAA	CC	CT	0.290451	GCTAGATGCGGTCTCTGCCTGGGCCGGGTAATACCACCGAGCCCACTAGAGATGAGCTCGCCCCAACGAGGCAGGTAGTGCTCAGTATCTCTATCACTGATAGGGATGTCAATCTCTATCACTGATAGGGATGATTATACCAATTGACAGCTAGCTCAGTCCTAGGTATAATGCTAGCAGTGCAGAGAAAATCGGCCAGTTTTCTCTGCCTGCAGTCCGCATGCCGTGAGCCCACCTGGGTTCTAACCTGTTGCCTAGATTTATGCAGCGGACTGCCTTTCTGGCCAGAGACCGTCT
TCTGTCGAAGCT	CT	AA	0.290201	GCTAGATGCGGTCTCTGCCTGGGCCGGGTAATACCACCACGGGACCTCTAGATGAGCTCGCCCCAACGAGGCAGGTAGTGCTCAGTATCTCTATCACTGATAGGGATGTCAATCTCTATCACTGATAGGGATCTGTCGAAGCTTTGACAGCTAGCTCAGTCCTAGGTATAATGCTAGCAGTGCAGAGAAAATCGGCCAGTTTTCTCTGCCTGCAGTCCGCATGCCGTACGGGACCTTGGGTTCTAACCTGTTGCAGTTATTTATGCAGCGGACTGCCTTTCTGGCCAGAGACCGTCT
AGAGGTGAAGAG	CT	AT	0.289838	GCTAGATGCGGTCTCTGCCTGGGCCGGGTAATACCACCCGAGCCCCTCAAGATGAGCTCGCCCCAACGAGGCAGGTAGTGCTCAGTATCTCTATCACTGATAGGGATGTCAATCTCTATCACTGATAGGGAAGAGGTGAAGAGTTGACAGCTAGCTCAGTCCTAGGTATAATGCTAGCAGTGCAGAGAAAATCGGCCAGTTTTCTCTGCCTGCAGTCCGCATGCCGTCGAGCCCCTTGGGTTCTAACCTGTTGCTGATATTTATGCAGCGGACTGCCTTTCTGGCCAGAGACCGTCT
ATCTGAAGAGAT	CT	CC	0.289819	GCTAGATGCGGTCTCTGCCTGGGCCGGGTAATACCACCATGTCCCCTGAAGATGAGCTCGCCCCAACGAGGCAGGTAGTGCTCAGTATCTCTATCACTGATAGGGATGTCAATCTCTATCACTGATAGGGAATCTGAAGAGATTTGACAGCTAGCTCAGTCCTAGGTATAATGCTAGCAGTGCAGAGAAAATCGGCCAGTTTTCTCTGCCTGCAGTCCGCATGCCGTATGTCCCCTTGGGTTCTAACCTGTTGCTCGGATTTATGCAGCGGACTGCCTTTCTGGCCAGAGACCGTCT
GCACAATCATAT	CT	TG	0.287881	GCTAGATGCGGTCTCTGCCTGGGCCGGGTAATACCACCAAACATGCTAGAGATGAGCTCGCCCCAACGAGGCAGGTAGTGCTCAGTATCTCTATCACTGATAGGGATGTCAATCTCTATCACTGATAGGGAGCACAATCATATTTGACAGCTAGCTCAGTCCTAGGTATAATGCTAGCAGTGCAGAGAAAATCGGCCAGTTTTCTCTGCCTGCAGTCCGCATGCCGTAAACATGCTTGGGTTCTAACCTGTTGCCTCAATTTATGCAGCGGACTGCCTTTCTGGCCAGAGACCGTCT
ACAGTGTCCGAT	CT	AA	0.28543	GCTAGATGCGGTCTCTGCCTGGGCCGGGTAATACCACCGGCTCCCCTCCAGATGAGCTCGCCCCAACGAGGCAGGTAGTGCTCAGTATCTCTATCACTGATAGGGATGTCAATCTCTATCACTGATAGGGAACAGTGTCCGATTTGACAGCTAGCTCAGTCCTAGGTATAATGCTAGCAGTGCAGAGAAAATCGGCCAGTTTTCTCTGCCTGCAGTCCGCATGCCGTGGCTCCCCTTGGGTTCTAACCTGTTGCGGTTATTTATGCAGCGGACTGCCTTTCTGGCCAGAGACCGTCT
GTCGCGCAGTAT	CT	GC	0.284803	GCTAGATGCGGTCTCTGCCTGGGCCGGGTAATACCACCGAGGCCTCTTGAGATGAGCTCGCCCCAACGAGGCAGGTAGTGCTCAGTATCTCTATCACTGATAGGGATGTCAATCTCTATCACTGATAGGGAGTCGCGCAGTATTTGACAGCTAGCTCAGTCCTAGGTATAATGCTAGCAGTGCAGAGAAAATCGGCCAGTTTTCTCTGCCTGCAGTCCGCATGCCGTGAGGCCTCTTGGGTTCTAACCTGTTGCCAGCATTTATGCAGCGGACTGCCTTTCTGGCCAGAGACCGTCT
CACATACCTTTA	TG	TG	0.284679	GCTAGATGCGGTCTCTGCCTGGGCCGGGTAATACCACCGGGAGCCCTCAAGATGAGCTCGCCCCAACGAGGCAGGTAGTGCTCAGTATCTCTATCACTGATAGGGATGTCAATCTCTATCACTGATAGGGACACATACCTTTATTGACAGCTAGCTCAGTCCTAGGTATAATGCTAGCAGTGCAGAGAAAATCGGCCAGTTTTCTCTGCCTGCAGTCCGCATGCCGTGGGAGCCTGTGGGTTCTAACCTGTTGCTGCAATTTATGCAGCGGACTGCCTTTCTGGCCAGAGACCGTCT
TTATCTTGTTGC	GC	CT	0.284437	GCTAGATGCGGTCTCTGCCTGGGCCGGGTAATACCACCTAGAGGGCTCCAGATGAGCTCGCCCCAACGAGGCAGGTAGTGCTCAGTATCTCTATCACTGATAGGGATGTCAATCTCTATCACTGATAGGGATTATCTTGTTGCTTGACAGCTAGCTCAGTCCTAGGTATAATGCTAGCAGTGCAGAGAAAATCGGCCAGTTTTCTCTGCCTGCAGTCCGCATGCCGTTAGAGGGGCTGGGTTCTAACCTGTTGCGGAGATTTATGCAGCGGACTGCCTTTCTGGCCAGAGACCGTCT
AGCCCGATGCAT	CT	AG	0.284318	GCTAGATGCGGTCTCTGCCTGGGCCGGGTAATACCACCAGGCGGTCTAAAGATGAGCTCGCCCCAACGAGGCAGGTAGTGCTCAGTATCTCTATCACTGATAGGGATGTCAATCTCTATCACTGATAGGGAAGCCCGATGCATTTGACAGCTAGCTCAGTCCTAGGTATAATGCTAGCAGTGCAGAGAAAATCGGCCAGTTTTCTCTGCCTGCAGTCCGCATGCCGTAGGCGGTCTTGGGTTCTAACCTGTTGCTTCTATTTATGCAGCGGACTGCCTTTCTGGCCAGAGACCGTCT
AGGTTAGCATCA	GT	CT	0.282821	GCTAGATGCGGTCTCTGCCTGGGCCGGGTAATACCACCGAGTCCACTACAGATGAGCTCGCCCCAACGAGGCAGGTAGTGCTCAGTATCTCTATCACTGATAGGGATGTCAATCTCTATCACTGATAGGGAAGGTTAGCATCATTGACAGCTAGCTCAGTCCTAGGTATAATGCTAGCAGTGCAGAGAAAATCGGCCAGTTTTCTCTGCCTGCAGTCCGCATGCCGTGAGTCCAGTTGGGTTCTAACCTGTTGCGTAGATTTATGCAGCGGACTGCCTTTCTGGCCAGAGACCGTCT
TTTCCCCAATAT	CT	CC	0.282628	GCTAGATGCGGTCTCTGCCTGGGCCGGGTAATACCACCTCGCGACCTCGAGATGAGCTCGCCCCAACGAGGCAGGTAGTGCTCAGTATCTCTATCACTGATAGGGATGTCAATCTCTATCACTGATAGGGATTTCCCCAATATTTGACAGCTAGCTCAGTCCTAGGTATAATGCTAGCAGTGCAGAGAAAATCGGCCAGTTTTCTCTGCCTGCAGTCCGCATGCCGTTCGCGACCTTGGGTTCTAACCTGTTGCCGGGATTTATGCAGCGGACTGCCTTTCTGGCCAGAGACCGTCT
GACGAGCTATGT	AG	AG	0.282583	GCTAGATGCGGTCTCTGCCTGGGCCGGGTAATACCACCGTCGCCCCTTAAGATGAGCTCGCCCCAACGAGGCAGGTAGTGCTCAGTATCTCTATCACTGATAGGGATGTCAATCTCTATCACTGATAGGGAGACGAGCTATGTTTGACAGCTAGCTCAGTCCTAGGTATAATGCTAGCAGTGCAGAGAAAATCGGCCAGTTTTCTCTGCCTGCAGTCCGCATGCCGTGTCGCCCAGTGGGTTCTAACCTGTTGCTACTATTTATGCAGCGGACTGCCTTTCTGGCCAGAGACCGTCT
CTATGGATATAC	TT	CT	0.282346	GCTAGATGCGGTCTCTGCCTGGGCCGGGTAATACCACCTCGCGACCTCGAGATGAGCTCGCCCCAACGAGGCAGGTAGTGCTCAGTATCTCTATCACTGATAGGGATGTCAATCTCTATCACTGATAGGGACTATGGATATACTTGACAGCTAGCTCAGTCCTAGGTATAATGCTAGCAGTGCAGAGAAAATCGGCCAGTTTTCTCTGCCTGCAGTCCGCATGCCGTTCGCGACTTTGGGTTCTAACCTGTTGCCGAGATTTATGCAGCGGACTGCCTTTCTGGCCAGAGACCGTCT
GCAACATCAACC	CG	CG	0.282313	GCTAGATGCGGTCTCTGCCTGGGCCGGGTAATACCACCGAGCCCACTAGAGATGAGCTCGCCCCAACGAGGCAGGTAGTGCTCAGTATCTCTATCACTGATAGGGATGTCAATCTCTATCACTGATAGGGAGCAACATCAACCTTGACAGCTAGCTCAGTCCTAGGTATAATGCTAGCAGTGCAGAGAAAATCGGCCAGTTTTCTCTGCCTGCAGTCCGCATGCCGTGAGCCCACGTGGGTTCTAACCTGTTGCCTCGATTTATGCAGCGGACTGCCTTTCTGGCCAGAGACCGTCT
CCGATTCACCAC	CG	CG	0.282203	GCTAGATGCGGTCTCTGCCTGGGCCGGGTAATACCACCGCGCGACCTAAAGATGAGCTCGCCCCAACGAGGCAGGTAGTGCTCAGTATCTCTATCACTGATAGGGATGTCAATCTCTATCACTGATAGGGACCGATTCACCACTTGACAGCTAGCTCAGTCCTAGGTATAATGCTAGCAGTGCAGAGAAAATCGGCCAGTTTTCTCTGCCTGCAGTCCGCATGCCGTGCGCGACCGTGGGTTCTAACCTGTTGCTTCGATTTATGCAGCGGACTGCCTTTCTGGCCAGAGACCGTCT
GCGTAAAGCGCA	AC	CT	0.282107	GCTAGATGCGGTCTCTGCCTGGGCCGGGTAATACCACCGAGTCCACTACAGATGAGCTCGCCCCAACGAGGCAGGTAGTGCTCAGTATCTCTATCACTGATAGGGATGTCAATCTCTATCACTGATAGGGAGCGTAAAGCGCATTGACAGCTAGCTCAGTCCTAGGTATAATGCTAGCAGTGCAGAGAAAATCGGCCAGTTTTCTCTGCCTGCAGTCCGCATGCCGTGAGTCCAACTGGGTTCTAACCTGTTGCGTAGATTTATGCAGCGGACTGCCTTTCTGGCCAGAGACCGTCT
CGAACACAAGTC	TA	TA	0.281529	GCTAGATGCGGTCTCTGCCTGGGCCGGGTAATACCACCCGGTCCCCTTGAGATGAGCTCGCCCCAACGAGGCAGGTAGTGCTCAGTATCTCTATCACTGATAGGGATGTCAATCTCTATCACTGATAGGGACGAACACAAGTCTTGACAGCTAGCTCAGTCCTAGGTATAATGCTAGCAGTGCAGAGAAAATCGGCCAGTTTTCTCTGCCTGCAGTCCGCATGCCGTCGGTCCCTATGGGTTCTAACCTGTTGCCATAATTTATGCAGCGGACTGCCTTTCTGGCCAGAGACCGTCT
AAAGTGTGAGCA	AG	CT	0.279977	GCTAGATGCGGTCTCTGCCTGGGCCGGGTAATACCACCGCGGGACCTAGAGATGAGCTCGCCCCAACGAGGCAGGTAGTGCTCAGTATCTCTATCACTGATAGGGATGTCAATCTCTATCACTGATAGGGAAAAGTGTGAGCATTGACAGCTAGCTCAGTCCTAGGTATAATGCTAGCAGTGCAGAGAAAATCGGCCAGTTTTCTCTGCCTGCAGTCCGCATGCCGTGCGGGACAGTGGGTTCTAACCTGTTGCCTAGATTTATGCAGCGGACTGCCTTTCTGGCCAGAGACCGTCT
AGCAAGTCGCAC	CT	CC	0.279971	GCTAGATGCGGTCTCTGCCTGGGCCGGGTAATACCACCTCTACCCCTCAAGATGAGCTCGCCCCAACGAGGCAGGTAGTGCTCAGTATCTCTATCACTGATAGGGATGTCAATCTCTATCACTGATAGGGAAGCAAGTCGCACTTGACAGCTAGCTCAGTCCTAGGTATAATGCTAGCAGTGCAGAGAAAATCGGCCAGTTTTCTCTGCCTGCAGTCCGCATGCCGTTCTACCCCTTGGGTTCTAACCTGTTGCTGGGATTTATGCAGCGGACTGCCTTTCTGGCCAGAGACCGTCT
CAACTCTATTCA	GT	GT	0.277582	GCTAGATGCGGTCTCTGCCTGGGCCGGGTAATACCACCAGGCGGTCTAAAGATGAGCTCGCCCCAACGAGGCAGGTAGTGCTCAGTATCTCTATCACTGATAGGGATGTCAATCTCTATCACTGATAGGGACAACTCTATTCATTGACAGCTAGCTCAGTCCTAGGTATAATGCTAGCAGTGCAGAGAAAATCGGCCAGTTTTCTCTGCCTGCAGTCCGCATGCCGTAGGCGGTGTTGGGTTCTAACCTGTTGCTTACATTTATGCAGCGGACTGCCTTTCTGGCCAGAGACCGTCT
GACATAATTATG	AA	CT	0.27755	GCTAGATGCGGTCTCTGCCTGGGCCGGGTAATACCACCAGGAGGTCTAGAGATGAGCTCGCCCCAACGAGGCAGGTAGTGCTCAGTATCTCTATCACTGATAGGGATGTCAATCTCTATCACTGATAGGGAGACATAATTATGTTGACAGCTAGCTCAGTCCTAGGTATAATGCTAGCAGTGCAGAGAAAATCGGCCAGTTTTCTCTGCCTGCAGTCCGCATGCCGTAGGAGGTAATGGGTTCTAACCTGTTGCCTAGATTTATGCAGCGGACTGCCTTTCTGGCCAGAGACCGTCT
CCCTCTCGACAA	GC	CT	0.275508	GCTAGATGCGGTCTCTGCCTGGGCCGGGTAATACCACCGGGCGTGCTAGAGATGAGCTCGCCCCAACGAGGCAGGTAGTGCTCAGTATCTCTATCACTGATAGGGATGTCAATCTCTATCACTGATAGGGACCCTCTCGACAATTGACAGCTAGCTCAGTCCTAGGTATAATGCTAGCAGTGCAGAGAAAATCGGCCAGTTTTCTCTGCCTGCAGTCCGCATGCCGTGGGCGTGGCTGGGTTCTAACCTGTTGCCTAGATTTATGCAGCGGACTGCCTTTCTGGCCAGAGACCGTCT
TAGGTCGCGTCA	GC	GC	0.2748	GCTAGATGCGGTCTCTGCCTGGGCCGGGTAATACCACCGAGGCCTCTTGAGATGAGCTCGCCCCAACGAGGCAGGTAGTGCTCAGTATCTCTATCACTGATAGGGATGTCAATCTCTATCACTGATAGGGATAGGTCGCGTCATTGACAGCTAGCTCAGTCCTAGGTATAATGCTAGCAGTGCAGAGAAAATCGGCCAGTTTTCTCTGCCTGCAGTCCGCATGCCGTGAGGCCTGCTGGGTTCTAACCTGTTGCCAGCATTTATGCAGCGGACTGCCTTTCTGGCCAGAGACCGTCT
TGATTATCGTAC	GG	GG	0.274413	GCTAGATGCGGTCTCTGCCTGGGCCGGGTAATACCACCAGTCTTACTTGAGATGAGCTCGCCCCAACGAGGCAGGTAGTGCTCAGTATCTCTATCACTGATAGGGATGTCAATCTCTATCACTGATAGGGATGATTATCGTACTTGACAGCTAGCTCAGTCCTAGGTATAATGCTAGCAGTGCAGAGAAAATCGGCCAGTTTTCTCTGCCTGCAGTCCGCATGCCGTAGTCTTAGGTGGGTTCTAACCTGTTGCCACCATTTATGCAGCGGACTGCCTTTCTGGCCAGAGACCGTCT
GATACACTCTAG	AA	CT	0.273981	GCTAGATGCGGTCTCTGCCTGGGCCGGGTAATACCACCATGTCCCCTGAAGATGAGCTCGCCCCAACGAGGCAGGTAGTGCTCAGTATCTCTATCACTGATAGGGATGTCAATCTCTATCACTGATAGGGAGATACACTCTAGTTGACAGCTAGCTCAGTCCTAGGTATAATGCTAGCAGTGCAGAGAAAATCGGCCAGTTTTCTCTGCCTGCAGTCCGCATGCCGTATGTCCCAATGGGTTCTAACCTGTTGCTCAGATTTATGCAGCGGACTGCCTTTCTGGCCAGAGACCGTCT
CGCCTTAGGGAT	CG	CT	0.27393	GCTAGATGCGGTCTCTGCCTGGGCCGGGTAATACCACCGAGTCCTCTAGAGATGAGCTCGCCCCAACGAGGCAGGTAGTGCTCAGTATCTCTATCACTGATAGGGATGTCAATCTCTATCACTGATAGGGACGCCTTAGGGATTTGACAGCTAGCTCAGTCCTAGGTATAATGCTAGCAGTGCAGAGAAAATCGGCCAGTTTTCTCTGCCTGCAGTCCGCATGCCGTGAGTCCTCGTGGGTTCTAACCTGTTGCCTAGATTTATGCAGCGGACTGCCTTTCTGGCCAGAGACCGTCT
AGTGCTCTAGTC	CC	CT	0.272869	GCTAGATGCGGTCTCTGCCTGGGCCGGGTAATACCACCGAGGCCTCTTGAGATGAGCTCGCCCCAACGAGGCAGGTAGTGCTCAGTATCTCTATCACTGATAGGGATGTCAATCTCTATCACTGATAGGGAAGTGCTCTAGTCTTGACAGCTAGCTCAGTCCTAGGTATAATGCTAGCAGTGCAGAGAAAATCGGCCAGTTTTCTCTGCCTGCAGTCCGCATGCCGTGAGGCCTCCTGGGTTCTAACCTGTTGCCAAGATTTATGCAGCGGACTGCCTTTCTGGCCAGAGACCGTCT
TTCCTTACACCT	CT	AC	0.272496	GCTAGATGCGGTCTCTGCCTGGGCCGGGTAATACCACCGGGCGGACTCCAGATGAGCTCGCCCCAACGAGGCAGGTAGTGCTCAGTATCTCTATCACTGATAGGGATGTCAATCTCTATCACTGATAGGGATTCCTTACACCTTTGACAGCTAGCTCAGTCCTAGGTATAATGCTAGCAGTGCAGAGAAAATCGGCCAGTTTTCTCTGCCTGCAGTCCGCATGCCGTGGGCGGACTTGGGTTCTAACCTGTTGCGGGTATTTATGCAGCGGACTGCCTTTCTGGCCAGAGACCGTCT
CGTTTATTGTCG	AC	CT	0.272306	GCTAGATGCGGTCTCTGCCTGGGCCGGGTAATACCACCAGGCGGTCTAAAGATGAGCTCGCCCCAACGAGGCAGGTAGTGCTCAGTATCTCTATCACTGATAGGGATGTCAATCTCTATCACTGATAGGGACGTTTATTGTCGTTGACAGCTAGCTCAGTCCTAGGTATAATGCTAGCAGTGCAGAGAAAATCGGCCAGTTTTCTCTGCCTGCAGTCCGCATGCCGTAGGCGGTACTGGGTTCTAACCTGTTGCTTAGATTTATGCAGCGGACTGCCTTTCTGGCCAGAGACCGTCT
TCTAAAACTTCA	CT	AA	0.271982	GCTAGATGCGGTCTCTGCCTGGGCCGGGTAATACCACCGGGAGCCCTCAAGATGAGCTCGCCCCAACGAGGCAGGTAGTGCTCAGTATCTCTATCACTGATAGGGATGTCAATCTCTATCACTGATAGGGATCTAAAACTTCATTGACAGCTAGCTCAGTCCTAGGTATAATGCTAGCAGTGCAGAGAAAATCGGCCAGTTTTCTCTGCCTGCAGTCCGCATGCCGTGGGAGCCCTTGGGTTCTAACCTGTTGCTGTTATTTATGCAGCGGACTGCCTTTCTGGCCAGAGACCGTCT
AATTAGGCATCT	CG	CT	0.269668	GCTAGATGCGGTCTCTGCCTGGGCCGGGTAATACCACCGGGAGCCCTCAAGATGAGCTCGCCCCAACGAGGCAGGTAGTGCTCAGTATCTCTATCACTGATAGGGATGTCAATCTCTATCACTGATAGGGAAATTAGGCATCTTTGACAGCTAGCTCAGTCCTAGGTATAATGCTAGCAGTGCAGAGAAAATCGGCCAGTTTTCTCTGCCTGCAGTCCGCATGCCGTGGGAGCCCGTGGGTTCTAACCTGTTGCTGAGATTTATGCAGCGGACTGCCTTTCTGGCCAGAGACCGTCT
GAATGGGACTCC	GA	GA	0.26947	GCTAGATGCGGTCTCTGCCTGGGCCGGGTAATACCACCTGATACCCTACAGATGAGCTCGCCCCAACGAGGCAGGTAGTGCTCAGTATCTCTATCACTGATAGGGATGTCAATCTCTATCACTGATAGGGAGAATGGGACTCCTTGACAGCTAGCTCAGTCCTAGGTATAATGCTAGCAGTGCAGAGAAAATCGGCCAGTTTTCTCTGCCTGCAGTCCGCATGCCGTTGATACCGATGGGTTCTAACCTGTTGCGTTCATTTATGCAGCGGACTGCCTTTCTGGCCAGAGACCGTCT
ATCAAGCAGCCT	CC	CC	0.266831	GCTAGATGCGGTCTCTGCCTGGGCCGGGTAATACCACCTGTATTCCTAGAGATGAGCTCGCCCCAACGAGGCAGGTAGTGCTCAGTATCTCTATCACTGATAGGGATGTCAATCTCTATCACTGATAGGGAATCAAGCAGCCTTTGACAGCTAGCTCAGTCCTAGGTATAATGCTAGCAGTGCAGAGAAAATCGGCCAGTTTTCTCTGCCTGCAGTCCGCATGCCGTTGTATTCCCTGGGTTCTAACCTGTTGCCTGGATTTATGCAGCGGACTGCCTTTCTGGCCAGAGACCGTCT
TACGGATAGTCC	CT	TA	0.266629	GCTAGATGCGGTCTCTGCCTGGGCCGGGTAATACCACCGAGGCCTCTTGAGATGAGCTCGCCCCAACGAGGCAGGTAGTGCTCAGTATCTCTATCACTGATAGGGATGTCAATCTCTATCACTGATAGGGATACGGATAGTCCTTGACAGCTAGCTCAGTCCTAGGTATAATGCTAGCAGTGCAGAGAAAATCGGCCAGTTTTCTCTGCCTGCAGTCCGCATGCCGTGAGGCCTCTTGGGTTCTAACCTGTTGCCATAATTTATGCAGCGGACTGCCTTTCTGGCCAGAGACCGTCT
TCGATACCACGG	GC	CT	0.266223	GCTAGATGCGGTCTCTGCCTGGGCCGGGTAATACCACCGAGCCCACTAGAGATGAGCTCGCCCCAACGAGGCAGGTAGTGCTCAGTATCTCTATCACTGATAGGGATGTCAATCTCTATCACTGATAGGGATCGATACCACGGTTGACAGCTAGCTCAGTCCTAGGTATAATGCTAGCAGTGCAGAGAAAATCGGCCAGTTTTCTCTGCCTGCAGTCCGCATGCCGTGAGCCCAGCTGGGTTCTAACCTGTTGCCTAGATTTATGCAGCGGACTGCCTTTCTGGCCAGAGACCGTCT
CATGACGTCTGT	CT	AC	0.266093	GCTAGATGCGGTCTCTGCCTGGGCCGGGTAATACCACCCGCGCCCCTCCAGATGAGCTCGCCCCAACGAGGCAGGTAGTGCTCAGTATCTCTATCACTGATAGGGATGTCAATCTCTATCACTGATAGGGACATGACGTCTGTTTGACAGCTAGCTCAGTCCTAGGTATAATGCTAGCAGTGCAGAGAAAATCGGCCAGTTTTCTCTGCCTGCAGTCCGCATGCCGTCGCGCCCCTTGGGTTCTAACCTGTTGCGGGTATTTATGCAGCGGACTGCCTTTCTGGCCAGAGACCGTCT
TCAAAGTTCAAC	CT	AA	0.265736	GCTAGATGCGGTCTCTGCCTGGGCCGGGTAATACCACCCGAGCCCCTCAAGATGAGCTCGCCCCAACGAGGCAGGTAGTGCTCAGTATCTCTATCACTGATAGGGATGTCAATCTCTATCACTGATAGGGATCAAAGTTCAACTTGACAGCTAGCTCAGTCCTAGGTATAATGCTAGCAGTGCAGAGAAAATCGGCCAGTTTTCTCTGCCTGCAGTCCGCATGCCGTCGAGCCCCTTGGGTTCTAACCTGTTGCTGTTATTTATGCAGCGGACTGCCTTTCTGGCCAGAGACCGTCT
CTAATCTCCATA	CT	TA	0.265331	GCTAGATGCGGTCTCTGCCTGGGCCGGGTAATACCACCGCGCGACCTAAAGATGAGCTCGCCCCAACGAGGCAGGTAGTGCTCAGTATCTCTATCACTGATAGGGATGTCAATCTCTATCACTGATAGGGACTAATCTCCATATTGACAGCTAGCTCAGTCCTAGGTATAATGCTAGCAGTGCAGAGAAAATCGGCCAGTTTTCTCTGCCTGCAGTCCGCATGCCGTGCGCGACCTTGGGTTCTAACCTGTTGCTTTAATTTATGCAGCGGACTGCCTTTCTGGCCAGAGACCGTCT
CGATTTCTACCT	TC	TC	0.265142	GCTAGATGCGGTCTCTGCCTGGGCCGGGTAATACCACCGGGCGGACTCCAGATGAGCTCGCCCCAACGAGGCAGGTAGTGCTCAGTATCTCTATCACTGATAGGGATGTCAATCTCTATCACTGATAGGGACGATTTCTACCTTTGACAGCTAGCTCAGTCCTAGGTATAATGCTAGCAGTGCAGAGAAAATCGGCCAGTTTTCTCTGCCTGCAGTCCGCATGCCGTGGGCGGATCTGGGTTCTAACCTGTTGCGGGAATTTATGCAGCGGACTGCCTTTCTGGCCAGAGACCGTCT
AACTTTCTGTTA	AC	CT	0.264628	GCTAGATGCGGTCTCTGCCTGGGCCGGGTAATACCACCTAGAGGGCTCCAGATGAGCTCGCCCCAACGAGGCAGGTAGTGCTCAGTATCTCTATCACTGATAGGGATGTCAATCTCTATCACTGATAGGGAAACTTTCTGTTATTGACAGCTAGCTCAGTCCTAGGTATAATGCTAGCAGTGCAGAGAAAATCGGCCAGTTTTCTCTGCCTGCAGTCCGCATGCCGTTAGAGGGACTGGGTTCTAACCTGTTGCGGAGATTTATGCAGCGGACTGCCTTTCTGGCCAGAGACCGTCT
CGAAAGTAAGCG	TC	CT	0.264436	GCTAGATGCGGTCTCTGCCTGGGCCGGGTAATACCACCCGCGCCCCTCCAGATGAGCTCGCCCCAACGAGGCAGGTAGTGCTCAGTATCTCTATCACTGATAGGGATGTCAATCTCTATCACTGATAGGGACGAAAGTAAGCGTTGACAGCTAGCTCAGTCCTAGGTATAATGCTAGCAGTGCAGAGAAAATCGGCCAGTTTTCTCTGCCTGCAGTCCGCATGCCGTCGCGCCCTCTGGGTTCTAACCTGTTGCGGAGATTTATGCAGCGGACTGCCTTTCTGGCCAGAGACCGTCT
CTTGGTTGTCCC	TC	TC	0.262436	GCTAGATGCGGTCTCTGCCTGGGCCGGGTAATACCACCAAACAGTCTAGAGATGAGCTCGCCCCAACGAGGCAGGTAGTGCTCAGTATCTCTATCACTGATAGGGATGTCAATCTCTATCACTGATAGGGACTTGGTTGTCCCTTGACAGCTAGCTCAGTCCTAGGTATAATGCTAGCAGTGCAGAGAAAATCGGCCAGTTTTCTCTGCCTGCAGTCCGCATGCCGTAAACAGTTCTGGGTTCTAACCTGTTGCCTGAATTTATGCAGCGGACTGCCTTTCTGGCCAGAGACCGTCT
ACGATCCTGCCA	CT	TC	0.259943	GCTAGATGCGGTCTCTGCCTGGGCCGGGTAATACCACCTCGCGACCTCGAGATGAGCTCGCCCCAACGAGGCAGGTAGTGCTCAGTATCTCTATCACTGATAGGGATGTCAATCTCTATCACTGATAGGGAACGATCCTGCCATTGACAGCTAGCTCAGTCCTAGGTATAATGCTAGCAGTGCAGAGAAAATCGGCCAGTTTTCTCTGCCTGCAGTCCGCATGCCGTTCGCGACCTTGGGTTCTAACCTGTTGCCGGAATTTATGCAGCGGACTGCCTTTCTGGCCAGAGACCGTCT
TCGCCCTAATCC	TG	CT	0.259283	GCTAGATGCGGTCTCTGCCTGGGCCGGGTAATACCACCGGGAGCCCTCAAGATGAGCTCGCCCCAACGAGGCAGGTAGTGCTCAGTATCTCTATCACTGATAGGGATGTCAATCTCTATCACTGATAGGGATCGCCCTAATCCTTGACAGCTAGCTCAGTCCTAGGTATAATGCTAGCAGTGCAGAGAAAATCGGCCAGTTTTCTCTGCCTGCAGTCCGCATGCCGTGGGAGCCTGTGGGTTCTAACCTGTTGCTGAGATTTATGCAGCGGACTGCCTTTCTGGCCAGAGACCGTCT
GTGATCTTTAGG	GT	GT	0.258801	GCTAGATGCGGTCTCTGCCTGGGCCGGGTAATACCACCGGCTCCCCTCCAGATGAGCTCGCCCCAACGAGGCAGGTAGTGCTCAGTATCTCTATCACTGATAGGGATGTCAATCTCTATCACTGATAGGGAGTGATCTTTAGGTTGACAGCTAGCTCAGTCCTAGGTATAATGCTAGCAGTGCAGAGAAAATCGGCCAGTTTTCTCTGCCTGCAGTCCGCATGCCGTGGCTCCCGTTGGGTTCTAACCTGTTGCGGACATTTATGCAGCGGACTGCCTTTCTGGCCAGAGACCGTCT
ACTGCCTTTGAT	AG	AG	0.258101	GCTAGATGCGGTCTCTGCCTGGGCCGGGTAATACCACCCGGTCCCCTTGAGATGAGCTCGCCCCAACGAGGCAGGTAGTGCTCAGTATCTCTATCACTGATAGGGATGTCAATCTCTATCACTGATAGGGAACTGCCTTTGATTTGACAGCTAGCTCAGTCCTAGGTATAATGCTAGCAGTGCAGAGAAAATCGGCCAGTTTTCTCTGCCTGCAGTCCGCATGCCGTCGGTCCCAGTGGGTTCTAACCTGTTGCCACTATTTATGCAGCGGACTGCCTTTCTGGCCAGAGACCGTCT
AGGTAGAGTCAT	CT	TA	0.257931	GCTAGATGCGGTCTCTGCCTGGGCCGGGTAATACCACCGGTGCCCCTCGAGATGAGCTCGCCCCAACGAGGCAGGTAGTGCTCAGTATCTCTATCACTGATAGGGATGTCAATCTCTATCACTGATAGGGAAGGTAGAGTCATTTGACAGCTAGCTCAGTCCTAGGTATAATGCTAGCAGTGCAGAGAAAATCGGCCAGTTTTCTCTGCCTGCAGTCCGCATGCCGTGGTGCCCCTTGGGTTCTAACCTGTTGCCGTAATTTATGCAGCGGACTGCCTTTCTGGCCAGAGACCGTCT
TTCGATTCTAAT	CT	AC	0.257813	GCTAGATGCGGTCTCTGCCTGGGCCGGGTAATACCACCCGGTCCCCTTGAGATGAGCTCGCCCCAACGAGGCAGGTAGTGCTCAGTATCTCTATCACTGATAGGGATGTCAATCTCTATCACTGATAGGGATTCGATTCTAATTTGACAGCTAGCTCAGTCCTAGGTATAATGCTAGCAGTGCAGAGAAAATCGGCCAGTTTTCTCTGCCTGCAGTCCGCATGCCGTCGGTCCCCTTGGGTTCTAACCTGTTGCCAGTATTTATGCAGCGGACTGCCTTTCTGGCCAGAGACCGTCT
CCTGCAACATAC	GC	CT	0.256691	GCTAGATGCGGTCTCTGCCTGGGCCGGGTAATACCACCACGGGACCTCTAGATGAGCTCGCCCCAACGAGGCAGGTAGTGCTCAGTATCTCTATCACTGATAGGGATGTCAATCTCTATCACTGATAGGGACCTGCAACATACTTGACAGCTAGCTCAGTCCTAGGTATAATGCTAGCAGTGCAGAGAAAATCGGCCAGTTTTCTCTGCCTGCAGTCCGCATGCCGTACGGGACGCTGGGTTCTAACCTGTTGCAGAGATTTATGCAGCGGACTGCCTTTCTGGCCAGAGACCGTCT
ACGGGACTTTCA	TG	TG	0.256447	GCTAGATGCGGTCTCTGCCTGGGCCGGGTAATACCACCTGATACCCTACAGATGAGCTCGCCCCAACGAGGCAGGTAGTGCTCAGTATCTCTATCACTGATAGGGATGTCAATCTCTATCACTGATAGGGAACGGGACTTTCATTGACAGCTAGCTCAGTCCTAGGTATAATGCTAGCAGTGCAGAGAAAATCGGCCAGTTTTCTCTGCCTGCAGTCCGCATGCCGTTGATACCTGTGGGTTCTAACCTGTTGCGTCAATTTATGCAGCGGACTGCCTTTCTGGCCAGAGACCGTCT
ACTCACTCTGTG	AG	AG	0.255522	GCTAGATGCGGTCTCTGCCTGGGCCGGGTAATACCACCTGATACCCTACAGATGAGCTCGCCCCAACGAGGCAGGTAGTGCTCAGTATCTCTATCACTGATAGGGATGTCAATCTCTATCACTGATAGGGAACTCACTCTGTGTTGACAGCTAGCTCAGTCCTAGGTATAATGCTAGCAGTGCAGAGAAAATCGGCCAGTTTTCTCTGCCTGCAGTCCGCATGCCGTTGATACCAGTGGGTTCTAACCTGTTGCGTCTATTTATGCAGCGGACTGCCTTTCTGGCCAGAGACCGTCT
CCCGTAACATCA	GG	CT	0.255293	GCTAGATGCGGTCTCTGCCTGGGCCGGGTAATACCACCGGACACCCTAGAGATGAGCTCGCCCCAACGAGGCAGGTAGTGCTCAGTATCTCTATCACTGATAGGGATGTCAATCTCTATCACTGATAGGGACCCGTAACATCATTGACAGCTAGCTCAGTCCTAGGTATAATGCTAGCAGTGCAGAGAAAATCGGCCAGTTTTCTCTGCCTGCAGTCCGCATGCCGTGGACACCGGTGGGTTCTAACCTGTTGCCTAGATTTATGCAGCGGACTGCCTTTCTGGCCAGAGACCGTCT
CGAGCTGAGACA	CC	CT	0.254786	GCTAGATGCGGTCTCTGCCTGGGCCGGGTAATACCACCGGGCGTGCTAGAGATGAGCTCGCCCCAACGAGGCAGGTAGTGCTCAGTATCTCTATCACTGATAGGGATGTCAATCTCTATCACTGATAGGGACGAGCTGAGACATTGACAGCTAGCTCAGTCCTAGGTATAATGCTAGCAGTGCAGAGAAAATCGGCCAGTTTTCTCTGCCTGCAGTCCGCATGCCGTGGGCGTGCCTGGGTTCTAACCTGTTGCCTAGATTTATGCAGCGGACTGCCTTTCTGGCCAGAGACCGTCT
CGCAAGTGCTTG	AT	CT	0.253644	GCTAGATGCGGTCTCTGCCTGGGCCGGGTAATACCACCAGGCCTCCTAGAGATGAGCTCGCCCCAACGAGGCAGGTAGTGCTCAGTATCTCTATCACTGATAGGGATGTCAATCTCTATCACTGATAGGGACGCAAGTGCTTGTTGACAGCTAGCTCAGTCCTAGGTATAATGCTAGCAGTGCAGAGAAAATCGGCCAGTTTTCTCTGCCTGCAGTCCGCATGCCGTAGGCCTCATTGGGTTCTAACCTGTTGCCTAGATTTATGCAGCGGACTGCCTTTCTGGCCAGAGACCGTCT
GGATATACAGGA	CT	TC	0.252518	GCTAGATGCGGTCTCTGCCTGGGCCGGGTAATACCACCAGGCGGGCTCCAGATGAGCTCGCCCCAACGAGGCAGGTAGTGCTCAGTATCTCTATCACTGATAGGGATGTCAATCTCTATCACTGATAGGGAGGATATACAGGATTGACAGCTAGCTCAGTCCTAGGTATAATGCTAGCAGTGCAGAGAAAATCGGCCAGTTTTCTCTGCCTGCAGTCCGCATGCCGTAGGCGGGCTTGGGTTCTAACCTGTTGCGGGAATTTATGCAGCGGACTGCCTTTCTGGCCAGAGACCGTCT
CGAAAGTCCCAC	CT	GA	0.25223	GCTAGATGCGGTCTCTGCCTGGGCCGGGTAATACCACCGAGGCCTCTTGAGATGAGCTCGCCCCAACGAGGCAGGTAGTGCTCAGTATCTCTATCACTGATAGGGATGTCAATCTCTATCACTGATAGGGACGAAAGTCCCACTTGACAGCTAGCTCAGTCCTAGGTATAATGCTAGCAGTGCAGAGAAAATCGGCCAGTTTTCTCTGCCTGCAGTCCGCATGCCGTGAGGCCTCTTGGGTTCTAACCTGTTGCCATCATTTATGCAGCGGACTGCCTTTCTGGCCAGAGACCGTCT
AATACCTGTGTA	CT	CA	0.251411	GCTAGATGCGGTCTCTGCCTGGGCCGGGTAATACCACCGGCTCCCCTCCAGATGAGCTCGCCCCAACGAGGCAGGTAGTGCTCAGTATCTCTATCACTGATAGGGATGTCAATCTCTATCACTGATAGGGAAATACCTGTGTATTGACAGCTAGCTCAGTCCTAGGTATAATGCTAGCAGTGCAGAGAAAATCGGCCAGTTTTCTCTGCCTGCAGTCCGCATGCCGTGGCTCCCCTTGGGTTCTAACCTGTTGCGGTGATTTATGCAGCGGACTGCCTTTCTGGCCAGAGACCGTCT
CTAATATTTGGT	TG	CT	0.251004	GCTAGATGCGGTCTCTGCCTGGGCCGGGTAATACCACCGGGCGGACTCCAGATGAGCTCGCCCCAACGAGGCAGGTAGTGCTCAGTATCTCTATCACTGATAGGGATGTCAATCTCTATCACTGATAGGGACTAATATTTGGTTTGACAGCTAGCTCAGTCCTAGGTATAATGCTAGCAGTGCAGAGAAAATCGGCCAGTTTTCTCTGCCTGCAGTCCGCATGCCGTGGGCGGATGTGGGTTCTAACCTGTTGCGGAGATTTATGCAGCGGACTGCCTTTCTGGCCAGAGACCGTCT
TCTCCACCAGGT	AC	AC	0.250929	GCTAGATGCGGTCTCTGCCTGGGCCGGGTAATACCACCTGTATTCCTAGAGATGAGCTCGCCCCAACGAGGCAGGTAGTGCTCAGTATCTCTATCACTGATAGGGATGTCAATCTCTATCACTGATAGGGATCTCCACCAGGTTTGACAGCTAGCTCAGTCCTAGGTATAATGCTAGCAGTGCAGAGAAAATCGGCCAGTTTTCTCTGCCTGCAGTCCGCATGCCGTTGTATTCACTGGGTTCTAACCTGTTGCCTGTATTTATGCAGCGGACTGCCTTTCTGGCCAGAGACCGTCT
TGAGTGCTTTAG	CA	CA	0.250146	GCTAGATGCGGTCTCTGCCTGGGCCGGGTAATACCACCAAACAGTCTAGAGATGAGCTCGCCCCAACGAGGCAGGTAGTGCTCAGTATCTCTATCACTGATAGGGATGTCAATCTCTATCACTGATAGGGATGAGTGCTTTAGTTGACAGCTAGCTCAGTCCTAGGTATAATGCTAGCAGTGCAGAGAAAATCGGCCAGTTTTCTCTGCCTGCAGTCCGCATGCCGTAAACAGTCATGGGTTCTAACCTGTTGCCTTGATTTATGCAGCGGACTGCCTTTCTGGCCAGAGACCGTCT
ATTGATCAGTAT	CT	GC	0.248604	GCTAGATGCGGTCTCTGCCTGGGCCGGGTAATACCACCAGGCGGGCTCCAGATGAGCTCGCCCCAACGAGGCAGGTAGTGCTCAGTATCTCTATCACTGATAGGGATGTCAATCTCTATCACTGATAGGGAATTGATCAGTATTTGACAGCTAGCTCAGTCCTAGGTATAATGCTAGCAGTGCAGAGAAAATCGGCCAGTTTTCTCTGCCTGCAGTCCGCATGCCGTAGGCGGGCTTGGGTTCTAACCTGTTGCGGGCATTTATGCAGCGGACTGCCTTTCTGGCCAGAGACCGTCT
AAATTAACCTGC	CT	CG	0.248531	GCTAGATGCGGTCTCTGCCTGGGCCGGGTAATACCACCATGTCCCCTGAAGATGAGCTCGCCCCAACGAGGCAGGTAGTGCTCAGTATCTCTATCACTGATAGGGATGTCAATCTCTATCACTGATAGGGAAAATTAACCTGCTTGACAGCTAGCTCAGTCCTAGGTATAATGCTAGCAGTGCAGAGAAAATCGGCCAGTTTTCTCTGCCTGCAGTCCGCATGCCGTATGTCCCCTTGGGTTCTAACCTGTTGCTCCGATTTATGCAGCGGACTGCCTTTCTGGCCAGAGACCGTCT
TTATATCGGCGC	CT	CT	0.248305	GCTAGATGCGGTCTCTGCCTGGGCCGGGTAATACCACCGGCTCCCCTCCAGATGAGCTCGCCCCAACGAGGCAGGTAGTGCTCAGTATCTCTATCACTGATAGGGATGTCAATCTCTATCACTGATAGGGATTATATCGGCGCTTGACAGCTAGCTCAGTCCTAGGTATAATGCTAGCAGTGCAGAGAAAATCGGCCAGTTTTCTCTGCCTGCAGTCCGCATGCCGTGGCTCCCCTTGGGTTCTAACCTGTTGCGGAGATTTATGCAGCGGACTGCCTTTCTGGCCAGAGACCGTCT
GCATCTGGTTCG	CT	GA	0.248025	GCTAGATGCGGTCTCTGCCTGGGCCGGGTAATACCACCCGAGCCCCTCAAGATGAGCTCGCCCCAACGAGGCAGGTAGTGCTCAGTATCTCTATCACTGATAGGGATGTCAATCTCTATCACTGATAGGGAGCATCTGGTTCGTTGACAGCTAGCTCAGTCCTAGGTATAATGCTAGCAGTGCAGAGAAAATCGGCCAGTTTTCTCTGCCTGCAGTCCGCATGCCGTCGAGCCCCTTGGGTTCTAACCTGTTGCTGTCATTTATGCAGCGGACTGCCTTTCTGGCCAGAGACCGTCT
TCGTCACTTGTC	CG	CG	0.24774	GCTAGATGCGGTCTCTGCCTGGGCCGGGTAATACCACCGCGGGACCTAGAGATGAGCTCGCCCCAACGAGGCAGGTAGTGCTCAGTATCTCTATCACTGATAGGGATGTCAATCTCTATCACTGATAGGGATCGTCACTTGTCTTGACAGCTAGCTCAGTCCTAGGTATAATGCTAGCAGTGCAGAGAAAATCGGCCAGTTTTCTCTGCCTGCAGTCCGCATGCCGTGCGGGACCGTGGGTTCTAACCTGTTGCCTCGATTTATGCAGCGGACTGCCTTTCTGGCCAGAGACCGTCT
CTCACCGAAGAA	CT	CA	0.247585	GCTAGATGCGGTCTCTGCCTGGGCCGGGTAATACCACCAAACACACTAGAGATGAGCTCGCCCCAACGAGGCAGGTAGTGCTCAGTATCTCTATCACTGATAGGGATGTCAATCTCTATCACTGATAGGGACTCACCGAAGAATTGACAGCTAGCTCAGTCCTAGGTATAATGCTAGCAGTGCAGAGAAAATCGGCCAGTTTTCTCTGCCTGCAGTCCGCATGCCGTAAACACACTTGGGTTCTAACCTGTTGCCTTGATTTATGCAGCGGACTGCCTTTCTGGCCAGAGACCGTCT
TGCGATGGATCA	AC	AC	0.247381	GCTAGATGCGGTCTCTGCCTGGGCCGGGTAATACCACCTAGAGGGCTCCAGATGAGCTCGCCCCAACGAGGCAGGTAGTGCTCAGTATCTCTATCACTGATAGGGATGTCAATCTCTATCACTGATAGGGATGCGATGGATCATTGACAGCTAGCTCAGTCCTAGGTATAATGCTAGCAGTGCAGAGAAAATCGGCCAGTTTTCTCTGCCTGCAGTCCGCATGCCGTTAGAGGGACTGGGTTCTAACCTGTTGCGGGTATTTATGCAGCGGACTGCCTTTCTGGCCAGAGACCGTCT
CTGCGTACGACA	AA	CT	0.246619	GCTAGATGCGGTCTCTGCCTGGGCCGGGTAATACCACCTAGAGGGCTCCAGATGAGCTCGCCCCAACGAGGCAGGTAGTGCTCAGTATCTCTATCACTGATAGGGATGTCAATCTCTATCACTGATAGGGACTGCGTACGACATTGACAGCTAGCTCAGTCCTAGGTATAATGCTAGCAGTGCAGAGAAAATCGGCCAGTTTTCTCTGCCTGCAGTCCGCATGCCGTTAGAGGGAATGGGTTCTAACCTGTTGCGGAGATTTATGCAGCGGACTGCCTTTCTGGCCAGAGACCGTCT
GGAATAGAGGGC	TG	CT	0.246587	GCTAGATGCGGTCTCTGCCTGGGCCGGGTAATACCACCAAACACACTAGAGATGAGCTCGCCCCAACGAGGCAGGTAGTGCTCAGTATCTCTATCACTGATAGGGATGTCAATCTCTATCACTGATAGGGAGGAATAGAGGGCTTGACAGCTAGCTCAGTCCTAGGTATAATGCTAGCAGTGCAGAGAAAATCGGCCAGTTTTCTCTGCCTGCAGTCCGCATGCCGTAAACACATGTGGGTTCTAACCTGTTGCCTAGATTTATGCAGCGGACTGCCTTTCTGGCCAGAGACCGTCT
CCTAGATTCGCT	CT	GA	0.245524	GCTAGATGCGGTCTCTGCCTGGGCCGGGTAATACCACCAGGCGGGCTCCAGATGAGCTCGCCCCAACGAGGCAGGTAGTGCTCAGTATCTCTATCACTGATAGGGATGTCAATCTCTATCACTGATAGGGACCTAGATTCGCTTTGACAGCTAGCTCAGTCCTAGGTATAATGCTAGCAGTGCAGAGAAAATCGGCCAGTTTTCTCTGCCTGCAGTCCGCATGCCGTAGGCGGGCTTGGGTTCTAACCTGTTGCGGTCATTTATGCAGCGGACTGCCTTTCTGGCCAGAGACCGTCT
TAAGTAACCAAA	CT	TC	0.245099	GCTAGATGCGGTCTCTGCCTGGGCCGGGTAATACCACCGAGGCCTCTTGAGATGAGCTCGCCCCAACGAGGCAGGTAGTGCTCAGTATCTCTATCACTGATAGGGATGTCAATCTCTATCACTGATAGGGATAAGTAACCAAATTGACAGCTAGCTCAGTCCTAGGTATAATGCTAGCAGTGCAGAGAAAATCGGCCAGTTTTCTCTGCCTGCAGTCCGCATGCCGTGAGGCCTCTTGGGTTCTAACCTGTTGCCAGAATTTATGCAGCGGACTGCCTTTCTGGCCAGAGACCGTCT
GGAAGATCATTA	TC	TC	0.244359	GCTAGATGCGGTCTCTGCCTGGGCCGGGTAATACCACCTTATAAACTAGAGATGAGCTCGCCCCAACGAGGCAGGTAGTGCTCAGTATCTCTATCACTGATAGGGATGTCAATCTCTATCACTGATAGGGAGGAAGATCATTATTGACAGCTAGCTCAGTCCTAGGTATAATGCTAGCAGTGCAGAGAAAATCGGCCAGTTTTCTCTGCCTGCAGTCCGCATGCCGTTTATAAATCTGGGTTCTAACCTGTTGCCTGAATTTATGCAGCGGACTGCCTTTCTGGCCAGAGACCGTCT
ACCTTGATCACT	CT	CC	0.243765	GCTAGATGCGGTCTCTGCCTGGGCCGGGTAATACCACCAGGCGGTCTAAAGATGAGCTCGCCCCAACGAGGCAGGTAGTGCTCAGTATCTCTATCACTGATAGGGATGTCAATCTCTATCACTGATAGGGAACCTTGATCACTTTGACAGCTAGCTCAGTCCTAGGTATAATGCTAGCAGTGCAGAGAAAATCGGCCAGTTTTCTCTGCCTGCAGTCCGCATGCCGTAGGCGGTCTTGGGTTCTAACCTGTTGCTTGGATTTATGCAGCGGACTGCCTTTCTGGCCAGAGACCGTCT
TATCGGTTACAC	CT	GA	0.24324	GCTAGATGCGGTCTCTGCCTGGGCCGGGTAATACCACCTAAGAATCTAGAGATGAGCTCGCCCCAACGAGGCAGGTAGTGCTCAGTATCTCTATCACTGATAGGGATGTCAATCTCTATCACTGATAGGGATATCGGTTACACTTGACAGCTAGCTCAGTCCTAGGTATAATGCTAGCAGTGCAGAGAAAATCGGCCAGTTTTCTCTGCCTGCAGTCCGCATGCCGTTAAGAATCTTGGGTTCTAACCTGTTGCCTTCATTTATGCAGCGGACTGCCTTTCTGGCCAGAGACCGTCT
AGCAGCAACTTA	CT	AT	0.242619	GCTAGATGCGGTCTCTGCCTGGGCCGGGTAATACCACCCGCGCCCCTCCAGATGAGCTCGCCCCAACGAGGCAGGTAGTGCTCAGTATCTCTATCACTGATAGGGATGTCAATCTCTATCACTGATAGGGAAGCAGCAACTTATTGACAGCTAGCTCAGTCCTAGGTATAATGCTAGCAGTGCAGAGAAAATCGGCCAGTTTTCTCTGCCTGCAGTCCGCATGCCGTCGCGCCCCTTGGGTTCTAACCTGTTGCGGATATTTATGCAGCGGACTGCCTTTCTGGCCAGAGACCGTCT
GATATAGAGCCG	TT	CT	0.242504	GCTAGATGCGGTCTCTGCCTGGGCCGGGTAATACCACCTGTATTCCTAGAGATGAGCTCGCCCCAACGAGGCAGGTAGTGCTCAGTATCTCTATCACTGATAGGGATGTCAATCTCTATCACTGATAGGGAGATATAGAGCCGTTGACAGCTAGCTCAGTCCTAGGTATAATGCTAGCAGTGCAGAGAAAATCGGCCAGTTTTCTCTGCCTGCAGTCCGCATGCCGTTGTATTCTTTGGGTTCTAACCTGTTGCCTAGATTTATGCAGCGGACTGCCTTTCTGGCCAGAGACCGTCT
GATTAATTACGG	GA	CT	0.241447	GCTAGATGCGGTCTCTGCCTGGGCCGGGTAATACCACCTCGCGACCTCGAGATGAGCTCGCCCCAACGAGGCAGGTAGTGCTCAGTATCTCTATCACTGATAGGGATGTCAATCTCTATCACTGATAGGGAGATTAATTACGGTTGACAGCTAGCTCAGTCCTAGGTATAATGCTAGCAGTGCAGAGAAAATCGGCCAGTTTTCTCTGCCTGCAGTCCGCATGCCGTTCGCGACGATGGGTTCTAACCTGTTGCCGAGATTTATGCAGCGGACTGCCTTTCTGGCCAGAGACCGTCT
AGTCTGATGGAC	TC	CT	0.241124	GCTAGATGCGGTCTCTGCCTGGGCCGGGTAATACCACCGGGCGTGCTAGAGATGAGCTCGCCCCAACGAGGCAGGTAGTGCTCAGTATCTCTATCACTGATAGGGATGTCAATCTCTATCACTGATAGGGAAGTCTGATGGACTTGACAGCTAGCTCAGTCCTAGGTATAATGCTAGCAGTGCAGAGAAAATCGGCCAGTTTTCTCTGCCTGCAGTCCGCATGCCGTGGGCGTGTCTGGGTTCTAACCTGTTGCCTAGATTTATGCAGCGGACTGCCTTTCTGGCCAGAGACCGTCT
ATGGGCACAAGG	CT	TT	0.240868	GCTAGATGCGGTCTCTGCCTGGGCCGGGTAATACCACCTCTACCCCTCAAGATGAGCTCGCCCCAACGAGGCAGGTAGTGCTCAGTATCTCTATCACTGATAGGGATGTCAATCTCTATCACTGATAGGGAATGGGCACAAGGTTGACAGCTAGCTCAGTCCTAGGTATAATGCTAGCAGTGCAGAGAAAATCGGCCAGTTTTCTCTGCCTGCAGTCCGCATGCCGTTCTACCCCTTGGGTTCTAACCTGTTGCTGAAATTTATGCAGCGGACTGCCTTTCTGGCCAGAGACCGTCT
ATCGACGGCGTA	CT	CC	0.240823	GCTAGATGCGGTCTCTGCCTGGGCCGGGTAATACCACCTAGAGGGCTCCAGATGAGCTCGCCCCAACGAGGCAGGTAGTGCTCAGTATCTCTATCACTGATAGGGATGTCAATCTCTATCACTGATAGGGAATCGACGGCGTATTGACAGCTAGCTCAGTCCTAGGTATAATGCTAGCAGTGCAGAGAAAATCGGCCAGTTTTCTCTGCCTGCAGTCCGCATGCCGTTAGAGGGCTTGGGTTCTAACCTGTTGCGGGGATTTATGCAGCGGACTGCCTTTCTGGCCAGAGACCGTCT
ATTTCTGCCGGG	GA	CT	0.240272	GCTAGATGCGGTCTCTGCCTGGGCCGGGTAATACCACCAGGCCTCCTAGAGATGAGCTCGCCCCAACGAGGCAGGTAGTGCTCAGTATCTCTATCACTGATAGGGATGTCAATCTCTATCACTGATAGGGAATTTCTGCCGGGTTGACAGCTAGCTCAGTCCTAGGTATAATGCTAGCAGTGCAGAGAAAATCGGCCAGTTTTCTCTGCCTGCAGTCCGCATGCCGTAGGCCTCGATGGGTTCTAACCTGTTGCCTAGATTTATGCAGCGGACTGCCTTTCTGGCCAGAGACCGTCT
GAGATAGTGAGA	AG	AG	0.24006	GCTAGATGCGGTCTCTGCCTGGGCCGGGTAATACCACCTCTACCCCTCAAGATGAGCTCGCCCCAACGAGGCAGGTAGTGCTCAGTATCTCTATCACTGATAGGGATGTCAATCTCTATCACTGATAGGGAGAGATAGTGAGATTGACAGCTAGCTCAGTCCTAGGTATAATGCTAGCAGTGCAGAGAAAATCGGCCAGTTTTCTCTGCCTGCAGTCCGCATGCCGTTCTACCCAGTGGGTTCTAACCTGTTGCTGCTATTTATGCAGCGGACTGCCTTTCTGGCCAGAGACCGTCT
ATGTTAAAGTAC	GA	CT	0.23935	GCTAGATGCGGTCTCTGCCTGGGCCGGGTAATACCACCCATATTACTAGAGATGAGCTCGCCCCAACGAGGCAGGTAGTGCTCAGTATCTCTATCACTGATAGGGATGTCAATCTCTATCACTGATAGGGAATGTTAAAGTACTTGACAGCTAGCTCAGTCCTAGGTATAATGCTAGCAGTGCAGAGAAAATCGGCCAGTTTTCTCTGCCTGCAGTCCGCATGCCGTCATATTAGATGGGTTCTAACCTGTTGCCTAGATTTATGCAGCGGACTGCCTTTCTGGCCAGAGACCGTCT
AACAGACCCCTG	TT	CT	0.238624	GCTAGATGCGGTCTCTGCCTGGGCCGGGTAATACCACCATGCTTTCTAGAGATGAGCTCGCCCCAACGAGGCAGGTAGTGCTCAGTATCTCTATCACTGATAGGGATGTCAATCTCTATCACTGATAGGGAAACAGACCCCTGTTGACAGCTAGCTCAGTCCTAGGTATAATGCTAGCAGTGCAGAGAAAATCGGCCAGTTTTCTCTGCCTGCAGTCCGCATGCCGTATGCTTTTTTGGGTTCTAACCTGTTGCCTAGATTTATGCAGCGGACTGCCTTTCTGGCCAGAGACCGTCT
CCAATTCGACCC	TA	CT	0.238329	GCTAGATGCGGTCTCTGCCTGGGCCGGGTAATACCACCATGCTTTCTAGAGATGAGCTCGCCCCAACGAGGCAGGTAGTGCTCAGTATCTCTATCACTGATAGGGATGTCAATCTCTATCACTGATAGGGACCAATTCGACCCTTGACAGCTAGCTCAGTCCTAGGTATAATGCTAGCAGTGCAGAGAAAATCGGCCAGTTTTCTCTGCCTGCAGTCCGCATGCCGTATGCTTTTATGGGTTCTAACCTGTTGCCTAGATTTATGCAGCGGACTGCCTTTCTGGCCAGAGACCGTCT
GGCTGTTAATCA	CT	CC	0.237856	GCTAGATGCGGTCTCTGCCTGGGCCGGGTAATACCACCGTCGCCCCTTAAGATGAGCTCGCCCCAACGAGGCAGGTAGTGCTCAGTATCTCTATCACTGATAGGGATGTCAATCTCTATCACTGATAGGGAGGCTGTTAATCATTGACAGCTAGCTCAGTCCTAGGTATAATGCTAGCAGTGCAGAGAAAATCGGCCAGTTTTCTCTGCCTGCAGTCCGCATGCCGTGTCGCCCCTTGGGTTCTAACCTGTTGCTAGGATTTATGCAGCGGACTGCCTTTCTGGCCAGAGACCGTCT
TTAGAAAATCAG	TC	TC	0.237669	GCTAGATGCGGTCTCTGCCTGGGCCGGGTAATACCACCGGCTCCCCTCCAGATGAGCTCGCCCCAACGAGGCAGGTAGTGCTCAGTATCTCTATCACTGATAGGGATGTCAATCTCTATCACTGATAGGGATTAGAAAATCAGTTGACAGCTAGCTCAGTCCTAGGTATAATGCTAGCAGTGCAGAGAAAATCGGCCAGTTTTCTCTGCCTGCAGTCCGCATGCCGTGGCTCCCTCTGGGTTCTAACCTGTTGCGGGAATTTATGCAGCGGACTGCCTTTCTGGCCAGAGACCGTCT
ATCGCACGTAAC	AT	AT	0.237007	GCTAGATGCGGTCTCTGCCTGGGCCGGGTAATACCACCTAGAGGGCTCCAGATGAGCTCGCCCCAACGAGGCAGGTAGTGCTCAGTATCTCTATCACTGATAGGGATGTCAATCTCTATCACTGATAGGGAATCGCACGTAACTTGACAGCTAGCTCAGTCCTAGGTATAATGCTAGCAGTGCAGAGAAAATCGGCCAGTTTTCTCTGCCTGCAGTCCGCATGCCGTTAGAGGGATTGGGTTCTAACCTGTTGCGGATATTTATGCAGCGGACTGCCTTTCTGGCCAGAGACCGTCT
GACTAATGTGGT	AG	AG	0.236798	GCTAGATGCGGTCTCTGCCTGGGCCGGGTAATACCACCACGGGACCTCTAGATGAGCTCGCCCCAACGAGGCAGGTAGTGCTCAGTATCTCTATCACTGATAGGGATGTCAATCTCTATCACTGATAGGGAGACTAATGTGGTTTGACAGCTAGCTCAGTCCTAGGTATAATGCTAGCAGTGCAGAGAAAATCGGCCAGTTTTCTCTGCCTGCAGTCCGCATGCCGTACGGGACAGTGGGTTCTAACCTGTTGCAGCTATTTATGCAGCGGACTGCCTTTCTGGCCAGAGACCGTCT
AGACTCCAGACT	CT	CC	0.236162	GCTAGATGCGGTCTCTGCCTGGGCCGGGTAATACCACCGAGGCCTCTTGAGATGAGCTCGCCCCAACGAGGCAGGTAGTGCTCAGTATCTCTATCACTGATAGGGATGTCAATCTCTATCACTGATAGGGAAGACTCCAGACTTTGACAGCTAGCTCAGTCCTAGGTATAATGCTAGCAGTGCAGAGAAAATCGGCCAGTTTTCTCTGCCTGCAGTCCGCATGCCGTGAGGCCTCTTGGGTTCTAACCTGTTGCCAGGATTTATGCAGCGGACTGCCTTTCTGGCCAGAGACCGTCT
CCACACATTTAT	GT	CT	0.235908	GCTAGATGCGGTCTCTGCCTGGGCCGGGTAATACCACCTGATACCCTACAGATGAGCTCGCCCCAACGAGGCAGGTAGTGCTCAGTATCTCTATCACTGATAGGGATGTCAATCTCTATCACTGATAGGGACCACACATTTATTTGACAGCTAGCTCAGTCCTAGGTATAATGCTAGCAGTGCAGAGAAAATCGGCCAGTTTTCTCTGCCTGCAGTCCGCATGCCGTTGATACCGTTGGGTTCTAACCTGTTGCGTAGATTTATGCAGCGGACTGCCTTTCTGGCCAGAGACCGTCT
TTGGTATTCACG	CT	GG	0.235827	GCTAGATGCGGTCTCTGCCTGGGCCGGGTAATACCACCGAGGCCTCTTGAGATGAGCTCGCCCCAACGAGGCAGGTAGTGCTCAGTATCTCTATCACTGATAGGGATGTCAATCTCTATCACTGATAGGGATTGGTATTCACGTTGACAGCTAGCTCAGTCCTAGGTATAATGCTAGCAGTGCAGAGAAAATCGGCCAGTTTTCTCTGCCTGCAGTCCGCATGCCGTGAGGCCTCTTGGGTTCTAACCTGTTGCCACCATTTATGCAGCGGACTGCCTTTCTGGCCAGAGACCGTCT
CTAGGTCACCGA	TC	TC	0.23582	GCTAGATGCGGTCTCTGCCTGGGCCGGGTAATACCACCGTCGCCCCTTAAGATGAGCTCGCCCCAACGAGGCAGGTAGTGCTCAGTATCTCTATCACTGATAGGGATGTCAATCTCTATCACTGATAGGGACTAGGTCACCGATTGACAGCTAGCTCAGTCCTAGGTATAATGCTAGCAGTGCAGAGAAAATCGGCCAGTTTTCTCTGCCTGCAGTCCGCATGCCGTGTCGCCCTCTGGGTTCTAACCTGTTGCTAGAATTTATGCAGCGGACTGCCTTTCTGGCCAGAGACCGTCT
GGAACTCTAACC	TC	CT	0.235361	GCTAGATGCGGTCTCTGCCTGGGCCGGGTAATACCACCTTATAAACTAGAGATGAGCTCGCCCCAACGAGGCAGGTAGTGCTCAGTATCTCTATCACTGATAGGGATGTCAATCTCTATCACTGATAGGGAGGAACTCTAACCTTGACAGCTAGCTCAGTCCTAGGTATAATGCTAGCAGTGCAGAGAAAATCGGCCAGTTTTCTCTGCCTGCAGTCCGCATGCCGTTTATAAATCTGGGTTCTAACCTGTTGCCTAGATTTATGCAGCGGACTGCCTTTCTGGCCAGAGACCGTCT
AACAGAGAGCGG	GG	GG	0.235263	GCTAGATGCGGTCTCTGCCTGGGCCGGGTAATACCACCATGCTTTCTAGAGATGAGCTCGCCCCAACGAGGCAGGTAGTGCTCAGTATCTCTATCACTGATAGGGATGTCAATCTCTATCACTGATAGGGAAACAGAGAGCGGTTGACAGCTAGCTCAGTCCTAGGTATAATGCTAGCAGTGCAGAGAAAATCGGCCAGTTTTCTCTGCCTGCAGTCCGCATGCCGTATGCTTTGGTGGGTTCTAACCTGTTGCCTCCATTTATGCAGCGGACTGCCTTTCTGGCCAGAGACCGTCT
GGGGAATCTTAT	TG	TG	0.235254	GCTAGATGCGGTCTCTGCCTGGGCCGGGTAATACCACCGAGTCCTCTAGAGATGAGCTCGCCCCAACGAGGCAGGTAGTGCTCAGTATCTCTATCACTGATAGGGATGTCAATCTCTATCACTGATAGGGAGGGGAATCTTATTTGACAGCTAGCTCAGTCCTAGGTATAATGCTAGCAGTGCAGAGAAAATCGGCCAGTTTTCTCTGCCTGCAGTCCGCATGCCGTGAGTCCTTGTGGGTTCTAACCTGTTGCCTCAATTTATGCAGCGGACTGCCTTTCTGGCCAGAGACCGTCT
CATACCACTAAC	CT	GG	0.235051	GCTAGATGCGGTCTCTGCCTGGGCCGGGTAATACCACCCGAGCCCCTCAAGATGAGCTCGCCCCAACGAGGCAGGTAGTGCTCAGTATCTCTATCACTGATAGGGATGTCAATCTCTATCACTGATAGGGACATACCACTAACTTGACAGCTAGCTCAGTCCTAGGTATAATGCTAGCAGTGCAGAGAAAATCGGCCAGTTTTCTCTGCCTGCAGTCCGCATGCCGTCGAGCCCCTTGGGTTCTAACCTGTTGCTGCCATTTATGCAGCGGACTGCCTTTCTGGCCAGAGACCGTCT
CTCTAATCGCTA	GC	CT	0.235044	GCTAGATGCGGTCTCTGCCTGGGCCGGGTAATACCACCGAGGCCTCTTGAGATGAGCTCGCCCCAACGAGGCAGGTAGTGCTCAGTATCTCTATCACTGATAGGGATGTCAATCTCTATCACTGATAGGGACTCTAATCGCTATTGACAGCTAGCTCAGTCCTAGGTATAATGCTAGCAGTGCAGAGAAAATCGGCCAGTTTTCTCTGCCTGCAGTCCGCATGCCGTGAGGCCTGCTGGGTTCTAACCTGTTGCCAAGATTTATGCAGCGGACTGCCTTTCTGGCCAGAGACCGTCT
GTAATTACTAGA	GA	GA	0.234905	GCTAGATGCGGTCTCTGCCTGGGCCGGGTAATACCACCGGGCGGACTCCAGATGAGCTCGCCCCAACGAGGCAGGTAGTGCTCAGTATCTCTATCACTGATAGGGATGTCAATCTCTATCACTGATAGGGAGTAATTACTAGATTGACAGCTAGCTCAGTCCTAGGTATAATGCTAGCAGTGCAGAGAAAATCGGCCAGTTTTCTCTGCCTGCAGTCCGCATGCCGTGGGCGGAGATGGGTTCTAACCTGTTGCGGTCATTTATGCAGCGGACTGCCTTTCTGGCCAGAGACCGTCT
CATATTACAGGA	GC	CT	0.234781	GCTAGATGCGGTCTCTGCCTGGGCCGGGTAATACCACCTCGCGACCTCGAGATGAGCTCGCCCCAACGAGGCAGGTAGTGCTCAGTATCTCTATCACTGATAGGGATGTCAATCTCTATCACTGATAGGGACATATTACAGGATTGACAGCTAGCTCAGTCCTAGGTATAATGCTAGCAGTGCAGAGAAAATCGGCCAGTTTTCTCTGCCTGCAGTCCGCATGCCGTTCGCGACGCTGGGTTCTAACCTGTTGCCGAGATTTATGCAGCGGACTGCCTTTCTGGCCAGAGACCGTCT
TTTGACCATCGG	AA	CT	0.234715	GCTAGATGCGGTCTCTGCCTGGGCCGGGTAATACCACCGGGAGCCCTCAAGATGAGCTCGCCCCAACGAGGCAGGTAGTGCTCAGTATCTCTATCACTGATAGGGATGTCAATCTCTATCACTGATAGGGATTTGACCATCGGTTGACAGCTAGCTCAGTCCTAGGTATAATGCTAGCAGTGCAGAGAAAATCGGCCAGTTTTCTCTGCCTGCAGTCCGCATGCCGTGGGAGCCAATGGGTTCTAACCTGTTGCTGAGATTTATGCAGCGGACTGCCTTTCTGGCCAGAGACCGTCT
GTACTAAACACC	AT	CT	0.23442	GCTAGATGCGGTCTCTGCCTGGGCCGGGTAATACCACCATGTCCCCTGAAGATGAGCTCGCCCCAACGAGGCAGGTAGTGCTCAGTATCTCTATCACTGATAGGGATGTCAATCTCTATCACTGATAGGGAGTACTAAACACCTTGACAGCTAGCTCAGTCCTAGGTATAATGCTAGCAGTGCAGAGAAAATCGGCCAGTTTTCTCTGCCTGCAGTCCGCATGCCGTATGTCCCATTGGGTTCTAACCTGTTGCTCAGATTTATGCAGCGGACTGCCTTTCTGGCCAGAGACCGTCT
GAAGCGTCAGGA	CT	CT	0.233846	GCTAGATGCGGTCTCTGCCTGGGCCGGGTAATACCACCGTCGCCCCTTAAGATGAGCTCGCCCCAACGAGGCAGGTAGTGCTCAGTATCTCTATCACTGATAGGGATGTCAATCTCTATCACTGATAGGGAGAAGCGTCAGGATTGACAGCTAGCTCAGTCCTAGGTATAATGCTAGCAGTGCAGAGAAAATCGGCCAGTTTTCTCTGCCTGCAGTCCGCATGCCGTGTCGCCCCTTGGGTTCTAACCTGTTGCTAAGATTTATGCAGCGGACTGCCTTTCTGGCCAGAGACCGTCT
AAGCGAGTTGAT	TG	TG	0.233602	GCTAGATGCGGTCTCTGCCTGGGCCGGGTAATACCACCGGCTCCCCTCCAGATGAGCTCGCCCCAACGAGGCAGGTAGTGCTCAGTATCTCTATCACTGATAGGGATGTCAATCTCTATCACTGATAGGGAAAGCGAGTTGATTTGACAGCTAGCTCAGTCCTAGGTATAATGCTAGCAGTGCAGAGAAAATCGGCCAGTTTTCTCTGCCTGCAGTCCGCATGCCGTGGCTCCCTGTGGGTTCTAACCTGTTGCGGCAATTTATGCAGCGGACTGCCTTTCTGGCCAGAGACCGTCT
ACTGGTCAGTCC	GC	GC	0.232741	GCTAGATGCGGTCTCTGCCTGGGCCGGGTAATACCACCAAACATGCTAGAGATGAGCTCGCCCCAACGAGGCAGGTAGTGCTCAGTATCTCTATCACTGATAGGGATGTCAATCTCTATCACTGATAGGGAACTGGTCAGTCCTTGACAGCTAGCTCAGTCCTAGGTATAATGCTAGCAGTGCAGAGAAAATCGGCCAGTTTTCTCTGCCTGCAGTCCGCATGCCGTAAACATGGCTGGGTTCTAACCTGTTGCCTGCATTTATGCAGCGGACTGCCTTTCTGGCCAGAGACCGTCT
GGAATGTTTAGT	CA	CT	0.23262	GCTAGATGCGGTCTCTGCCTGGGCCGGGTAATACCACCGGGCGTGCTAGAGATGAGCTCGCCCCAACGAGGCAGGTAGTGCTCAGTATCTCTATCACTGATAGGGATGTCAATCTCTATCACTGATAGGGAGGAATGTTTAGTTTGACAGCTAGCTCAGTCCTAGGTATAATGCTAGCAGTGCAGAGAAAATCGGCCAGTTTTCTCTGCCTGCAGTCCGCATGCCGTGGGCGTGCATGGGTTCTAACCTGTTGCCTAGATTTATGCAGCGGACTGCCTTTCTGGCCAGAGACCGTCT
TAAGTCCAACAA	TA	CT	0.232595	GCTAGATGCGGTCTCTGCCTGGGCCGGGTAATACCACCGGCTCCCCTCCAGATGAGCTCGCCCCAACGAGGCAGGTAGTGCTCAGTATCTCTATCACTGATAGGGATGTCAATCTCTATCACTGATAGGGATAAGTCCAACAATTGACAGCTAGCTCAGTCCTAGGTATAATGCTAGCAGTGCAGAGAAAATCGGCCAGTTTTCTCTGCCTGCAGTCCGCATGCCGTGGCTCCCTATGGGTTCTAACCTGTTGCGGAGATTTATGCAGCGGACTGCCTTTCTGGCCAGAGACCGTCT
GAGACTCCGAGA	AA	CT	0.232331	GCTAGATGCGGTCTCTGCCTGGGCCGGGTAATACCACCTAAGAATCTAGAGATGAGCTCGCCCCAACGAGGCAGGTAGTGCTCAGTATCTCTATCACTGATAGGGATGTCAATCTCTATCACTGATAGGGAGAGACTCCGAGATTGACAGCTAGCTCAGTCCTAGGTATAATGCTAGCAGTGCAGAGAAAATCGGCCAGTTTTCTCTGCCTGCAGTCCGCATGCCGTTAAGAATAATGGGTTCTAACCTGTTGCCTAGATTTATGCAGCGGACTGCCTTTCTGGCCAGAGACCGTCT
GTTCTGGTGACG	TA	TA	0.231936	GCTAGATGCGGTCTCTGCCTGGGCCGGGTAATACCACCATGCTTTCTAGAGATGAGCTCGCCCCAACGAGGCAGGTAGTGCTCAGTATCTCTATCACTGATAGGGATGTCAATCTCTATCACTGATAGGGAGTTCTGGTGACGTTGACAGCTAGCTCAGTCCTAGGTATAATGCTAGCAGTGCAGAGAAAATCGGCCAGTTTTCTCTGCCTGCAGTCCGCATGCCGTATGCTTTTATGGGTTCTAACCTGTTGCCTTAATTTATGCAGCGGACTGCCTTTCTGGCCAGAGACCGTCT
ACGAACATGTGC	CT	CG	0.231799	GCTAGATGCGGTCTCTGCCTGGGCCGGGTAATACCACCGGGCGGACTCCAGATGAGCTCGCCCCAACGAGGCAGGTAGTGCTCAGTATCTCTATCACTGATAGGGATGTCAATCTCTATCACTGATAGGGAACGAACATGTGCTTGACAGCTAGCTCAGTCCTAGGTATAATGCTAGCAGTGCAGAGAAAATCGGCCAGTTTTCTCTGCCTGCAGTCCGCATGCCGTGGGCGGACTTGGGTTCTAACCTGTTGCGGCGATTTATGCAGCGGACTGCCTTTCTGGCCAGAGACCGTCT
TTCTACGTCGCG	TA	CT	0.231591	GCTAGATGCGGTCTCTGCCTGGGCCGGGTAATACCACCAGGCGGGCTCCAGATGAGCTCGCCCCAACGAGGCAGGTAGTGCTCAGTATCTCTATCACTGATAGGGATGTCAATCTCTATCACTGATAGGGATTCTACGTCGCGTTGACAGCTAGCTCAGTCCTAGGTATAATGCTAGCAGTGCAGAGAAAATCGGCCAGTTTTCTCTGCCTGCAGTCCGCATGCCGTAGGCGGGTATGGGTTCTAACCTGTTGCGGAGATTTATGCAGCGGACTGCCTTTCTGGCCAGAGACCGTCT
CAATCGACTTTA	GA	GA	0.230532	GCTAGATGCGGTCTCTGCCTGGGCCGGGTAATACCACCGAGGCCTCTTGAGATGAGCTCGCCCCAACGAGGCAGGTAGTGCTCAGTATCTCTATCACTGATAGGGATGTCAATCTCTATCACTGATAGGGACAATCGACTTTATTGACAGCTAGCTCAGTCCTAGGTATAATGCTAGCAGTGCAGAGAAAATCGGCCAGTTTTCTCTGCCTGCAGTCCGCATGCCGTGAGGCCTGATGGGTTCTAACCTGTTGCCATCATTTATGCAGCGGACTGCCTTTCTGGCCAGAGACCGTCT
CACAAAGCCTAG	CT	GT	0.230085	GCTAGATGCGGTCTCTGCCTGGGCCGGGTAATACCACCGCGCGACCTAAAGATGAGCTCGCCCCAACGAGGCAGGTAGTGCTCAGTATCTCTATCACTGATAGGGATGTCAATCTCTATCACTGATAGGGACACAAAGCCTAGTTGACAGCTAGCTCAGTCCTAGGTATAATGCTAGCAGTGCAGAGAAAATCGGCCAGTTTTCTCTGCCTGCAGTCCGCATGCCGTGCGCGACCTTGGGTTCTAACCTGTTGCTTACATTTATGCAGCGGACTGCCTTTCTGGCCAGAGACCGTCT
CACTAGTTTGGT	GA	CT	0.23002	GCTAGATGCGGTCTCTGCCTGGGCCGGGTAATACCACCAGTCTTACTTGAGATGAGCTCGCCCCAACGAGGCAGGTAGTGCTCAGTATCTCTATCACTGATAGGGATGTCAATCTCTATCACTGATAGGGACACTAGTTTGGTTTGACAGCTAGCTCAGTCCTAGGTATAATGCTAGCAGTGCAGAGAAAATCGGCCAGTTTTCTCTGCCTGCAGTCCGCATGCCGTAGTCTTAGATGGGTTCTAACCTGTTGCCAAGATTTATGCAGCGGACTGCCTTTCTGGCCAGAGACCGTCT
ACTGTCGCTGTC	CA	CA	0.229618	GCTAGATGCGGTCTCTGCCTGGGCCGGGTAATACCACCTAGAGGGCTCCAGATGAGCTCGCCCCAACGAGGCAGGTAGTGCTCAGTATCTCTATCACTGATAGGGATGTCAATCTCTATCACTGATAGGGAACTGTCGCTGTCTTGACAGCTAGCTCAGTCCTAGGTATAATGCTAGCAGTGCAGAGAAAATCGGCCAGTTTTCTCTGCCTGCAGTCCGCATGCCGTTAGAGGGCATGGGTTCTAACCTGTTGCGGTGATTTATGCAGCGGACTGCCTTTCTGGCCAGAGACCGTCT
TGAAACCCTTCA	GA	GA	0.229487	GCTAGATGCGGTCTCTGCCTGGGCCGGGTAATACCACCACGGGACCTCTAGATGAGCTCGCCCCAACGAGGCAGGTAGTGCTCAGTATCTCTATCACTGATAGGGATGTCAATCTCTATCACTGATAGGGATGAAACCCTTCATTGACAGCTAGCTCAGTCCTAGGTATAATGCTAGCAGTGCAGAGAAAATCGGCCAGTTTTCTCTGCCTGCAGTCCGCATGCCGTACGGGACGATGGGTTCTAACCTGTTGCAGTCATTTATGCAGCGGACTGCCTTTCTGGCCAGAGACCGTCT
GGTTAATTGTCT	GA	CT	0.229459	GCTAGATGCGGTCTCTGCCTGGGCCGGGTAATACCACCATGCTTTCTAGAGATGAGCTCGCCCCAACGAGGCAGGTAGTGCTCAGTATCTCTATCACTGATAGGGATGTCAATCTCTATCACTGATAGGGAGGTTAATTGTCTTTGACAGCTAGCTCAGTCCTAGGTATAATGCTAGCAGTGCAGAGAAAATCGGCCAGTTTTCTCTGCCTGCAGTCCGCATGCCGTATGCTTTGATGGGTTCTAACCTGTTGCCTAGATTTATGCAGCGGACTGCCTTTCTGGCCAGAGACCGTCT
CTACTCATCCCG	AG	AG	0.228655	GCTAGATGCGGTCTCTGCCTGGGCCGGGTAATACCACCGAGCCCACTAGAGATGAGCTCGCCCCAACGAGGCAGGTAGTGCTCAGTATCTCTATCACTGATAGGGATGTCAATCTCTATCACTGATAGGGACTACTCATCCCGTTGACAGCTAGCTCAGTCCTAGGTATAATGCTAGCAGTGCAGAGAAAATCGGCCAGTTTTCTCTGCCTGCAGTCCGCATGCCGTGAGCCCAAGTGGGTTCTAACCTGTTGCCTCTATTTATGCAGCGGACTGCCTTTCTGGCCAGAGACCGTCT
CCACTGTTTCGG	GT	GT	0.228545	GCTAGATGCGGTCTCTGCCTGGGCCGGGTAATACCACCCGGTCCCCTTGAGATGAGCTCGCCCCAACGAGGCAGGTAGTGCTCAGTATCTCTATCACTGATAGGGATGTCAATCTCTATCACTGATAGGGACCACTGTTTCGGTTGACAGCTAGCTCAGTCCTAGGTATAATGCTAGCAGTGCAGAGAAAATCGGCCAGTTTTCTCTGCCTGCAGTCCGCATGCCGTCGGTCCCGTTGGGTTCTAACCTGTTGCCAACATTTATGCAGCGGACTGCCTTTCTGGCCAGAGACCGTCT
GAGAAACGCTAC	CG	CG	0.228471	GCTAGATGCGGTCTCTGCCTGGGCCGGGTAATACCACCAGGCGGTCTAAAGATGAGCTCGCCCCAACGAGGCAGGTAGTGCTCAGTATCTCTATCACTGATAGGGATGTCAATCTCTATCACTGATAGGGAGAGAAACGCTACTTGACAGCTAGCTCAGTCCTAGGTATAATGCTAGCAGTGCAGAGAAAATCGGCCAGTTTTCTCTGCCTGCAGTCCGCATGCCGTAGGCGGTCGTGGGTTCTAACCTGTTGCTTCGATTTATGCAGCGGACTGCCTTTCTGGCCAGAGACCGTCT
TCTAATGGGACA	TC	TC	0.227702	GCTAGATGCGGTCTCTGCCTGGGCCGGGTAATACCACCGCGCGACCTAAAGATGAGCTCGCCCCAACGAGGCAGGTAGTGCTCAGTATCTCTATCACTGATAGGGATGTCAATCTCTATCACTGATAGGGATCTAATGGGACATTGACAGCTAGCTCAGTCCTAGGTATAATGCTAGCAGTGCAGAGAAAATCGGCCAGTTTTCTCTGCCTGCAGTCCGCATGCCGTGCGCGACTCTGGGTTCTAACCTGTTGCTTGAATTTATGCAGCGGACTGCCTTTCTGGCCAGAGACCGTCT
ACTCCGTAACGG	TG	CT	0.227623	GCTAGATGCGGTCTCTGCCTGGGCCGGGTAATACCACCGGGCGTGCTAGAGATGAGCTCGCCCCAACGAGGCAGGTAGTGCTCAGTATCTCTATCACTGATAGGGATGTCAATCTCTATCACTGATAGGGAACTCCGTAACGGTTGACAGCTAGCTCAGTCCTAGGTATAATGCTAGCAGTGCAGAGAAAATCGGCCAGTTTTCTCTGCCTGCAGTCCGCATGCCGTGGGCGTGTGTGGGTTCTAACCTGTTGCCTAGATTTATGCAGCGGACTGCCTTTCTGGCCAGAGACCGTCT
TGGGGTTATCAA	CG	CG	0.227395	GCTAGATGCGGTCTCTGCCTGGGCCGGGTAATACCACCAAACAGTCTAGAGATGAGCTCGCCCCAACGAGGCAGGTAGTGCTCAGTATCTCTATCACTGATAGGGATGTCAATCTCTATCACTGATAGGGATGGGGTTATCAATTGACAGCTAGCTCAGTCCTAGGTATAATGCTAGCAGTGCAGAGAAAATCGGCCAGTTTTCTCTGCCTGCAGTCCGCATGCCGTAAACAGTCGTGGGTTCTAACCTGTTGCCTCGATTTATGCAGCGGACTGCCTTTCTGGCCAGAGACCGTCT
GTCTAAGTAGCC	AA	CT	0.227214	GCTAGATGCGGTCTCTGCCTGGGCCGGGTAATACCACCGCGGGACCTAGAGATGAGCTCGCCCCAACGAGGCAGGTAGTGCTCAGTATCTCTATCACTGATAGGGATGTCAATCTCTATCACTGATAGGGAGTCTAAGTAGCCTTGACAGCTAGCTCAGTCCTAGGTATAATGCTAGCAGTGCAGAGAAAATCGGCCAGTTTTCTCTGCCTGCAGTCCGCATGCCGTGCGGGACAATGGGTTCTAACCTGTTGCCTAGATTTATGCAGCGGACTGCCTTTCTGGCCAGAGACCGTCT
AACTACAAATTC	CC	CC	0.226895	GCTAGATGCGGTCTCTGCCTGGGCCGGGTAATACCACCAGGAGGTCTAGAGATGAGCTCGCCCCAACGAGGCAGGTAGTGCTCAGTATCTCTATCACTGATAGGGATGTCAATCTCTATCACTGATAGGGAAACTACAAATTCTTGACAGCTAGCTCAGTCCTAGGTATAATGCTAGCAGTGCAGAGAAAATCGGCCAGTTTTCTCTGCCTGCAGTCCGCATGCCGTAGGAGGTCCTGGGTTCTAACCTGTTGCCTGGATTTATGCAGCGGACTGCCTTTCTGGCCAGAGACCGTCT
TTCACTATGTGT	TG	TG	0.225969	GCTAGATGCGGTCTCTGCCTGGGCCGGGTAATACCACCGCGGGACCTAGAGATGAGCTCGCCCCAACGAGGCAGGTAGTGCTCAGTATCTCTATCACTGATAGGGATGTCAATCTCTATCACTGATAGGGATTCACTATGTGTTTGACAGCTAGCTCAGTCCTAGGTATAATGCTAGCAGTGCAGAGAAAATCGGCCAGTTTTCTCTGCCTGCAGTCCGCATGCCGTGCGGGACTGTGGGTTCTAACCTGTTGCCTCAATTTATGCAGCGGACTGCCTTTCTGGCCAGAGACCGTCT
GATGTAGGTTTG	GC	CT	0.22396	GCTAGATGCGGTCTCTGCCTGGGCCGGGTAATACCACCGTCGCCCCTTAAGATGAGCTCGCCCCAACGAGGCAGGTAGTGCTCAGTATCTCTATCACTGATAGGGATGTCAATCTCTATCACTGATAGGGAGATGTAGGTTTGTTGACAGCTAGCTCAGTCCTAGGTATAATGCTAGCAGTGCAGAGAAAATCGGCCAGTTTTCTCTGCCTGCAGTCCGCATGCCGTGTCGCCCGCTGGGTTCTAACCTGTTGCTAAGATTTATGCAGCGGACTGCCTTTCTGGCCAGAGACCGTCT
TACAATACAATC	GC	CT	0.223802	GCTAGATGCGGTCTCTGCCTGGGCCGGGTAATACCACCAGGCCTCCTAGAGATGAGCTCGCCCCAACGAGGCAGGTAGTGCTCAGTATCTCTATCACTGATAGGGATGTCAATCTCTATCACTGATAGGGATACAATACAATCTTGACAGCTAGCTCAGTCCTAGGTATAATGCTAGCAGTGCAGAGAAAATCGGCCAGTTTTCTCTGCCTGCAGTCCGCATGCCGTAGGCCTCGCTGGGTTCTAACCTGTTGCCTAGATTTATGCAGCGGACTGCCTTTCTGGCCAGAGACCGTCT
GTTAAGTGAGCT	TT	TT	0.223385	GCTAGATGCGGTCTCTGCCTGGGCCGGGTAATACCACCGGGCGGACTCCAGATGAGCTCGCCCCAACGAGGCAGGTAGTGCTCAGTATCTCTATCACTGATAGGGATGTCAATCTCTATCACTGATAGGGAGTTAAGTGAGCTTTGACAGCTAGCTCAGTCCTAGGTATAATGCTAGCAGTGCAGAGAAAATCGGCCAGTTTTCTCTGCCTGCAGTCCGCATGCCGTGGGCGGATTTGGGTTCTAACCTGTTGCGGAAATTTATGCAGCGGACTGCCTTTCTGGCCAGAGACCGTCT
TAATTTCATTCG	GG	CT	0.223181	GCTAGATGCGGTCTCTGCCTGGGCCGGGTAATACCACCCGAGCCCCTCAAGATGAGCTCGCCCCAACGAGGCAGGTAGTGCTCAGTATCTCTATCACTGATAGGGATGTCAATCTCTATCACTGATAGGGATAATTTCATTCGTTGACAGCTAGCTCAGTCCTAGGTATAATGCTAGCAGTGCAGAGAAAATCGGCCAGTTTTCTCTGCCTGCAGTCCGCATGCCGTCGAGCCCGGTGGGTTCTAACCTGTTGCTGAGATTTATGCAGCGGACTGCCTTTCTGGCCAGAGACCGTCT
ACTCGCGTAAAA	AA	AA	0.223001	GCTAGATGCGGTCTCTGCCTGGGCCGGGTAATACCACCGAGGCCTCTTGAGATGAGCTCGCCCCAACGAGGCAGGTAGTGCTCAGTATCTCTATCACTGATAGGGATGTCAATCTCTATCACTGATAGGGAACTCGCGTAAAATTGACAGCTAGCTCAGTCCTAGGTATAATGCTAGCAGTGCAGAGAAAATCGGCCAGTTTTCTCTGCCTGCAGTCCGCATGCCGTGAGGCCTAATGGGTTCTAACCTGTTGCCATTATTTATGCAGCGGACTGCCTTTCTGGCCAGAGACCGTCT
ATCATGCCTGCT	TC	CT	0.222326	GCTAGATGCGGTCTCTGCCTGGGCCGGGTAATACCACCAAACACACTAGAGATGAGCTCGCCCCAACGAGGCAGGTAGTGCTCAGTATCTCTATCACTGATAGGGATGTCAATCTCTATCACTGATAGGGAATCATGCCTGCTTTGACAGCTAGCTCAGTCCTAGGTATAATGCTAGCAGTGCAGAGAAAATCGGCCAGTTTTCTCTGCCTGCAGTCCGCATGCCGTAAACACATCTGGGTTCTAACCTGTTGCCTAGATTTATGCAGCGGACTGCCTTTCTGGCCAGAGACCGTCT
TCCAATAAGGCC	CT	TA	0.221987	GCTAGATGCGGTCTCTGCCTGGGCCGGGTAATACCACCCGGTCCCCTTGAGATGAGCTCGCCCCAACGAGGCAGGTAGTGCTCAGTATCTCTATCACTGATAGGGATGTCAATCTCTATCACTGATAGGGATCCAATAAGGCCTTGACAGCTAGCTCAGTCCTAGGTATAATGCTAGCAGTGCAGAGAAAATCGGCCAGTTTTCTCTGCCTGCAGTCCGCATGCCGTCGGTCCCCTTGGGTTCTAACCTGTTGCCATAATTTATGCAGCGGACTGCCTTTCTGGCCAGAGACCGTCT
AGCTAGGCGATA	CT	CG	0.221946	GCTAGATGCGGTCTCTGCCTGGGCCGGGTAATACCACCGGTGCCCCTCGAGATGAGCTCGCCCCAACGAGGCAGGTAGTGCTCAGTATCTCTATCACTGATAGGGATGTCAATCTCTATCACTGATAGGGAAGCTAGGCGATATTGACAGCTAGCTCAGTCCTAGGTATAATGCTAGCAGTGCAGAGAAAATCGGCCAGTTTTCTCTGCCTGCAGTCCGCATGCCGTGGTGCCCCTTGGGTTCTAACCTGTTGCCGCGATTTATGCAGCGGACTGCCTTTCTGGCCAGAGACCGTCT
GATGGATTATTG	AC	AC	0.221622	GCTAGATGCGGTCTCTGCCTGGGCCGGGTAATACCACCGGGAGCCCTCAAGATGAGCTCGCCCCAACGAGGCAGGTAGTGCTCAGTATCTCTATCACTGATAGGGATGTCAATCTCTATCACTGATAGGGAGATGGATTATTGTTGACAGCTAGCTCAGTCCTAGGTATAATGCTAGCAGTGCAGAGAAAATCGGCCAGTTTTCTCTGCCTGCAGTCCGCATGCCGTGGGAGCCACTGGGTTCTAACCTGTTGCTGGTATTTATGCAGCGGACTGCCTTTCTGGCCAGAGACCGTCT
CGTGCCGTACAA	GA	CT	0.221252	GCTAGATGCGGTCTCTGCCTGGGCCGGGTAATACCACCTGATACCCTACAGATGAGCTCGCCCCAACGAGGCAGGTAGTGCTCAGTATCTCTATCACTGATAGGGATGTCAATCTCTATCACTGATAGGGACGTGCCGTACAATTGACAGCTAGCTCAGTCCTAGGTATAATGCTAGCAGTGCAGAGAAAATCGGCCAGTTTTCTCTGCCTGCAGTCCGCATGCCGTTGATACCGATGGGTTCTAACCTGTTGCGTAGATTTATGCAGCGGACTGCCTTTCTGGCCAGAGACCGTCT
GCTTAGCATCGT	CT	CT	0.219757	GCTAGATGCGGTCTCTGCCTGGGCCGGGTAATACCACCCATATTACTAGAGATGAGCTCGCCCCAACGAGGCAGGTAGTGCTCAGTATCTCTATCACTGATAGGGATGTCAATCTCTATCACTGATAGGGAGCTTAGCATCGTTTGACAGCTAGCTCAGTCCTAGGTATAATGCTAGCAGTGCAGAGAAAATCGGCCAGTTTTCTCTGCCTGCAGTCCGCATGCCGTCATATTACTTGGGTTCTAACCTGTTGCCTAGATTTATGCAGCGGACTGCCTTTCTGGCCAGAGACCGTCT
TAGTGCTTGTGG	TT	TT	0.21892	GCTAGATGCGGTCTCTGCCTGGGCCGGGTAATACCACCGAGTCCTCTAGAGATGAGCTCGCCCCAACGAGGCAGGTAGTGCTCAGTATCTCTATCACTGATAGGGATGTCAATCTCTATCACTGATAGGGATAGTGCTTGTGGTTGACAGCTAGCTCAGTCCTAGGTATAATGCTAGCAGTGCAGAGAAAATCGGCCAGTTTTCTCTGCCTGCAGTCCGCATGCCGTGAGTCCTTTTGGGTTCTAACCTGTTGCCTAAATTTATGCAGCGGACTGCCTTTCTGGCCAGAGACCGTCT
ATCGCTGCAATA	CG	CT	0.218238	GCTAGATGCGGTCTCTGCCTGGGCCGGGTAATACCACCGAGGCCTCTTGAGATGAGCTCGCCCCAACGAGGCAGGTAGTGCTCAGTATCTCTATCACTGATAGGGATGTCAATCTCTATCACTGATAGGGAATCGCTGCAATATTGACAGCTAGCTCAGTCCTAGGTATAATGCTAGCAGTGCAGAGAAAATCGGCCAGTTTTCTCTGCCTGCAGTCCGCATGCCGTGAGGCCTCGTGGGTTCTAACCTGTTGCCAAGATTTATGCAGCGGACTGCCTTTCTGGCCAGAGACCGTCT
ACATCGTACGCG	TT	TT	0.217923	GCTAGATGCGGTCTCTGCCTGGGCCGGGTAATACCACCAGGAGGTCTAGAGATGAGCTCGCCCCAACGAGGCAGGTAGTGCTCAGTATCTCTATCACTGATAGGGATGTCAATCTCTATCACTGATAGGGAACATCGTACGCGTTGACAGCTAGCTCAGTCCTAGGTATAATGCTAGCAGTGCAGAGAAAATCGGCCAGTTTTCTCTGCCTGCAGTCCGCATGCCGTAGGAGGTTTTGGGTTCTAACCTGTTGCCTAAATTTATGCAGCGGACTGCCTTTCTGGCCAGAGACCGTCT
CGACTTGAATGG	GA	GA	0.217745	GCTAGATGCGGTCTCTGCCTGGGCCGGGTAATACCACCAGGAGGTCTAGAGATGAGCTCGCCCCAACGAGGCAGGTAGTGCTCAGTATCTCTATCACTGATAGGGATGTCAATCTCTATCACTGATAGGGACGACTTGAATGGTTGACAGCTAGCTCAGTCCTAGGTATAATGCTAGCAGTGCAGAGAAAATCGGCCAGTTTTCTCTGCCTGCAGTCCGCATGCCGTAGGAGGTGATGGGTTCTAACCTGTTGCCTTCATTTATGCAGCGGACTGCCTTTCTGGCCAGAGACCGTCT
AAGTGTGATCGT	CT	TG	0.217265	GCTAGATGCGGTCTCTGCCTGGGCCGGGTAATACCACCTCTACCCCTCAAGATGAGCTCGCCCCAACGAGGCAGGTAGTGCTCAGTATCTCTATCACTGATAGGGATGTCAATCTCTATCACTGATAGGGAAAGTGTGATCGTTTGACAGCTAGCTCAGTCCTAGGTATAATGCTAGCAGTGCAGAGAAAATCGGCCAGTTTTCTCTGCCTGCAGTCCGCATGCCGTTCTACCCCTTGGGTTCTAACCTGTTGCTGCAATTTATGCAGCGGACTGCCTTTCTGGCCAGAGACCGTCT
TTTGTATAGTCC	CG	CT	0.217023	GCTAGATGCGGTCTCTGCCTGGGCCGGGTAATACCACCGCGCGACCTAAAGATGAGCTCGCCCCAACGAGGCAGGTAGTGCTCAGTATCTCTATCACTGATAGGGATGTCAATCTCTATCACTGATAGGGATTTGTATAGTCCTTGACAGCTAGCTCAGTCCTAGGTATAATGCTAGCAGTGCAGAGAAAATCGGCCAGTTTTCTCTGCCTGCAGTCCGCATGCCGTGCGCGACCGTGGGTTCTAACCTGTTGCTTAGATTTATGCAGCGGACTGCCTTTCTGGCCAGAGACCGTCT
TTGAGGGCCAGT	CT	GT	0.216975	GCTAGATGCGGTCTCTGCCTGGGCCGGGTAATACCACCAAACACACTAGAGATGAGCTCGCCCCAACGAGGCAGGTAGTGCTCAGTATCTCTATCACTGATAGGGATGTCAATCTCTATCACTGATAGGGATTGAGGGCCAGTTTGACAGCTAGCTCAGTCCTAGGTATAATGCTAGCAGTGCAGAGAAAATCGGCCAGTTTTCTCTGCCTGCAGTCCGCATGCCGTAAACACACTTGGGTTCTAACCTGTTGCCTACATTTATGCAGCGGACTGCCTTTCTGGCCAGAGACCGTCT
TTGACTTCTTTC	GA	CT	0.216838	GCTAGATGCGGTCTCTGCCTGGGCCGGGTAATACCACCCGCGCCCCTCCAGATGAGCTCGCCCCAACGAGGCAGGTAGTGCTCAGTATCTCTATCACTGATAGGGATGTCAATCTCTATCACTGATAGGGATTGACTTCTTTCTTGACAGCTAGCTCAGTCCTAGGTATAATGCTAGCAGTGCAGAGAAAATCGGCCAGTTTTCTCTGCCTGCAGTCCGCATGCCGTCGCGCCCGATGGGTTCTAACCTGTTGCGGAGATTTATGCAGCGGACTGCCTTTCTGGCCAGAGACCGTCT
AGACGCTTTCAG	GC	CT	0.216176	GCTAGATGCGGTCTCTGCCTGGGCCGGGTAATACCACCTAAGAATCTAGAGATGAGCTCGCCCCAACGAGGCAGGTAGTGCTCAGTATCTCTATCACTGATAGGGATGTCAATCTCTATCACTGATAGGGAAGACGCTTTCAGTTGACAGCTAGCTCAGTCCTAGGTATAATGCTAGCAGTGCAGAGAAAATCGGCCAGTTTTCTCTGCCTGCAGTCCGCATGCCGTTAAGAATGCTGGGTTCTAACCTGTTGCCTAGATTTATGCAGCGGACTGCCTTTCTGGCCAGAGACCGTCT
GTAGATTGTATA	CC	CC	0.2153	GCTAGATGCGGTCTCTGCCTGGGCCGGGTAATACCACCGAGGCCTCTTGAGATGAGCTCGCCCCAACGAGGCAGGTAGTGCTCAGTATCTCTATCACTGATAGGGATGTCAATCTCTATCACTGATAGGGAGTAGATTGTATATTGACAGCTAGCTCAGTCCTAGGTATAATGCTAGCAGTGCAGAGAAAATCGGCCAGTTTTCTCTGCCTGCAGTCCGCATGCCGTGAGGCCTCCTGGGTTCTAACCTGTTGCCAGGATTTATGCAGCGGACTGCCTTTCTGGCCAGAGACCGTCT
CTAGTTACATTC	CT	GG	0.214977	GCTAGATGCGGTCTCTGCCTGGGCCGGGTAATACCACCCGCGCCCCTCCAGATGAGCTCGCCCCAACGAGGCAGGTAGTGCTCAGTATCTCTATCACTGATAGGGATGTCAATCTCTATCACTGATAGGGACTAGTTACATTCTTGACAGCTAGCTCAGTCCTAGGTATAATGCTAGCAGTGCAGAGAAAATCGGCCAGTTTTCTCTGCCTGCAGTCCGCATGCCGTCGCGCCCCTTGGGTTCTAACCTGTTGCGGCCATTTATGCAGCGGACTGCCTTTCTGGCCAGAGACCGTCT
GCTCTGTGGGTA	TA	TA	0.214354	GCTAGATGCGGTCTCTGCCTGGGCCGGGTAATACCACCGCGGGACCTAGAGATGAGCTCGCCCCAACGAGGCAGGTAGTGCTCAGTATCTCTATCACTGATAGGGATGTCAATCTCTATCACTGATAGGGAGCTCTGTGGGTATTGACAGCTAGCTCAGTCCTAGGTATAATGCTAGCAGTGCAGAGAAAATCGGCCAGTTTTCTCTGCCTGCAGTCCGCATGCCGTGCGGGACTATGGGTTCTAACCTGTTGCCTTAATTTATGCAGCGGACTGCCTTTCTGGCCAGAGACCGTCT
TTCTCGCTTTGT	AT	CT	0.214287	GCTAGATGCGGTCTCTGCCTGGGCCGGGTAATACCACCAGGAGGTCTAGAGATGAGCTCGCCCCAACGAGGCAGGTAGTGCTCAGTATCTCTATCACTGATAGGGATGTCAATCTCTATCACTGATAGGGATTCTCGCTTTGTTTGACAGCTAGCTCAGTCCTAGGTATAATGCTAGCAGTGCAGAGAAAATCGGCCAGTTTTCTCTGCCTGCAGTCCGCATGCCGTAGGAGGTATTGGGTTCTAACCTGTTGCCTAGATTTATGCAGCGGACTGCCTTTCTGGCCAGAGACCGTCT
ACAATCTCCATC	CT	CA	0.214148	GCTAGATGCGGTCTCTGCCTGGGCCGGGTAATACCACCCATATTACTAGAGATGAGCTCGCCCCAACGAGGCAGGTAGTGCTCAGTATCTCTATCACTGATAGGGATGTCAATCTCTATCACTGATAGGGAACAATCTCCATCTTGACAGCTAGCTCAGTCCTAGGTATAATGCTAGCAGTGCAGAGAAAATCGGCCAGTTTTCTCTGCCTGCAGTCCGCATGCCGTCATATTACTTGGGTTCTAACCTGTTGCCTTGATTTATGCAGCGGACTGCCTTTCTGGCCAGAGACCGTCT
TACCAATGGCCG	CT	AA	0.214062	GCTAGATGCGGTCTCTGCCTGGGCCGGGTAATACCACCGTCGCCCCTTAAGATGAGCTCGCCCCAACGAGGCAGGTAGTGCTCAGTATCTCTATCACTGATAGGGATGTCAATCTCTATCACTGATAGGGATACCAATGGCCGTTGACAGCTAGCTCAGTCCTAGGTATAATGCTAGCAGTGCAGAGAAAATCGGCCAGTTTTCTCTGCCTGCAGTCCGCATGCCGTGTCGCCCCTTGGGTTCTAACCTGTTGCTATTATTTATGCAGCGGACTGCCTTTCTGGCCAGAGACCGTCT
GACTACGTATAT	GG	GG	0.212875	GCTAGATGCGGTCTCTGCCTGGGCCGGGTAATACCACCCGGTCCCCTTGAGATGAGCTCGCCCCAACGAGGCAGGTAGTGCTCAGTATCTCTATCACTGATAGGGATGTCAATCTCTATCACTGATAGGGAGACTACGTATATTTGACAGCTAGCTCAGTCCTAGGTATAATGCTAGCAGTGCAGAGAAAATCGGCCAGTTTTCTCTGCCTGCAGTCCGCATGCCGTCGGTCCCGGTGGGTTCTAACCTGTTGCCACCATTTATGCAGCGGACTGCCTTTCTGGCCAGAGACCGTCT
TCGCTCCGTCAA	CG	CG	0.212545	GCTAGATGCGGTCTCTGCCTGGGCCGGGTAATACCACCAGTCTTACTTGAGATGAGCTCGCCCCAACGAGGCAGGTAGTGCTCAGTATCTCTATCACTGATAGGGATGTCAATCTCTATCACTGATAGGGATCGCTCCGTCAATTGACAGCTAGCTCAGTCCTAGGTATAATGCTAGCAGTGCAGAGAAAATCGGCCAGTTTTCTCTGCCTGCAGTCCGCATGCCGTAGTCTTACGTGGGTTCTAACCTGTTGCCACGATTTATGCAGCGGACTGCCTTTCTGGCCAGAGACCGTCT
GTGCGATACTTA	CT	CC	0.211832	GCTAGATGCGGTCTCTGCCTGGGCCGGGTAATACCACCGGGCGGACTCCAGATGAGCTCGCCCCAACGAGGCAGGTAGTGCTCAGTATCTCTATCACTGATAGGGATGTCAATCTCTATCACTGATAGGGAGTGCGATACTTATTGACAGCTAGCTCAGTCCTAGGTATAATGCTAGCAGTGCAGAGAAAATCGGCCAGTTTTCTCTGCCTGCAGTCCGCATGCCGTGGGCGGACTTGGGTTCTAACCTGTTGCGGGGATTTATGCAGCGGACTGCCTTTCTGGCCAGAGACCGTCT
TCTAGGCAATTA	GG	CT	0.211778	GCTAGATGCGGTCTCTGCCTGGGCCGGGTAATACCACCGGGAGCCCTCAAGATGAGCTCGCCCCAACGAGGCAGGTAGTGCTCAGTATCTCTATCACTGATAGGGATGTCAATCTCTATCACTGATAGGGATCTAGGCAATTATTGACAGCTAGCTCAGTCCTAGGTATAATGCTAGCAGTGCAGAGAAAATCGGCCAGTTTTCTCTGCCTGCAGTCCGCATGCCGTGGGAGCCGGTGGGTTCTAACCTGTTGCTGAGATTTATGCAGCGGACTGCCTTTCTGGCCAGAGACCGTCT
TCTGACCACACG	CA	CA	0.209946	GCTAGATGCGGTCTCTGCCTGGGCCGGGTAATACCACCAGTCTTACTTGAGATGAGCTCGCCCCAACGAGGCAGGTAGTGCTCAGTATCTCTATCACTGATAGGGATGTCAATCTCTATCACTGATAGGGATCTGACCACACGTTGACAGCTAGCTCAGTCCTAGGTATAATGCTAGCAGTGCAGAGAAAATCGGCCAGTTTTCTCTGCCTGCAGTCCGCATGCCGTAGTCTTACATGGGTTCTAACCTGTTGCCATGATTTATGCAGCGGACTGCCTTTCTGGCCAGAGACCGTCT
AACCCAGCGATA	CT	CG	0.209563	GCTAGATGCGGTCTCTGCCTGGGCCGGGTAATACCACCATGCTTTCTAGAGATGAGCTCGCCCCAACGAGGCAGGTAGTGCTCAGTATCTCTATCACTGATAGGGATGTCAATCTCTATCACTGATAGGGAAACCCAGCGATATTGACAGCTAGCTCAGTCCTAGGTATAATGCTAGCAGTGCAGAGAAAATCGGCCAGTTTTCTCTGCCTGCAGTCCGCATGCCGTATGCTTTCTTGGGTTCTAACCTGTTGCCTCGATTTATGCAGCGGACTGCCTTTCTGGCCAGAGACCGTCT
TTAACCTGTGGT	TC	CT	0.209423	GCTAGATGCGGTCTCTGCCTGGGCCGGGTAATACCACCATGTCCCCTGAAGATGAGCTCGCCCCAACGAGGCAGGTAGTGCTCAGTATCTCTATCACTGATAGGGATGTCAATCTCTATCACTGATAGGGATTAACCTGTGGTTTGACAGCTAGCTCAGTCCTAGGTATAATGCTAGCAGTGCAGAGAAAATCGGCCAGTTTTCTCTGCCTGCAGTCCGCATGCCGTATGTCCCTCTGGGTTCTAACCTGTTGCTCAGATTTATGCAGCGGACTGCCTTTCTGGCCAGAGACCGTCT
CTCAACCATACG	AT	AT	0.209367	GCTAGATGCGGTCTCTGCCTGGGCCGGGTAATACCACCAAACACACTAGAGATGAGCTCGCCCCAACGAGGCAGGTAGTGCTCAGTATCTCTATCACTGATAGGGATGTCAATCTCTATCACTGATAGGGACTCAACCATACGTTGACAGCTAGCTCAGTCCTAGGTATAATGCTAGCAGTGCAGAGAAAATCGGCCAGTTTTCTCTGCCTGCAGTCCGCATGCCGTAAACACAATTGGGTTCTAACCTGTTGCCTATATTTATGCAGCGGACTGCCTTTCTGGCCAGAGACCGTCT
GCGTGTTTGCCT	TA	TA	0.209326	GCTAGATGCGGTCTCTGCCTGGGCCGGGTAATACCACCAGGAGGTCTAGAGATGAGCTCGCCCCAACGAGGCAGGTAGTGCTCAGTATCTCTATCACTGATAGGGATGTCAATCTCTATCACTGATAGGGAGCGTGTTTGCCTTTGACAGCTAGCTCAGTCCTAGGTATAATGCTAGCAGTGCAGAGAAAATCGGCCAGTTTTCTCTGCCTGCAGTCCGCATGCCGTAGGAGGTTATGGGTTCTAACCTGTTGCCTTAATTTATGCAGCGGACTGCCTTTCTGGCCAGAGACCGTCT
TGGTTTCGAGGT	GT	CT	0.209227	GCTAGATGCGGTCTCTGCCTGGGCCGGGTAATACCACCCATATTACTAGAGATGAGCTCGCCCCAACGAGGCAGGTAGTGCTCAGTATCTCTATCACTGATAGGGATGTCAATCTCTATCACTGATAGGGATGGTTTCGAGGTTTGACAGCTAGCTCAGTCCTAGGTATAATGCTAGCAGTGCAGAGAAAATCGGCCAGTTTTCTCTGCCTGCAGTCCGCATGCCGTCATATTAGTTGGGTTCTAACCTGTTGCCTAGATTTATGCAGCGGACTGCCTTTCTGGCCAGAGACCGTCT
AGTTTACTAACC	GA	CT	0.208304	GCTAGATGCGGTCTCTGCCTGGGCCGGGTAATACCACCTCTACCCCTCAAGATGAGCTCGCCCCAACGAGGCAGGTAGTGCTCAGTATCTCTATCACTGATAGGGATGTCAATCTCTATCACTGATAGGGAAGTTTACTAACCTTGACAGCTAGCTCAGTCCTAGGTATAATGCTAGCAGTGCAGAGAAAATCGGCCAGTTTTCTCTGCCTGCAGTCCGCATGCCGTTCTACCCGATGGGTTCTAACCTGTTGCTGAGATTTATGCAGCGGACTGCCTTTCTGGCCAGAGACCGTCT
GCGATCCGTATA	CT	AC	0.208221	GCTAGATGCGGTCTCTGCCTGGGCCGGGTAATACCACCGGGAGCCCTCAAGATGAGCTCGCCCCAACGAGGCAGGTAGTGCTCAGTATCTCTATCACTGATAGGGATGTCAATCTCTATCACTGATAGGGAGCGATCCGTATATTGACAGCTAGCTCAGTCCTAGGTATAATGCTAGCAGTGCAGAGAAAATCGGCCAGTTTTCTCTGCCTGCAGTCCGCATGCCGTGGGAGCCCTTGGGTTCTAACCTGTTGCTGGTATTTATGCAGCGGACTGCCTTTCTGGCCAGAGACCGTCT
CACAGCCTCAAT	TA	TA	0.208087	GCTAGATGCGGTCTCTGCCTGGGCCGGGTAATACCACCATGTCCCCTGAAGATGAGCTCGCCCCAACGAGGCAGGTAGTGCTCAGTATCTCTATCACTGATAGGGATGTCAATCTCTATCACTGATAGGGACACAGCCTCAATTTGACAGCTAGCTCAGTCCTAGGTATAATGCTAGCAGTGCAGAGAAAATCGGCCAGTTTTCTCTGCCTGCAGTCCGCATGCCGTATGTCCCTATGGGTTCTAACCTGTTGCTCTAATTTATGCAGCGGACTGCCTTTCTGGCCAGAGACCGTCT
ATAACGATTCCT	CT	GA	0.207802	GCTAGATGCGGTCTCTGCCTGGGCCGGGTAATACCACCCGGTCCCCTTGAGATGAGCTCGCCCCAACGAGGCAGGTAGTGCTCAGTATCTCTATCACTGATAGGGATGTCAATCTCTATCACTGATAGGGAATAACGATTCCTTTGACAGCTAGCTCAGTCCTAGGTATAATGCTAGCAGTGCAGAGAAAATCGGCCAGTTTTCTCTGCCTGCAGTCCGCATGCCGTCGGTCCCCTTGGGTTCTAACCTGTTGCCATCATTTATGCAGCGGACTGCCTTTCTGGCCAGAGACCGTCT
AACGCCCTATAA	CA	CT	0.20739	GCTAGATGCGGTCTCTGCCTGGGCCGGGTAATACCACCAGGAGGTCTAGAGATGAGCTCGCCCCAACGAGGCAGGTAGTGCTCAGTATCTCTATCACTGATAGGGATGTCAATCTCTATCACTGATAGGGAAACGCCCTATAATTGACAGCTAGCTCAGTCCTAGGTATAATGCTAGCAGTGCAGAGAAAATCGGCCAGTTTTCTCTGCCTGCAGTCCGCATGCCGTAGGAGGTCATGGGTTCTAACCTGTTGCCTAGATTTATGCAGCGGACTGCCTTTCTGGCCAGAGACCGTCT
TCATACAACCTA	GC	CT	0.206955	GCTAGATGCGGTCTCTGCCTGGGCCGGGTAATACCACCAGGCGGGCTCCAGATGAGCTCGCCCCAACGAGGCAGGTAGTGCTCAGTATCTCTATCACTGATAGGGATGTCAATCTCTATCACTGATAGGGATCATACAACCTATTGACAGCTAGCTCAGTCCTAGGTATAATGCTAGCAGTGCAGAGAAAATCGGCCAGTTTTCTCTGCCTGCAGTCCGCATGCCGTAGGCGGGGCTGGGTTCTAACCTGTTGCGGAGATTTATGCAGCGGACTGCCTTTCTGGCCAGAGACCGTCT
AATAGTACTGCG	CT	TC	0.206816	GCTAGATGCGGTCTCTGCCTGGGCCGGGTAATACCACCGAGCCCACTAGAGATGAGCTCGCCCCAACGAGGCAGGTAGTGCTCAGTATCTCTATCACTGATAGGGATGTCAATCTCTATCACTGATAGGGAAATAGTACTGCGTTGACAGCTAGCTCAGTCCTAGGTATAATGCTAGCAGTGCAGAGAAAATCGGCCAGTTTTCTCTGCCTGCAGTCCGCATGCCGTGAGCCCACTTGGGTTCTAACCTGTTGCCTGAATTTATGCAGCGGACTGCCTTTCTGGCCAGAGACCGTCT
ACGAACATGGTA	AG	AG	0.205991	GCTAGATGCGGTCTCTGCCTGGGCCGGGTAATACCACCGGCTCCCCTCCAGATGAGCTCGCCCCAACGAGGCAGGTAGTGCTCAGTATCTCTATCACTGATAGGGATGTCAATCTCTATCACTGATAGGGAACGAACATGGTATTGACAGCTAGCTCAGTCCTAGGTATAATGCTAGCAGTGCAGAGAAAATCGGCCAGTTTTCTCTGCCTGCAGTCCGCATGCCGTGGCTCCCAGTGGGTTCTAACCTGTTGCGGCTATTTATGCAGCGGACTGCCTTTCTGGCCAGAGACCGTCT
GTATGAGATTTA	GA	GA	0.205698	GCTAGATGCGGTCTCTGCCTGGGCCGGGTAATACCACCAGGCCTCCTAGAGATGAGCTCGCCCCAACGAGGCAGGTAGTGCTCAGTATCTCTATCACTGATAGGGATGTCAATCTCTATCACTGATAGGGAGTATGAGATTTATTGACAGCTAGCTCAGTCCTAGGTATAATGCTAGCAGTGCAGAGAAAATCGGCCAGTTTTCTCTGCCTGCAGTCCGCATGCCGTAGGCCTCGATGGGTTCTAACCTGTTGCCTTCATTTATGCAGCGGACTGCCTTTCTGGCCAGAGACCGTCT
TTACACTCATTC	CT	AG	0.205472	GCTAGATGCGGTCTCTGCCTGGGCCGGGTAATACCACCATGTCCCCTGAAGATGAGCTCGCCCCAACGAGGCAGGTAGTGCTCAGTATCTCTATCACTGATAGGGATGTCAATCTCTATCACTGATAGGGATTACACTCATTCTTGACAGCTAGCTCAGTCCTAGGTATAATGCTAGCAGTGCAGAGAAAATCGGCCAGTTTTCTCTGCCTGCAGTCCGCATGCCGTATGTCCCCTTGGGTTCTAACCTGTTGCTCCTATTTATGCAGCGGACTGCCTTTCTGGCCAGAGACCGTCT
TATTGTGGGAAG	AT	AT	0.205252	GCTAGATGCGGTCTCTGCCTGGGCCGGGTAATACCACCTCGCGACCTCGAGATGAGCTCGCCCCAACGAGGCAGGTAGTGCTCAGTATCTCTATCACTGATAGGGATGTCAATCTCTATCACTGATAGGGATATTGTGGGAAGTTGACAGCTAGCTCAGTCCTAGGTATAATGCTAGCAGTGCAGAGAAAATCGGCCAGTTTTCTCTGCCTGCAGTCCGCATGCCGTTCGCGACATTGGGTTCTAACCTGTTGCCGATATTTATGCAGCGGACTGCCTTTCTGGCCAGAGACCGTCT
GGAAGTGTTCCA	TG	TG	0.204685	GCTAGATGCGGTCTCTGCCTGGGCCGGGTAATACCACCTGTATTCCTAGAGATGAGCTCGCCCCAACGAGGCAGGTAGTGCTCAGTATCTCTATCACTGATAGGGATGTCAATCTCTATCACTGATAGGGAGGAAGTGTTCCATTGACAGCTAGCTCAGTCCTAGGTATAATGCTAGCAGTGCAGAGAAAATCGGCCAGTTTTCTCTGCCTGCAGTCCGCATGCCGTTGTATTCTGTGGGTTCTAACCTGTTGCCTCAATTTATGCAGCGGACTGCCTTTCTGGCCAGAGACCGTCT
AGTTCTCCTAGC	CT	GA	0.204205	GCTAGATGCGGTCTCTGCCTGGGCCGGGTAATACCACCTCGCGACCTCGAGATGAGCTCGCCCCAACGAGGCAGGTAGTGCTCAGTATCTCTATCACTGATAGGGATGTCAATCTCTATCACTGATAGGGAAGTTCTCCTAGCTTGACAGCTAGCTCAGTCCTAGGTATAATGCTAGCAGTGCAGAGAAAATCGGCCAGTTTTCTCTGCCTGCAGTCCGCATGCCGTTCGCGACCTTGGGTTCTAACCTGTTGCCGTCATTTATGCAGCGGACTGCCTTTCTGGCCAGAGACCGTCT
TCGCGTGCGAAA	AT	CT	0.204108	GCTAGATGCGGTCTCTGCCTGGGCCGGGTAATACCACCGAGCCCACTAGAGATGAGCTCGCCCCAACGAGGCAGGTAGTGCTCAGTATCTCTATCACTGATAGGGATGTCAATCTCTATCACTGATAGGGATCGCGTGCGAAATTGACAGCTAGCTCAGTCCTAGGTATAATGCTAGCAGTGCAGAGAAAATCGGCCAGTTTTCTCTGCCTGCAGTCCGCATGCCGTGAGCCCAATTGGGTTCTAACCTGTTGCCTAGATTTATGCAGCGGACTGCCTTTCTGGCCAGAGACCGTCT
CGAAGGTTACCA	AT	AT	0.204095	GCTAGATGCGGTCTCTGCCTGGGCCGGGTAATACCACCAAACAGTCTAGAGATGAGCTCGCCCCAACGAGGCAGGTAGTGCTCAGTATCTCTATCACTGATAGGGATGTCAATCTCTATCACTGATAGGGACGAAGGTTACCATTGACAGCTAGCTCAGTCCTAGGTATAATGCTAGCAGTGCAGAGAAAATCGGCCAGTTTTCTCTGCCTGCAGTCCGCATGCCGTAAACAGTATTGGGTTCTAACCTGTTGCCTATATTTATGCAGCGGACTGCCTTTCTGGCCAGAGACCGTCT
ACTGCATACTTA	TA	CT	0.203569	GCTAGATGCGGTCTCTGCCTGGGCCGGGTAATACCACCTAGAGGGCTCCAGATGAGCTCGCCCCAACGAGGCAGGTAGTGCTCAGTATCTCTATCACTGATAGGGATGTCAATCTCTATCACTGATAGGGAACTGCATACTTATTGACAGCTAGCTCAGTCCTAGGTATAATGCTAGCAGTGCAGAGAAAATCGGCCAGTTTTCTCTGCCTGCAGTCCGCATGCCGTTAGAGGGTATGGGTTCTAACCTGTTGCGGAGATTTATGCAGCGGACTGCCTTTCTGGCCAGAGACCGTCT
CTTGATATATGG	CT	AG	0.203288	GCTAGATGCGGTCTCTGCCTGGGCCGGGTAATACCACCCGAGCCCCTCAAGATGAGCTCGCCCCAACGAGGCAGGTAGTGCTCAGTATCTCTATCACTGATAGGGATGTCAATCTCTATCACTGATAGGGACTTGATATATGGTTGACAGCTAGCTCAGTCCTAGGTATAATGCTAGCAGTGCAGAGAAAATCGGCCAGTTTTCTCTGCCTGCAGTCCGCATGCCGTCGAGCCCCTTGGGTTCTAACCTGTTGCTGCTATTTATGCAGCGGACTGCCTTTCTGGCCAGAGACCGTCT
AAGAATCTTTCC	CT	TT	0.203226	GCTAGATGCGGTCTCTGCCTGGGCCGGGTAATACCACCAGGAGGTCTAGAGATGAGCTCGCCCCAACGAGGCAGGTAGTGCTCAGTATCTCTATCACTGATAGGGATGTCAATCTCTATCACTGATAGGGAAAGAATCTTTCCTTGACAGCTAGCTCAGTCCTAGGTATAATGCTAGCAGTGCAGAGAAAATCGGCCAGTTTTCTCTGCCTGCAGTCCGCATGCCGTAGGAGGTCTTGGGTTCTAACCTGTTGCCTAAATTTATGCAGCGGACTGCCTTTCTGGCCAGAGACCGTCT
TAAGAGGACCAT	GT	CT	0.203186	GCTAGATGCGGTCTCTGCCTGGGCCGGGTAATACCACCAGGCGGTCTAAAGATGAGCTCGCCCCAACGAGGCAGGTAGTGCTCAGTATCTCTATCACTGATAGGGATGTCAATCTCTATCACTGATAGGGATAAGAGGACCATTTGACAGCTAGCTCAGTCCTAGGTATAATGCTAGCAGTGCAGAGAAAATCGGCCAGTTTTCTCTGCCTGCAGTCCGCATGCCGTAGGCGGTGTTGGGTTCTAACCTGTTGCTTAGATTTATGCAGCGGACTGCCTTTCTGGCCAGAGACCGTCT
ATTCGGAAACGG	GG	GG	0.203038	GCTAGATGCGGTCTCTGCCTGGGCCGGGTAATACCACCGGCTCCCCTCCAGATGAGCTCGCCCCAACGAGGCAGGTAGTGCTCAGTATCTCTATCACTGATAGGGATGTCAATCTCTATCACTGATAGGGAATTCGGAAACGGTTGACAGCTAGCTCAGTCCTAGGTATAATGCTAGCAGTGCAGAGAAAATCGGCCAGTTTTCTCTGCCTGCAGTCCGCATGCCGTGGCTCCCGGTGGGTTCTAACCTGTTGCGGCCATTTATGCAGCGGACTGCCTTTCTGGCCAGAGACCGTCT
TTGACGCCATAA	AG	CT	0.201645	GCTAGATGCGGTCTCTGCCTGGGCCGGGTAATACCACCGGTGCCCCTCGAGATGAGCTCGCCCCAACGAGGCAGGTAGTGCTCAGTATCTCTATCACTGATAGGGATGTCAATCTCTATCACTGATAGGGATTGACGCCATAATTGACAGCTAGCTCAGTCCTAGGTATAATGCTAGCAGTGCAGAGAAAATCGGCCAGTTTTCTCTGCCTGCAGTCCGCATGCCGTGGTGCCCAGTGGGTTCTAACCTGTTGCCGAGATTTATGCAGCGGACTGCCTTTCTGGCCAGAGACCGTCT
TCCATTATCAGC	CT	CA	0.201014	GCTAGATGCGGTCTCTGCCTGGGCCGGGTAATACCACCAGGCGGGCTCCAGATGAGCTCGCCCCAACGAGGCAGGTAGTGCTCAGTATCTCTATCACTGATAGGGATGTCAATCTCTATCACTGATAGGGATCCATTATCAGCTTGACAGCTAGCTCAGTCCTAGGTATAATGCTAGCAGTGCAGAGAAAATCGGCCAGTTTTCTCTGCCTGCAGTCCGCATGCCGTAGGCGGGCTTGGGTTCTAACCTGTTGCGGTGATTTATGCAGCGGACTGCCTTTCTGGCCAGAGACCGTCT
TATACATCTTCC	TA	TA	0.200694	GCTAGATGCGGTCTCTGCCTGGGCCGGGTAATACCACCGGCTCCCCTCCAGATGAGCTCGCCCCAACGAGGCAGGTAGTGCTCAGTATCTCTATCACTGATAGGGATGTCAATCTCTATCACTGATAGGGATATACATCTTCCTTGACAGCTAGCTCAGTCCTAGGTATAATGCTAGCAGTGCAGAGAAAATCGGCCAGTTTTCTCTGCCTGCAGTCCGCATGCCGTGGCTCCCTATGGGTTCTAACCTGTTGCGGTAATTTATGCAGCGGACTGCCTTTCTGGCCAGAGACCGTCT
AACATTGGGTTC	CT	GT	0.200616	GCTAGATGCGGTCTCTGCCTGGGCCGGGTAATACCACCTCGCGACCTCGAGATGAGCTCGCCCCAACGAGGCAGGTAGTGCTCAGTATCTCTATCACTGATAGGGATGTCAATCTCTATCACTGATAGGGAAACATTGGGTTCTTGACAGCTAGCTCAGTCCTAGGTATAATGCTAGCAGTGCAGAGAAAATCGGCCAGTTTTCTCTGCCTGCAGTCCGCATGCCGTTCGCGACCTTGGGTTCTAACCTGTTGCCGACATTTATGCAGCGGACTGCCTTTCTGGCCAGAGACCGTCT
ATTCCTAAGAAC	CG	CT	0.200247	GCTAGATGCGGTCTCTGCCTGGGCCGGGTAATACCACCGAGCCCACTAGAGATGAGCTCGCCCCAACGAGGCAGGTAGTGCTCAGTATCTCTATCACTGATAGGGATGTCAATCTCTATCACTGATAGGGAATTCCTAAGAACTTGACAGCTAGCTCAGTCCTAGGTATAATGCTAGCAGTGCAGAGAAAATCGGCCAGTTTTCTCTGCCTGCAGTCCGCATGCCGTGAGCCCACGTGGGTTCTAACCTGTTGCCTAGATTTATGCAGCGGACTGCCTTTCTGGCCAGAGACCGTCT
GAGAGCCGTTGT	GA	GA	0.200037	GCTAGATGCGGTCTCTGCCTGGGCCGGGTAATACCACCGCGGGACCTAGAGATGAGCTCGCCCCAACGAGGCAGGTAGTGCTCAGTATCTCTATCACTGATAGGGATGTCAATCTCTATCACTGATAGGGAGAGAGCCGTTGTTTGACAGCTAGCTCAGTCCTAGGTATAATGCTAGCAGTGCAGAGAAAATCGGCCAGTTTTCTCTGCCTGCAGTCCGCATGCCGTGCGGGACGATGGGTTCTAACCTGTTGCCTTCATTTATGCAGCGGACTGCCTTTCTGGCCAGAGACCGTCT
CTGCTTTAAGCT	CT	GG	0.199588	GCTAGATGCGGTCTCTGCCTGGGCCGGGTAATACCACCCATATTACTAGAGATGAGCTCGCCCCAACGAGGCAGGTAGTGCTCAGTATCTCTATCACTGATAGGGATGTCAATCTCTATCACTGATAGGGACTGCTTTAAGCTTTGACAGCTAGCTCAGTCCTAGGTATAATGCTAGCAGTGCAGAGAAAATCGGCCAGTTTTCTCTGCCTGCAGTCCGCATGCCGTCATATTACTTGGGTTCTAACCTGTTGCCTCCATTTATGCAGCGGACTGCCTTTCTGGCCAGAGACCGTCT
CCATATAAGAAA	AA	AA	0.199277	GCTAGATGCGGTCTCTGCCTGGGCCGGGTAATACCACCAAACAGTCTAGAGATGAGCTCGCCCCAACGAGGCAGGTAGTGCTCAGTATCTCTATCACTGATAGGGATGTCAATCTCTATCACTGATAGGGACCATATAAGAAATTGACAGCTAGCTCAGTCCTAGGTATAATGCTAGCAGTGCAGAGAAAATCGGCCAGTTTTCTCTGCCTGCAGTCCGCATGCCGTAAACAGTAATGGGTTCTAACCTGTTGCCTTTATTTATGCAGCGGACTGCCTTTCTGGCCAGAGACCGTCT
ACGTTGCATGTG	GT	GT	0.199155	GCTAGATGCGGTCTCTGCCTGGGCCGGGTAATACCACCGGGCGGACTCCAGATGAGCTCGCCCCAACGAGGCAGGTAGTGCTCAGTATCTCTATCACTGATAGGGATGTCAATCTCTATCACTGATAGGGAACGTTGCATGTGTTGACAGCTAGCTCAGTCCTAGGTATAATGCTAGCAGTGCAGAGAAAATCGGCCAGTTTTCTCTGCCTGCAGTCCGCATGCCGTGGGCGGAGTTGGGTTCTAACCTGTTGCGGACATTTATGCAGCGGACTGCCTTTCTGGCCAGAGACCGTCT
GGAAGAAGCGCA	AC	AC	0.19852	GCTAGATGCGGTCTCTGCCTGGGCCGGGTAATACCACCGAGCCCACTAGAGATGAGCTCGCCCCAACGAGGCAGGTAGTGCTCAGTATCTCTATCACTGATAGGGATGTCAATCTCTATCACTGATAGGGAGGAAGAAGCGCATTGACAGCTAGCTCAGTCCTAGGTATAATGCTAGCAGTGCAGAGAAAATCGGCCAGTTTTCTCTGCCTGCAGTCCGCATGCCGTGAGCCCAACTGGGTTCTAACCTGTTGCCTGTATTTATGCAGCGGACTGCCTTTCTGGCCAGAGACCGTCT
CCGTCTATTGAT	GC	CT	0.198438	GCTAGATGCGGTCTCTGCCTGGGCCGGGTAATACCACCCGCGCCCCTCCAGATGAGCTCGCCCCAACGAGGCAGGTAGTGCTCAGTATCTCTATCACTGATAGGGATGTCAATCTCTATCACTGATAGGGACCGTCTATTGATTTGACAGCTAGCTCAGTCCTAGGTATAATGCTAGCAGTGCAGAGAAAATCGGCCAGTTTTCTCTGCCTGCAGTCCGCATGCCGTCGCGCCCGCTGGGTTCTAACCTGTTGCGGAGATTTATGCAGCGGACTGCCTTTCTGGCCAGAGACCGTCT
CAACACTCTAAG	AG	AG	0.197057	GCTAGATGCGGTCTCTGCCTGGGCCGGGTAATACCACCAGGCGGTCTAAAGATGAGCTCGCCCCAACGAGGCAGGTAGTGCTCAGTATCTCTATCACTGATAGGGATGTCAATCTCTATCACTGATAGGGACAACACTCTAAGTTGACAGCTAGCTCAGTCCTAGGTATAATGCTAGCAGTGCAGAGAAAATCGGCCAGTTTTCTCTGCCTGCAGTCCGCATGCCGTAGGCGGTAGTGGGTTCTAACCTGTTGCTTCTATTTATGCAGCGGACTGCCTTTCTGGCCAGAGACCGTCT
AGTACATCGGAC	GC	GC	0.197032	GCTAGATGCGGTCTCTGCCTGGGCCGGGTAATACCACCAGTCTTACTTGAGATGAGCTCGCCCCAACGAGGCAGGTAGTGCTCAGTATCTCTATCACTGATAGGGATGTCAATCTCTATCACTGATAGGGAAGTACATCGGACTTGACAGCTAGCTCAGTCCTAGGTATAATGCTAGCAGTGCAGAGAAAATCGGCCAGTTTTCTCTGCCTGCAGTCCGCATGCCGTAGTCTTAGCTGGGTTCTAACCTGTTGCCAGCATTTATGCAGCGGACTGCCTTTCTGGCCAGAGACCGTCT
GTTCGTACACTA	GA	CT	0.196721	GCTAGATGCGGTCTCTGCCTGGGCCGGGTAATACCACCCGGTCCCCTTGAGATGAGCTCGCCCCAACGAGGCAGGTAGTGCTCAGTATCTCTATCACTGATAGGGATGTCAATCTCTATCACTGATAGGGAGTTCGTACACTATTGACAGCTAGCTCAGTCCTAGGTATAATGCTAGCAGTGCAGAGAAAATCGGCCAGTTTTCTCTGCCTGCAGTCCGCATGCCGTCGGTCCCGATGGGTTCTAACCTGTTGCCAAGATTTATGCAGCGGACTGCCTTTCTGGCCAGAGACCGTCT
GTGATGACGTGA	CT	CC	0.196376	GCTAGATGCGGTCTCTGCCTGGGCCGGGTAATACCACCAGTCTTACTTGAGATGAGCTCGCCCCAACGAGGCAGGTAGTGCTCAGTATCTCTATCACTGATAGGGATGTCAATCTCTATCACTGATAGGGAGTGATGACGTGATTGACAGCTAGCTCAGTCCTAGGTATAATGCTAGCAGTGCAGAGAAAATCGGCCAGTTTTCTCTGCCTGCAGTCCGCATGCCGTAGTCTTACTTGGGTTCTAACCTGTTGCCAGGATTTATGCAGCGGACTGCCTTTCTGGCCAGAGACCGTCT
AAGGTTTGTCAG	CT	AA	0.196313	GCTAGATGCGGTCTCTGCCTGGGCCGGGTAATACCACCAGTCTTACTTGAGATGAGCTCGCCCCAACGAGGCAGGTAGTGCTCAGTATCTCTATCACTGATAGGGATGTCAATCTCTATCACTGATAGGGAAAGGTTTGTCAGTTGACAGCTAGCTCAGTCCTAGGTATAATGCTAGCAGTGCAGAGAAAATCGGCCAGTTTTCTCTGCCTGCAGTCCGCATGCCGTAGTCTTACTTGGGTTCTAACCTGTTGCCATTATTTATGCAGCGGACTGCCTTTCTGGCCAGAGACCGTCT
CTGAGCTTCAGC	AG	AG	0.196032	GCTAGATGCGGTCTCTGCCTGGGCCGGGTAATACCACCAAACACACTAGAGATGAGCTCGCCCCAACGAGGCAGGTAGTGCTCAGTATCTCTATCACTGATAGGGATGTCAATCTCTATCACTGATAGGGACTGAGCTTCAGCTTGACAGCTAGCTCAGTCCTAGGTATAATGCTAGCAGTGCAGAGAAAATCGGCCAGTTTTCTCTGCCTGCAGTCCGCATGCCGTAAACACAAGTGGGTTCTAACCTGTTGCCTCTATTTATGCAGCGGACTGCCTTTCTGGCCAGAGACCGTCT
AGCGATTTACAC	TT	TT	0.195799	GCTAGATGCGGTCTCTGCCTGGGCCGGGTAATACCACCAGGCCTCCTAGAGATGAGCTCGCCCCAACGAGGCAGGTAGTGCTCAGTATCTCTATCACTGATAGGGATGTCAATCTCTATCACTGATAGGGAAGCGATTTACACTTGACAGCTAGCTCAGTCCTAGGTATAATGCTAGCAGTGCAGAGAAAATCGGCCAGTTTTCTCTGCCTGCAGTCCGCATGCCGTAGGCCTCTTTGGGTTCTAACCTGTTGCCTAAATTTATGCAGCGGACTGCCTTTCTGGCCAGAGACCGTCT
ACATACGGCATA	AT	CT	0.195503	GCTAGATGCGGTCTCTGCCTGGGCCGGGTAATACCACCGAGGCCTCTTGAGATGAGCTCGCCCCAACGAGGCAGGTAGTGCTCAGTATCTCTATCACTGATAGGGATGTCAATCTCTATCACTGATAGGGAACATACGGCATATTGACAGCTAGCTCAGTCCTAGGTATAATGCTAGCAGTGCAGAGAAAATCGGCCAGTTTTCTCTGCCTGCAGTCCGCATGCCGTGAGGCCTATTGGGTTCTAACCTGTTGCCAAGATTTATGCAGCGGACTGCCTTTCTGGCCAGAGACCGTCT
TGGAACAGATCA	AT	CT	0.195091	GCTAGATGCGGTCTCTGCCTGGGCCGGGTAATACCACCCATATTACTAGAGATGAGCTCGCCCCAACGAGGCAGGTAGTGCTCAGTATCTCTATCACTGATAGGGATGTCAATCTCTATCACTGATAGGGATGGAACAGATCATTGACAGCTAGCTCAGTCCTAGGTATAATGCTAGCAGTGCAGAGAAAATCGGCCAGTTTTCTCTGCCTGCAGTCCGCATGCCGTCATATTAATTGGGTTCTAACCTGTTGCCTAGATTTATGCAGCGGACTGCCTTTCTGGCCAGAGACCGTCT
TCTCCTGAATGA	GC	CT	0.195082	GCTAGATGCGGTCTCTGCCTGGGCCGGGTAATACCACCCGAGCCCCTCAAGATGAGCTCGCCCCAACGAGGCAGGTAGTGCTCAGTATCTCTATCACTGATAGGGATGTCAATCTCTATCACTGATAGGGATCTCCTGAATGATTGACAGCTAGCTCAGTCCTAGGTATAATGCTAGCAGTGCAGAGAAAATCGGCCAGTTTTCTCTGCCTGCAGTCCGCATGCCGTCGAGCCCGCTGGGTTCTAACCTGTTGCTGAGATTTATGCAGCGGACTGCCTTTCTGGCCAGAGACCGTCT
CGTCAGTGGGAT	CT	TT	0.193931	GCTAGATGCGGTCTCTGCCTGGGCCGGGTAATACCACCGTCGCCCCTTAAGATGAGCTCGCCCCAACGAGGCAGGTAGTGCTCAGTATCTCTATCACTGATAGGGATGTCAATCTCTATCACTGATAGGGACGTCAGTGGGATTTGACAGCTAGCTCAGTCCTAGGTATAATGCTAGCAGTGCAGAGAAAATCGGCCAGTTTTCTCTGCCTGCAGTCCGCATGCCGTGTCGCCCCTTGGGTTCTAACCTGTTGCTAAAATTTATGCAGCGGACTGCCTTTCTGGCCAGAGACCGTCT
TTTCATATTAGC	AG	AG	0.193312	GCTAGATGCGGTCTCTGCCTGGGCCGGGTAATACCACCGGGCGGACTCCAGATGAGCTCGCCCCAACGAGGCAGGTAGTGCTCAGTATCTCTATCACTGATAGGGATGTCAATCTCTATCACTGATAGGGATTTCATATTAGCTTGACAGCTAGCTCAGTCCTAGGTATAATGCTAGCAGTGCAGAGAAAATCGGCCAGTTTTCTCTGCCTGCAGTCCGCATGCCGTGGGCGGAAGTGGGTTCTAACCTGTTGCGGCTATTTATGCAGCGGACTGCCTTTCTGGCCAGAGACCGTCT
TCGAGCTTTGGC	CC	CT	0.19324	GCTAGATGCGGTCTCTGCCTGGGCCGGGTAATACCACCTAAGAATCTAGAGATGAGCTCGCCCCAACGAGGCAGGTAGTGCTCAGTATCTCTATCACTGATAGGGATGTCAATCTCTATCACTGATAGGGATCGAGCTTTGGCTTGACAGCTAGCTCAGTCCTAGGTATAATGCTAGCAGTGCAGAGAAAATCGGCCAGTTTTCTCTGCCTGCAGTCCGCATGCCGTTAAGAATCCTGGGTTCTAACCTGTTGCCTAGATTTATGCAGCGGACTGCCTTTCTGGCCAGAGACCGTCT
ACGGGACCATCT	CG	CG	0.192918	GCTAGATGCGGTCTCTGCCTGGGCCGGGTAATACCACCTTATAAACTAGAGATGAGCTCGCCCCAACGAGGCAGGTAGTGCTCAGTATCTCTATCACTGATAGGGATGTCAATCTCTATCACTGATAGGGAACGGGACCATCTTTGACAGCTAGCTCAGTCCTAGGTATAATGCTAGCAGTGCAGAGAAAATCGGCCAGTTTTCTCTGCCTGCAGTCCGCATGCCGTTTATAAACGTGGGTTCTAACCTGTTGCCTCGATTTATGCAGCGGACTGCCTTTCTGGCCAGAGACCGTCT
GCTAGCTGTGAT	CT	AT	0.1923	GCTAGATGCGGTCTCTGCCTGGGCCGGGTAATACCACCTGTATTCCTAGAGATGAGCTCGCCCCAACGAGGCAGGTAGTGCTCAGTATCTCTATCACTGATAGGGATGTCAATCTCTATCACTGATAGGGAGCTAGCTGTGATTTGACAGCTAGCTCAGTCCTAGGTATAATGCTAGCAGTGCAGAGAAAATCGGCCAGTTTTCTCTGCCTGCAGTCCGCATGCCGTTGTATTCCTTGGGTTCTAACCTGTTGCCTATATTTATGCAGCGGACTGCCTTTCTGGCCAGAGACCGTCT
CATTTAAGTCCC	GA	CT	0.191558	GCTAGATGCGGTCTCTGCCTGGGCCGGGTAATACCACCAAACAGTCTAGAGATGAGCTCGCCCCAACGAGGCAGGTAGTGCTCAGTATCTCTATCACTGATAGGGATGTCAATCTCTATCACTGATAGGGACATTTAAGTCCCTTGACAGCTAGCTCAGTCCTAGGTATAATGCTAGCAGTGCAGAGAAAATCGGCCAGTTTTCTCTGCCTGCAGTCCGCATGCCGTAAACAGTGATGGGTTCTAACCTGTTGCCTAGATTTATGCAGCGGACTGCCTTTCTGGCCAGAGACCGTCT
AATAAAGGTTTG	CC	CT	0.191239	GCTAGATGCGGTCTCTGCCTGGGCCGGGTAATACCACCGAGTCCTCTAGAGATGAGCTCGCCCCAACGAGGCAGGTAGTGCTCAGTATCTCTATCACTGATAGGGATGTCAATCTCTATCACTGATAGGGAAATAAAGGTTTGTTGACAGCTAGCTCAGTCCTAGGTATAATGCTAGCAGTGCAGAGAAAATCGGCCAGTTTTCTCTGCCTGCAGTCCGCATGCCGTGAGTCCTCCTGGGTTCTAACCTGTTGCCTAGATTTATGCAGCGGACTGCCTTTCTGGCCAGAGACCGTCT
TACTAGTACTAG	AG	AG	0.191234	GCTAGATGCGGTCTCTGCCTGGGCCGGGTAATACCACCAAACATGCTAGAGATGAGCTCGCCCCAACGAGGCAGGTAGTGCTCAGTATCTCTATCACTGATAGGGATGTCAATCTCTATCACTGATAGGGATACTAGTACTAGTTGACAGCTAGCTCAGTCCTAGGTATAATGCTAGCAGTGCAGAGAAAATCGGCCAGTTTTCTCTGCCTGCAGTCCGCATGCCGTAAACATGAGTGGGTTCTAACCTGTTGCCTCTATTTATGCAGCGGACTGCCTTTCTGGCCAGAGACCGTCT
TTACGTAGTCTG	TC	TC	0.191143	GCTAGATGCGGTCTCTGCCTGGGCCGGGTAATACCACCAGGCGGTCTAAAGATGAGCTCGCCCCAACGAGGCAGGTAGTGCTCAGTATCTCTATCACTGATAGGGATGTCAATCTCTATCACTGATAGGGATTACGTAGTCTGTTGACAGCTAGCTCAGTCCTAGGTATAATGCTAGCAGTGCAGAGAAAATCGGCCAGTTTTCTCTGCCTGCAGTCCGCATGCCGTAGGCGGTTCTGGGTTCTAACCTGTTGCTTGAATTTATGCAGCGGACTGCCTTTCTGGCCAGAGACCGTCT
CTGTTAATCCAG	CT	GT	0.190675	GCTAGATGCGGTCTCTGCCTGGGCCGGGTAATACCACCATGCTTTCTAGAGATGAGCTCGCCCCAACGAGGCAGGTAGTGCTCAGTATCTCTATCACTGATAGGGATGTCAATCTCTATCACTGATAGGGACTGTTAATCCAGTTGACAGCTAGCTCAGTCCTAGGTATAATGCTAGCAGTGCAGAGAAAATCGGCCAGTTTTCTCTGCCTGCAGTCCGCATGCCGTATGCTTTCTTGGGTTCTAACCTGTTGCCTACATTTATGCAGCGGACTGCCTTTCTGGCCAGAGACCGTCT
ACTAGTATCACA	CT	GT	0.19024	GCTAGATGCGGTCTCTGCCTGGGCCGGGTAATACCACCCGAGCCCCTCAAGATGAGCTCGCCCCAACGAGGCAGGTAGTGCTCAGTATCTCTATCACTGATAGGGATGTCAATCTCTATCACTGATAGGGAACTAGTATCACATTGACAGCTAGCTCAGTCCTAGGTATAATGCTAGCAGTGCAGAGAAAATCGGCCAGTTTTCTCTGCCTGCAGTCCGCATGCCGTCGAGCCCCTTGGGTTCTAACCTGTTGCTGACATTTATGCAGCGGACTGCCTTTCTGGCCAGAGACCGTCT
GATTAGACGTTA	CT	AG	0.190211	GCTAGATGCGGTCTCTGCCTGGGCCGGGTAATACCACCGTCGCCCCTTAAGATGAGCTCGCCCCAACGAGGCAGGTAGTGCTCAGTATCTCTATCACTGATAGGGATGTCAATCTCTATCACTGATAGGGAGATTAGACGTTATTGACAGCTAGCTCAGTCCTAGGTATAATGCTAGCAGTGCAGAGAAAATCGGCCAGTTTTCTCTGCCTGCAGTCCGCATGCCGTGTCGCCCCTTGGGTTCTAACCTGTTGCTACTATTTATGCAGCGGACTGCCTTTCTGGCCAGAGACCGTCT
CGCGTCGTCTTA	AC	AC	0.18996	GCTAGATGCGGTCTCTGCCTGGGCCGGGTAATACCACCCGGTCCCCTTGAGATGAGCTCGCCCCAACGAGGCAGGTAGTGCTCAGTATCTCTATCACTGATAGGGATGTCAATCTCTATCACTGATAGGGACGCGTCGTCTTATTGACAGCTAGCTCAGTCCTAGGTATAATGCTAGCAGTGCAGAGAAAATCGGCCAGTTTTCTCTGCCTGCAGTCCGCATGCCGTCGGTCCCACTGGGTTCTAACCTGTTGCCAGTATTTATGCAGCGGACTGCCTTTCTGGCCAGAGACCGTCT
CAAGACAGGAAT	CT	AT	0.189745	GCTAGATGCGGTCTCTGCCTGGGCCGGGTAATACCACCGGTGCCCCTCGAGATGAGCTCGCCCCAACGAGGCAGGTAGTGCTCAGTATCTCTATCACTGATAGGGATGTCAATCTCTATCACTGATAGGGACAAGACAGGAATTTGACAGCTAGCTCAGTCCTAGGTATAATGCTAGCAGTGCAGAGAAAATCGGCCAGTTTTCTCTGCCTGCAGTCCGCATGCCGTGGTGCCCCTTGGGTTCTAACCTGTTGCCGATATTTATGCAGCGGACTGCCTTTCTGGCCAGAGACCGTCT
TGCACTAGGCAC	AG	AG	0.189318	GCTAGATGCGGTCTCTGCCTGGGCCGGGTAATACCACCCGAGCCCCTCAAGATGAGCTCGCCCCAACGAGGCAGGTAGTGCTCAGTATCTCTATCACTGATAGGGATGTCAATCTCTATCACTGATAGGGATGCACTAGGCACTTGACAGCTAGCTCAGTCCTAGGTATAATGCTAGCAGTGCAGAGAAAATCGGCCAGTTTTCTCTGCCTGCAGTCCGCATGCCGTCGAGCCCAGTGGGTTCTAACCTGTTGCTGCTATTTATGCAGCGGACTGCCTTTCTGGCCAGAGACCGTCT
TATTCAATGTCA	GT	GT	0.189177	GCTAGATGCGGTCTCTGCCTGGGCCGGGTAATACCACCTAGAGGGCTCCAGATGAGCTCGCCCCAACGAGGCAGGTAGTGCTCAGTATCTCTATCACTGATAGGGATGTCAATCTCTATCACTGATAGGGATATTCAATGTCATTGACAGCTAGCTCAGTCCTAGGTATAATGCTAGCAGTGCAGAGAAAATCGGCCAGTTTTCTCTGCCTGCAGTCCGCATGCCGTTAGAGGGGTTGGGTTCTAACCTGTTGCGGACATTTATGCAGCGGACTGCCTTTCTGGCCAGAGACCGTCT
CTATCAGACGAG	CC	CT	0.188624	GCTAGATGCGGTCTCTGCCTGGGCCGGGTAATACCACCCGGTCCCCTTGAGATGAGCTCGCCCCAACGAGGCAGGTAGTGCTCAGTATCTCTATCACTGATAGGGATGTCAATCTCTATCACTGATAGGGACTATCAGACGAGTTGACAGCTAGCTCAGTCCTAGGTATAATGCTAGCAGTGCAGAGAAAATCGGCCAGTTTTCTCTGCCTGCAGTCCGCATGCCGTCGGTCCCCCTGGGTTCTAACCTGTTGCCAAGATTTATGCAGCGGACTGCCTTTCTGGCCAGAGACCGTCT
TTGGATTTAACG	GA	GA	0.187993	GCTAGATGCGGTCTCTGCCTGGGCCGGGTAATACCACCCGAGCCCCTCAAGATGAGCTCGCCCCAACGAGGCAGGTAGTGCTCAGTATCTCTATCACTGATAGGGATGTCAATCTCTATCACTGATAGGGATTGGATTTAACGTTGACAGCTAGCTCAGTCCTAGGTATAATGCTAGCAGTGCAGAGAAAATCGGCCAGTTTTCTCTGCCTGCAGTCCGCATGCCGTCGAGCCCGATGGGTTCTAACCTGTTGCTGTCATTTATGCAGCGGACTGCCTTTCTGGCCAGAGACCGTCT
ACCATGGAGATG	AA	AA	0.187939	GCTAGATGCGGTCTCTGCCTGGGCCGGGTAATACCACCGCGCGACCTAAAGATGAGCTCGCCCCAACGAGGCAGGTAGTGCTCAGTATCTCTATCACTGATAGGGATGTCAATCTCTATCACTGATAGGGAACCATGGAGATGTTGACAGCTAGCTCAGTCCTAGGTATAATGCTAGCAGTGCAGAGAAAATCGGCCAGTTTTCTCTGCCTGCAGTCCGCATGCCGTGCGCGACAATGGGTTCTAACCTGTTGCTTTTATTTATGCAGCGGACTGCCTTTCTGGCCAGAGACCGTCT
TAATCATCGTAA	GG	CT	0.187778	GCTAGATGCGGTCTCTGCCTGGGCCGGGTAATACCACCGGGCGTGCTAGAGATGAGCTCGCCCCAACGAGGCAGGTAGTGCTCAGTATCTCTATCACTGATAGGGATGTCAATCTCTATCACTGATAGGGATAATCATCGTAATTGACAGCTAGCTCAGTCCTAGGTATAATGCTAGCAGTGCAGAGAAAATCGGCCAGTTTTCTCTGCCTGCAGTCCGCATGCCGTGGGCGTGGGTGGGTTCTAACCTGTTGCCTAGATTTATGCAGCGGACTGCCTTTCTGGCCAGAGACCGTCT
AGTCAGCGAGGT	TT	CT	0.187548	GCTAGATGCGGTCTCTGCCTGGGCCGGGTAATACCACCGGGCGGACTCCAGATGAGCTCGCCCCAACGAGGCAGGTAGTGCTCAGTATCTCTATCACTGATAGGGATGTCAATCTCTATCACTGATAGGGAAGTCAGCGAGGTTTGACAGCTAGCTCAGTCCTAGGTATAATGCTAGCAGTGCAGAGAAAATCGGCCAGTTTTCTCTGCCTGCAGTCCGCATGCCGTGGGCGGATTTGGGTTCTAACCTGTTGCGGAGATTTATGCAGCGGACTGCCTTTCTGGCCAGAGACCGTCT
TAGACACGCAAA	AG	CT	0.186856	GCTAGATGCGGTCTCTGCCTGGGCCGGGTAATACCACCAGGCGGTCTAAAGATGAGCTCGCCCCAACGAGGCAGGTAGTGCTCAGTATCTCTATCACTGATAGGGATGTCAATCTCTATCACTGATAGGGATAGACACGCAAATTGACAGCTAGCTCAGTCCTAGGTATAATGCTAGCAGTGCAGAGAAAATCGGCCAGTTTTCTCTGCCTGCAGTCCGCATGCCGTAGGCGGTAGTGGGTTCTAACCTGTTGCTTAGATTTATGCAGCGGACTGCCTTTCTGGCCAGAGACCGTCT
TGAATGTACGCC	TC	TC	0.186522	GCTAGATGCGGTCTCTGCCTGGGCCGGGTAATACCACCATGCTTTCTAGAGATGAGCTCGCCCCAACGAGGCAGGTAGTGCTCAGTATCTCTATCACTGATAGGGATGTCAATCTCTATCACTGATAGGGATGAATGTACGCCTTGACAGCTAGCTCAGTCCTAGGTATAATGCTAGCAGTGCAGAGAAAATCGGCCAGTTTTCTCTGCCTGCAGTCCGCATGCCGTATGCTTTTCTGGGTTCTAACCTGTTGCCTGAATTTATGCAGCGGACTGCCTTTCTGGCCAGAGACCGTCT
GTTAGTGTGTGG	GT	CT	0.186286	GCTAGATGCGGTCTCTGCCTGGGCCGGGTAATACCACCGGGAGCCCTCAAGATGAGCTCGCCCCAACGAGGCAGGTAGTGCTCAGTATCTCTATCACTGATAGGGATGTCAATCTCTATCACTGATAGGGAGTTAGTGTGTGGTTGACAGCTAGCTCAGTCCTAGGTATAATGCTAGCAGTGCAGAGAAAATCGGCCAGTTTTCTCTGCCTGCAGTCCGCATGCCGTGGGAGCCGTTGGGTTCTAACCTGTTGCTGAGATTTATGCAGCGGACTGCCTTTCTGGCCAGAGACCGTCT
TTTAAGCAAACC	AA	AA	0.186126	GCTAGATGCGGTCTCTGCCTGGGCCGGGTAATACCACCTCTACCCCTCAAGATGAGCTCGCCCCAACGAGGCAGGTAGTGCTCAGTATCTCTATCACTGATAGGGATGTCAATCTCTATCACTGATAGGGATTTAAGCAAACCTTGACAGCTAGCTCAGTCCTAGGTATAATGCTAGCAGTGCAGAGAAAATCGGCCAGTTTTCTCTGCCTGCAGTCCGCATGCCGTTCTACCCAATGGGTTCTAACCTGTTGCTGTTATTTATGCAGCGGACTGCCTTTCTGGCCAGAGACCGTCT
ACCTCTATGATC	TT	TT	0.185776	GCTAGATGCGGTCTCTGCCTGGGCCGGGTAATACCACCGCGGGACCTAGAGATGAGCTCGCCCCAACGAGGCAGGTAGTGCTCAGTATCTCTATCACTGATAGGGATGTCAATCTCTATCACTGATAGGGAACCTCTATGATCTTGACAGCTAGCTCAGTCCTAGGTATAATGCTAGCAGTGCAGAGAAAATCGGCCAGTTTTCTCTGCCTGCAGTCCGCATGCCGTGCGGGACTTTGGGTTCTAACCTGTTGCCTAAATTTATGCAGCGGACTGCCTTTCTGGCCAGAGACCGTCT
GGTCAGTTCGTA	TG	TG	0.185736	GCTAGATGCGGTCTCTGCCTGGGCCGGGTAATACCACCAGGCCTCCTAGAGATGAGCTCGCCCCAACGAGGCAGGTAGTGCTCAGTATCTCTATCACTGATAGGGATGTCAATCTCTATCACTGATAGGGAGGTCAGTTCGTATTGACAGCTAGCTCAGTCCTAGGTATAATGCTAGCAGTGCAGAGAAAATCGGCCAGTTTTCTCTGCCTGCAGTCCGCATGCCGTAGGCCTCTGTGGGTTCTAACCTGTTGCCTCAATTTATGCAGCGGACTGCCTTTCTGGCCAGAGACCGTCT
AATCCTCGCAGT	CA	CA	0.185381	GCTAGATGCGGTCTCTGCCTGGGCCGGGTAATACCACCCGGTCCCCTTGAGATGAGCTCGCCCCAACGAGGCAGGTAGTGCTCAGTATCTCTATCACTGATAGGGATGTCAATCTCTATCACTGATAGGGAAATCCTCGCAGTTTGACAGCTAGCTCAGTCCTAGGTATAATGCTAGCAGTGCAGAGAAAATCGGCCAGTTTTCTCTGCCTGCAGTCCGCATGCCGTCGGTCCCCATGGGTTCTAACCTGTTGCCATGATTTATGCAGCGGACTGCCTTTCTGGCCAGAGACCGTCT
GCTATGGCAGAC	CA	CA	0.185115	GCTAGATGCGGTCTCTGCCTGGGCCGGGTAATACCACCGAGTCCTCTAGAGATGAGCTCGCCCCAACGAGGCAGGTAGTGCTCAGTATCTCTATCACTGATAGGGATGTCAATCTCTATCACTGATAGGGAGCTATGGCAGACTTGACAGCTAGCTCAGTCCTAGGTATAATGCTAGCAGTGCAGAGAAAATCGGCCAGTTTTCTCTGCCTGCAGTCCGCATGCCGTGAGTCCTCATGGGTTCTAACCTGTTGCCTTGATTTATGCAGCGGACTGCCTTTCTGGCCAGAGACCGTCT
TCACTCAGATTC	AC	AC	0.183219	GCTAGATGCGGTCTCTGCCTGGGCCGGGTAATACCACCAGGAGGTCTAGAGATGAGCTCGCCCCAACGAGGCAGGTAGTGCTCAGTATCTCTATCACTGATAGGGATGTCAATCTCTATCACTGATAGGGATCACTCAGATTCTTGACAGCTAGCTCAGTCCTAGGTATAATGCTAGCAGTGCAGAGAAAATCGGCCAGTTTTCTCTGCCTGCAGTCCGCATGCCGTAGGAGGTACTGGGTTCTAACCTGTTGCCTGTATTTATGCAGCGGACTGCCTTTCTGGCCAGAGACCGTCT
GATTCGATATAT	AC	AC	0.182853	GCTAGATGCGGTCTCTGCCTGGGCCGGGTAATACCACCATGTCCCCTGAAGATGAGCTCGCCCCAACGAGGCAGGTAGTGCTCAGTATCTCTATCACTGATAGGGATGTCAATCTCTATCACTGATAGGGAGATTCGATATATTTGACAGCTAGCTCAGTCCTAGGTATAATGCTAGCAGTGCAGAGAAAATCGGCCAGTTTTCTCTGCCTGCAGTCCGCATGCCGTATGTCCCACTGGGTTCTAACCTGTTGCTCGTATTTATGCAGCGGACTGCCTTTCTGGCCAGAGACCGTCT
ATCTTTGCAAAC	CA	CA	0.182491	GCTAGATGCGGTCTCTGCCTGGGCCGGGTAATACCACCGCGGGACCTAGAGATGAGCTCGCCCCAACGAGGCAGGTAGTGCTCAGTATCTCTATCACTGATAGGGATGTCAATCTCTATCACTGATAGGGAATCTTTGCAAACTTGACAGCTAGCTCAGTCCTAGGTATAATGCTAGCAGTGCAGAGAAAATCGGCCAGTTTTCTCTGCCTGCAGTCCGCATGCCGTGCGGGACCATGGGTTCTAACCTGTTGCCTTGATTTATGCAGCGGACTGCCTTTCTGGCCAGAGACCGTCT
GGTCTAGTCATG	GG	GG	0.182209	GCTAGATGCGGTCTCTGCCTGGGCCGGGTAATACCACCGCGGGACCTAGAGATGAGCTCGCCCCAACGAGGCAGGTAGTGCTCAGTATCTCTATCACTGATAGGGATGTCAATCTCTATCACTGATAGGGAGGTCTAGTCATGTTGACAGCTAGCTCAGTCCTAGGTATAATGCTAGCAGTGCAGAGAAAATCGGCCAGTTTTCTCTGCCTGCAGTCCGCATGCCGTGCGGGACGGTGGGTTCTAACCTGTTGCCTCCATTTATGCAGCGGACTGCCTTTCTGGCCAGAGACCGTCT
GAACGAATACAG	TG	TG	0.182154	GCTAGATGCGGTCTCTGCCTGGGCCGGGTAATACCACCGGGCGGACTCCAGATGAGCTCGCCCCAACGAGGCAGGTAGTGCTCAGTATCTCTATCACTGATAGGGATGTCAATCTCTATCACTGATAGGGAGAACGAATACAGTTGACAGCTAGCTCAGTCCTAGGTATAATGCTAGCAGTGCAGAGAAAATCGGCCAGTTTTCTCTGCCTGCAGTCCGCATGCCGTGGGCGGATGTGGGTTCTAACCTGTTGCGGCAATTTATGCAGCGGACTGCCTTTCTGGCCAGAGACCGTCT
CCCGTATTACGT	AA	CT	0.182095	GCTAGATGCGGTCTCTGCCTGGGCCGGGTAATACCACCAGTCTTACTTGAGATGAGCTCGCCCCAACGAGGCAGGTAGTGCTCAGTATCTCTATCACTGATAGGGATGTCAATCTCTATCACTGATAGGGACCCGTATTACGTTTGACAGCTAGCTCAGTCCTAGGTATAATGCTAGCAGTGCAGAGAAAATCGGCCAGTTTTCTCTGCCTGCAGTCCGCATGCCGTAGTCTTAAATGGGTTCTAACCTGTTGCCAAGATTTATGCAGCGGACTGCCTTTCTGGCCAGAGACCGTCT
ATCCACAGGCTG	GG	CT	0.18198	GCTAGATGCGGTCTCTGCCTGGGCCGGGTAATACCACCCATATTACTAGAGATGAGCTCGCCCCAACGAGGCAGGTAGTGCTCAGTATCTCTATCACTGATAGGGATGTCAATCTCTATCACTGATAGGGAATCCACAGGCTGTTGACAGCTAGCTCAGTCCTAGGTATAATGCTAGCAGTGCAGAGAAAATCGGCCAGTTTTCTCTGCCTGCAGTCCGCATGCCGTCATATTAGGTGGGTTCTAACCTGTTGCCTAGATTTATGCAGCGGACTGCCTTTCTGGCCAGAGACCGTCT
CTATGATTTCCT	AG	AG	0.181962	GCTAGATGCGGTCTCTGCCTGGGCCGGGTAATACCACCAGGCCTCCTAGAGATGAGCTCGCCCCAACGAGGCAGGTAGTGCTCAGTATCTCTATCACTGATAGGGATGTCAATCTCTATCACTGATAGGGACTATGATTTCCTTTGACAGCTAGCTCAGTCCTAGGTATAATGCTAGCAGTGCAGAGAAAATCGGCCAGTTTTCTCTGCCTGCAGTCCGCATGCCGTAGGCCTCAGTGGGTTCTAACCTGTTGCCTCTATTTATGCAGCGGACTGCCTTTCTGGCCAGAGACCGTCT
ATGTTCCGAACT	AT	AT	0.181853	GCTAGATGCGGTCTCTGCCTGGGCCGGGTAATACCACCGTCGCCCCTTAAGATGAGCTCGCCCCAACGAGGCAGGTAGTGCTCAGTATCTCTATCACTGATAGGGATGTCAATCTCTATCACTGATAGGGAATGTTCCGAACTTTGACAGCTAGCTCAGTCCTAGGTATAATGCTAGCAGTGCAGAGAAAATCGGCCAGTTTTCTCTGCCTGCAGTCCGCATGCCGTGTCGCCCATTGGGTTCTAACCTGTTGCTAATATTTATGCAGCGGACTGCCTTTCTGGCCAGAGACCGTCT
GCCCGTTAATGC	CT	CA	0.181758	GCTAGATGCGGTCTCTGCCTGGGCCGGGTAATACCACCTCTACCCCTCAAGATGAGCTCGCCCCAACGAGGCAGGTAGTGCTCAGTATCTCTATCACTGATAGGGATGTCAATCTCTATCACTGATAGGGAGCCCGTTAATGCTTGACAGCTAGCTCAGTCCTAGGTATAATGCTAGCAGTGCAGAGAAAATCGGCCAGTTTTCTCTGCCTGCAGTCCGCATGCCGTTCTACCCCTTGGGTTCTAACCTGTTGCTGTGATTTATGCAGCGGACTGCCTTTCTGGCCAGAGACCGTCT
TCTGGTACACAA	TT	TT	0.181657	GCTAGATGCGGTCTCTGCCTGGGCCGGGTAATACCACCAAACAGTCTAGAGATGAGCTCGCCCCAACGAGGCAGGTAGTGCTCAGTATCTCTATCACTGATAGGGATGTCAATCTCTATCACTGATAGGGATCTGGTACACAATTGACAGCTAGCTCAGTCCTAGGTATAATGCTAGCAGTGCAGAGAAAATCGGCCAGTTTTCTCTGCCTGCAGTCCGCATGCCGTAAACAGTTTTGGGTTCTAACCTGTTGCCTAAATTTATGCAGCGGACTGCCTTTCTGGCCAGAGACCGTCT
TGGAGTCGAAAG	GG	CT	0.18081	GCTAGATGCGGTCTCTGCCTGGGCCGGGTAATACCACCGAGCCCACTAGAGATGAGCTCGCCCCAACGAGGCAGGTAGTGCTCAGTATCTCTATCACTGATAGGGATGTCAATCTCTATCACTGATAGGGATGGAGTCGAAAGTTGACAGCTAGCTCAGTCCTAGGTATAATGCTAGCAGTGCAGAGAAAATCGGCCAGTTTTCTCTGCCTGCAGTCCGCATGCCGTGAGCCCAGGTGGGTTCTAACCTGTTGCCTAGATTTATGCAGCGGACTGCCTTTCTGGCCAGAGACCGTCT
CTTGGGGTCTTC	GG	GG	0.180331	GCTAGATGCGGTCTCTGCCTGGGCCGGGTAATACCACCCGAGCCCCTCAAGATGAGCTCGCCCCAACGAGGCAGGTAGTGCTCAGTATCTCTATCACTGATAGGGATGTCAATCTCTATCACTGATAGGGACTTGGGGTCTTCTTGACAGCTAGCTCAGTCCTAGGTATAATGCTAGCAGTGCAGAGAAAATCGGCCAGTTTTCTCTGCCTGCAGTCCGCATGCCGTCGAGCCCGGTGGGTTCTAACCTGTTGCTGCCATTTATGCAGCGGACTGCCTTTCTGGCCAGAGACCGTCT
TTTCGAGTGGGT	CT	GG	0.179821	GCTAGATGCGGTCTCTGCCTGGGCCGGGTAATACCACCCGGTCCCCTTGAGATGAGCTCGCCCCAACGAGGCAGGTAGTGCTCAGTATCTCTATCACTGATAGGGATGTCAATCTCTATCACTGATAGGGATTTCGAGTGGGTTTGACAGCTAGCTCAGTCCTAGGTATAATGCTAGCAGTGCAGAGAAAATCGGCCAGTTTTCTCTGCCTGCAGTCCGCATGCCGTCGGTCCCCTTGGGTTCTAACCTGTTGCCACCATTTATGCAGCGGACTGCCTTTCTGGCCAGAGACCGTCT
CTCACTAAAGCT	TG	TG	0.179428	GCTAGATGCGGTCTCTGCCTGGGCCGGGTAATACCACCACGGGACCTCTAGATGAGCTCGCCCCAACGAGGCAGGTAGTGCTCAGTATCTCTATCACTGATAGGGATGTCAATCTCTATCACTGATAGGGACTCACTAAAGCTTTGACAGCTAGCTCAGTCCTAGGTATAATGCTAGCAGTGCAGAGAAAATCGGCCAGTTTTCTCTGCCTGCAGTCCGCATGCCGTACGGGACTGTGGGTTCTAACCTGTTGCAGCAATTTATGCAGCGGACTGCCTTTCTGGCCAGAGACCGTCT
CCCACAAAATTC	CT	GG	0.178978	GCTAGATGCGGTCTCTGCCTGGGCCGGGTAATACCACCTTATAAACTAGAGATGAGCTCGCCCCAACGAGGCAGGTAGTGCTCAGTATCTCTATCACTGATAGGGATGTCAATCTCTATCACTGATAGGGACCCACAAAATTCTTGACAGCTAGCTCAGTCCTAGGTATAATGCTAGCAGTGCAGAGAAAATCGGCCAGTTTTCTCTGCCTGCAGTCCGCATGCCGTTTATAAACTTGGGTTCTAACCTGTTGCCTCCATTTATGCAGCGGACTGCCTTTCTGGCCAGAGACCGTCT
TCTGAATCGAAG	GG	CT	0.178758	GCTAGATGCGGTCTCTGCCTGGGCCGGGTAATACCACCATGCTTTCTAGAGATGAGCTCGCCCCAACGAGGCAGGTAGTGCTCAGTATCTCTATCACTGATAGGGATGTCAATCTCTATCACTGATAGGGATCTGAATCGAAGTTGACAGCTAGCTCAGTCCTAGGTATAATGCTAGCAGTGCAGAGAAAATCGGCCAGTTTTCTCTGCCTGCAGTCCGCATGCCGTATGCTTTGGTGGGTTCTAACCTGTTGCCTAGATTTATGCAGCGGACTGCCTTTCTGGCCAGAGACCGTCT
ATGTATGAGAAA	CT	GC	0.178124	GCTAGATGCGGTCTCTGCCTGGGCCGGGTAATACCACCCGGTCCCCTTGAGATGAGCTCGCCCCAACGAGGCAGGTAGTGCTCAGTATCTCTATCACTGATAGGGATGTCAATCTCTATCACTGATAGGGAATGTATGAGAAATTGACAGCTAGCTCAGTCCTAGGTATAATGCTAGCAGTGCAGAGAAAATCGGCCAGTTTTCTCTGCCTGCAGTCCGCATGCCGTCGGTCCCCTTGGGTTCTAACCTGTTGCCAGCATTTATGCAGCGGACTGCCTTTCTGGCCAGAGACCGTCT
AATGCCCCTATA	AT	AT	0.178052	GCTAGATGCGGTCTCTGCCTGGGCCGGGTAATACCACCAGGCGGGCTCCAGATGAGCTCGCCCCAACGAGGCAGGTAGTGCTCAGTATCTCTATCACTGATAGGGATGTCAATCTCTATCACTGATAGGGAAATGCCCCTATATTGACAGCTAGCTCAGTCCTAGGTATAATGCTAGCAGTGCAGAGAAAATCGGCCAGTTTTCTCTGCCTGCAGTCCGCATGCCGTAGGCGGGATTGGGTTCTAACCTGTTGCGGATATTTATGCAGCGGACTGCCTTTCTGGCCAGAGACCGTCT
TGTATCCGATCA	TT	TT	0.177806	GCTAGATGCGGTCTCTGCCTGGGCCGGGTAATACCACCGAGCCCACTAGAGATGAGCTCGCCCCAACGAGGCAGGTAGTGCTCAGTATCTCTATCACTGATAGGGATGTCAATCTCTATCACTGATAGGGATGTATCCGATCATTGACAGCTAGCTCAGTCCTAGGTATAATGCTAGCAGTGCAGAGAAAATCGGCCAGTTTTCTCTGCCTGCAGTCCGCATGCCGTGAGCCCATTTGGGTTCTAACCTGTTGCCTAAATTTATGCAGCGGACTGCCTTTCTGGCCAGAGACCGTCT
TCTAGTCCGGTG	CT	GC	0.177796	GCTAGATGCGGTCTCTGCCTGGGCCGGGTAATACCACCTTATAAACTAGAGATGAGCTCGCCCCAACGAGGCAGGTAGTGCTCAGTATCTCTATCACTGATAGGGATGTCAATCTCTATCACTGATAGGGATCTAGTCCGGTGTTGACAGCTAGCTCAGTCCTAGGTATAATGCTAGCAGTGCAGAGAAAATCGGCCAGTTTTCTCTGCCTGCAGTCCGCATGCCGTTTATAAACTTGGGTTCTAACCTGTTGCCTGCATTTATGCAGCGGACTGCCTTTCTGGCCAGAGACCGTCT
TACAGTCCCGTC	CT	GG	0.177454	GCTAGATGCGGTCTCTGCCTGGGCCGGGTAATACCACCAAACATGCTAGAGATGAGCTCGCCCCAACGAGGCAGGTAGTGCTCAGTATCTCTATCACTGATAGGGATGTCAATCTCTATCACTGATAGGGATACAGTCCCGTCTTGACAGCTAGCTCAGTCCTAGGTATAATGCTAGCAGTGCAGAGAAAATCGGCCAGTTTTCTCTGCCTGCAGTCCGCATGCCGTAAACATGCTTGGGTTCTAACCTGTTGCCTCCATTTATGCAGCGGACTGCCTTTCTGGCCAGAGACCGTCT
TCATTGGTAATG	CT	CA	0.176265	GCTAGATGCGGTCTCTGCCTGGGCCGGGTAATACCACCCGAGCCCCTCAAGATGAGCTCGCCCCAACGAGGCAGGTAGTGCTCAGTATCTCTATCACTGATAGGGATGTCAATCTCTATCACTGATAGGGATCATTGGTAATGTTGACAGCTAGCTCAGTCCTAGGTATAATGCTAGCAGTGCAGAGAAAATCGGCCAGTTTTCTCTGCCTGCAGTCCGCATGCCGTCGAGCCCCTTGGGTTCTAACCTGTTGCTGTGATTTATGCAGCGGACTGCCTTTCTGGCCAGAGACCGTCT
CCTCCAATATAG	AA	AA	0.175914	GCTAGATGCGGTCTCTGCCTGGGCCGGGTAATACCACCTCGCGACCTCGAGATGAGCTCGCCCCAACGAGGCAGGTAGTGCTCAGTATCTCTATCACTGATAGGGATGTCAATCTCTATCACTGATAGGGACCTCCAATATAGTTGACAGCTAGCTCAGTCCTAGGTATAATGCTAGCAGTGCAGAGAAAATCGGCCAGTTTTCTCTGCCTGCAGTCCGCATGCCGTTCGCGACAATGGGTTCTAACCTGTTGCCGTTATTTATGCAGCGGACTGCCTTTCTGGCCAGAGACCGTCT
GTTGGGAGTTTC	GA	GA	0.17586	GCTAGATGCGGTCTCTGCCTGGGCCGGGTAATACCACCTAAGAATCTAGAGATGAGCTCGCCCCAACGAGGCAGGTAGTGCTCAGTATCTCTATCACTGATAGGGATGTCAATCTCTATCACTGATAGGGAGTTGGGAGTTTCTTGACAGCTAGCTCAGTCCTAGGTATAATGCTAGCAGTGCAGAGAAAATCGGCCAGTTTTCTCTGCCTGCAGTCCGCATGCCGTTAAGAATGATGGGTTCTAACCTGTTGCCTTCATTTATGCAGCGGACTGCCTTTCTGGCCAGAGACCGTCT
AGCATCGAGTCG	TT	TT	0.175484	GCTAGATGCGGTCTCTGCCTGGGCCGGGTAATACCACCGGACACCCTAGAGATGAGCTCGCCCCAACGAGGCAGGTAGTGCTCAGTATCTCTATCACTGATAGGGATGTCAATCTCTATCACTGATAGGGAAGCATCGAGTCGTTGACAGCTAGCTCAGTCCTAGGTATAATGCTAGCAGTGCAGAGAAAATCGGCCAGTTTTCTCTGCCTGCAGTCCGCATGCCGTGGACACCTTTGGGTTCTAACCTGTTGCCTAAATTTATGCAGCGGACTGCCTTTCTGGCCAGAGACCGTCT
CTGAAGAAAGAG	TG	TG	0.175215	GCTAGATGCGGTCTCTGCCTGGGCCGGGTAATACCACCCGGTCCCCTTGAGATGAGCTCGCCCCAACGAGGCAGGTAGTGCTCAGTATCTCTATCACTGATAGGGATGTCAATCTCTATCACTGATAGGGACTGAAGAAAGAGTTGACAGCTAGCTCAGTCCTAGGTATAATGCTAGCAGTGCAGAGAAAATCGGCCAGTTTTCTCTGCCTGCAGTCCGCATGCCGTCGGTCCCTGTGGGTTCTAACCTGTTGCCACAATTTATGCAGCGGACTGCCTTTCTGGCCAGAGACCGTCT
AAAGGGTTGGTC	CT	TT	0.175185	GCTAGATGCGGTCTCTGCCTGGGCCGGGTAATACCACCTAAGAATCTAGAGATGAGCTCGCCCCAACGAGGCAGGTAGTGCTCAGTATCTCTATCACTGATAGGGATGTCAATCTCTATCACTGATAGGGAAAAGGGTTGGTCTTGACAGCTAGCTCAGTCCTAGGTATAATGCTAGCAGTGCAGAGAAAATCGGCCAGTTTTCTCTGCCTGCAGTCCGCATGCCGTTAAGAATCTTGGGTTCTAACCTGTTGCCTAAATTTATGCAGCGGACTGCCTTTCTGGCCAGAGACCGTCT
CAGGTATATGAG	CT	GG	0.174586	GCTAGATGCGGTCTCTGCCTGGGCCGGGTAATACCACCATGTCCCCTGAAGATGAGCTCGCCCCAACGAGGCAGGTAGTGCTCAGTATCTCTATCACTGATAGGGATGTCAATCTCTATCACTGATAGGGACAGGTATATGAGTTGACAGCTAGCTCAGTCCTAGGTATAATGCTAGCAGTGCAGAGAAAATCGGCCAGTTTTCTCTGCCTGCAGTCCGCATGCCGTATGTCCCCTTGGGTTCTAACCTGTTGCTCCCATTTATGCAGCGGACTGCCTTTCTGGCCAGAGACCGTCT
ACCCTTCCGATG	GC	GC	0.174144	GCTAGATGCGGTCTCTGCCTGGGCCGGGTAATACCACCGAGTCCACTACAGATGAGCTCGCCCCAACGAGGCAGGTAGTGCTCAGTATCTCTATCACTGATAGGGATGTCAATCTCTATCACTGATAGGGAACCCTTCCGATGTTGACAGCTAGCTCAGTCCTAGGTATAATGCTAGCAGTGCAGAGAAAATCGGCCAGTTTTCTCTGCCTGCAGTCCGCATGCCGTGAGTCCAGCTGGGTTCTAACCTGTTGCGTGCATTTATGCAGCGGACTGCCTTTCTGGCCAGAGACCGTCT
GATTAGAGTTGA	TC	TC	0.173977	GCTAGATGCGGTCTCTGCCTGGGCCGGGTAATACCACCCGGTCCCCTTGAGATGAGCTCGCCCCAACGAGGCAGGTAGTGCTCAGTATCTCTATCACTGATAGGGATGTCAATCTCTATCACTGATAGGGAGATTAGAGTTGATTGACAGCTAGCTCAGTCCTAGGTATAATGCTAGCAGTGCAGAGAAAATCGGCCAGTTTTCTCTGCCTGCAGTCCGCATGCCGTCGGTCCCTCTGGGTTCTAACCTGTTGCCAGAATTTATGCAGCGGACTGCCTTTCTGGCCAGAGACCGTCT
ATTTCTGACGCC	TG	CT	0.173266	GCTAGATGCGGTCTCTGCCTGGGCCGGGTAATACCACCTAGAGGGCTCCAGATGAGCTCGCCCCAACGAGGCAGGTAGTGCTCAGTATCTCTATCACTGATAGGGATGTCAATCTCTATCACTGATAGGGAATTTCTGACGCCTTGACAGCTAGCTCAGTCCTAGGTATAATGCTAGCAGTGCAGAGAAAATCGGCCAGTTTTCTCTGCCTGCAGTCCGCATGCCGTTAGAGGGTGTGGGTTCTAACCTGTTGCGGAGATTTATGCAGCGGACTGCCTTTCTGGCCAGAGACCGTCT
TATTACGCCAAA	CT	CA	0.17256	GCTAGATGCGGTCTCTGCCTGGGCCGGGTAATACCACCTTATAAACTAGAGATGAGCTCGCCCCAACGAGGCAGGTAGTGCTCAGTATCTCTATCACTGATAGGGATGTCAATCTCTATCACTGATAGGGATATTACGCCAAATTGACAGCTAGCTCAGTCCTAGGTATAATGCTAGCAGTGCAGAGAAAATCGGCCAGTTTTCTCTGCCTGCAGTCCGCATGCCGTTTATAAACTTGGGTTCTAACCTGTTGCCTTGATTTATGCAGCGGACTGCCTTTCTGGCCAGAGACCGTCT
GCGAACCTACCA	AA	CT	0.172549	GCTAGATGCGGTCTCTGCCTGGGCCGGGTAATACCACCCGCGCCCCTCCAGATGAGCTCGCCCCAACGAGGCAGGTAGTGCTCAGTATCTCTATCACTGATAGGGATGTCAATCTCTATCACTGATAGGGAGCGAACCTACCATTGACAGCTAGCTCAGTCCTAGGTATAATGCTAGCAGTGCAGAGAAAATCGGCCAGTTTTCTCTGCCTGCAGTCCGCATGCCGTCGCGCCCAATGGGTTCTAACCTGTTGCGGAGATTTATGCAGCGGACTGCCTTTCTGGCCAGAGACCGTCT
CGGTGACTTTGT	TC	CT	0.17227	GCTAGATGCGGTCTCTGCCTGGGCCGGGTAATACCACCGGCTCCCCTCCAGATGAGCTCGCCCCAACGAGGCAGGTAGTGCTCAGTATCTCTATCACTGATAGGGATGTCAATCTCTATCACTGATAGGGACGGTGACTTTGTTTGACAGCTAGCTCAGTCCTAGGTATAATGCTAGCAGTGCAGAGAAAATCGGCCAGTTTTCTCTGCCTGCAGTCCGCATGCCGTGGCTCCCTCTGGGTTCTAACCTGTTGCGGAGATTTATGCAGCGGACTGCCTTTCTGGCCAGAGACCGTCT
TTCGTTAAAGAG	AC	CT	0.172162	GCTAGATGCGGTCTCTGCCTGGGCCGGGTAATACCACCATGTCCCCTGAAGATGAGCTCGCCCCAACGAGGCAGGTAGTGCTCAGTATCTCTATCACTGATAGGGATGTCAATCTCTATCACTGATAGGGATTCGTTAAAGAGTTGACAGCTAGCTCAGTCCTAGGTATAATGCTAGCAGTGCAGAGAAAATCGGCCAGTTTTCTCTGCCTGCAGTCCGCATGCCGTATGTCCCACTGGGTTCTAACCTGTTGCTCAGATTTATGCAGCGGACTGCCTTTCTGGCCAGAGACCGTCT
TGAAGCTGACAC	CT	AG	0.172136	GCTAGATGCGGTCTCTGCCTGGGCCGGGTAATACCACCAGGCGGGCTCCAGATGAGCTCGCCCCAACGAGGCAGGTAGTGCTCAGTATCTCTATCACTGATAGGGATGTCAATCTCTATCACTGATAGGGATGAAGCTGACACTTGACAGCTAGCTCAGTCCTAGGTATAATGCTAGCAGTGCAGAGAAAATCGGCCAGTTTTCTCTGCCTGCAGTCCGCATGCCGTAGGCGGGCTTGGGTTCTAACCTGTTGCGGCTATTTATGCAGCGGACTGCCTTTCTGGCCAGAGACCGTCT
AAGGAAAGCATC	CC	CT	0.171811	GCTAGATGCGGTCTCTGCCTGGGCCGGGTAATACCACCGAGTCCACTACAGATGAGCTCGCCCCAACGAGGCAGGTAGTGCTCAGTATCTCTATCACTGATAGGGATGTCAATCTCTATCACTGATAGGGAAAGGAAAGCATCTTGACAGCTAGCTCAGTCCTAGGTATAATGCTAGCAGTGCAGAGAAAATCGGCCAGTTTTCTCTGCCTGCAGTCCGCATGCCGTGAGTCCACCTGGGTTCTAACCTGTTGCGTAGATTTATGCAGCGGACTGCCTTTCTGGCCAGAGACCGTCT
GTAGCGGCTAAA	CT	CA	0.171786	GCTAGATGCGGTCTCTGCCTGGGCCGGGTAATACCACCACGGGACCTCTAGATGAGCTCGCCCCAACGAGGCAGGTAGTGCTCAGTATCTCTATCACTGATAGGGATGTCAATCTCTATCACTGATAGGGAGTAGCGGCTAAATTGACAGCTAGCTCAGTCCTAGGTATAATGCTAGCAGTGCAGAGAAAATCGGCCAGTTTTCTCTGCCTGCAGTCCGCATGCCGTACGGGACCTTGGGTTCTAACCTGTTGCAGTGATTTATGCAGCGGACTGCCTTTCTGGCCAGAGACCGTCT
GTGCTATCACTA	CT	TC	0.171565	GCTAGATGCGGTCTCTGCCTGGGCCGGGTAATACCACCGGGAGCCCTCAAGATGAGCTCGCCCCAACGAGGCAGGTAGTGCTCAGTATCTCTATCACTGATAGGGATGTCAATCTCTATCACTGATAGGGAGTGCTATCACTATTGACAGCTAGCTCAGTCCTAGGTATAATGCTAGCAGTGCAGAGAAAATCGGCCAGTTTTCTCTGCCTGCAGTCCGCATGCCGTGGGAGCCCTTGGGTTCTAACCTGTTGCTGGAATTTATGCAGCGGACTGCCTTTCTGGCCAGAGACCGTCT
GTGAACGGAAAG	TA	TA	0.171504	GCTAGATGCGGTCTCTGCCTGGGCCGGGTAATACCACCGAGGCCTCTTGAGATGAGCTCGCCCCAACGAGGCAGGTAGTGCTCAGTATCTCTATCACTGATAGGGATGTCAATCTCTATCACTGATAGGGAGTGAACGGAAAGTTGACAGCTAGCTCAGTCCTAGGTATAATGCTAGCAGTGCAGAGAAAATCGGCCAGTTTTCTCTGCCTGCAGTCCGCATGCCGTGAGGCCTTATGGGTTCTAACCTGTTGCCATAATTTATGCAGCGGACTGCCTTTCTGGCCAGAGACCGTCT
CGCTTACAATAG	CT	TG	0.170951	GCTAGATGCGGTCTCTGCCTGGGCCGGGTAATACCACCAGGCGGTCTAAAGATGAGCTCGCCCCAACGAGGCAGGTAGTGCTCAGTATCTCTATCACTGATAGGGATGTCAATCTCTATCACTGATAGGGACGCTTACAATAGTTGACAGCTAGCTCAGTCCTAGGTATAATGCTAGCAGTGCAGAGAAAATCGGCCAGTTTTCTCTGCCTGCAGTCCGCATGCCGTAGGCGGTCTTGGGTTCTAACCTGTTGCTTCAATTTATGCAGCGGACTGCCTTTCTGGCCAGAGACCGTCT
ATTCAGCTCATC	GA	CT	0.170741	GCTAGATGCGGTCTCTGCCTGGGCCGGGTAATACCACCGCGGGACCTAGAGATGAGCTCGCCCCAACGAGGCAGGTAGTGCTCAGTATCTCTATCACTGATAGGGATGTCAATCTCTATCACTGATAGGGAATTCAGCTCATCTTGACAGCTAGCTCAGTCCTAGGTATAATGCTAGCAGTGCAGAGAAAATCGGCCAGTTTTCTCTGCCTGCAGTCCGCATGCCGTGCGGGACGATGGGTTCTAACCTGTTGCCTAGATTTATGCAGCGGACTGCCTTTCTGGCCAGAGACCGTCT
CGTATAAGGATA	CT	CA	0.17	GCTAGATGCGGTCTCTGCCTGGGCCGGGTAATACCACCGGGCGGACTCCAGATGAGCTCGCCCCAACGAGGCAGGTAGTGCTCAGTATCTCTATCACTGATAGGGATGTCAATCTCTATCACTGATAGGGACGTATAAGGATATTGACAGCTAGCTCAGTCCTAGGTATAATGCTAGCAGTGCAGAGAAAATCGGCCAGTTTTCTCTGCCTGCAGTCCGCATGCCGTGGGCGGACTTGGGTTCTAACCTGTTGCGGTGATTTATGCAGCGGACTGCCTTTCTGGCCAGAGACCGTCT
ACCTGCGCAATG	AT	CT	0.169874	GCTAGATGCGGTCTCTGCCTGGGCCGGGTAATACCACCGCGGGACCTAGAGATGAGCTCGCCCCAACGAGGCAGGTAGTGCTCAGTATCTCTATCACTGATAGGGATGTCAATCTCTATCACTGATAGGGAACCTGCGCAATGTTGACAGCTAGCTCAGTCCTAGGTATAATGCTAGCAGTGCAGAGAAAATCGGCCAGTTTTCTCTGCCTGCAGTCCGCATGCCGTGCGGGACATTGGGTTCTAACCTGTTGCCTAGATTTATGCAGCGGACTGCCTTTCTGGCCAGAGACCGTCT
CGCTAATATATC	CT	GT	0.16939	GCTAGATGCGGTCTCTGCCTGGGCCGGGTAATACCACCTCTACCCCTCAAGATGAGCTCGCCCCAACGAGGCAGGTAGTGCTCAGTATCTCTATCACTGATAGGGATGTCAATCTCTATCACTGATAGGGACGCTAATATATCTTGACAGCTAGCTCAGTCCTAGGTATAATGCTAGCAGTGCAGAGAAAATCGGCCAGTTTTCTCTGCCTGCAGTCCGCATGCCGTTCTACCCCTTGGGTTCTAACCTGTTGCTGACATTTATGCAGCGGACTGCCTTTCTGGCCAGAGACCGTCT
CACAGGAATTCT	CG	CG	0.168616	GCTAGATGCGGTCTCTGCCTGGGCCGGGTAATACCACCGAGGCCTCTTGAGATGAGCTCGCCCCAACGAGGCAGGTAGTGCTCAGTATCTCTATCACTGATAGGGATGTCAATCTCTATCACTGATAGGGACACAGGAATTCTTTGACAGCTAGCTCAGTCCTAGGTATAATGCTAGCAGTGCAGAGAAAATCGGCCAGTTTTCTCTGCCTGCAGTCCGCATGCCGTGAGGCCTCGTGGGTTCTAACCTGTTGCCACGATTTATGCAGCGGACTGCCTTTCTGGCCAGAGACCGTCT
TTGCGAACTGGA	GT	GT	0.167661	GCTAGATGCGGTCTCTGCCTGGGCCGGGTAATACCACCGGGAGCCCTCAAGATGAGCTCGCCCCAACGAGGCAGGTAGTGCTCAGTATCTCTATCACTGATAGGGATGTCAATCTCTATCACTGATAGGGATTGCGAACTGGATTGACAGCTAGCTCAGTCCTAGGTATAATGCTAGCAGTGCAGAGAAAATCGGCCAGTTTTCTCTGCCTGCAGTCCGCATGCCGTGGGAGCCGTTGGGTTCTAACCTGTTGCTGACATTTATGCAGCGGACTGCCTTTCTGGCCAGAGACCGTCT
GGGGTATTACGT	TA	CT	0.167584	GCTAGATGCGGTCTCTGCCTGGGCCGGGTAATACCACCAGGCGGTCTAAAGATGAGCTCGCCCCAACGAGGCAGGTAGTGCTCAGTATCTCTATCACTGATAGGGATGTCAATCTCTATCACTGATAGGGAGGGGTATTACGTTTGACAGCTAGCTCAGTCCTAGGTATAATGCTAGCAGTGCAGAGAAAATCGGCCAGTTTTCTCTGCCTGCAGTCCGCATGCCGTAGGCGGTTATGGGTTCTAACCTGTTGCTTAGATTTATGCAGCGGACTGCCTTTCTGGCCAGAGACCGTCT
AAGTTGCCTTAA	CC	CT	0.167551	GCTAGATGCGGTCTCTGCCTGGGCCGGGTAATACCACCTGTATTCCTAGAGATGAGCTCGCCCCAACGAGGCAGGTAGTGCTCAGTATCTCTATCACTGATAGGGATGTCAATCTCTATCACTGATAGGGAAAGTTGCCTTAATTGACAGCTAGCTCAGTCCTAGGTATAATGCTAGCAGTGCAGAGAAAATCGGCCAGTTTTCTCTGCCTGCAGTCCGCATGCCGTTGTATTCCCTGGGTTCTAACCTGTTGCCTAGATTTATGCAGCGGACTGCCTTTCTGGCCAGAGACCGTCT
CACATGGGAGGA	GG	CT	0.167388	GCTAGATGCGGTCTCTGCCTGGGCCGGGTAATACCACCTCGCGACCTCGAGATGAGCTCGCCCCAACGAGGCAGGTAGTGCTCAGTATCTCTATCACTGATAGGGATGTCAATCTCTATCACTGATAGGGACACATGGGAGGATTGACAGCTAGCTCAGTCCTAGGTATAATGCTAGCAGTGCAGAGAAAATCGGCCAGTTTTCTCTGCCTGCAGTCCGCATGCCGTTCGCGACGGTGGGTTCTAACCTGTTGCCGAGATTTATGCAGCGGACTGCCTTTCTGGCCAGAGACCGTCT
TCTGGACTATGA	CG	CT	0.166655	GCTAGATGCGGTCTCTGCCTGGGCCGGGTAATACCACCCGCGCCCCTCCAGATGAGCTCGCCCCAACGAGGCAGGTAGTGCTCAGTATCTCTATCACTGATAGGGATGTCAATCTCTATCACTGATAGGGATCTGGACTATGATTGACAGCTAGCTCAGTCCTAGGTATAATGCTAGCAGTGCAGAGAAAATCGGCCAGTTTTCTCTGCCTGCAGTCCGCATGCCGTCGCGCCCCGTGGGTTCTAACCTGTTGCGGAGATTTATGCAGCGGACTGCCTTTCTGGCCAGAGACCGTCT
TTGGAAGTTGCC	CT	CG	0.165922	GCTAGATGCGGTCTCTGCCTGGGCCGGGTAATACCACCGGGCGTGCTAGAGATGAGCTCGCCCCAACGAGGCAGGTAGTGCTCAGTATCTCTATCACTGATAGGGATGTCAATCTCTATCACTGATAGGGATTGGAAGTTGCCTTGACAGCTAGCTCAGTCCTAGGTATAATGCTAGCAGTGCAGAGAAAATCGGCCAGTTTTCTCTGCCTGCAGTCCGCATGCCGTGGGCGTGCTTGGGTTCTAACCTGTTGCCTCGATTTATGCAGCGGACTGCCTTTCTGGCCAGAGACCGTCT
TGATGGGTTCAG	AC	AC	0.165613	GCTAGATGCGGTCTCTGCCTGGGCCGGGTAATACCACCAGGCGGTCTAAAGATGAGCTCGCCCCAACGAGGCAGGTAGTGCTCAGTATCTCTATCACTGATAGGGATGTCAATCTCTATCACTGATAGGGATGATGGGTTCAGTTGACAGCTAGCTCAGTCCTAGGTATAATGCTAGCAGTGCAGAGAAAATCGGCCAGTTTTCTCTGCCTGCAGTCCGCATGCCGTAGGCGGTACTGGGTTCTAACCTGTTGCTTGTATTTATGCAGCGGACTGCCTTTCTGGCCAGAGACCGTCT
TAGAAAGCAGGC	CT	TT	0.165543	GCTAGATGCGGTCTCTGCCTGGGCCGGGTAATACCACCGCGCGACCTAAAGATGAGCTCGCCCCAACGAGGCAGGTAGTGCTCAGTATCTCTATCACTGATAGGGATGTCAATCTCTATCACTGATAGGGATAGAAAGCAGGCTTGACAGCTAGCTCAGTCCTAGGTATAATGCTAGCAGTGCAGAGAAAATCGGCCAGTTTTCTCTGCCTGCAGTCCGCATGCCGTGCGCGACCTTGGGTTCTAACCTGTTGCTTAAATTTATGCAGCGGACTGCCTTTCTGGCCAGAGACCGTCT
GCTTGTAAGCCC	GG	CT	0.165282	GCTAGATGCGGTCTCTGCCTGGGCCGGGTAATACCACCAGGAGGTCTAGAGATGAGCTCGCCCCAACGAGGCAGGTAGTGCTCAGTATCTCTATCACTGATAGGGATGTCAATCTCTATCACTGATAGGGAGCTTGTAAGCCCTTGACAGCTAGCTCAGTCCTAGGTATAATGCTAGCAGTGCAGAGAAAATCGGCCAGTTTTCTCTGCCTGCAGTCCGCATGCCGTAGGAGGTGGTGGGTTCTAACCTGTTGCCTAGATTTATGCAGCGGACTGCCTTTCTGGCCAGAGACCGTCT
AAGAAGGGAGGC	GG	CT	0.165016	GCTAGATGCGGTCTCTGCCTGGGCCGGGTAATACCACCGAGTCCTCTAGAGATGAGCTCGCCCCAACGAGGCAGGTAGTGCTCAGTATCTCTATCACTGATAGGGATGTCAATCTCTATCACTGATAGGGAAAGAAGGGAGGCTTGACAGCTAGCTCAGTCCTAGGTATAATGCTAGCAGTGCAGAGAAAATCGGCCAGTTTTCTCTGCCTGCAGTCCGCATGCCGTGAGTCCTGGTGGGTTCTAACCTGTTGCCTAGATTTATGCAGCGGACTGCCTTTCTGGCCAGAGACCGTCT
AGGGATTAAGAT	GT	CT	0.164668	GCTAGATGCGGTCTCTGCCTGGGCCGGGTAATACCACCGAGTCCTCTAGAGATGAGCTCGCCCCAACGAGGCAGGTAGTGCTCAGTATCTCTATCACTGATAGGGATGTCAATCTCTATCACTGATAGGGAAGGGATTAAGATTTGACAGCTAGCTCAGTCCTAGGTATAATGCTAGCAGTGCAGAGAAAATCGGCCAGTTTTCTCTGCCTGCAGTCCGCATGCCGTGAGTCCTGTTGGGTTCTAACCTGTTGCCTAGATTTATGCAGCGGACTGCCTTTCTGGCCAGAGACCGTCT
GTAATTCTCCGG	GC	CT	0.164211	GCTAGATGCGGTCTCTGCCTGGGCCGGGTAATACCACCTGATACCCTACAGATGAGCTCGCCCCAACGAGGCAGGTAGTGCTCAGTATCTCTATCACTGATAGGGATGTCAATCTCTATCACTGATAGGGAGTAATTCTCCGGTTGACAGCTAGCTCAGTCCTAGGTATAATGCTAGCAGTGCAGAGAAAATCGGCCAGTTTTCTCTGCCTGCAGTCCGCATGCCGTTGATACCGCTGGGTTCTAACCTGTTGCGTAGATTTATGCAGCGGACTGCCTTTCTGGCCAGAGACCGTCT
AAACAACCTGCA	CT	TT	0.163914	GCTAGATGCGGTCTCTGCCTGGGCCGGGTAATACCACCGGCTCCCCTCCAGATGAGCTCGCCCCAACGAGGCAGGTAGTGCTCAGTATCTCTATCACTGATAGGGATGTCAATCTCTATCACTGATAGGGAAAACAACCTGCATTGACAGCTAGCTCAGTCCTAGGTATAATGCTAGCAGTGCAGAGAAAATCGGCCAGTTTTCTCTGCCTGCAGTCCGCATGCCGTGGCTCCCCTTGGGTTCTAACCTGTTGCGGAAATTTATGCAGCGGACTGCCTTTCTGGCCAGAGACCGTCT
ACGTAATGTGCC	CT	CC	0.163759	GCTAGATGCGGTCTCTGCCTGGGCCGGGTAATACCACCCGAGCCCCTCAAGATGAGCTCGCCCCAACGAGGCAGGTAGTGCTCAGTATCTCTATCACTGATAGGGATGTCAATCTCTATCACTGATAGGGAACGTAATGTGCCTTGACAGCTAGCTCAGTCCTAGGTATAATGCTAGCAGTGCAGAGAAAATCGGCCAGTTTTCTCTGCCTGCAGTCCGCATGCCGTCGAGCCCCTTGGGTTCTAACCTGTTGCTGGGATTTATGCAGCGGACTGCCTTTCTGGCCAGAGACCGTCT
AAACGATATCAT	GA	CT	0.1631	GCTAGATGCGGTCTCTGCCTGGGCCGGGTAATACCACCGAGCCCACTAGAGATGAGCTCGCCCCAACGAGGCAGGTAGTGCTCAGTATCTCTATCACTGATAGGGATGTCAATCTCTATCACTGATAGGGAAAACGATATCATTTGACAGCTAGCTCAGTCCTAGGTATAATGCTAGCAGTGCAGAGAAAATCGGCCAGTTTTCTCTGCCTGCAGTCCGCATGCCGTGAGCCCAGATGGGTTCTAACCTGTTGCCTAGATTTATGCAGCGGACTGCCTTTCTGGCCAGAGACCGTCT
GAGTTCACGGTA	CG	CG	0.162953	GCTAGATGCGGTCTCTGCCTGGGCCGGGTAATACCACCATGTCCCCTGAAGATGAGCTCGCCCCAACGAGGCAGGTAGTGCTCAGTATCTCTATCACTGATAGGGATGTCAATCTCTATCACTGATAGGGAGAGTTCACGGTATTGACAGCTAGCTCAGTCCTAGGTATAATGCTAGCAGTGCAGAGAAAATCGGCCAGTTTTCTCTGCCTGCAGTCCGCATGCCGTATGTCCCCGTGGGTTCTAACCTGTTGCTCCGATTTATGCAGCGGACTGCCTTTCTGGCCAGAGACCGTCT
TTTAAGGCAATG	GT	GT	0.162755	GCTAGATGCGGTCTCTGCCTGGGCCGGGTAATACCACCGCGGGACCTAGAGATGAGCTCGCCCCAACGAGGCAGGTAGTGCTCAGTATCTCTATCACTGATAGGGATGTCAATCTCTATCACTGATAGGGATTTAAGGCAATGTTGACAGCTAGCTCAGTCCTAGGTATAATGCTAGCAGTGCAGAGAAAATCGGCCAGTTTTCTCTGCCTGCAGTCCGCATGCCGTGCGGGACGTTGGGTTCTAACCTGTTGCCTACATTTATGCAGCGGACTGCCTTTCTGGCCAGAGACCGTCT
CGCATCACTTGA	CA	CA	0.161809	GCTAGATGCGGTCTCTGCCTGGGCCGGGTAATACCACCCGCGCCCCTCCAGATGAGCTCGCCCCAACGAGGCAGGTAGTGCTCAGTATCTCTATCACTGATAGGGATGTCAATCTCTATCACTGATAGGGACGCATCACTTGATTGACAGCTAGCTCAGTCCTAGGTATAATGCTAGCAGTGCAGAGAAAATCGGCCAGTTTTCTCTGCCTGCAGTCCGCATGCCGTCGCGCCCCATGGGTTCTAACCTGTTGCGGTGATTTATGCAGCGGACTGCCTTTCTGGCCAGAGACCGTCT
AGGAGCGCGTAT	AT	CT	0.161795	GCTAGATGCGGTCTCTGCCTGGGCCGGGTAATACCACCATGCTTTCTAGAGATGAGCTCGCCCCAACGAGGCAGGTAGTGCTCAGTATCTCTATCACTGATAGGGATGTCAATCTCTATCACTGATAGGGAAGGAGCGCGTATTTGACAGCTAGCTCAGTCCTAGGTATAATGCTAGCAGTGCAGAGAAAATCGGCCAGTTTTCTCTGCCTGCAGTCCGCATGCCGTATGCTTTATTGGGTTCTAACCTGTTGCCTAGATTTATGCAGCGGACTGCCTTTCTGGCCAGAGACCGTCT
CTTCTAACACAA	CT	AC	0.161448	GCTAGATGCGGTCTCTGCCTGGGCCGGGTAATACCACCATGTCCCCTGAAGATGAGCTCGCCCCAACGAGGCAGGTAGTGCTCAGTATCTCTATCACTGATAGGGATGTCAATCTCTATCACTGATAGGGACTTCTAACACAATTGACAGCTAGCTCAGTCCTAGGTATAATGCTAGCAGTGCAGAGAAAATCGGCCAGTTTTCTCTGCCTGCAGTCCGCATGCCGTATGTCCCCTTGGGTTCTAACCTGTTGCTCGTATTTATGCAGCGGACTGCCTTTCTGGCCAGAGACCGTCT
ACTATGCATGAG	AG	CT	0.161012	GCTAGATGCGGTCTCTGCCTGGGCCGGGTAATACCACCTCGCGACCTCGAGATGAGCTCGCCCCAACGAGGCAGGTAGTGCTCAGTATCTCTATCACTGATAGGGATGTCAATCTCTATCACTGATAGGGAACTATGCATGAGTTGACAGCTAGCTCAGTCCTAGGTATAATGCTAGCAGTGCAGAGAAAATCGGCCAGTTTTCTCTGCCTGCAGTCCGCATGCCGTTCGCGACAGTGGGTTCTAACCTGTTGCCGAGATTTATGCAGCGGACTGCCTTTCTGGCCAGAGACCGTCT
AGTTAGGTTCTG	CT	CG	0.160935	GCTAGATGCGGTCTCTGCCTGGGCCGGGTAATACCACCTGTATTCCTAGAGATGAGCTCGCCCCAACGAGGCAGGTAGTGCTCAGTATCTCTATCACTGATAGGGATGTCAATCTCTATCACTGATAGGGAAGTTAGGTTCTGTTGACAGCTAGCTCAGTCCTAGGTATAATGCTAGCAGTGCAGAGAAAATCGGCCAGTTTTCTCTGCCTGCAGTCCGCATGCCGTTGTATTCCTTGGGTTCTAACCTGTTGCCTCGATTTATGCAGCGGACTGCCTTTCTGGCCAGAGACCGTCT
CCTGCGTAAGAG	GC	CT	0.159625	GCTAGATGCGGTCTCTGCCTGGGCCGGGTAATACCACCAAACAGTCTAGAGATGAGCTCGCCCCAACGAGGCAGGTAGTGCTCAGTATCTCTATCACTGATAGGGATGTCAATCTCTATCACTGATAGGGACCTGCGTAAGAGTTGACAGCTAGCTCAGTCCTAGGTATAATGCTAGCAGTGCAGAGAAAATCGGCCAGTTTTCTCTGCCTGCAGTCCGCATGCCGTAAACAGTGCTGGGTTCTAACCTGTTGCCTAGATTTATGCAGCGGACTGCCTTTCTGGCCAGAGACCGTCT
TCGACGCGAACT	TG	CT	0.159477	GCTAGATGCGGTCTCTGCCTGGGCCGGGTAATACCACCAGGCGGGCTCCAGATGAGCTCGCCCCAACGAGGCAGGTAGTGCTCAGTATCTCTATCACTGATAGGGATGTCAATCTCTATCACTGATAGGGATCGACGCGAACTTTGACAGCTAGCTCAGTCCTAGGTATAATGCTAGCAGTGCAGAGAAAATCGGCCAGTTTTCTCTGCCTGCAGTCCGCATGCCGTAGGCGGGTGTGGGTTCTAACCTGTTGCGGAGATTTATGCAGCGGACTGCCTTTCTGGCCAGAGACCGTCT
AATTTATACCGA	AG	AG	0.158758	GCTAGATGCGGTCTCTGCCTGGGCCGGGTAATACCACCGAGGCCTCTTGAGATGAGCTCGCCCCAACGAGGCAGGTAGTGCTCAGTATCTCTATCACTGATAGGGATGTCAATCTCTATCACTGATAGGGAAATTTATACCGATTGACAGCTAGCTCAGTCCTAGGTATAATGCTAGCAGTGCAGAGAAAATCGGCCAGTTTTCTCTGCCTGCAGTCCGCATGCCGTGAGGCCTAGTGGGTTCTAACCTGTTGCCACTATTTATGCAGCGGACTGCCTTTCTGGCCAGAGACCGTCT
ATTTATAGAACC	GA	GA	0.158474	GCTAGATGCGGTCTCTGCCTGGGCCGGGTAATACCACCCGCGCCCCTCCAGATGAGCTCGCCCCAACGAGGCAGGTAGTGCTCAGTATCTCTATCACTGATAGGGATGTCAATCTCTATCACTGATAGGGAATTTATAGAACCTTGACAGCTAGCTCAGTCCTAGGTATAATGCTAGCAGTGCAGAGAAAATCGGCCAGTTTTCTCTGCCTGCAGTCCGCATGCCGTCGCGCCCGATGGGTTCTAACCTGTTGCGGTCATTTATGCAGCGGACTGCCTTTCTGGCCAGAGACCGTCT
CGCTAATTTCGA	CA	CT	0.158284	GCTAGATGCGGTCTCTGCCTGGGCCGGGTAATACCACCGGTGCCCCTCGAGATGAGCTCGCCCCAACGAGGCAGGTAGTGCTCAGTATCTCTATCACTGATAGGGATGTCAATCTCTATCACTGATAGGGACGCTAATTTCGATTGACAGCTAGCTCAGTCCTAGGTATAATGCTAGCAGTGCAGAGAAAATCGGCCAGTTTTCTCTGCCTGCAGTCCGCATGCCGTGGTGCCCCATGGGTTCTAACCTGTTGCCGAGATTTATGCAGCGGACTGCCTTTCTGGCCAGAGACCGTCT
ATCGTCATTCGG	CC	CT	0.157774	GCTAGATGCGGTCTCTGCCTGGGCCGGGTAATACCACCCGCGCCCCTCCAGATGAGCTCGCCCCAACGAGGCAGGTAGTGCTCAGTATCTCTATCACTGATAGGGATGTCAATCTCTATCACTGATAGGGAATCGTCATTCGGTTGACAGCTAGCTCAGTCCTAGGTATAATGCTAGCAGTGCAGAGAAAATCGGCCAGTTTTCTCTGCCTGCAGTCCGCATGCCGTCGCGCCCCCTGGGTTCTAACCTGTTGCGGAGATTTATGCAGCGGACTGCCTTTCTGGCCAGAGACCGTCT
ATCCACTAGCAT	CT	GA	0.157519	GCTAGATGCGGTCTCTGCCTGGGCCGGGTAATACCACCTAGAGGGCTCCAGATGAGCTCGCCCCAACGAGGCAGGTAGTGCTCAGTATCTCTATCACTGATAGGGATGTCAATCTCTATCACTGATAGGGAATCCACTAGCATTTGACAGCTAGCTCAGTCCTAGGTATAATGCTAGCAGTGCAGAGAAAATCGGCCAGTTTTCTCTGCCTGCAGTCCGCATGCCGTTAGAGGGCTTGGGTTCTAACCTGTTGCGGTCATTTATGCAGCGGACTGCCTTTCTGGCCAGAGACCGTCT
GCGACACGTTTA	GA	GA	0.157439	GCTAGATGCGGTCTCTGCCTGGGCCGGGTAATACCACCGAGTCCACTACAGATGAGCTCGCCCCAACGAGGCAGGTAGTGCTCAGTATCTCTATCACTGATAGGGATGTCAATCTCTATCACTGATAGGGAGCGACACGTTTATTGACAGCTAGCTCAGTCCTAGGTATAATGCTAGCAGTGCAGAGAAAATCGGCCAGTTTTCTCTGCCTGCAGTCCGCATGCCGTGAGTCCAGATGGGTTCTAACCTGTTGCGTTCATTTATGCAGCGGACTGCCTTTCTGGCCAGAGACCGTCT
ATATCATACGAC	TA	TA	0.156996	GCTAGATGCGGTCTCTGCCTGGGCCGGGTAATACCACCGGGAGCCCTCAAGATGAGCTCGCCCCAACGAGGCAGGTAGTGCTCAGTATCTCTATCACTGATAGGGATGTCAATCTCTATCACTGATAGGGAATATCATACGACTTGACAGCTAGCTCAGTCCTAGGTATAATGCTAGCAGTGCAGAGAAAATCGGCCAGTTTTCTCTGCCTGCAGTCCGCATGCCGTGGGAGCCTATGGGTTCTAACCTGTTGCTGTAATTTATGCAGCGGACTGCCTTTCTGGCCAGAGACCGTCT
CTTACTACCTCT	AT	CT	0.15688	GCTAGATGCGGTCTCTGCCTGGGCCGGGTAATACCACCGGCTCCCCTCCAGATGAGCTCGCCCCAACGAGGCAGGTAGTGCTCAGTATCTCTATCACTGATAGGGATGTCAATCTCTATCACTGATAGGGACTTACTACCTCTTTGACAGCTAGCTCAGTCCTAGGTATAATGCTAGCAGTGCAGAGAAAATCGGCCAGTTTTCTCTGCCTGCAGTCCGCATGCCGTGGCTCCCATTGGGTTCTAACCTGTTGCGGAGATTTATGCAGCGGACTGCCTTTCTGGCCAGAGACCGTCT
CTTAGGACCTGG	TC	TC	0.156768	GCTAGATGCGGTCTCTGCCTGGGCCGGGTAATACCACCGGGCGTGCTAGAGATGAGCTCGCCCCAACGAGGCAGGTAGTGCTCAGTATCTCTATCACTGATAGGGATGTCAATCTCTATCACTGATAGGGACTTAGGACCTGGTTGACAGCTAGCTCAGTCCTAGGTATAATGCTAGCAGTGCAGAGAAAATCGGCCAGTTTTCTCTGCCTGCAGTCCGCATGCCGTGGGCGTGTCTGGGTTCTAACCTGTTGCCTGAATTTATGCAGCGGACTGCCTTTCTGGCCAGAGACCGTCT
TGGCAATTGTCA	GA	CT	0.156558	GCTAGATGCGGTCTCTGCCTGGGCCGGGTAATACCACCCGAGCCCCTCAAGATGAGCTCGCCCCAACGAGGCAGGTAGTGCTCAGTATCTCTATCACTGATAGGGATGTCAATCTCTATCACTGATAGGGATGGCAATTGTCATTGACAGCTAGCTCAGTCCTAGGTATAATGCTAGCAGTGCAGAGAAAATCGGCCAGTTTTCTCTGCCTGCAGTCCGCATGCCGTCGAGCCCGATGGGTTCTAACCTGTTGCTGAGATTTATGCAGCGGACTGCCTTTCTGGCCAGAGACCGTCT
CACTACTCCTAT	TT	TT	0.156454	GCTAGATGCGGTCTCTGCCTGGGCCGGGTAATACCACCTAAGAATCTAGAGATGAGCTCGCCCCAACGAGGCAGGTAGTGCTCAGTATCTCTATCACTGATAGGGATGTCAATCTCTATCACTGATAGGGACACTACTCCTATTTGACAGCTAGCTCAGTCCTAGGTATAATGCTAGCAGTGCAGAGAAAATCGGCCAGTTTTCTCTGCCTGCAGTCCGCATGCCGTTAAGAATTTTGGGTTCTAACCTGTTGCCTAAATTTATGCAGCGGACTGCCTTTCTGGCCAGAGACCGTCT
ATTTCTATGTGC	TT	TT	0.156303	GCTAGATGCGGTCTCTGCCTGGGCCGGGTAATACCACCCGCGCCCCTCCAGATGAGCTCGCCCCAACGAGGCAGGTAGTGCTCAGTATCTCTATCACTGATAGGGATGTCAATCTCTATCACTGATAGGGAATTTCTATGTGCTTGACAGCTAGCTCAGTCCTAGGTATAATGCTAGCAGTGCAGAGAAAATCGGCCAGTTTTCTCTGCCTGCAGTCCGCATGCCGTCGCGCCCTTTGGGTTCTAACCTGTTGCGGAAATTTATGCAGCGGACTGCCTTTCTGGCCAGAGACCGTCT
GTTCTGGTAATA	AT	CT	0.155988	GCTAGATGCGGTCTCTGCCTGGGCCGGGTAATACCACCGAGTCCACTACAGATGAGCTCGCCCCAACGAGGCAGGTAGTGCTCAGTATCTCTATCACTGATAGGGATGTCAATCTCTATCACTGATAGGGAGTTCTGGTAATATTGACAGCTAGCTCAGTCCTAGGTATAATGCTAGCAGTGCAGAGAAAATCGGCCAGTTTTCTCTGCCTGCAGTCCGCATGCCGTGAGTCCAATTGGGTTCTAACCTGTTGCGTAGATTTATGCAGCGGACTGCCTTTCTGGCCAGAGACCGTCT
TAAGCACTTTAT	AG	CT	0.155972	GCTAGATGCGGTCTCTGCCTGGGCCGGGTAATACCACCGGCTCCCCTCCAGATGAGCTCGCCCCAACGAGGCAGGTAGTGCTCAGTATCTCTATCACTGATAGGGATGTCAATCTCTATCACTGATAGGGATAAGCACTTTATTTGACAGCTAGCTCAGTCCTAGGTATAATGCTAGCAGTGCAGAGAAAATCGGCCAGTTTTCTCTGCCTGCAGTCCGCATGCCGTGGCTCCCAGTGGGTTCTAACCTGTTGCGGAGATTTATGCAGCGGACTGCCTTTCTGGCCAGAGACCGTCT
TAAGTGTAATGT	TC	TC	0.155933	GCTAGATGCGGTCTCTGCCTGGGCCGGGTAATACCACCAGGCGGGCTCCAGATGAGCTCGCCCCAACGAGGCAGGTAGTGCTCAGTATCTCTATCACTGATAGGGATGTCAATCTCTATCACTGATAGGGATAAGTGTAATGTTTGACAGCTAGCTCAGTCCTAGGTATAATGCTAGCAGTGCAGAGAAAATCGGCCAGTTTTCTCTGCCTGCAGTCCGCATGCCGTAGGCGGGTCTGGGTTCTAACCTGTTGCGGGAATTTATGCAGCGGACTGCCTTTCTGGCCAGAGACCGTCT
AGCTTCAAAACT	GT	GT	0.155691	GCTAGATGCGGTCTCTGCCTGGGCCGGGTAATACCACCCGAGCCCCTCAAGATGAGCTCGCCCCAACGAGGCAGGTAGTGCTCAGTATCTCTATCACTGATAGGGATGTCAATCTCTATCACTGATAGGGAAGCTTCAAAACTTTGACAGCTAGCTCAGTCCTAGGTATAATGCTAGCAGTGCAGAGAAAATCGGCCAGTTTTCTCTGCCTGCAGTCCGCATGCCGTCGAGCCCGTTGGGTTCTAACCTGTTGCTGACATTTATGCAGCGGACTGCCTTTCTGGCCAGAGACCGTCT
TATCAGAGAGAG	CT	GA	0.155503	GCTAGATGCGGTCTCTGCCTGGGCCGGGTAATACCACCAGTCTTACTTGAGATGAGCTCGCCCCAACGAGGCAGGTAGTGCTCAGTATCTCTATCACTGATAGGGATGTCAATCTCTATCACTGATAGGGATATCAGAGAGAGTTGACAGCTAGCTCAGTCCTAGGTATAATGCTAGCAGTGCAGAGAAAATCGGCCAGTTTTCTCTGCCTGCAGTCCGCATGCCGTAGTCTTACTTGGGTTCTAACCTGTTGCCATCATTTATGCAGCGGACTGCCTTTCTGGCCAGAGACCGTCT
GTAACGGAGATG	AT	AT	0.154477	GCTAGATGCGGTCTCTGCCTGGGCCGGGTAATACCACCGAGCCCACTAGAGATGAGCTCGCCCCAACGAGGCAGGTAGTGCTCAGTATCTCTATCACTGATAGGGATGTCAATCTCTATCACTGATAGGGAGTAACGGAGATGTTGACAGCTAGCTCAGTCCTAGGTATAATGCTAGCAGTGCAGAGAAAATCGGCCAGTTTTCTCTGCCTGCAGTCCGCATGCCGTGAGCCCAATTGGGTTCTAACCTGTTGCCTATATTTATGCAGCGGACTGCCTTTCTGGCCAGAGACCGTCT
ACCGGTCTGTAC	AA	AA	0.154313	GCTAGATGCGGTCTCTGCCTGGGCCGGGTAATACCACCAGGCGGGCTCCAGATGAGCTCGCCCCAACGAGGCAGGTAGTGCTCAGTATCTCTATCACTGATAGGGATGTCAATCTCTATCACTGATAGGGAACCGGTCTGTACTTGACAGCTAGCTCAGTCCTAGGTATAATGCTAGCAGTGCAGAGAAAATCGGCCAGTTTTCTCTGCCTGCAGTCCGCATGCCGTAGGCGGGAATGGGTTCTAACCTGTTGCGGTTATTTATGCAGCGGACTGCCTTTCTGGCCAGAGACCGTCT
CAGCACTTTGTG	AG	CT	0.154004	GCTAGATGCGGTCTCTGCCTGGGCCGGGTAATACCACCGGGCGTGCTAGAGATGAGCTCGCCCCAACGAGGCAGGTAGTGCTCAGTATCTCTATCACTGATAGGGATGTCAATCTCTATCACTGATAGGGACAGCACTTTGTGTTGACAGCTAGCTCAGTCCTAGGTATAATGCTAGCAGTGCAGAGAAAATCGGCCAGTTTTCTCTGCCTGCAGTCCGCATGCCGTGGGCGTGAGTGGGTTCTAACCTGTTGCCTAGATTTATGCAGCGGACTGCCTTTCTGGCCAGAGACCGTCT
CGCAGCATTCCA	CT	TG	0.153766	GCTAGATGCGGTCTCTGCCTGGGCCGGGTAATACCACCAGGCCTCCTAGAGATGAGCTCGCCCCAACGAGGCAGGTAGTGCTCAGTATCTCTATCACTGATAGGGATGTCAATCTCTATCACTGATAGGGACGCAGCATTCCATTGACAGCTAGCTCAGTCCTAGGTATAATGCTAGCAGTGCAGAGAAAATCGGCCAGTTTTCTCTGCCTGCAGTCCGCATGCCGTAGGCCTCCTTGGGTTCTAACCTGTTGCCTCAATTTATGCAGCGGACTGCCTTTCTGGCCAGAGACCGTCT
GGCTTGTCACTG	GG	GG	0.153758	GCTAGATGCGGTCTCTGCCTGGGCCGGGTAATACCACCTTATAAACTAGAGATGAGCTCGCCCCAACGAGGCAGGTAGTGCTCAGTATCTCTATCACTGATAGGGATGTCAATCTCTATCACTGATAGGGAGGCTTGTCACTGTTGACAGCTAGCTCAGTCCTAGGTATAATGCTAGCAGTGCAGAGAAAATCGGCCAGTTTTCTCTGCCTGCAGTCCGCATGCCGTTTATAAAGGTGGGTTCTAACCTGTTGCCTCCATTTATGCAGCGGACTGCCTTTCTGGCCAGAGACCGTCT
GATCTGCATCCA	CT	CG	0.153713	GCTAGATGCGGTCTCTGCCTGGGCCGGGTAATACCACCTTATAAACTAGAGATGAGCTCGCCCCAACGAGGCAGGTAGTGCTCAGTATCTCTATCACTGATAGGGATGTCAATCTCTATCACTGATAGGGAGATCTGCATCCATTGACAGCTAGCTCAGTCCTAGGTATAATGCTAGCAGTGCAGAGAAAATCGGCCAGTTTTCTCTGCCTGCAGTCCGCATGCCGTTTATAAACTTGGGTTCTAACCTGTTGCCTCGATTTATGCAGCGGACTGCCTTTCTGGCCAGAGACCGTCT
TGCATGTTTCAC	TT	CT	0.15341	GCTAGATGCGGTCTCTGCCTGGGCCGGGTAATACCACCGAGTCCTCTAGAGATGAGCTCGCCCCAACGAGGCAGGTAGTGCTCAGTATCTCTATCACTGATAGGGATGTCAATCTCTATCACTGATAGGGATGCATGTTTCACTTGACAGCTAGCTCAGTCCTAGGTATAATGCTAGCAGTGCAGAGAAAATCGGCCAGTTTTCTCTGCCTGCAGTCCGCATGCCGTGAGTCCTTTTGGGTTCTAACCTGTTGCCTAGATTTATGCAGCGGACTGCCTTTCTGGCCAGAGACCGTCT
GATACATCTGAA	AT	AT	0.153311	GCTAGATGCGGTCTCTGCCTGGGCCGGGTAATACCACCATGCTTTCTAGAGATGAGCTCGCCCCAACGAGGCAGGTAGTGCTCAGTATCTCTATCACTGATAGGGATGTCAATCTCTATCACTGATAGGGAGATACATCTGAATTGACAGCTAGCTCAGTCCTAGGTATAATGCTAGCAGTGCAGAGAAAATCGGCCAGTTTTCTCTGCCTGCAGTCCGCATGCCGTATGCTTTATTGGGTTCTAACCTGTTGCCTATATTTATGCAGCGGACTGCCTTTCTGGCCAGAGACCGTCT
TAAAGGGCATCT	TA	TA	0.153226	GCTAGATGCGGTCTCTGCCTGGGCCGGGTAATACCACCAGTCTTACTTGAGATGAGCTCGCCCCAACGAGGCAGGTAGTGCTCAGTATCTCTATCACTGATAGGGATGTCAATCTCTATCACTGATAGGGATAAAGGGCATCTTTGACAGCTAGCTCAGTCCTAGGTATAATGCTAGCAGTGCAGAGAAAATCGGCCAGTTTTCTCTGCCTGCAGTCCGCATGCCGTAGTCTTATATGGGTTCTAACCTGTTGCCATAATTTATGCAGCGGACTGCCTTTCTGGCCAGAGACCGTCT
TAGACTCCACTA	TG	CT	0.153197	GCTAGATGCGGTCTCTGCCTGGGCCGGGTAATACCACCTAAGAATCTAGAGATGAGCTCGCCCCAACGAGGCAGGTAGTGCTCAGTATCTCTATCACTGATAGGGATGTCAATCTCTATCACTGATAGGGATAGACTCCACTATTGACAGCTAGCTCAGTCCTAGGTATAATGCTAGCAGTGCAGAGAAAATCGGCCAGTTTTCTCTGCCTGCAGTCCGCATGCCGTTAAGAATTGTGGGTTCTAACCTGTTGCCTAGATTTATGCAGCGGACTGCCTTTCTGGCCAGAGACCGTCT
TGCAGAGATGTC	CT	TG	0.152904	GCTAGATGCGGTCTCTGCCTGGGCCGGGTAATACCACCATGCTTTCTAGAGATGAGCTCGCCCCAACGAGGCAGGTAGTGCTCAGTATCTCTATCACTGATAGGGATGTCAATCTCTATCACTGATAGGGATGCAGAGATGTCTTGACAGCTAGCTCAGTCCTAGGTATAATGCTAGCAGTGCAGAGAAAATCGGCCAGTTTTCTCTGCCTGCAGTCCGCATGCCGTATGCTTTCTTGGGTTCTAACCTGTTGCCTCAATTTATGCAGCGGACTGCCTTTCTGGCCAGAGACCGTCT
CCAGTATCCTGC	AA	CT	0.152731	GCTAGATGCGGTCTCTGCCTGGGCCGGGTAATACCACCGAGGCCTCTTGAGATGAGCTCGCCCCAACGAGGCAGGTAGTGCTCAGTATCTCTATCACTGATAGGGATGTCAATCTCTATCACTGATAGGGACCAGTATCCTGCTTGACAGCTAGCTCAGTCCTAGGTATAATGCTAGCAGTGCAGAGAAAATCGGCCAGTTTTCTCTGCCTGCAGTCCGCATGCCGTGAGGCCTAATGGGTTCTAACCTGTTGCCAAGATTTATGCAGCGGACTGCCTTTCTGGCCAGAGACCGTCT
GAGTAGTATTAC	GA	GA	0.151592	GCTAGATGCGGTCTCTGCCTGGGCCGGGTAATACCACCAAACACACTAGAGATGAGCTCGCCCCAACGAGGCAGGTAGTGCTCAGTATCTCTATCACTGATAGGGATGTCAATCTCTATCACTGATAGGGAGAGTAGTATTACTTGACAGCTAGCTCAGTCCTAGGTATAATGCTAGCAGTGCAGAGAAAATCGGCCAGTTTTCTCTGCCTGCAGTCCGCATGCCGTAAACACAGATGGGTTCTAACCTGTTGCCTTCATTTATGCAGCGGACTGCCTTTCTGGCCAGAGACCGTCT
AGCTTTACATTG	GT	GT	0.151182	GCTAGATGCGGTCTCTGCCTGGGCCGGGTAATACCACCGGTGCCCCTCGAGATGAGCTCGCCCCAACGAGGCAGGTAGTGCTCAGTATCTCTATCACTGATAGGGATGTCAATCTCTATCACTGATAGGGAAGCTTTACATTGTTGACAGCTAGCTCAGTCCTAGGTATAATGCTAGCAGTGCAGAGAAAATCGGCCAGTTTTCTCTGCCTGCAGTCCGCATGCCGTGGTGCCCGTTGGGTTCTAACCTGTTGCCGACATTTATGCAGCGGACTGCCTTTCTGGCCAGAGACCGTCT
AATAAGCGCCCC	GC	GC	0.151002	GCTAGATGCGGTCTCTGCCTGGGCCGGGTAATACCACCACGGGACCTCTAGATGAGCTCGCCCCAACGAGGCAGGTAGTGCTCAGTATCTCTATCACTGATAGGGATGTCAATCTCTATCACTGATAGGGAAATAAGCGCCCCTTGACAGCTAGCTCAGTCCTAGGTATAATGCTAGCAGTGCAGAGAAAATCGGCCAGTTTTCTCTGCCTGCAGTCCGCATGCCGTACGGGACGCTGGGTTCTAACCTGTTGCAGGCATTTATGCAGCGGACTGCCTTTCTGGCCAGAGACCGTCT
TATCATTCGAAG	CT	TG	0.15069	GCTAGATGCGGTCTCTGCCTGGGCCGGGTAATACCACCGTCGCCCCTTAAGATGAGCTCGCCCCAACGAGGCAGGTAGTGCTCAGTATCTCTATCACTGATAGGGATGTCAATCTCTATCACTGATAGGGATATCATTCGAAGTTGACAGCTAGCTCAGTCCTAGGTATAATGCTAGCAGTGCAGAGAAAATCGGCCAGTTTTCTCTGCCTGCAGTCCGCATGCCGTGTCGCCCCTTGGGTTCTAACCTGTTGCTACAATTTATGCAGCGGACTGCCTTTCTGGCCAGAGACCGTCT
CCCGGTTCATTC	TG	TG	0.15042	GCTAGATGCGGTCTCTGCCTGGGCCGGGTAATACCACCGGTGCCCCTCGAGATGAGCTCGCCCCAACGAGGCAGGTAGTGCTCAGTATCTCTATCACTGATAGGGATGTCAATCTCTATCACTGATAGGGACCCGGTTCATTCTTGACAGCTAGCTCAGTCCTAGGTATAATGCTAGCAGTGCAGAGAAAATCGGCCAGTTTTCTCTGCCTGCAGTCCGCATGCCGTGGTGCCCTGTGGGTTCTAACCTGTTGCCGCAATTTATGCAGCGGACTGCCTTTCTGGCCAGAGACCGTCT
ATCGTAATCAAC	CC	CT	0.150256	GCTAGATGCGGTCTCTGCCTGGGCCGGGTAATACCACCGGTGCCCCTCGAGATGAGCTCGCCCCAACGAGGCAGGTAGTGCTCAGTATCTCTATCACTGATAGGGATGTCAATCTCTATCACTGATAGGGAATCGTAATCAACTTGACAGCTAGCTCAGTCCTAGGTATAATGCTAGCAGTGCAGAGAAAATCGGCCAGTTTTCTCTGCCTGCAGTCCGCATGCCGTGGTGCCCCCTGGGTTCTAACCTGTTGCCGAGATTTATGCAGCGGACTGCCTTTCTGGCCAGAGACCGTCT
TATCCCTCTTGT	TG	TG	0.149982	GCTAGATGCGGTCTCTGCCTGGGCCGGGTAATACCACCGGACACCCTAGAGATGAGCTCGCCCCAACGAGGCAGGTAGTGCTCAGTATCTCTATCACTGATAGGGATGTCAATCTCTATCACTGATAGGGATATCCCTCTTGTTTGACAGCTAGCTCAGTCCTAGGTATAATGCTAGCAGTGCAGAGAAAATCGGCCAGTTTTCTCTGCCTGCAGTCCGCATGCCGTGGACACCTGTGGGTTCTAACCTGTTGCCTCAATTTATGCAGCGGACTGCCTTTCTGGCCAGAGACCGTCT
GATTCGCCTTTA	AT	CT	0.149622	GCTAGATGCGGTCTCTGCCTGGGCCGGGTAATACCACCGGACACCCTAGAGATGAGCTCGCCCCAACGAGGCAGGTAGTGCTCAGTATCTCTATCACTGATAGGGATGTCAATCTCTATCACTGATAGGGAGATTCGCCTTTATTGACAGCTAGCTCAGTCCTAGGTATAATGCTAGCAGTGCAGAGAAAATCGGCCAGTTTTCTCTGCCTGCAGTCCGCATGCCGTGGACACCATTGGGTTCTAACCTGTTGCCTAGATTTATGCAGCGGACTGCCTTTCTGGCCAGAGACCGTCT
AACTCTTCGCTC	GT	CT	0.14944	GCTAGATGCGGTCTCTGCCTGGGCCGGGTAATACCACCTCTACCCCTCAAGATGAGCTCGCCCCAACGAGGCAGGTAGTGCTCAGTATCTCTATCACTGATAGGGATGTCAATCTCTATCACTGATAGGGAAACTCTTCGCTCTTGACAGCTAGCTCAGTCCTAGGTATAATGCTAGCAGTGCAGAGAAAATCGGCCAGTTTTCTCTGCCTGCAGTCCGCATGCCGTTCTACCCGTTGGGTTCTAACCTGTTGCTGAGATTTATGCAGCGGACTGCCTTTCTGGCCAGAGACCGTCT
GAAAGGCGCATC	TC	TC	0.149338	GCTAGATGCGGTCTCTGCCTGGGCCGGGTAATACCACCGGACACCCTAGAGATGAGCTCGCCCCAACGAGGCAGGTAGTGCTCAGTATCTCTATCACTGATAGGGATGTCAATCTCTATCACTGATAGGGAGAAAGGCGCATCTTGACAGCTAGCTCAGTCCTAGGTATAATGCTAGCAGTGCAGAGAAAATCGGCCAGTTTTCTCTGCCTGCAGTCCGCATGCCGTGGACACCTCTGGGTTCTAACCTGTTGCCTGAATTTATGCAGCGGACTGCCTTTCTGGCCAGAGACCGTCT
ACCGCGAGATAC	GA	GA	0.14933	GCTAGATGCGGTCTCTGCCTGGGCCGGGTAATACCACCGAGTCCTCTAGAGATGAGCTCGCCCCAACGAGGCAGGTAGTGCTCAGTATCTCTATCACTGATAGGGATGTCAATCTCTATCACTGATAGGGAACCGCGAGATACTTGACAGCTAGCTCAGTCCTAGGTATAATGCTAGCAGTGCAGAGAAAATCGGCCAGTTTTCTCTGCCTGCAGTCCGCATGCCGTGAGTCCTGATGGGTTCTAACCTGTTGCCTTCATTTATGCAGCGGACTGCCTTTCTGGCCAGAGACCGTCT
ACGTGTATTCGG	AA	CT	0.149186	GCTAGATGCGGTCTCTGCCTGGGCCGGGTAATACCACCGAGTCCTCTAGAGATGAGCTCGCCCCAACGAGGCAGGTAGTGCTCAGTATCTCTATCACTGATAGGGATGTCAATCTCTATCACTGATAGGGAACGTGTATTCGGTTGACAGCTAGCTCAGTCCTAGGTATAATGCTAGCAGTGCAGAGAAAATCGGCCAGTTTTCTCTGCCTGCAGTCCGCATGCCGTGAGTCCTAATGGGTTCTAACCTGTTGCCTAGATTTATGCAGCGGACTGCCTTTCTGGCCAGAGACCGTCT
CATGGCATTACA	AC	CT	0.149083	GCTAGATGCGGTCTCTGCCTGGGCCGGGTAATACCACCGGCTCCCCTCCAGATGAGCTCGCCCCAACGAGGCAGGTAGTGCTCAGTATCTCTATCACTGATAGGGATGTCAATCTCTATCACTGATAGGGACATGGCATTACATTGACAGCTAGCTCAGTCCTAGGTATAATGCTAGCAGTGCAGAGAAAATCGGCCAGTTTTCTCTGCCTGCAGTCCGCATGCCGTGGCTCCCACTGGGTTCTAACCTGTTGCGGAGATTTATGCAGCGGACTGCCTTTCTGGCCAGAGACCGTCT
TTATCCTGACTG	GT	CT	0.148484	GCTAGATGCGGTCTCTGCCTGGGCCGGGTAATACCACCAGGCCTCCTAGAGATGAGCTCGCCCCAACGAGGCAGGTAGTGCTCAGTATCTCTATCACTGATAGGGATGTCAATCTCTATCACTGATAGGGATTATCCTGACTGTTGACAGCTAGCTCAGTCCTAGGTATAATGCTAGCAGTGCAGAGAAAATCGGCCAGTTTTCTCTGCCTGCAGTCCGCATGCCGTAGGCCTCGTTGGGTTCTAACCTGTTGCCTAGATTTATGCAGCGGACTGCCTTTCTGGCCAGAGACCGTCT
CTCAGATTTCTC	GC	GC	0.148117	GCTAGATGCGGTCTCTGCCTGGGCCGGGTAATACCACCGGTGCCCCTCGAGATGAGCTCGCCCCAACGAGGCAGGTAGTGCTCAGTATCTCTATCACTGATAGGGATGTCAATCTCTATCACTGATAGGGACTCAGATTTCTCTTGACAGCTAGCTCAGTCCTAGGTATAATGCTAGCAGTGCAGAGAAAATCGGCCAGTTTTCTCTGCCTGCAGTCCGCATGCCGTGGTGCCCGCTGGGTTCTAACCTGTTGCCGGCATTTATGCAGCGGACTGCCTTTCTGGCCAGAGACCGTCT
CAGAGTGCTGTG	AA	AA	0.148086	GCTAGATGCGGTCTCTGCCTGGGCCGGGTAATACCACCGGGCGTGCTAGAGATGAGCTCGCCCCAACGAGGCAGGTAGTGCTCAGTATCTCTATCACTGATAGGGATGTCAATCTCTATCACTGATAGGGACAGAGTGCTGTGTTGACAGCTAGCTCAGTCCTAGGTATAATGCTAGCAGTGCAGAGAAAATCGGCCAGTTTTCTCTGCCTGCAGTCCGCATGCCGTGGGCGTGAATGGGTTCTAACCTGTTGCCTTTATTTATGCAGCGGACTGCCTTTCTGGCCAGAGACCGTCT
CGATTCGTACAC	AT	CT	0.147504	GCTAGATGCGGTCTCTGCCTGGGCCGGGTAATACCACCTAGAGGGCTCCAGATGAGCTCGCCCCAACGAGGCAGGTAGTGCTCAGTATCTCTATCACTGATAGGGATGTCAATCTCTATCACTGATAGGGACGATTCGTACACTTGACAGCTAGCTCAGTCCTAGGTATAATGCTAGCAGTGCAGAGAAAATCGGCCAGTTTTCTCTGCCTGCAGTCCGCATGCCGTTAGAGGGATTGGGTTCTAACCTGTTGCGGAGATTTATGCAGCGGACTGCCTTTCTGGCCAGAGACCGTCT
TTAATTGGCAAG	AC	AC	0.146988	GCTAGATGCGGTCTCTGCCTGGGCCGGGTAATACCACCGCGCGACCTAAAGATGAGCTCGCCCCAACGAGGCAGGTAGTGCTCAGTATCTCTATCACTGATAGGGATGTCAATCTCTATCACTGATAGGGATTAATTGGCAAGTTGACAGCTAGCTCAGTCCTAGGTATAATGCTAGCAGTGCAGAGAAAATCGGCCAGTTTTCTCTGCCTGCAGTCCGCATGCCGTGCGCGACACTGGGTTCTAACCTGTTGCTTGTATTTATGCAGCGGACTGCCTTTCTGGCCAGAGACCGTCT
TCGTGTATGGAT	CT	CG	0.146823	GCTAGATGCGGTCTCTGCCTGGGCCGGGTAATACCACCGGGAGCCCTCAAGATGAGCTCGCCCCAACGAGGCAGGTAGTGCTCAGTATCTCTATCACTGATAGGGATGTCAATCTCTATCACTGATAGGGATCGTGTATGGATTTGACAGCTAGCTCAGTCCTAGGTATAATGCTAGCAGTGCAGAGAAAATCGGCCAGTTTTCTCTGCCTGCAGTCCGCATGCCGTGGGAGCCCTTGGGTTCTAACCTGTTGCTGCGATTTATGCAGCGGACTGCCTTTCTGGCCAGAGACCGTCT
GACTTTGTCCTG	TA	TA	0.146313	GCTAGATGCGGTCTCTGCCTGGGCCGGGTAATACCACCAAACACACTAGAGATGAGCTCGCCCCAACGAGGCAGGTAGTGCTCAGTATCTCTATCACTGATAGGGATGTCAATCTCTATCACTGATAGGGAGACTTTGTCCTGTTGACAGCTAGCTCAGTCCTAGGTATAATGCTAGCAGTGCAGAGAAAATCGGCCAGTTTTCTCTGCCTGCAGTCCGCATGCCGTAAACACATATGGGTTCTAACCTGTTGCCTTAATTTATGCAGCGGACTGCCTTTCTGGCCAGAGACCGTCT
ATGCGCTTGTGT	CT	TG	0.146119	GCTAGATGCGGTCTCTGCCTGGGCCGGGTAATACCACCGGGCGGACTCCAGATGAGCTCGCCCCAACGAGGCAGGTAGTGCTCAGTATCTCTATCACTGATAGGGATGTCAATCTCTATCACTGATAGGGAATGCGCTTGTGTTTGACAGCTAGCTCAGTCCTAGGTATAATGCTAGCAGTGCAGAGAAAATCGGCCAGTTTTCTCTGCCTGCAGTCCGCATGCCGTGGGCGGACTTGGGTTCTAACCTGTTGCGGCAATTTATGCAGCGGACTGCCTTTCTGGCCAGAGACCGTCT
CATAGACAGGGC	TC	CT	0.145916	GCTAGATGCGGTCTCTGCCTGGGCCGGGTAATACCACCTGATACCCTACAGATGAGCTCGCCCCAACGAGGCAGGTAGTGCTCAGTATCTCTATCACTGATAGGGATGTCAATCTCTATCACTGATAGGGACATAGACAGGGCTTGACAGCTAGCTCAGTCCTAGGTATAATGCTAGCAGTGCAGAGAAAATCGGCCAGTTTTCTCTGCCTGCAGTCCGCATGCCGTTGATACCTCTGGGTTCTAACCTGTTGCGTAGATTTATGCAGCGGACTGCCTTTCTGGCCAGAGACCGTCT
CCGTAACATTGC	CT	AA	0.145779	GCTAGATGCGGTCTCTGCCTGGGCCGGGTAATACCACCCGCGCCCCTCCAGATGAGCTCGCCCCAACGAGGCAGGTAGTGCTCAGTATCTCTATCACTGATAGGGATGTCAATCTCTATCACTGATAGGGACCGTAACATTGCTTGACAGCTAGCTCAGTCCTAGGTATAATGCTAGCAGTGCAGAGAAAATCGGCCAGTTTTCTCTGCCTGCAGTCCGCATGCCGTCGCGCCCCTTGGGTTCTAACCTGTTGCGGTTATTTATGCAGCGGACTGCCTTTCTGGCCAGAGACCGTCT
ACGCTTTGCACA	GT	GT	0.145771	GCTAGATGCGGTCTCTGCCTGGGCCGGGTAATACCACCGTCGCCCCTTAAGATGAGCTCGCCCCAACGAGGCAGGTAGTGCTCAGTATCTCTATCACTGATAGGGATGTCAATCTCTATCACTGATAGGGAACGCTTTGCACATTGACAGCTAGCTCAGTCCTAGGTATAATGCTAGCAGTGCAGAGAAAATCGGCCAGTTTTCTCTGCCTGCAGTCCGCATGCCGTGTCGCCCGTTGGGTTCTAACCTGTTGCTAACATTTATGCAGCGGACTGCCTTTCTGGCCAGAGACCGTCT
GGGCTAATTACA	CC	CC	0.145679	GCTAGATGCGGTCTCTGCCTGGGCCGGGTAATACCACCAGGCCTCCTAGAGATGAGCTCGCCCCAACGAGGCAGGTAGTGCTCAGTATCTCTATCACTGATAGGGATGTCAATCTCTATCACTGATAGGGAGGGCTAATTACATTGACAGCTAGCTCAGTCCTAGGTATAATGCTAGCAGTGCAGAGAAAATCGGCCAGTTTTCTCTGCCTGCAGTCCGCATGCCGTAGGCCTCCCTGGGTTCTAACCTGTTGCCTGGATTTATGCAGCGGACTGCCTTTCTGGCCAGAGACCGTCT
CCCTCACTAACG	CT	CG	0.14563	GCTAGATGCGGTCTCTGCCTGGGCCGGGTAATACCACCAGGCGGGCTCCAGATGAGCTCGCCCCAACGAGGCAGGTAGTGCTCAGTATCTCTATCACTGATAGGGATGTCAATCTCTATCACTGATAGGGACCCTCACTAACGTTGACAGCTAGCTCAGTCCTAGGTATAATGCTAGCAGTGCAGAGAAAATCGGCCAGTTTTCTCTGCCTGCAGTCCGCATGCCGTAGGCGGGCTTGGGTTCTAACCTGTTGCGGCGATTTATGCAGCGGACTGCCTTTCTGGCCAGAGACCGTCT
ATTTACTGGCTC	CT	TC	0.145498	GCTAGATGCGGTCTCTGCCTGGGCCGGGTAATACCACCTAAGAATCTAGAGATGAGCTCGCCCCAACGAGGCAGGTAGTGCTCAGTATCTCTATCACTGATAGGGATGTCAATCTCTATCACTGATAGGGAATTTACTGGCTCTTGACAGCTAGCTCAGTCCTAGGTATAATGCTAGCAGTGCAGAGAAAATCGGCCAGTTTTCTCTGCCTGCAGTCCGCATGCCGTTAAGAATCTTGGGTTCTAACCTGTTGCCTGAATTTATGCAGCGGACTGCCTTTCTGGCCAGAGACCGTCT
GCGCAGTATGGA	TA	CT	0.145436	GCTAGATGCGGTCTCTGCCTGGGCCGGGTAATACCACCGAGGCCTCTTGAGATGAGCTCGCCCCAACGAGGCAGGTAGTGCTCAGTATCTCTATCACTGATAGGGATGTCAATCTCTATCACTGATAGGGAGCGCAGTATGGATTGACAGCTAGCTCAGTCCTAGGTATAATGCTAGCAGTGCAGAGAAAATCGGCCAGTTTTCTCTGCCTGCAGTCCGCATGCCGTGAGGCCTTATGGGTTCTAACCTGTTGCCAAGATTTATGCAGCGGACTGCCTTTCTGGCCAGAGACCGTCT
ACAACCTCTGCG	AT	AT	0.145295	GCTAGATGCGGTCTCTGCCTGGGCCGGGTAATACCACCGGACACCCTAGAGATGAGCTCGCCCCAACGAGGCAGGTAGTGCTCAGTATCTCTATCACTGATAGGGATGTCAATCTCTATCACTGATAGGGAACAACCTCTGCGTTGACAGCTAGCTCAGTCCTAGGTATAATGCTAGCAGTGCAGAGAAAATCGGCCAGTTTTCTCTGCCTGCAGTCCGCATGCCGTGGACACCATTGGGTTCTAACCTGTTGCCTATATTTATGCAGCGGACTGCCTTTCTGGCCAGAGACCGTCT
GGTGAAAGCAAC	CT	AT	0.144256	GCTAGATGCGGTCTCTGCCTGGGCCGGGTAATACCACCAGGCGGTCTAAAGATGAGCTCGCCCCAACGAGGCAGGTAGTGCTCAGTATCTCTATCACTGATAGGGATGTCAATCTCTATCACTGATAGGGAGGTGAAAGCAACTTGACAGCTAGCTCAGTCCTAGGTATAATGCTAGCAGTGCAGAGAAAATCGGCCAGTTTTCTCTGCCTGCAGTCCGCATGCCGTAGGCGGTCTTGGGTTCTAACCTGTTGCTTATATTTATGCAGCGGACTGCCTTTCTGGCCAGAGACCGTCT
ACTGAAGTGAAT	CT	AT	0.144199	GCTAGATGCGGTCTCTGCCTGGGCCGGGTAATACCACCAGTCTTACTTGAGATGAGCTCGCCCCAACGAGGCAGGTAGTGCTCAGTATCTCTATCACTGATAGGGATGTCAATCTCTATCACTGATAGGGAACTGAAGTGAATTTGACAGCTAGCTCAGTCCTAGGTATAATGCTAGCAGTGCAGAGAAAATCGGCCAGTTTTCTCTGCCTGCAGTCCGCATGCCGTAGTCTTACTTGGGTTCTAACCTGTTGCCAATATTTATGCAGCGGACTGCCTTTCTGGCCAGAGACCGTCT
CCACGGTTGCAA	AT	AT	0.144058	GCTAGATGCGGTCTCTGCCTGGGCCGGGTAATACCACCTGTATTCCTAGAGATGAGCTCGCCCCAACGAGGCAGGTAGTGCTCAGTATCTCTATCACTGATAGGGATGTCAATCTCTATCACTGATAGGGACCACGGTTGCAATTGACAGCTAGCTCAGTCCTAGGTATAATGCTAGCAGTGCAGAGAAAATCGGCCAGTTTTCTCTGCCTGCAGTCCGCATGCCGTTGTATTCATTGGGTTCTAACCTGTTGCCTATATTTATGCAGCGGACTGCCTTTCTGGCCAGAGACCGTCT
TTACAATGAGTC	CT	TA	0.143721	GCTAGATGCGGTCTCTGCCTGGGCCGGGTAATACCACCTAGAGGGCTCCAGATGAGCTCGCCCCAACGAGGCAGGTAGTGCTCAGTATCTCTATCACTGATAGGGATGTCAATCTCTATCACTGATAGGGATTACAATGAGTCTTGACAGCTAGCTCAGTCCTAGGTATAATGCTAGCAGTGCAGAGAAAATCGGCCAGTTTTCTCTGCCTGCAGTCCGCATGCCGTTAGAGGGCTTGGGTTCTAACCTGTTGCGGTAATTTATGCAGCGGACTGCCTTTCTGGCCAGAGACCGTCT
AATTTCCTACAC	AC	AC	0.143383	GCTAGATGCGGTCTCTGCCTGGGCCGGGTAATACCACCGGCTCCCCTCCAGATGAGCTCGCCCCAACGAGGCAGGTAGTGCTCAGTATCTCTATCACTGATAGGGATGTCAATCTCTATCACTGATAGGGAAATTTCCTACACTTGACAGCTAGCTCAGTCCTAGGTATAATGCTAGCAGTGCAGAGAAAATCGGCCAGTTTTCTCTGCCTGCAGTCCGCATGCCGTGGCTCCCACTGGGTTCTAACCTGTTGCGGGTATTTATGCAGCGGACTGCCTTTCTGGCCAGAGACCGTCT
ACCTAATATAGC	AG	CT	0.142649	GCTAGATGCGGTCTCTGCCTGGGCCGGGTAATACCACCGGACACCCTAGAGATGAGCTCGCCCCAACGAGGCAGGTAGTGCTCAGTATCTCTATCACTGATAGGGATGTCAATCTCTATCACTGATAGGGAACCTAATATAGCTTGACAGCTAGCTCAGTCCTAGGTATAATGCTAGCAGTGCAGAGAAAATCGGCCAGTTTTCTCTGCCTGCAGTCCGCATGCCGTGGACACCAGTGGGTTCTAACCTGTTGCCTAGATTTATGCAGCGGACTGCCTTTCTGGCCAGAGACCGTCT
GGACTTAGGGAG	AA	CT	0.142588	GCTAGATGCGGTCTCTGCCTGGGCCGGGTAATACCACCTGATACCCTACAGATGAGCTCGCCCCAACGAGGCAGGTAGTGCTCAGTATCTCTATCACTGATAGGGATGTCAATCTCTATCACTGATAGGGAGGACTTAGGGAGTTGACAGCTAGCTCAGTCCTAGGTATAATGCTAGCAGTGCAGAGAAAATCGGCCAGTTTTCTCTGCCTGCAGTCCGCATGCCGTTGATACCAATGGGTTCTAACCTGTTGCGTAGATTTATGCAGCGGACTGCCTTTCTGGCCAGAGACCGTCT
CATGTCCATGAG	CT	GG	0.142157	GCTAGATGCGGTCTCTGCCTGGGCCGGGTAATACCACCTAAGAATCTAGAGATGAGCTCGCCCCAACGAGGCAGGTAGTGCTCAGTATCTCTATCACTGATAGGGATGTCAATCTCTATCACTGATAGGGACATGTCCATGAGTTGACAGCTAGCTCAGTCCTAGGTATAATGCTAGCAGTGCAGAGAAAATCGGCCAGTTTTCTCTGCCTGCAGTCCGCATGCCGTTAAGAATCTTGGGTTCTAACCTGTTGCCTCCATTTATGCAGCGGACTGCCTTTCTGGCCAGAGACCGTCT
CGCGGTAGTGTA	AT	AT	0.140841	GCTAGATGCGGTCTCTGCCTGGGCCGGGTAATACCACCTAAGAATCTAGAGATGAGCTCGCCCCAACGAGGCAGGTAGTGCTCAGTATCTCTATCACTGATAGGGATGTCAATCTCTATCACTGATAGGGACGCGGTAGTGTATTGACAGCTAGCTCAGTCCTAGGTATAATGCTAGCAGTGCAGAGAAAATCGGCCAGTTTTCTCTGCCTGCAGTCCGCATGCCGTTAAGAATATTGGGTTCTAACCTGTTGCCTATATTTATGCAGCGGACTGCCTTTCTGGCCAGAGACCGTCT
ACCTGCGATAGC	CA	CT	0.140836	GCTAGATGCGGTCTCTGCCTGGGCCGGGTAATACCACCAAACATGCTAGAGATGAGCTCGCCCCAACGAGGCAGGTAGTGCTCAGTATCTCTATCACTGATAGGGATGTCAATCTCTATCACTGATAGGGAACCTGCGATAGCTTGACAGCTAGCTCAGTCCTAGGTATAATGCTAGCAGTGCAGAGAAAATCGGCCAGTTTTCTCTGCCTGCAGTCCGCATGCCGTAAACATGCATGGGTTCTAACCTGTTGCCTAGATTTATGCAGCGGACTGCCTTTCTGGCCAGAGACCGTCT
ATAGGCGATGAA	TC	TC	0.140677	GCTAGATGCGGTCTCTGCCTGGGCCGGGTAATACCACCTGTATTCCTAGAGATGAGCTCGCCCCAACGAGGCAGGTAGTGCTCAGTATCTCTATCACTGATAGGGATGTCAATCTCTATCACTGATAGGGAATAGGCGATGAATTGACAGCTAGCTCAGTCCTAGGTATAATGCTAGCAGTGCAGAGAAAATCGGCCAGTTTTCTCTGCCTGCAGTCCGCATGCCGTTGTATTCTCTGGGTTCTAACCTGTTGCCTGAATTTATGCAGCGGACTGCCTTTCTGGCCAGAGACCGTCT
AGTACTACTTGA	GG	CT	0.140079	GCTAGATGCGGTCTCTGCCTGGGCCGGGTAATACCACCGCGGGACCTAGAGATGAGCTCGCCCCAACGAGGCAGGTAGTGCTCAGTATCTCTATCACTGATAGGGATGTCAATCTCTATCACTGATAGGGAAGTACTACTTGATTGACAGCTAGCTCAGTCCTAGGTATAATGCTAGCAGTGCAGAGAAAATCGGCCAGTTTTCTCTGCCTGCAGTCCGCATGCCGTGCGGGACGGTGGGTTCTAACCTGTTGCCTAGATTTATGCAGCGGACTGCCTTTCTGGCCAGAGACCGTCT
ATCAAGCCGATC	GG	CT	0.13999	GCTAGATGCGGTCTCTGCCTGGGCCGGGTAATACCACCACGGGACCTCTAGATGAGCTCGCCCCAACGAGGCAGGTAGTGCTCAGTATCTCTATCACTGATAGGGATGTCAATCTCTATCACTGATAGGGAATCAAGCCGATCTTGACAGCTAGCTCAGTCCTAGGTATAATGCTAGCAGTGCAGAGAAAATCGGCCAGTTTTCTCTGCCTGCAGTCCGCATGCCGTACGGGACGGTGGGTTCTAACCTGTTGCAGAGATTTATGCAGCGGACTGCCTTTCTGGCCAGAGACCGTCT
GCATGTGAACAT	CT	TA	0.139449	GCTAGATGCGGTCTCTGCCTGGGCCGGGTAATACCACCGGGCGTGCTAGAGATGAGCTCGCCCCAACGAGGCAGGTAGTGCTCAGTATCTCTATCACTGATAGGGATGTCAATCTCTATCACTGATAGGGAGCATGTGAACATTTGACAGCTAGCTCAGTCCTAGGTATAATGCTAGCAGTGCAGAGAAAATCGGCCAGTTTTCTCTGCCTGCAGTCCGCATGCCGTGGGCGTGCTTGGGTTCTAACCTGTTGCCTTAATTTATGCAGCGGACTGCCTTTCTGGCCAGAGACCGTCT
TGACGCTCTGTC	TA	TA	0.139435	GCTAGATGCGGTCTCTGCCTGGGCCGGGTAATACCACCTCGCGACCTCGAGATGAGCTCGCCCCAACGAGGCAGGTAGTGCTCAGTATCTCTATCACTGATAGGGATGTCAATCTCTATCACTGATAGGGATGACGCTCTGTCTTGACAGCTAGCTCAGTCCTAGGTATAATGCTAGCAGTGCAGAGAAAATCGGCCAGTTTTCTCTGCCTGCAGTCCGCATGCCGTTCGCGACTATGGGTTCTAACCTGTTGCCGTAATTTATGCAGCGGACTGCCTTTCTGGCCAGAGACCGTCT
CTCTGCTTAGTC	CA	CA	0.139218	GCTAGATGCGGTCTCTGCCTGGGCCGGGTAATACCACCTCGCGACCTCGAGATGAGCTCGCCCCAACGAGGCAGGTAGTGCTCAGTATCTCTATCACTGATAGGGATGTCAATCTCTATCACTGATAGGGACTCTGCTTAGTCTTGACAGCTAGCTCAGTCCTAGGTATAATGCTAGCAGTGCAGAGAAAATCGGCCAGTTTTCTCTGCCTGCAGTCCGCATGCCGTTCGCGACCATGGGTTCTAACCTGTTGCCGTGATTTATGCAGCGGACTGCCTTTCTGGCCAGAGACCGTCT
TATAGTCACAGG	AG	CT	0.139155	GCTAGATGCGGTCTCTGCCTGGGCCGGGTAATACCACCCGAGCCCCTCAAGATGAGCTCGCCCCAACGAGGCAGGTAGTGCTCAGTATCTCTATCACTGATAGGGATGTCAATCTCTATCACTGATAGGGATATAGTCACAGGTTGACAGCTAGCTCAGTCCTAGGTATAATGCTAGCAGTGCAGAGAAAATCGGCCAGTTTTCTCTGCCTGCAGTCCGCATGCCGTCGAGCCCAGTGGGTTCTAACCTGTTGCTGAGATTTATGCAGCGGACTGCCTTTCTGGCCAGAGACCGTCT
GTAAGAAACAGT	TC	TC	0.138566	GCTAGATGCGGTCTCTGCCTGGGCCGGGTAATACCACCCGAGCCCCTCAAGATGAGCTCGCCCCAACGAGGCAGGTAGTGCTCAGTATCTCTATCACTGATAGGGATGTCAATCTCTATCACTGATAGGGAGTAAGAAACAGTTTGACAGCTAGCTCAGTCCTAGGTATAATGCTAGCAGTGCAGAGAAAATCGGCCAGTTTTCTCTGCCTGCAGTCCGCATGCCGTCGAGCCCTCTGGGTTCTAACCTGTTGCTGGAATTTATGCAGCGGACTGCCTTTCTGGCCAGAGACCGTCT
TGTGTCCGGTAT	AG	CT	0.138563	GCTAGATGCGGTCTCTGCCTGGGCCGGGTAATACCACCGTCGCCCCTTAAGATGAGCTCGCCCCAACGAGGCAGGTAGTGCTCAGTATCTCTATCACTGATAGGGATGTCAATCTCTATCACTGATAGGGATGTGTCCGGTATTTGACAGCTAGCTCAGTCCTAGGTATAATGCTAGCAGTGCAGAGAAAATCGGCCAGTTTTCTCTGCCTGCAGTCCGCATGCCGTGTCGCCCAGTGGGTTCTAACCTGTTGCTAAGATTTATGCAGCGGACTGCCTTTCTGGCCAGAGACCGTCT
TCTGTGACAAGA	CT	TA	0.138482	GCTAGATGCGGTCTCTGCCTGGGCCGGGTAATACCACCAGGCGGGCTCCAGATGAGCTCGCCCCAACGAGGCAGGTAGTGCTCAGTATCTCTATCACTGATAGGGATGTCAATCTCTATCACTGATAGGGATCTGTGACAAGATTGACAGCTAGCTCAGTCCTAGGTATAATGCTAGCAGTGCAGAGAAAATCGGCCAGTTTTCTCTGCCTGCAGTCCGCATGCCGTAGGCGGGCTTGGGTTCTAACCTGTTGCGGTAATTTATGCAGCGGACTGCCTTTCTGGCCAGAGACCGTCT
CAACAGGAGGAT	CT	TA	0.13846	GCTAGATGCGGTCTCTGCCTGGGCCGGGTAATACCACCTAAGAATCTAGAGATGAGCTCGCCCCAACGAGGCAGGTAGTGCTCAGTATCTCTATCACTGATAGGGATGTCAATCTCTATCACTGATAGGGACAACAGGAGGATTTGACAGCTAGCTCAGTCCTAGGTATAATGCTAGCAGTGCAGAGAAAATCGGCCAGTTTTCTCTGCCTGCAGTCCGCATGCCGTTAAGAATCTTGGGTTCTAACCTGTTGCCTTAATTTATGCAGCGGACTGCCTTTCTGGCCAGAGACCGTCT
CTCCCTTCATGA	CC	CC	0.138227	GCTAGATGCGGTCTCTGCCTGGGCCGGGTAATACCACCGGGCGTGCTAGAGATGAGCTCGCCCCAACGAGGCAGGTAGTGCTCAGTATCTCTATCACTGATAGGGATGTCAATCTCTATCACTGATAGGGACTCCCTTCATGATTGACAGCTAGCTCAGTCCTAGGTATAATGCTAGCAGTGCAGAGAAAATCGGCCAGTTTTCTCTGCCTGCAGTCCGCATGCCGTGGGCGTGCCTGGGTTCTAACCTGTTGCCTGGATTTATGCAGCGGACTGCCTTTCTGGCCAGAGACCGTCT
CTATCTACCTAT	CT	TC	0.13805	GCTAGATGCGGTCTCTGCCTGGGCCGGGTAATACCACCCATATTACTAGAGATGAGCTCGCCCCAACGAGGCAGGTAGTGCTCAGTATCTCTATCACTGATAGGGATGTCAATCTCTATCACTGATAGGGACTATCTACCTATTTGACAGCTAGCTCAGTCCTAGGTATAATGCTAGCAGTGCAGAGAAAATCGGCCAGTTTTCTCTGCCTGCAGTCCGCATGCCGTCATATTACTTGGGTTCTAACCTGTTGCCTGAATTTATGCAGCGGACTGCCTTTCTGGCCAGAGACCGTCT
ATTAACATACCT	CT	TT	0.138016	GCTAGATGCGGTCTCTGCCTGGGCCGGGTAATACCACCGGGAGCCCTCAAGATGAGCTCGCCCCAACGAGGCAGGTAGTGCTCAGTATCTCTATCACTGATAGGGATGTCAATCTCTATCACTGATAGGGAATTAACATACCTTTGACAGCTAGCTCAGTCCTAGGTATAATGCTAGCAGTGCAGAGAAAATCGGCCAGTTTTCTCTGCCTGCAGTCCGCATGCCGTGGGAGCCCTTGGGTTCTAACCTGTTGCTGAAATTTATGCAGCGGACTGCCTTTCTGGCCAGAGACCGTCT
ACTTGGCGAGCT	GA	GA	0.137989	GCTAGATGCGGTCTCTGCCTGGGCCGGGTAATACCACCTGTATTCCTAGAGATGAGCTCGCCCCAACGAGGCAGGTAGTGCTCAGTATCTCTATCACTGATAGGGATGTCAATCTCTATCACTGATAGGGAACTTGGCGAGCTTTGACAGCTAGCTCAGTCCTAGGTATAATGCTAGCAGTGCAGAGAAAATCGGCCAGTTTTCTCTGCCTGCAGTCCGCATGCCGTTGTATTCGATGGGTTCTAACCTGTTGCCTTCATTTATGCAGCGGACTGCCTTTCTGGCCAGAGACCGTCT
GAATAGAGATAT	AT	AT	0.137989	GCTAGATGCGGTCTCTGCCTGGGCCGGGTAATACCACCGGCTCCCCTCCAGATGAGCTCGCCCCAACGAGGCAGGTAGTGCTCAGTATCTCTATCACTGATAGGGATGTCAATCTCTATCACTGATAGGGAGAATAGAGATATTTGACAGCTAGCTCAGTCCTAGGTATAATGCTAGCAGTGCAGAGAAAATCGGCCAGTTTTCTCTGCCTGCAGTCCGCATGCCGTGGCTCCCATTGGGTTCTAACCTGTTGCGGATATTTATGCAGCGGACTGCCTTTCTGGCCAGAGACCGTCT
CTGCCATATCCA	TT	CT	0.137476	GCTAGATGCGGTCTCTGCCTGGGCCGGGTAATACCACCAGTCTTACTTGAGATGAGCTCGCCCCAACGAGGCAGGTAGTGCTCAGTATCTCTATCACTGATAGGGATGTCAATCTCTATCACTGATAGGGACTGCCATATCCATTGACAGCTAGCTCAGTCCTAGGTATAATGCTAGCAGTGCAGAGAAAATCGGCCAGTTTTCTCTGCCTGCAGTCCGCATGCCGTAGTCTTATTTGGGTTCTAACCTGTTGCCAAGATTTATGCAGCGGACTGCCTTTCTGGCCAGAGACCGTCT
AGGTTCCCACTG	TT	CT	0.137359	GCTAGATGCGGTCTCTGCCTGGGCCGGGTAATACCACCGTCGCCCCTTAAGATGAGCTCGCCCCAACGAGGCAGGTAGTGCTCAGTATCTCTATCACTGATAGGGATGTCAATCTCTATCACTGATAGGGAAGGTTCCCACTGTTGACAGCTAGCTCAGTCCTAGGTATAATGCTAGCAGTGCAGAGAAAATCGGCCAGTTTTCTCTGCCTGCAGTCCGCATGCCGTGTCGCCCTTTGGGTTCTAACCTGTTGCTAAGATTTATGCAGCGGACTGCCTTTCTGGCCAGAGACCGTCT
GGAAGACTTTCC	CC	CT	0.137247	GCTAGATGCGGTCTCTGCCTGGGCCGGGTAATACCACCATGTCCCCTGAAGATGAGCTCGCCCCAACGAGGCAGGTAGTGCTCAGTATCTCTATCACTGATAGGGATGTCAATCTCTATCACTGATAGGGAGGAAGACTTTCCTTGACAGCTAGCTCAGTCCTAGGTATAATGCTAGCAGTGCAGAGAAAATCGGCCAGTTTTCTCTGCCTGCAGTCCGCATGCCGTATGTCCCCCTGGGTTCTAACCTGTTGCTCAGATTTATGCAGCGGACTGCCTTTCTGGCCAGAGACCGTCT
ATGTTAGACCGC	CT	TC	0.13722	GCTAGATGCGGTCTCTGCCTGGGCCGGGTAATACCACCTTATAAACTAGAGATGAGCTCGCCCCAACGAGGCAGGTAGTGCTCAGTATCTCTATCACTGATAGGGATGTCAATCTCTATCACTGATAGGGAATGTTAGACCGCTTGACAGCTAGCTCAGTCCTAGGTATAATGCTAGCAGTGCAGAGAAAATCGGCCAGTTTTCTCTGCCTGCAGTCCGCATGCCGTTTATAAACTTGGGTTCTAACCTGTTGCCTGAATTTATGCAGCGGACTGCCTTTCTGGCCAGAGACCGTCT
GCATGCCTCGAT	GC	CT	0.137206	GCTAGATGCGGTCTCTGCCTGGGCCGGGTAATACCACCGCGGGACCTAGAGATGAGCTCGCCCCAACGAGGCAGGTAGTGCTCAGTATCTCTATCACTGATAGGGATGTCAATCTCTATCACTGATAGGGAGCATGCCTCGATTTGACAGCTAGCTCAGTCCTAGGTATAATGCTAGCAGTGCAGAGAAAATCGGCCAGTTTTCTCTGCCTGCAGTCCGCATGCCGTGCGGGACGCTGGGTTCTAACCTGTTGCCTAGATTTATGCAGCGGACTGCCTTTCTGGCCAGAGACCGTCT
TCACCTTACGAA	GC	GC	0.137098	GCTAGATGCGGTCTCTGCCTGGGCCGGGTAATACCACCAGGCCTCCTAGAGATGAGCTCGCCCCAACGAGGCAGGTAGTGCTCAGTATCTCTATCACTGATAGGGATGTCAATCTCTATCACTGATAGGGATCACCTTACGAATTGACAGCTAGCTCAGTCCTAGGTATAATGCTAGCAGTGCAGAGAAAATCGGCCAGTTTTCTCTGCCTGCAGTCCGCATGCCGTAGGCCTCGCTGGGTTCTAACCTGTTGCCTGCATTTATGCAGCGGACTGCCTTTCTGGCCAGAGACCGTCT
ATAAGCTAGTTC	GG	GG	0.137028	GCTAGATGCGGTCTCTGCCTGGGCCGGGTAATACCACCAAACATGCTAGAGATGAGCTCGCCCCAACGAGGCAGGTAGTGCTCAGTATCTCTATCACTGATAGGGATGTCAATCTCTATCACTGATAGGGAATAAGCTAGTTCTTGACAGCTAGCTCAGTCCTAGGTATAATGCTAGCAGTGCAGAGAAAATCGGCCAGTTTTCTCTGCCTGCAGTCCGCATGCCGTAAACATGGGTGGGTTCTAACCTGTTGCCTCCATTTATGCAGCGGACTGCCTTTCTGGCCAGAGACCGTCT
GTATAGCCAAGT	TC	CT	0.136668	GCTAGATGCGGTCTCTGCCTGGGCCGGGTAATACCACCAGGCCTCCTAGAGATGAGCTCGCCCCAACGAGGCAGGTAGTGCTCAGTATCTCTATCACTGATAGGGATGTCAATCTCTATCACTGATAGGGAGTATAGCCAAGTTTGACAGCTAGCTCAGTCCTAGGTATAATGCTAGCAGTGCAGAGAAAATCGGCCAGTTTTCTCTGCCTGCAGTCCGCATGCCGTAGGCCTCTCTGGGTTCTAACCTGTTGCCTAGATTTATGCAGCGGACTGCCTTTCTGGCCAGAGACCGTCT
CGCAATTTCCAT	AC	AC	0.136413	GCTAGATGCGGTCTCTGCCTGGGCCGGGTAATACCACCTGATACCCTACAGATGAGCTCGCCCCAACGAGGCAGGTAGTGCTCAGTATCTCTATCACTGATAGGGATGTCAATCTCTATCACTGATAGGGACGCAATTTCCATTTGACAGCTAGCTCAGTCCTAGGTATAATGCTAGCAGTGCAGAGAAAATCGGCCAGTTTTCTCTGCCTGCAGTCCGCATGCCGTTGATACCACTGGGTTCTAACCTGTTGCGTGTATTTATGCAGCGGACTGCCTTTCTGGCCAGAGACCGTCT
GGTTCGGAAGCA	CT	GG	0.136255	GCTAGATGCGGTCTCTGCCTGGGCCGGGTAATACCACCGAGCCCACTAGAGATGAGCTCGCCCCAACGAGGCAGGTAGTGCTCAGTATCTCTATCACTGATAGGGATGTCAATCTCTATCACTGATAGGGAGGTTCGGAAGCATTGACAGCTAGCTCAGTCCTAGGTATAATGCTAGCAGTGCAGAGAAAATCGGCCAGTTTTCTCTGCCTGCAGTCCGCATGCCGTGAGCCCACTTGGGTTCTAACCTGTTGCCTCCATTTATGCAGCGGACTGCCTTTCTGGCCAGAGACCGTCT
CTAGCTGCAAAG	TA	TA	0.136114	GCTAGATGCGGTCTCTGCCTGGGCCGGGTAATACCACCGAGTCCTCTAGAGATGAGCTCGCCCCAACGAGGCAGGTAGTGCTCAGTATCTCTATCACTGATAGGGATGTCAATCTCTATCACTGATAGGGACTAGCTGCAAAGTTGACAGCTAGCTCAGTCCTAGGTATAATGCTAGCAGTGCAGAGAAAATCGGCCAGTTTTCTCTGCCTGCAGTCCGCATGCCGTGAGTCCTTATGGGTTCTAACCTGTTGCCTTAATTTATGCAGCGGACTGCCTTTCTGGCCAGAGACCGTCT
TTAGATTTCCTA	CT	TA	0.135951	GCTAGATGCGGTCTCTGCCTGGGCCGGGTAATACCACCAGTCTTACTTGAGATGAGCTCGCCCCAACGAGGCAGGTAGTGCTCAGTATCTCTATCACTGATAGGGATGTCAATCTCTATCACTGATAGGGATTAGATTTCCTATTGACAGCTAGCTCAGTCCTAGGTATAATGCTAGCAGTGCAGAGAAAATCGGCCAGTTTTCTCTGCCTGCAGTCCGCATGCCGTAGTCTTACTTGGGTTCTAACCTGTTGCCATAATTTATGCAGCGGACTGCCTTTCTGGCCAGAGACCGTCT
GAGAGAGGGTAA	CG	CG	0.135468	GCTAGATGCGGTCTCTGCCTGGGCCGGGTAATACCACCAAACATGCTAGAGATGAGCTCGCCCCAACGAGGCAGGTAGTGCTCAGTATCTCTATCACTGATAGGGATGTCAATCTCTATCACTGATAGGGAGAGAGAGGGTAATTGACAGCTAGCTCAGTCCTAGGTATAATGCTAGCAGTGCAGAGAAAATCGGCCAGTTTTCTCTGCCTGCAGTCCGCATGCCGTAAACATGCGTGGGTTCTAACCTGTTGCCTCGATTTATGCAGCGGACTGCCTTTCTGGCCAGAGACCGTCT
CCAGTCCCTAGT	AA	CT	0.135009	GCTAGATGCGGTCTCTGCCTGGGCCGGGTAATACCACCGGTGCCCCTCGAGATGAGCTCGCCCCAACGAGGCAGGTAGTGCTCAGTATCTCTATCACTGATAGGGATGTCAATCTCTATCACTGATAGGGACCAGTCCCTAGTTTGACAGCTAGCTCAGTCCTAGGTATAATGCTAGCAGTGCAGAGAAAATCGGCCAGTTTTCTCTGCCTGCAGTCCGCATGCCGTGGTGCCCAATGGGTTCTAACCTGTTGCCGAGATTTATGCAGCGGACTGCCTTTCTGGCCAGAGACCGTCT
GATAGACCCATA	TC	TC	0.134823	GCTAGATGCGGTCTCTGCCTGGGCCGGGTAATACCACCGCGGGACCTAGAGATGAGCTCGCCCCAACGAGGCAGGTAGTGCTCAGTATCTCTATCACTGATAGGGATGTCAATCTCTATCACTGATAGGGAGATAGACCCATATTGACAGCTAGCTCAGTCCTAGGTATAATGCTAGCAGTGCAGAGAAAATCGGCCAGTTTTCTCTGCCTGCAGTCCGCATGCCGTGCGGGACTCTGGGTTCTAACCTGTTGCCTGAATTTATGCAGCGGACTGCCTTTCTGGCCAGAGACCGTCT
CTGGGTACCCTA	CT	GT	0.134822	GCTAGATGCGGTCTCTGCCTGGGCCGGGTAATACCACCGGGCGGACTCCAGATGAGCTCGCCCCAACGAGGCAGGTAGTGCTCAGTATCTCTATCACTGATAGGGATGTCAATCTCTATCACTGATAGGGACTGGGTACCCTATTGACAGCTAGCTCAGTCCTAGGTATAATGCTAGCAGTGCAGAGAAAATCGGCCAGTTTTCTCTGCCTGCAGTCCGCATGCCGTGGGCGGACTTGGGTTCTAACCTGTTGCGGACATTTATGCAGCGGACTGCCTTTCTGGCCAGAGACCGTCT
AGGAGTTCGAAC	AC	CT	0.134572	GCTAGATGCGGTCTCTGCCTGGGCCGGGTAATACCACCGAGCCCACTAGAGATGAGCTCGCCCCAACGAGGCAGGTAGTGCTCAGTATCTCTATCACTGATAGGGATGTCAATCTCTATCACTGATAGGGAAGGAGTTCGAACTTGACAGCTAGCTCAGTCCTAGGTATAATGCTAGCAGTGCAGAGAAAATCGGCCAGTTTTCTCTGCCTGCAGTCCGCATGCCGTGAGCCCAACTGGGTTCTAACCTGTTGCCTAGATTTATGCAGCGGACTGCCTTTCTGGCCAGAGACCGTCT
GCCTTGTAACAC	AC	CT	0.134522	GCTAGATGCGGTCTCTGCCTGGGCCGGGTAATACCACCTGATACCCTACAGATGAGCTCGCCCCAACGAGGCAGGTAGTGCTCAGTATCTCTATCACTGATAGGGATGTCAATCTCTATCACTGATAGGGAGCCTTGTAACACTTGACAGCTAGCTCAGTCCTAGGTATAATGCTAGCAGTGCAGAGAAAATCGGCCAGTTTTCTCTGCCTGCAGTCCGCATGCCGTTGATACCACTGGGTTCTAACCTGTTGCGTAGATTTATGCAGCGGACTGCCTTTCTGGCCAGAGACCGTCT
TCCTACCAAGGT	TG	CT	0.134335	GCTAGATGCGGTCTCTGCCTGGGCCGGGTAATACCACCCGAGCCCCTCAAGATGAGCTCGCCCCAACGAGGCAGGTAGTGCTCAGTATCTCTATCACTGATAGGGATGTCAATCTCTATCACTGATAGGGATCCTACCAAGGTTTGACAGCTAGCTCAGTCCTAGGTATAATGCTAGCAGTGCAGAGAAAATCGGCCAGTTTTCTCTGCCTGCAGTCCGCATGCCGTCGAGCCCTGTGGGTTCTAACCTGTTGCTGAGATTTATGCAGCGGACTGCCTTTCTGGCCAGAGACCGTCT
CGACTAGTTCTC	AT	AT	0.133918	GCTAGATGCGGTCTCTGCCTGGGCCGGGTAATACCACCACGGGACCTCTAGATGAGCTCGCCCCAACGAGGCAGGTAGTGCTCAGTATCTCTATCACTGATAGGGATGTCAATCTCTATCACTGATAGGGACGACTAGTTCTCTTGACAGCTAGCTCAGTCCTAGGTATAATGCTAGCAGTGCAGAGAAAATCGGCCAGTTTTCTCTGCCTGCAGTCCGCATGCCGTACGGGACATTGGGTTCTAACCTGTTGCAGATATTTATGCAGCGGACTGCCTTTCTGGCCAGAGACCGTCT
TCAAAGTGCGAA	AA	AA	0.133916	GCTAGATGCGGTCTCTGCCTGGGCCGGGTAATACCACCCGCGCCCCTCCAGATGAGCTCGCCCCAACGAGGCAGGTAGTGCTCAGTATCTCTATCACTGATAGGGATGTCAATCTCTATCACTGATAGGGATCAAAGTGCGAATTGACAGCTAGCTCAGTCCTAGGTATAATGCTAGCAGTGCAGAGAAAATCGGCCAGTTTTCTCTGCCTGCAGTCCGCATGCCGTCGCGCCCAATGGGTTCTAACCTGTTGCGGTTATTTATGCAGCGGACTGCCTTTCTGGCCAGAGACCGTCT
GTTCAGGTGGTA	AC	CT	0.133913	GCTAGATGCGGTCTCTGCCTGGGCCGGGTAATACCACCAGGCCTCCTAGAGATGAGCTCGCCCCAACGAGGCAGGTAGTGCTCAGTATCTCTATCACTGATAGGGATGTCAATCTCTATCACTGATAGGGAGTTCAGGTGGTATTGACAGCTAGCTCAGTCCTAGGTATAATGCTAGCAGTGCAGAGAAAATCGGCCAGTTTTCTCTGCCTGCAGTCCGCATGCCGTAGGCCTCACTGGGTTCTAACCTGTTGCCTAGATTTATGCAGCGGACTGCCTTTCTGGCCAGAGACCGTCT
AGTTGAATCCAT	GA	GA	0.133682	GCTAGATGCGGTCTCTGCCTGGGCCGGGTAATACCACCGGTGCCCCTCGAGATGAGCTCGCCCCAACGAGGCAGGTAGTGCTCAGTATCTCTATCACTGATAGGGATGTCAATCTCTATCACTGATAGGGAAGTTGAATCCATTTGACAGCTAGCTCAGTCCTAGGTATAATGCTAGCAGTGCAGAGAAAATCGGCCAGTTTTCTCTGCCTGCAGTCCGCATGCCGTGGTGCCCGATGGGTTCTAACCTGTTGCCGTCATTTATGCAGCGGACTGCCTTTCTGGCCAGAGACCGTCT
GACGCACACAAC	CT	GC	0.133354	GCTAGATGCGGTCTCTGCCTGGGCCGGGTAATACCACCTGTATTCCTAGAGATGAGCTCGCCCCAACGAGGCAGGTAGTGCTCAGTATCTCTATCACTGATAGGGATGTCAATCTCTATCACTGATAGGGAGACGCACACAACTTGACAGCTAGCTCAGTCCTAGGTATAATGCTAGCAGTGCAGAGAAAATCGGCCAGTTTTCTCTGCCTGCAGTCCGCATGCCGTTGTATTCCTTGGGTTCTAACCTGTTGCCTGCATTTATGCAGCGGACTGCCTTTCTGGCCAGAGACCGTCT
CTCCACGTCAAC	CT	AT	0.133352	GCTAGATGCGGTCTCTGCCTGGGCCGGGTAATACCACCCGGTCCCCTTGAGATGAGCTCGCCCCAACGAGGCAGGTAGTGCTCAGTATCTCTATCACTGATAGGGATGTCAATCTCTATCACTGATAGGGACTCCACGTCAACTTGACAGCTAGCTCAGTCCTAGGTATAATGCTAGCAGTGCAGAGAAAATCGGCCAGTTTTCTCTGCCTGCAGTCCGCATGCCGTCGGTCCCCTTGGGTTCTAACCTGTTGCCAATATTTATGCAGCGGACTGCCTTTCTGGCCAGAGACCGTCT
CAATATTAACGA	AA	AA	0.133079	GCTAGATGCGGTCTCTGCCTGGGCCGGGTAATACCACCAAACATGCTAGAGATGAGCTCGCCCCAACGAGGCAGGTAGTGCTCAGTATCTCTATCACTGATAGGGATGTCAATCTCTATCACTGATAGGGACAATATTAACGATTGACAGCTAGCTCAGTCCTAGGTATAATGCTAGCAGTGCAGAGAAAATCGGCCAGTTTTCTCTGCCTGCAGTCCGCATGCCGTAAACATGAATGGGTTCTAACCTGTTGCCTTTATTTATGCAGCGGACTGCCTTTCTGGCCAGAGACCGTCT
CTGATAAAGGCA	AA	AA	0.133077	GCTAGATGCGGTCTCTGCCTGGGCCGGGTAATACCACCATGTCCCCTGAAGATGAGCTCGCCCCAACGAGGCAGGTAGTGCTCAGTATCTCTATCACTGATAGGGATGTCAATCTCTATCACTGATAGGGACTGATAAAGGCATTGACAGCTAGCTCAGTCCTAGGTATAATGCTAGCAGTGCAGAGAAAATCGGCCAGTTTTCTCTGCCTGCAGTCCGCATGCCGTATGTCCCAATGGGTTCTAACCTGTTGCTCTTATTTATGCAGCGGACTGCCTTTCTGGCCAGAGACCGTCT
TTCCACTGGTGG	GA	GA	0.132897	GCTAGATGCGGTCTCTGCCTGGGCCGGGTAATACCACCAGGCGGGCTCCAGATGAGCTCGCCCCAACGAGGCAGGTAGTGCTCAGTATCTCTATCACTGATAGGGATGTCAATCTCTATCACTGATAGGGATTCCACTGGTGGTTGACAGCTAGCTCAGTCCTAGGTATAATGCTAGCAGTGCAGAGAAAATCGGCCAGTTTTCTCTGCCTGCAGTCCGCATGCCGTAGGCGGGGATGGGTTCTAACCTGTTGCGGTCATTTATGCAGCGGACTGCCTTTCTGGCCAGAGACCGTCT
ACGACGAGCCTA	CT	AG	0.132496	GCTAGATGCGGTCTCTGCCTGGGCCGGGTAATACCACCTGATACCCTACAGATGAGCTCGCCCCAACGAGGCAGGTAGTGCTCAGTATCTCTATCACTGATAGGGATGTCAATCTCTATCACTGATAGGGAACGACGAGCCTATTGACAGCTAGCTCAGTCCTAGGTATAATGCTAGCAGTGCAGAGAAAATCGGCCAGTTTTCTCTGCCTGCAGTCCGCATGCCGTTGATACCCTTGGGTTCTAACCTGTTGCGTCTATTTATGCAGCGGACTGCCTTTCTGGCCAGAGACCGTCT
AGCTGATACCCA	CC	CC	0.132381	GCTAGATGCGGTCTCTGCCTGGGCCGGGTAATACCACCTAGAGGGCTCCAGATGAGCTCGCCCCAACGAGGCAGGTAGTGCTCAGTATCTCTATCACTGATAGGGATGTCAATCTCTATCACTGATAGGGAAGCTGATACCCATTGACAGCTAGCTCAGTCCTAGGTATAATGCTAGCAGTGCAGAGAAAATCGGCCAGTTTTCTCTGCCTGCAGTCCGCATGCCGTTAGAGGGCCTGGGTTCTAACCTGTTGCGGGGATTTATGCAGCGGACTGCCTTTCTGGCCAGAGACCGTCT
AGACAAGGTGGA	CC	CC	0.131973	GCTAGATGCGGTCTCTGCCTGGGCCGGGTAATACCACCGGGCGGACTCCAGATGAGCTCGCCCCAACGAGGCAGGTAGTGCTCAGTATCTCTATCACTGATAGGGATGTCAATCTCTATCACTGATAGGGAAGACAAGGTGGATTGACAGCTAGCTCAGTCCTAGGTATAATGCTAGCAGTGCAGAGAAAATCGGCCAGTTTTCTCTGCCTGCAGTCCGCATGCCGTGGGCGGACCTGGGTTCTAACCTGTTGCGGGGATTTATGCAGCGGACTGCCTTTCTGGCCAGAGACCGTCT
AGCACTTCCTTG	AC	CT	0.13134	GCTAGATGCGGTCTCTGCCTGGGCCGGGTAATACCACCGCGCGACCTAAAGATGAGCTCGCCCCAACGAGGCAGGTAGTGCTCAGTATCTCTATCACTGATAGGGATGTCAATCTCTATCACTGATAGGGAAGCACTTCCTTGTTGACAGCTAGCTCAGTCCTAGGTATAATGCTAGCAGTGCAGAGAAAATCGGCCAGTTTTCTCTGCCTGCAGTCCGCATGCCGTGCGCGACACTGGGTTCTAACCTGTTGCTTAGATTTATGCAGCGGACTGCCTTTCTGGCCAGAGACCGTCT
CGTTTCACATAC	CT	AT	0.13132	GCTAGATGCGGTCTCTGCCTGGGCCGGGTAATACCACCTCTACCCCTCAAGATGAGCTCGCCCCAACGAGGCAGGTAGTGCTCAGTATCTCTATCACTGATAGGGATGTCAATCTCTATCACTGATAGGGACGTTTCACATACTTGACAGCTAGCTCAGTCCTAGGTATAATGCTAGCAGTGCAGAGAAAATCGGCCAGTTTTCTCTGCCTGCAGTCCGCATGCCGTTCTACCCCTTGGGTTCTAACCTGTTGCTGATATTTATGCAGCGGACTGCCTTTCTGGCCAGAGACCGTCT
GTACCAGATGTG	CT	CT	0.131117	GCTAGATGCGGTCTCTGCCTGGGCCGGGTAATACCACCCGCGCCCCTCCAGATGAGCTCGCCCCAACGAGGCAGGTAGTGCTCAGTATCTCTATCACTGATAGGGATGTCAATCTCTATCACTGATAGGGAGTACCAGATGTGTTGACAGCTAGCTCAGTCCTAGGTATAATGCTAGCAGTGCAGAGAAAATCGGCCAGTTTTCTCTGCCTGCAGTCCGCATGCCGTCGCGCCCCTTGGGTTCTAACCTGTTGCGGAGATTTATGCAGCGGACTGCCTTTCTGGCCAGAGACCGTCT
GTTCTGGAGTTA	CT	GC	0.131095	GCTAGATGCGGTCTCTGCCTGGGCCGGGTAATACCACCGGGCGGACTCCAGATGAGCTCGCCCCAACGAGGCAGGTAGTGCTCAGTATCTCTATCACTGATAGGGATGTCAATCTCTATCACTGATAGGGAGTTCTGGAGTTATTGACAGCTAGCTCAGTCCTAGGTATAATGCTAGCAGTGCAGAGAAAATCGGCCAGTTTTCTCTGCCTGCAGTCCGCATGCCGTGGGCGGACTTGGGTTCTAACCTGTTGCGGGCATTTATGCAGCGGACTGCCTTTCTGGCCAGAGACCGTCT
CTGCCTACAGGA	AA	CT	0.130943	GCTAGATGCGGTCTCTGCCTGGGCCGGGTAATACCACCGGGCGGACTCCAGATGAGCTCGCCCCAACGAGGCAGGTAGTGCTCAGTATCTCTATCACTGATAGGGATGTCAATCTCTATCACTGATAGGGACTGCCTACAGGATTGACAGCTAGCTCAGTCCTAGGTATAATGCTAGCAGTGCAGAGAAAATCGGCCAGTTTTCTCTGCCTGCAGTCCGCATGCCGTGGGCGGAAATGGGTTCTAACCTGTTGCGGAGATTTATGCAGCGGACTGCCTTTCTGGCCAGAGACCGTCT
GGCATGTGTGCT	CT	GG	0.130829	GCTAGATGCGGTCTCTGCCTGGGCCGGGTAATACCACCGGCTCCCCTCCAGATGAGCTCGCCCCAACGAGGCAGGTAGTGCTCAGTATCTCTATCACTGATAGGGATGTCAATCTCTATCACTGATAGGGAGGCATGTGTGCTTTGACAGCTAGCTCAGTCCTAGGTATAATGCTAGCAGTGCAGAGAAAATCGGCCAGTTTTCTCTGCCTGCAGTCCGCATGCCGTGGCTCCCCTTGGGTTCTAACCTGTTGCGGCCATTTATGCAGCGGACTGCCTTTCTGGCCAGAGACCGTCT
TCCGATAAATAA	AG	AG	0.130266	GCTAGATGCGGTCTCTGCCTGGGCCGGGTAATACCACCAAACAGTCTAGAGATGAGCTCGCCCCAACGAGGCAGGTAGTGCTCAGTATCTCTATCACTGATAGGGATGTCAATCTCTATCACTGATAGGGATCCGATAAATAATTGACAGCTAGCTCAGTCCTAGGTATAATGCTAGCAGTGCAGAGAAAATCGGCCAGTTTTCTCTGCCTGCAGTCCGCATGCCGTAAACAGTAGTGGGTTCTAACCTGTTGCCTCTATTTATGCAGCGGACTGCCTTTCTGGCCAGAGACCGTCT
GTTGATGACACT	CT	GC	0.130067	GCTAGATGCGGTCTCTGCCTGGGCCGGGTAATACCACCAGTCTTACTTGAGATGAGCTCGCCCCAACGAGGCAGGTAGTGCTCAGTATCTCTATCACTGATAGGGATGTCAATCTCTATCACTGATAGGGAGTTGATGACACTTTGACAGCTAGCTCAGTCCTAGGTATAATGCTAGCAGTGCAGAGAAAATCGGCCAGTTTTCTCTGCCTGCAGTCCGCATGCCGTAGTCTTACTTGGGTTCTAACCTGTTGCCAGCATTTATGCAGCGGACTGCCTTTCTGGCCAGAGACCGTCT
TTCAGTATAAAC	CT	GT	0.129714	GCTAGATGCGGTCTCTGCCTGGGCCGGGTAATACCACCAGGCGGGCTCCAGATGAGCTCGCCCCAACGAGGCAGGTAGTGCTCAGTATCTCTATCACTGATAGGGATGTCAATCTCTATCACTGATAGGGATTCAGTATAAACTTGACAGCTAGCTCAGTCCTAGGTATAATGCTAGCAGTGCAGAGAAAATCGGCCAGTTTTCTCTGCCTGCAGTCCGCATGCCGTAGGCGGGCTTGGGTTCTAACCTGTTGCGGACATTTATGCAGCGGACTGCCTTTCTGGCCAGAGACCGTCT
GAGGTACGTGAT	TT	CT	0.129523	GCTAGATGCGGTCTCTGCCTGGGCCGGGTAATACCACCGCGGGACCTAGAGATGAGCTCGCCCCAACGAGGCAGGTAGTGCTCAGTATCTCTATCACTGATAGGGATGTCAATCTCTATCACTGATAGGGAGAGGTACGTGATTTGACAGCTAGCTCAGTCCTAGGTATAATGCTAGCAGTGCAGAGAAAATCGGCCAGTTTTCTCTGCCTGCAGTCCGCATGCCGTGCGGGACTTTGGGTTCTAACCTGTTGCCTAGATTTATGCAGCGGACTGCCTTTCTGGCCAGAGACCGTCT
TGCTGCCTTACC	CT	CT	0.129494	GCTAGATGCGGTCTCTGCCTGGGCCGGGTAATACCACCTGTATTCCTAGAGATGAGCTCGCCCCAACGAGGCAGGTAGTGCTCAGTATCTCTATCACTGATAGGGATGTCAATCTCTATCACTGATAGGGATGCTGCCTTACCTTGACAGCTAGCTCAGTCCTAGGTATAATGCTAGCAGTGCAGAGAAAATCGGCCAGTTTTCTCTGCCTGCAGTCCGCATGCCGTTGTATTCCTTGGGTTCTAACCTGTTGCCTAGATTTATGCAGCGGACTGCCTTTCTGGCCAGAGACCGTCT
AGGCCTCAACTA	CT	AC	0.129393	GCTAGATGCGGTCTCTGCCTGGGCCGGGTAATACCACCTCGCGACCTCGAGATGAGCTCGCCCCAACGAGGCAGGTAGTGCTCAGTATCTCTATCACTGATAGGGATGTCAATCTCTATCACTGATAGGGAAGGCCTCAACTATTGACAGCTAGCTCAGTCCTAGGTATAATGCTAGCAGTGCAGAGAAAATCGGCCAGTTTTCTCTGCCTGCAGTCCGCATGCCGTTCGCGACCTTGGGTTCTAACCTGTTGCCGGTATTTATGCAGCGGACTGCCTTTCTGGCCAGAGACCGTCT
CCTAATTCCTAT	CT	CC	0.129214	GCTAGATGCGGTCTCTGCCTGGGCCGGGTAATACCACCCGGTCCCCTTGAGATGAGCTCGCCCCAACGAGGCAGGTAGTGCTCAGTATCTCTATCACTGATAGGGATGTCAATCTCTATCACTGATAGGGACCTAATTCCTATTTGACAGCTAGCTCAGTCCTAGGTATAATGCTAGCAGTGCAGAGAAAATCGGCCAGTTTTCTCTGCCTGCAGTCCGCATGCCGTCGGTCCCCTTGGGTTCTAACCTGTTGCCAGGATTTATGCAGCGGACTGCCTTTCTGGCCAGAGACCGTCT
ATGGAAACGAGT	CT	GC	0.128922	GCTAGATGCGGTCTCTGCCTGGGCCGGGTAATACCACCTCTACCCCTCAAGATGAGCTCGCCCCAACGAGGCAGGTAGTGCTCAGTATCTCTATCACTGATAGGGATGTCAATCTCTATCACTGATAGGGAATGGAAACGAGTTTGACAGCTAGCTCAGTCCTAGGTATAATGCTAGCAGTGCAGAGAAAATCGGCCAGTTTTCTCTGCCTGCAGTCCGCATGCCGTTCTACCCCTTGGGTTCTAACCTGTTGCTGGCATTTATGCAGCGGACTGCCTTTCTGGCCAGAGACCGTCT
CCAAACGCTGAA	AC	AC	0.128872	GCTAGATGCGGTCTCTGCCTGGGCCGGGTAATACCACCAGTCTTACTTGAGATGAGCTCGCCCCAACGAGGCAGGTAGTGCTCAGTATCTCTATCACTGATAGGGATGTCAATCTCTATCACTGATAGGGACCAAACGCTGAATTGACAGCTAGCTCAGTCCTAGGTATAATGCTAGCAGTGCAGAGAAAATCGGCCAGTTTTCTCTGCCTGCAGTCCGCATGCCGTAGTCTTAACTGGGTTCTAACCTGTTGCCAGTATTTATGCAGCGGACTGCCTTTCTGGCCAGAGACCGTCT
TCTTGTGAGTAG	CT	AT	0.128493	GCTAGATGCGGTCTCTGCCTGGGCCGGGTAATACCACCATGCTTTCTAGAGATGAGCTCGCCCCAACGAGGCAGGTAGTGCTCAGTATCTCTATCACTGATAGGGATGTCAATCTCTATCACTGATAGGGATCTTGTGAGTAGTTGACAGCTAGCTCAGTCCTAGGTATAATGCTAGCAGTGCAGAGAAAATCGGCCAGTTTTCTCTGCCTGCAGTCCGCATGCCGTATGCTTTCTTGGGTTCTAACCTGTTGCCTATATTTATGCAGCGGACTGCCTTTCTGGCCAGAGACCGTCT
CGCGTTACGTGT	GT	GT	0.128374	GCTAGATGCGGTCTCTGCCTGGGCCGGGTAATACCACCTAAGAATCTAGAGATGAGCTCGCCCCAACGAGGCAGGTAGTGCTCAGTATCTCTATCACTGATAGGGATGTCAATCTCTATCACTGATAGGGACGCGTTACGTGTTTGACAGCTAGCTCAGTCCTAGGTATAATGCTAGCAGTGCAGAGAAAATCGGCCAGTTTTCTCTGCCTGCAGTCCGCATGCCGTTAAGAATGTTGGGTTCTAACCTGTTGCCTACATTTATGCAGCGGACTGCCTTTCTGGCCAGAGACCGTCT
CCAATTCGTGTG	CA	CA	0.128354	GCTAGATGCGGTCTCTGCCTGGGCCGGGTAATACCACCAGGCGGTCTAAAGATGAGCTCGCCCCAACGAGGCAGGTAGTGCTCAGTATCTCTATCACTGATAGGGATGTCAATCTCTATCACTGATAGGGACCAATTCGTGTGTTGACAGCTAGCTCAGTCCTAGGTATAATGCTAGCAGTGCAGAGAAAATCGGCCAGTTTTCTCTGCCTGCAGTCCGCATGCCGTAGGCGGTCATGGGTTCTAACCTGTTGCTTTGATTTATGCAGCGGACTGCCTTTCTGGCCAGAGACCGTCT
TGCAAGACATAC	CT	CG	0.128062	GCTAGATGCGGTCTCTGCCTGGGCCGGGTAATACCACCGAGGCCTCTTGAGATGAGCTCGCCCCAACGAGGCAGGTAGTGCTCAGTATCTCTATCACTGATAGGGATGTCAATCTCTATCACTGATAGGGATGCAAGACATACTTGACAGCTAGCTCAGTCCTAGGTATAATGCTAGCAGTGCAGAGAAAATCGGCCAGTTTTCTCTGCCTGCAGTCCGCATGCCGTGAGGCCTCTTGGGTTCTAACCTGTTGCCACGATTTATGCAGCGGACTGCCTTTCTGGCCAGAGACCGTCT
CGAGCGATTGCA	CC	CC	0.127933	GCTAGATGCGGTCTCTGCCTGGGCCGGGTAATACCACCGGACACCCTAGAGATGAGCTCGCCCCAACGAGGCAGGTAGTGCTCAGTATCTCTATCACTGATAGGGATGTCAATCTCTATCACTGATAGGGACGAGCGATTGCATTGACAGCTAGCTCAGTCCTAGGTATAATGCTAGCAGTGCAGAGAAAATCGGCCAGTTTTCTCTGCCTGCAGTCCGCATGCCGTGGACACCCCTGGGTTCTAACCTGTTGCCTGGATTTATGCAGCGGACTGCCTTTCTGGCCAGAGACCGTCT
AGTTCTAGACCA	AG	AG	0.127898	GCTAGATGCGGTCTCTGCCTGGGCCGGGTAATACCACCTCGCGACCTCGAGATGAGCTCGCCCCAACGAGGCAGGTAGTGCTCAGTATCTCTATCACTGATAGGGATGTCAATCTCTATCACTGATAGGGAAGTTCTAGACCATTGACAGCTAGCTCAGTCCTAGGTATAATGCTAGCAGTGCAGAGAAAATCGGCCAGTTTTCTCTGCCTGCAGTCCGCATGCCGTTCGCGACAGTGGGTTCTAACCTGTTGCCGCTATTTATGCAGCGGACTGCCTTTCTGGCCAGAGACCGTCT
AACGTACTCATC	CA	CA	0.127712	GCTAGATGCGGTCTCTGCCTGGGCCGGGTAATACCACCAGGCCTCCTAGAGATGAGCTCGCCCCAACGAGGCAGGTAGTGCTCAGTATCTCTATCACTGATAGGGATGTCAATCTCTATCACTGATAGGGAAACGTACTCATCTTGACAGCTAGCTCAGTCCTAGGTATAATGCTAGCAGTGCAGAGAAAATCGGCCAGTTTTCTCTGCCTGCAGTCCGCATGCCGTAGGCCTCCATGGGTTCTAACCTGTTGCCTTGATTTATGCAGCGGACTGCCTTTCTGGCCAGAGACCGTCT
ACCAATTTGCGT	TT	CT	0.12734	GCTAGATGCGGTCTCTGCCTGGGCCGGGTAATACCACCCGCGCCCCTCCAGATGAGCTCGCCCCAACGAGGCAGGTAGTGCTCAGTATCTCTATCACTGATAGGGATGTCAATCTCTATCACTGATAGGGAACCAATTTGCGTTTGACAGCTAGCTCAGTCCTAGGTATAATGCTAGCAGTGCAGAGAAAATCGGCCAGTTTTCTCTGCCTGCAGTCCGCATGCCGTCGCGCCCTTTGGGTTCTAACCTGTTGCGGAGATTTATGCAGCGGACTGCCTTTCTGGCCAGAGACCGTCT
ATCCACTGTGTA	GT	CT	0.126966	GCTAGATGCGGTCTCTGCCTGGGCCGGGTAATACCACCTAAGAATCTAGAGATGAGCTCGCCCCAACGAGGCAGGTAGTGCTCAGTATCTCTATCACTGATAGGGATGTCAATCTCTATCACTGATAGGGAATCCACTGTGTATTGACAGCTAGCTCAGTCCTAGGTATAATGCTAGCAGTGCAGAGAAAATCGGCCAGTTTTCTCTGCCTGCAGTCCGCATGCCGTTAAGAATGTTGGGTTCTAACCTGTTGCCTAGATTTATGCAGCGGACTGCCTTTCTGGCCAGAGACCGTCT
TAATTAATGGCC	CT	AC	0.126818	GCTAGATGCGGTCTCTGCCTGGGCCGGGTAATACCACCAGGCGGTCTAAAGATGAGCTCGCCCCAACGAGGCAGGTAGTGCTCAGTATCTCTATCACTGATAGGGATGTCAATCTCTATCACTGATAGGGATAATTAATGGCCTTGACAGCTAGCTCAGTCCTAGGTATAATGCTAGCAGTGCAGAGAAAATCGGCCAGTTTTCTCTGCCTGCAGTCCGCATGCCGTAGGCGGTCTTGGGTTCTAACCTGTTGCTTGTATTTATGCAGCGGACTGCCTTTCTGGCCAGAGACCGTCT
TCCATTTCCCAT	AT	CT	0.126779	GCTAGATGCGGTCTCTGCCTGGGCCGGGTAATACCACCAGGCGGTCTAAAGATGAGCTCGCCCCAACGAGGCAGGTAGTGCTCAGTATCTCTATCACTGATAGGGATGTCAATCTCTATCACTGATAGGGATCCATTTCCCATTTGACAGCTAGCTCAGTCCTAGGTATAATGCTAGCAGTGCAGAGAAAATCGGCCAGTTTTCTCTGCCTGCAGTCCGCATGCCGTAGGCGGTATTGGGTTCTAACCTGTTGCTTAGATTTATGCAGCGGACTGCCTTTCTGGCCAGAGACCGTCT
ATGGTTCAGCGT	TC	CT	0.126709	GCTAGATGCGGTCTCTGCCTGGGCCGGGTAATACCACCCATATTACTAGAGATGAGCTCGCCCCAACGAGGCAGGTAGTGCTCAGTATCTCTATCACTGATAGGGATGTCAATCTCTATCACTGATAGGGAATGGTTCAGCGTTTGACAGCTAGCTCAGTCCTAGGTATAATGCTAGCAGTGCAGAGAAAATCGGCCAGTTTTCTCTGCCTGCAGTCCGCATGCCGTCATATTATCTGGGTTCTAACCTGTTGCCTAGATTTATGCAGCGGACTGCCTTTCTGGCCAGAGACCGTCT
TTCCGGAAAGAC	CA	CA	0.126533	GCTAGATGCGGTCTCTGCCTGGGCCGGGTAATACCACCACGGGACCTCTAGATGAGCTCGCCCCAACGAGGCAGGTAGTGCTCAGTATCTCTATCACTGATAGGGATGTCAATCTCTATCACTGATAGGGATTCCGGAAAGACTTGACAGCTAGCTCAGTCCTAGGTATAATGCTAGCAGTGCAGAGAAAATCGGCCAGTTTTCTCTGCCTGCAGTCCGCATGCCGTACGGGACCATGGGTTCTAACCTGTTGCAGTGATTTATGCAGCGGACTGCCTTTCTGGCCAGAGACCGTCT
GATCCAACTAGC	CT	GG	0.126508	GCTAGATGCGGTCTCTGCCTGGGCCGGGTAATACCACCATGCTTTCTAGAGATGAGCTCGCCCCAACGAGGCAGGTAGTGCTCAGTATCTCTATCACTGATAGGGATGTCAATCTCTATCACTGATAGGGAGATCCAACTAGCTTGACAGCTAGCTCAGTCCTAGGTATAATGCTAGCAGTGCAGAGAAAATCGGCCAGTTTTCTCTGCCTGCAGTCCGCATGCCGTATGCTTTCTTGGGTTCTAACCTGTTGCCTCCATTTATGCAGCGGACTGCCTTTCTGGCCAGAGACCGTCT
TCGGTATCAAGT	CC	CC	0.126404	GCTAGATGCGGTCTCTGCCTGGGCCGGGTAATACCACCAGGCGGGCTCCAGATGAGCTCGCCCCAACGAGGCAGGTAGTGCTCAGTATCTCTATCACTGATAGGGATGTCAATCTCTATCACTGATAGGGATCGGTATCAAGTTTGACAGCTAGCTCAGTCCTAGGTATAATGCTAGCAGTGCAGAGAAAATCGGCCAGTTTTCTCTGCCTGCAGTCCGCATGCCGTAGGCGGGCCTGGGTTCTAACCTGTTGCGGGGATTTATGCAGCGGACTGCCTTTCTGGCCAGAGACCGTCT
GTGCTCCAAAAG	CA	CT	0.126354	GCTAGATGCGGTCTCTGCCTGGGCCGGGTAATACCACCCATATTACTAGAGATGAGCTCGCCCCAACGAGGCAGGTAGTGCTCAGTATCTCTATCACTGATAGGGATGTCAATCTCTATCACTGATAGGGAGTGCTCCAAAAGTTGACAGCTAGCTCAGTCCTAGGTATAATGCTAGCAGTGCAGAGAAAATCGGCCAGTTTTCTCTGCCTGCAGTCCGCATGCCGTCATATTACATGGGTTCTAACCTGTTGCCTAGATTTATGCAGCGGACTGCCTTTCTGGCCAGAGACCGTCT
CCAGTACTCTTA	CT	AC	0.125759	GCTAGATGCGGTCTCTGCCTGGGCCGGGTAATACCACCAGGAGGTCTAGAGATGAGCTCGCCCCAACGAGGCAGGTAGTGCTCAGTATCTCTATCACTGATAGGGATGTCAATCTCTATCACTGATAGGGACCAGTACTCTTATTGACAGCTAGCTCAGTCCTAGGTATAATGCTAGCAGTGCAGAGAAAATCGGCCAGTTTTCTCTGCCTGCAGTCCGCATGCCGTAGGAGGTCTTGGGTTCTAACCTGTTGCCTGTATTTATGCAGCGGACTGCCTTTCTGGCCAGAGACCGTCT
GTCTCATAGACT	CT	CA	0.125549	GCTAGATGCGGTCTCTGCCTGGGCCGGGTAATACCACCGGTGCCCCTCGAGATGAGCTCGCCCCAACGAGGCAGGTAGTGCTCAGTATCTCTATCACTGATAGGGATGTCAATCTCTATCACTGATAGGGAGTCTCATAGACTTTGACAGCTAGCTCAGTCCTAGGTATAATGCTAGCAGTGCAGAGAAAATCGGCCAGTTTTCTCTGCCTGCAGTCCGCATGCCGTGGTGCCCCTTGGGTTCTAACCTGTTGCCGTGATTTATGCAGCGGACTGCCTTTCTGGCCAGAGACCGTCT
TCCAGATTCTCC	AA	AA	0.124904	GCTAGATGCGGTCTCTGCCTGGGCCGGGTAATACCACCATGCTTTCTAGAGATGAGCTCGCCCCAACGAGGCAGGTAGTGCTCAGTATCTCTATCACTGATAGGGATGTCAATCTCTATCACTGATAGGGATCCAGATTCTCCTTGACAGCTAGCTCAGTCCTAGGTATAATGCTAGCAGTGCAGAGAAAATCGGCCAGTTTTCTCTGCCTGCAGTCCGCATGCCGTATGCTTTAATGGGTTCTAACCTGTTGCCTTTATTTATGCAGCGGACTGCCTTTCTGGCCAGAGACCGTCT
TCGGATCACAGT	CA	CA	0.124612	GCTAGATGCGGTCTCTGCCTGGGCCGGGTAATACCACCGCGCGACCTAAAGATGAGCTCGCCCCAACGAGGCAGGTAGTGCTCAGTATCTCTATCACTGATAGGGATGTCAATCTCTATCACTGATAGGGATCGGATCACAGTTTGACAGCTAGCTCAGTCCTAGGTATAATGCTAGCAGTGCAGAGAAAATCGGCCAGTTTTCTCTGCCTGCAGTCCGCATGCCGTGCGCGACCATGGGTTCTAACCTGTTGCTTTGATTTATGCAGCGGACTGCCTTTCTGGCCAGAGACCGTCT
ACCCCAAAGATA	TA	CT	0.124405	GCTAGATGCGGTCTCTGCCTGGGCCGGGTAATACCACCTTATAAACTAGAGATGAGCTCGCCCCAACGAGGCAGGTAGTGCTCAGTATCTCTATCACTGATAGGGATGTCAATCTCTATCACTGATAGGGAACCCCAAAGATATTGACAGCTAGCTCAGTCCTAGGTATAATGCTAGCAGTGCAGAGAAAATCGGCCAGTTTTCTCTGCCTGCAGTCCGCATGCCGTTTATAAATATGGGTTCTAACCTGTTGCCTAGATTTATGCAGCGGACTGCCTTTCTGGCCAGAGACCGTCT
GCATTAGCTTGG	CT	TA	0.124106	GCTAGATGCGGTCTCTGCCTGGGCCGGGTAATACCACCTCTACCCCTCAAGATGAGCTCGCCCCAACGAGGCAGGTAGTGCTCAGTATCTCTATCACTGATAGGGATGTCAATCTCTATCACTGATAGGGAGCATTAGCTTGGTTGACAGCTAGCTCAGTCCTAGGTATAATGCTAGCAGTGCAGAGAAAATCGGCCAGTTTTCTCTGCCTGCAGTCCGCATGCCGTTCTACCCCTTGGGTTCTAACCTGTTGCTGTAATTTATGCAGCGGACTGCCTTTCTGGCCAGAGACCGTCT
AGTCAGACCTAA	AT	CT	0.124033	GCTAGATGCGGTCTCTGCCTGGGCCGGGTAATACCACCTAAGAATCTAGAGATGAGCTCGCCCCAACGAGGCAGGTAGTGCTCAGTATCTCTATCACTGATAGGGATGTCAATCTCTATCACTGATAGGGAAGTCAGACCTAATTGACAGCTAGCTCAGTCCTAGGTATAATGCTAGCAGTGCAGAGAAAATCGGCCAGTTTTCTCTGCCTGCAGTCCGCATGCCGTTAAGAATATTGGGTTCTAACCTGTTGCCTAGATTTATGCAGCGGACTGCCTTTCTGGCCAGAGACCGTCT
CCATGTAGATGT	AT	AT	0.12392	GCTAGATGCGGTCTCTGCCTGGGCCGGGTAATACCACCTTATAAACTAGAGATGAGCTCGCCCCAACGAGGCAGGTAGTGCTCAGTATCTCTATCACTGATAGGGATGTCAATCTCTATCACTGATAGGGACCATGTAGATGTTTGACAGCTAGCTCAGTCCTAGGTATAATGCTAGCAGTGCAGAGAAAATCGGCCAGTTTTCTCTGCCTGCAGTCCGCATGCCGTTTATAAAATTGGGTTCTAACCTGTTGCCTATATTTATGCAGCGGACTGCCTTTCTGGCCAGAGACCGTCT
GTCTTTCACATG	GC	GC	0.123581	GCTAGATGCGGTCTCTGCCTGGGCCGGGTAATACCACCTCTACCCCTCAAGATGAGCTCGCCCCAACGAGGCAGGTAGTGCTCAGTATCTCTATCACTGATAGGGATGTCAATCTCTATCACTGATAGGGAGTCTTTCACATGTTGACAGCTAGCTCAGTCCTAGGTATAATGCTAGCAGTGCAGAGAAAATCGGCCAGTTTTCTCTGCCTGCAGTCCGCATGCCGTTCTACCCGCTGGGTTCTAACCTGTTGCTGGCATTTATGCAGCGGACTGCCTTTCTGGCCAGAGACCGTCT
CTTCCAGGATGA	GA	GA	0.12327	GCTAGATGCGGTCTCTGCCTGGGCCGGGTAATACCACCTCGCGACCTCGAGATGAGCTCGCCCCAACGAGGCAGGTAGTGCTCAGTATCTCTATCACTGATAGGGATGTCAATCTCTATCACTGATAGGGACTTCCAGGATGATTGACAGCTAGCTCAGTCCTAGGTATAATGCTAGCAGTGCAGAGAAAATCGGCCAGTTTTCTCTGCCTGCAGTCCGCATGCCGTTCGCGACGATGGGTTCTAACCTGTTGCCGTCATTTATGCAGCGGACTGCCTTTCTGGCCAGAGACCGTCT
GTAACTCCAATA	AC	AC	0.122777	GCTAGATGCGGTCTCTGCCTGGGCCGGGTAATACCACCAAACATGCTAGAGATGAGCTCGCCCCAACGAGGCAGGTAGTGCTCAGTATCTCTATCACTGATAGGGATGTCAATCTCTATCACTGATAGGGAGTAACTCCAATATTGACAGCTAGCTCAGTCCTAGGTATAATGCTAGCAGTGCAGAGAAAATCGGCCAGTTTTCTCTGCCTGCAGTCCGCATGCCGTAAACATGACTGGGTTCTAACCTGTTGCCTGTATTTATGCAGCGGACTGCCTTTCTGGCCAGAGACCGTCT
TGTTATTCTCCT	TC	TC	0.122343	GCTAGATGCGGTCTCTGCCTGGGCCGGGTAATACCACCATGTCCCCTGAAGATGAGCTCGCCCCAACGAGGCAGGTAGTGCTCAGTATCTCTATCACTGATAGGGATGTCAATCTCTATCACTGATAGGGATGTTATTCTCCTTTGACAGCTAGCTCAGTCCTAGGTATAATGCTAGCAGTGCAGAGAAAATCGGCCAGTTTTCTCTGCCTGCAGTCCGCATGCCGTATGTCCCTCTGGGTTCTAACCTGTTGCTCGAATTTATGCAGCGGACTGCCTTTCTGGCCAGAGACCGTCT
AAATGAGACTTC	CT	AC	0.122113	GCTAGATGCGGTCTCTGCCTGGGCCGGGTAATACCACCTAGAGGGCTCCAGATGAGCTCGCCCCAACGAGGCAGGTAGTGCTCAGTATCTCTATCACTGATAGGGATGTCAATCTCTATCACTGATAGGGAAAATGAGACTTCTTGACAGCTAGCTCAGTCCTAGGTATAATGCTAGCAGTGCAGAGAAAATCGGCCAGTTTTCTCTGCCTGCAGTCCGCATGCCGTTAGAGGGCTTGGGTTCTAACCTGTTGCGGGTATTTATGCAGCGGACTGCCTTTCTGGCCAGAGACCGTCT
ACTTTCCCAACC	AT	AT	0.122096	GCTAGATGCGGTCTCTGCCTGGGCCGGGTAATACCACCGAGGCCTCTTGAGATGAGCTCGCCCCAACGAGGCAGGTAGTGCTCAGTATCTCTATCACTGATAGGGATGTCAATCTCTATCACTGATAGGGAACTTTCCCAACCTTGACAGCTAGCTCAGTCCTAGGTATAATGCTAGCAGTGCAGAGAAAATCGGCCAGTTTTCTCTGCCTGCAGTCCGCATGCCGTGAGGCCTATTGGGTTCTAACCTGTTGCCAATATTTATGCAGCGGACTGCCTTTCTGGCCAGAGACCGTCT
TTGCGAATGAGC	TA	CT	0.121908	GCTAGATGCGGTCTCTGCCTGGGCCGGGTAATACCACCGGTGCCCCTCGAGATGAGCTCGCCCCAACGAGGCAGGTAGTGCTCAGTATCTCTATCACTGATAGGGATGTCAATCTCTATCACTGATAGGGATTGCGAATGAGCTTGACAGCTAGCTCAGTCCTAGGTATAATGCTAGCAGTGCAGAGAAAATCGGCCAGTTTTCTCTGCCTGCAGTCCGCATGCCGTGGTGCCCTATGGGTTCTAACCTGTTGCCGAGATTTATGCAGCGGACTGCCTTTCTGGCCAGAGACCGTCT
GAACATCCGCTA	AG	CT	0.121737	GCTAGATGCGGTCTCTGCCTGGGCCGGGTAATACCACCAGGAGGTCTAGAGATGAGCTCGCCCCAACGAGGCAGGTAGTGCTCAGTATCTCTATCACTGATAGGGATGTCAATCTCTATCACTGATAGGGAGAACATCCGCTATTGACAGCTAGCTCAGTCCTAGGTATAATGCTAGCAGTGCAGAGAAAATCGGCCAGTTTTCTCTGCCTGCAGTCCGCATGCCGTAGGAGGTAGTGGGTTCTAACCTGTTGCCTAGATTTATGCAGCGGACTGCCTTTCTGGCCAGAGACCGTCT
GTAGCACGTTCG	CT	TG	0.121663	GCTAGATGCGGTCTCTGCCTGGGCCGGGTAATACCACCGGGAGCCCTCAAGATGAGCTCGCCCCAACGAGGCAGGTAGTGCTCAGTATCTCTATCACTGATAGGGATGTCAATCTCTATCACTGATAGGGAGTAGCACGTTCGTTGACAGCTAGCTCAGTCCTAGGTATAATGCTAGCAGTGCAGAGAAAATCGGCCAGTTTTCTCTGCCTGCAGTCCGCATGCCGTGGGAGCCCTTGGGTTCTAACCTGTTGCTGCAATTTATGCAGCGGACTGCCTTTCTGGCCAGAGACCGTCT
TACAAGGCACCG	AC	CT	0.121053	GCTAGATGCGGTCTCTGCCTGGGCCGGGTAATACCACCGCGGGACCTAGAGATGAGCTCGCCCCAACGAGGCAGGTAGTGCTCAGTATCTCTATCACTGATAGGGATGTCAATCTCTATCACTGATAGGGATACAAGGCACCGTTGACAGCTAGCTCAGTCCTAGGTATAATGCTAGCAGTGCAGAGAAAATCGGCCAGTTTTCTCTGCCTGCAGTCCGCATGCCGTGCGGGACACTGGGTTCTAACCTGTTGCCTAGATTTATGCAGCGGACTGCCTTTCTGGCCAGAGACCGTCT
GAGGAGGACTGT	CT	TA	0.120499	GCTAGATGCGGTCTCTGCCTGGGCCGGGTAATACCACCCATATTACTAGAGATGAGCTCGCCCCAACGAGGCAGGTAGTGCTCAGTATCTCTATCACTGATAGGGATGTCAATCTCTATCACTGATAGGGAGAGGAGGACTGTTTGACAGCTAGCTCAGTCCTAGGTATAATGCTAGCAGTGCAGAGAAAATCGGCCAGTTTTCTCTGCCTGCAGTCCGCATGCCGTCATATTACTTGGGTTCTAACCTGTTGCCTTAATTTATGCAGCGGACTGCCTTTCTGGCCAGAGACCGTCT
AATCTCAGTTAA	GG	GG	0.119966	GCTAGATGCGGTCTCTGCCTGGGCCGGGTAATACCACCACGGGACCTCTAGATGAGCTCGCCCCAACGAGGCAGGTAGTGCTCAGTATCTCTATCACTGATAGGGATGTCAATCTCTATCACTGATAGGGAAATCTCAGTTAATTGACAGCTAGCTCAGTCCTAGGTATAATGCTAGCAGTGCAGAGAAAATCGGCCAGTTTTCTCTGCCTGCAGTCCGCATGCCGTACGGGACGGTGGGTTCTAACCTGTTGCAGCCATTTATGCAGCGGACTGCCTTTCTGGCCAGAGACCGTCT
AATTGGCGAGTC	AA	AA	0.119333	GCTAGATGCGGTCTCTGCCTGGGCCGGGTAATACCACCGCGGGACCTAGAGATGAGCTCGCCCCAACGAGGCAGGTAGTGCTCAGTATCTCTATCACTGATAGGGATGTCAATCTCTATCACTGATAGGGAAATTGGCGAGTCTTGACAGCTAGCTCAGTCCTAGGTATAATGCTAGCAGTGCAGAGAAAATCGGCCAGTTTTCTCTGCCTGCAGTCCGCATGCCGTGCGGGACAATGGGTTCTAACCTGTTGCCTTTATTTATGCAGCGGACTGCCTTTCTGGCCAGAGACCGTCT
CAAACGTACGGT	AC	AC	0.119265	GCTAGATGCGGTCTCTGCCTGGGCCGGGTAATACCACCCATATTACTAGAGATGAGCTCGCCCCAACGAGGCAGGTAGTGCTCAGTATCTCTATCACTGATAGGGATGTCAATCTCTATCACTGATAGGGACAAACGTACGGTTTGACAGCTAGCTCAGTCCTAGGTATAATGCTAGCAGTGCAGAGAAAATCGGCCAGTTTTCTCTGCCTGCAGTCCGCATGCCGTCATATTAACTGGGTTCTAACCTGTTGCCTGTATTTATGCAGCGGACTGCCTTTCTGGCCAGAGACCGTCT
GGTCATATCCCC	TA	TA	0.11848	GCTAGATGCGGTCTCTGCCTGGGCCGGGTAATACCACCGCGCGACCTAAAGATGAGCTCGCCCCAACGAGGCAGGTAGTGCTCAGTATCTCTATCACTGATAGGGATGTCAATCTCTATCACTGATAGGGAGGTCATATCCCCTTGACAGCTAGCTCAGTCCTAGGTATAATGCTAGCAGTGCAGAGAAAATCGGCCAGTTTTCTCTGCCTGCAGTCCGCATGCCGTGCGCGACTATGGGTTCTAACCTGTTGCTTTAATTTATGCAGCGGACTGCCTTTCTGGCCAGAGACCGTCT
TCGGTTATAAAG	CC	CC	0.116909	GCTAGATGCGGTCTCTGCCTGGGCCGGGTAATACCACCCGCGCCCCTCCAGATGAGCTCGCCCCAACGAGGCAGGTAGTGCTCAGTATCTCTATCACTGATAGGGATGTCAATCTCTATCACTGATAGGGATCGGTTATAAAGTTGACAGCTAGCTCAGTCCTAGGTATAATGCTAGCAGTGCAGAGAAAATCGGCCAGTTTTCTCTGCCTGCAGTCCGCATGCCGTCGCGCCCCCTGGGTTCTAACCTGTTGCGGGGATTTATGCAGCGGACTGCCTTTCTGGCCAGAGACCGTCT
ACGCTTACTTCA	GG	GG	0.116898	GCTAGATGCGGTCTCTGCCTGGGCCGGGTAATACCACCCATATTACTAGAGATGAGCTCGCCCCAACGAGGCAGGTAGTGCTCAGTATCTCTATCACTGATAGGGATGTCAATCTCTATCACTGATAGGGAACGCTTACTTCATTGACAGCTAGCTCAGTCCTAGGTATAATGCTAGCAGTGCAGAGAAAATCGGCCAGTTTTCTCTGCCTGCAGTCCGCATGCCGTCATATTAGGTGGGTTCTAACCTGTTGCCTCCATTTATGCAGCGGACTGCCTTTCTGGCCAGAGACCGTCT
TTACTATCGATG	TC	CT	0.116645	GCTAGATGCGGTCTCTGCCTGGGCCGGGTAATACCACCGGACACCCTAGAGATGAGCTCGCCCCAACGAGGCAGGTAGTGCTCAGTATCTCTATCACTGATAGGGATGTCAATCTCTATCACTGATAGGGATTACTATCGATGTTGACAGCTAGCTCAGTCCTAGGTATAATGCTAGCAGTGCAGAGAAAATCGGCCAGTTTTCTCTGCCTGCAGTCCGCATGCCGTGGACACCTCTGGGTTCTAACCTGTTGCCTAGATTTATGCAGCGGACTGCCTTTCTGGCCAGAGACCGTCT
AAACTAGCTGGT	CT	CG	0.116627	GCTAGATGCGGTCTCTGCCTGGGCCGGGTAATACCACCAGGCGGTCTAAAGATGAGCTCGCCCCAACGAGGCAGGTAGTGCTCAGTATCTCTATCACTGATAGGGATGTCAATCTCTATCACTGATAGGGAAAACTAGCTGGTTTGACAGCTAGCTCAGTCCTAGGTATAATGCTAGCAGTGCAGAGAAAATCGGCCAGTTTTCTCTGCCTGCAGTCCGCATGCCGTAGGCGGTCTTGGGTTCTAACCTGTTGCTTCGATTTATGCAGCGGACTGCCTTTCTGGCCAGAGACCGTCT
TTGGATAAAATC	CC	CC	0.116587	GCTAGATGCGGTCTCTGCCTGGGCCGGGTAATACCACCAGTCTTACTTGAGATGAGCTCGCCCCAACGAGGCAGGTAGTGCTCAGTATCTCTATCACTGATAGGGATGTCAATCTCTATCACTGATAGGGATTGGATAAAATCTTGACAGCTAGCTCAGTCCTAGGTATAATGCTAGCAGTGCAGAGAAAATCGGCCAGTTTTCTCTGCCTGCAGTCCGCATGCCGTAGTCTTACCTGGGTTCTAACCTGTTGCCAGGATTTATGCAGCGGACTGCCTTTCTGGCCAGAGACCGTCT
CAAGCGGTCTAA	CT	GT	0.116398	GCTAGATGCGGTCTCTGCCTGGGCCGGGTAATACCACCTAAGAATCTAGAGATGAGCTCGCCCCAACGAGGCAGGTAGTGCTCAGTATCTCTATCACTGATAGGGATGTCAATCTCTATCACTGATAGGGACAAGCGGTCTAATTGACAGCTAGCTCAGTCCTAGGTATAATGCTAGCAGTGCAGAGAAAATCGGCCAGTTTTCTCTGCCTGCAGTCCGCATGCCGTTAAGAATCTTGGGTTCTAACCTGTTGCCTACATTTATGCAGCGGACTGCCTTTCTGGCCAGAGACCGTCT
ACCACTAAGCGC	CT	AA	0.116325	GCTAGATGCGGTCTCTGCCTGGGCCGGGTAATACCACCAGGCCTCCTAGAGATGAGCTCGCCCCAACGAGGCAGGTAGTGCTCAGTATCTCTATCACTGATAGGGATGTCAATCTCTATCACTGATAGGGAACCACTAAGCGCTTGACAGCTAGCTCAGTCCTAGGTATAATGCTAGCAGTGCAGAGAAAATCGGCCAGTTTTCTCTGCCTGCAGTCCGCATGCCGTAGGCCTCCTTGGGTTCTAACCTGTTGCCTTTATTTATGCAGCGGACTGCCTTTCTGGCCAGAGACCGTCT
GTTAGGGGTAGG	CT	TC	0.116259	GCTAGATGCGGTCTCTGCCTGGGCCGGGTAATACCACCGAGTCCACTACAGATGAGCTCGCCCCAACGAGGCAGGTAGTGCTCAGTATCTCTATCACTGATAGGGATGTCAATCTCTATCACTGATAGGGAGTTAGGGGTAGGTTGACAGCTAGCTCAGTCCTAGGTATAATGCTAGCAGTGCAGAGAAAATCGGCCAGTTTTCTCTGCCTGCAGTCCGCATGCCGTGAGTCCACTTGGGTTCTAACCTGTTGCGTGAATTTATGCAGCGGACTGCCTTTCTGGCCAGAGACCGTCT
AGCGCAGGTTTC	GG	GG	0.116232	GCTAGATGCGGTCTCTGCCTGGGCCGGGTAATACCACCGGGCGTGCTAGAGATGAGCTCGCCCCAACGAGGCAGGTAGTGCTCAGTATCTCTATCACTGATAGGGATGTCAATCTCTATCACTGATAGGGAAGCGCAGGTTTCTTGACAGCTAGCTCAGTCCTAGGTATAATGCTAGCAGTGCAGAGAAAATCGGCCAGTTTTCTCTGCCTGCAGTCCGCATGCCGTGGGCGTGGGTGGGTTCTAACCTGTTGCCTCCATTTATGCAGCGGACTGCCTTTCTGGCCAGAGACCGTCT
ACCGATTATATG	CT	CG	0.11565	GCTAGATGCGGTCTCTGCCTGGGCCGGGTAATACCACCGCGCGACCTAAAGATGAGCTCGCCCCAACGAGGCAGGTAGTGCTCAGTATCTCTATCACTGATAGGGATGTCAATCTCTATCACTGATAGGGAACCGATTATATGTTGACAGCTAGCTCAGTCCTAGGTATAATGCTAGCAGTGCAGAGAAAATCGGCCAGTTTTCTCTGCCTGCAGTCCGCATGCCGTGCGCGACCTTGGGTTCTAACCTGTTGCTTCGATTTATGCAGCGGACTGCCTTTCTGGCCAGAGACCGTCT
TTAGTGTCCGCG	CG	CT	0.115618	GCTAGATGCGGTCTCTGCCTGGGCCGGGTAATACCACCGGCTCCCCTCCAGATGAGCTCGCCCCAACGAGGCAGGTAGTGCTCAGTATCTCTATCACTGATAGGGATGTCAATCTCTATCACTGATAGGGATTAGTGTCCGCGTTGACAGCTAGCTCAGTCCTAGGTATAATGCTAGCAGTGCAGAGAAAATCGGCCAGTTTTCTCTGCCTGCAGTCCGCATGCCGTGGCTCCCCGTGGGTTCTAACCTGTTGCGGAGATTTATGCAGCGGACTGCCTTTCTGGCCAGAGACCGTCT
TGAATAGCGGCC	GG	GG	0.114529	GCTAGATGCGGTCTCTGCCTGGGCCGGGTAATACCACCTGATACCCTACAGATGAGCTCGCCCCAACGAGGCAGGTAGTGCTCAGTATCTCTATCACTGATAGGGATGTCAATCTCTATCACTGATAGGGATGAATAGCGGCCTTGACAGCTAGCTCAGTCCTAGGTATAATGCTAGCAGTGCAGAGAAAATCGGCCAGTTTTCTCTGCCTGCAGTCCGCATGCCGTTGATACCGGTGGGTTCTAACCTGTTGCGTCCATTTATGCAGCGGACTGCCTTTCTGGCCAGAGACCGTCT
CAGCTAAGACCA	CG	CT	0.114311	GCTAGATGCGGTCTCTGCCTGGGCCGGGTAATACCACCGAGTCCACTACAGATGAGCTCGCCCCAACGAGGCAGGTAGTGCTCAGTATCTCTATCACTGATAGGGATGTCAATCTCTATCACTGATAGGGACAGCTAAGACCATTGACAGCTAGCTCAGTCCTAGGTATAATGCTAGCAGTGCAGAGAAAATCGGCCAGTTTTCTCTGCCTGCAGTCCGCATGCCGTGAGTCCACGTGGGTTCTAACCTGTTGCGTAGATTTATGCAGCGGACTGCCTTTCTGGCCAGAGACCGTCT
CAATCAGCGATG	AC	AC	0.114085	GCTAGATGCGGTCTCTGCCTGGGCCGGGTAATACCACCAAACAGTCTAGAGATGAGCTCGCCCCAACGAGGCAGGTAGTGCTCAGTATCTCTATCACTGATAGGGATGTCAATCTCTATCACTGATAGGGACAATCAGCGATGTTGACAGCTAGCTCAGTCCTAGGTATAATGCTAGCAGTGCAGAGAAAATCGGCCAGTTTTCTCTGCCTGCAGTCCGCATGCCGTAAACAGTACTGGGTTCTAACCTGTTGCCTGTATTTATGCAGCGGACTGCCTTTCTGGCCAGAGACCGTCT
CAAGACAGATTG	GG	GG	0.113809	GCTAGATGCGGTCTCTGCCTGGGCCGGGTAATACCACCTAGAGGGCTCCAGATGAGCTCGCCCCAACGAGGCAGGTAGTGCTCAGTATCTCTATCACTGATAGGGATGTCAATCTCTATCACTGATAGGGACAAGACAGATTGTTGACAGCTAGCTCAGTCCTAGGTATAATGCTAGCAGTGCAGAGAAAATCGGCCAGTTTTCTCTGCCTGCAGTCCGCATGCCGTTAGAGGGGGTGGGTTCTAACCTGTTGCGGCCATTTATGCAGCGGACTGCCTTTCTGGCCAGAGACCGTCT
AGTCCCACACAA	GG	GG	0.113325	GCTAGATGCGGTCTCTGCCTGGGCCGGGTAATACCACCTAAGAATCTAGAGATGAGCTCGCCCCAACGAGGCAGGTAGTGCTCAGTATCTCTATCACTGATAGGGATGTCAATCTCTATCACTGATAGGGAAGTCCCACACAATTGACAGCTAGCTCAGTCCTAGGTATAATGCTAGCAGTGCAGAGAAAATCGGCCAGTTTTCTCTGCCTGCAGTCCGCATGCCGTTAAGAATGGTGGGTTCTAACCTGTTGCCTCCATTTATGCAGCGGACTGCCTTTCTGGCCAGAGACCGTCT
CATTCCCTTCGA	AC	AC	0.113158	GCTAGATGCGGTCTCTGCCTGGGCCGGGTAATACCACCAGGCCTCCTAGAGATGAGCTCGCCCCAACGAGGCAGGTAGTGCTCAGTATCTCTATCACTGATAGGGATGTCAATCTCTATCACTGATAGGGACATTCCCTTCGATTGACAGCTAGCTCAGTCCTAGGTATAATGCTAGCAGTGCAGAGAAAATCGGCCAGTTTTCTCTGCCTGCAGTCCGCATGCCGTAGGCCTCACTGGGTTCTAACCTGTTGCCTGTATTTATGCAGCGGACTGCCTTTCTGGCCAGAGACCGTCT
ACTCATGTTCTA	TG	CT	0.113152	GCTAGATGCGGTCTCTGCCTGGGCCGGGTAATACCACCAGGCGGTCTAAAGATGAGCTCGCCCCAACGAGGCAGGTAGTGCTCAGTATCTCTATCACTGATAGGGATGTCAATCTCTATCACTGATAGGGAACTCATGTTCTATTGACAGCTAGCTCAGTCCTAGGTATAATGCTAGCAGTGCAGAGAAAATCGGCCAGTTTTCTCTGCCTGCAGTCCGCATGCCGTAGGCGGTTGTGGGTTCTAACCTGTTGCTTAGATTTATGCAGCGGACTGCCTTTCTGGCCAGAGACCGTCT
GTTAATTAGCAG	CG	CG	0.112529	GCTAGATGCGGTCTCTGCCTGGGCCGGGTAATACCACCGGGAGCCCTCAAGATGAGCTCGCCCCAACGAGGCAGGTAGTGCTCAGTATCTCTATCACTGATAGGGATGTCAATCTCTATCACTGATAGGGAGTTAATTAGCAGTTGACAGCTAGCTCAGTCCTAGGTATAATGCTAGCAGTGCAGAGAAAATCGGCCAGTTTTCTCTGCCTGCAGTCCGCATGCCGTGGGAGCCCGTGGGTTCTAACCTGTTGCTGCGATTTATGCAGCGGACTGCCTTTCTGGCCAGAGACCGTCT
TGTCTGAAGGGC	GT	GT	0.112214	GCTAGATGCGGTCTCTGCCTGGGCCGGGTAATACCACCAAACACACTAGAGATGAGCTCGCCCCAACGAGGCAGGTAGTGCTCAGTATCTCTATCACTGATAGGGATGTCAATCTCTATCACTGATAGGGATGTCTGAAGGGCTTGACAGCTAGCTCAGTCCTAGGTATAATGCTAGCAGTGCAGAGAAAATCGGCCAGTTTTCTCTGCCTGCAGTCCGCATGCCGTAAACACAGTTGGGTTCTAACCTGTTGCCTACATTTATGCAGCGGACTGCCTTTCTGGCCAGAGACCGTCT
TCTCGCGAGTTG	CT	GC	0.112016	GCTAGATGCGGTCTCTGCCTGGGCCGGGTAATACCACCAGGCCTCCTAGAGATGAGCTCGCCCCAACGAGGCAGGTAGTGCTCAGTATCTCTATCACTGATAGGGATGTCAATCTCTATCACTGATAGGGATCTCGCGAGTTGTTGACAGCTAGCTCAGTCCTAGGTATAATGCTAGCAGTGCAGAGAAAATCGGCCAGTTTTCTCTGCCTGCAGTCCGCATGCCGTAGGCCTCCTTGGGTTCTAACCTGTTGCCTGCATTTATGCAGCGGACTGCCTTTCTGGCCAGAGACCGTCT
AGCATCTTGATC	CT	GC	0.111764	GCTAGATGCGGTCTCTGCCTGGGCCGGGTAATACCACCGGCTCCCCTCCAGATGAGCTCGCCCCAACGAGGCAGGTAGTGCTCAGTATCTCTATCACTGATAGGGATGTCAATCTCTATCACTGATAGGGAAGCATCTTGATCTTGACAGCTAGCTCAGTCCTAGGTATAATGCTAGCAGTGCAGAGAAAATCGGCCAGTTTTCTCTGCCTGCAGTCCGCATGCCGTGGCTCCCCTTGGGTTCTAACCTGTTGCGGGCATTTATGCAGCGGACTGCCTTTCTGGCCAGAGACCGTCT
TACGTGTCGGAC	CT	CC	0.111288	GCTAGATGCGGTCTCTGCCTGGGCCGGGTAATACCACCGGGAGCCCTCAAGATGAGCTCGCCCCAACGAGGCAGGTAGTGCTCAGTATCTCTATCACTGATAGGGATGTCAATCTCTATCACTGATAGGGATACGTGTCGGACTTGACAGCTAGCTCAGTCCTAGGTATAATGCTAGCAGTGCAGAGAAAATCGGCCAGTTTTCTCTGCCTGCAGTCCGCATGCCGTGGGAGCCCTTGGGTTCTAACCTGTTGCTGGGATTTATGCAGCGGACTGCCTTTCTGGCCAGAGACCGTCT
AAGGTTGACAAA	TA	TA	0.111192	GCTAGATGCGGTCTCTGCCTGGGCCGGGTAATACCACCTAAGAATCTAGAGATGAGCTCGCCCCAACGAGGCAGGTAGTGCTCAGTATCTCTATCACTGATAGGGATGTCAATCTCTATCACTGATAGGGAAAGGTTGACAAATTGACAGCTAGCTCAGTCCTAGGTATAATGCTAGCAGTGCAGAGAAAATCGGCCAGTTTTCTCTGCCTGCAGTCCGCATGCCGTTAAGAATTATGGGTTCTAACCTGTTGCCTTAATTTATGCAGCGGACTGCCTTTCTGGCCAGAGACCGTCT
ATCTGAGGCCGT	AT	CT	0.111063	GCTAGATGCGGTCTCTGCCTGGGCCGGGTAATACCACCGGTGCCCCTCGAGATGAGCTCGCCCCAACGAGGCAGGTAGTGCTCAGTATCTCTATCACTGATAGGGATGTCAATCTCTATCACTGATAGGGAATCTGAGGCCGTTTGACAGCTAGCTCAGTCCTAGGTATAATGCTAGCAGTGCAGAGAAAATCGGCCAGTTTTCTCTGCCTGCAGTCCGCATGCCGTGGTGCCCATTGGGTTCTAACCTGTTGCCGAGATTTATGCAGCGGACTGCCTTTCTGGCCAGAGACCGTCT
CCTGACTCTTGC	CA	CA	0.11105	GCTAGATGCGGTCTCTGCCTGGGCCGGGTAATACCACCCGAGCCCCTCAAGATGAGCTCGCCCCAACGAGGCAGGTAGTGCTCAGTATCTCTATCACTGATAGGGATGTCAATCTCTATCACTGATAGGGACCTGACTCTTGCTTGACAGCTAGCTCAGTCCTAGGTATAATGCTAGCAGTGCAGAGAAAATCGGCCAGTTTTCTCTGCCTGCAGTCCGCATGCCGTCGAGCCCCATGGGTTCTAACCTGTTGCTGTGATTTATGCAGCGGACTGCCTTTCTGGCCAGAGACCGTCT
AATGCTTCCACA	AG	CT	0.110852	GCTAGATGCGGTCTCTGCCTGGGCCGGGTAATACCACCACGGGACCTCTAGATGAGCTCGCCCCAACGAGGCAGGTAGTGCTCAGTATCTCTATCACTGATAGGGATGTCAATCTCTATCACTGATAGGGAAATGCTTCCACATTGACAGCTAGCTCAGTCCTAGGTATAATGCTAGCAGTGCAGAGAAAATCGGCCAGTTTTCTCTGCCTGCAGTCCGCATGCCGTACGGGACAGTGGGTTCTAACCTGTTGCAGAGATTTATGCAGCGGACTGCCTTTCTGGCCAGAGACCGTCT
GAGTATCCGACT	CG	CT	0.110771	GCTAGATGCGGTCTCTGCCTGGGCCGGGTAATACCACCTTATAAACTAGAGATGAGCTCGCCCCAACGAGGCAGGTAGTGCTCAGTATCTCTATCACTGATAGGGATGTCAATCTCTATCACTGATAGGGAGAGTATCCGACTTTGACAGCTAGCTCAGTCCTAGGTATAATGCTAGCAGTGCAGAGAAAATCGGCCAGTTTTCTCTGCCTGCAGTCCGCATGCCGTTTATAAACGTGGGTTCTAACCTGTTGCCTAGATTTATGCAGCGGACTGCCTTTCTGGCCAGAGACCGTCT
AGGCTAGATCAT	AC	CT	0.110656	GCTAGATGCGGTCTCTGCCTGGGCCGGGTAATACCACCAGTCTTACTTGAGATGAGCTCGCCCCAACGAGGCAGGTAGTGCTCAGTATCTCTATCACTGATAGGGATGTCAATCTCTATCACTGATAGGGAAGGCTAGATCATTTGACAGCTAGCTCAGTCCTAGGTATAATGCTAGCAGTGCAGAGAAAATCGGCCAGTTTTCTCTGCCTGCAGTCCGCATGCCGTAGTCTTAACTGGGTTCTAACCTGTTGCCAAGATTTATGCAGCGGACTGCCTTTCTGGCCAGAGACCGTCT
ATCTTGCGGATA	AA	AA	0.110285	GCTAGATGCGGTCTCTGCCTGGGCCGGGTAATACCACCGAGTCCTCTAGAGATGAGCTCGCCCCAACGAGGCAGGTAGTGCTCAGTATCTCTATCACTGATAGGGATGTCAATCTCTATCACTGATAGGGAATCTTGCGGATATTGACAGCTAGCTCAGTCCTAGGTATAATGCTAGCAGTGCAGAGAAAATCGGCCAGTTTTCTCTGCCTGCAGTCCGCATGCCGTGAGTCCTAATGGGTTCTAACCTGTTGCCTTTATTTATGCAGCGGACTGCCTTTCTGGCCAGAGACCGTCT
CCGATAAAATCT	TG	CT	0.110146	GCTAGATGCGGTCTCTGCCTGGGCCGGGTAATACCACCAGGCCTCCTAGAGATGAGCTCGCCCCAACGAGGCAGGTAGTGCTCAGTATCTCTATCACTGATAGGGATGTCAATCTCTATCACTGATAGGGACCGATAAAATCTTTGACAGCTAGCTCAGTCCTAGGTATAATGCTAGCAGTGCAGAGAAAATCGGCCAGTTTTCTCTGCCTGCAGTCCGCATGCCGTAGGCCTCTGTGGGTTCTAACCTGTTGCCTAGATTTATGCAGCGGACTGCCTTTCTGGCCAGAGACCGTCT
TGTGTAATTAAG	TT	TT	0.110119	GCTAGATGCGGTCTCTGCCTGGGCCGGGTAATACCACCGGGAGCCCTCAAGATGAGCTCGCCCCAACGAGGCAGGTAGTGCTCAGTATCTCTATCACTGATAGGGATGTCAATCTCTATCACTGATAGGGATGTGTAATTAAGTTGACAGCTAGCTCAGTCCTAGGTATAATGCTAGCAGTGCAGAGAAAATCGGCCAGTTTTCTCTGCCTGCAGTCCGCATGCCGTGGGAGCCTTTGGGTTCTAACCTGTTGCTGAAATTTATGCAGCGGACTGCCTTTCTGGCCAGAGACCGTCT
TCATTGGGCATC	TA	CT	0.110067	GCTAGATGCGGTCTCTGCCTGGGCCGGGTAATACCACCGCGGGACCTAGAGATGAGCTCGCCCCAACGAGGCAGGTAGTGCTCAGTATCTCTATCACTGATAGGGATGTCAATCTCTATCACTGATAGGGATCATTGGGCATCTTGACAGCTAGCTCAGTCCTAGGTATAATGCTAGCAGTGCAGAGAAAATCGGCCAGTTTTCTCTGCCTGCAGTCCGCATGCCGTGCGGGACTATGGGTTCTAACCTGTTGCCTAGATTTATGCAGCGGACTGCCTTTCTGGCCAGAGACCGTCT
ATTATGGAGGTA	AT	AT	0.10997	GCTAGATGCGGTCTCTGCCTGGGCCGGGTAATACCACCGCGGGACCTAGAGATGAGCTCGCCCCAACGAGGCAGGTAGTGCTCAGTATCTCTATCACTGATAGGGATGTCAATCTCTATCACTGATAGGGAATTATGGAGGTATTGACAGCTAGCTCAGTCCTAGGTATAATGCTAGCAGTGCAGAGAAAATCGGCCAGTTTTCTCTGCCTGCAGTCCGCATGCCGTGCGGGACATTGGGTTCTAACCTGTTGCCTATATTTATGCAGCGGACTGCCTTTCTGGCCAGAGACCGTCT
AGTTGTAAGACG	GT	CT	0.109364	GCTAGATGCGGTCTCTGCCTGGGCCGGGTAATACCACCTTATAAACTAGAGATGAGCTCGCCCCAACGAGGCAGGTAGTGCTCAGTATCTCTATCACTGATAGGGATGTCAATCTCTATCACTGATAGGGAAGTTGTAAGACGTTGACAGCTAGCTCAGTCCTAGGTATAATGCTAGCAGTGCAGAGAAAATCGGCCAGTTTTCTCTGCCTGCAGTCCGCATGCCGTTTATAAAGTTGGGTTCTAACCTGTTGCCTAGATTTATGCAGCGGACTGCCTTTCTGGCCAGAGACCGTCT
CCTGTGCTCCAT	GG	GG	0.109313	GCTAGATGCGGTCTCTGCCTGGGCCGGGTAATACCACCATGTCCCCTGAAGATGAGCTCGCCCCAACGAGGCAGGTAGTGCTCAGTATCTCTATCACTGATAGGGATGTCAATCTCTATCACTGATAGGGACCTGTGCTCCATTTGACAGCTAGCTCAGTCCTAGGTATAATGCTAGCAGTGCAGAGAAAATCGGCCAGTTTTCTCTGCCTGCAGTCCGCATGCCGTATGTCCCGGTGGGTTCTAACCTGTTGCTCCCATTTATGCAGCGGACTGCCTTTCTGGCCAGAGACCGTCT
ATCCGAATTGTG	CT	TT	0.109223	GCTAGATGCGGTCTCTGCCTGGGCCGGGTAATACCACCAGGCCTCCTAGAGATGAGCTCGCCCCAACGAGGCAGGTAGTGCTCAGTATCTCTATCACTGATAGGGATGTCAATCTCTATCACTGATAGGGAATCCGAATTGTGTTGACAGCTAGCTCAGTCCTAGGTATAATGCTAGCAGTGCAGAGAAAATCGGCCAGTTTTCTCTGCCTGCAGTCCGCATGCCGTAGGCCTCCTTGGGTTCTAACCTGTTGCCTAAATTTATGCAGCGGACTGCCTTTCTGGCCAGAGACCGTCT
CGTGCAATGTAT	GA	GA	0.109174	GCTAGATGCGGTCTCTGCCTGGGCCGGGTAATACCACCGGCTCCCCTCCAGATGAGCTCGCCCCAACGAGGCAGGTAGTGCTCAGTATCTCTATCACTGATAGGGATGTCAATCTCTATCACTGATAGGGACGTGCAATGTATTTGACAGCTAGCTCAGTCCTAGGTATAATGCTAGCAGTGCAGAGAAAATCGGCCAGTTTTCTCTGCCTGCAGTCCGCATGCCGTGGCTCCCGATGGGTTCTAACCTGTTGCGGTCATTTATGCAGCGGACTGCCTTTCTGGCCAGAGACCGTCT
TTGTCTATAGCA	AT	AT	0.109078	GCTAGATGCGGTCTCTGCCTGGGCCGGGTAATACCACCAGGCGGTCTAAAGATGAGCTCGCCCCAACGAGGCAGGTAGTGCTCAGTATCTCTATCACTGATAGGGATGTCAATCTCTATCACTGATAGGGATTGTCTATAGCATTGACAGCTAGCTCAGTCCTAGGTATAATGCTAGCAGTGCAGAGAAAATCGGCCAGTTTTCTCTGCCTGCAGTCCGCATGCCGTAGGCGGTATTGGGTTCTAACCTGTTGCTTATATTTATGCAGCGGACTGCCTTTCTGGCCAGAGACCGTCT
GTAGTTGAATCA	TT	CT	0.10897	GCTAGATGCGGTCTCTGCCTGGGCCGGGTAATACCACCGCGCGACCTAAAGATGAGCTCGCCCCAACGAGGCAGGTAGTGCTCAGTATCTCTATCACTGATAGGGATGTCAATCTCTATCACTGATAGGGAGTAGTTGAATCATTGACAGCTAGCTCAGTCCTAGGTATAATGCTAGCAGTGCAGAGAAAATCGGCCAGTTTTCTCTGCCTGCAGTCCGCATGCCGTGCGCGACTTTGGGTTCTAACCTGTTGCTTAGATTTATGCAGCGGACTGCCTTTCTGGCCAGAGACCGTCT
CTACCCATCAAC	CT	GA	0.108731	GCTAGATGCGGTCTCTGCCTGGGCCGGGTAATACCACCAGGCCTCCTAGAGATGAGCTCGCCCCAACGAGGCAGGTAGTGCTCAGTATCTCTATCACTGATAGGGATGTCAATCTCTATCACTGATAGGGACTACCCATCAACTTGACAGCTAGCTCAGTCCTAGGTATAATGCTAGCAGTGCAGAGAAAATCGGCCAGTTTTCTCTGCCTGCAGTCCGCATGCCGTAGGCCTCCTTGGGTTCTAACCTGTTGCCTTCATTTATGCAGCGGACTGCCTTTCTGGCCAGAGACCGTCT
CCAGATAGGTCT	AG	CT	0.108653	GCTAGATGCGGTCTCTGCCTGGGCCGGGTAATACCACCAAACATGCTAGAGATGAGCTCGCCCCAACGAGGCAGGTAGTGCTCAGTATCTCTATCACTGATAGGGATGTCAATCTCTATCACTGATAGGGACCAGATAGGTCTTTGACAGCTAGCTCAGTCCTAGGTATAATGCTAGCAGTGCAGAGAAAATCGGCCAGTTTTCTCTGCCTGCAGTCCGCATGCCGTAAACATGAGTGGGTTCTAACCTGTTGCCTAGATTTATGCAGCGGACTGCCTTTCTGGCCAGAGACCGTCT
GCTACCGGTGTA	TT	CT	0.108535	GCTAGATGCGGTCTCTGCCTGGGCCGGGTAATACCACCAAACAGTCTAGAGATGAGCTCGCCCCAACGAGGCAGGTAGTGCTCAGTATCTCTATCACTGATAGGGATGTCAATCTCTATCACTGATAGGGAGCTACCGGTGTATTGACAGCTAGCTCAGTCCTAGGTATAATGCTAGCAGTGCAGAGAAAATCGGCCAGTTTTCTCTGCCTGCAGTCCGCATGCCGTAAACAGTTTTGGGTTCTAACCTGTTGCCTAGATTTATGCAGCGGACTGCCTTTCTGGCCAGAGACCGTCT
CCAGCCGAATTG	TG	CT	0.108426	GCTAGATGCGGTCTCTGCCTGGGCCGGGTAATACCACCGGTGCCCCTCGAGATGAGCTCGCCCCAACGAGGCAGGTAGTGCTCAGTATCTCTATCACTGATAGGGATGTCAATCTCTATCACTGATAGGGACCAGCCGAATTGTTGACAGCTAGCTCAGTCCTAGGTATAATGCTAGCAGTGCAGAGAAAATCGGCCAGTTTTCTCTGCCTGCAGTCCGCATGCCGTGGTGCCCTGTGGGTTCTAACCTGTTGCCGAGATTTATGCAGCGGACTGCCTTTCTGGCCAGAGACCGTCT
TGCATCGCATTG	GT	CT	0.108277	GCTAGATGCGGTCTCTGCCTGGGCCGGGTAATACCACCAAACATGCTAGAGATGAGCTCGCCCCAACGAGGCAGGTAGTGCTCAGTATCTCTATCACTGATAGGGATGTCAATCTCTATCACTGATAGGGATGCATCGCATTGTTGACAGCTAGCTCAGTCCTAGGTATAATGCTAGCAGTGCAGAGAAAATCGGCCAGTTTTCTCTGCCTGCAGTCCGCATGCCGTAAACATGGTTGGGTTCTAACCTGTTGCCTAGATTTATGCAGCGGACTGCCTTTCTGGCCAGAGACCGTCT
CCATAACCGAGC	TT	TT	0.108186	GCTAGATGCGGTCTCTGCCTGGGCCGGGTAATACCACCGCGCGACCTAAAGATGAGCTCGCCCCAACGAGGCAGGTAGTGCTCAGTATCTCTATCACTGATAGGGATGTCAATCTCTATCACTGATAGGGACCATAACCGAGCTTGACAGCTAGCTCAGTCCTAGGTATAATGCTAGCAGTGCAGAGAAAATCGGCCAGTTTTCTCTGCCTGCAGTCCGCATGCCGTGCGCGACTTTGGGTTCTAACCTGTTGCTTAAATTTATGCAGCGGACTGCCTTTCTGGCCAGAGACCGTCT
CAGGCCAACGAA	GG	GG	0.108061	GCTAGATGCGGTCTCTGCCTGGGCCGGGTAATACCACCTCTACCCCTCAAGATGAGCTCGCCCCAACGAGGCAGGTAGTGCTCAGTATCTCTATCACTGATAGGGATGTCAATCTCTATCACTGATAGGGACAGGCCAACGAATTGACAGCTAGCTCAGTCCTAGGTATAATGCTAGCAGTGCAGAGAAAATCGGCCAGTTTTCTCTGCCTGCAGTCCGCATGCCGTTCTACCCGGTGGGTTCTAACCTGTTGCTGCCATTTATGCAGCGGACTGCCTTTCTGGCCAGAGACCGTCT
GGATTACGCTCG	GT	GT	0.10781	GCTAGATGCGGTCTCTGCCTGGGCCGGGTAATACCACCAAACATGCTAGAGATGAGCTCGCCCCAACGAGGCAGGTAGTGCTCAGTATCTCTATCACTGATAGGGATGTCAATCTCTATCACTGATAGGGAGGATTACGCTCGTTGACAGCTAGCTCAGTCCTAGGTATAATGCTAGCAGTGCAGAGAAAATCGGCCAGTTTTCTCTGCCTGCAGTCCGCATGCCGTAAACATGGTTGGGTTCTAACCTGTTGCCTACATTTATGCAGCGGACTGCCTTTCTGGCCAGAGACCGTCT
CCTGGTTTCTCT	GG	CT	0.107619	GCTAGATGCGGTCTCTGCCTGGGCCGGGTAATACCACCTGATACCCTACAGATGAGCTCGCCCCAACGAGGCAGGTAGTGCTCAGTATCTCTATCACTGATAGGGATGTCAATCTCTATCACTGATAGGGACCTGGTTTCTCTTTGACAGCTAGCTCAGTCCTAGGTATAATGCTAGCAGTGCAGAGAAAATCGGCCAGTTTTCTCTGCCTGCAGTCCGCATGCCGTTGATACCGGTGGGTTCTAACCTGTTGCGTAGATTTATGCAGCGGACTGCCTTTCTGGCCAGAGACCGTCT
GACGTTCCTTCT	CT	GT	0.107389	GCTAGATGCGGTCTCTGCCTGGGCCGGGTAATACCACCGGGCGTGCTAGAGATGAGCTCGCCCCAACGAGGCAGGTAGTGCTCAGTATCTCTATCACTGATAGGGATGTCAATCTCTATCACTGATAGGGAGACGTTCCTTCTTTGACAGCTAGCTCAGTCCTAGGTATAATGCTAGCAGTGCAGAGAAAATCGGCCAGTTTTCTCTGCCTGCAGTCCGCATGCCGTGGGCGTGCTTGGGTTCTAACCTGTTGCCTACATTTATGCAGCGGACTGCCTTTCTGGCCAGAGACCGTCT
GCTCATTCAATA	GC	GC	0.107309	GCTAGATGCGGTCTCTGCCTGGGCCGGGTAATACCACCTGATACCCTACAGATGAGCTCGCCCCAACGAGGCAGGTAGTGCTCAGTATCTCTATCACTGATAGGGATGTCAATCTCTATCACTGATAGGGAGCTCATTCAATATTGACAGCTAGCTCAGTCCTAGGTATAATGCTAGCAGTGCAGAGAAAATCGGCCAGTTTTCTCTGCCTGCAGTCCGCATGCCGTTGATACCGCTGGGTTCTAACCTGTTGCGTGCATTTATGCAGCGGACTGCCTTTCTGGCCAGAGACCGTCT
CGCTTAAGGCAG	CT	GA	0.107254	GCTAGATGCGGTCTCTGCCTGGGCCGGGTAATACCACCAGGAGGTCTAGAGATGAGCTCGCCCCAACGAGGCAGGTAGTGCTCAGTATCTCTATCACTGATAGGGATGTCAATCTCTATCACTGATAGGGACGCTTAAGGCAGTTGACAGCTAGCTCAGTCCTAGGTATAATGCTAGCAGTGCAGAGAAAATCGGCCAGTTTTCTCTGCCTGCAGTCCGCATGCCGTAGGAGGTCTTGGGTTCTAACCTGTTGCCTTCATTTATGCAGCGGACTGCCTTTCTGGCCAGAGACCGTCT
GGATTACGTACA	CT	TC	0.107153	GCTAGATGCGGTCTCTGCCTGGGCCGGGTAATACCACCAGGCGGTCTAAAGATGAGCTCGCCCCAACGAGGCAGGTAGTGCTCAGTATCTCTATCACTGATAGGGATGTCAATCTCTATCACTGATAGGGAGGATTACGTACATTGACAGCTAGCTCAGTCCTAGGTATAATGCTAGCAGTGCAGAGAAAATCGGCCAGTTTTCTCTGCCTGCAGTCCGCATGCCGTAGGCGGTCTTGGGTTCTAACCTGTTGCTTGAATTTATGCAGCGGACTGCCTTTCTGGCCAGAGACCGTCT
TATCTCCGCGGA	CT	TA	0.106825	GCTAGATGCGGTCTCTGCCTGGGCCGGGTAATACCACCATGTCCCCTGAAGATGAGCTCGCCCCAACGAGGCAGGTAGTGCTCAGTATCTCTATCACTGATAGGGATGTCAATCTCTATCACTGATAGGGATATCTCCGCGGATTGACAGCTAGCTCAGTCCTAGGTATAATGCTAGCAGTGCAGAGAAAATCGGCCAGTTTTCTCTGCCTGCAGTCCGCATGCCGTATGTCCCCTTGGGTTCTAACCTGTTGCTCTAATTTATGCAGCGGACTGCCTTTCTGGCCAGAGACCGTCT
TAGAGCCCCAAA	CC	CC	0.106738	GCTAGATGCGGTCTCTGCCTGGGCCGGGTAATACCACCAAACATGCTAGAGATGAGCTCGCCCCAACGAGGCAGGTAGTGCTCAGTATCTCTATCACTGATAGGGATGTCAATCTCTATCACTGATAGGGATAGAGCCCCAAATTGACAGCTAGCTCAGTCCTAGGTATAATGCTAGCAGTGCAGAGAAAATCGGCCAGTTTTCTCTGCCTGCAGTCCGCATGCCGTAAACATGCCTGGGTTCTAACCTGTTGCCTGGATTTATGCAGCGGACTGCCTTTCTGGCCAGAGACCGTCT
TGATTTCAGAGC	AG	CT	0.105643	GCTAGATGCGGTCTCTGCCTGGGCCGGGTAATACCACCGAGGCCTCTTGAGATGAGCTCGCCCCAACGAGGCAGGTAGTGCTCAGTATCTCTATCACTGATAGGGATGTCAATCTCTATCACTGATAGGGATGATTTCAGAGCTTGACAGCTAGCTCAGTCCTAGGTATAATGCTAGCAGTGCAGAGAAAATCGGCCAGTTTTCTCTGCCTGCAGTCCGCATGCCGTGAGGCCTAGTGGGTTCTAACCTGTTGCCAAGATTTATGCAGCGGACTGCCTTTCTGGCCAGAGACCGTCT
GAGGACTCGACT	CT	TT	0.105248	GCTAGATGCGGTCTCTGCCTGGGCCGGGTAATACCACCCATATTACTAGAGATGAGCTCGCCCCAACGAGGCAGGTAGTGCTCAGTATCTCTATCACTGATAGGGATGTCAATCTCTATCACTGATAGGGAGAGGACTCGACTTTGACAGCTAGCTCAGTCCTAGGTATAATGCTAGCAGTGCAGAGAAAATCGGCCAGTTTTCTCTGCCTGCAGTCCGCATGCCGTCATATTACTTGGGTTCTAACCTGTTGCCTAAATTTATGCAGCGGACTGCCTTTCTGGCCAGAGACCGTCT
GAGAAAGTAGTG	CT	CC	0.105149	GCTAGATGCGGTCTCTGCCTGGGCCGGGTAATACCACCCGCGCCCCTCCAGATGAGCTCGCCCCAACGAGGCAGGTAGTGCTCAGTATCTCTATCACTGATAGGGATGTCAATCTCTATCACTGATAGGGAGAGAAAGTAGTGTTGACAGCTAGCTCAGTCCTAGGTATAATGCTAGCAGTGCAGAGAAAATCGGCCAGTTTTCTCTGCCTGCAGTCCGCATGCCGTCGCGCCCCTTGGGTTCTAACCTGTTGCGGGGATTTATGCAGCGGACTGCCTTTCTGGCCAGAGACCGTCT
TCAGGGCAACAT	GC	CT	0.104884	GCTAGATGCGGTCTCTGCCTGGGCCGGGTAATACCACCGGACACCCTAGAGATGAGCTCGCCCCAACGAGGCAGGTAGTGCTCAGTATCTCTATCACTGATAGGGATGTCAATCTCTATCACTGATAGGGATCAGGGCAACATTTGACAGCTAGCTCAGTCCTAGGTATAATGCTAGCAGTGCAGAGAAAATCGGCCAGTTTTCTCTGCCTGCAGTCCGCATGCCGTGGACACCGCTGGGTTCTAACCTGTTGCCTAGATTTATGCAGCGGACTGCCTTTCTGGCCAGAGACCGTCT
CTGCGACAATGC	AC	CT	0.104561	GCTAGATGCGGTCTCTGCCTGGGCCGGGTAATACCACCAGGAGGTCTAGAGATGAGCTCGCCCCAACGAGGCAGGTAGTGCTCAGTATCTCTATCACTGATAGGGATGTCAATCTCTATCACTGATAGGGACTGCGACAATGCTTGACAGCTAGCTCAGTCCTAGGTATAATGCTAGCAGTGCAGAGAAAATCGGCCAGTTTTCTCTGCCTGCAGTCCGCATGCCGTAGGAGGTACTGGGTTCTAACCTGTTGCCTAGATTTATGCAGCGGACTGCCTTTCTGGCCAGAGACCGTCT
GAAAAGTCCCCT	AT	CT	0.104387	GCTAGATGCGGTCTCTGCCTGGGCCGGGTAATACCACCCGAGCCCCTCAAGATGAGCTCGCCCCAACGAGGCAGGTAGTGCTCAGTATCTCTATCACTGATAGGGATGTCAATCTCTATCACTGATAGGGAGAAAAGTCCCCTTTGACAGCTAGCTCAGTCCTAGGTATAATGCTAGCAGTGCAGAGAAAATCGGCCAGTTTTCTCTGCCTGCAGTCCGCATGCCGTCGAGCCCATTGGGTTCTAACCTGTTGCTGAGATTTATGCAGCGGACTGCCTTTCTGGCCAGAGACCGTCT
ACGAAGAATCCA	GA	CT	0.104239	GCTAGATGCGGTCTCTGCCTGGGCCGGGTAATACCACCGGCTCCCCTCCAGATGAGCTCGCCCCAACGAGGCAGGTAGTGCTCAGTATCTCTATCACTGATAGGGATGTCAATCTCTATCACTGATAGGGAACGAAGAATCCATTGACAGCTAGCTCAGTCCTAGGTATAATGCTAGCAGTGCAGAGAAAATCGGCCAGTTTTCTCTGCCTGCAGTCCGCATGCCGTGGCTCCCGATGGGTTCTAACCTGTTGCGGAGATTTATGCAGCGGACTGCCTTTCTGGCCAGAGACCGTCT
TTCTAAAGATCC	GC	GC	0.104195	GCTAGATGCGGTCTCTGCCTGGGCCGGGTAATACCACCAGGCGGTCTAAAGATGAGCTCGCCCCAACGAGGCAGGTAGTGCTCAGTATCTCTATCACTGATAGGGATGTCAATCTCTATCACTGATAGGGATTCTAAAGATCCTTGACAGCTAGCTCAGTCCTAGGTATAATGCTAGCAGTGCAGAGAAAATCGGCCAGTTTTCTCTGCCTGCAGTCCGCATGCCGTAGGCGGTGCTGGGTTCTAACCTGTTGCTTGCATTTATGCAGCGGACTGCCTTTCTGGCCAGAGACCGTCT
CCTGTCTTACGC	TA	CT	0.104037	GCTAGATGCGGTCTCTGCCTGGGCCGGGTAATACCACCAAACACACTAGAGATGAGCTCGCCCCAACGAGGCAGGTAGTGCTCAGTATCTCTATCACTGATAGGGATGTCAATCTCTATCACTGATAGGGACCTGTCTTACGCTTGACAGCTAGCTCAGTCCTAGGTATAATGCTAGCAGTGCAGAGAAAATCGGCCAGTTTTCTCTGCCTGCAGTCCGCATGCCGTAAACACATATGGGTTCTAACCTGTTGCCTAGATTTATGCAGCGGACTGCCTTTCTGGCCAGAGACCGTCT
ATCCATAGCTTG	TC	TC	0.103936	GCTAGATGCGGTCTCTGCCTGGGCCGGGTAATACCACCGAGGCCTCTTGAGATGAGCTCGCCCCAACGAGGCAGGTAGTGCTCAGTATCTCTATCACTGATAGGGATGTCAATCTCTATCACTGATAGGGAATCCATAGCTTGTTGACAGCTAGCTCAGTCCTAGGTATAATGCTAGCAGTGCAGAGAAAATCGGCCAGTTTTCTCTGCCTGCAGTCCGCATGCCGTGAGGCCTTCTGGGTTCTAACCTGTTGCCAGAATTTATGCAGCGGACTGCCTTTCTGGCCAGAGACCGTCT
GGGACAAACCAT	CT	TT	0.103917	GCTAGATGCGGTCTCTGCCTGGGCCGGGTAATACCACCGGGCGTGCTAGAGATGAGCTCGCCCCAACGAGGCAGGTAGTGCTCAGTATCTCTATCACTGATAGGGATGTCAATCTCTATCACTGATAGGGAGGGACAAACCATTTGACAGCTAGCTCAGTCCTAGGTATAATGCTAGCAGTGCAGAGAAAATCGGCCAGTTTTCTCTGCCTGCAGTCCGCATGCCGTGGGCGTGCTTGGGTTCTAACCTGTTGCCTAAATTTATGCAGCGGACTGCCTTTCTGGCCAGAGACCGTCT
CAGTGTCCACTG	TT	CT	0.103882	GCTAGATGCGGTCTCTGCCTGGGCCGGGTAATACCACCAGGCGGTCTAAAGATGAGCTCGCCCCAACGAGGCAGGTAGTGCTCAGTATCTCTATCACTGATAGGGATGTCAATCTCTATCACTGATAGGGACAGTGTCCACTGTTGACAGCTAGCTCAGTCCTAGGTATAATGCTAGCAGTGCAGAGAAAATCGGCCAGTTTTCTCTGCCTGCAGTCCGCATGCCGTAGGCGGTTTTGGGTTCTAACCTGTTGCTTAGATTTATGCAGCGGACTGCCTTTCTGGCCAGAGACCGTCT
TGAACCGACTTG	GT	GT	0.103881	GCTAGATGCGGTCTCTGCCTGGGCCGGGTAATACCACCGAGGCCTCTTGAGATGAGCTCGCCCCAACGAGGCAGGTAGTGCTCAGTATCTCTATCACTGATAGGGATGTCAATCTCTATCACTGATAGGGATGAACCGACTTGTTGACAGCTAGCTCAGTCCTAGGTATAATGCTAGCAGTGCAGAGAAAATCGGCCAGTTTTCTCTGCCTGCAGTCCGCATGCCGTGAGGCCTGTTGGGTTCTAACCTGTTGCCAACATTTATGCAGCGGACTGCCTTTCTGGCCAGAGACCGTCT
GAATCATCAGGG	CT	GA	0.103857	GCTAGATGCGGTCTCTGCCTGGGCCGGGTAATACCACCGGGCGGACTCCAGATGAGCTCGCCCCAACGAGGCAGGTAGTGCTCAGTATCTCTATCACTGATAGGGATGTCAATCTCTATCACTGATAGGGAGAATCATCAGGGTTGACAGCTAGCTCAGTCCTAGGTATAATGCTAGCAGTGCAGAGAAAATCGGCCAGTTTTCTCTGCCTGCAGTCCGCATGCCGTGGGCGGACTTGGGTTCTAACCTGTTGCGGTCATTTATGCAGCGGACTGCCTTTCTGGCCAGAGACCGTCT
CCCTCAGGCAAT	CT	AA	0.103075	GCTAGATGCGGTCTCTGCCTGGGCCGGGTAATACCACCATGCTTTCTAGAGATGAGCTCGCCCCAACGAGGCAGGTAGTGCTCAGTATCTCTATCACTGATAGGGATGTCAATCTCTATCACTGATAGGGACCCTCAGGCAATTTGACAGCTAGCTCAGTCCTAGGTATAATGCTAGCAGTGCAGAGAAAATCGGCCAGTTTTCTCTGCCTGCAGTCCGCATGCCGTATGCTTTCTTGGGTTCTAACCTGTTGCCTTTATTTATGCAGCGGACTGCCTTTCTGGCCAGAGACCGTCT
CGCTGGCAGAAT	GA	GA	0.103047	GCTAGATGCGGTCTCTGCCTGGGCCGGGTAATACCACCGTCGCCCCTTAAGATGAGCTCGCCCCAACGAGGCAGGTAGTGCTCAGTATCTCTATCACTGATAGGGATGTCAATCTCTATCACTGATAGGGACGCTGGCAGAATTTGACAGCTAGCTCAGTCCTAGGTATAATGCTAGCAGTGCAGAGAAAATCGGCCAGTTTTCTCTGCCTGCAGTCCGCATGCCGTGTCGCCCGATGGGTTCTAACCTGTTGCTATCATTTATGCAGCGGACTGCCTTTCTGGCCAGAGACCGTCT
GTCCAAGACATG	CT	AT	0.102936	GCTAGATGCGGTCTCTGCCTGGGCCGGGTAATACCACCGCGCGACCTAAAGATGAGCTCGCCCCAACGAGGCAGGTAGTGCTCAGTATCTCTATCACTGATAGGGATGTCAATCTCTATCACTGATAGGGAGTCCAAGACATGTTGACAGCTAGCTCAGTCCTAGGTATAATGCTAGCAGTGCAGAGAAAATCGGCCAGTTTTCTCTGCCTGCAGTCCGCATGCCGTGCGCGACCTTGGGTTCTAACCTGTTGCTTATATTTATGCAGCGGACTGCCTTTCTGGCCAGAGACCGTCT
ACTGTTGTCAAA	GG	CT	0.102911	GCTAGATGCGGTCTCTGCCTGGGCCGGGTAATACCACCGAGGCCTCTTGAGATGAGCTCGCCCCAACGAGGCAGGTAGTGCTCAGTATCTCTATCACTGATAGGGATGTCAATCTCTATCACTGATAGGGAACTGTTGTCAAATTGACAGCTAGCTCAGTCCTAGGTATAATGCTAGCAGTGCAGAGAAAATCGGCCAGTTTTCTCTGCCTGCAGTCCGCATGCCGTGAGGCCTGGTGGGTTCTAACCTGTTGCCAAGATTTATGCAGCGGACTGCCTTTCTGGCCAGAGACCGTCT
CAGTTTGGGAAA	TT	CT	0.102674	GCTAGATGCGGTCTCTGCCTGGGCCGGGTAATACCACCAGGCCTCCTAGAGATGAGCTCGCCCCAACGAGGCAGGTAGTGCTCAGTATCTCTATCACTGATAGGGATGTCAATCTCTATCACTGATAGGGACAGTTTGGGAAATTGACAGCTAGCTCAGTCCTAGGTATAATGCTAGCAGTGCAGAGAAAATCGGCCAGTTTTCTCTGCCTGCAGTCCGCATGCCGTAGGCCTCTTTGGGTTCTAACCTGTTGCCTAGATTTATGCAGCGGACTGCCTTTCTGGCCAGAGACCGTCT
TCACTTGTTCTG	GC	GC	0.102659	GCTAGATGCGGTCTCTGCCTGGGCCGGGTAATACCACCATGTCCCCTGAAGATGAGCTCGCCCCAACGAGGCAGGTAGTGCTCAGTATCTCTATCACTGATAGGGATGTCAATCTCTATCACTGATAGGGATCACTTGTTCTGTTGACAGCTAGCTCAGTCCTAGGTATAATGCTAGCAGTGCAGAGAAAATCGGCCAGTTTTCTCTGCCTGCAGTCCGCATGCCGTATGTCCCGCTGGGTTCTAACCTGTTGCTCGCATTTATGCAGCGGACTGCCTTTCTGGCCAGAGACCGTCT
GCCGTCCTATAC	AA	AA	0.102404	GCTAGATGCGGTCTCTGCCTGGGCCGGGTAATACCACCGGCTCCCCTCCAGATGAGCTCGCCCCAACGAGGCAGGTAGTGCTCAGTATCTCTATCACTGATAGGGATGTCAATCTCTATCACTGATAGGGAGCCGTCCTATACTTGACAGCTAGCTCAGTCCTAGGTATAATGCTAGCAGTGCAGAGAAAATCGGCCAGTTTTCTCTGCCTGCAGTCCGCATGCCGTGGCTCCCAATGGGTTCTAACCTGTTGCGGTTATTTATGCAGCGGACTGCCTTTCTGGCCAGAGACCGTCT
AGCTGGATACCC	CT	CA	0.102207	GCTAGATGCGGTCTCTGCCTGGGCCGGGTAATACCACCGCGCGACCTAAAGATGAGCTCGCCCCAACGAGGCAGGTAGTGCTCAGTATCTCTATCACTGATAGGGATGTCAATCTCTATCACTGATAGGGAAGCTGGATACCCTTGACAGCTAGCTCAGTCCTAGGTATAATGCTAGCAGTGCAGAGAAAATCGGCCAGTTTTCTCTGCCTGCAGTCCGCATGCCGTGCGCGACCTTGGGTTCTAACCTGTTGCTTTGATTTATGCAGCGGACTGCCTTTCTGGCCAGAGACCGTCT
ATTAGTTCAGCC	CT	GT	0.102104	GCTAGATGCGGTCTCTGCCTGGGCCGGGTAATACCACCGTCGCCCCTTAAGATGAGCTCGCCCCAACGAGGCAGGTAGTGCTCAGTATCTCTATCACTGATAGGGATGTCAATCTCTATCACTGATAGGGAATTAGTTCAGCCTTGACAGCTAGCTCAGTCCTAGGTATAATGCTAGCAGTGCAGAGAAAATCGGCCAGTTTTCTCTGCCTGCAGTCCGCATGCCGTGTCGCCCCTTGGGTTCTAACCTGTTGCTAACATTTATGCAGCGGACTGCCTTTCTGGCCAGAGACCGTCT
CTACGCTACAAC	TC	CT	0.102069	GCTAGATGCGGTCTCTGCCTGGGCCGGGTAATACCACCGAGCCCACTAGAGATGAGCTCGCCCCAACGAGGCAGGTAGTGCTCAGTATCTCTATCACTGATAGGGATGTCAATCTCTATCACTGATAGGGACTACGCTACAACTTGACAGCTAGCTCAGTCCTAGGTATAATGCTAGCAGTGCAGAGAAAATCGGCCAGTTTTCTCTGCCTGCAGTCCGCATGCCGTGAGCCCATCTGGGTTCTAACCTGTTGCCTAGATTTATGCAGCGGACTGCCTTTCTGGCCAGAGACCGTCT
GTTCCGAATAAC	AG	CT	0.102021	GCTAGATGCGGTCTCTGCCTGGGCCGGGTAATACCACCAGTCTTACTTGAGATGAGCTCGCCCCAACGAGGCAGGTAGTGCTCAGTATCTCTATCACTGATAGGGATGTCAATCTCTATCACTGATAGGGAGTTCCGAATAACTTGACAGCTAGCTCAGTCCTAGGTATAATGCTAGCAGTGCAGAGAAAATCGGCCAGTTTTCTCTGCCTGCAGTCCGCATGCCGTAGTCTTAAGTGGGTTCTAACCTGTTGCCAAGATTTATGCAGCGGACTGCCTTTCTGGCCAGAGACCGTCT
AGTTGAGACGAA	AA	AA	0.101934	GCTAGATGCGGTCTCTGCCTGGGCCGGGTAATACCACCGAGCCCACTAGAGATGAGCTCGCCCCAACGAGGCAGGTAGTGCTCAGTATCTCTATCACTGATAGGGATGTCAATCTCTATCACTGATAGGGAAGTTGAGACGAATTGACAGCTAGCTCAGTCCTAGGTATAATGCTAGCAGTGCAGAGAAAATCGGCCAGTTTTCTCTGCCTGCAGTCCGCATGCCGTGAGCCCAAATGGGTTCTAACCTGTTGCCTTTATTTATGCAGCGGACTGCCTTTCTGGCCAGAGACCGTCT
TAGCCTACTCAC	AG	AG	0.101908	GCTAGATGCGGTCTCTGCCTGGGCCGGGTAATACCACCGGTGCCCCTCGAGATGAGCTCGCCCCAACGAGGCAGGTAGTGCTCAGTATCTCTATCACTGATAGGGATGTCAATCTCTATCACTGATAGGGATAGCCTACTCACTTGACAGCTAGCTCAGTCCTAGGTATAATGCTAGCAGTGCAGAGAAAATCGGCCAGTTTTCTCTGCCTGCAGTCCGCATGCCGTGGTGCCCAGTGGGTTCTAACCTGTTGCCGCTATTTATGCAGCGGACTGCCTTTCTGGCCAGAGACCGTCT
AGACGCAATTGA	CT	TA	0.101762	GCTAGATGCGGTCTCTGCCTGGGCCGGGTAATACCACCGAGTCCACTACAGATGAGCTCGCCCCAACGAGGCAGGTAGTGCTCAGTATCTCTATCACTGATAGGGATGTCAATCTCTATCACTGATAGGGAAGACGCAATTGATTGACAGCTAGCTCAGTCCTAGGTATAATGCTAGCAGTGCAGAGAAAATCGGCCAGTTTTCTCTGCCTGCAGTCCGCATGCCGTGAGTCCACTTGGGTTCTAACCTGTTGCGTTAATTTATGCAGCGGACTGCCTTTCTGGCCAGAGACCGTCT
CACCATGGTTCG	AC	AC	0.101645	GCTAGATGCGGTCTCTGCCTGGGCCGGGTAATACCACCTCGCGACCTCGAGATGAGCTCGCCCCAACGAGGCAGGTAGTGCTCAGTATCTCTATCACTGATAGGGATGTCAATCTCTATCACTGATAGGGACACCATGGTTCGTTGACAGCTAGCTCAGTCCTAGGTATAATGCTAGCAGTGCAGAGAAAATCGGCCAGTTTTCTCTGCCTGCAGTCCGCATGCCGTTCGCGACACTGGGTTCTAACCTGTTGCCGGTATTTATGCAGCGGACTGCCTTTCTGGCCAGAGACCGTCT
CTGAACGCACCA	GT	CT	0.10161	GCTAGATGCGGTCTCTGCCTGGGCCGGGTAATACCACCCGAGCCCCTCAAGATGAGCTCGCCCCAACGAGGCAGGTAGTGCTCAGTATCTCTATCACTGATAGGGATGTCAATCTCTATCACTGATAGGGACTGAACGCACCATTGACAGCTAGCTCAGTCCTAGGTATAATGCTAGCAGTGCAGAGAAAATCGGCCAGTTTTCTCTGCCTGCAGTCCGCATGCCGTCGAGCCCGTTGGGTTCTAACCTGTTGCTGAGATTTATGCAGCGGACTGCCTTTCTGGCCAGAGACCGTCT
GAGTCATTCTAT	CT	GG	0.101497	GCTAGATGCGGTCTCTGCCTGGGCCGGGTAATACCACCAGGCCTCCTAGAGATGAGCTCGCCCCAACGAGGCAGGTAGTGCTCAGTATCTCTATCACTGATAGGGATGTCAATCTCTATCACTGATAGGGAGAGTCATTCTATTTGACAGCTAGCTCAGTCCTAGGTATAATGCTAGCAGTGCAGAGAAAATCGGCCAGTTTTCTCTGCCTGCAGTCCGCATGCCGTAGGCCTCCTTGGGTTCTAACCTGTTGCCTCCATTTATGCAGCGGACTGCCTTTCTGGCCAGAGACCGTCT
TGTTCAGACAAA	CT	AC	0.101302	GCTAGATGCGGTCTCTGCCTGGGCCGGGTAATACCACCATGCTTTCTAGAGATGAGCTCGCCCCAACGAGGCAGGTAGTGCTCAGTATCTCTATCACTGATAGGGATGTCAATCTCTATCACTGATAGGGATGTTCAGACAAATTGACAGCTAGCTCAGTCCTAGGTATAATGCTAGCAGTGCAGAGAAAATCGGCCAGTTTTCTCTGCCTGCAGTCCGCATGCCGTATGCTTTCTTGGGTTCTAACCTGTTGCCTGTATTTATGCAGCGGACTGCCTTTCTGGCCAGAGACCGTCT
AGGATGCTTTGC	GG	CT	0.101021	GCTAGATGCGGTCTCTGCCTGGGCCGGGTAATACCACCAGGCGGGCTCCAGATGAGCTCGCCCCAACGAGGCAGGTAGTGCTCAGTATCTCTATCACTGATAGGGATGTCAATCTCTATCACTGATAGGGAAGGATGCTTTGCTTGACAGCTAGCTCAGTCCTAGGTATAATGCTAGCAGTGCAGAGAAAATCGGCCAGTTTTCTCTGCCTGCAGTCCGCATGCCGTAGGCGGGGGTGGGTTCTAACCTGTTGCGGAGATTTATGCAGCGGACTGCCTTTCTGGCCAGAGACCGTCT
GAAACCTGATAG	CT	TA	0.100913	GCTAGATGCGGTCTCTGCCTGGGCCGGGTAATACCACCGGCTCCCCTCCAGATGAGCTCGCCCCAACGAGGCAGGTAGTGCTCAGTATCTCTATCACTGATAGGGATGTCAATCTCTATCACTGATAGGGAGAAACCTGATAGTTGACAGCTAGCTCAGTCCTAGGTATAATGCTAGCAGTGCAGAGAAAATCGGCCAGTTTTCTCTGCCTGCAGTCCGCATGCCGTGGCTCCCCTTGGGTTCTAACCTGTTGCGGTAATTTATGCAGCGGACTGCCTTTCTGGCCAGAGACCGTCT
CGTAGAACCCGT	GA	GA	0.100873	GCTAGATGCGGTCTCTGCCTGGGCCGGGTAATACCACCAGGCGGTCTAAAGATGAGCTCGCCCCAACGAGGCAGGTAGTGCTCAGTATCTCTATCACTGATAGGGATGTCAATCTCTATCACTGATAGGGACGTAGAACCCGTTTGACAGCTAGCTCAGTCCTAGGTATAATGCTAGCAGTGCAGAGAAAATCGGCCAGTTTTCTCTGCCTGCAGTCCGCATGCCGTAGGCGGTGATGGGTTCTAACCTGTTGCTTTCATTTATGCAGCGGACTGCCTTTCTGGCCAGAGACCGTCT
AAGAAGACCAGA	TG	TG	0.100575	GCTAGATGCGGTCTCTGCCTGGGCCGGGTAATACCACCGAGTCCACTACAGATGAGCTCGCCCCAACGAGGCAGGTAGTGCTCAGTATCTCTATCACTGATAGGGATGTCAATCTCTATCACTGATAGGGAAAGAAGACCAGATTGACAGCTAGCTCAGTCCTAGGTATAATGCTAGCAGTGCAGAGAAAATCGGCCAGTTTTCTCTGCCTGCAGTCCGCATGCCGTGAGTCCATGTGGGTTCTAACCTGTTGCGTCAATTTATGCAGCGGACTGCCTTTCTGGCCAGAGACCGTCT
TTAAAGTCTACA	TA	CT	0.10052	GCTAGATGCGGTCTCTGCCTGGGCCGGGTAATACCACCGAGCCCACTAGAGATGAGCTCGCCCCAACGAGGCAGGTAGTGCTCAGTATCTCTATCACTGATAGGGATGTCAATCTCTATCACTGATAGGGATTAAAGTCTACATTGACAGCTAGCTCAGTCCTAGGTATAATGCTAGCAGTGCAGAGAAAATCGGCCAGTTTTCTCTGCCTGCAGTCCGCATGCCGTGAGCCCATATGGGTTCTAACCTGTTGCCTAGATTTATGCAGCGGACTGCCTTTCTGGCCAGAGACCGTCT
CATGCCCGTGAA	CA	CA	0.10046	GCTAGATGCGGTCTCTGCCTGGGCCGGGTAATACCACCGGCTCCCCTCCAGATGAGCTCGCCCCAACGAGGCAGGTAGTGCTCAGTATCTCTATCACTGATAGGGATGTCAATCTCTATCACTGATAGGGACATGCCCGTGAATTGACAGCTAGCTCAGTCCTAGGTATAATGCTAGCAGTGCAGAGAAAATCGGCCAGTTTTCTCTGCCTGCAGTCCGCATGCCGTGGCTCCCCATGGGTTCTAACCTGTTGCGGTGATTTATGCAGCGGACTGCCTTTCTGGCCAGAGACCGTCT
CTGGTCGGTTCT	CA	CA	0.100403	GCTAGATGCGGTCTCTGCCTGGGCCGGGTAATACCACCATGCTTTCTAGAGATGAGCTCGCCCCAACGAGGCAGGTAGTGCTCAGTATCTCTATCACTGATAGGGATGTCAATCTCTATCACTGATAGGGACTGGTCGGTTCTTTGACAGCTAGCTCAGTCCTAGGTATAATGCTAGCAGTGCAGAGAAAATCGGCCAGTTTTCTCTGCCTGCAGTCCGCATGCCGTATGCTTTCATGGGTTCTAACCTGTTGCCTTGATTTATGCAGCGGACTGCCTTTCTGGCCAGAGACCGTCT
CGGTCTTTCTGA	GT	GT	0.100307	GCTAGATGCGGTCTCTGCCTGGGCCGGGTAATACCACCCATATTACTAGAGATGAGCTCGCCCCAACGAGGCAGGTAGTGCTCAGTATCTCTATCACTGATAGGGATGTCAATCTCTATCACTGATAGGGACGGTCTTTCTGATTGACAGCTAGCTCAGTCCTAGGTATAATGCTAGCAGTGCAGAGAAAATCGGCCAGTTTTCTCTGCCTGCAGTCCGCATGCCGTCATATTAGTTGGGTTCTAACCTGTTGCCTACATTTATGCAGCGGACTGCCTTTCTGGCCAGAGACCGTCT
AGCACCCCTAAT	CT	TG	0.100153	GCTAGATGCGGTCTCTGCCTGGGCCGGGTAATACCACCTGTATTCCTAGAGATGAGCTCGCCCCAACGAGGCAGGTAGTGCTCAGTATCTCTATCACTGATAGGGATGTCAATCTCTATCACTGATAGGGAAGCACCCCTAATTTGACAGCTAGCTCAGTCCTAGGTATAATGCTAGCAGTGCAGAGAAAATCGGCCAGTTTTCTCTGCCTGCAGTCCGCATGCCGTTGTATTCCTTGGGTTCTAACCTGTTGCCTCAATTTATGCAGCGGACTGCCTTTCTGGCCAGAGACCGTCT
GTCCAACTGTTG	CT	CG	0.0999713	GCTAGATGCGGTCTCTGCCTGGGCCGGGTAATACCACCGAGCCCACTAGAGATGAGCTCGCCCCAACGAGGCAGGTAGTGCTCAGTATCTCTATCACTGATAGGGATGTCAATCTCTATCACTGATAGGGAGTCCAACTGTTGTTGACAGCTAGCTCAGTCCTAGGTATAATGCTAGCAGTGCAGAGAAAATCGGCCAGTTTTCTCTGCCTGCAGTCCGCATGCCGTGAGCCCACTTGGGTTCTAACCTGTTGCCTCGATTTATGCAGCGGACTGCCTTTCTGGCCAGAGACCGTCT
CTCGCTCTATGG	GC	GC	0.0996901	GCTAGATGCGGTCTCTGCCTGGGCCGGGTAATACCACCAAACAGTCTAGAGATGAGCTCGCCCCAACGAGGCAGGTAGTGCTCAGTATCTCTATCACTGATAGGGATGTCAATCTCTATCACTGATAGGGACTCGCTCTATGGTTGACAGCTAGCTCAGTCCTAGGTATAATGCTAGCAGTGCAGAGAAAATCGGCCAGTTTTCTCTGCCTGCAGTCCGCATGCCGTAAACAGTGCTGGGTTCTAACCTGTTGCCTGCATTTATGCAGCGGACTGCCTTTCTGGCCAGAGACCGTCT
GGTCGAAAGTCT	AA	AA	0.0996168	GCTAGATGCGGTCTCTGCCTGGGCCGGGTAATACCACCAGGCGGTCTAAAGATGAGCTCGCCCCAACGAGGCAGGTAGTGCTCAGTATCTCTATCACTGATAGGGATGTCAATCTCTATCACTGATAGGGAGGTCGAAAGTCTTTGACAGCTAGCTCAGTCCTAGGTATAATGCTAGCAGTGCAGAGAAAATCGGCCAGTTTTCTCTGCCTGCAGTCCGCATGCCGTAGGCGGTAATGGGTTCTAACCTGTTGCTTTTATTTATGCAGCGGACTGCCTTTCTGGCCAGAGACCGTCT
CGTTTATGAAGT	AG	CT	0.0996061	GCTAGATGCGGTCTCTGCCTGGGCCGGGTAATACCACCATGTCCCCTGAAGATGAGCTCGCCCCAACGAGGCAGGTAGTGCTCAGTATCTCTATCACTGATAGGGATGTCAATCTCTATCACTGATAGGGACGTTTATGAAGTTTGACAGCTAGCTCAGTCCTAGGTATAATGCTAGCAGTGCAGAGAAAATCGGCCAGTTTTCTCTGCCTGCAGTCCGCATGCCGTATGTCCCAGTGGGTTCTAACCTGTTGCTCAGATTTATGCAGCGGACTGCCTTTCTGGCCAGAGACCGTCT
GATTCTTCCTCG	AA	AA	0.0994176	GCTAGATGCGGTCTCTGCCTGGGCCGGGTAATACCACCAAACACACTAGAGATGAGCTCGCCCCAACGAGGCAGGTAGTGCTCAGTATCTCTATCACTGATAGGGATGTCAATCTCTATCACTGATAGGGAGATTCTTCCTCGTTGACAGCTAGCTCAGTCCTAGGTATAATGCTAGCAGTGCAGAGAAAATCGGCCAGTTTTCTCTGCCTGCAGTCCGCATGCCGTAAACACAAATGGGTTCTAACCTGTTGCCTTTATTTATGCAGCGGACTGCCTTTCTGGCCAGAGACCGTCT
TTCGAGCGTTGG	TT	TT	0.0993247	GCTAGATGCGGTCTCTGCCTGGGCCGGGTAATACCACCAGGCGGTCTAAAGATGAGCTCGCCCCAACGAGGCAGGTAGTGCTCAGTATCTCTATCACTGATAGGGATGTCAATCTCTATCACTGATAGGGATTCGAGCGTTGGTTGACAGCTAGCTCAGTCCTAGGTATAATGCTAGCAGTGCAGAGAAAATCGGCCAGTTTTCTCTGCCTGCAGTCCGCATGCCGTAGGCGGTTTTGGGTTCTAACCTGTTGCTTAAATTTATGCAGCGGACTGCCTTTCTGGCCAGAGACCGTCT
TCATATCACAGG	TT	TT	0.0992396	GCTAGATGCGGTCTCTGCCTGGGCCGGGTAATACCACCGGCTCCCCTCCAGATGAGCTCGCCCCAACGAGGCAGGTAGTGCTCAGTATCTCTATCACTGATAGGGATGTCAATCTCTATCACTGATAGGGATCATATCACAGGTTGACAGCTAGCTCAGTCCTAGGTATAATGCTAGCAGTGCAGAGAAAATCGGCCAGTTTTCTCTGCCTGCAGTCCGCATGCCGTGGCTCCCTTTGGGTTCTAACCTGTTGCGGAAATTTATGCAGCGGACTGCCTTTCTGGCCAGAGACCGTCT
CTTTCCGCGAGA	CG	CG	0.0988952	GCTAGATGCGGTCTCTGCCTGGGCCGGGTAATACCACCGGCTCCCCTCCAGATGAGCTCGCCCCAACGAGGCAGGTAGTGCTCAGTATCTCTATCACTGATAGGGATGTCAATCTCTATCACTGATAGGGACTTTCCGCGAGATTGACAGCTAGCTCAGTCCTAGGTATAATGCTAGCAGTGCAGAGAAAATCGGCCAGTTTTCTCTGCCTGCAGTCCGCATGCCGTGGCTCCCCGTGGGTTCTAACCTGTTGCGGCGATTTATGCAGCGGACTGCCTTTCTGGCCAGAGACCGTCT
TCAGGACTCACT	AG	CT	0.0988769	GCTAGATGCGGTCTCTGCCTGGGCCGGGTAATACCACCTGATACCCTACAGATGAGCTCGCCCCAACGAGGCAGGTAGTGCTCAGTATCTCTATCACTGATAGGGATGTCAATCTCTATCACTGATAGGGATCAGGACTCACTTTGACAGCTAGCTCAGTCCTAGGTATAATGCTAGCAGTGCAGAGAAAATCGGCCAGTTTTCTCTGCCTGCAGTCCGCATGCCGTTGATACCAGTGGGTTCTAACCTGTTGCGTAGATTTATGCAGCGGACTGCCTTTCTGGCCAGAGACCGTCT
TGGCGATTCGTA	TA	CT	0.0986513	GCTAGATGCGGTCTCTGCCTGGGCCGGGTAATACCACCAGGAGGTCTAGAGATGAGCTCGCCCCAACGAGGCAGGTAGTGCTCAGTATCTCTATCACTGATAGGGATGTCAATCTCTATCACTGATAGGGATGGCGATTCGTATTGACAGCTAGCTCAGTCCTAGGTATAATGCTAGCAGTGCAGAGAAAATCGGCCAGTTTTCTCTGCCTGCAGTCCGCATGCCGTAGGAGGTTATGGGTTCTAACCTGTTGCCTAGATTTATGCAGCGGACTGCCTTTCTGGCCAGAGACCGTCT
CTCCTGATAAAT	GT	CT	0.0983866	GCTAGATGCGGTCTCTGCCTGGGCCGGGTAATACCACCGCGGGACCTAGAGATGAGCTCGCCCCAACGAGGCAGGTAGTGCTCAGTATCTCTATCACTGATAGGGATGTCAATCTCTATCACTGATAGGGACTCCTGATAAATTTGACAGCTAGCTCAGTCCTAGGTATAATGCTAGCAGTGCAGAGAAAATCGGCCAGTTTTCTCTGCCTGCAGTCCGCATGCCGTGCGGGACGTTGGGTTCTAACCTGTTGCCTAGATTTATGCAGCGGACTGCCTTTCTGGCCAGAGACCGTCT
ACGAAACCGTAG	TG	TG	0.0981217	GCTAGATGCGGTCTCTGCCTGGGCCGGGTAATACCACCTTATAAACTAGAGATGAGCTCGCCCCAACGAGGCAGGTAGTGCTCAGTATCTCTATCACTGATAGGGATGTCAATCTCTATCACTGATAGGGAACGAAACCGTAGTTGACAGCTAGCTCAGTCCTAGGTATAATGCTAGCAGTGCAGAGAAAATCGGCCAGTTTTCTCTGCCTGCAGTCCGCATGCCGTTTATAAATGTGGGTTCTAACCTGTTGCCTCAATTTATGCAGCGGACTGCCTTTCTGGCCAGAGACCGTCT
CGTGATGGAGAG	CC	CC	0.097825	GCTAGATGCGGTCTCTGCCTGGGCCGGGTAATACCACCATGCTTTCTAGAGATGAGCTCGCCCCAACGAGGCAGGTAGTGCTCAGTATCTCTATCACTGATAGGGATGTCAATCTCTATCACTGATAGGGACGTGATGGAGAGTTGACAGCTAGCTCAGTCCTAGGTATAATGCTAGCAGTGCAGAGAAAATCGGCCAGTTTTCTCTGCCTGCAGTCCGCATGCCGTATGCTTTCCTGGGTTCTAACCTGTTGCCTGGATTTATGCAGCGGACTGCCTTTCTGGCCAGAGACCGTCT
AATCTGTCCTAT	TC	CT	0.0976622	GCTAGATGCGGTCTCTGCCTGGGCCGGGTAATACCACCTAAGAATCTAGAGATGAGCTCGCCCCAACGAGGCAGGTAGTGCTCAGTATCTCTATCACTGATAGGGATGTCAATCTCTATCACTGATAGGGAAATCTGTCCTATTTGACAGCTAGCTCAGTCCTAGGTATAATGCTAGCAGTGCAGAGAAAATCGGCCAGTTTTCTCTGCCTGCAGTCCGCATGCCGTTAAGAATTCTGGGTTCTAACCTGTTGCCTAGATTTATGCAGCGGACTGCCTTTCTGGCCAGAGACCGTCT
TGGAATGCATGG	TT	TT	0.0973633	GCTAGATGCGGTCTCTGCCTGGGCCGGGTAATACCACCGTCGCCCCTTAAGATGAGCTCGCCCCAACGAGGCAGGTAGTGCTCAGTATCTCTATCACTGATAGGGATGTCAATCTCTATCACTGATAGGGATGGAATGCATGGTTGACAGCTAGCTCAGTCCTAGGTATAATGCTAGCAGTGCAGAGAAAATCGGCCAGTTTTCTCTGCCTGCAGTCCGCATGCCGTGTCGCCCTTTGGGTTCTAACCTGTTGCTAAAATTTATGCAGCGGACTGCCTTTCTGGCCAGAGACCGTCT
ATCTAGTGCTGC	TC	TC	0.0968662	GCTAGATGCGGTCTCTGCCTGGGCCGGGTAATACCACCTCGCGACCTCGAGATGAGCTCGCCCCAACGAGGCAGGTAGTGCTCAGTATCTCTATCACTGATAGGGATGTCAATCTCTATCACTGATAGGGAATCTAGTGCTGCTTGACAGCTAGCTCAGTCCTAGGTATAATGCTAGCAGTGCAGAGAAAATCGGCCAGTTTTCTCTGCCTGCAGTCCGCATGCCGTTCGCGACTCTGGGTTCTAACCTGTTGCCGGAATTTATGCAGCGGACTGCCTTTCTGGCCAGAGACCGTCT
ATACGCCCAACT	TC	CT	0.0967512	GCTAGATGCGGTCTCTGCCTGGGCCGGGTAATACCACCTCTACCCCTCAAGATGAGCTCGCCCCAACGAGGCAGGTAGTGCTCAGTATCTCTATCACTGATAGGGATGTCAATCTCTATCACTGATAGGGAATACGCCCAACTTTGACAGCTAGCTCAGTCCTAGGTATAATGCTAGCAGTGCAGAGAAAATCGGCCAGTTTTCTCTGCCTGCAGTCCGCATGCCGTTCTACCCTCTGGGTTCTAACCTGTTGCTGAGATTTATGCAGCGGACTGCCTTTCTGGCCAGAGACCGTCT
TTCGGGAGTTCG	CT	GG	0.0963414	GCTAGATGCGGTCTCTGCCTGGGCCGGGTAATACCACCAGGCGGTCTAAAGATGAGCTCGCCCCAACGAGGCAGGTAGTGCTCAGTATCTCTATCACTGATAGGGATGTCAATCTCTATCACTGATAGGGATTCGGGAGTTCGTTGACAGCTAGCTCAGTCCTAGGTATAATGCTAGCAGTGCAGAGAAAATCGGCCAGTTTTCTCTGCCTGCAGTCCGCATGCCGTAGGCGGTCTTGGGTTCTAACCTGTTGCTTCCATTTATGCAGCGGACTGCCTTTCTGGCCAGAGACCGTCT
GGCGTACTACTC	TG	TG	0.0961557	GCTAGATGCGGTCTCTGCCTGGGCCGGGTAATACCACCAAACACACTAGAGATGAGCTCGCCCCAACGAGGCAGGTAGTGCTCAGTATCTCTATCACTGATAGGGATGTCAATCTCTATCACTGATAGGGAGGCGTACTACTCTTGACAGCTAGCTCAGTCCTAGGTATAATGCTAGCAGTGCAGAGAAAATCGGCCAGTTTTCTCTGCCTGCAGTCCGCATGCCGTAAACACATGTGGGTTCTAACCTGTTGCCTCAATTTATGCAGCGGACTGCCTTTCTGGCCAGAGACCGTCT
GGAGATGGCTTG	TT	TT	0.0961117	GCTAGATGCGGTCTCTGCCTGGGCCGGGTAATACCACCTAGAGGGCTCCAGATGAGCTCGCCCCAACGAGGCAGGTAGTGCTCAGTATCTCTATCACTGATAGGGATGTCAATCTCTATCACTGATAGGGAGGAGATGGCTTGTTGACAGCTAGCTCAGTCCTAGGTATAATGCTAGCAGTGCAGAGAAAATCGGCCAGTTTTCTCTGCCTGCAGTCCGCATGCCGTTAGAGGGTTTGGGTTCTAACCTGTTGCGGAAATTTATGCAGCGGACTGCCTTTCTGGCCAGAGACCGTCT
TTACGTGCGCAG	CT	TG	0.0958176	GCTAGATGCGGTCTCTGCCTGGGCCGGGTAATACCACCAGGCGGGCTCCAGATGAGCTCGCCCCAACGAGGCAGGTAGTGCTCAGTATCTCTATCACTGATAGGGATGTCAATCTCTATCACTGATAGGGATTACGTGCGCAGTTGACAGCTAGCTCAGTCCTAGGTATAATGCTAGCAGTGCAGAGAAAATCGGCCAGTTTTCTCTGCCTGCAGTCCGCATGCCGTAGGCGGGCTTGGGTTCTAACCTGTTGCGGCAATTTATGCAGCGGACTGCCTTTCTGGCCAGAGACCGTCT
AAGTTCGAAATG	CT	AT	0.0958015	GCTAGATGCGGTCTCTGCCTGGGCCGGGTAATACCACCGGCTCCCCTCCAGATGAGCTCGCCCCAACGAGGCAGGTAGTGCTCAGTATCTCTATCACTGATAGGGATGTCAATCTCTATCACTGATAGGGAAAGTTCGAAATGTTGACAGCTAGCTCAGTCCTAGGTATAATGCTAGCAGTGCAGAGAAAATCGGCCAGTTTTCTCTGCCTGCAGTCCGCATGCCGTGGCTCCCCTTGGGTTCTAACCTGTTGCGGATATTTATGCAGCGGACTGCCTTTCTGGCCAGAGACCGTCT
GCCGATACATAC	AG	AG	0.0957446	GCTAGATGCGGTCTCTGCCTGGGCCGGGTAATACCACCAGGAGGTCTAGAGATGAGCTCGCCCCAACGAGGCAGGTAGTGCTCAGTATCTCTATCACTGATAGGGATGTCAATCTCTATCACTGATAGGGAGCCGATACATACTTGACAGCTAGCTCAGTCCTAGGTATAATGCTAGCAGTGCAGAGAAAATCGGCCAGTTTTCTCTGCCTGCAGTCCGCATGCCGTAGGAGGTAGTGGGTTCTAACCTGTTGCCTCTATTTATGCAGCGGACTGCCTTTCTGGCCAGAGACCGTCT
GAGCTCAACTAG	CT	GC	0.09558	GCTAGATGCGGTCTCTGCCTGGGCCGGGTAATACCACCCATATTACTAGAGATGAGCTCGCCCCAACGAGGCAGGTAGTGCTCAGTATCTCTATCACTGATAGGGATGTCAATCTCTATCACTGATAGGGAGAGCTCAACTAGTTGACAGCTAGCTCAGTCCTAGGTATAATGCTAGCAGTGCAGAGAAAATCGGCCAGTTTTCTCTGCCTGCAGTCCGCATGCCGTCATATTACTTGGGTTCTAACCTGTTGCCTGCATTTATGCAGCGGACTGCCTTTCTGGCCAGAGACCGTCT
TGTGGTTTCGAG	CT	CC	0.0955211	GCTAGATGCGGTCTCTGCCTGGGCCGGGTAATACCACCGGCTCCCCTCCAGATGAGCTCGCCCCAACGAGGCAGGTAGTGCTCAGTATCTCTATCACTGATAGGGATGTCAATCTCTATCACTGATAGGGATGTGGTTTCGAGTTGACAGCTAGCTCAGTCCTAGGTATAATGCTAGCAGTGCAGAGAAAATCGGCCAGTTTTCTCTGCCTGCAGTCCGCATGCCGTGGCTCCCCTTGGGTTCTAACCTGTTGCGGGGATTTATGCAGCGGACTGCCTTTCTGGCCAGAGACCGTCT
TTAGACCTGCTC	TA	CT	0.095411	GCTAGATGCGGTCTCTGCCTGGGCCGGGTAATACCACCGGGCGGACTCCAGATGAGCTCGCCCCAACGAGGCAGGTAGTGCTCAGTATCTCTATCACTGATAGGGATGTCAATCTCTATCACTGATAGGGATTAGACCTGCTCTTGACAGCTAGCTCAGTCCTAGGTATAATGCTAGCAGTGCAGAGAAAATCGGCCAGTTTTCTCTGCCTGCAGTCCGCATGCCGTGGGCGGATATGGGTTCTAACCTGTTGCGGAGATTTATGCAGCGGACTGCCTTTCTGGCCAGAGACCGTCT
CAAAATAGACAT	TG	TG	0.0951236	GCTAGATGCGGTCTCTGCCTGGGCCGGGTAATACCACCAGGCGGTCTAAAGATGAGCTCGCCCCAACGAGGCAGGTAGTGCTCAGTATCTCTATCACTGATAGGGATGTCAATCTCTATCACTGATAGGGACAAAATAGACATTTGACAGCTAGCTCAGTCCTAGGTATAATGCTAGCAGTGCAGAGAAAATCGGCCAGTTTTCTCTGCCTGCAGTCCGCATGCCGTAGGCGGTTGTGGGTTCTAACCTGTTGCTTCAATTTATGCAGCGGACTGCCTTTCTGGCCAGAGACCGTCT
CATACTTGGGAA	CT	GG	0.095098	GCTAGATGCGGTCTCTGCCTGGGCCGGGTAATACCACCTCTACCCCTCAAGATGAGCTCGCCCCAACGAGGCAGGTAGTGCTCAGTATCTCTATCACTGATAGGGATGTCAATCTCTATCACTGATAGGGACATACTTGGGAATTGACAGCTAGCTCAGTCCTAGGTATAATGCTAGCAGTGCAGAGAAAATCGGCCAGTTTTCTCTGCCTGCAGTCCGCATGCCGTTCTACCCCTTGGGTTCTAACCTGTTGCTGCCATTTATGCAGCGGACTGCCTTTCTGGCCAGAGACCGTCT
GCGTTTGGAGAT	CT	GA	0.0941541	GCTAGATGCGGTCTCTGCCTGGGCCGGGTAATACCACCTGTATTCCTAGAGATGAGCTCGCCCCAACGAGGCAGGTAGTGCTCAGTATCTCTATCACTGATAGGGATGTCAATCTCTATCACTGATAGGGAGCGTTTGGAGATTTGACAGCTAGCTCAGTCCTAGGTATAATGCTAGCAGTGCAGAGAAAATCGGCCAGTTTTCTCTGCCTGCAGTCCGCATGCCGTTGTATTCCTTGGGTTCTAACCTGTTGCCTTCATTTATGCAGCGGACTGCCTTTCTGGCCAGAGACCGTCT
CTGTCGTTGACC	GT	CT	0.0940925	GCTAGATGCGGTCTCTGCCTGGGCCGGGTAATACCACCGAGCCCACTAGAGATGAGCTCGCCCCAACGAGGCAGGTAGTGCTCAGTATCTCTATCACTGATAGGGATGTCAATCTCTATCACTGATAGGGACTGTCGTTGACCTTGACAGCTAGCTCAGTCCTAGGTATAATGCTAGCAGTGCAGAGAAAATCGGCCAGTTTTCTCTGCCTGCAGTCCGCATGCCGTGAGCCCAGTTGGGTTCTAACCTGTTGCCTAGATTTATGCAGCGGACTGCCTTTCTGGCCAGAGACCGTCT
AATCGACGTGGA	TA	CT	0.0939855	GCTAGATGCGGTCTCTGCCTGGGCCGGGTAATACCACCGGACACCCTAGAGATGAGCTCGCCCCAACGAGGCAGGTAGTGCTCAGTATCTCTATCACTGATAGGGATGTCAATCTCTATCACTGATAGGGAAATCGACGTGGATTGACAGCTAGCTCAGTCCTAGGTATAATGCTAGCAGTGCAGAGAAAATCGGCCAGTTTTCTCTGCCTGCAGTCCGCATGCCGTGGACACCTATGGGTTCTAACCTGTTGCCTAGATTTATGCAGCGGACTGCCTTTCTGGCCAGAGACCGTCT
CCAATGCAGTGA	GA	GA	0.0935996	GCTAGATGCGGTCTCTGCCTGGGCCGGGTAATACCACCTTATAAACTAGAGATGAGCTCGCCCCAACGAGGCAGGTAGTGCTCAGTATCTCTATCACTGATAGGGATGTCAATCTCTATCACTGATAGGGACCAATGCAGTGATTGACAGCTAGCTCAGTCCTAGGTATAATGCTAGCAGTGCAGAGAAAATCGGCCAGTTTTCTCTGCCTGCAGTCCGCATGCCGTTTATAAAGATGGGTTCTAACCTGTTGCCTTCATTTATGCAGCGGACTGCCTTTCTGGCCAGAGACCGTCT
GTTTCTCGCAAC	TG	CT	0.0935877	GCTAGATGCGGTCTCTGCCTGGGCCGGGTAATACCACCGAGTCCACTACAGATGAGCTCGCCCCAACGAGGCAGGTAGTGCTCAGTATCTCTATCACTGATAGGGATGTCAATCTCTATCACTGATAGGGAGTTTCTCGCAACTTGACAGCTAGCTCAGTCCTAGGTATAATGCTAGCAGTGCAGAGAAAATCGGCCAGTTTTCTCTGCCTGCAGTCCGCATGCCGTGAGTCCATGTGGGTTCTAACCTGTTGCGTAGATTTATGCAGCGGACTGCCTTTCTGGCCAGAGACCGTCT
TTCACGTCTGTG	AC	AC	0.0931824	GCTAGATGCGGTCTCTGCCTGGGCCGGGTAATACCACCGAGTCCACTACAGATGAGCTCGCCCCAACGAGGCAGGTAGTGCTCAGTATCTCTATCACTGATAGGGATGTCAATCTCTATCACTGATAGGGATTCACGTCTGTGTTGACAGCTAGCTCAGTCCTAGGTATAATGCTAGCAGTGCAGAGAAAATCGGCCAGTTTTCTCTGCCTGCAGTCCGCATGCCGTGAGTCCAACTGGGTTCTAACCTGTTGCGTGTATTTATGCAGCGGACTGCCTTTCTGGCCAGAGACCGTCT
CGCTAATGCTTC	CC	CT	0.0931455	GCTAGATGCGGTCTCTGCCTGGGCCGGGTAATACCACCTCTACCCCTCAAGATGAGCTCGCCCCAACGAGGCAGGTAGTGCTCAGTATCTCTATCACTGATAGGGATGTCAATCTCTATCACTGATAGGGACGCTAATGCTTCTTGACAGCTAGCTCAGTCCTAGGTATAATGCTAGCAGTGCAGAGAAAATCGGCCAGTTTTCTCTGCCTGCAGTCCGCATGCCGTTCTACCCCCTGGGTTCTAACCTGTTGCTGAGATTTATGCAGCGGACTGCCTTTCTGGCCAGAGACCGTCT
CATTAGTCGACC	GC	CT	0.093107	GCTAGATGCGGTCTCTGCCTGGGCCGGGTAATACCACCTGTATTCCTAGAGATGAGCTCGCCCCAACGAGGCAGGTAGTGCTCAGTATCTCTATCACTGATAGGGATGTCAATCTCTATCACTGATAGGGACATTAGTCGACCTTGACAGCTAGCTCAGTCCTAGGTATAATGCTAGCAGTGCAGAGAAAATCGGCCAGTTTTCTCTGCCTGCAGTCCGCATGCCGTTGTATTCGCTGGGTTCTAACCTGTTGCCTAGATTTATGCAGCGGACTGCCTTTCTGGCCAGAGACCGTCT
GGTTGCTATTGT	TT	CT	0.092691	GCTAGATGCGGTCTCTGCCTGGGCCGGGTAATACCACCGGCTCCCCTCCAGATGAGCTCGCCCCAACGAGGCAGGTAGTGCTCAGTATCTCTATCACTGATAGGGATGTCAATCTCTATCACTGATAGGGAGGTTGCTATTGTTTGACAGCTAGCTCAGTCCTAGGTATAATGCTAGCAGTGCAGAGAAAATCGGCCAGTTTTCTCTGCCTGCAGTCCGCATGCCGTGGCTCCCTTTGGGTTCTAACCTGTTGCGGAGATTTATGCAGCGGACTGCCTTTCTGGCCAGAGACCGTCT
CGCTTAAGCTCT	CG	CT	0.0924841	GCTAGATGCGGTCTCTGCCTGGGCCGGGTAATACCACCGGGCGTGCTAGAGATGAGCTCGCCCCAACGAGGCAGGTAGTGCTCAGTATCTCTATCACTGATAGGGATGTCAATCTCTATCACTGATAGGGACGCTTAAGCTCTTTGACAGCTAGCTCAGTCCTAGGTATAATGCTAGCAGTGCAGAGAAAATCGGCCAGTTTTCTCTGCCTGCAGTCCGCATGCCGTGGGCGTGCGTGGGTTCTAACCTGTTGCCTAGATTTATGCAGCGGACTGCCTTTCTGGCCAGAGACCGTCT
ACCGGCTTCAAG	CT	GT	0.0923411	GCTAGATGCGGTCTCTGCCTGGGCCGGGTAATACCACCTGTATTCCTAGAGATGAGCTCGCCCCAACGAGGCAGGTAGTGCTCAGTATCTCTATCACTGATAGGGATGTCAATCTCTATCACTGATAGGGAACCGGCTTCAAGTTGACAGCTAGCTCAGTCCTAGGTATAATGCTAGCAGTGCAGAGAAAATCGGCCAGTTTTCTCTGCCTGCAGTCCGCATGCCGTTGTATTCCTTGGGTTCTAACCTGTTGCCTACATTTATGCAGCGGACTGCCTTTCTGGCCAGAGACCGTCT
GAATTCAATGCC	AG	AG	0.0922894	GCTAGATGCGGTCTCTGCCTGGGCCGGGTAATACCACCTAGAGGGCTCCAGATGAGCTCGCCCCAACGAGGCAGGTAGTGCTCAGTATCTCTATCACTGATAGGGATGTCAATCTCTATCACTGATAGGGAGAATTCAATGCCTTGACAGCTAGCTCAGTCCTAGGTATAATGCTAGCAGTGCAGAGAAAATCGGCCAGTTTTCTCTGCCTGCAGTCCGCATGCCGTTAGAGGGAGTGGGTTCTAACCTGTTGCGGCTATTTATGCAGCGGACTGCCTTTCTGGCCAGAGACCGTCT
GCTACTTGTAAA	AG	AG	0.0922365	GCTAGATGCGGTCTCTGCCTGGGCCGGGTAATACCACCTAAGAATCTAGAGATGAGCTCGCCCCAACGAGGCAGGTAGTGCTCAGTATCTCTATCACTGATAGGGATGTCAATCTCTATCACTGATAGGGAGCTACTTGTAAATTGACAGCTAGCTCAGTCCTAGGTATAATGCTAGCAGTGCAGAGAAAATCGGCCAGTTTTCTCTGCCTGCAGTCCGCATGCCGTTAAGAATAGTGGGTTCTAACCTGTTGCCTCTATTTATGCAGCGGACTGCCTTTCTGGCCAGAGACCGTCT
GGCAACGTAGCT	TC	TC	0.0921956	GCTAGATGCGGTCTCTGCCTGGGCCGGGTAATACCACCTAGAGGGCTCCAGATGAGCTCGCCCCAACGAGGCAGGTAGTGCTCAGTATCTCTATCACTGATAGGGATGTCAATCTCTATCACTGATAGGGAGGCAACGTAGCTTTGACAGCTAGCTCAGTCCTAGGTATAATGCTAGCAGTGCAGAGAAAATCGGCCAGTTTTCTCTGCCTGCAGTCCGCATGCCGTTAGAGGGTCTGGGTTCTAACCTGTTGCGGGAATTTATGCAGCGGACTGCCTTTCTGGCCAGAGACCGTCT
TAAGACCGGTGT	CT	AC	0.0921757	GCTAGATGCGGTCTCTGCCTGGGCCGGGTAATACCACCGAGTCCTCTAGAGATGAGCTCGCCCCAACGAGGCAGGTAGTGCTCAGTATCTCTATCACTGATAGGGATGTCAATCTCTATCACTGATAGGGATAAGACCGGTGTTTGACAGCTAGCTCAGTCCTAGGTATAATGCTAGCAGTGCAGAGAAAATCGGCCAGTTTTCTCTGCCTGCAGTCCGCATGCCGTGAGTCCTCTTGGGTTCTAACCTGTTGCCTGTATTTATGCAGCGGACTGCCTTTCTGGCCAGAGACCGTCT
TCTGCACTGTCC	TG	TG	0.0917449	GCTAGATGCGGTCTCTGCCTGGGCCGGGTAATACCACCTAAGAATCTAGAGATGAGCTCGCCCCAACGAGGCAGGTAGTGCTCAGTATCTCTATCACTGATAGGGATGTCAATCTCTATCACTGATAGGGATCTGCACTGTCCTTGACAGCTAGCTCAGTCCTAGGTATAATGCTAGCAGTGCAGAGAAAATCGGCCAGTTTTCTCTGCCTGCAGTCCGCATGCCGTTAAGAATTGTGGGTTCTAACCTGTTGCCTCAATTTATGCAGCGGACTGCCTTTCTGGCCAGAGACCGTCT
AGACGTCACGAC	CA	CT	0.0916976	GCTAGATGCGGTCTCTGCCTGGGCCGGGTAATACCACCGGCTCCCCTCCAGATGAGCTCGCCCCAACGAGGCAGGTAGTGCTCAGTATCTCTATCACTGATAGGGATGTCAATCTCTATCACTGATAGGGAAGACGTCACGACTTGACAGCTAGCTCAGTCCTAGGTATAATGCTAGCAGTGCAGAGAAAATCGGCCAGTTTTCTCTGCCTGCAGTCCGCATGCCGTGGCTCCCCATGGGTTCTAACCTGTTGCGGAGATTTATGCAGCGGACTGCCTTTCTGGCCAGAGACCGTCT
TTAGCTGAACGT	CT	AA	0.0915793	GCTAGATGCGGTCTCTGCCTGGGCCGGGTAATACCACCTAGAGGGCTCCAGATGAGCTCGCCCCAACGAGGCAGGTAGTGCTCAGTATCTCTATCACTGATAGGGATGTCAATCTCTATCACTGATAGGGATTAGCTGAACGTTTGACAGCTAGCTCAGTCCTAGGTATAATGCTAGCAGTGCAGAGAAAATCGGCCAGTTTTCTCTGCCTGCAGTCCGCATGCCGTTAGAGGGCTTGGGTTCTAACCTGTTGCGGTTATTTATGCAGCGGACTGCCTTTCTGGCCAGAGACCGTCT
TTGTCTAACCAA	TA	TA	0.0912853	GCTAGATGCGGTCTCTGCCTGGGCCGGGTAATACCACCAAACATGCTAGAGATGAGCTCGCCCCAACGAGGCAGGTAGTGCTCAGTATCTCTATCACTGATAGGGATGTCAATCTCTATCACTGATAGGGATTGTCTAACCAATTGACAGCTAGCTCAGTCCTAGGTATAATGCTAGCAGTGCAGAGAAAATCGGCCAGTTTTCTCTGCCTGCAGTCCGCATGCCGTAAACATGTATGGGTTCTAACCTGTTGCCTTAATTTATGCAGCGGACTGCCTTTCTGGCCAGAGACCGTCT
AGCGTAAGTCAG	GG	CT	0.0912341	GCTAGATGCGGTCTCTGCCTGGGCCGGGTAATACCACCCGGTCCCCTTGAGATGAGCTCGCCCCAACGAGGCAGGTAGTGCTCAGTATCTCTATCACTGATAGGGATGTCAATCTCTATCACTGATAGGGAAGCGTAAGTCAGTTGACAGCTAGCTCAGTCCTAGGTATAATGCTAGCAGTGCAGAGAAAATCGGCCAGTTTTCTCTGCCTGCAGTCCGCATGCCGTCGGTCCCGGTGGGTTCTAACCTGTTGCCAAGATTTATGCAGCGGACTGCCTTTCTGGCCAGAGACCGTCT
TCTGAAACGTTG	CG	CG	0.0908602	GCTAGATGCGGTCTCTGCCTGGGCCGGGTAATACCACCTGTATTCCTAGAGATGAGCTCGCCCCAACGAGGCAGGTAGTGCTCAGTATCTCTATCACTGATAGGGATGTCAATCTCTATCACTGATAGGGATCTGAAACGTTGTTGACAGCTAGCTCAGTCCTAGGTATAATGCTAGCAGTGCAGAGAAAATCGGCCAGTTTTCTCTGCCTGCAGTCCGCATGCCGTTGTATTCCGTGGGTTCTAACCTGTTGCCTCGATTTATGCAGCGGACTGCCTTTCTGGCCAGAGACCGTCT
GTTCGAGATACC	TT	CT	0.0907766	GCTAGATGCGGTCTCTGCCTGGGCCGGGTAATACCACCGGGCGTGCTAGAGATGAGCTCGCCCCAACGAGGCAGGTAGTGCTCAGTATCTCTATCACTGATAGGGATGTCAATCTCTATCACTGATAGGGAGTTCGAGATACCTTGACAGCTAGCTCAGTCCTAGGTATAATGCTAGCAGTGCAGAGAAAATCGGCCAGTTTTCTCTGCCTGCAGTCCGCATGCCGTGGGCGTGTTTGGGTTCTAACCTGTTGCCTAGATTTATGCAGCGGACTGCCTTTCTGGCCAGAGACCGTCT
GTGTAGGACATC	AG	AG	0.0907719	GCTAGATGCGGTCTCTGCCTGGGCCGGGTAATACCACCATGCTTTCTAGAGATGAGCTCGCCCCAACGAGGCAGGTAGTGCTCAGTATCTCTATCACTGATAGGGATGTCAATCTCTATCACTGATAGGGAGTGTAGGACATCTTGACAGCTAGCTCAGTCCTAGGTATAATGCTAGCAGTGCAGAGAAAATCGGCCAGTTTTCTCTGCCTGCAGTCCGCATGCCGTATGCTTTAGTGGGTTCTAACCTGTTGCCTCTATTTATGCAGCGGACTGCCTTTCTGGCCAGAGACCGTCT
GCGATCATGAAG	GG	CT	0.0906822	GCTAGATGCGGTCTCTGCCTGGGCCGGGTAATACCACCGGGCGGACTCCAGATGAGCTCGCCCCAACGAGGCAGGTAGTGCTCAGTATCTCTATCACTGATAGGGATGTCAATCTCTATCACTGATAGGGAGCGATCATGAAGTTGACAGCTAGCTCAGTCCTAGGTATAATGCTAGCAGTGCAGAGAAAATCGGCCAGTTTTCTCTGCCTGCAGTCCGCATGCCGTGGGCGGAGGTGGGTTCTAACCTGTTGCGGAGATTTATGCAGCGGACTGCCTTTCTGGCCAGAGACCGTCT
TGAGGAAAAGAA	CA	CA	0.0906446	GCTAGATGCGGTCTCTGCCTGGGCCGGGTAATACCACCGGACACCCTAGAGATGAGCTCGCCCCAACGAGGCAGGTAGTGCTCAGTATCTCTATCACTGATAGGGATGTCAATCTCTATCACTGATAGGGATGAGGAAAAGAATTGACAGCTAGCTCAGTCCTAGGTATAATGCTAGCAGTGCAGAGAAAATCGGCCAGTTTTCTCTGCCTGCAGTCCGCATGCCGTGGACACCCATGGGTTCTAACCTGTTGCCTTGATTTATGCAGCGGACTGCCTTTCTGGCCAGAGACCGTCT
TTCTATGAGATA	GA	CT	0.0906373	GCTAGATGCGGTCTCTGCCTGGGCCGGGTAATACCACCAAACATGCTAGAGATGAGCTCGCCCCAACGAGGCAGGTAGTGCTCAGTATCTCTATCACTGATAGGGATGTCAATCTCTATCACTGATAGGGATTCTATGAGATATTGACAGCTAGCTCAGTCCTAGGTATAATGCTAGCAGTGCAGAGAAAATCGGCCAGTTTTCTCTGCCTGCAGTCCGCATGCCGTAAACATGGATGGGTTCTAACCTGTTGCCTAGATTTATGCAGCGGACTGCCTTTCTGGCCAGAGACCGTCT
AACGTAAGAGCA	GA	CT	0.0899934	GCTAGATGCGGTCTCTGCCTGGGCCGGGTAATACCACCAGGCGGTCTAAAGATGAGCTCGCCCCAACGAGGCAGGTAGTGCTCAGTATCTCTATCACTGATAGGGATGTCAATCTCTATCACTGATAGGGAAACGTAAGAGCATTGACAGCTAGCTCAGTCCTAGGTATAATGCTAGCAGTGCAGAGAAAATCGGCCAGTTTTCTCTGCCTGCAGTCCGCATGCCGTAGGCGGTGATGGGTTCTAACCTGTTGCTTAGATTTATGCAGCGGACTGCCTTTCTGGCCAGAGACCGTCT
GGTGAGTACGGT	GA	CT	0.089801	GCTAGATGCGGTCTCTGCCTGGGCCGGGTAATACCACCGGGCGTGCTAGAGATGAGCTCGCCCCAACGAGGCAGGTAGTGCTCAGTATCTCTATCACTGATAGGGATGTCAATCTCTATCACTGATAGGGAGGTGAGTACGGTTTGACAGCTAGCTCAGTCCTAGGTATAATGCTAGCAGTGCAGAGAAAATCGGCCAGTTTTCTCTGCCTGCAGTCCGCATGCCGTGGGCGTGGATGGGTTCTAACCTGTTGCCTAGATTTATGCAGCGGACTGCCTTTCTGGCCAGAGACCGTCT
GTGTTGGCAGCT	CT	GG	0.0897512	GCTAGATGCGGTCTCTGCCTGGGCCGGGTAATACCACCTAGAGGGCTCCAGATGAGCTCGCCCCAACGAGGCAGGTAGTGCTCAGTATCTCTATCACTGATAGGGATGTCAATCTCTATCACTGATAGGGAGTGTTGGCAGCTTTGACAGCTAGCTCAGTCCTAGGTATAATGCTAGCAGTGCAGAGAAAATCGGCCAGTTTTCTCTGCCTGCAGTCCGCATGCCGTTAGAGGGCTTGGGTTCTAACCTGTTGCGGCCATTTATGCAGCGGACTGCCTTTCTGGCCAGAGACCGTCT
GACACCCGTGAA	CT	GC	0.0895663	GCTAGATGCGGTCTCTGCCTGGGCCGGGTAATACCACCGCGCGACCTAAAGATGAGCTCGCCCCAACGAGGCAGGTAGTGCTCAGTATCTCTATCACTGATAGGGATGTCAATCTCTATCACTGATAGGGAGACACCCGTGAATTGACAGCTAGCTCAGTCCTAGGTATAATGCTAGCAGTGCAGAGAAAATCGGCCAGTTTTCTCTGCCTGCAGTCCGCATGCCGTGCGCGACCTTGGGTTCTAACCTGTTGCTTGCATTTATGCAGCGGACTGCCTTTCTGGCCAGAGACCGTCT
ACGAGTAGAATC	GA	CT	0.0895409	GCTAGATGCGGTCTCTGCCTGGGCCGGGTAATACCACCGGACACCCTAGAGATGAGCTCGCCCCAACGAGGCAGGTAGTGCTCAGTATCTCTATCACTGATAGGGATGTCAATCTCTATCACTGATAGGGAACGAGTAGAATCTTGACAGCTAGCTCAGTCCTAGGTATAATGCTAGCAGTGCAGAGAAAATCGGCCAGTTTTCTCTGCCTGCAGTCCGCATGCCGTGGACACCGATGGGTTCTAACCTGTTGCCTAGATTTATGCAGCGGACTGCCTTTCTGGCCAGAGACCGTCT
GCGGTAAATCGA	GT	CT	0.0892949	GCTAGATGCGGTCTCTGCCTGGGCCGGGTAATACCACCTGTATTCCTAGAGATGAGCTCGCCCCAACGAGGCAGGTAGTGCTCAGTATCTCTATCACTGATAGGGATGTCAATCTCTATCACTGATAGGGAGCGGTAAATCGATTGACAGCTAGCTCAGTCCTAGGTATAATGCTAGCAGTGCAGAGAAAATCGGCCAGTTTTCTCTGCCTGCAGTCCGCATGCCGTTGTATTCGTTGGGTTCTAACCTGTTGCCTAGATTTATGCAGCGGACTGCCTTTCTGGCCAGAGACCGTCT
AGATTGCCCGCA	CT	GG	0.0890863	GCTAGATGCGGTCTCTGCCTGGGCCGGGTAATACCACCTCGCGACCTCGAGATGAGCTCGCCCCAACGAGGCAGGTAGTGCTCAGTATCTCTATCACTGATAGGGATGTCAATCTCTATCACTGATAGGGAAGATTGCCCGCATTGACAGCTAGCTCAGTCCTAGGTATAATGCTAGCAGTGCAGAGAAAATCGGCCAGTTTTCTCTGCCTGCAGTCCGCATGCCGTTCGCGACCTTGGGTTCTAACCTGTTGCCGCCATTTATGCAGCGGACTGCCTTTCTGGCCAGAGACCGTCT
CACATGCTGTCG	CC	CT	0.0888245	GCTAGATGCGGTCTCTGCCTGGGCCGGGTAATACCACCCATATTACTAGAGATGAGCTCGCCCCAACGAGGCAGGTAGTGCTCAGTATCTCTATCACTGATAGGGATGTCAATCTCTATCACTGATAGGGACACATGCTGTCGTTGACAGCTAGCTCAGTCCTAGGTATAATGCTAGCAGTGCAGAGAAAATCGGCCAGTTTTCTCTGCCTGCAGTCCGCATGCCGTCATATTACCTGGGTTCTAACCTGTTGCCTAGATTTATGCAGCGGACTGCCTTTCTGGCCAGAGACCGTCT
TAGATTGACCTC	TT	TT	0.0888089	GCTAGATGCGGTCTCTGCCTGGGCCGGGTAATACCACCTGTATTCCTAGAGATGAGCTCGCCCCAACGAGGCAGGTAGTGCTCAGTATCTCTATCACTGATAGGGATGTCAATCTCTATCACTGATAGGGATAGATTGACCTCTTGACAGCTAGCTCAGTCCTAGGTATAATGCTAGCAGTGCAGAGAAAATCGGCCAGTTTTCTCTGCCTGCAGTCCGCATGCCGTTGTATTCTTTGGGTTCTAACCTGTTGCCTAAATTTATGCAGCGGACTGCCTTTCTGGCCAGAGACCGTCT
CCTAGAACCATG	TA	TA	0.0887839	GCTAGATGCGGTCTCTGCCTGGGCCGGGTAATACCACCGGGCGGACTCCAGATGAGCTCGCCCCAACGAGGCAGGTAGTGCTCAGTATCTCTATCACTGATAGGGATGTCAATCTCTATCACTGATAGGGACCTAGAACCATGTTGACAGCTAGCTCAGTCCTAGGTATAATGCTAGCAGTGCAGAGAAAATCGGCCAGTTTTCTCTGCCTGCAGTCCGCATGCCGTGGGCGGATATGGGTTCTAACCTGTTGCGGTAATTTATGCAGCGGACTGCCTTTCTGGCCAGAGACCGTCT
CTACAACCTTCT	CC	CC	0.0887401	GCTAGATGCGGTCTCTGCCTGGGCCGGGTAATACCACCCGGTCCCCTTGAGATGAGCTCGCCCCAACGAGGCAGGTAGTGCTCAGTATCTCTATCACTGATAGGGATGTCAATCTCTATCACTGATAGGGACTACAACCTTCTTTGACAGCTAGCTCAGTCCTAGGTATAATGCTAGCAGTGCAGAGAAAATCGGCCAGTTTTCTCTGCCTGCAGTCCGCATGCCGTCGGTCCCCCTGGGTTCTAACCTGTTGCCAGGATTTATGCAGCGGACTGCCTTTCTGGCCAGAGACCGTCT
GGCAGTACTAAA	AT	AT	0.0884526	GCTAGATGCGGTCTCTGCCTGGGCCGGGTAATACCACCCATATTACTAGAGATGAGCTCGCCCCAACGAGGCAGGTAGTGCTCAGTATCTCTATCACTGATAGGGATGTCAATCTCTATCACTGATAGGGAGGCAGTACTAAATTGACAGCTAGCTCAGTCCTAGGTATAATGCTAGCAGTGCAGAGAAAATCGGCCAGTTTTCTCTGCCTGCAGTCCGCATGCCGTCATATTAATTGGGTTCTAACCTGTTGCCTATATTTATGCAGCGGACTGCCTTTCTGGCCAGAGACCGTCT
GACTTATGGAAA	TT	CT	0.088361	GCTAGATGCGGTCTCTGCCTGGGCCGGGTAATACCACCATGTCCCCTGAAGATGAGCTCGCCCCAACGAGGCAGGTAGTGCTCAGTATCTCTATCACTGATAGGGATGTCAATCTCTATCACTGATAGGGAGACTTATGGAAATTGACAGCTAGCTCAGTCCTAGGTATAATGCTAGCAGTGCAGAGAAAATCGGCCAGTTTTCTCTGCCTGCAGTCCGCATGCCGTATGTCCCTTTGGGTTCTAACCTGTTGCTCAGATTTATGCAGCGGACTGCCTTTCTGGCCAGAGACCGTCT
GGCCATATCCTA	CT	TA	0.0883346	GCTAGATGCGGTCTCTGCCTGGGCCGGGTAATACCACCTCGCGACCTCGAGATGAGCTCGCCCCAACGAGGCAGGTAGTGCTCAGTATCTCTATCACTGATAGGGATGTCAATCTCTATCACTGATAGGGAGGCCATATCCTATTGACAGCTAGCTCAGTCCTAGGTATAATGCTAGCAGTGCAGAGAAAATCGGCCAGTTTTCTCTGCCTGCAGTCCGCATGCCGTTCGCGACCTTGGGTTCTAACCTGTTGCCGTAATTTATGCAGCGGACTGCCTTTCTGGCCAGAGACCGTCT
GAGCGCAAAGGA	AC	CT	0.0883328	GCTAGATGCGGTCTCTGCCTGGGCCGGGTAATACCACCACGGGACCTCTAGATGAGCTCGCCCCAACGAGGCAGGTAGTGCTCAGTATCTCTATCACTGATAGGGATGTCAATCTCTATCACTGATAGGGAGAGCGCAAAGGATTGACAGCTAGCTCAGTCCTAGGTATAATGCTAGCAGTGCAGAGAAAATCGGCCAGTTTTCTCTGCCTGCAGTCCGCATGCCGTACGGGACACTGGGTTCTAACCTGTTGCAGAGATTTATGCAGCGGACTGCCTTTCTGGCCAGAGACCGTCT
CAGAAGATAGGT	TC	TC	0.0883294	GCTAGATGCGGTCTCTGCCTGGGCCGGGTAATACCACCGGGAGCCCTCAAGATGAGCTCGCCCCAACGAGGCAGGTAGTGCTCAGTATCTCTATCACTGATAGGGATGTCAATCTCTATCACTGATAGGGACAGAAGATAGGTTTGACAGCTAGCTCAGTCCTAGGTATAATGCTAGCAGTGCAGAGAAAATCGGCCAGTTTTCTCTGCCTGCAGTCCGCATGCCGTGGGAGCCTCTGGGTTCTAACCTGTTGCTGGAATTTATGCAGCGGACTGCCTTTCTGGCCAGAGACCGTCT
TAAGGCTTCATA	TG	TG	0.088273	GCTAGATGCGGTCTCTGCCTGGGCCGGGTAATACCACCCGCGCCCCTCCAGATGAGCTCGCCCCAACGAGGCAGGTAGTGCTCAGTATCTCTATCACTGATAGGGATGTCAATCTCTATCACTGATAGGGATAAGGCTTCATATTGACAGCTAGCTCAGTCCTAGGTATAATGCTAGCAGTGCAGAGAAAATCGGCCAGTTTTCTCTGCCTGCAGTCCGCATGCCGTCGCGCCCTGTGGGTTCTAACCTGTTGCGGCAATTTATGCAGCGGACTGCCTTTCTGGCCAGAGACCGTCT
AGTAACATCCAG	TA	TA	0.087654	GCTAGATGCGGTCTCTGCCTGGGCCGGGTAATACCACCTCTACCCCTCAAGATGAGCTCGCCCCAACGAGGCAGGTAGTGCTCAGTATCTCTATCACTGATAGGGATGTCAATCTCTATCACTGATAGGGAAGTAACATCCAGTTGACAGCTAGCTCAGTCCTAGGTATAATGCTAGCAGTGCAGAGAAAATCGGCCAGTTTTCTCTGCCTGCAGTCCGCATGCCGTTCTACCCTATGGGTTCTAACCTGTTGCTGTAATTTATGCAGCGGACTGCCTTTCTGGCCAGAGACCGTCT
CTTTACCTGCCA	TG	CT	0.0876211	GCTAGATGCGGTCTCTGCCTGGGCCGGGTAATACCACCGAGGCCTCTTGAGATGAGCTCGCCCCAACGAGGCAGGTAGTGCTCAGTATCTCTATCACTGATAGGGATGTCAATCTCTATCACTGATAGGGACTTTACCTGCCATTGACAGCTAGCTCAGTCCTAGGTATAATGCTAGCAGTGCAGAGAAAATCGGCCAGTTTTCTCTGCCTGCAGTCCGCATGCCGTGAGGCCTTGTGGGTTCTAACCTGTTGCCAAGATTTATGCAGCGGACTGCCTTTCTGGCCAGAGACCGTCT
GGCGATCATGAC	CT	AT	0.0875375	GCTAGATGCGGTCTCTGCCTGGGCCGGGTAATACCACCCATATTACTAGAGATGAGCTCGCCCCAACGAGGCAGGTAGTGCTCAGTATCTCTATCACTGATAGGGATGTCAATCTCTATCACTGATAGGGAGGCGATCATGACTTGACAGCTAGCTCAGTCCTAGGTATAATGCTAGCAGTGCAGAGAAAATCGGCCAGTTTTCTCTGCCTGCAGTCCGCATGCCGTCATATTACTTGGGTTCTAACCTGTTGCCTATATTTATGCAGCGGACTGCCTTTCTGGCCAGAGACCGTCT
TTGGGTATATTG	CT	CG	0.0874667	GCTAGATGCGGTCTCTGCCTGGGCCGGGTAATACCACCGGCTCCCCTCCAGATGAGCTCGCCCCAACGAGGCAGGTAGTGCTCAGTATCTCTATCACTGATAGGGATGTCAATCTCTATCACTGATAGGGATTGGGTATATTGTTGACAGCTAGCTCAGTCCTAGGTATAATGCTAGCAGTGCAGAGAAAATCGGCCAGTTTTCTCTGCCTGCAGTCCGCATGCCGTGGCTCCCCTTGGGTTCTAACCTGTTGCGGCGATTTATGCAGCGGACTGCCTTTCTGGCCAGAGACCGTCT
TCCCGGCAAAGT	CT	AC	0.0873536	GCTAGATGCGGTCTCTGCCTGGGCCGGGTAATACCACCTAAGAATCTAGAGATGAGCTCGCCCCAACGAGGCAGGTAGTGCTCAGTATCTCTATCACTGATAGGGATGTCAATCTCTATCACTGATAGGGATCCCGGCAAAGTTTGACAGCTAGCTCAGTCCTAGGTATAATGCTAGCAGTGCAGAGAAAATCGGCCAGTTTTCTCTGCCTGCAGTCCGCATGCCGTTAAGAATCTTGGGTTCTAACCTGTTGCCTGTATTTATGCAGCGGACTGCCTTTCTGGCCAGAGACCGTCT
AGAACTACCCAA	AC	AC	0.0868592	GCTAGATGCGGTCTCTGCCTGGGCCGGGTAATACCACCACGGGACCTCTAGATGAGCTCGCCCCAACGAGGCAGGTAGTGCTCAGTATCTCTATCACTGATAGGGATGTCAATCTCTATCACTGATAGGGAAGAACTACCCAATTGACAGCTAGCTCAGTCCTAGGTATAATGCTAGCAGTGCAGAGAAAATCGGCCAGTTTTCTCTGCCTGCAGTCCGCATGCCGTACGGGACACTGGGTTCTAACCTGTTGCAGGTATTTATGCAGCGGACTGCCTTTCTGGCCAGAGACCGTCT
TTTGCAAAGGAA	CT	TA	0.0865428	GCTAGATGCGGTCTCTGCCTGGGCCGGGTAATACCACCGGGCGGACTCCAGATGAGCTCGCCCCAACGAGGCAGGTAGTGCTCAGTATCTCTATCACTGATAGGGATGTCAATCTCTATCACTGATAGGGATTTGCAAAGGAATTGACAGCTAGCTCAGTCCTAGGTATAATGCTAGCAGTGCAGAGAAAATCGGCCAGTTTTCTCTGCCTGCAGTCCGCATGCCGTGGGCGGACTTGGGTTCTAACCTGTTGCGGTAATTTATGCAGCGGACTGCCTTTCTGGCCAGAGACCGTCT
CGAATGGAGGTG	TA	CT	0.0864612	GCTAGATGCGGTCTCTGCCTGGGCCGGGTAATACCACCTCGCGACCTCGAGATGAGCTCGCCCCAACGAGGCAGGTAGTGCTCAGTATCTCTATCACTGATAGGGATGTCAATCTCTATCACTGATAGGGACGAATGGAGGTGTTGACAGCTAGCTCAGTCCTAGGTATAATGCTAGCAGTGCAGAGAAAATCGGCCAGTTTTCTCTGCCTGCAGTCCGCATGCCGTTCGCGACTATGGGTTCTAACCTGTTGCCGAGATTTATGCAGCGGACTGCCTTTCTGGCCAGAGACCGTCT
TTCACCGATAGG	CC	CC	0.0864182	GCTAGATGCGGTCTCTGCCTGGGCCGGGTAATACCACCAAACAGTCTAGAGATGAGCTCGCCCCAACGAGGCAGGTAGTGCTCAGTATCTCTATCACTGATAGGGATGTCAATCTCTATCACTGATAGGGATTCACCGATAGGTTGACAGCTAGCTCAGTCCTAGGTATAATGCTAGCAGTGCAGAGAAAATCGGCCAGTTTTCTCTGCCTGCAGTCCGCATGCCGTAAACAGTCCTGGGTTCTAACCTGTTGCCTGGATTTATGCAGCGGACTGCCTTTCTGGCCAGAGACCGTCT
TGCGAATTTGGC	TA	CT	0.0863665	GCTAGATGCGGTCTCTGCCTGGGCCGGGTAATACCACCTGATACCCTACAGATGAGCTCGCCCCAACGAGGCAGGTAGTGCTCAGTATCTCTATCACTGATAGGGATGTCAATCTCTATCACTGATAGGGATGCGAATTTGGCTTGACAGCTAGCTCAGTCCTAGGTATAATGCTAGCAGTGCAGAGAAAATCGGCCAGTTTTCTCTGCCTGCAGTCCGCATGCCGTTGATACCTATGGGTTCTAACCTGTTGCGTAGATTTATGCAGCGGACTGCCTTTCTGGCCAGAGACCGTCT
GGGACTACTTAT	AC	CT	0.0861756	GCTAGATGCGGTCTCTGCCTGGGCCGGGTAATACCACCAAACATGCTAGAGATGAGCTCGCCCCAACGAGGCAGGTAGTGCTCAGTATCTCTATCACTGATAGGGATGTCAATCTCTATCACTGATAGGGAGGGACTACTTATTTGACAGCTAGCTCAGTCCTAGGTATAATGCTAGCAGTGCAGAGAAAATCGGCCAGTTTTCTCTGCCTGCAGTCCGCATGCCGTAAACATGACTGGGTTCTAACCTGTTGCCTAGATTTATGCAGCGGACTGCCTTTCTGGCCAGAGACCGTCT
TATATCCTAGAC	CG	CG	0.0860286	GCTAGATGCGGTCTCTGCCTGGGCCGGGTAATACCACCACGGGACCTCTAGATGAGCTCGCCCCAACGAGGCAGGTAGTGCTCAGTATCTCTATCACTGATAGGGATGTCAATCTCTATCACTGATAGGGATATATCCTAGACTTGACAGCTAGCTCAGTCCTAGGTATAATGCTAGCAGTGCAGAGAAAATCGGCCAGTTTTCTCTGCCTGCAGTCCGCATGCCGTACGGGACCGTGGGTTCTAACCTGTTGCAGCGATTTATGCAGCGGACTGCCTTTCTGGCCAGAGACCGTCT
CCCTGATACCTC	TG	CT	0.0857544	GCTAGATGCGGTCTCTGCCTGGGCCGGGTAATACCACCGAGCCCACTAGAGATGAGCTCGCCCCAACGAGGCAGGTAGTGCTCAGTATCTCTATCACTGATAGGGATGTCAATCTCTATCACTGATAGGGACCCTGATACCTCTTGACAGCTAGCTCAGTCCTAGGTATAATGCTAGCAGTGCAGAGAAAATCGGCCAGTTTTCTCTGCCTGCAGTCCGCATGCCGTGAGCCCATGTGGGTTCTAACCTGTTGCCTAGATTTATGCAGCGGACTGCCTTTCTGGCCAGAGACCGTCT
GAGCTCTACAGC	AA	AA	0.0856528	GCTAGATGCGGTCTCTGCCTGGGCCGGGTAATACCACCCGGTCCCCTTGAGATGAGCTCGCCCCAACGAGGCAGGTAGTGCTCAGTATCTCTATCACTGATAGGGATGTCAATCTCTATCACTGATAGGGAGAGCTCTACAGCTTGACAGCTAGCTCAGTCCTAGGTATAATGCTAGCAGTGCAGAGAAAATCGGCCAGTTTTCTCTGCCTGCAGTCCGCATGCCGTCGGTCCCAATGGGTTCTAACCTGTTGCCATTATTTATGCAGCGGACTGCCTTTCTGGCCAGAGACCGTCT
CTAACCTAGACA	GG	CT	0.0853114	GCTAGATGCGGTCTCTGCCTGGGCCGGGTAATACCACCGGCTCCCCTCCAGATGAGCTCGCCCCAACGAGGCAGGTAGTGCTCAGTATCTCTATCACTGATAGGGATGTCAATCTCTATCACTGATAGGGACTAACCTAGACATTGACAGCTAGCTCAGTCCTAGGTATAATGCTAGCAGTGCAGAGAAAATCGGCCAGTTTTCTCTGCCTGCAGTCCGCATGCCGTGGCTCCCGGTGGGTTCTAACCTGTTGCGGAGATTTATGCAGCGGACTGCCTTTCTGGCCAGAGACCGTCT
CTCGGTCCAGAT	AT	CT	0.085256	GCTAGATGCGGTCTCTGCCTGGGCCGGGTAATACCACCTGTATTCCTAGAGATGAGCTCGCCCCAACGAGGCAGGTAGTGCTCAGTATCTCTATCACTGATAGGGATGTCAATCTCTATCACTGATAGGGACTCGGTCCAGATTTGACAGCTAGCTCAGTCCTAGGTATAATGCTAGCAGTGCAGAGAAAATCGGCCAGTTTTCTCTGCCTGCAGTCCGCATGCCGTTGTATTCATTGGGTTCTAACCTGTTGCCTAGATTTATGCAGCGGACTGCCTTTCTGGCCAGAGACCGTCT
CAATCCCGGACA	AT	CT	0.0850822	GCTAGATGCGGTCTCTGCCTGGGCCGGGTAATACCACCTTATAAACTAGAGATGAGCTCGCCCCAACGAGGCAGGTAGTGCTCAGTATCTCTATCACTGATAGGGATGTCAATCTCTATCACTGATAGGGACAATCCCGGACATTGACAGCTAGCTCAGTCCTAGGTATAATGCTAGCAGTGCAGAGAAAATCGGCCAGTTTTCTCTGCCTGCAGTCCGCATGCCGTTTATAAAATTGGGTTCTAACCTGTTGCCTAGATTTATGCAGCGGACTGCCTTTCTGGCCAGAGACCGTCT
TGTTATGCTAAT	GG	GG	0.0849293	GCTAGATGCGGTCTCTGCCTGGGCCGGGTAATACCACCTGTATTCCTAGAGATGAGCTCGCCCCAACGAGGCAGGTAGTGCTCAGTATCTCTATCACTGATAGGGATGTCAATCTCTATCACTGATAGGGATGTTATGCTAATTTGACAGCTAGCTCAGTCCTAGGTATAATGCTAGCAGTGCAGAGAAAATCGGCCAGTTTTCTCTGCCTGCAGTCCGCATGCCGTTGTATTCGGTGGGTTCTAACCTGTTGCCTCCATTTATGCAGCGGACTGCCTTTCTGGCCAGAGACCGTCT
AGTGAACCTTAG	GT	CT	0.084842	GCTAGATGCGGTCTCTGCCTGGGCCGGGTAATACCACCATGTCCCCTGAAGATGAGCTCGCCCCAACGAGGCAGGTAGTGCTCAGTATCTCTATCACTGATAGGGATGTCAATCTCTATCACTGATAGGGAAGTGAACCTTAGTTGACAGCTAGCTCAGTCCTAGGTATAATGCTAGCAGTGCAGAGAAAATCGGCCAGTTTTCTCTGCCTGCAGTCCGCATGCCGTATGTCCCGTTGGGTTCTAACCTGTTGCTCAGATTTATGCAGCGGACTGCCTTTCTGGCCAGAGACCGTCT
CCTCAACACGCT	GC	GC	0.084835	GCTAGATGCGGTCTCTGCCTGGGCCGGGTAATACCACCATGCTTTCTAGAGATGAGCTCGCCCCAACGAGGCAGGTAGTGCTCAGTATCTCTATCACTGATAGGGATGTCAATCTCTATCACTGATAGGGACCTCAACACGCTTTGACAGCTAGCTCAGTCCTAGGTATAATGCTAGCAGTGCAGAGAAAATCGGCCAGTTTTCTCTGCCTGCAGTCCGCATGCCGTATGCTTTGCTGGGTTCTAACCTGTTGCCTGCATTTATGCAGCGGACTGCCTTTCTGGCCAGAGACCGTCT
TGCCTCTGTCTG	GC	GC	0.0844262	GCTAGATGCGGTCTCTGCCTGGGCCGGGTAATACCACCGCGGGACCTAGAGATGAGCTCGCCCCAACGAGGCAGGTAGTGCTCAGTATCTCTATCACTGATAGGGATGTCAATCTCTATCACTGATAGGGATGCCTCTGTCTGTTGACAGCTAGCTCAGTCCTAGGTATAATGCTAGCAGTGCAGAGAAAATCGGCCAGTTTTCTCTGCCTGCAGTCCGCATGCCGTGCGGGACGCTGGGTTCTAACCTGTTGCCTGCATTTATGCAGCGGACTGCCTTTCTGGCCAGAGACCGTCT
TGTCGCAAGCTC	CT	CG	0.0843618	GCTAGATGCGGTCTCTGCCTGGGCCGGGTAATACCACCACGGGACCTCTAGATGAGCTCGCCCCAACGAGGCAGGTAGTGCTCAGTATCTCTATCACTGATAGGGATGTCAATCTCTATCACTGATAGGGATGTCGCAAGCTCTTGACAGCTAGCTCAGTCCTAGGTATAATGCTAGCAGTGCAGAGAAAATCGGCCAGTTTTCTCTGCCTGCAGTCCGCATGCCGTACGGGACCTTGGGTTCTAACCTGTTGCAGCGATTTATGCAGCGGACTGCCTTTCTGGCCAGAGACCGTCT
AATCTTTGTCTG	CT	GA	0.0839639	GCTAGATGCGGTCTCTGCCTGGGCCGGGTAATACCACCCATATTACTAGAGATGAGCTCGCCCCAACGAGGCAGGTAGTGCTCAGTATCTCTATCACTGATAGGGATGTCAATCTCTATCACTGATAGGGAAATCTTTGTCTGTTGACAGCTAGCTCAGTCCTAGGTATAATGCTAGCAGTGCAGAGAAAATCGGCCAGTTTTCTCTGCCTGCAGTCCGCATGCCGTCATATTACTTGGGTTCTAACCTGTTGCCTTCATTTATGCAGCGGACTGCCTTTCTGGCCAGAGACCGTCT
GTCACTGAATCT	TA	CT	0.0839244	GCTAGATGCGGTCTCTGCCTGGGCCGGGTAATACCACCGGGAGCCCTCAAGATGAGCTCGCCCCAACGAGGCAGGTAGTGCTCAGTATCTCTATCACTGATAGGGATGTCAATCTCTATCACTGATAGGGAGTCACTGAATCTTTGACAGCTAGCTCAGTCCTAGGTATAATGCTAGCAGTGCAGAGAAAATCGGCCAGTTTTCTCTGCCTGCAGTCCGCATGCCGTGGGAGCCTATGGGTTCTAACCTGTTGCTGAGATTTATGCAGCGGACTGCCTTTCTGGCCAGAGACCGTCT
CCTCGTACAATA	TA	TA	0.0834982	GCTAGATGCGGTCTCTGCCTGGGCCGGGTAATACCACCAAACAGTCTAGAGATGAGCTCGCCCCAACGAGGCAGGTAGTGCTCAGTATCTCTATCACTGATAGGGATGTCAATCTCTATCACTGATAGGGACCTCGTACAATATTGACAGCTAGCTCAGTCCTAGGTATAATGCTAGCAGTGCAGAGAAAATCGGCCAGTTTTCTCTGCCTGCAGTCCGCATGCCGTAAACAGTTATGGGTTCTAACCTGTTGCCTTAATTTATGCAGCGGACTGCCTTTCTGGCCAGAGACCGTCT
CGACACATAGCG	AC	CT	0.0832673	GCTAGATGCGGTCTCTGCCTGGGCCGGGTAATACCACCTAAGAATCTAGAGATGAGCTCGCCCCAACGAGGCAGGTAGTGCTCAGTATCTCTATCACTGATAGGGATGTCAATCTCTATCACTGATAGGGACGACACATAGCGTTGACAGCTAGCTCAGTCCTAGGTATAATGCTAGCAGTGCAGAGAAAATCGGCCAGTTTTCTCTGCCTGCAGTCCGCATGCCGTTAAGAATACTGGGTTCTAACCTGTTGCCTAGATTTATGCAGCGGACTGCCTTTCTGGCCAGAGACCGTCT
GTCATACACAAC	TA	CT	0.0831069	GCTAGATGCGGTCTCTGCCTGGGCCGGGTAATACCACCCGGTCCCCTTGAGATGAGCTCGCCCCAACGAGGCAGGTAGTGCTCAGTATCTCTATCACTGATAGGGATGTCAATCTCTATCACTGATAGGGAGTCATACACAACTTGACAGCTAGCTCAGTCCTAGGTATAATGCTAGCAGTGCAGAGAAAATCGGCCAGTTTTCTCTGCCTGCAGTCCGCATGCCGTCGGTCCCTATGGGTTCTAACCTGTTGCCAAGATTTATGCAGCGGACTGCCTTTCTGGCCAGAGACCGTCT
TTTCCAGTTCTA	TA	TA	0.0830177	GCTAGATGCGGTCTCTGCCTGGGCCGGGTAATACCACCCGAGCCCCTCAAGATGAGCTCGCCCCAACGAGGCAGGTAGTGCTCAGTATCTCTATCACTGATAGGGATGTCAATCTCTATCACTGATAGGGATTTCCAGTTCTATTGACAGCTAGCTCAGTCCTAGGTATAATGCTAGCAGTGCAGAGAAAATCGGCCAGTTTTCTCTGCCTGCAGTCCGCATGCCGTCGAGCCCTATGGGTTCTAACCTGTTGCTGTAATTTATGCAGCGGACTGCCTTTCTGGCCAGAGACCGTCT
GCCGAATCCTTC	TG	CT	0.08297	GCTAGATGCGGTCTCTGCCTGGGCCGGGTAATACCACCTTATAAACTAGAGATGAGCTCGCCCCAACGAGGCAGGTAGTGCTCAGTATCTCTATCACTGATAGGGATGTCAATCTCTATCACTGATAGGGAGCCGAATCCTTCTTGACAGCTAGCTCAGTCCTAGGTATAATGCTAGCAGTGCAGAGAAAATCGGCCAGTTTTCTCTGCCTGCAGTCCGCATGCCGTTTATAAATGTGGGTTCTAACCTGTTGCCTAGATTTATGCAGCGGACTGCCTTTCTGGCCAGAGACCGTCT
CGAAAATCCTGA	CT	AC	0.0826885	GCTAGATGCGGTCTCTGCCTGGGCCGGGTAATACCACCTGATACCCTACAGATGAGCTCGCCCCAACGAGGCAGGTAGTGCTCAGTATCTCTATCACTGATAGGGATGTCAATCTCTATCACTGATAGGGACGAAAATCCTGATTGACAGCTAGCTCAGTCCTAGGTATAATGCTAGCAGTGCAGAGAAAATCGGCCAGTTTTCTCTGCCTGCAGTCCGCATGCCGTTGATACCCTTGGGTTCTAACCTGTTGCGTGTATTTATGCAGCGGACTGCCTTTCTGGCCAGAGACCGTCT
ATGCGCCTACAC	GT	GT	0.0822654	GCTAGATGCGGTCTCTGCCTGGGCCGGGTAATACCACCATGTCCCCTGAAGATGAGCTCGCCCCAACGAGGCAGGTAGTGCTCAGTATCTCTATCACTGATAGGGATGTCAATCTCTATCACTGATAGGGAATGCGCCTACACTTGACAGCTAGCTCAGTCCTAGGTATAATGCTAGCAGTGCAGAGAAAATCGGCCAGTTTTCTCTGCCTGCAGTCCGCATGCCGTATGTCCCGTTGGGTTCTAACCTGTTGCTCACATTTATGCAGCGGACTGCCTTTCTGGCCAGAGACCGTCT
GAAAGCATACTA	CT	GT	0.0822254	GCTAGATGCGGTCTCTGCCTGGGCCGGGTAATACCACCGGCTCCCCTCCAGATGAGCTCGCCCCAACGAGGCAGGTAGTGCTCAGTATCTCTATCACTGATAGGGATGTCAATCTCTATCACTGATAGGGAGAAAGCATACTATTGACAGCTAGCTCAGTCCTAGGTATAATGCTAGCAGTGCAGAGAAAATCGGCCAGTTTTCTCTGCCTGCAGTCCGCATGCCGTGGCTCCCCTTGGGTTCTAACCTGTTGCGGACATTTATGCAGCGGACTGCCTTTCTGGCCAGAGACCGTCT
TCTACGGCATGC	GG	GG	0.082166	GCTAGATGCGGTCTCTGCCTGGGCCGGGTAATACCACCGAGTCCACTACAGATGAGCTCGCCCCAACGAGGCAGGTAGTGCTCAGTATCTCTATCACTGATAGGGATGTCAATCTCTATCACTGATAGGGATCTACGGCATGCTTGACAGCTAGCTCAGTCCTAGGTATAATGCTAGCAGTGCAGAGAAAATCGGCCAGTTTTCTCTGCCTGCAGTCCGCATGCCGTGAGTCCAGGTGGGTTCTAACCTGTTGCGTCCATTTATGCAGCGGACTGCCTTTCTGGCCAGAGACCGTCT
TAGTGCAATAAT	GC	CT	0.0821425	GCTAGATGCGGTCTCTGCCTGGGCCGGGTAATACCACCGGGCGGACTCCAGATGAGCTCGCCCCAACGAGGCAGGTAGTGCTCAGTATCTCTATCACTGATAGGGATGTCAATCTCTATCACTGATAGGGATAGTGCAATAATTTGACAGCTAGCTCAGTCCTAGGTATAATGCTAGCAGTGCAGAGAAAATCGGCCAGTTTTCTCTGCCTGCAGTCCGCATGCCGTGGGCGGAGCTGGGTTCTAACCTGTTGCGGAGATTTATGCAGCGGACTGCCTTTCTGGCCAGAGACCGTCT
CGAGTCGGAATG	AT	CT	0.0816601	GCTAGATGCGGTCTCTGCCTGGGCCGGGTAATACCACCACGGGACCTCTAGATGAGCTCGCCCCAACGAGGCAGGTAGTGCTCAGTATCTCTATCACTGATAGGGATGTCAATCTCTATCACTGATAGGGACGAGTCGGAATGTTGACAGCTAGCTCAGTCCTAGGTATAATGCTAGCAGTGCAGAGAAAATCGGCCAGTTTTCTCTGCCTGCAGTCCGCATGCCGTACGGGACATTGGGTTCTAACCTGTTGCAGAGATTTATGCAGCGGACTGCCTTTCTGGCCAGAGACCGTCT
AGTGCAATGCCT	GG	CT	0.0816188	GCTAGATGCGGTCTCTGCCTGGGCCGGGTAATACCACCTTATAAACTAGAGATGAGCTCGCCCCAACGAGGCAGGTAGTGCTCAGTATCTCTATCACTGATAGGGATGTCAATCTCTATCACTGATAGGGAAGTGCAATGCCTTTGACAGCTAGCTCAGTCCTAGGTATAATGCTAGCAGTGCAGAGAAAATCGGCCAGTTTTCTCTGCCTGCAGTCCGCATGCCGTTTATAAAGGTGGGTTCTAACCTGTTGCCTAGATTTATGCAGCGGACTGCCTTTCTGGCCAGAGACCGTCT
CGTAGCAAATGC	CT	TA	0.0811692	GCTAGATGCGGTCTCTGCCTGGGCCGGGTAATACCACCGTCGCCCCTTAAGATGAGCTCGCCCCAACGAGGCAGGTAGTGCTCAGTATCTCTATCACTGATAGGGATGTCAATCTCTATCACTGATAGGGACGTAGCAAATGCTTGACAGCTAGCTCAGTCCTAGGTATAATGCTAGCAGTGCAGAGAAAATCGGCCAGTTTTCTCTGCCTGCAGTCCGCATGCCGTGTCGCCCCTTGGGTTCTAACCTGTTGCTATAATTTATGCAGCGGACTGCCTTTCTGGCCAGAGACCGTCT
TATCTCCTACCC	GG	GG	0.0807017	GCTAGATGCGGTCTCTGCCTGGGCCGGGTAATACCACCTCGCGACCTCGAGATGAGCTCGCCCCAACGAGGCAGGTAGTGCTCAGTATCTCTATCACTGATAGGGATGTCAATCTCTATCACTGATAGGGATATCTCCTACCCTTGACAGCTAGCTCAGTCCTAGGTATAATGCTAGCAGTGCAGAGAAAATCGGCCAGTTTTCTCTGCCTGCAGTCCGCATGCCGTTCGCGACGGTGGGTTCTAACCTGTTGCCGCCATTTATGCAGCGGACTGCCTTTCTGGCCAGAGACCGTCT
CGGCAACCTTTC	AT	AT	0.0805877	GCTAGATGCGGTCTCTGCCTGGGCCGGGTAATACCACCGGGCGTGCTAGAGATGAGCTCGCCCCAACGAGGCAGGTAGTGCTCAGTATCTCTATCACTGATAGGGATGTCAATCTCTATCACTGATAGGGACGGCAACCTTTCTTGACAGCTAGCTCAGTCCTAGGTATAATGCTAGCAGTGCAGAGAAAATCGGCCAGTTTTCTCTGCCTGCAGTCCGCATGCCGTGGGCGTGATTGGGTTCTAACCTGTTGCCTATATTTATGCAGCGGACTGCCTTTCTGGCCAGAGACCGTCT
AGATCTCGGAAG	CT	CC	0.080465	GCTAGATGCGGTCTCTGCCTGGGCCGGGTAATACCACCGAGTCCACTACAGATGAGCTCGCCCCAACGAGGCAGGTAGTGCTCAGTATCTCTATCACTGATAGGGATGTCAATCTCTATCACTGATAGGGAAGATCTCGGAAGTTGACAGCTAGCTCAGTCCTAGGTATAATGCTAGCAGTGCAGAGAAAATCGGCCAGTTTTCTCTGCCTGCAGTCCGCATGCCGTGAGTCCACTTGGGTTCTAACCTGTTGCGTGGATTTATGCAGCGGACTGCCTTTCTGGCCAGAGACCGTCT
GTCGGTATCGTG	GC	CT	0.0804559	GCTAGATGCGGTCTCTGCCTGGGCCGGGTAATACCACCAGTCTTACTTGAGATGAGCTCGCCCCAACGAGGCAGGTAGTGCTCAGTATCTCTATCACTGATAGGGATGTCAATCTCTATCACTGATAGGGAGTCGGTATCGTGTTGACAGCTAGCTCAGTCCTAGGTATAATGCTAGCAGTGCAGAGAAAATCGGCCAGTTTTCTCTGCCTGCAGTCCGCATGCCGTAGTCTTAGCTGGGTTCTAACCTGTTGCCAAGATTTATGCAGCGGACTGCCTTTCTGGCCAGAGACCGTCT
TCACCGCGAGTA	AT	AT	0.0802717	GCTAGATGCGGTCTCTGCCTGGGCCGGGTAATACCACCTGATACCCTACAGATGAGCTCGCCCCAACGAGGCAGGTAGTGCTCAGTATCTCTATCACTGATAGGGATGTCAATCTCTATCACTGATAGGGATCACCGCGAGTATTGACAGCTAGCTCAGTCCTAGGTATAATGCTAGCAGTGCAGAGAAAATCGGCCAGTTTTCTCTGCCTGCAGTCCGCATGCCGTTGATACCATTGGGTTCTAACCTGTTGCGTATATTTATGCAGCGGACTGCCTTTCTGGCCAGAGACCGTCT
ACTCACTCGTGT	CT	TT	0.0802696	GCTAGATGCGGTCTCTGCCTGGGCCGGGTAATACCACCATGTCCCCTGAAGATGAGCTCGCCCCAACGAGGCAGGTAGTGCTCAGTATCTCTATCACTGATAGGGATGTCAATCTCTATCACTGATAGGGAACTCACTCGTGTTTGACAGCTAGCTCAGTCCTAGGTATAATGCTAGCAGTGCAGAGAAAATCGGCCAGTTTTCTCTGCCTGCAGTCCGCATGCCGTATGTCCCCTTGGGTTCTAACCTGTTGCTCAAATTTATGCAGCGGACTGCCTTTCTGGCCAGAGACCGTCT
AAATCTACTGCC	GG	GG	0.0801261	GCTAGATGCGGTCTCTGCCTGGGCCGGGTAATACCACCGGACACCCTAGAGATGAGCTCGCCCCAACGAGGCAGGTAGTGCTCAGTATCTCTATCACTGATAGGGATGTCAATCTCTATCACTGATAGGGAAAATCTACTGCCTTGACAGCTAGCTCAGTCCTAGGTATAATGCTAGCAGTGCAGAGAAAATCGGCCAGTTTTCTCTGCCTGCAGTCCGCATGCCGTGGACACCGGTGGGTTCTAACCTGTTGCCTCCATTTATGCAGCGGACTGCCTTTCTGGCCAGAGACCGTCT
AGTGGACCTGTG	CT	GT	0.0799927	GCTAGATGCGGTCTCTGCCTGGGCCGGGTAATACCACCTGATACCCTACAGATGAGCTCGCCCCAACGAGGCAGGTAGTGCTCAGTATCTCTATCACTGATAGGGATGTCAATCTCTATCACTGATAGGGAAGTGGACCTGTGTTGACAGCTAGCTCAGTCCTAGGTATAATGCTAGCAGTGCAGAGAAAATCGGCCAGTTTTCTCTGCCTGCAGTCCGCATGCCGTTGATACCCTTGGGTTCTAACCTGTTGCGTACATTTATGCAGCGGACTGCCTTTCTGGCCAGAGACCGTCT
CTAAGCTGAGGA	CT	AC	0.0798117	GCTAGATGCGGTCTCTGCCTGGGCCGGGTAATACCACCGCGCGACCTAAAGATGAGCTCGCCCCAACGAGGCAGGTAGTGCTCAGTATCTCTATCACTGATAGGGATGTCAATCTCTATCACTGATAGGGACTAAGCTGAGGATTGACAGCTAGCTCAGTCCTAGGTATAATGCTAGCAGTGCAGAGAAAATCGGCCAGTTTTCTCTGCCTGCAGTCCGCATGCCGTGCGCGACCTTGGGTTCTAACCTGTTGCTTGTATTTATGCAGCGGACTGCCTTTCTGGCCAGAGACCGTCT
CGACACGAATCG	CT	GG	0.079518	GCTAGATGCGGTCTCTGCCTGGGCCGGGTAATACCACCGGTGCCCCTCGAGATGAGCTCGCCCCAACGAGGCAGGTAGTGCTCAGTATCTCTATCACTGATAGGGATGTCAATCTCTATCACTGATAGGGACGACACGAATCGTTGACAGCTAGCTCAGTCCTAGGTATAATGCTAGCAGTGCAGAGAAAATCGGCCAGTTTTCTCTGCCTGCAGTCCGCATGCCGTGGTGCCCCTTGGGTTCTAACCTGTTGCCGCCATTTATGCAGCGGACTGCCTTTCTGGCCAGAGACCGTCT
ATCTAAGCAGTG	CT	CG	0.0795109	GCTAGATGCGGTCTCTGCCTGGGCCGGGTAATACCACCCGGTCCCCTTGAGATGAGCTCGCCCCAACGAGGCAGGTAGTGCTCAGTATCTCTATCACTGATAGGGATGTCAATCTCTATCACTGATAGGGAATCTAAGCAGTGTTGACAGCTAGCTCAGTCCTAGGTATAATGCTAGCAGTGCAGAGAAAATCGGCCAGTTTTCTCTGCCTGCAGTCCGCATGCCGTCGGTCCCCTTGGGTTCTAACCTGTTGCCACGATTTATGCAGCGGACTGCCTTTCTGGCCAGAGACCGTCT
CTGGGTATCCCT	CT	AC	0.0794318	GCTAGATGCGGTCTCTGCCTGGGCCGGGTAATACCACCGAGGCCTCTTGAGATGAGCTCGCCCCAACGAGGCAGGTAGTGCTCAGTATCTCTATCACTGATAGGGATGTCAATCTCTATCACTGATAGGGACTGGGTATCCCTTTGACAGCTAGCTCAGTCCTAGGTATAATGCTAGCAGTGCAGAGAAAATCGGCCAGTTTTCTCTGCCTGCAGTCCGCATGCCGTGAGGCCTCTTGGGTTCTAACCTGTTGCCAGTATTTATGCAGCGGACTGCCTTTCTGGCCAGAGACCGTCT
CCTATTCGGTCC	GC	GC	0.0792628	GCTAGATGCGGTCTCTGCCTGGGCCGGGTAATACCACCCGAGCCCCTCAAGATGAGCTCGCCCCAACGAGGCAGGTAGTGCTCAGTATCTCTATCACTGATAGGGATGTCAATCTCTATCACTGATAGGGACCTATTCGGTCCTTGACAGCTAGCTCAGTCCTAGGTATAATGCTAGCAGTGCAGAGAAAATCGGCCAGTTTTCTCTGCCTGCAGTCCGCATGCCGTCGAGCCCGCTGGGTTCTAACCTGTTGCTGGCATTTATGCAGCGGACTGCCTTTCTGGCCAGAGACCGTCT
TGTCTGGATCTG	AC	AC	0.0792515	GCTAGATGCGGTCTCTGCCTGGGCCGGGTAATACCACCGGGCGTGCTAGAGATGAGCTCGCCCCAACGAGGCAGGTAGTGCTCAGTATCTCTATCACTGATAGGGATGTCAATCTCTATCACTGATAGGGATGTCTGGATCTGTTGACAGCTAGCTCAGTCCTAGGTATAATGCTAGCAGTGCAGAGAAAATCGGCCAGTTTTCTCTGCCTGCAGTCCGCATGCCGTGGGCGTGACTGGGTTCTAACCTGTTGCCTGTATTTATGCAGCGGACTGCCTTTCTGGCCAGAGACCGTCT
TTCCCAGTTCCG	CT	AA	0.0792218	GCTAGATGCGGTCTCTGCCTGGGCCGGGTAATACCACCGCGCGACCTAAAGATGAGCTCGCCCCAACGAGGCAGGTAGTGCTCAGTATCTCTATCACTGATAGGGATGTCAATCTCTATCACTGATAGGGATTCCCAGTTCCGTTGACAGCTAGCTCAGTCCTAGGTATAATGCTAGCAGTGCAGAGAAAATCGGCCAGTTTTCTCTGCCTGCAGTCCGCATGCCGTGCGCGACCTTGGGTTCTAACCTGTTGCTTTTATTTATGCAGCGGACTGCCTTTCTGGCCAGAGACCGTCT
GGTTCGACGAAG	GT	CT	0.0790766	GCTAGATGCGGTCTCTGCCTGGGCCGGGTAATACCACCGGGCGTGCTAGAGATGAGCTCGCCCCAACGAGGCAGGTAGTGCTCAGTATCTCTATCACTGATAGGGATGTCAATCTCTATCACTGATAGGGAGGTTCGACGAAGTTGACAGCTAGCTCAGTCCTAGGTATAATGCTAGCAGTGCAGAGAAAATCGGCCAGTTTTCTCTGCCTGCAGTCCGCATGCCGTGGGCGTGGTTGGGTTCTAACCTGTTGCCTAGATTTATGCAGCGGACTGCCTTTCTGGCCAGAGACCGTCT
TCATCTCCCACG	AG	CT	0.0790476	GCTAGATGCGGTCTCTGCCTGGGCCGGGTAATACCACCTAAGAATCTAGAGATGAGCTCGCCCCAACGAGGCAGGTAGTGCTCAGTATCTCTATCACTGATAGGGATGTCAATCTCTATCACTGATAGGGATCATCTCCCACGTTGACAGCTAGCTCAGTCCTAGGTATAATGCTAGCAGTGCAGAGAAAATCGGCCAGTTTTCTCTGCCTGCAGTCCGCATGCCGTTAAGAATAGTGGGTTCTAACCTGTTGCCTAGATTTATGCAGCGGACTGCCTTTCTGGCCAGAGACCGTCT
TCCTATTGCAAA	CT	CA	0.0788671	GCTAGATGCGGTCTCTGCCTGGGCCGGGTAATACCACCGAGGCCTCTTGAGATGAGCTCGCCCCAACGAGGCAGGTAGTGCTCAGTATCTCTATCACTGATAGGGATGTCAATCTCTATCACTGATAGGGATCCTATTGCAAATTGACAGCTAGCTCAGTCCTAGGTATAATGCTAGCAGTGCAGAGAAAATCGGCCAGTTTTCTCTGCCTGCAGTCCGCATGCCGTGAGGCCTCTTGGGTTCTAACCTGTTGCCATGATTTATGCAGCGGACTGCCTTTCTGGCCAGAGACCGTCT
AGAAACCATATA	AC	AC	0.0785651	GCTAGATGCGGTCTCTGCCTGGGCCGGGTAATACCACCCGCGCCCCTCCAGATGAGCTCGCCCCAACGAGGCAGGTAGTGCTCAGTATCTCTATCACTGATAGGGATGTCAATCTCTATCACTGATAGGGAAGAAACCATATATTGACAGCTAGCTCAGTCCTAGGTATAATGCTAGCAGTGCAGAGAAAATCGGCCAGTTTTCTCTGCCTGCAGTCCGCATGCCGTCGCGCCCACTGGGTTCTAACCTGTTGCGGGTATTTATGCAGCGGACTGCCTTTCTGGCCAGAGACCGTCT
TCAGACCTGCAA	AA	CT	0.078445	GCTAGATGCGGTCTCTGCCTGGGCCGGGTAATACCACCTTATAAACTAGAGATGAGCTCGCCCCAACGAGGCAGGTAGTGCTCAGTATCTCTATCACTGATAGGGATGTCAATCTCTATCACTGATAGGGATCAGACCTGCAATTGACAGCTAGCTCAGTCCTAGGTATAATGCTAGCAGTGCAGAGAAAATCGGCCAGTTTTCTCTGCCTGCAGTCCGCATGCCGTTTATAAAAATGGGTTCTAACCTGTTGCCTAGATTTATGCAGCGGACTGCCTTTCTGGCCAGAGACCGTCT
CCAGTGGCGAAA	AG	CT	0.0781797	GCTAGATGCGGTCTCTGCCTGGGCCGGGTAATACCACCATGCTTTCTAGAGATGAGCTCGCCCCAACGAGGCAGGTAGTGCTCAGTATCTCTATCACTGATAGGGATGTCAATCTCTATCACTGATAGGGACCAGTGGCGAAATTGACAGCTAGCTCAGTCCTAGGTATAATGCTAGCAGTGCAGAGAAAATCGGCCAGTTTTCTCTGCCTGCAGTCCGCATGCCGTATGCTTTAGTGGGTTCTAACCTGTTGCCTAGATTTATGCAGCGGACTGCCTTTCTGGCCAGAGACCGTCT
CATGCGGGATCA	CG	CG	0.0780886	GCTAGATGCGGTCTCTGCCTGGGCCGGGTAATACCACCTAAGAATCTAGAGATGAGCTCGCCCCAACGAGGCAGGTAGTGCTCAGTATCTCTATCACTGATAGGGATGTCAATCTCTATCACTGATAGGGACATGCGGGATCATTGACAGCTAGCTCAGTCCTAGGTATAATGCTAGCAGTGCAGAGAAAATCGGCCAGTTTTCTCTGCCTGCAGTCCGCATGCCGTTAAGAATCGTGGGTTCTAACCTGTTGCCTCGATTTATGCAGCGGACTGCCTTTCTGGCCAGAGACCGTCT
GATATACGTGAG	GG	CT	0.0773708	GCTAGATGCGGTCTCTGCCTGGGCCGGGTAATACCACCGGTGCCCCTCGAGATGAGCTCGCCCCAACGAGGCAGGTAGTGCTCAGTATCTCTATCACTGATAGGGATGTCAATCTCTATCACTGATAGGGAGATATACGTGAGTTGACAGCTAGCTCAGTCCTAGGTATAATGCTAGCAGTGCAGAGAAAATCGGCCAGTTTTCTCTGCCTGCAGTCCGCATGCCGTGGTGCCCGGTGGGTTCTAACCTGTTGCCGAGATTTATGCAGCGGACTGCCTTTCTGGCCAGAGACCGTCT
CGAGCTCAAAAT	CT	CA	0.0773526	GCTAGATGCGGTCTCTGCCTGGGCCGGGTAATACCACCGGGCGTGCTAGAGATGAGCTCGCCCCAACGAGGCAGGTAGTGCTCAGTATCTCTATCACTGATAGGGATGTCAATCTCTATCACTGATAGGGACGAGCTCAAAATTTGACAGCTAGCTCAGTCCTAGGTATAATGCTAGCAGTGCAGAGAAAATCGGCCAGTTTTCTCTGCCTGCAGTCCGCATGCCGTGGGCGTGCTTGGGTTCTAACCTGTTGCCTTGATTTATGCAGCGGACTGCCTTTCTGGCCAGAGACCGTCT
GCCACGGTAGAA	TT	CT	0.0765125	GCTAGATGCGGTCTCTGCCTGGGCCGGGTAATACCACCGGACACCCTAGAGATGAGCTCGCCCCAACGAGGCAGGTAGTGCTCAGTATCTCTATCACTGATAGGGATGTCAATCTCTATCACTGATAGGGAGCCACGGTAGAATTGACAGCTAGCTCAGTCCTAGGTATAATGCTAGCAGTGCAGAGAAAATCGGCCAGTTTTCTCTGCCTGCAGTCCGCATGCCGTGGACACCTTTGGGTTCTAACCTGTTGCCTAGATTTATGCAGCGGACTGCCTTTCTGGCCAGAGACCGTCT
CCCTATACAATC	AA	AA	0.0760833	GCTAGATGCGGTCTCTGCCTGGGCCGGGTAATACCACCAGTCTTACTTGAGATGAGCTCGCCCCAACGAGGCAGGTAGTGCTCAGTATCTCTATCACTGATAGGGATGTCAATCTCTATCACTGATAGGGACCCTATACAATCTTGACAGCTAGCTCAGTCCTAGGTATAATGCTAGCAGTGCAGAGAAAATCGGCCAGTTTTCTCTGCCTGCAGTCCGCATGCCGTAGTCTTAAATGGGTTCTAACCTGTTGCCATTATTTATGCAGCGGACTGCCTTTCTGGCCAGAGACCGTCT
TTGAACCACTGG	CT	TA	0.075982	GCTAGATGCGGTCTCTGCCTGGGCCGGGTAATACCACCTTATAAACTAGAGATGAGCTCGCCCCAACGAGGCAGGTAGTGCTCAGTATCTCTATCACTGATAGGGATGTCAATCTCTATCACTGATAGGGATTGAACCACTGGTTGACAGCTAGCTCAGTCCTAGGTATAATGCTAGCAGTGCAGAGAAAATCGGCCAGTTTTCTCTGCCTGCAGTCCGCATGCCGTTTATAAACTTGGGTTCTAACCTGTTGCCTTAATTTATGCAGCGGACTGCCTTTCTGGCCAGAGACCGTCT
CGGTATCTGTTC	TG	TG	0.0758394	GCTAGATGCGGTCTCTGCCTGGGCCGGGTAATACCACCGCGCGACCTAAAGATGAGCTCGCCCCAACGAGGCAGGTAGTGCTCAGTATCTCTATCACTGATAGGGATGTCAATCTCTATCACTGATAGGGACGGTATCTGTTCTTGACAGCTAGCTCAGTCCTAGGTATAATGCTAGCAGTGCAGAGAAAATCGGCCAGTTTTCTCTGCCTGCAGTCCGCATGCCGTGCGCGACTGTGGGTTCTAACCTGTTGCTTCAATTTATGCAGCGGACTGCCTTTCTGGCCAGAGACCGTCT
TACGACCGTCAA	CA	CA	0.0757363	GCTAGATGCGGTCTCTGCCTGGGCCGGGTAATACCACCGGGCGTGCTAGAGATGAGCTCGCCCCAACGAGGCAGGTAGTGCTCAGTATCTCTATCACTGATAGGGATGTCAATCTCTATCACTGATAGGGATACGACCGTCAATTGACAGCTAGCTCAGTCCTAGGTATAATGCTAGCAGTGCAGAGAAAATCGGCCAGTTTTCTCTGCCTGCAGTCCGCATGCCGTGGGCGTGCATGGGTTCTAACCTGTTGCCTTGATTTATGCAGCGGACTGCCTTTCTGGCCAGAGACCGTCT
TAAGGTAGCAAT	CT	GC	0.075602	GCTAGATGCGGTCTCTGCCTGGGCCGGGTAATACCACCGGGAGCCCTCAAGATGAGCTCGCCCCAACGAGGCAGGTAGTGCTCAGTATCTCTATCACTGATAGGGATGTCAATCTCTATCACTGATAGGGATAAGGTAGCAATTTGACAGCTAGCTCAGTCCTAGGTATAATGCTAGCAGTGCAGAGAAAATCGGCCAGTTTTCTCTGCCTGCAGTCCGCATGCCGTGGGAGCCCTTGGGTTCTAACCTGTTGCTGGCATTTATGCAGCGGACTGCCTTTCTGGCCAGAGACCGTCT
TAGCTTGCCTAG	CT	AA	0.0755933	GCTAGATGCGGTCTCTGCCTGGGCCGGGTAATACCACCCATATTACTAGAGATGAGCTCGCCCCAACGAGGCAGGTAGTGCTCAGTATCTCTATCACTGATAGGGATGTCAATCTCTATCACTGATAGGGATAGCTTGCCTAGTTGACAGCTAGCTCAGTCCTAGGTATAATGCTAGCAGTGCAGAGAAAATCGGCCAGTTTTCTCTGCCTGCAGTCCGCATGCCGTCATATTACTTGGGTTCTAACCTGTTGCCTTTATTTATGCAGCGGACTGCCTTTCTGGCCAGAGACCGTCT
GATTGGCTTTGG	TG	TG	0.0755699	GCTAGATGCGGTCTCTGCCTGGGCCGGGTAATACCACCAGGAGGTCTAGAGATGAGCTCGCCCCAACGAGGCAGGTAGTGCTCAGTATCTCTATCACTGATAGGGATGTCAATCTCTATCACTGATAGGGAGATTGGCTTTGGTTGACAGCTAGCTCAGTCCTAGGTATAATGCTAGCAGTGCAGAGAAAATCGGCCAGTTTTCTCTGCCTGCAGTCCGCATGCCGTAGGAGGTTGTGGGTTCTAACCTGTTGCCTCAATTTATGCAGCGGACTGCCTTTCTGGCCAGAGACCGTCT
AGCGGTTGCTAA	TG	CT	0.0752929	GCTAGATGCGGTCTCTGCCTGGGCCGGGTAATACCACCGGACACCCTAGAGATGAGCTCGCCCCAACGAGGCAGGTAGTGCTCAGTATCTCTATCACTGATAGGGATGTCAATCTCTATCACTGATAGGGAAGCGGTTGCTAATTGACAGCTAGCTCAGTCCTAGGTATAATGCTAGCAGTGCAGAGAAAATCGGCCAGTTTTCTCTGCCTGCAGTCCGCATGCCGTGGACACCTGTGGGTTCTAACCTGTTGCCTAGATTTATGCAGCGGACTGCCTTTCTGGCCAGAGACCGTCT
GAACGAAGTTGG	AG	CT	0.0752734	GCTAGATGCGGTCTCTGCCTGGGCCGGGTAATACCACCCGCGCCCCTCCAGATGAGCTCGCCCCAACGAGGCAGGTAGTGCTCAGTATCTCTATCACTGATAGGGATGTCAATCTCTATCACTGATAGGGAGAACGAAGTTGGTTGACAGCTAGCTCAGTCCTAGGTATAATGCTAGCAGTGCAGAGAAAATCGGCCAGTTTTCTCTGCCTGCAGTCCGCATGCCGTCGCGCCCAGTGGGTTCTAACCTGTTGCGGAGATTTATGCAGCGGACTGCCTTTCTGGCCAGAGACCGTCT
AGGTCGACTGTC	TG	CT	0.0751589	GCTAGATGCGGTCTCTGCCTGGGCCGGGTAATACCACCAAACATGCTAGAGATGAGCTCGCCCCAACGAGGCAGGTAGTGCTCAGTATCTCTATCACTGATAGGGATGTCAATCTCTATCACTGATAGGGAAGGTCGACTGTCTTGACAGCTAGCTCAGTCCTAGGTATAATGCTAGCAGTGCAGAGAAAATCGGCCAGTTTTCTCTGCCTGCAGTCCGCATGCCGTAAACATGTGTGGGTTCTAACCTGTTGCCTAGATTTATGCAGCGGACTGCCTTTCTGGCCAGAGACCGTCT
TCCATCGTCTCG	TC	CT	0.0750903	GCTAGATGCGGTCTCTGCCTGGGCCGGGTAATACCACCACGGGACCTCTAGATGAGCTCGCCCCAACGAGGCAGGTAGTGCTCAGTATCTCTATCACTGATAGGGATGTCAATCTCTATCACTGATAGGGATCCATCGTCTCGTTGACAGCTAGCTCAGTCCTAGGTATAATGCTAGCAGTGCAGAGAAAATCGGCCAGTTTTCTCTGCCTGCAGTCCGCATGCCGTACGGGACTCTGGGTTCTAACCTGTTGCAGAGATTTATGCAGCGGACTGCCTTTCTGGCCAGAGACCGTCT
TTTGCAACGCCA	AG	CT	0.0750405	GCTAGATGCGGTCTCTGCCTGGGCCGGGTAATACCACCGAGTCCACTACAGATGAGCTCGCCCCAACGAGGCAGGTAGTGCTCAGTATCTCTATCACTGATAGGGATGTCAATCTCTATCACTGATAGGGATTTGCAACGCCATTGACAGCTAGCTCAGTCCTAGGTATAATGCTAGCAGTGCAGAGAAAATCGGCCAGTTTTCTCTGCCTGCAGTCCGCATGCCGTGAGTCCAAGTGGGTTCTAACCTGTTGCGTAGATTTATGCAGCGGACTGCCTTTCTGGCCAGAGACCGTCT
AAACTATTGATG	CC	CC	0.0748421	GCTAGATGCGGTCTCTGCCTGGGCCGGGTAATACCACCTAAGAATCTAGAGATGAGCTCGCCCCAACGAGGCAGGTAGTGCTCAGTATCTCTATCACTGATAGGGATGTCAATCTCTATCACTGATAGGGAAAACTATTGATGTTGACAGCTAGCTCAGTCCTAGGTATAATGCTAGCAGTGCAGAGAAAATCGGCCAGTTTTCTCTGCCTGCAGTCCGCATGCCGTTAAGAATCCTGGGTTCTAACCTGTTGCCTGGATTTATGCAGCGGACTGCCTTTCTGGCCAGAGACCGTCT
GCCAAAGCCCAT	CT	TA	0.0747832	GCTAGATGCGGTCTCTGCCTGGGCCGGGTAATACCACCTGTATTCCTAGAGATGAGCTCGCCCCAACGAGGCAGGTAGTGCTCAGTATCTCTATCACTGATAGGGATGTCAATCTCTATCACTGATAGGGAGCCAAAGCCCATTTGACAGCTAGCTCAGTCCTAGGTATAATGCTAGCAGTGCAGAGAAAATCGGCCAGTTTTCTCTGCCTGCAGTCCGCATGCCGTTGTATTCCTTGGGTTCTAACCTGTTGCCTTAATTTATGCAGCGGACTGCCTTTCTGGCCAGAGACCGTCT
ATGTGTGCAGCG	TA	CT	0.0747181	GCTAGATGCGGTCTCTGCCTGGGCCGGGTAATACCACCGTCGCCCCTTAAGATGAGCTCGCCCCAACGAGGCAGGTAGTGCTCAGTATCTCTATCACTGATAGGGATGTCAATCTCTATCACTGATAGGGAATGTGTGCAGCGTTGACAGCTAGCTCAGTCCTAGGTATAATGCTAGCAGTGCAGAGAAAATCGGCCAGTTTTCTCTGCCTGCAGTCCGCATGCCGTGTCGCCCTATGGGTTCTAACCTGTTGCTAAGATTTATGCAGCGGACTGCCTTTCTGGCCAGAGACCGTCT
TAAATTCATCCT	CG	CT	0.0746452	GCTAGATGCGGTCTCTGCCTGGGCCGGGTAATACCACCTCTACCCCTCAAGATGAGCTCGCCCCAACGAGGCAGGTAGTGCTCAGTATCTCTATCACTGATAGGGATGTCAATCTCTATCACTGATAGGGATAAATTCATCCTTTGACAGCTAGCTCAGTCCTAGGTATAATGCTAGCAGTGCAGAGAAAATCGGCCAGTTTTCTCTGCCTGCAGTCCGCATGCCGTTCTACCCCGTGGGTTCTAACCTGTTGCTGAGATTTATGCAGCGGACTGCCTTTCTGGCCAGAGACCGTCT
AACTGTTCATCC	CT	AA	0.0746201	GCTAGATGCGGTCTCTGCCTGGGCCGGGTAATACCACCAGGCGGGCTCCAGATGAGCTCGCCCCAACGAGGCAGGTAGTGCTCAGTATCTCTATCACTGATAGGGATGTCAATCTCTATCACTGATAGGGAAACTGTTCATCCTTGACAGCTAGCTCAGTCCTAGGTATAATGCTAGCAGTGCAGAGAAAATCGGCCAGTTTTCTCTGCCTGCAGTCCGCATGCCGTAGGCGGGCTTGGGTTCTAACCTGTTGCGGTTATTTATGCAGCGGACTGCCTTTCTGGCCAGAGACCGTCT
GCTTACTGTTCG	GA	GA	0.0745463	GCTAGATGCGGTCTCTGCCTGGGCCGGGTAATACCACCGGGAGCCCTCAAGATGAGCTCGCCCCAACGAGGCAGGTAGTGCTCAGTATCTCTATCACTGATAGGGATGTCAATCTCTATCACTGATAGGGAGCTTACTGTTCGTTGACAGCTAGCTCAGTCCTAGGTATAATGCTAGCAGTGCAGAGAAAATCGGCCAGTTTTCTCTGCCTGCAGTCCGCATGCCGTGGGAGCCGATGGGTTCTAACCTGTTGCTGTCATTTATGCAGCGGACTGCCTTTCTGGCCAGAGACCGTCT
CTTTGGTCAGCT	GA	CT	0.0742209	GCTAGATGCGGTCTCTGCCTGGGCCGGGTAATACCACCTAAGAATCTAGAGATGAGCTCGCCCCAACGAGGCAGGTAGTGCTCAGTATCTCTATCACTGATAGGGATGTCAATCTCTATCACTGATAGGGACTTTGGTCAGCTTTGACAGCTAGCTCAGTCCTAGGTATAATGCTAGCAGTGCAGAGAAAATCGGCCAGTTTTCTCTGCCTGCAGTCCGCATGCCGTTAAGAATGATGGGTTCTAACCTGTTGCCTAGATTTATGCAGCGGACTGCCTTTCTGGCCAGAGACCGTCT
ATGCAACACGCT	CG	CG	0.0742094	GCTAGATGCGGTCTCTGCCTGGGCCGGGTAATACCACCAGGCCTCCTAGAGATGAGCTCGCCCCAACGAGGCAGGTAGTGCTCAGTATCTCTATCACTGATAGGGATGTCAATCTCTATCACTGATAGGGAATGCAACACGCTTTGACAGCTAGCTCAGTCCTAGGTATAATGCTAGCAGTGCAGAGAAAATCGGCCAGTTTTCTCTGCCTGCAGTCCGCATGCCGTAGGCCTCCGTGGGTTCTAACCTGTTGCCTCGATTTATGCAGCGGACTGCCTTTCTGGCCAGAGACCGTCT
CGAGATTAGGTG	TC	CT	0.0742025	GCTAGATGCGGTCTCTGCCTGGGCCGGGTAATACCACCAAACATGCTAGAGATGAGCTCGCCCCAACGAGGCAGGTAGTGCTCAGTATCTCTATCACTGATAGGGATGTCAATCTCTATCACTGATAGGGACGAGATTAGGTGTTGACAGCTAGCTCAGTCCTAGGTATAATGCTAGCAGTGCAGAGAAAATCGGCCAGTTTTCTCTGCCTGCAGTCCGCATGCCGTAAACATGTCTGGGTTCTAACCTGTTGCCTAGATTTATGCAGCGGACTGCCTTTCTGGCCAGAGACCGTCT
TATGGCAGGACG	CT	CG	0.0741648	GCTAGATGCGGTCTCTGCCTGGGCCGGGTAATACCACCCGCGCCCCTCCAGATGAGCTCGCCCCAACGAGGCAGGTAGTGCTCAGTATCTCTATCACTGATAGGGATGTCAATCTCTATCACTGATAGGGATATGGCAGGACGTTGACAGCTAGCTCAGTCCTAGGTATAATGCTAGCAGTGCAGAGAAAATCGGCCAGTTTTCTCTGCCTGCAGTCCGCATGCCGTCGCGCCCCTTGGGTTCTAACCTGTTGCGGCGATTTATGCAGCGGACTGCCTTTCTGGCCAGAGACCGTCT
GAAGACGGAGTC	GG	CT	0.073987	GCTAGATGCGGTCTCTGCCTGGGCCGGGTAATACCACCAGGCGGTCTAAAGATGAGCTCGCCCCAACGAGGCAGGTAGTGCTCAGTATCTCTATCACTGATAGGGATGTCAATCTCTATCACTGATAGGGAGAAGACGGAGTCTTGACAGCTAGCTCAGTCCTAGGTATAATGCTAGCAGTGCAGAGAAAATCGGCCAGTTTTCTCTGCCTGCAGTCCGCATGCCGTAGGCGGTGGTGGGTTCTAACCTGTTGCTTAGATTTATGCAGCGGACTGCCTTTCTGGCCAGAGACCGTCT
AGGACAGAAAGG	CA	CT	0.0738615	GCTAGATGCGGTCTCTGCCTGGGCCGGGTAATACCACCTCGCGACCTCGAGATGAGCTCGCCCCAACGAGGCAGGTAGTGCTCAGTATCTCTATCACTGATAGGGATGTCAATCTCTATCACTGATAGGGAAGGACAGAAAGGTTGACAGCTAGCTCAGTCCTAGGTATAATGCTAGCAGTGCAGAGAAAATCGGCCAGTTTTCTCTGCCTGCAGTCCGCATGCCGTTCGCGACCATGGGTTCTAACCTGTTGCCGAGATTTATGCAGCGGACTGCCTTTCTGGCCAGAGACCGTCT
TACTCCGATTGG	CT	TT	0.0737066	GCTAGATGCGGTCTCTGCCTGGGCCGGGTAATACCACCAGGCGGTCTAAAGATGAGCTCGCCCCAACGAGGCAGGTAGTGCTCAGTATCTCTATCACTGATAGGGATGTCAATCTCTATCACTGATAGGGATACTCCGATTGGTTGACAGCTAGCTCAGTCCTAGGTATAATGCTAGCAGTGCAGAGAAAATCGGCCAGTTTTCTCTGCCTGCAGTCCGCATGCCGTAGGCGGTCTTGGGTTCTAACCTGTTGCTTAAATTTATGCAGCGGACTGCCTTTCTGGCCAGAGACCGTCT
CTACAGCTGTCG	CT	TC	0.0736812	GCTAGATGCGGTCTCTGCCTGGGCCGGGTAATACCACCGCGGGACCTAGAGATGAGCTCGCCCCAACGAGGCAGGTAGTGCTCAGTATCTCTATCACTGATAGGGATGTCAATCTCTATCACTGATAGGGACTACAGCTGTCGTTGACAGCTAGCTCAGTCCTAGGTATAATGCTAGCAGTGCAGAGAAAATCGGCCAGTTTTCTCTGCCTGCAGTCCGCATGCCGTGCGGGACCTTGGGTTCTAACCTGTTGCCTGAATTTATGCAGCGGACTGCCTTTCTGGCCAGAGACCGTCT
TTTGTTCGCGCT	CT	CA	0.0735264	GCTAGATGCGGTCTCTGCCTGGGCCGGGTAATACCACCTGTATTCCTAGAGATGAGCTCGCCCCAACGAGGCAGGTAGTGCTCAGTATCTCTATCACTGATAGGGATGTCAATCTCTATCACTGATAGGGATTTGTTCGCGCTTTGACAGCTAGCTCAGTCCTAGGTATAATGCTAGCAGTGCAGAGAAAATCGGCCAGTTTTCTCTGCCTGCAGTCCGCATGCCGTTGTATTCCTTGGGTTCTAACCTGTTGCCTTGATTTATGCAGCGGACTGCCTTTCTGGCCAGAGACCGTCT
TGTGGACTAACG	CA	CA	0.0734567	GCTAGATGCGGTCTCTGCCTGGGCCGGGTAATACCACCGGTGCCCCTCGAGATGAGCTCGCCCCAACGAGGCAGGTAGTGCTCAGTATCTCTATCACTGATAGGGATGTCAATCTCTATCACTGATAGGGATGTGGACTAACGTTGACAGCTAGCTCAGTCCTAGGTATAATGCTAGCAGTGCAGAGAAAATCGGCCAGTTTTCTCTGCCTGCAGTCCGCATGCCGTGGTGCCCCATGGGTTCTAACCTGTTGCCGTGATTTATGCAGCGGACTGCCTTTCTGGCCAGAGACCGTCT
AGCGTACTGTAG	CC	CT	0.0734296	GCTAGATGCGGTCTCTGCCTGGGCCGGGTAATACCACCATGCTTTCTAGAGATGAGCTCGCCCCAACGAGGCAGGTAGTGCTCAGTATCTCTATCACTGATAGGGATGTCAATCTCTATCACTGATAGGGAAGCGTACTGTAGTTGACAGCTAGCTCAGTCCTAGGTATAATGCTAGCAGTGCAGAGAAAATCGGCCAGTTTTCTCTGCCTGCAGTCCGCATGCCGTATGCTTTCCTGGGTTCTAACCTGTTGCCTAGATTTATGCAGCGGACTGCCTTTCTGGCCAGAGACCGTCT
CGGCAAAACGGA	GT	GT	0.0733944	GCTAGATGCGGTCTCTGCCTGGGCCGGGTAATACCACCGAGCCCACTAGAGATGAGCTCGCCCCAACGAGGCAGGTAGTGCTCAGTATCTCTATCACTGATAGGGATGTCAATCTCTATCACTGATAGGGACGGCAAAACGGATTGACAGCTAGCTCAGTCCTAGGTATAATGCTAGCAGTGCAGAGAAAATCGGCCAGTTTTCTCTGCCTGCAGTCCGCATGCCGTGAGCCCAGTTGGGTTCTAACCTGTTGCCTACATTTATGCAGCGGACTGCCTTTCTGGCCAGAGACCGTCT
TCACATACGCAG	CT	AG	0.0729094	GCTAGATGCGGTCTCTGCCTGGGCCGGGTAATACCACCAGTCTTACTTGAGATGAGCTCGCCCCAACGAGGCAGGTAGTGCTCAGTATCTCTATCACTGATAGGGATGTCAATCTCTATCACTGATAGGGATCACATACGCAGTTGACAGCTAGCTCAGTCCTAGGTATAATGCTAGCAGTGCAGAGAAAATCGGCCAGTTTTCTCTGCCTGCAGTCCGCATGCCGTAGTCTTACTTGGGTTCTAACCTGTTGCCACTATTTATGCAGCGGACTGCCTTTCTGGCCAGAGACCGTCT
TACGATTGAGGT	CT	TG	0.0727853	GCTAGATGCGGTCTCTGCCTGGGCCGGGTAATACCACCGGTGCCCCTCGAGATGAGCTCGCCCCAACGAGGCAGGTAGTGCTCAGTATCTCTATCACTGATAGGGATGTCAATCTCTATCACTGATAGGGATACGATTGAGGTTTGACAGCTAGCTCAGTCCTAGGTATAATGCTAGCAGTGCAGAGAAAATCGGCCAGTTTTCTCTGCCTGCAGTCCGCATGCCGTGGTGCCCCTTGGGTTCTAACCTGTTGCCGCAATTTATGCAGCGGACTGCCTTTCTGGCCAGAGACCGTCT
AGGTAAAGGCCC	CT	AG	0.0727755	GCTAGATGCGGTCTCTGCCTGGGCCGGGTAATACCACCCGGTCCCCTTGAGATGAGCTCGCCCCAACGAGGCAGGTAGTGCTCAGTATCTCTATCACTGATAGGGATGTCAATCTCTATCACTGATAGGGAAGGTAAAGGCCCTTGACAGCTAGCTCAGTCCTAGGTATAATGCTAGCAGTGCAGAGAAAATCGGCCAGTTTTCTCTGCCTGCAGTCCGCATGCCGTCGGTCCCCTTGGGTTCTAACCTGTTGCCACTATTTATGCAGCGGACTGCCTTTCTGGCCAGAGACCGTCT
[truncated: 396 more rows]

## Sheet: Fig. 4C Mismatches
Barcode	Target	Target-binding Loop Specificity	Target/TBL Mismatches	Read Abundance - log10(CPM+1)	Oligo
[truncated: 18,056 more rows]

## Sheet: Fig. 4D One Mismatch Tolerance
Barcode	Single Mismatch Set	Mismatch Position	Target-binding Loop Nucleotide	Target Nucleotide	CPM	CPM %	Oligo
[truncated: 2,128 more rows]

[truncated: 5 more sheets: Fig. 4E Enriched Nucleotides, Ext. Data Fig. 6D 2 Mismatches, WT Genomic Insertion Sites, Programmed Genomic Ins. Sites, Possible Structural Variants]
