# Supplementary material for: Bridge RNAs direct programmable recombination of target and donor DNA
Source: Nature. 2024 Jun 26;630(8018):984–93. doi: 10.1038/s41586-024-07552-4 (PMC11208160; doi:10.1038/s41586-024-07552-4)
Supplement: Supplementary file 3 — Supplementary Tables 1–5. [file 41586_2024_7552_MOESM3_ESM.zip › 2023-09-16026B-s3/2023-09-16026B-SupplementaryTable4.xlsx]

## Sheet: Fig. 5B Distance From WT
Oligo ID	Donor	Differences from WT	Read Abundance - log10(CPM+1)	Oligo
oligo_+GOt8w0Frcp8SAX5khC1YA	ATAGTATCTGT	3	3.74813	GTTCTAGACGGCTAGATGCGGTCTCACAATCCGGGAAACCGGACCAGGAAAAAACTTGCAGGCCATAATAGTATCTGTTATTATCCCTCCAGTGCAGAGAAAATCGGCCAGTTTTCTCTGCCTGCAGTCCGCATGCCGTGGGACCCCTTGGGTTCTAACCTGTTGCCTAGATTTATGCAGCGGACTGCCTTTCTCCCAAAGTGATAAACCGGATAGTATCATGGACCGGTTTTCCCGGTAATCCGTATTTGACAGGTTGGTTTCACTGGCCTGAGACCGTCTGTCTTTCCCCTTTCC
oligo_m/ual9mLTypkavwI2Ya/Lw	GAGCCCTCTGA	8	3.72794	GTTCTAGACGGCTAGATGCGGTCTCACAATCCGGGAAACCGGACCAGGAAAAAACTTGCAGGCCATAGAGCCCTCTGATATTATCCCTCCAGTGCAGAGAAAATCGGCCAGTTTTCTCTGCCTGCAGTCCGCATGCCGTGGGACCCCTTGGGTTCTAACCTGTTGCCTAGATTTATGCAGCGGACTGCCTTTCTCCCAAAGTGATAAACCGGGAGCCCTCATGGACCGGTTTTCCCGGTAATCCGTATTTGTCAGGTTGGTTTCACTGGCCTGAGACCGTCTGTCTTTCCCCTTTCC
oligo_EL6hIZePD0ZmzU3+2Lrlog	CACCGATCTGC	7	3.71012	GTTCTAGACGGCTAGATGCGGTCTCACAATCCGGGAAACCGGACCAGGAAAAAACTTGCAGGCCATACACCGATCTGCTATTATCCCTCCAGTGCAGAGAAAATCGGCCAGTTTTCTCTGCCTGCAGTCCGCATGCCGTGGGACCCCTTGGGTTCTAACCTGTTGCCTAGATTTATGCAGCGGACTGCCTTTCTCCCAAAGTGATAAACCGGCACCGATCATGGACCGGTTTTCCCGGTAATCCGTATTTGGCAGGTTGGTTTCACTGGCCTGAGACCGTCTGTCTTTCCCCTTTCC
oligo_44D2jH7X0S/SUPUId/wRtQ	ATGGTATCTGT	4	3.67347	GTTCTAGACGGCTAGATGCGGTCTCACAATCCGGGAAACCGGACCAGGAAAAAACTTGCAGGCCATAATGGTATCTGTTATTATCCCTCCAGTGCAGAGAAAATCGGCCAGTTTTCTCTGCCTGCAGTCCGCATGCCGTGGGACCCCTTGGGTTCTAACCTGTTGCCTAGATTTATGCAGCGGACTGCCTTTCTCCCAAAGTGATAAACCGGATGGTATCATGGACCGGTTTTCCCGGTAATCCGTATTTGACAGGTTGGTTTCACTGGCCTGAGACCGTCTGTCTTTCCCCTTTCC
oligo_m1IiLlhaqIDdyAZxBz/3jA	AAGGGCTCTGC	6	3.63101	GTTCTAGACGGCTAGATGCGGTCTCACAATCCGGGAAACCGGACCAGGAAAAAACTTGCAGGCCATAAAGGGCTCTGCTATTATCCCTCCAGTGCAGAGAAAATCGGCCAGTTTTCTCTGCCTGCAGTCCGCATGCCGTGGGACCCCTTGGGTTCTAACCTGTTGCCTAGATTTATGCAGCGGACTGCCTTTCTCCCAAAGTGATAAACCGGAAGGGCTCATGGACCGGTTTTCCCGGTAATCCGTATTTGGCAGGTTGGTTTCACTGGCCTGAGACCGTCTGTCTTTCCCCTTTCC
oligo_OFYmOyW4l9GR29vZ2zq+sw	CAGTACACTGT	9	3.62831	GTTCTAGACGGCTAGATGCGGTCTCACAATCCGGGAAACCGGACCAGGAAAAAACTTGCAGGCCATACAGTACACTGTTATTATCCCTCCAGTGCAGAGAAAATCGGCCAGTTTTCTCTGCCTGCAGTCCGCATGCCGTGGGACCCCTTGGGTTCTAACCTGTTGCCTAGATTTATGCAGCGGACTGCCTTTCTCCCAAAGTGATAAACCGGCAGTACACATGGACCGGTTTTCCCGGTAATCCGTATTTGACAGGTTGGTTTCACTGGCCTGAGACCGTCTGTCTTTCCCCTTTCC
oligo_GG1f5LoEBnjVhKEmIrX+CQ	CGACCCTCTAG	6	3.62609	GTTCTAGACGGCTAGATGCGGTCTCACAATCCGGGAAACCGGACCAGGAAAAAACTTGCAGGCCATACGACCCTCTAGTATTATCCCTCCAGTGCAGAGAAAATCGGCCAGTTTTCTCTGCCTGCAGTCCGCATGCCGTGGGACCCCTTGGGTTCTAACCTGTTGCCTAGATTTATGCAGCGGACTGCCTTTCTCCCAAAGTGATAAACCGGCGACCCTCATGGACCGGTTTTCCCGGTAATCCGTATTTGCTAGGTTGGTTTCACTGGCCTGAGACCGTCTGTCTTTCCCCTTTCC
oligo_uySmzHECiMz9pV8Za7luHA	AGGTACTCTGT	7	3.56687	GTTCTAGACGGCTAGATGCGGTCTCACAATCCGGGAAACCGGACCAGGAAAAAACTTGCAGGCCATAAGGTACTCTGTTATTATCCCTCCAGTGCAGAGAAAATCGGCCAGTTTTCTCTGCCTGCAGTCCGCATGCCGTGGGACCCCTTGGGTTCTAACCTGTTGCCTAGATTTATGCAGCGGACTGCCTTTCTCCCAAAGTGATAAACCGGAGGTACTCATGGACCGGTTTTCCCGGTAATCCGTATTTGACAGGTTGGTTTCACTGGCCTGAGACCGTCTGTCTTTCCCCTTTCC
oligo_L3NVU2Wdr0OuyJtPx4ZcNA	GAGCTCTCTGT	7	3.54826	GTTCTAGACGGCTAGATGCGGTCTCACAATCCGGGAAACCGGACCAGGAAAAAACTTGCAGGCCATAGAGCTCTCTGTTATTATCCCTCCAGTGCAGAGAAAATCGGCCAGTTTTCTCTGCCTGCAGTCCGCATGCCGTGGGACCCCTTGGGTTCTAACCTGTTGCCTAGATTTATGCAGCGGACTGCCTTTCTCCCAAAGTGATAAACCGGGAGCTCTCATGGACCGGTTTTCCCGGTAATCCGTATTTGACAGGTTGGTTTCACTGGCCTGAGACCGTCTGTCTTTCCCCTTTCC
oligo_IV2aF3taowE0TehcFpr7cQ	CGGGTCACTGC	7	3.54407	GTTCTAGACGGCTAGATGCGGTCTCACAATCCGGGAAACCGGACCAGGAAAAAACTTGCAGGCCATACGGGTCACTGCTATTATCCCTCCAGTGCAGAGAAAATCGGCCAGTTTTCTCTGCCTGCAGTCCGCATGCCGTGGGACCCCTTGGGTTCTAACCTGTTGCCTAGATTTATGCAGCGGACTGCCTTTCTCCCAAAGTGATAAACCGGCGGGTCACATGGACCGGTTTTCCCGGTAATCCGTATTTGGCAGGTTGGTTTCACTGGCCTGAGACCGTCTGTCTTTCCCCTTTCC
oligo_3ZINR22/j7J37/cTZa6jmw	ATAGCATCTGT	4	3.52671	GTTCTAGACGGCTAGATGCGGTCTCACAATCCGGGAAACCGGACCAGGAAAAAACTTGCAGGCCATAATAGCATCTGTTATTATCCCTCCAGTGCAGAGAAAATCGGCCAGTTTTCTCTGCCTGCAGTCCGCATGCCGTGGGACCCCTTGGGTTCTAACCTGTTGCCTAGATTTATGCAGCGGACTGCCTTTCTCCCAAAGTGATAAACCGGATAGCATCATGGACCGGTTTTCCCGGTAATCCGTATTTGACAGGTTGGTTTCACTGGCCTGAGACCGTCTGTCTTTCCCCTTTCC
oligo_HIWFyD13DYDQ9KAFGhiCrg	ACAGTATCTGT	2	3.51907	GTTCTAGACGGCTAGATGCGGTCTCACAATCCGGGAAACCGGACCAGGAAAAAACTTGCAGGCCATAACAGTATCTGTTATTATCCCTCCAGTGCAGAGAAAATCGGCCAGTTTTCTCTGCCTGCAGTCCGCATGCCGTGGGACCCCTTGGGTTCTAACCTGTTGCCTAGATTTATGCAGCGGACTGCCTTTCTCCCAAAGTGATAAACCGGACAGTATCATGGACCGGTTTTCCCGGTAATCCGTATTTGACAGGTTGGTTTCACTGGCCTGAGACCGTCTGTCTTTCCCCTTTCC
oligo_yE/vBemVG0M3bO9HueG2KQ	GTAGTATCTGC	4	3.51075	GTTCTAGACGGCTAGATGCGGTCTCACAATCCGGGAAACCGGACCAGGAAAAAACTTGCAGGCCATAGTAGTATCTGCTATTATCCCTCCAGTGCAGAGAAAATCGGCCAGTTTTCTCTGCCTGCAGTCCGCATGCCGTGGGACCCCTTGGGTTCTAACCTGTTGCCTAGATTTATGCAGCGGACTGCCTTTCTCCCAAAGTGATAAACCGGGTAGTATCATGGACCGGTTTTCCCGGTAATCCGTATTTGGCAGGTTGGTTTCACTGGCCTGAGACCGTCTGTCTTTCCCCTTTCC
oligo_RBcfiVQpp7DVApzVdr+Q7A	ACAGTATCTCG	1	3.50668	GTTCTAGACGGCTAGATGCGGTCTCACAATCCGGGAAACCGGACCAGGAAAAAACTTGCAGGCCATAACAGTATCTCGTATTATCCCTCCAGTGCAGAGAAAATCGGCCAGTTTTCTCTGCCTGCAGTCCGCATGCCGTGGGACCCCTTGGGTTCTAACCTGTTGCCTAGATTTATGCAGCGGACTGCCTTTCTCCCAAAGTGATAAACCGGACAGTATCATGGACCGGTTTTCCCGGTAATCCGTATTTGCGAGGTTGGTTTCACTGGCCTGAGACCGTCTGTCTTTCCCCTTTCC
oligo_i/5Ss2cUrfPDT8tkgUc7WQ	CTAGTCTCTGA	5	3.47856	GTTCTAGACGGCTAGATGCGGTCTCACAATCCGGGAAACCGGACCAGGAAAAAACTTGCAGGCCATACTAGTCTCTGATATTATCCCTCCAGTGCAGAGAAAATCGGCCAGTTTTCTCTGCCTGCAGTCCGCATGCCGTGGGACCCCTTGGGTTCTAACCTGTTGCCTAGATTTATGCAGCGGACTGCCTTTCTCCCAAAGTGATAAACCGGCTAGTCTCATGGACCGGTTTTCCCGGTAATCCGTATTTGTCAGGTTGGTTTCACTGGCCTGAGACCGTCTGTCTTTCCCCTTTCC
oligo_qggJVxHgZ+i+HTtUdjCJng	ATGGGGTCTGT	6	3.47107	GTTCTAGACGGCTAGATGCGGTCTCACAATCCGGGAAACCGGACCAGGAAAAAACTTGCAGGCCATAATGGGGTCTGTTATTATCCCTCCAGTGCAGAGAAAATCGGCCAGTTTTCTCTGCCTGCAGTCCGCATGCCGTGGGACCCCTTGGGTTCTAACCTGTTGCCTAGATTTATGCAGCGGACTGCCTTTCTCCCAAAGTGATAAACCGGATGGGGTCATGGACCGGTTTTCCCGGTAATCCGTATTTGACAGGTTGGTTTCACTGGCCTGAGACCGTCTGTCTTTCCCCTTTCC
oligo_7Lus2zii99K0M5R3PvtbRQ	AGAGTGTCTTG	2	3.45206	GTTCTAGACGGCTAGATGCGGTCTCACAATCCGGGAAACCGGACCAGGAAAAAACTTGCAGGCCATAAGAGTGTCTTGTATTATCCCTCCAGTGCAGAGAAAATCGGCCAGTTTTCTCTGCCTGCAGTCCGCATGCCGTGGGACCCCTTGGGTTCTAACCTGTTGCCTAGATTTATGCAGCGGACTGCCTTTCTCCCAAAGTGATAAACCGGAGAGTGTCATGGACCGGTTTTCCCGGTAATCCGTATTTGCAAGGTTGGTTTCACTGGCCTGAGACCGTCTGTCTTTCCCCTTTCC
oligo_AmdJHrSG/jIaOIhSLraQyA	GGAGGCGCTGG	6	3.44102	GTTCTAGACGGCTAGATGCGGTCTCACAATCCGGGAAACCGGACCAGGAAAAAACTTGCAGGCCATAGGAGGCGCTGGTATTATCCCTCCAGTGCAGAGAAAATCGGCCAGTTTTCTCTGCCTGCAGTCCGCATGCCGTGGGACCCCTTGGGTTCTAACCTGTTGCCTAGATTTATGCAGCGGACTGCCTTTCTCCCAAAGTGATAAACCGGGGAGGCGCATGGACCGGTTTTCCCGGTAATCCGTATTTGCCAGGTTGGTTTCACTGGCCTGAGACCGTCTGTCTTTCCCCTTTCC
oligo_ky/kOEDv7Er8Tki2R3IFyA	GCGTACTCTGT	7	3.44039	GTTCTAGACGGCTAGATGCGGTCTCACAATCCGGGAAACCGGACCAGGAAAAAACTTGCAGGCCATAGCGTACTCTGTTATTATCCCTCCAGTGCAGAGAAAATCGGCCAGTTTTCTCTGCCTGCAGTCCGCATGCCGTGGGACCCCTTGGGTTCTAACCTGTTGCCTAGATTTATGCAGCGGACTGCCTTTCTCCCAAAGTGATAAACCGGGCGTACTCATGGACCGGTTTTCCCGGTAATCCGTATTTGACAGGTTGGTTTCACTGGCCTGAGACCGTCTGTCTTTCCCCTTTCC
oligo_4ggJW9riTUl0el3Gtbm2PQ	ACACCCTCTGT	5	3.42101	GTTCTAGACGGCTAGATGCGGTCTCACAATCCGGGAAACCGGACCAGGAAAAAACTTGCAGGCCATAACACCCTCTGTTATTATCCCTCCAGTGCAGAGAAAATCGGCCAGTTTTCTCTGCCTGCAGTCCGCATGCCGTGGGACCCCTTGGGTTCTAACCTGTTGCCTAGATTTATGCAGCGGACTGCCTTTCTCCCAAAGTGATAAACCGGACACCCTCATGGACCGGTTTTCCCGGTAATCCGTATTTGACAGGTTGGTTTCACTGGCCTGAGACCGTCTGTCTTTCCCCTTTCC
oligo_/eaYMlidwerXZXGz8cJRRg	GTAGTATCTGT	4	3.41354	GTTCTAGACGGCTAGATGCGGTCTCACAATCCGGGAAACCGGACCAGGAAAAAACTTGCAGGCCATAGTAGTATCTGTTATTATCCCTCCAGTGCAGAGAAAATCGGCCAGTTTTCTCTGCCTGCAGTCCGCATGCCGTGGGACCCCTTGGGTTCTAACCTGTTGCCTAGATTTATGCAGCGGACTGCCTTTCTCCCAAAGTGATAAACCGGGTAGTATCATGGACCGGTTTTCCCGGTAATCCGTATTTGACAGGTTGGTTTCACTGGCCTGAGACCGTCTGTCTTTCCCCTTTCC
oligo_Rz3y0HNMMySpX1D2GmcbnA	ATAAGGTCTGT	6	3.40331	GTTCTAGACGGCTAGATGCGGTCTCACAATCCGGGAAACCGGACCAGGAAAAAACTTGCAGGCCATAATAAGGTCTGTTATTATCCCTCCAGTGCAGAGAAAATCGGCCAGTTTTCTCTGCCTGCAGTCCGCATGCCGTGGGACCCCTTGGGTTCTAACCTGTTGCCTAGATTTATGCAGCGGACTGCCTTTCTCCCAAAGTGATAAACCGGATAAGGTCATGGACCGGTTTTCCCGGTAATCCGTATTTGACAGGTTGGTTTCACTGGCCTGAGACCGTCTGTCTTTCCCCTTTCC
oligo_nrnWklRI+4NoN/gylX86pA	ATGGTGTCTAG	4	3.39574	GTTCTAGACGGCTAGATGCGGTCTCACAATCCGGGAAACCGGACCAGGAAAAAACTTGCAGGCCATAATGGTGTCTAGTATTATCCCTCCAGTGCAGAGAAAATCGGCCAGTTTTCTCTGCCTGCAGTCCGCATGCCGTGGGACCCCTTGGGTTCTAACCTGTTGCCTAGATTTATGCAGCGGACTGCCTTTCTCCCAAAGTGATAAACCGGATGGTGTCATGGACCGGTTTTCCCGGTAATCCGTATTTGCTAGGTTGGTTTCACTGGCCTGAGACCGTCTGTCTTTCCCCTTTCC
oligo_ml6wJI1bVj7GXhnVaO1SPg	CAGGAGTCTGG	6	3.39563	GTTCTAGACGGCTAGATGCGGTCTCACAATCCGGGAAACCGGACCAGGAAAAAACTTGCAGGCCATACAGGAGTCTGGTATTATCCCTCCAGTGCAGAGAAAATCGGCCAGTTTTCTCTGCCTGCAGTCCGCATGCCGTGGGACCCCTTGGGTTCTAACCTGTTGCCTAGATTTATGCAGCGGACTGCCTTTCTCCCAAAGTGATAAACCGGCAGGAGTCATGGACCGGTTTTCCCGGTAATCCGTATTTGCCAGGTTGGTTTCACTGGCCTGAGACCGTCTGTCTTTCCCCTTTCC
oligo_1fxPWmJlTxZobUKy8mQzRw	ATACTATCTGT	4	3.38519	GTTCTAGACGGCTAGATGCGGTCTCACAATCCGGGAAACCGGACCAGGAAAAAACTTGCAGGCCATAATACTATCTGTTATTATCCCTCCAGTGCAGAGAAAATCGGCCAGTTTTCTCTGCCTGCAGTCCGCATGCCGTGGGACCCCTTGGGTTCTAACCTGTTGCCTAGATTTATGCAGCGGACTGCCTTTCTCCCAAAGTGATAAACCGGATACTATCATGGACCGGTTTTCCCGGTAATCCGTATTTGACAGGTTGGTTTCACTGGCCTGAGACCGTCTGTCTTTCCCCTTTCC
oligo_kdoG4smDQ2DYabxi6rJrmw	CAGGACTCTGA	7	3.38465	GTTCTAGACGGCTAGATGCGGTCTCACAATCCGGGAAACCGGACCAGGAAAAAACTTGCAGGCCATACAGGACTCTGATATTATCCCTCCAGTGCAGAGAAAATCGGCCAGTTTTCTCTGCCTGCAGTCCGCATGCCGTGGGACCCCTTGGGTTCTAACCTGTTGCCTAGATTTATGCAGCGGACTGCCTTTCTCCCAAAGTGATAAACCGGCAGGACTCATGGACCGGTTTTCCCGGTAATCCGTATTTGTCAGGTTGGTTTCACTGGCCTGAGACCGTCTGTCTTTCCCCTTTCC
oligo_NMVuavye4Tea9MgCfPcoyg	CGAGAGTCTGG	5	3.37484	GTTCTAGACGGCTAGATGCGGTCTCACAATCCGGGAAACCGGACCAGGAAAAAACTTGCAGGCCATACGAGAGTCTGGTATTATCCCTCCAGTGCAGAGAAAATCGGCCAGTTTTCTCTGCCTGCAGTCCGCATGCCGTGGGACCCCTTGGGTTCTAACCTGTTGCCTAGATTTATGCAGCGGACTGCCTTTCTCCCAAAGTGATAAACCGGCGAGAGTCATGGACCGGTTTTCCCGGTAATCCGTATTTGCCAGGTTGGTTTCACTGGCCTGAGACCGTCTGTCTTTCCCCTTTCC
oligo_6mZZRYdi+fgZGPwTbqF1bA	CAGGGGTCTTA	6	3.37367	GTTCTAGACGGCTAGATGCGGTCTCACAATCCGGGAAACCGGACCAGGAAAAAACTTGCAGGCCATACAGGGGTCTTATATTATCCCTCCAGTGCAGAGAAAATCGGCCAGTTTTCTCTGCCTGCAGTCCGCATGCCGTGGGACCCCTTGGGTTCTAACCTGTTGCCTAGATTTATGCAGCGGACTGCCTTTCTCCCAAAGTGATAAACCGGCAGGGGTCATGGACCGGTTTTCCCGGTAATCCGTATTTGTAAGGTTGGTTTCACTGGCCTGAGACCGTCTGTCTTTCCCCTTTCC
oligo_IKjswzGiGz3kM91FmbMFxA	ATAGTATCTTG	1	3.36937	GTTCTAGACGGCTAGATGCGGTCTCACAATCCGGGAAACCGGACCAGGAAAAAACTTGCAGGCCATAATAGTATCTTGTATTATCCCTCCAGTGCAGAGAAAATCGGCCAGTTTTCTCTGCCTGCAGTCCGCATGCCGTGGGACCCCTTGGGTTCTAACCTGTTGCCTAGATTTATGCAGCGGACTGCCTTTCTCCCAAAGTGATAAACCGGATAGTATCATGGACCGGTTTTCCCGGTAATCCGTATTTGCAAGGTTGGTTTCACTGGCCTGAGACCGTCTGTCTTTCCCCTTTCC
oligo_yAp8wQ/nIioEjuUHMtKHlA	CTAGTATCTGA	4	3.3516	GTTCTAGACGGCTAGATGCGGTCTCACAATCCGGGAAACCGGACCAGGAAAAAACTTGCAGGCCATACTAGTATCTGATATTATCCCTCCAGTGCAGAGAAAATCGGCCAGTTTTCTCTGCCTGCAGTCCGCATGCCGTGGGACCCCTTGGGTTCTAACCTGTTGCCTAGATTTATGCAGCGGACTGCCTTTCTCCCAAAGTGATAAACCGGCTAGTATCATGGACCGGTTTTCCCGGTAATCCGTATTTGTCAGGTTGGTTTCACTGGCCTGAGACCGTCTGTCTTTCCCCTTTCC
oligo_Qmm3WI6D6HR9ei6XeQgpnQ	ATCGTATCTGA	4	3.35046	GTTCTAGACGGCTAGATGCGGTCTCACAATCCGGGAAACCGGACCAGGAAAAAACTTGCAGGCCATAATCGTATCTGATATTATCCCTCCAGTGCAGAGAAAATCGGCCAGTTTTCTCTGCCTGCAGTCCGCATGCCGTGGGACCCCTTGGGTTCTAACCTGTTGCCTAGATTTATGCAGCGGACTGCCTTTCTCCCAAAGTGATAAACCGGATCGTATCATGGACCGGTTTTCCCGGTAATCCGTATTTGTCAGGTTGGTTTCACTGGCCTGAGACCGTCTGTCTTTCCCCTTTCC
oligo_xuLkkGLJvG2MXYFlnWXPPw	ACAGCTTCTGC	4	3.34807	GTTCTAGACGGCTAGATGCGGTCTCACAATCCGGGAAACCGGACCAGGAAAAAACTTGCAGGCCATAACAGCTTCTGCTATTATCCCTCCAGTGCAGAGAAAATCGGCCAGTTTTCTCTGCCTGCAGTCCGCATGCCGTGGGACCCCTTGGGTTCTAACCTGTTGCCTAGATTTATGCAGCGGACTGCCTTTCTCCCAAAGTGATAAACCGGACAGCTTCATGGACCGGTTTTCCCGGTAATCCGTATTTGGCAGGTTGGTTTCACTGGCCTGAGACCGTCTGTCTTTCCCCTTTCC
oligo_ia5LSnmbBM78icOwzVHAew	CAGAATTCTTC	7	3.34483	GTTCTAGACGGCTAGATGCGGTCTCACAATCCGGGAAACCGGACCAGGAAAAAACTTGCAGGCCATACAGAATTCTTCTATTATCCCTCCAGTGCAGAGAAAATCGGCCAGTTTTCTCTGCCTGCAGTCCGCATGCCGTGGGACCCCTTGGGTTCTAACCTGTTGCCTAGATTTATGCAGCGGACTGCCTTTCTCCCAAAGTGATAAACCGGCAGAATTCATGGACCGGTTTTCCCGGTAATCCGTATTTGGAAGGTTGGTTTCACTGGCCTGAGACCGTCTGTCTTTCCCCTTTCC
oligo_y1RL9kn+b0Yw9JumLBQUZg	CGATAATCTCG	5	3.3415	GTTCTAGACGGCTAGATGCGGTCTCACAATCCGGGAAACCGGACCAGGAAAAAACTTGCAGGCCATACGATAATCTCGTATTATCCCTCCAGTGCAGAGAAAATCGGCCAGTTTTCTCTGCCTGCAGTCCGCATGCCGTGGGACCCCTTGGGTTCTAACCTGTTGCCTAGATTTATGCAGCGGACTGCCTTTCTCCCAAAGTGATAAACCGGCGATAATCATGGACCGGTTTTCCCGGTAATCCGTATTTGCGAGGTTGGTTTCACTGGCCTGAGACCGTCTGTCTTTCCCCTTTCC
oligo_a8f32P8XfgPI5RCVzKf9xg	GAAGAATCTAA	5	3.34112	GTTCTAGACGGCTAGATGCGGTCTCACAATCCGGGAAACCGGACCAGGAAAAAACTTGCAGGCCATAGAAGAATCTAATATTATCCCTCCAGTGCAGAGAAAATCGGCCAGTTTTCTCTGCCTGCAGTCCGCATGCCGTGGGACCCCTTGGGTTCTAACCTGTTGCCTAGATTTATGCAGCGGACTGCCTTTCTCCCAAAGTGATAAACCGGGAAGAATCATGGACCGGTTTTCCCGGTAATCCGTATTTGTTAGGTTGGTTTCACTGGCCTGAGACCGTCTGTCTTTCCCCTTTCC
oligo_azww30szoedF1caue6qatQ	ATAGTATCTGG	2	3.33633	GTTCTAGACGGCTAGATGCGGTCTCACAATCCGGGAAACCGGACCAGGAAAAAACTTGCAGGCCATAATAGTATCTGGTATTATCCCTCCAGTGCAGAGAAAATCGGCCAGTTTTCTCTGCCTGCAGTCCGCATGCCGTGGGACCCCTTGGGTTCTAACCTGTTGCCTAGATTTATGCAGCGGACTGCCTTTCTCCCAAAGTGATAAACCGGATAGTATCATGGACCGGTTTTCCCGGTAATCCGTATTTGCCAGGTTGGTTTCACTGGCCTGAGACCGTCTGTCTTTCCCCTTTCC
oligo_zMvBuj9/VkeOK2w7aTLyRg	GGGTACTCTAG	7	3.33617	GTTCTAGACGGCTAGATGCGGTCTCACAATCCGGGAAACCGGACCAGGAAAAAACTTGCAGGCCATAGGGTACTCTAGTATTATCCCTCCAGTGCAGAGAAAATCGGCCAGTTTTCTCTGCCTGCAGTCCGCATGCCGTGGGACCCCTTGGGTTCTAACCTGTTGCCTAGATTTATGCAGCGGACTGCCTTTCTCCCAAAGTGATAAACCGGGGGTACTCATGGACCGGTTTTCCCGGTAATCCGTATTTGCTAGGTTGGTTTCACTGGCCTGAGACCGTCTGTCTTTCCCCTTTCC
oligo_NR++HA2Fu2vTe0ikThMFcg	CATCCCTCTTA	7	3.33219	GTTCTAGACGGCTAGATGCGGTCTCACAATCCGGGAAACCGGACCAGGAAAAAACTTGCAGGCCATACATCCCTCTTATATTATCCCTCCAGTGCAGAGAAAATCGGCCAGTTTTCTCTGCCTGCAGTCCGCATGCCGTGGGACCCCTTGGGTTCTAACCTGTTGCCTAGATTTATGCAGCGGACTGCCTTTCTCCCAAAGTGATAAACCGGCATCCCTCATGGACCGGTTTTCCCGGTAATCCGTATTTGTAAGGTTGGTTTCACTGGCCTGAGACCGTCTGTCTTTCCCCTTTCC
oligo_2jRBflaV7yrGFFP1dFsmKg	TAAGTGTCTTG	3	3.32398	GTTCTAGACGGCTAGATGCGGTCTCACAATCCGGGAAACCGGACCAGGAAAAAACTTGCAGGCCATATAAGTGTCTTGTATTATCCCTCCAGTGCAGAGAAAATCGGCCAGTTTTCTCTGCCTGCAGTCCGCATGCCGTGGGACCCCTTGGGTTCTAACCTGTTGCCTAGATTTATGCAGCGGACTGCCTTTCTCCCAAAGTGATAAACCGGTAAGTGTCATGGACCGGTTTTCCCGGTAATCCGTATTTGCAAGGTTGGTTTCACTGGCCTGAGACCGTCTGTCTTTCCCCTTTCC
oligo_WInhB8LbATDQMBzLqCd/3g	CACGCCTCTGG	6	3.32368	GTTCTAGACGGCTAGATGCGGTCTCACAATCCGGGAAACCGGACCAGGAAAAAACTTGCAGGCCATACACGCCTCTGGTATTATCCCTCCAGTGCAGAGAAAATCGGCCAGTTTTCTCTGCCTGCAGTCCGCATGCCGTGGGACCCCTTGGGTTCTAACCTGTTGCCTAGATTTATGCAGCGGACTGCCTTTCTCCCAAAGTGATAAACCGGCACGCCTCATGGACCGGTTTTCCCGGTAATCCGTATTTGCCAGGTTGGTTTCACTGGCCTGAGACCGTCTGTCTTTCCCCTTTCC
oligo_gSpGzU/bykPNdISJOtdPCQ	CTAGACTCTAG	5	3.32176	GTTCTAGACGGCTAGATGCGGTCTCACAATCCGGGAAACCGGACCAGGAAAAAACTTGCAGGCCATACTAGACTCTAGTATTATCCCTCCAGTGCAGAGAAAATCGGCCAGTTTTCTCTGCCTGCAGTCCGCATGCCGTGGGACCCCTTGGGTTCTAACCTGTTGCCTAGATTTATGCAGCGGACTGCCTTTCTCCCAAAGTGATAAACCGGCTAGACTCATGGACCGGTTTTCCCGGTAATCCGTATTTGCTAGGTTGGTTTCACTGGCCTGAGACCGTCTGTCTTTCCCCTTTCC
oligo_Rqa/8L0r0Q7qVGwLevUJWw	CTAGTATCTGC	4	3.31924	GTTCTAGACGGCTAGATGCGGTCTCACAATCCGGGAAACCGGACCAGGAAAAAACTTGCAGGCCATACTAGTATCTGCTATTATCCCTCCAGTGCAGAGAAAATCGGCCAGTTTTCTCTGCCTGCAGTCCGCATGCCGTGGGACCCCTTGGGTTCTAACCTGTTGCCTAGATTTATGCAGCGGACTGCCTTTCTCCCAAAGTGATAAACCGGCTAGTATCATGGACCGGTTTTCCCGGTAATCCGTATTTGGCAGGTTGGTTTCACTGGCCTGAGACCGTCTGTCTTTCCCCTTTCC
oligo_6vxT0dnVGskRqIPp4luiZQ	AAGGTGTCTGT	5	3.30974	GTTCTAGACGGCTAGATGCGGTCTCACAATCCGGGAAACCGGACCAGGAAAAAACTTGCAGGCCATAAAGGTGTCTGTTATTATCCCTCCAGTGCAGAGAAAATCGGCCAGTTTTCTCTGCCTGCAGTCCGCATGCCGTGGGACCCCTTGGGTTCTAACCTGTTGCCTAGATTTATGCAGCGGACTGCCTTTCTCCCAAAGTGATAAACCGGAAGGTGTCATGGACCGGTTTTCCCGGTAATCCGTATTTGACAGGTTGGTTTCACTGGCCTGAGACCGTCTGTCTTTCCCCTTTCC
oligo_7v4hnQyhCvxGsBMr7B1CuQ	CAGCTATCTGA	6	3.30389	GTTCTAGACGGCTAGATGCGGTCTCACAATCCGGGAAACCGGACCAGGAAAAAACTTGCAGGCCATACAGCTATCTGATATTATCCCTCCAGTGCAGAGAAAATCGGCCAGTTTTCTCTGCCTGCAGTCCGCATGCCGTGGGACCCCTTGGGTTCTAACCTGTTGCCTAGATTTATGCAGCGGACTGCCTTTCTCCCAAAGTGATAAACCGGCAGCTATCATGGACCGGTTTTCCCGGTAATCCGTATTTGTCAGGTTGGTTTCACTGGCCTGAGACCGTCTGTCTTTCCCCTTTCC
oligo_zxxsfVXw0zGsyVevyW6Lfg	CAAGCCTCTGA	6	3.30331	GTTCTAGACGGCTAGATGCGGTCTCACAATCCGGGAAACCGGACCAGGAAAAAACTTGCAGGCCATACAAGCCTCTGATATTATCCCTCCAGTGCAGAGAAAATCGGCCAGTTTTCTCTGCCTGCAGTCCGCATGCCGTGGGACCCCTTGGGTTCTAACCTGTTGCCTAGATTTATGCAGCGGACTGCCTTTCTCCCAAAGTGATAAACCGGCAAGCCTCATGGACCGGTTTTCCCGGTAATCCGTATTTGTCAGGTTGGTTTCACTGGCCTGAGACCGTCTGTCTTTCCCCTTTCC
oligo_nJbrOqTDy9LhXp0sX6R8Ug	CACGGCTCTGG	6	3.30111	GTTCTAGACGGCTAGATGCGGTCTCACAATCCGGGAAACCGGACCAGGAAAAAACTTGCAGGCCATACACGGCTCTGGTATTATCCCTCCAGTGCAGAGAAAATCGGCCAGTTTTCTCTGCCTGCAGTCCGCATGCCGTGGGACCCCTTGGGTTCTAACCTGTTGCCTAGATTTATGCAGCGGACTGCCTTTCTCCCAAAGTGATAAACCGGCACGGCTCATGGACCGGTTTTCCCGGTAATCCGTATTTGCCAGGTTGGTTTCACTGGCCTGAGACCGTCTGTCTTTCCCCTTTCC
oligo_otU8vjpnIRyVcimpDUwH1g	AAGAAGTCTTA	6	3.30027	GTTCTAGACGGCTAGATGCGGTCTCACAATCCGGGAAACCGGACCAGGAAAAAACTTGCAGGCCATAAAGAAGTCTTATATTATCCCTCCAGTGCAGAGAAAATCGGCCAGTTTTCTCTGCCTGCAGTCCGCATGCCGTGGGACCCCTTGGGTTCTAACCTGTTGCCTAGATTTATGCAGCGGACTGCCTTTCTCCCAAAGTGATAAACCGGAAGAAGTCATGGACCGGTTTTCCCGGTAATCCGTATTTGTAAGGTTGGTTTCACTGGCCTGAGACCGTCTGTCTTTCCCCTTTCC
oligo_e8pFhI7JLv6Rtc8rHFjHEA	AGATAATCTAG	4	3.29936	GTTCTAGACGGCTAGATGCGGTCTCACAATCCGGGAAACCGGACCAGGAAAAAACTTGCAGGCCATAAGATAATCTAGTATTATCCCTCCAGTGCAGAGAAAATCGGCCAGTTTTCTCTGCCTGCAGTCCGCATGCCGTGGGACCCCTTGGGTTCTAACCTGTTGCCTAGATTTATGCAGCGGACTGCCTTTCTCCCAAAGTGATAAACCGGAGATAATCATGGACCGGTTTTCCCGGTAATCCGTATTTGCTAGGTTGGTTTCACTGGCCTGAGACCGTCTGTCTTTCCCCTTTCC
oligo_lttFxGZZqJWkeRul55fArw	AGAGTATCTTG	1	3.29375	GTTCTAGACGGCTAGATGCGGTCTCACAATCCGGGAAACCGGACCAGGAAAAAACTTGCAGGCCATAAGAGTATCTTGTATTATCCCTCCAGTGCAGAGAAAATCGGCCAGTTTTCTCTGCCTGCAGTCCGCATGCCGTGGGACCCCTTGGGTTCTAACCTGTTGCCTAGATTTATGCAGCGGACTGCCTTTCTCCCAAAGTGATAAACCGGAGAGTATCATGGACCGGTTTTCCCGGTAATCCGTATTTGCAAGGTTGGTTTCACTGGCCTGAGACCGTCTGTCTTTCCCCTTTCC
oligo_P72ljhyfDZ7g+sRvOYLSGw	CTAGACTCTGT	6	3.29314	GTTCTAGACGGCTAGATGCGGTCTCACAATCCGGGAAACCGGACCAGGAAAAAACTTGCAGGCCATACTAGACTCTGTTATTATCCCTCCAGTGCAGAGAAAATCGGCCAGTTTTCTCTGCCTGCAGTCCGCATGCCGTGGGACCCCTTGGGTTCTAACCTGTTGCCTAGATTTATGCAGCGGACTGCCTTTCTCCCAAAGTGATAAACCGGCTAGACTCATGGACCGGTTTTCCCGGTAATCCGTATTTGACAGGTTGGTTTCACTGGCCTGAGACCGTCTGTCTTTCCCCTTTCC
oligo_ywD5QQEBI2Zui5lMi/bGOw	GCATAGTCTAA	6	3.29297	GTTCTAGACGGCTAGATGCGGTCTCACAATCCGGGAAACCGGACCAGGAAAAAACTTGCAGGCCATAGCATAGTCTAATATTATCCCTCCAGTGCAGAGAAAATCGGCCAGTTTTCTCTGCCTGCAGTCCGCATGCCGTGGGACCCCTTGGGTTCTAACCTGTTGCCTAGATTTATGCAGCGGACTGCCTTTCTCCCAAAGTGATAAACCGGGCATAGTCATGGACCGGTTTTCCCGGTAATCCGTATTTGTTAGGTTGGTTTCACTGGCCTGAGACCGTCTGTCTTTCCCCTTTCC
oligo_DmhlJa/W4jHkYbG3elW9PA	TAGGTGTCTTG	4	3.28968	GTTCTAGACGGCTAGATGCGGTCTCACAATCCGGGAAACCGGACCAGGAAAAAACTTGCAGGCCATATAGGTGTCTTGTATTATCCCTCCAGTGCAGAGAAAATCGGCCAGTTTTCTCTGCCTGCAGTCCGCATGCCGTGGGACCCCTTGGGTTCTAACCTGTTGCCTAGATTTATGCAGCGGACTGCCTTTCTCCCAAAGTGATAAACCGGTAGGTGTCATGGACCGGTTTTCCCGGTAATCCGTATTTGCAAGGTTGGTTTCACTGGCCTGAGACCGTCTGTCTTTCCCCTTTCC
oligo_gWAXIeXjTZu4NLRmPeTg1w	AGGAAGTCTTG	5	3.28751	GTTCTAGACGGCTAGATGCGGTCTCACAATCCGGGAAACCGGACCAGGAAAAAACTTGCAGGCCATAAGGAAGTCTTGTATTATCCCTCCAGTGCAGAGAAAATCGGCCAGTTTTCTCTGCCTGCAGTCCGCATGCCGTGGGACCCCTTGGGTTCTAACCTGTTGCCTAGATTTATGCAGCGGACTGCCTTTCTCCCAAAGTGATAAACCGGAGGAAGTCATGGACCGGTTTTCCCGGTAATCCGTATTTGCAAGGTTGGTTTCACTGGCCTGAGACCGTCTGTCTTTCCCCTTTCC
oligo_EQoVq2msNfUAKDeaEQ7FqA	ACAGCGTCTGT	4	3.28662	GTTCTAGACGGCTAGATGCGGTCTCACAATCCGGGAAACCGGACCAGGAAAAAACTTGCAGGCCATAACAGCGTCTGTTATTATCCCTCCAGTGCAGAGAAAATCGGCCAGTTTTCTCTGCCTGCAGTCCGCATGCCGTGGGACCCCTTGGGTTCTAACCTGTTGCCTAGATTTATGCAGCGGACTGCCTTTCTCCCAAAGTGATAAACCGGACAGCGTCATGGACCGGTTTTCCCGGTAATCCGTATTTGACAGGTTGGTTTCACTGGCCTGAGACCGTCTGTCTTTCCCCTTTCC
oligo_Opg+2JIwYAG/uUI1yatJjQ	ACAGTGTCTTG	1	3.28514	GTTCTAGACGGCTAGATGCGGTCTCACAATCCGGGAAACCGGACCAGGAAAAAACTTGCAGGCCATAACAGTGTCTTGTATTATCCCTCCAGTGCAGAGAAAATCGGCCAGTTTTCTCTGCCTGCAGTCCGCATGCCGTGGGACCCCTTGGGTTCTAACCTGTTGCCTAGATTTATGCAGCGGACTGCCTTTCTCCCAAAGTGATAAACCGGACAGTGTCATGGACCGGTTTTCCCGGTAATCCGTATTTGCAAGGTTGGTTTCACTGGCCTGAGACCGTCTGTCTTTCCCCTTTCC
oligo_UUNtvV86HRgr8Tl/gBC1Kg	AGACGGTCTGC	6	3.28331	GTTCTAGACGGCTAGATGCGGTCTCACAATCCGGGAAACCGGACCAGGAAAAAACTTGCAGGCCATAAGACGGTCTGCTATTATCCCTCCAGTGCAGAGAAAATCGGCCAGTTTTCTCTGCCTGCAGTCCGCATGCCGTGGGACCCCTTGGGTTCTAACCTGTTGCCTAGATTTATGCAGCGGACTGCCTTTCTCCCAAAGTGATAAACCGGAGACGGTCATGGACCGGTTTTCCCGGTAATCCGTATTTGGCAGGTTGGTTTCACTGGCCTGAGACCGTCTGTCTTTCCCCTTTCC
oligo_TkeW7VEMzq2woq2JpkrEqQ	CAGTTCTCTGC	7	3.27293	GTTCTAGACGGCTAGATGCGGTCTCACAATCCGGGAAACCGGACCAGGAAAAAACTTGCAGGCCATACAGTTCTCTGCTATTATCCCTCCAGTGCAGAGAAAATCGGCCAGTTTTCTCTGCCTGCAGTCCGCATGCCGTGGGACCCCTTGGGTTCTAACCTGTTGCCTAGATTTATGCAGCGGACTGCCTTTCTCCCAAAGTGATAAACCGGCAGTTCTCATGGACCGGTTTTCCCGGTAATCCGTATTTGGCAGGTTGGTTTCACTGGCCTGAGACCGTCTGTCTTTCCCCTTTCC
oligo_DHP5b+VVYeCz8DffUKQf6w	GCGAGCACTGC	8	3.27271	GTTCTAGACGGCTAGATGCGGTCTCACAATCCGGGAAACCGGACCAGGAAAAAACTTGCAGGCCATAGCGAGCACTGCTATTATCCCTCCAGTGCAGAGAAAATCGGCCAGTTTTCTCTGCCTGCAGTCCGCATGCCGTGGGACCCCTTGGGTTCTAACCTGTTGCCTAGATTTATGCAGCGGACTGCCTTTCTCCCAAAGTGATAAACCGGGCGAGCACATGGACCGGTTTTCCCGGTAATCCGTATTTGGCAGGTTGGTTTCACTGGCCTGAGACCGTCTGTCTTTCCCCTTTCC
oligo_RIbAuXVDvOVk7dZI09FpgQ	CTACTCTCTTA	5	3.2649	GTTCTAGACGGCTAGATGCGGTCTCACAATCCGGGAAACCGGACCAGGAAAAAACTTGCAGGCCATACTACTCTCTTATATTATCCCTCCAGTGCAGAGAAAATCGGCCAGTTTTCTCTGCCTGCAGTCCGCATGCCGTGGGACCCCTTGGGTTCTAACCTGTTGCCTAGATTTATGCAGCGGACTGCCTTTCTCCCAAAGTGATAAACCGGCTACTCTCATGGACCGGTTTTCCCGGTAATCCGTATTTGTAAGGTTGGTTTCACTGGCCTGAGACCGTCTGTCTTTCCCCTTTCC
oligo_sZ+ucK8fbz225bFbVogrew	CAGGAATCTCG	5	3.26423	GTTCTAGACGGCTAGATGCGGTCTCACAATCCGGGAAACCGGACCAGGAAAAAACTTGCAGGCCATACAGGAATCTCGTATTATCCCTCCAGTGCAGAGAAAATCGGCCAGTTTTCTCTGCCTGCAGTCCGCATGCCGTGGGACCCCTTGGGTTCTAACCTGTTGCCTAGATTTATGCAGCGGACTGCCTTTCTCCCAAAGTGATAAACCGGCAGGAATCATGGACCGGTTTTCCCGGTAATCCGTATTTGCGAGGTTGGTTTCACTGGCCTGAGACCGTCTGTCTTTCCCCTTTCC
oligo_oOzVCCM2IaYDAitHV/e+FQ	CACGGCTCTAA	7	3.26318	GTTCTAGACGGCTAGATGCGGTCTCACAATCCGGGAAACCGGACCAGGAAAAAACTTGCAGGCCATACACGGCTCTAATATTATCCCTCCAGTGCAGAGAAAATCGGCCAGTTTTCTCTGCCTGCAGTCCGCATGCCGTGGGACCCCTTGGGTTCTAACCTGTTGCCTAGATTTATGCAGCGGACTGCCTTTCTCCCAAAGTGATAAACCGGCACGGCTCATGGACCGGTTTTCCCGGTAATCCGTATTTGTTAGGTTGGTTTCACTGGCCTGAGACCGTCTGTCTTTCCCCTTTCC
oligo_NpxOCUscBWTyOo/hOnwznA	CGTGTGGCTAG	6	3.26226	GTTCTAGACGGCTAGATGCGGTCTCACAATCCGGGAAACCGGACCAGGAAAAAACTTGCAGGCCATACGTGTGGCTAGTATTATCCCTCCAGTGCAGAGAAAATCGGCCAGTTTTCTCTGCCTGCAGTCCGCATGCCGTGGGACCCCTTGGGTTCTAACCTGTTGCCTAGATTTATGCAGCGGACTGCCTTTCTCCCAAAGTGATAAACCGGCGTGTGGCATGGACCGGTTTTCCCGGTAATCCGTATTTGCTAGGTTGGTTTCACTGGCCTGAGACCGTCTGTCTTTCCCCTTTCC
oligo_7XBhU728gzJdbki5hdzeOQ	CGCGTCTCTTA	5	3.26153	GTTCTAGACGGCTAGATGCGGTCTCACAATCCGGGAAACCGGACCAGGAAAAAACTTGCAGGCCATACGCGTCTCTTATATTATCCCTCCAGTGCAGAGAAAATCGGCCAGTTTTCTCTGCCTGCAGTCCGCATGCCGTGGGACCCCTTGGGTTCTAACCTGTTGCCTAGATTTATGCAGCGGACTGCCTTTCTCCCAAAGTGATAAACCGGCGCGTCTCATGGACCGGTTTTCCCGGTAATCCGTATTTGTAAGGTTGGTTTCACTGGCCTGAGACCGTCTGTCTTTCCCCTTTCC
oligo_Yxm0cRTMCBxe0gNtVj0DFg	GTAAGCGCTGC	8	3.26078	GTTCTAGACGGCTAGATGCGGTCTCACAATCCGGGAAACCGGACCAGGAAAAAACTTGCAGGCCATAGTAAGCGCTGCTATTATCCCTCCAGTGCAGAGAAAATCGGCCAGTTTTCTCTGCCTGCAGTCCGCATGCCGTGGGACCCCTTGGGTTCTAACCTGTTGCCTAGATTTATGCAGCGGACTGCCTTTCTCCCAAAGTGATAAACCGGGTAAGCGCATGGACCGGTTTTCCCGGTAATCCGTATTTGGCAGGTTGGTTTCACTGGCCTGAGACCGTCTGTCTTTCCCCTTTCC
oligo_KPrlxxmn6q46S2VCv25a5g	ATGTAGTCTGC	7	3.25968	GTTCTAGACGGCTAGATGCGGTCTCACAATCCGGGAAACCGGACCAGGAAAAAACTTGCAGGCCATAATGTAGTCTGCTATTATCCCTCCAGTGCAGAGAAAATCGGCCAGTTTTCTCTGCCTGCAGTCCGCATGCCGTGGGACCCCTTGGGTTCTAACCTGTTGCCTAGATTTATGCAGCGGACTGCCTTTCTCCCAAAGTGATAAACCGGATGTAGTCATGGACCGGTTTTCCCGGTAATCCGTATTTGGCAGGTTGGTTTCACTGGCCTGAGACCGTCTGTCTTTCCCCTTTCC
oligo_U8xcJg/XNhqQV02qLRoEBA	TGGAAGTCTTG	6	3.25426	GTTCTAGACGGCTAGATGCGGTCTCACAATCCGGGAAACCGGACCAGGAAAAAACTTGCAGGCCATATGGAAGTCTTGTATTATCCCTCCAGTGCAGAGAAAATCGGCCAGTTTTCTCTGCCTGCAGTCCGCATGCCGTGGGACCCCTTGGGTTCTAACCTGTTGCCTAGATTTATGCAGCGGACTGCCTTTCTCCCAAAGTGATAAACCGGTGGAAGTCATGGACCGGTTTTCCCGGTAATCCGTATTTGCAAGGTTGGTTTCACTGGCCTGAGACCGTCTGTCTTTCCCCTTTCC
oligo_ksKdVYFuCnnY3A4jcgSqcQ	AGGGGCGCTGG	6	3.25238	GTTCTAGACGGCTAGATGCGGTCTCACAATCCGGGAAACCGGACCAGGAAAAAACTTGCAGGCCATAAGGGGCGCTGGTATTATCCCTCCAGTGCAGAGAAAATCGGCCAGTTTTCTCTGCCTGCAGTCCGCATGCCGTGGGACCCCTTGGGTTCTAACCTGTTGCCTAGATTTATGCAGCGGACTGCCTTTCTCCCAAAGTGATAAACCGGAGGGGCGCATGGACCGGTTTTCCCGGTAATCCGTATTTGCCAGGTTGGTTTCACTGGCCTGAGACCGTCTGTCTTTCCCCTTTCC
oligo_TGqh+F/Uw/HmcaQu8yX3Yg	AATGAGTCTGT	6	3.25186	GTTCTAGACGGCTAGATGCGGTCTCACAATCCGGGAAACCGGACCAGGAAAAAACTTGCAGGCCATAAATGAGTCTGTTATTATCCCTCCAGTGCAGAGAAAATCGGCCAGTTTTCTCTGCCTGCAGTCCGCATGCCGTGGGACCCCTTGGGTTCTAACCTGTTGCCTAGATTTATGCAGCGGACTGCCTTTCTCCCAAAGTGATAAACCGGAATGAGTCATGGACCGGTTTTCCCGGTAATCCGTATTTGACAGGTTGGTTTCACTGGCCTGAGACCGTCTGTCTTTCCCCTTTCC
oligo_277rfoshBwrUaXhBewoNQg	ATATTGTCTGA	5	3.24799	GTTCTAGACGGCTAGATGCGGTCTCACAATCCGGGAAACCGGACCAGGAAAAAACTTGCAGGCCATAATATTGTCTGATATTATCCCTCCAGTGCAGAGAAAATCGGCCAGTTTTCTCTGCCTGCAGTCCGCATGCCGTGGGACCCCTTGGGTTCTAACCTGTTGCCTAGATTTATGCAGCGGACTGCCTTTCTCCCAAAGTGATAAACCGGATATTGTCATGGACCGGTTTTCCCGGTAATCCGTATTTGTCAGGTTGGTTTCACTGGCCTGAGACCGTCTGTCTTTCCCCTTTCC
oligo_zPmWKhxvLWMN8sCv6PwMsQ	ATGTAAGCTGC	7	3.24272	GTTCTAGACGGCTAGATGCGGTCTCACAATCCGGGAAACCGGACCAGGAAAAAACTTGCAGGCCATAATGTAAGCTGCTATTATCCCTCCAGTGCAGAGAAAATCGGCCAGTTTTCTCTGCCTGCAGTCCGCATGCCGTGGGACCCCTTGGGTTCTAACCTGTTGCCTAGATTTATGCAGCGGACTGCCTTTCTCCCAAAGTGATAAACCGGATGTAAGCATGGACCGGTTTTCCCGGTAATCCGTATTTGGCAGGTTGGTTTCACTGGCCTGAGACCGTCTGTCTTTCCCCTTTCC
oligo_iQ7htJdpCNXShqxhlLtpjw	CTGTAGTCTGA	8	3.23958	GTTCTAGACGGCTAGATGCGGTCTCACAATCCGGGAAACCGGACCAGGAAAAAACTTGCAGGCCATACTGTAGTCTGATATTATCCCTCCAGTGCAGAGAAAATCGGCCAGTTTTCTCTGCCTGCAGTCCGCATGCCGTGGGACCCCTTGGGTTCTAACCTGTTGCCTAGATTTATGCAGCGGACTGCCTTTCTCCCAAAGTGATAAACCGGCTGTAGTCATGGACCGGTTTTCCCGGTAATCCGTATTTGTCAGGTTGGTTTCACTGGCCTGAGACCGTCTGTCTTTCCCCTTTCC
oligo_L+rwCg/BMjljGTOp5t+2IQ	TAGGAGTCTCG	6	3.23953	GTTCTAGACGGCTAGATGCGGTCTCACAATCCGGGAAACCGGACCAGGAAAAAACTTGCAGGCCATATAGGAGTCTCGTATTATCCCTCCAGTGCAGAGAAAATCGGCCAGTTTTCTCTGCCTGCAGTCCGCATGCCGTGGGACCCCTTGGGTTCTAACCTGTTGCCTAGATTTATGCAGCGGACTGCCTTTCTCCCAAAGTGATAAACCGGTAGGAGTCATGGACCGGTTTTCCCGGTAATCCGTATTTGCGAGGTTGGTTTCACTGGCCTGAGACCGTCTGTCTTTCCCCTTTCC
oligo_2C5pg+sKTteYtPjkQ8ZcyA	CGAGTATCTGT	4	3.23619	GTTCTAGACGGCTAGATGCGGTCTCACAATCCGGGAAACCGGACCAGGAAAAAACTTGCAGGCCATACGAGTATCTGTTATTATCCCTCCAGTGCAGAGAAAATCGGCCAGTTTTCTCTGCCTGCAGTCCGCATGCCGTGGGACCCCTTGGGTTCTAACCTGTTGCCTAGATTTATGCAGCGGACTGCCTTTCTCCCAAAGTGATAAACCGGCGAGTATCATGGACCGGTTTTCCCGGTAATCCGTATTTGACAGGTTGGTTTCACTGGCCTGAGACCGTCTGTCTTTCCCCTTTCC
oligo_5mlnc077J+LYKX09v9fITQ	GTAGTGTCTGT	5	3.23068	GTTCTAGACGGCTAGATGCGGTCTCACAATCCGGGAAACCGGACCAGGAAAAAACTTGCAGGCCATAGTAGTGTCTGTTATTATCCCTCCAGTGCAGAGAAAATCGGCCAGTTTTCTCTGCCTGCAGTCCGCATGCCGTGGGACCCCTTGGGTTCTAACCTGTTGCCTAGATTTATGCAGCGGACTGCCTTTCTCCCAAAGTGATAAACCGGGTAGTGTCATGGACCGGTTTTCCCGGTAATCCGTATTTGACAGGTTGGTTTCACTGGCCTGAGACCGTCTGTCTTTCCCCTTTCC
oligo_BmrnrQr8qlQTyxiwMjV4vw	ATTCCCTCTGT	7	3.22801	GTTCTAGACGGCTAGATGCGGTCTCACAATCCGGGAAACCGGACCAGGAAAAAACTTGCAGGCCATAATTCCCTCTGTTATTATCCCTCCAGTGCAGAGAAAATCGGCCAGTTTTCTCTGCCTGCAGTCCGCATGCCGTGGGACCCCTTGGGTTCTAACCTGTTGCCTAGATTTATGCAGCGGACTGCCTTTCTCCCAAAGTGATAAACCGGATTCCCTCATGGACCGGTTTTCCCGGTAATCCGTATTTGACAGGTTGGTTTCACTGGCCTGAGACCGTCTGTCTTTCCCCTTTCC
oligo_D7R/jxTAahL7hcGwczcdgg	CAGACCGCTGA	9	3.22776	GTTCTAGACGGCTAGATGCGGTCTCACAATCCGGGAAACCGGACCAGGAAAAAACTTGCAGGCCATACAGACCGCTGATATTATCCCTCCAGTGCAGAGAAAATCGGCCAGTTTTCTCTGCCTGCAGTCCGCATGCCGTGGGACCCCTTGGGTTCTAACCTGTTGCCTAGATTTATGCAGCGGACTGCCTTTCTCCCAAAGTGATAAACCGGCAGACCGCATGGACCGGTTTTCCCGGTAATCCGTATTTGTCAGGTTGGTTTCACTGGCCTGAGACCGTCTGTCTTTCCCCTTTCC
oligo_LKjSqXDpyuhKi588os6SBg	ATAAACTCTCG	5	3.22574	GTTCTAGACGGCTAGATGCGGTCTCACAATCCGGGAAACCGGACCAGGAAAAAACTTGCAGGCCATAATAAACTCTCGTATTATCCCTCCAGTGCAGAGAAAATCGGCCAGTTTTCTCTGCCTGCAGTCCGCATGCCGTGGGACCCCTTGGGTTCTAACCTGTTGCCTAGATTTATGCAGCGGACTGCCTTTCTCCCAAAGTGATAAACCGGATAAACTCATGGACCGGTTTTCCCGGTAATCCGTATTTGCGAGGTTGGTTTCACTGGCCTGAGACCGTCTGTCTTTCCCCTTTCC
oligo_AZEEZ2Ol9KbNbf8UKcoChQ	CAAGATTCTAA	6	3.22471	GTTCTAGACGGCTAGATGCGGTCTCACAATCCGGGAAACCGGACCAGGAAAAAACTTGCAGGCCATACAAGATTCTAATATTATCCCTCCAGTGCAGAGAAAATCGGCCAGTTTTCTCTGCCTGCAGTCCGCATGCCGTGGGACCCCTTGGGTTCTAACCTGTTGCCTAGATTTATGCAGCGGACTGCCTTTCTCCCAAAGTGATAAACCGGCAAGATTCATGGACCGGTTTTCCCGGTAATCCGTATTTGTTAGGTTGGTTTCACTGGCCTGAGACCGTCTGTCTTTCCCCTTTCC
oligo_qlhZ2+D/ff9wAR7L72Qi6A	ATGTATGCTGC	8	3.22451	GTTCTAGACGGCTAGATGCGGTCTCACAATCCGGGAAACCGGACCAGGAAAAAACTTGCAGGCCATAATGTATGCTGCTATTATCCCTCCAGTGCAGAGAAAATCGGCCAGTTTTCTCTGCCTGCAGTCCGCATGCCGTGGGACCCCTTGGGTTCTAACCTGTTGCCTAGATTTATGCAGCGGACTGCCTTTCTCCCAAAGTGATAAACCGGATGTATGCATGGACCGGTTTTCCCGGTAATCCGTATTTGGCAGGTTGGTTTCACTGGCCTGAGACCGTCTGTCTTTCCCCTTTCC
oligo_6d6WsK+TVGpaOJNKfsWsXQ	ACGGCGTCTGA	5	3.2206	GTTCTAGACGGCTAGATGCGGTCTCACAATCCGGGAAACCGGACCAGGAAAAAACTTGCAGGCCATAACGGCGTCTGATATTATCCCTCCAGTGCAGAGAAAATCGGCCAGTTTTCTCTGCCTGCAGTCCGCATGCCGTGGGACCCCTTGGGTTCTAACCTGTTGCCTAGATTTATGCAGCGGACTGCCTTTCTCCCAAAGTGATAAACCGGACGGCGTCATGGACCGGTTTTCCCGGTAATCCGTATTTGTCAGGTTGGTTTCACTGGCCTGAGACCGTCTGTCTTTCCCCTTTCC
oligo_Gat6+oIPPFmolJ5plxniMQ	ACAGTCTCTTG	1	3.2201	GTTCTAGACGGCTAGATGCGGTCTCACAATCCGGGAAACCGGACCAGGAAAAAACTTGCAGGCCATAACAGTCTCTTGTATTATCCCTCCAGTGCAGAGAAAATCGGCCAGTTTTCTCTGCCTGCAGTCCGCATGCCGTGGGACCCCTTGGGTTCTAACCTGTTGCCTAGATTTATGCAGCGGACTGCCTTTCTCCCAAAGTGATAAACCGGACAGTCTCATGGACCGGTTTTCCCGGTAATCCGTATTTGCAAGGTTGGTTTCACTGGCCTGAGACCGTCTGTCTTTCCCCTTTCC
oligo_W9oCO325BoGyLNq1/4yt7g	CTGGTATCTGT	5	3.21576	GTTCTAGACGGCTAGATGCGGTCTCACAATCCGGGAAACCGGACCAGGAAAAAACTTGCAGGCCATACTGGTATCTGTTATTATCCCTCCAGTGCAGAGAAAATCGGCCAGTTTTCTCTGCCTGCAGTCCGCATGCCGTGGGACCCCTTGGGTTCTAACCTGTTGCCTAGATTTATGCAGCGGACTGCCTTTCTCCCAAAGTGATAAACCGGCTGGTATCATGGACCGGTTTTCCCGGTAATCCGTATTTGACAGGTTGGTTTCACTGGCCTGAGACCGTCTGTCTTTCCCCTTTCC
oligo_lG2UwEpAlHg15y1CVWy1UA	GGATAGACTGT	8	3.21469	GTTCTAGACGGCTAGATGCGGTCTCACAATCCGGGAAACCGGACCAGGAAAAAACTTGCAGGCCATAGGATAGACTGTTATTATCCCTCCAGTGCAGAGAAAATCGGCCAGTTTTCTCTGCCTGCAGTCCGCATGCCGTGGGACCCCTTGGGTTCTAACCTGTTGCCTAGATTTATGCAGCGGACTGCCTTTCTCCCAAAGTGATAAACCGGGGATAGACATGGACCGGTTTTCCCGGTAATCCGTATTTGACAGGTTGGTTTCACTGGCCTGAGACCGTCTGTCTTTCCCCTTTCC
oligo_8G2rMXHwwkpdGPuMQI5eag	GTATCGTCTGA	7	3.20788	GTTCTAGACGGCTAGATGCGGTCTCACAATCCGGGAAACCGGACCAGGAAAAAACTTGCAGGCCATAGTATCGTCTGATATTATCCCTCCAGTGCAGAGAAAATCGGCCAGTTTTCTCTGCCTGCAGTCCGCATGCCGTGGGACCCCTTGGGTTCTAACCTGTTGCCTAGATTTATGCAGCGGACTGCCTTTCTCCCAAAGTGATAAACCGGGTATCGTCATGGACCGGTTTTCCCGGTAATCCGTATTTGTCAGGTTGGTTTCACTGGCCTGAGACCGTCTGTCTTTCCCCTTTCC
oligo_WdDCGy8Aoew6Dwc3V4Eetw	CACTCGTCTGG	7	3.2038	GTTCTAGACGGCTAGATGCGGTCTCACAATCCGGGAAACCGGACCAGGAAAAAACTTGCAGGCCATACACTCGTCTGGTATTATCCCTCCAGTGCAGAGAAAATCGGCCAGTTTTCTCTGCCTGCAGTCCGCATGCCGTGGGACCCCTTGGGTTCTAACCTGTTGCCTAGATTTATGCAGCGGACTGCCTTTCTCCCAAAGTGATAAACCGGCACTCGTCATGGACCGGTTTTCCCGGTAATCCGTATTTGCCAGGTTGGTTTCACTGGCCTGAGACCGTCTGTCTTTCCCCTTTCC
oligo_EH1S+Nu9D34vpZnyn+w4fg	GGGACGTCTGT	8	3.20285	GTTCTAGACGGCTAGATGCGGTCTCACAATCCGGGAAACCGGACCAGGAAAAAACTTGCAGGCCATAGGGACGTCTGTTATTATCCCTCCAGTGCAGAGAAAATCGGCCAGTTTTCTCTGCCTGCAGTCCGCATGCCGTGGGACCCCTTGGGTTCTAACCTGTTGCCTAGATTTATGCAGCGGACTGCCTTTCTCCCAAAGTGATAAACCGGGGGACGTCATGGACCGGTTTTCCCGGTAATCCGTATTTGACAGGTTGGTTTCACTGGCCTGAGACCGTCTGTCTTTCCCCTTTCC
oligo_WgdzXjEXzePVtQRHDh3ORA	TAGGAATCTCA	6	3.20158	GTTCTAGACGGCTAGATGCGGTCTCACAATCCGGGAAACCGGACCAGGAAAAAACTTGCAGGCCATATAGGAATCTCATATTATCCCTCCAGTGCAGAGAAAATCGGCCAGTTTTCTCTGCCTGCAGTCCGCATGCCGTGGGACCCCTTGGGTTCTAACCTGTTGCCTAGATTTATGCAGCGGACTGCCTTTCTCCCAAAGTGATAAACCGGTAGGAATCATGGACCGGTTTTCCCGGTAATCCGTATTTGTGAGGTTGGTTTCACTGGCCTGAGACCGTCTGTCTTTCCCCTTTCC
oligo_S1rPjLK6hjTLuvopV2ZmCQ	ACAGGGTCTTG	2	3.19754	GTTCTAGACGGCTAGATGCGGTCTCACAATCCGGGAAACCGGACCAGGAAAAAACTTGCAGGCCATAACAGGGTCTTGTATTATCCCTCCAGTGCAGAGAAAATCGGCCAGTTTTCTCTGCCTGCAGTCCGCATGCCGTGGGACCCCTTGGGTTCTAACCTGTTGCCTAGATTTATGCAGCGGACTGCCTTTCTCCCAAAGTGATAAACCGGACAGGGTCATGGACCGGTTTTCCCGGTAATCCGTATTTGCAAGGTTGGTTTCACTGGCCTGAGACCGTCTGTCTTTCCCCTTTCC
oligo_ntb0HKUMWQTr/k1ei73IMg	AGGGGTTCTGA	6	3.19207	GTTCTAGACGGCTAGATGCGGTCTCACAATCCGGGAAACCGGACCAGGAAAAAACTTGCAGGCCATAAGGGGTTCTGATATTATCCCTCCAGTGCAGAGAAAATCGGCCAGTTTTCTCTGCCTGCAGTCCGCATGCCGTGGGACCCCTTGGGTTCTAACCTGTTGCCTAGATTTATGCAGCGGACTGCCTTTCTCCCAAAGTGATAAACCGGAGGGGTTCATGGACCGGTTTTCCCGGTAATCCGTATTTGTCAGGTTGGTTTCACTGGCCTGAGACCGTCTGTCTTTCCCCTTTCC
oligo_6tcL/y8/8lS4+kJ+cLJDtw	GTACTATCTGC	5	3.19053	GTTCTAGACGGCTAGATGCGGTCTCACAATCCGGGAAACCGGACCAGGAAAAAACTTGCAGGCCATAGTACTATCTGCTATTATCCCTCCAGTGCAGAGAAAATCGGCCAGTTTTCTCTGCCTGCAGTCCGCATGCCGTGGGACCCCTTGGGTTCTAACCTGTTGCCTAGATTTATGCAGCGGACTGCCTTTCTCCCAAAGTGATAAACCGGGTACTATCATGGACCGGTTTTCCCGGTAATCCGTATTTGGCAGGTTGGTTTCACTGGCCTGAGACCGTCTGTCTTTCCCCTTTCC
oligo_Jefr5Iw0UkxiMZhF4uODWQ	GTAGGATCTGT	5	3.18995	GTTCTAGACGGCTAGATGCGGTCTCACAATCCGGGAAACCGGACCAGGAAAAAACTTGCAGGCCATAGTAGGATCTGTTATTATCCCTCCAGTGCAGAGAAAATCGGCCAGTTTTCTCTGCCTGCAGTCCGCATGCCGTGGGACCCCTTGGGTTCTAACCTGTTGCCTAGATTTATGCAGCGGACTGCCTTTCTCCCAAAGTGATAAACCGGGTAGGATCATGGACCGGTTTTCCCGGTAATCCGTATTTGACAGGTTGGTTTCACTGGCCTGAGACCGTCTGTCTTTCCCCTTTCC
oligo_69Eyg/moKOS+8MyEDuuU9Q	CGGGAGTCTGA	7	3.18959	GTTCTAGACGGCTAGATGCGGTCTCACAATCCGGGAAACCGGACCAGGAAAAAACTTGCAGGCCATACGGGAGTCTGATATTATCCCTCCAGTGCAGAGAAAATCGGCCAGTTTTCTCTGCCTGCAGTCCGCATGCCGTGGGACCCCTTGGGTTCTAACCTGTTGCCTAGATTTATGCAGCGGACTGCCTTTCTCCCAAAGTGATAAACCGGCGGGAGTCATGGACCGGTTTTCCCGGTAATCCGTATTTGTCAGGTTGGTTTCACTGGCCTGAGACCGTCTGTCTTTCCCCTTTCC
oligo_mIJUq2OEwkAtnVuXUJnC7g	CGGTACTCTGC	8	3.18817	GTTCTAGACGGCTAGATGCGGTCTCACAATCCGGGAAACCGGACCAGGAAAAAACTTGCAGGCCATACGGTACTCTGCTATTATCCCTCCAGTGCAGAGAAAATCGGCCAGTTTTCTCTGCCTGCAGTCCGCATGCCGTGGGACCCCTTGGGTTCTAACCTGTTGCCTAGATTTATGCAGCGGACTGCCTTTCTCCCAAAGTGATAAACCGGCGGTACTCATGGACCGGTTTTCCCGGTAATCCGTATTTGGCAGGTTGGTTTCACTGGCCTGAGACCGTCTGTCTTTCCCCTTTCC
oligo_Jfl3RX1IlghuLSpwPlgBrA	ACTCTCTCTTG	3	3.18784	GTTCTAGACGGCTAGATGCGGTCTCACAATCCGGGAAACCGGACCAGGAAAAAACTTGCAGGCCATAACTCTCTCTTGTATTATCCCTCCAGTGCAGAGAAAATCGGCCAGTTTTCTCTGCCTGCAGTCCGCATGCCGTGGGACCCCTTGGGTTCTAACCTGTTGCCTAGATTTATGCAGCGGACTGCCTTTCTCCCAAAGTGATAAACCGGACTCTCTCATGGACCGGTTTTCCCGGTAATCCGTATTTGCAAGGTTGGTTTCACTGGCCTGAGACCGTCTGTCTTTCCCCTTTCC
oligo_Z/QAoEU3y8S6LB2uZiauLg	ACAGTGTCTTT	2	3.18722	GTTCTAGACGGCTAGATGCGGTCTCACAATCCGGGAAACCGGACCAGGAAAAAACTTGCAGGCCATAACAGTGTCTTTTATTATCCCTCCAGTGCAGAGAAAATCGGCCAGTTTTCTCTGCCTGCAGTCCGCATGCCGTGGGACCCCTTGGGTTCTAACCTGTTGCCTAGATTTATGCAGCGGACTGCCTTTCTCCCAAAGTGATAAACCGGACAGTGTCATGGACCGGTTTTCCCGGTAATCCGTATTTGAAAGGTTGGTTTCACTGGCCTGAGACCGTCTGTCTTTCCCCTTTCC
oligo_jPeFDvGM1aTSsEeWVZJFcQ	CTAGCAGCTGT	6	3.1848	GTTCTAGACGGCTAGATGCGGTCTCACAATCCGGGAAACCGGACCAGGAAAAAACTTGCAGGCCATACTAGCAGCTGTTATTATCCCTCCAGTGCAGAGAAAATCGGCCAGTTTTCTCTGCCTGCAGTCCGCATGCCGTGGGACCCCTTGGGTTCTAACCTGTTGCCTAGATTTATGCAGCGGACTGCCTTTCTCCCAAAGTGATAAACCGGCTAGCAGCATGGACCGGTTTTCCCGGTAATCCGTATTTGACAGGTTGGTTTCACTGGCCTGAGACCGTCTGTCTTTCCCCTTTCC
oligo_DgrH8ANtjEJ9fXvrgPdIfg	CAAAGCTCTTT	6	3.18341	GTTCTAGACGGCTAGATGCGGTCTCACAATCCGGGAAACCGGACCAGGAAAAAACTTGCAGGCCATACAAAGCTCTTTTATTATCCCTCCAGTGCAGAGAAAATCGGCCAGTTTTCTCTGCCTGCAGTCCGCATGCCGTGGGACCCCTTGGGTTCTAACCTGTTGCCTAGATTTATGCAGCGGACTGCCTTTCTCCCAAAGTGATAAACCGGCAAAGCTCATGGACCGGTTTTCCCGGTAATCCGTATTTGAAAGGTTGGTTTCACTGGCCTGAGACCGTCTGTCTTTCCCCTTTCC
oligo_9bOwFTQ06FPrlwfZIUeCqw	ATGTATACTGT	8	3.17862	GTTCTAGACGGCTAGATGCGGTCTCACAATCCGGGAAACCGGACCAGGAAAAAACTTGCAGGCCATAATGTATACTGTTATTATCCCTCCAGTGCAGAGAAAATCGGCCAGTTTTCTCTGCCTGCAGTCCGCATGCCGTGGGACCCCTTGGGTTCTAACCTGTTGCCTAGATTTATGCAGCGGACTGCCTTTCTCCCAAAGTGATAAACCGGATGTATACATGGACCGGTTTTCCCGGTAATCCGTATTTGACAGGTTGGTTTCACTGGCCTGAGACCGTCTGTCTTTCCCCTTTCC
oligo_/8hpe1O31Sdjhzl5bW/t/g	CAGTTATCTCA	6	3.17572	GTTCTAGACGGCTAGATGCGGTCTCACAATCCGGGAAACCGGACCAGGAAAAAACTTGCAGGCCATACAGTTATCTCATATTATCCCTCCAGTGCAGAGAAAATCGGCCAGTTTTCTCTGCCTGCAGTCCGCATGCCGTGGGACCCCTTGGGTTCTAACCTGTTGCCTAGATTTATGCAGCGGACTGCCTTTCTCCCAAAGTGATAAACCGGCAGTTATCATGGACCGGTTTTCCCGGTAATCCGTATTTGTGAGGTTGGTTTCACTGGCCTGAGACCGTCTGTCTTTCCCCTTTCC
oligo_zuzbQdC088WT/QSpZ+vnZw	CAAGGAGCTGA	6	3.17541	GTTCTAGACGGCTAGATGCGGTCTCACAATCCGGGAAACCGGACCAGGAAAAAACTTGCAGGCCATACAAGGAGCTGATATTATCCCTCCAGTGCAGAGAAAATCGGCCAGTTTTCTCTGCCTGCAGTCCGCATGCCGTGGGACCCCTTGGGTTCTAACCTGTTGCCTAGATTTATGCAGCGGACTGCCTTTCTCCCAAAGTGATAAACCGGCAAGGAGCATGGACCGGTTTTCCCGGTAATCCGTATTTGTCAGGTTGGTTTCACTGGCCTGAGACCGTCTGTCTTTCCCCTTTCC
oligo_o9KiVQTfR5X8BaqxlPrcog	ATAGGTGCTGC	6	3.17389	GTTCTAGACGGCTAGATGCGGTCTCACAATCCGGGAAACCGGACCAGGAAAAAACTTGCAGGCCATAATAGGTGCTGCTATTATCCCTCCAGTGCAGAGAAAATCGGCCAGTTTTCTCTGCCTGCAGTCCGCATGCCGTGGGACCCCTTGGGTTCTAACCTGTTGCCTAGATTTATGCAGCGGACTGCCTTTCTCCCAAAGTGATAAACCGGATAGGTGCATGGACCGGTTTTCCCGGTAATCCGTATTTGGCAGGTTGGTTTCACTGGCCTGAGACCGTCTGTCTTTCCCCTTTCC
oligo_F2imSPGiytnM6usJc8mLJA	CAGGAATCTTG	4	3.17351	GTTCTAGACGGCTAGATGCGGTCTCACAATCCGGGAAACCGGACCAGGAAAAAACTTGCAGGCCATACAGGAATCTTGTATTATCCCTCCAGTGCAGAGAAAATCGGCCAGTTTTCTCTGCCTGCAGTCCGCATGCCGTGGGACCCCTTGGGTTCTAACCTGTTGCCTAGATTTATGCAGCGGACTGCCTTTCTCCCAAAGTGATAAACCGGCAGGAATCATGGACCGGTTTTCCCGGTAATCCGTATTTGCAAGGTTGGTTTCACTGGCCTGAGACCGTCTGTCTTTCCCCTTTCC
oligo_wivqcs1VYQFCkgyB8OMhKw	AAAGTCTCTAT	4	3.17337	GTTCTAGACGGCTAGATGCGGTCTCACAATCCGGGAAACCGGACCAGGAAAAAACTTGCAGGCCATAAAAGTCTCTATTATTATCCCTCCAGTGCAGAGAAAATCGGCCAGTTTTCTCTGCCTGCAGTCCGCATGCCGTGGGACCCCTTGGGTTCTAACCTGTTGCCTAGATTTATGCAGCGGACTGCCTTTCTCCCAAAGTGATAAACCGGAAAGTCTCATGGACCGGTTTTCCCGGTAATCCGTATTTGATAGGTTGGTTTCACTGGCCTGAGACCGTCTGTCTTTCCCCTTTCC
oligo_G4Xk4lG3bAK5I9vwAxHUQA	GGATAGTCTAG	6	3.16953	GTTCTAGACGGCTAGATGCGGTCTCACAATCCGGGAAACCGGACCAGGAAAAAACTTGCAGGCCATAGGATAGTCTAGTATTATCCCTCCAGTGCAGAGAAAATCGGCCAGTTTTCTCTGCCTGCAGTCCGCATGCCGTGGGACCCCTTGGGTTCTAACCTGTTGCCTAGATTTATGCAGCGGACTGCCTTTCTCCCAAAGTGATAAACCGGGGATAGTCATGGACCGGTTTTCCCGGTAATCCGTATTTGCTAGGTTGGTTTCACTGGCCTGAGACCGTCTGTCTTTCCCCTTTCC
oligo_HnnQvAFhsfLQsXe2pfTj7A	GCAGAGTCTTA	4	3.16571	GTTCTAGACGGCTAGATGCGGTCTCACAATCCGGGAAACCGGACCAGGAAAAAACTTGCAGGCCATAGCAGAGTCTTATATTATCCCTCCAGTGCAGAGAAAATCGGCCAGTTTTCTCTGCCTGCAGTCCGCATGCCGTGGGACCCCTTGGGTTCTAACCTGTTGCCTAGATTTATGCAGCGGACTGCCTTTCTCCCAAAGTGATAAACCGGGCAGAGTCATGGACCGGTTTTCCCGGTAATCCGTATTTGTAAGGTTGGTTTCACTGGCCTGAGACCGTCTGTCTTTCCCCTTTCC
oligo_DIGul1RaHyxkjVVlr5qqVQ	AGGAAGTCTCG	6	3.16424	GTTCTAGACGGCTAGATGCGGTCTCACAATCCGGGAAACCGGACCAGGAAAAAACTTGCAGGCCATAAGGAAGTCTCGTATTATCCCTCCAGTGCAGAGAAAATCGGCCAGTTTTCTCTGCCTGCAGTCCGCATGCCGTGGGACCCCTTGGGTTCTAACCTGTTGCCTAGATTTATGCAGCGGACTGCCTTTCTCCCAAAGTGATAAACCGGAGGAAGTCATGGACCGGTTTTCCCGGTAATCCGTATTTGCGAGGTTGGTTTCACTGGCCTGAGACCGTCTGTCTTTCCCCTTTCC
oligo_cSQScM0iF2WcLrZEkS/5jQ	AAAGTCTCTTG	2	3.16417	GTTCTAGACGGCTAGATGCGGTCTCACAATCCGGGAAACCGGACCAGGAAAAAACTTGCAGGCCATAAAAGTCTCTTGTATTATCCCTCCAGTGCAGAGAAAATCGGCCAGTTTTCTCTGCCTGCAGTCCGCATGCCGTGGGACCCCTTGGGTTCTAACCTGTTGCCTAGATTTATGCAGCGGACTGCCTTTCTCCCAAAGTGATAAACCGGAAAGTCTCATGGACCGGTTTTCCCGGTAATCCGTATTTGCAAGGTTGGTTTCACTGGCCTGAGACCGTCTGTCTTTCCCCTTTCC
oligo_/8j9FS2hQj2VFxHKXkxwoQ	CTATGATCTCG	5	3.16317	GTTCTAGACGGCTAGATGCGGTCTCACAATCCGGGAAACCGGACCAGGAAAAAACTTGCAGGCCATACTATGATCTCGTATTATCCCTCCAGTGCAGAGAAAATCGGCCAGTTTTCTCTGCCTGCAGTCCGCATGCCGTGGGACCCCTTGGGTTCTAACCTGTTGCCTAGATTTATGCAGCGGACTGCCTTTCTCCCAAAGTGATAAACCGGCTATGATCATGGACCGGTTTTCCCGGTAATCCGTATTTGCGAGGTTGGTTTCACTGGCCTGAGACCGTCTGTCTTTCCCCTTTCC
oligo_PQMeM4QiqxFugl5Rg6nrJA	CGATGATCTCT	6	3.1604	GTTCTAGACGGCTAGATGCGGTCTCACAATCCGGGAAACCGGACCAGGAAAAAACTTGCAGGCCATACGATGATCTCTTATTATCCCTCCAGTGCAGAGAAAATCGGCCAGTTTTCTCTGCCTGCAGTCCGCATGCCGTGGGACCCCTTGGGTTCTAACCTGTTGCCTAGATTTATGCAGCGGACTGCCTTTCTCCCAAAGTGATAAACCGGCGATGATCATGGACCGGTTTTCCCGGTAATCCGTATTTGAGAGGTTGGTTTCACTGGCCTGAGACCGTCTGTCTTTCCCCTTTCC
oligo_uZ7P2QjYhnBiij6lpmiSoA	ACGATGACTTG	4	3.159	GTTCTAGACGGCTAGATGCGGTCTCACAATCCGGGAAACCGGACCAGGAAAAAACTTGCAGGCCATAACGATGACTTGTATTATCCCTCCAGTGCAGAGAAAATCGGCCAGTTTTCTCTGCCTGCAGTCCGCATGCCGTGGGACCCCTTGGGTTCTAACCTGTTGCCTAGATTTATGCAGCGGACTGCCTTTCTCCCAAAGTGATAAACCGGACGATGACATGGACCGGTTTTCCCGGTAATCCGTATTTGCAAGGTTGGTTTCACTGGCCTGAGACCGTCTGTCTTTCCCCTTTCC
oligo_4rI1FZJZsOshwAHWeb7ztg	CACTCCTCTGA	8	3.15737	GTTCTAGACGGCTAGATGCGGTCTCACAATCCGGGAAACCGGACCAGGAAAAAACTTGCAGGCCATACACTCCTCTGATATTATCCCTCCAGTGCAGAGAAAATCGGCCAGTTTTCTCTGCCTGCAGTCCGCATGCCGTGGGACCCCTTGGGTTCTAACCTGTTGCCTAGATTTATGCAGCGGACTGCCTTTCTCCCAAAGTGATAAACCGGCACTCCTCATGGACCGGTTTTCCCGGTAATCCGTATTTGTCAGGTTGGTTTCACTGGCCTGAGACCGTCTGTCTTTCCCCTTTCC
oligo_a8Gs7LXJgUXLagu9bpejew	ACGGTATCTTG	1	3.15507	GTTCTAGACGGCTAGATGCGGTCTCACAATCCGGGAAACCGGACCAGGAAAAAACTTGCAGGCCATAACGGTATCTTGTATTATCCCTCCAGTGCAGAGAAAATCGGCCAGTTTTCTCTGCCTGCAGTCCGCATGCCGTGGGACCCCTTGGGTTCTAACCTGTTGCCTAGATTTATGCAGCGGACTGCCTTTCTCCCAAAGTGATAAACCGGACGGTATCATGGACCGGTTTTCCCGGTAATCCGTATTTGCAAGGTTGGTTTCACTGGCCTGAGACCGTCTGTCTTTCCCCTTTCC
oligo_YB5rh6bZqxGpN+UW4yJT9Q	TAATAGTCTCG	6	3.15393	GTTCTAGACGGCTAGATGCGGTCTCACAATCCGGGAAACCGGACCAGGAAAAAACTTGCAGGCCATATAATAGTCTCGTATTATCCCTCCAGTGCAGAGAAAATCGGCCAGTTTTCTCTGCCTGCAGTCCGCATGCCGTGGGACCCCTTGGGTTCTAACCTGTTGCCTAGATTTATGCAGCGGACTGCCTTTCTCCCAAAGTGATAAACCGGTAATAGTCATGGACCGGTTTTCCCGGTAATCCGTATTTGCGAGGTTGGTTTCACTGGCCTGAGACCGTCTGTCTTTCCCCTTTCC
oligo_V/HuYPNzQyrWt0qf2IgpdA	CGGTAGTCTAA	8	3.15336	GTTCTAGACGGCTAGATGCGGTCTCACAATCCGGGAAACCGGACCAGGAAAAAACTTGCAGGCCATACGGTAGTCTAATATTATCCCTCCAGTGCAGAGAAAATCGGCCAGTTTTCTCTGCCTGCAGTCCGCATGCCGTGGGACCCCTTGGGTTCTAACCTGTTGCCTAGATTTATGCAGCGGACTGCCTTTCTCCCAAAGTGATAAACCGGCGGTAGTCATGGACCGGTTTTCCCGGTAATCCGTATTTGTTAGGTTGGTTTCACTGGCCTGAGACCGTCTGTCTTTCCCCTTTCC
oligo_Eje4vTh+jgpbVNYlkX+luA	AGAGTATCTTT	2	3.15185	GTTCTAGACGGCTAGATGCGGTCTCACAATCCGGGAAACCGGACCAGGAAAAAACTTGCAGGCCATAAGAGTATCTTTTATTATCCCTCCAGTGCAGAGAAAATCGGCCAGTTTTCTCTGCCTGCAGTCCGCATGCCGTGGGACCCCTTGGGTTCTAACCTGTTGCCTAGATTTATGCAGCGGACTGCCTTTCTCCCAAAGTGATAAACCGGAGAGTATCATGGACCGGTTTTCCCGGTAATCCGTATTTGAAAGGTTGGTTTCACTGGCCTGAGACCGTCTGTCTTTCCCCTTTCC
oligo_Vo0YpKKfAxja1b18M0mtzg	ACGGTATCTCG	2	3.14932	GTTCTAGACGGCTAGATGCGGTCTCACAATCCGGGAAACCGGACCAGGAAAAAACTTGCAGGCCATAACGGTATCTCGTATTATCCCTCCAGTGCAGAGAAAATCGGCCAGTTTTCTCTGCCTGCAGTCCGCATGCCGTGGGACCCCTTGGGTTCTAACCTGTTGCCTAGATTTATGCAGCGGACTGCCTTTCTCCCAAAGTGATAAACCGGACGGTATCATGGACCGGTTTTCCCGGTAATCCGTATTTGCGAGGTTGGTTTCACTGGCCTGAGACCGTCTGTCTTTCCCCTTTCC
oligo_ZcsWwbwwqBsEoBga7Fd4kA	CGGAACGCTAA	9	3.14654	GTTCTAGACGGCTAGATGCGGTCTCACAATCCGGGAAACCGGACCAGGAAAAAACTTGCAGGCCATACGGAACGCTAATATTATCCCTCCAGTGCAGAGAAAATCGGCCAGTTTTCTCTGCCTGCAGTCCGCATGCCGTGGGACCCCTTGGGTTCTAACCTGTTGCCTAGATTTATGCAGCGGACTGCCTTTCTCCCAAAGTGATAAACCGGCGGAACGCATGGACCGGTTTTCCCGGTAATCCGTATTTGTTAGGTTGGTTTCACTGGCCTGAGACCGTCTGTCTTTCCCCTTTCC
oligo_q1XV8BXML508ZGALfm/dPg	GCGGAGTCTAA	6	3.1456	GTTCTAGACGGCTAGATGCGGTCTCACAATCCGGGAAACCGGACCAGGAAAAAACTTGCAGGCCATAGCGGAGTCTAATATTATCCCTCCAGTGCAGAGAAAATCGGCCAGTTTTCTCTGCCTGCAGTCCGCATGCCGTGGGACCCCTTGGGTTCTAACCTGTTGCCTAGATTTATGCAGCGGACTGCCTTTCTCCCAAAGTGATAAACCGGGCGGAGTCATGGACCGGTTTTCCCGGTAATCCGTATTTGTTAGGTTGGTTTCACTGGCCTGAGACCGTCTGTCTTTCCCCTTTCC
oligo_FnDSdbZ5Dr6Xuv5T+oophg	CGCTCCTCTGG	7	3.1443	GTTCTAGACGGCTAGATGCGGTCTCACAATCCGGGAAACCGGACCAGGAAAAAACTTGCAGGCCATACGCTCCTCTGGTATTATCCCTCCAGTGCAGAGAAAATCGGCCAGTTTTCTCTGCCTGCAGTCCGCATGCCGTGGGACCCCTTGGGTTCTAACCTGTTGCCTAGATTTATGCAGCGGACTGCCTTTCTCCCAAAGTGATAAACCGGCGCTCCTCATGGACCGGTTTTCCCGGTAATCCGTATTTGCCAGGTTGGTTTCACTGGCCTGAGACCGTCTGTCTTTCCCCTTTCC
oligo_t93rLRP8lDYjQbJeoo1big	ATAGTATCTTA	2	3.1437	GTTCTAGACGGCTAGATGCGGTCTCACAATCCGGGAAACCGGACCAGGAAAAAACTTGCAGGCCATAATAGTATCTTATATTATCCCTCCAGTGCAGAGAAAATCGGCCAGTTTTCTCTGCCTGCAGTCCGCATGCCGTGGGACCCCTTGGGTTCTAACCTGTTGCCTAGATTTATGCAGCGGACTGCCTTTCTCCCAAAGTGATAAACCGGATAGTATCATGGACCGGTTTTCCCGGTAATCCGTATTTGTAAGGTTGGTTTCACTGGCCTGAGACCGTCTGTCTTTCCCCTTTCC
oligo_/Nqwk09btqifa0ZNGMvOTw	AGGACGACTGT	8	3.14337	GTTCTAGACGGCTAGATGCGGTCTCACAATCCGGGAAACCGGACCAGGAAAAAACTTGCAGGCCATAAGGACGACTGTTATTATCCCTCCAGTGCAGAGAAAATCGGCCAGTTTTCTCTGCCTGCAGTCCGCATGCCGTGGGACCCCTTGGGTTCTAACCTGTTGCCTAGATTTATGCAGCGGACTGCCTTTCTCCCAAAGTGATAAACCGGAGGACGACATGGACCGGTTTTCCCGGTAATCCGTATTTGACAGGTTGGTTTCACTGGCCTGAGACCGTCTGTCTTTCCCCTTTCC
oligo_aPTaT/UFb+mJ3vU4I0+bPg	AAGGAATCTCG	4	3.13679	GTTCTAGACGGCTAGATGCGGTCTCACAATCCGGGAAACCGGACCAGGAAAAAACTTGCAGGCCATAAAGGAATCTCGTATTATCCCTCCAGTGCAGAGAAAATCGGCCAGTTTTCTCTGCCTGCAGTCCGCATGCCGTGGGACCCCTTGGGTTCTAACCTGTTGCCTAGATTTATGCAGCGGACTGCCTTTCTCCCAAAGTGATAAACCGGAAGGAATCATGGACCGGTTTTCCCGGTAATCCGTATTTGCGAGGTTGGTTTCACTGGCCTGAGACCGTCTGTCTTTCCCCTTTCC
oligo_if0M1p9QU/WZYa7GB1u1xQ	AGGAAGTCTGA	7	3.13535	GTTCTAGACGGCTAGATGCGGTCTCACAATCCGGGAAACCGGACCAGGAAAAAACTTGCAGGCCATAAGGAAGTCTGATATTATCCCTCCAGTGCAGAGAAAATCGGCCAGTTTTCTCTGCCTGCAGTCCGCATGCCGTGGGACCCCTTGGGTTCTAACCTGTTGCCTAGATTTATGCAGCGGACTGCCTTTCTCCCAAAGTGATAAACCGGAGGAAGTCATGGACCGGTTTTCCCGGTAATCCGTATTTGTCAGGTTGGTTTCACTGGCCTGAGACCGTCTGTCTTTCCCCTTTCC
oligo_onij3p7GzDu4Nv2b1hIo2g	CAGTTGTCTCG	6	3.13532	GTTCTAGACGGCTAGATGCGGTCTCACAATCCGGGAAACCGGACCAGGAAAAAACTTGCAGGCCATACAGTTGTCTCGTATTATCCCTCCAGTGCAGAGAAAATCGGCCAGTTTTCTCTGCCTGCAGTCCGCATGCCGTGGGACCCCTTGGGTTCTAACCTGTTGCCTAGATTTATGCAGCGGACTGCCTTTCTCCCAAAGTGATAAACCGGCAGTTGTCATGGACCGGTTTTCCCGGTAATCCGTATTTGCGAGGTTGGTTTCACTGGCCTGAGACCGTCTGTCTTTCCCCTTTCC
oligo_5xlVUvbGyA+DOdQsUW4eRQ	CTATAATCTAG	5	3.1336	GTTCTAGACGGCTAGATGCGGTCTCACAATCCGGGAAACCGGACCAGGAAAAAACTTGCAGGCCATACTATAATCTAGTATTATCCCTCCAGTGCAGAGAAAATCGGCCAGTTTTCTCTGCCTGCAGTCCGCATGCCGTGGGACCCCTTGGGTTCTAACCTGTTGCCTAGATTTATGCAGCGGACTGCCTTTCTCCCAAAGTGATAAACCGGCTATAATCATGGACCGGTTTTCCCGGTAATCCGTATTTGCTAGGTTGGTTTCACTGGCCTGAGACCGTCTGTCTTTCCCCTTTCC
oligo_Aub62NDSOgT/qhEjkE24Mg	GAAGTGTCTTT	4	3.13322	GTTCTAGACGGCTAGATGCGGTCTCACAATCCGGGAAACCGGACCAGGAAAAAACTTGCAGGCCATAGAAGTGTCTTTTATTATCCCTCCAGTGCAGAGAAAATCGGCCAGTTTTCTCTGCCTGCAGTCCGCATGCCGTGGGACCCCTTGGGTTCTAACCTGTTGCCTAGATTTATGCAGCGGACTGCCTTTCTCCCAAAGTGATAAACCGGGAAGTGTCATGGACCGGTTTTCCCGGTAATCCGTATTTGAAAGGTTGGTTTCACTGGCCTGAGACCGTCTGTCTTTCCCCTTTCC
oligo_zjGRwC5pZEli7Fl7aOspgw	AGAAGCACTGA	7	3.1311	GTTCTAGACGGCTAGATGCGGTCTCACAATCCGGGAAACCGGACCAGGAAAAAACTTGCAGGCCATAAGAAGCACTGATATTATCCCTCCAGTGCAGAGAAAATCGGCCAGTTTTCTCTGCCTGCAGTCCGCATGCCGTGGGACCCCTTGGGTTCTAACCTGTTGCCTAGATTTATGCAGCGGACTGCCTTTCTCCCAAAGTGATAAACCGGAGAAGCACATGGACCGGTTTTCCCGGTAATCCGTATTTGTCAGGTTGGTTTCACTGGCCTGAGACCGTCTGTCTTTCCCCTTTCC
oligo_j4nlvUJC9tE0qKAD7eAtNA	CATCAGTCTTG	6	3.12884	GTTCTAGACGGCTAGATGCGGTCTCACAATCCGGGAAACCGGACCAGGAAAAAACTTGCAGGCCATACATCAGTCTTGTATTATCCCTCCAGTGCAGAGAAAATCGGCCAGTTTTCTCTGCCTGCAGTCCGCATGCCGTGGGACCCCTTGGGTTCTAACCTGTTGCCTAGATTTATGCAGCGGACTGCCTTTCTCCCAAAGTGATAAACCGGCATCAGTCATGGACCGGTTTTCCCGGTAATCCGTATTTGCAAGGTTGGTTTCACTGGCCTGAGACCGTCTGTCTTTCCCCTTTCC
oligo_xUiaJ1+Dl0G582WCdtL1wA	ATGGTCGCTGT	6	3.12878	GTTCTAGACGGCTAGATGCGGTCTCACAATCCGGGAAACCGGACCAGGAAAAAACTTGCAGGCCATAATGGTCGCTGTTATTATCCCTCCAGTGCAGAGAAAATCGGCCAGTTTTCTCTGCCTGCAGTCCGCATGCCGTGGGACCCCTTGGGTTCTAACCTGTTGCCTAGATTTATGCAGCGGACTGCCTTTCTCCCAAAGTGATAAACCGGATGGTCGCATGGACCGGTTTTCCCGGTAATCCGTATTTGACAGGTTGGTTTCACTGGCCTGAGACCGTCTGTCTTTCCCCTTTCC
oligo_7StMtzisOOKzls6P9QF5Gg	CTACTGTCTTA	5	3.12589	GTTCTAGACGGCTAGATGCGGTCTCACAATCCGGGAAACCGGACCAGGAAAAAACTTGCAGGCCATACTACTGTCTTATATTATCCCTCCAGTGCAGAGAAAATCGGCCAGTTTTCTCTGCCTGCAGTCCGCATGCCGTGGGACCCCTTGGGTTCTAACCTGTTGCCTAGATTTATGCAGCGGACTGCCTTTCTCCCAAAGTGATAAACCGGCTACTGTCATGGACCGGTTTTCCCGGTAATCCGTATTTGTAAGGTTGGTTTCACTGGCCTGAGACCGTCTGTCTTTCCCCTTTCC
oligo_MreDuS7PncZKW7HupUsU2g	GTATGCACTGA	8	3.1258	GTTCTAGACGGCTAGATGCGGTCTCACAATCCGGGAAACCGGACCAGGAAAAAACTTGCAGGCCATAGTATGCACTGATATTATCCCTCCAGTGCAGAGAAAATCGGCCAGTTTTCTCTGCCTGCAGTCCGCATGCCGTGGGACCCCTTGGGTTCTAACCTGTTGCCTAGATTTATGCAGCGGACTGCCTTTCTCCCAAAGTGATAAACCGGGTATGCACATGGACCGGTTTTCCCGGTAATCCGTATTTGTCAGGTTGGTTTCACTGGCCTGAGACCGTCTGTCTTTCCCCTTTCC
oligo_01JDvR/dL46g7XTBtpe3Cw	CGGACCTCTAG	7	3.12357	GTTCTAGACGGCTAGATGCGGTCTCACAATCCGGGAAACCGGACCAGGAAAAAACTTGCAGGCCATACGGACCTCTAGTATTATCCCTCCAGTGCAGAGAAAATCGGCCAGTTTTCTCTGCCTGCAGTCCGCATGCCGTGGGACCCCTTGGGTTCTAACCTGTTGCCTAGATTTATGCAGCGGACTGCCTTTCTCCCAAAGTGATAAACCGGCGGACCTCATGGACCGGTTTTCCCGGTAATCCGTATTTGCTAGGTTGGTTTCACTGGCCTGAGACCGTCTGTCTTTCCCCTTTCC
oligo_YBf6/D2ZOCABvn2eQYcapg	CGACCGTCTTG	5	3.11356	GTTCTAGACGGCTAGATGCGGTCTCACAATCCGGGAAACCGGACCAGGAAAAAACTTGCAGGCCATACGACCGTCTTGTATTATCCCTCCAGTGCAGAGAAAATCGGCCAGTTTTCTCTGCCTGCAGTCCGCATGCCGTGGGACCCCTTGGGTTCTAACCTGTTGCCTAGATTTATGCAGCGGACTGCCTTTCTCCCAAAGTGATAAACCGGCGACCGTCATGGACCGGTTTTCCCGGTAATCCGTATTTGCAAGGTTGGTTTCACTGGCCTGAGACCGTCTGTCTTTCCCCTTTCC
oligo_XUedw1bhJ/U4i90Z/WUyVA	CTAGAATCTCT	5	3.11199	GTTCTAGACGGCTAGATGCGGTCTCACAATCCGGGAAACCGGACCAGGAAAAAACTTGCAGGCCATACTAGAATCTCTTATTATCCCTCCAGTGCAGAGAAAATCGGCCAGTTTTCTCTGCCTGCAGTCCGCATGCCGTGGGACCCCTTGGGTTCTAACCTGTTGCCTAGATTTATGCAGCGGACTGCCTTTCTCCCAAAGTGATAAACCGGCTAGAATCATGGACCGGTTTTCCCGGTAATCCGTATTTGAGAGGTTGGTTTCACTGGCCTGAGACCGTCTGTCTTTCCCCTTTCC
oligo_Qtwhy5lV3k3JFIgjTvuRzA	CACTCCTCTGG	7	3.11106	GTTCTAGACGGCTAGATGCGGTCTCACAATCCGGGAAACCGGACCAGGAAAAAACTTGCAGGCCATACACTCCTCTGGTATTATCCCTCCAGTGCAGAGAAAATCGGCCAGTTTTCTCTGCCTGCAGTCCGCATGCCGTGGGACCCCTTGGGTTCTAACCTGTTGCCTAGATTTATGCAGCGGACTGCCTTTCTCCCAAAGTGATAAACCGGCACTCCTCATGGACCGGTTTTCCCGGTAATCCGTATTTGCCAGGTTGGTTTCACTGGCCTGAGACCGTCTGTCTTTCCCCTTTCC
oligo_poUMPIPrk7Zna4c+3+Y1fA	AATGTATCTGT	4	3.11103	GTTCTAGACGGCTAGATGCGGTCTCACAATCCGGGAAACCGGACCAGGAAAAAACTTGCAGGCCATAAATGTATCTGTTATTATCCCTCCAGTGCAGAGAAAATCGGCCAGTTTTCTCTGCCTGCAGTCCGCATGCCGTGGGACCCCTTGGGTTCTAACCTGTTGCCTAGATTTATGCAGCGGACTGCCTTTCTCCCAAAGTGATAAACCGGAATGTATCATGGACCGGTTTTCCCGGTAATCCGTATTTGACAGGTTGGTTTCACTGGCCTGAGACCGTCTGTCTTTCCCCTTTCC
oligo_ghP9VO1EY7OdvN5Jx3PN4Q	ATGATCTCTCG	5	3.11043	GTTCTAGACGGCTAGATGCGGTCTCACAATCCGGGAAACCGGACCAGGAAAAAACTTGCAGGCCATAATGATCTCTCGTATTATCCCTCCAGTGCAGAGAAAATCGGCCAGTTTTCTCTGCCTGCAGTCCGCATGCCGTGGGACCCCTTGGGTTCTAACCTGTTGCCTAGATTTATGCAGCGGACTGCCTTTCTCCCAAAGTGATAAACCGGATGATCTCATGGACCGGTTTTCCCGGTAATCCGTATTTGCGAGGTTGGTTTCACTGGCCTGAGACCGTCTGTCTTTCCCCTTTCC
oligo_1Pb+x+Y6setMDkyAGsR3HA	CGACTATCTCA	5	3.11013	GTTCTAGACGGCTAGATGCGGTCTCACAATCCGGGAAACCGGACCAGGAAAAAACTTGCAGGCCATACGACTATCTCATATTATCCCTCCAGTGCAGAGAAAATCGGCCAGTTTTCTCTGCCTGCAGTCCGCATGCCGTGGGACCCCTTGGGTTCTAACCTGTTGCCTAGATTTATGCAGCGGACTGCCTTTCTCCCAAAGTGATAAACCGGCGACTATCATGGACCGGTTTTCCCGGTAATCCGTATTTGTGAGGTTGGTTTCACTGGCCTGAGACCGTCTGTCTTTCCCCTTTCC
oligo_ZLeXWkg4WYHja0l/XR6guQ	GTGAGGTCTAG	7	3.10802	GTTCTAGACGGCTAGATGCGGTCTCACAATCCGGGAAACCGGACCAGGAAAAAACTTGCAGGCCATAGTGAGGTCTAGTATTATCCCTCCAGTGCAGAGAAAATCGGCCAGTTTTCTCTGCCTGCAGTCCGCATGCCGTGGGACCCCTTGGGTTCTAACCTGTTGCCTAGATTTATGCAGCGGACTGCCTTTCTCCCAAAGTGATAAACCGGGTGAGGTCATGGACCGGTTTTCCCGGTAATCCGTATTTGCTAGGTTGGTTTCACTGGCCTGAGACCGTCTGTCTTTCCCCTTTCC
oligo_WnZNkEISeDY0DFi6tiN0mQ	CTATACTCTAA	7	3.10766	GTTCTAGACGGCTAGATGCGGTCTCACAATCCGGGAAACCGGACCAGGAAAAAACTTGCAGGCCATACTATACTCTAATATTATCCCTCCAGTGCAGAGAAAATCGGCCAGTTTTCTCTGCCTGCAGTCCGCATGCCGTGGGACCCCTTGGGTTCTAACCTGTTGCCTAGATTTATGCAGCGGACTGCCTTTCTCCCAAAGTGATAAACCGGCTATACTCATGGACCGGTTTTCCCGGTAATCCGTATTTGTTAGGTTGGTTTCACTGGCCTGAGACCGTCTGTCTTTCCCCTTTCC
oligo_XC4wKyxAcdPr5CfEr5BomA	CAAGAGACTCG	6	3.10695	GTTCTAGACGGCTAGATGCGGTCTCACAATCCGGGAAACCGGACCAGGAAAAAACTTGCAGGCCATACAAGAGACTCGTATTATCCCTCCAGTGCAGAGAAAATCGGCCAGTTTTCTCTGCCTGCAGTCCGCATGCCGTGGGACCCCTTGGGTTCTAACCTGTTGCCTAGATTTATGCAGCGGACTGCCTTTCTCCCAAAGTGATAAACCGGCAAGAGACATGGACCGGTTTTCCCGGTAATCCGTATTTGCGAGGTTGGTTTCACTGGCCTGAGACCGTCTGTCTTTCCCCTTTCC
oligo_OrRCsdBU86vGkPRPvAqjPg	ACAAAGACTTG	4	3.10433	GTTCTAGACGGCTAGATGCGGTCTCACAATCCGGGAAACCGGACCAGGAAAAAACTTGCAGGCCATAACAAAGACTTGTATTATCCCTCCAGTGCAGAGAAAATCGGCCAGTTTTCTCTGCCTGCAGTCCGCATGCCGTGGGACCCCTTGGGTTCTAACCTGTTGCCTAGATTTATGCAGCGGACTGCCTTTCTCCCAAAGTGATAAACCGGACAAAGACATGGACCGGTTTTCCCGGTAATCCGTATTTGCAAGGTTGGTTTCACTGGCCTGAGACCGTCTGTCTTTCCCCTTTCC
oligo_4qhQ4Vql3Twt4XBTrQWjvw	CAATGCTCTTA	6	3.1031	GTTCTAGACGGCTAGATGCGGTCTCACAATCCGGGAAACCGGACCAGGAAAAAACTTGCAGGCCATACAATGCTCTTATATTATCCCTCCAGTGCAGAGAAAATCGGCCAGTTTTCTCTGCCTGCAGTCCGCATGCCGTGGGACCCCTTGGGTTCTAACCTGTTGCCTAGATTTATGCAGCGGACTGCCTTTCTCCCAAAGTGATAAACCGGCAATGCTCATGGACCGGTTTTCCCGGTAATCCGTATTTGTAAGGTTGGTTTCACTGGCCTGAGACCGTCTGTCTTTCCCCTTTCC
oligo_pP6V8vT1E0LfQVHLlyVj1w	CTAGTAACTGT	5	3.10097	GTTCTAGACGGCTAGATGCGGTCTCACAATCCGGGAAACCGGACCAGGAAAAAACTTGCAGGCCATACTAGTAACTGTTATTATCCCTCCAGTGCAGAGAAAATCGGCCAGTTTTCTCTGCCTGCAGTCCGCATGCCGTGGGACCCCTTGGGTTCTAACCTGTTGCCTAGATTTATGCAGCGGACTGCCTTTCTCCCAAAGTGATAAACCGGCTAGTAACATGGACCGGTTTTCCCGGTAATCCGTATTTGACAGGTTGGTTTCACTGGCCTGAGACCGTCTGTCTTTCCCCTTTCC
oligo_xUorBEUYe0DOalEpyeMgqA	TAGGAATCTCT	6	3.10071	GTTCTAGACGGCTAGATGCGGTCTCACAATCCGGGAAACCGGACCAGGAAAAAACTTGCAGGCCATATAGGAATCTCTTATTATCCCTCCAGTGCAGAGAAAATCGGCCAGTTTTCTCTGCCTGCAGTCCGCATGCCGTGGGACCCCTTGGGTTCTAACCTGTTGCCTAGATTTATGCAGCGGACTGCCTTTCTCCCAAAGTGATAAACCGGTAGGAATCATGGACCGGTTTTCCCGGTAATCCGTATTTGAGAGGTTGGTTTCACTGGCCTGAGACCGTCTGTCTTTCCCCTTTCC
oligo_lR7bXSJu8eIsKoBInWlIrw	TACCCCTCTGC	8	3.09475	GTTCTAGACGGCTAGATGCGGTCTCACAATCCGGGAAACCGGACCAGGAAAAAACTTGCAGGCCATATACCCCTCTGCTATTATCCCTCCAGTGCAGAGAAAATCGGCCAGTTTTCTCTGCCTGCAGTCCGCATGCCGTGGGACCCCTTGGGTTCTAACCTGTTGCCTAGATTTATGCAGCGGACTGCCTTTCTCCCAAAGTGATAAACCGGTACCCCTCATGGACCGGTTTTCCCGGTAATCCGTATTTGGCAGGTTGGTTTCACTGGCCTGAGACCGTCTGTCTTTCCCCTTTCC
oligo_GqAf0XGo1P5Hu0mV8sitGA	ATAGTATCTTT	2	3.09459	GTTCTAGACGGCTAGATGCGGTCTCACAATCCGGGAAACCGGACCAGGAAAAAACTTGCAGGCCATAATAGTATCTTTTATTATCCCTCCAGTGCAGAGAAAATCGGCCAGTTTTCTCTGCCTGCAGTCCGCATGCCGTGGGACCCCTTGGGTTCTAACCTGTTGCCTAGATTTATGCAGCGGACTGCCTTTCTCCCAAAGTGATAAACCGGATAGTATCATGGACCGGTTTTCCCGGTAATCCGTATTTGAAAGGTTGGTTTCACTGGCCTGAGACCGTCTGTCTTTCCCCTTTCC
oligo_3BcH85fB357nbZ12c9zqYQ	CAATACTCTTT	6	3.0942	GTTCTAGACGGCTAGATGCGGTCTCACAATCCGGGAAACCGGACCAGGAAAAAACTTGCAGGCCATACAATACTCTTTTATTATCCCTCCAGTGCAGAGAAAATCGGCCAGTTTTCTCTGCCTGCAGTCCGCATGCCGTGGGACCCCTTGGGTTCTAACCTGTTGCCTAGATTTATGCAGCGGACTGCCTTTCTCCCAAAGTGATAAACCGGCAATACTCATGGACCGGTTTTCCCGGTAATCCGTATTTGAAAGGTTGGTTTCACTGGCCTGAGACCGTCTGTCTTTCCCCTTTCC
oligo_dCgba20kgvRNvJbWFy3LJw	AGAGAAGCTCG	4	3.09395	GTTCTAGACGGCTAGATGCGGTCTCACAATCCGGGAAACCGGACCAGGAAAAAACTTGCAGGCCATAAGAGAAGCTCGTATTATCCCTCCAGTGCAGAGAAAATCGGCCAGTTTTCTCTGCCTGCAGTCCGCATGCCGTGGGACCCCTTGGGTTCTAACCTGTTGCCTAGATTTATGCAGCGGACTGCCTTTCTCCCAAAGTGATAAACCGGAGAGAAGCATGGACCGGTTTTCCCGGTAATCCGTATTTGCGAGGTTGGTTTCACTGGCCTGAGACCGTCTGTCTTTCCCCTTTCC
oligo_gww50bt6CkaFztMzYJNzDg	CTAGTATCTGG	3	3.09324	GTTCTAGACGGCTAGATGCGGTCTCACAATCCGGGAAACCGGACCAGGAAAAAACTTGCAGGCCATACTAGTATCTGGTATTATCCCTCCAGTGCAGAGAAAATCGGCCAGTTTTCTCTGCCTGCAGTCCGCATGCCGTGGGACCCCTTGGGTTCTAACCTGTTGCCTAGATTTATGCAGCGGACTGCCTTTCTCCCAAAGTGATAAACCGGCTAGTATCATGGACCGGTTTTCCCGGTAATCCGTATTTGCCAGGTTGGTTTCACTGGCCTGAGACCGTCTGTCTTTCCCCTTTCC
oligo_M8N+fhF4SQAnvC8I9aFK1Q	GGGATCGCTAG	7	3.09297	GTTCTAGACGGCTAGATGCGGTCTCACAATCCGGGAAACCGGACCAGGAAAAAACTTGCAGGCCATAGGGATCGCTAGTATTATCCCTCCAGTGCAGAGAAAATCGGCCAGTTTTCTCTGCCTGCAGTCCGCATGCCGTGGGACCCCTTGGGTTCTAACCTGTTGCCTAGATTTATGCAGCGGACTGCCTTTCTCCCAAAGTGATAAACCGGGGGATCGCATGGACCGGTTTTCCCGGTAATCCGTATTTGCTAGGTTGGTTTCACTGGCCTGAGACCGTCTGTCTTTCCCCTTTCC
oligo_C20w/eY4FJkRvGqI750o/Q	CTAGCGACTGG	6	3.09267	GTTCTAGACGGCTAGATGCGGTCTCACAATCCGGGAAACCGGACCAGGAAAAAACTTGCAGGCCATACTAGCGACTGGTATTATCCCTCCAGTGCAGAGAAAATCGGCCAGTTTTCTCTGCCTGCAGTCCGCATGCCGTGGGACCCCTTGGGTTCTAACCTGTTGCCTAGATTTATGCAGCGGACTGCCTTTCTCCCAAAGTGATAAACCGGCTAGCGACATGGACCGGTTTTCCCGGTAATCCGTATTTGCCAGGTTGGTTTCACTGGCCTGAGACCGTCTGTCTTTCCCCTTTCC
oligo_ZxP4v3RzVNSVWFiT5B+doA	CACTCCTCTGT	8	3.09179	GTTCTAGACGGCTAGATGCGGTCTCACAATCCGGGAAACCGGACCAGGAAAAAACTTGCAGGCCATACACTCCTCTGTTATTATCCCTCCAGTGCAGAGAAAATCGGCCAGTTTTCTCTGCCTGCAGTCCGCATGCCGTGGGACCCCTTGGGTTCTAACCTGTTGCCTAGATTTATGCAGCGGACTGCCTTTCTCCCAAAGTGATAAACCGGCACTCCTCATGGACCGGTTTTCCCGGTAATCCGTATTTGACAGGTTGGTTTCACTGGCCTGAGACCGTCTGTCTTTCCCCTTTCC
oligo_Pdw/LMqORvJISKu6M/VkdQ	CAGAAGACTTG	7	3.09118	GTTCTAGACGGCTAGATGCGGTCTCACAATCCGGGAAACCGGACCAGGAAAAAACTTGCAGGCCATACAGAAGACTTGTATTATCCCTCCAGTGCAGAGAAAATCGGCCAGTTTTCTCTGCCTGCAGTCCGCATGCCGTGGGACCCCTTGGGTTCTAACCTGTTGCCTAGATTTATGCAGCGGACTGCCTTTCTCCCAAAGTGATAAACCGGCAGAAGACATGGACCGGTTTTCCCGGTAATCCGTATTTGCAAGGTTGGTTTCACTGGCCTGAGACCGTCTGTCTTTCCCCTTTCC
oligo_npqgSEKk6paePvl3bEeYNg	GGATAGACTGA	8	3.09024	GTTCTAGACGGCTAGATGCGGTCTCACAATCCGGGAAACCGGACCAGGAAAAAACTTGCAGGCCATAGGATAGACTGATATTATCCCTCCAGTGCAGAGAAAATCGGCCAGTTTTCTCTGCCTGCAGTCCGCATGCCGTGGGACCCCTTGGGTTCTAACCTGTTGCCTAGATTTATGCAGCGGACTGCCTTTCTCCCAAAGTGATAAACCGGGGATAGACATGGACCGGTTTTCCCGGTAATCCGTATTTGTCAGGTTGGTTTCACTGGCCTGAGACCGTCTGTCTTTCCCCTTTCC
oligo_fiQANR+bOyYufeFuibbG6g	GGAACAGCTGG	6	3.08904	GTTCTAGACGGCTAGATGCGGTCTCACAATCCGGGAAACCGGACCAGGAAAAAACTTGCAGGCCATAGGAACAGCTGGTATTATCCCTCCAGTGCAGAGAAAATCGGCCAGTTTTCTCTGCCTGCAGTCCGCATGCCGTGGGACCCCTTGGGTTCTAACCTGTTGCCTAGATTTATGCAGCGGACTGCCTTTCTCCCAAAGTGATAAACCGGGGAACAGCATGGACCGGTTTTCCCGGTAATCCGTATTTGCCAGGTTGGTTTCACTGGCCTGAGACCGTCTGTCTTTCCCCTTTCC
oligo_XbdFBXLBGRejm5A6xcv8Mg	ACGAAGTCTTG	4	3.08904	GTTCTAGACGGCTAGATGCGGTCTCACAATCCGGGAAACCGGACCAGGAAAAAACTTGCAGGCCATAACGAAGTCTTGTATTATCCCTCCAGTGCAGAGAAAATCGGCCAGTTTTCTCTGCCTGCAGTCCGCATGCCGTGGGACCCCTTGGGTTCTAACCTGTTGCCTAGATTTATGCAGCGGACTGCCTTTCTCCCAAAGTGATAAACCGGACGAAGTCATGGACCGGTTTTCCCGGTAATCCGTATTTGCAAGGTTGGTTTCACTGGCCTGAGACCGTCTGTCTTTCCCCTTTCC
oligo_oh00jCZY2M4x6Fb4/YSufg	ACGGTATCTTA	2	3.08891	GTTCTAGACGGCTAGATGCGGTCTCACAATCCGGGAAACCGGACCAGGAAAAAACTTGCAGGCCATAACGGTATCTTATATTATCCCTCCAGTGCAGAGAAAATCGGCCAGTTTTCTCTGCCTGCAGTCCGCATGCCGTGGGACCCCTTGGGTTCTAACCTGTTGCCTAGATTTATGCAGCGGACTGCCTTTCTCCCAAAGTGATAAACCGGACGGTATCATGGACCGGTTTTCCCGGTAATCCGTATTTGTAAGGTTGGTTTCACTGGCCTGAGACCGTCTGTCTTTCCCCTTTCC
oligo_h1wtl0cm/QieIlqqBqm7dw	CAAGTAACTGT	5	3.08792	GTTCTAGACGGCTAGATGCGGTCTCACAATCCGGGAAACCGGACCAGGAAAAAACTTGCAGGCCATACAAGTAACTGTTATTATCCCTCCAGTGCAGAGAAAATCGGCCAGTTTTCTCTGCCTGCAGTCCGCATGCCGTGGGACCCCTTGGGTTCTAACCTGTTGCCTAGATTTATGCAGCGGACTGCCTTTCTCCCAAAGTGATAAACCGGCAAGTAACATGGACCGGTTTTCCCGGTAATCCGTATTTGACAGGTTGGTTTCACTGGCCTGAGACCGTCTGTCTTTCCCCTTTCC
oligo_1vp38j6ahhxu9wiQiYriMg	CACTCCTCTAG	7	3.08666	GTTCTAGACGGCTAGATGCGGTCTCACAATCCGGGAAACCGGACCAGGAAAAAACTTGCAGGCCATACACTCCTCTAGTATTATCCCTCCAGTGCAGAGAAAATCGGCCAGTTTTCTCTGCCTGCAGTCCGCATGCCGTGGGACCCCTTGGGTTCTAACCTGTTGCCTAGATTTATGCAGCGGACTGCCTTTCTCCCAAAGTGATAAACCGGCACTCCTCATGGACCGGTTTTCCCGGTAATCCGTATTTGCTAGGTTGGTTTCACTGGCCTGAGACCGTCTGTCTTTCCCCTTTCC
oligo_qMdBQYd21zmS9ou9Eyg3bw	CTATCCTCTAG	6	3.08603	GTTCTAGACGGCTAGATGCGGTCTCACAATCCGGGAAACCGGACCAGGAAAAAACTTGCAGGCCATACTATCCTCTAGTATTATCCCTCCAGTGCAGAGAAAATCGGCCAGTTTTCTCTGCCTGCAGTCCGCATGCCGTGGGACCCCTTGGGTTCTAACCTGTTGCCTAGATTTATGCAGCGGACTGCCTTTCTCCCAAAGTGATAAACCGGCTATCCTCATGGACCGGTTTTCCCGGTAATCCGTATTTGCTAGGTTGGTTTCACTGGCCTGAGACCGTCTGTCTTTCCCCTTTCC
oligo_7n6h/A0bB8qGdIctZf9pqQ	CAAGTCTCTGT	5	3.08501	GTTCTAGACGGCTAGATGCGGTCTCACAATCCGGGAAACCGGACCAGGAAAAAACTTGCAGGCCATACAAGTCTCTGTTATTATCCCTCCAGTGCAGAGAAAATCGGCCAGTTTTCTCTGCCTGCAGTCCGCATGCCGTGGGACCCCTTGGGTTCTAACCTGTTGCCTAGATTTATGCAGCGGACTGCCTTTCTCCCAAAGTGATAAACCGGCAAGTCTCATGGACCGGTTTTCCCGGTAATCCGTATTTGACAGGTTGGTTTCACTGGCCTGAGACCGTCTGTCTTTCCCCTTTCC
oligo_SSDVshNGIFT0qDoceXIApw	CGAGTATCTGC	4	3.0841	GTTCTAGACGGCTAGATGCGGTCTCACAATCCGGGAAACCGGACCAGGAAAAAACTTGCAGGCCATACGAGTATCTGCTATTATCCCTCCAGTGCAGAGAAAATCGGCCAGTTTTCTCTGCCTGCAGTCCGCATGCCGTGGGACCCCTTGGGTTCTAACCTGTTGCCTAGATTTATGCAGCGGACTGCCTTTCTCCCAAAGTGATAAACCGGCGAGTATCATGGACCGGTTTTCCCGGTAATCCGTATTTGGCAGGTTGGTTTCACTGGCCTGAGACCGTCTGTCTTTCCCCTTTCC
oligo_c+4nztq8+8zUe0j+Uozs8g	GAGCACTCTCG	7	3.08404	GTTCTAGACGGCTAGATGCGGTCTCACAATCCGGGAAACCGGACCAGGAAAAAACTTGCAGGCCATAGAGCACTCTCGTATTATCCCTCCAGTGCAGAGAAAATCGGCCAGTTTTCTCTGCCTGCAGTCCGCATGCCGTGGGACCCCTTGGGTTCTAACCTGTTGCCTAGATTTATGCAGCGGACTGCCTTTCTCCCAAAGTGATAAACCGGGAGCACTCATGGACCGGTTTTCCCGGTAATCCGTATTTGCGAGGTTGGTTTCACTGGCCTGAGACCGTCTGTCTTTCCCCTTTCC
oligo_lut22rMBslu41BVJIxwlvQ	AGGAACACTGG	7	3.08353	GTTCTAGACGGCTAGATGCGGTCTCACAATCCGGGAAACCGGACCAGGAAAAAACTTGCAGGCCATAAGGAACACTGGTATTATCCCTCCAGTGCAGAGAAAATCGGCCAGTTTTCTCTGCCTGCAGTCCGCATGCCGTGGGACCCCTTGGGTTCTAACCTGTTGCCTAGATTTATGCAGCGGACTGCCTTTCTCCCAAAGTGATAAACCGGAGGAACACATGGACCGGTTTTCCCGGTAATCCGTATTTGCCAGGTTGGTTTCACTGGCCTGAGACCGTCTGTCTTTCCCCTTTCC
oligo_oEYf+Im/423Oq0WWzp/bVg	ACAGTATCTTA	1	3.08139	GTTCTAGACGGCTAGATGCGGTCTCACAATCCGGGAAACCGGACCAGGAAAAAACTTGCAGGCCATAACAGTATCTTATATTATCCCTCCAGTGCAGAGAAAATCGGCCAGTTTTCTCTGCCTGCAGTCCGCATGCCGTGGGACCCCTTGGGTTCTAACCTGTTGCCTAGATTTATGCAGCGGACTGCCTTTCTCCCAAAGTGATAAACCGGACAGTATCATGGACCGGTTTTCCCGGTAATCCGTATTTGTAAGGTTGGTTTCACTGGCCTGAGACCGTCTGTCTTTCCCCTTTCC
oligo_ui31IRuT3RAghCYQahuzww	GTAGTATCTAT	4	3.07914	GTTCTAGACGGCTAGATGCGGTCTCACAATCCGGGAAACCGGACCAGGAAAAAACTTGCAGGCCATAGTAGTATCTATTATTATCCCTCCAGTGCAGAGAAAATCGGCCAGTTTTCTCTGCCTGCAGTCCGCATGCCGTGGGACCCCTTGGGTTCTAACCTGTTGCCTAGATTTATGCAGCGGACTGCCTTTCTCCCAAAGTGATAAACCGGGTAGTATCATGGACCGGTTTTCCCGGTAATCCGTATTTGATAGGTTGGTTTCACTGGCCTGAGACCGTCTGTCTTTCCCCTTTCC
oligo_UJwfWCuGjRcNL5Y9FfuHpA	GGGTACACTGC	9	3.07885	GTTCTAGACGGCTAGATGCGGTCTCACAATCCGGGAAACCGGACCAGGAAAAAACTTGCAGGCCATAGGGTACACTGCTATTATCCCTCCAGTGCAGAGAAAATCGGCCAGTTTTCTCTGCCTGCAGTCCGCATGCCGTGGGACCCCTTGGGTTCTAACCTGTTGCCTAGATTTATGCAGCGGACTGCCTTTCTCCCAAAGTGATAAACCGGGGGTACACATGGACCGGTTTTCCCGGTAATCCGTATTTGGCAGGTTGGTTTCACTGGCCTGAGACCGTCTGTCTTTCCCCTTTCC
oligo_9YzoihhOxJUT9l/CrJrQhA	TAGGATGCTGC	8	3.07765	GTTCTAGACGGCTAGATGCGGTCTCACAATCCGGGAAACCGGACCAGGAAAAAACTTGCAGGCCATATAGGATGCTGCTATTATCCCTCCAGTGCAGAGAAAATCGGCCAGTTTTCTCTGCCTGCAGTCCGCATGCCGTGGGACCCCTTGGGTTCTAACCTGTTGCCTAGATTTATGCAGCGGACTGCCTTTCTCCCAAAGTGATAAACCGGTAGGATGCATGGACCGGTTTTCCCGGTAATCCGTATTTGGCAGGTTGGTTTCACTGGCCTGAGACCGTCTGTCTTTCCCCTTTCC
oligo_HlJuaESRJF/M2iI7P3h7Zw	CTAAACTCTTT	6	3.07661	GTTCTAGACGGCTAGATGCGGTCTCACAATCCGGGAAACCGGACCAGGAAAAAACTTGCAGGCCATACTAAACTCTTTTATTATCCCTCCAGTGCAGAGAAAATCGGCCAGTTTTCTCTGCCTGCAGTCCGCATGCCGTGGGACCCCTTGGGTTCTAACCTGTTGCCTAGATTTATGCAGCGGACTGCCTTTCTCCCAAAGTGATAAACCGGCTAAACTCATGGACCGGTTTTCCCGGTAATCCGTATTTGAAAGGTTGGTTTCACTGGCCTGAGACCGTCTGTCTTTCCCCTTTCC
oligo_ja9sWZUlPv6BRubZtFhQew	ATAGTAGCTTG	2	3.0761	GTTCTAGACGGCTAGATGCGGTCTCACAATCCGGGAAACCGGACCAGGAAAAAACTTGCAGGCCATAATAGTAGCTTGTATTATCCCTCCAGTGCAGAGAAAATCGGCCAGTTTTCTCTGCCTGCAGTCCGCATGCCGTGGGACCCCTTGGGTTCTAACCTGTTGCCTAGATTTATGCAGCGGACTGCCTTTCTCCCAAAGTGATAAACCGGATAGTAGCATGGACCGGTTTTCCCGGTAATCCGTATTTGCAAGGTTGGTTTCACTGGCCTGAGACCGTCTGTCTTTCCCCTTTCC
oligo_n0Jw1MpHDZq0CqhoJ547nA	CGACCATCTGC	6	3.07406	GTTCTAGACGGCTAGATGCGGTCTCACAATCCGGGAAACCGGACCAGGAAAAAACTTGCAGGCCATACGACCATCTGCTATTATCCCTCCAGTGCAGAGAAAATCGGCCAGTTTTCTCTGCCTGCAGTCCGCATGCCGTGGGACCCCTTGGGTTCTAACCTGTTGCCTAGATTTATGCAGCGGACTGCCTTTCTCCCAAAGTGATAAACCGGCGACCATCATGGACCGGTTTTCCCGGTAATCCGTATTTGGCAGGTTGGTTTCACTGGCCTGAGACCGTCTGTCTTTCCCCTTTCC
oligo_+FCQwpcVYGFmhMlXjaYM6A	CTAATATCTCT	5	3.07405	GTTCTAGACGGCTAGATGCGGTCTCACAATCCGGGAAACCGGACCAGGAAAAAACTTGCAGGCCATACTAATATCTCTTATTATCCCTCCAGTGCAGAGAAAATCGGCCAGTTTTCTCTGCCTGCAGTCCGCATGCCGTGGGACCCCTTGGGTTCTAACCTGTTGCCTAGATTTATGCAGCGGACTGCCTTTCTCCCAAAGTGATAAACCGGCTAATATCATGGACCGGTTTTCCCGGTAATCCGTATTTGAGAGGTTGGTTTCACTGGCCTGAGACCGTCTGTCTTTCCCCTTTCC
oligo_3k1vk76w0bWI4el3e4fyxw	CGGGTGTCTAA	6	3.07364	GTTCTAGACGGCTAGATGCGGTCTCACAATCCGGGAAACCGGACCAGGAAAAAACTTGCAGGCCATACGGGTGTCTAATATTATCCCTCCAGTGCAGAGAAAATCGGCCAGTTTTCTCTGCCTGCAGTCCGCATGCCGTGGGACCCCTTGGGTTCTAACCTGTTGCCTAGATTTATGCAGCGGACTGCCTTTCTCCCAAAGTGATAAACCGGCGGGTGTCATGGACCGGTTTTCCCGGTAATCCGTATTTGTTAGGTTGGTTTCACTGGCCTGAGACCGTCTGTCTTTCCCCTTTCC
oligo_cF47Ghx53Ca03EnH5SJWiw	ATAGTATCTCG	2	3.07352	GTTCTAGACGGCTAGATGCGGTCTCACAATCCGGGAAACCGGACCAGGAAAAAACTTGCAGGCCATAATAGTATCTCGTATTATCCCTCCAGTGCAGAGAAAATCGGCCAGTTTTCTCTGCCTGCAGTCCGCATGCCGTGGGACCCCTTGGGTTCTAACCTGTTGCCTAGATTTATGCAGCGGACTGCCTTTCTCCCAAAGTGATAAACCGGATAGTATCATGGACCGGTTTTCCCGGTAATCCGTATTTGCGAGGTTGGTTTCACTGGCCTGAGACCGTCTGTCTTTCCCCTTTCC
oligo_BQTrEzdnME1+fd7YD1J8zQ	CGCTCCTCTAG	7	3.07237	GTTCTAGACGGCTAGATGCGGTCTCACAATCCGGGAAACCGGACCAGGAAAAAACTTGCAGGCCATACGCTCCTCTAGTATTATCCCTCCAGTGCAGAGAAAATCGGCCAGTTTTCTCTGCCTGCAGTCCGCATGCCGTGGGACCCCTTGGGTTCTAACCTGTTGCCTAGATTTATGCAGCGGACTGCCTTTCTCCCAAAGTGATAAACCGGCGCTCCTCATGGACCGGTTTTCCCGGTAATCCGTATTTGCTAGGTTGGTTTCACTGGCCTGAGACCGTCTGTCTTTCCCCTTTCC
oligo_7McRZR44SG/SV/aBG3Kvhw	CAAGTATCTCT	4	3.07221	GTTCTAGACGGCTAGATGCGGTCTCACAATCCGGGAAACCGGACCAGGAAAAAACTTGCAGGCCATACAAGTATCTCTTATTATCCCTCCAGTGCAGAGAAAATCGGCCAGTTTTCTCTGCCTGCAGTCCGCATGCCGTGGGACCCCTTGGGTTCTAACCTGTTGCCTAGATTTATGCAGCGGACTGCCTTTCTCCCAAAGTGATAAACCGGCAAGTATCATGGACCGGTTTTCCCGGTAATCCGTATTTGAGAGGTTGGTTTCACTGGCCTGAGACCGTCTGTCTTTCCCCTTTCC
oligo_K2Y1Qjf4LbeA4TmiMNst7w	CACACCTCTGC	8	3.07083	GTTCTAGACGGCTAGATGCGGTCTCACAATCCGGGAAACCGGACCAGGAAAAAACTTGCAGGCCATACACACCTCTGCTATTATCCCTCCAGTGCAGAGAAAATCGGCCAGTTTTCTCTGCCTGCAGTCCGCATGCCGTGGGACCCCTTGGGTTCTAACCTGTTGCCTAGATTTATGCAGCGGACTGCCTTTCTCCCAAAGTGATAAACCGGCACACCTCATGGACCGGTTTTCCCGGTAATCCGTATTTGGCAGGTTGGTTTCACTGGCCTGAGACCGTCTGTCTTTCCCCTTTCC
oligo_1r/KSjMnioJXA/tX/oijCw	AGTGTCTCTTG	3	3.06863	GTTCTAGACGGCTAGATGCGGTCTCACAATCCGGGAAACCGGACCAGGAAAAAACTTGCAGGCCATAAGTGTCTCTTGTATTATCCCTCCAGTGCAGAGAAAATCGGCCAGTTTTCTCTGCCTGCAGTCCGCATGCCGTGGGACCCCTTGGGTTCTAACCTGTTGCCTAGATTTATGCAGCGGACTGCCTTTCTCCCAAAGTGATAAACCGGAGTGTCTCATGGACCGGTTTTCCCGGTAATCCGTATTTGCAAGGTTGGTTTCACTGGCCTGAGACCGTCTGTCTTTCCCCTTTCC
oligo_i79C8zO6DgoMo+gXi+cMXA	ATGGTATCTTG	2	3.06647	GTTCTAGACGGCTAGATGCGGTCTCACAATCCGGGAAACCGGACCAGGAAAAAACTTGCAGGCCATAATGGTATCTTGTATTATCCCTCCAGTGCAGAGAAAATCGGCCAGTTTTCTCTGCCTGCAGTCCGCATGCCGTGGGACCCCTTGGGTTCTAACCTGTTGCCTAGATTTATGCAGCGGACTGCCTTTCTCCCAAAGTGATAAACCGGATGGTATCATGGACCGGTTTTCCCGGTAATCCGTATTTGCAAGGTTGGTTTCACTGGCCTGAGACCGTCTGTCTTTCCCCTTTCC
oligo_XLfOze0FatKTw6VLy0RUfQ	TAGGATACTTG	6	3.06366	GTTCTAGACGGCTAGATGCGGTCTCACAATCCGGGAAACCGGACCAGGAAAAAACTTGCAGGCCATATAGGATACTTGTATTATCCCTCCAGTGCAGAGAAAATCGGCCAGTTTTCTCTGCCTGCAGTCCGCATGCCGTGGGACCCCTTGGGTTCTAACCTGTTGCCTAGATTTATGCAGCGGACTGCCTTTCTCCCAAAGTGATAAACCGGTAGGATACATGGACCGGTTTTCCCGGTAATCCGTATTTGCAAGGTTGGTTTCACTGGCCTGAGACCGTCTGTCTTTCCCCTTTCC
oligo_5nhNb2/aZpzq9zQn6t4V8A	CAGACATCTCT	7	3.06173	GTTCTAGACGGCTAGATGCGGTCTCACAATCCGGGAAACCGGACCAGGAAAAAACTTGCAGGCCATACAGACATCTCTTATTATCCCTCCAGTGCAGAGAAAATCGGCCAGTTTTCTCTGCCTGCAGTCCGCATGCCGTGGGACCCCTTGGGTTCTAACCTGTTGCCTAGATTTATGCAGCGGACTGCCTTTCTCCCAAAGTGATAAACCGGCAGACATCATGGACCGGTTTTCCCGGTAATCCGTATTTGAGAGGTTGGTTTCACTGGCCTGAGACCGTCTGTCTTTCCCCTTTCC
oligo_2HKaRKi0kMFN/JgnbvnhvQ	CGGGGCGCTGC	8	3.06131	GTTCTAGACGGCTAGATGCGGTCTCACAATCCGGGAAACCGGACCAGGAAAAAACTTGCAGGCCATACGGGGCGCTGCTATTATCCCTCCAGTGCAGAGAAAATCGGCCAGTTTTCTCTGCCTGCAGTCCGCATGCCGTGGGACCCCTTGGGTTCTAACCTGTTGCCTAGATTTATGCAGCGGACTGCCTTTCTCCCAAAGTGATAAACCGGCGGGGCGCATGGACCGGTTTTCCCGGTAATCCGTATTTGGCAGGTTGGTTTCACTGGCCTGAGACCGTCTGTCTTTCCCCTTTCC
oligo_EhDbvAM5X3QoJJMFbjpjJg	AGGATGTCTTG	4	3.05935	GTTCTAGACGGCTAGATGCGGTCTCACAATCCGGGAAACCGGACCAGGAAAAAACTTGCAGGCCATAAGGATGTCTTGTATTATCCCTCCAGTGCAGAGAAAATCGGCCAGTTTTCTCTGCCTGCAGTCCGCATGCCGTGGGACCCCTTGGGTTCTAACCTGTTGCCTAGATTTATGCAGCGGACTGCCTTTCTCCCAAAGTGATAAACCGGAGGATGTCATGGACCGGTTTTCCCGGTAATCCGTATTTGCAAGGTTGGTTTCACTGGCCTGAGACCGTCTGTCTTTCCCCTTTCC
oligo_WTYaHJrMyqnyRDBbTnvURA	ATAGTAGCTGT	4	3.0566	GTTCTAGACGGCTAGATGCGGTCTCACAATCCGGGAAACCGGACCAGGAAAAAACTTGCAGGCCATAATAGTAGCTGTTATTATCCCTCCAGTGCAGAGAAAATCGGCCAGTTTTCTCTGCCTGCAGTCCGCATGCCGTGGGACCCCTTGGGTTCTAACCTGTTGCCTAGATTTATGCAGCGGACTGCCTTTCTCCCAAAGTGATAAACCGGATAGTAGCATGGACCGGTTTTCCCGGTAATCCGTATTTGACAGGTTGGTTTCACTGGCCTGAGACCGTCTGTCTTTCCCCTTTCC
oligo_b9oTpSMqVL00GvUeYiv4Ww	ATGTACGCTGC	8	3.05616	GTTCTAGACGGCTAGATGCGGTCTCACAATCCGGGAAACCGGACCAGGAAAAAACTTGCAGGCCATAATGTACGCTGCTATTATCCCTCCAGTGCAGAGAAAATCGGCCAGTTTTCTCTGCCTGCAGTCCGCATGCCGTGGGACCCCTTGGGTTCTAACCTGTTGCCTAGATTTATGCAGCGGACTGCCTTTCTCCCAAAGTGATAAACCGGATGTACGCATGGACCGGTTTTCCCGGTAATCCGTATTTGGCAGGTTGGTTTCACTGGCCTGAGACCGTCTGTCTTTCCCCTTTCC
oligo_ZPxyB989HqedtOandrLQSQ	ATGATAACTGG	5	3.05613	GTTCTAGACGGCTAGATGCGGTCTCACAATCCGGGAAACCGGACCAGGAAAAAACTTGCAGGCCATAATGATAACTGGTATTATCCCTCCAGTGCAGAGAAAATCGGCCAGTTTTCTCTGCCTGCAGTCCGCATGCCGTGGGACCCCTTGGGTTCTAACCTGTTGCCTAGATTTATGCAGCGGACTGCCTTTCTCCCAAAGTGATAAACCGGATGATAACATGGACCGGTTTTCCCGGTAATCCGTATTTGCCAGGTTGGTTTCACTGGCCTGAGACCGTCTGTCTTTCCCCTTTCC
oligo_N6HFrzX+Eiy5IQdAE4zPqg	CGGACGTCTAG	7	3.05607	GTTCTAGACGGCTAGATGCGGTCTCACAATCCGGGAAACCGGACCAGGAAAAAACTTGCAGGCCATACGGACGTCTAGTATTATCCCTCCAGTGCAGAGAAAATCGGCCAGTTTTCTCTGCCTGCAGTCCGCATGCCGTGGGACCCCTTGGGTTCTAACCTGTTGCCTAGATTTATGCAGCGGACTGCCTTTCTCCCAAAGTGATAAACCGGCGGACGTCATGGACCGGTTTTCCCGGTAATCCGTATTTGCTAGGTTGGTTTCACTGGCCTGAGACCGTCTGTCTTTCCCCTTTCC
oligo_KlVyvVx5I3zaVctZ2O7Vpw	GAAGATTCTAC	6	3.05342	GTTCTAGACGGCTAGATGCGGTCTCACAATCCGGGAAACCGGACCAGGAAAAAACTTGCAGGCCATAGAAGATTCTACTATTATCCCTCCAGTGCAGAGAAAATCGGCCAGTTTTCTCTGCCTGCAGTCCGCATGCCGTGGGACCCCTTGGGTTCTAACCTGTTGCCTAGATTTATGCAGCGGACTGCCTTTCTCCCAAAGTGATAAACCGGGAAGATTCATGGACCGGTTTTCCCGGTAATCCGTATTTGGTAGGTTGGTTTCACTGGCCTGAGACCGTCTGTCTTTCCCCTTTCC
oligo_E+aFPqhRv2USG2V1O2hT+w	ATCGAGTCTTA	5	3.05305	GTTCTAGACGGCTAGATGCGGTCTCACAATCCGGGAAACCGGACCAGGAAAAAACTTGCAGGCCATAATCGAGTCTTATATTATCCCTCCAGTGCAGAGAAAATCGGCCAGTTTTCTCTGCCTGCAGTCCGCATGCCGTGGGACCCCTTGGGTTCTAACCTGTTGCCTAGATTTATGCAGCGGACTGCCTTTCTCCCAAAGTGATAAACCGGATCGAGTCATGGACCGGTTTTCCCGGTAATCCGTATTTGTAAGGTTGGTTTCACTGGCCTGAGACCGTCTGTCTTTCCCCTTTCC
oligo_xfNksCz41n2CU2PaCW9OWA	AACGTCTCTGA	5	3.04508	GTTCTAGACGGCTAGATGCGGTCTCACAATCCGGGAAACCGGACCAGGAAAAAACTTGCAGGCCATAAACGTCTCTGATATTATCCCTCCAGTGCAGAGAAAATCGGCCAGTTTTCTCTGCCTGCAGTCCGCATGCCGTGGGACCCCTTGGGTTCTAACCTGTTGCCTAGATTTATGCAGCGGACTGCCTTTCTCCCAAAGTGATAAACCGGAACGTCTCATGGACCGGTTTTCCCGGTAATCCGTATTTGTCAGGTTGGTTTCACTGGCCTGAGACCGTCTGTCTTTCCCCTTTCC
oligo_JdVrvRd3YFaqDyl+/5gSlQ	ATGTAGGCTGT	8	3.04295	GTTCTAGACGGCTAGATGCGGTCTCACAATCCGGGAAACCGGACCAGGAAAAAACTTGCAGGCCATAATGTAGGCTGTTATTATCCCTCCAGTGCAGAGAAAATCGGCCAGTTTTCTCTGCCTGCAGTCCGCATGCCGTGGGACCCCTTGGGTTCTAACCTGTTGCCTAGATTTATGCAGCGGACTGCCTTTCTCCCAAAGTGATAAACCGGATGTAGGCATGGACCGGTTTTCCCGGTAATCCGTATTTGACAGGTTGGTTTCACTGGCCTGAGACCGTCTGTCTTTCCCCTTTCC
oligo_1i7h6aAyxwjDP3xdxQi5RQ	ACACCGTCTGG	4	3.04222	GTTCTAGACGGCTAGATGCGGTCTCACAATCCGGGAAACCGGACCAGGAAAAAACTTGCAGGCCATAACACCGTCTGGTATTATCCCTCCAGTGCAGAGAAAATCGGCCAGTTTTCTCTGCCTGCAGTCCGCATGCCGTGGGACCCCTTGGGTTCTAACCTGTTGCCTAGATTTATGCAGCGGACTGCCTTTCTCCCAAAGTGATAAACCGGACACCGTCATGGACCGGTTTTCCCGGTAATCCGTATTTGCCAGGTTGGTTTCACTGGCCTGAGACCGTCTGTCTTTCCCCTTTCC
oligo_xqGwM/CcUUtPp40Yi+QZxA	ACAATGTCTCG	3	3.04203	GTTCTAGACGGCTAGATGCGGTCTCACAATCCGGGAAACCGGACCAGGAAAAAACTTGCAGGCCATAACAATGTCTCGTATTATCCCTCCAGTGCAGAGAAAATCGGCCAGTTTTCTCTGCCTGCAGTCCGCATGCCGTGGGACCCCTTGGGTTCTAACCTGTTGCCTAGATTTATGCAGCGGACTGCCTTTCTCCCAAAGTGATAAACCGGACAATGTCATGGACCGGTTTTCCCGGTAATCCGTATTTGCGAGGTTGGTTTCACTGGCCTGAGACCGTCTGTCTTTCCCCTTTCC
oligo_owS+c3MB/1G2t2lQHm5c5w	ACAGTATCTTT	1	3.0411	GTTCTAGACGGCTAGATGCGGTCTCACAATCCGGGAAACCGGACCAGGAAAAAACTTGCAGGCCATAACAGTATCTTTTATTATCCCTCCAGTGCAGAGAAAATCGGCCAGTTTTCTCTGCCTGCAGTCCGCATGCCGTGGGACCCCTTGGGTTCTAACCTGTTGCCTAGATTTATGCAGCGGACTGCCTTTCTCCCAAAGTGATAAACCGGACAGTATCATGGACCGGTTTTCCCGGTAATCCGTATTTGAAAGGTTGGTTTCACTGGCCTGAGACCGTCTGTCTTTCCCCTTTCC
oligo_Jbiosi8JiA90b90Sy9VV4Q	GGACAGTCTGA	7	3.0407	GTTCTAGACGGCTAGATGCGGTCTCACAATCCGGGAAACCGGACCAGGAAAAAACTTGCAGGCCATAGGACAGTCTGATATTATCCCTCCAGTGCAGAGAAAATCGGCCAGTTTTCTCTGCCTGCAGTCCGCATGCCGTGGGACCCCTTGGGTTCTAACCTGTTGCCTAGATTTATGCAGCGGACTGCCTTTCTCCCAAAGTGATAAACCGGGGACAGTCATGGACCGGTTTTCCCGGTAATCCGTATTTGTCAGGTTGGTTTCACTGGCCTGAGACCGTCTGTCTTTCCCCTTTCC
oligo_PboGSg0unuPaBh06rpWiAg	GGGTAATCTAT	7	3.03866	GTTCTAGACGGCTAGATGCGGTCTCACAATCCGGGAAACCGGACCAGGAAAAAACTTGCAGGCCATAGGGTAATCTATTATTATCCCTCCAGTGCAGAGAAAATCGGCCAGTTTTCTCTGCCTGCAGTCCGCATGCCGTGGGACCCCTTGGGTTCTAACCTGTTGCCTAGATTTATGCAGCGGACTGCCTTTCTCCCAAAGTGATAAACCGGGGGTAATCATGGACCGGTTTTCCCGGTAATCCGTATTTGATAGGTTGGTTTCACTGGCCTGAGACCGTCTGTCTTTCCCCTTTCC
oligo_ijaWO6+Lu7Vrxso2QSqrNA	CTAGCATCTGT	5	3.03526	GTTCTAGACGGCTAGATGCGGTCTCACAATCCGGGAAACCGGACCAGGAAAAAACTTGCAGGCCATACTAGCATCTGTTATTATCCCTCCAGTGCAGAGAAAATCGGCCAGTTTTCTCTGCCTGCAGTCCGCATGCCGTGGGACCCCTTGGGTTCTAACCTGTTGCCTAGATTTATGCAGCGGACTGCCTTTCTCCCAAAGTGATAAACCGGCTAGCATCATGGACCGGTTTTCCCGGTAATCCGTATTTGACAGGTTGGTTTCACTGGCCTGAGACCGTCTGTCTTTCCCCTTTCC
oligo_BOLWx2XliLNOyaGGYugOZQ	GCAGACTCTAA	5	3.03314	GTTCTAGACGGCTAGATGCGGTCTCACAATCCGGGAAACCGGACCAGGAAAAAACTTGCAGGCCATAGCAGACTCTAATATTATCCCTCCAGTGCAGAGAAAATCGGCCAGTTTTCTCTGCCTGCAGTCCGCATGCCGTGGGACCCCTTGGGTTCTAACCTGTTGCCTAGATTTATGCAGCGGACTGCCTTTCTCCCAAAGTGATAAACCGGGCAGACTCATGGACCGGTTTTCCCGGTAATCCGTATTTGTTAGGTTGGTTTCACTGGCCTGAGACCGTCTGTCTTTCCCCTTTCC
oligo_4o4BQ/12VKox+JHDhpGWOg	AGATAGACTGG	6	3.03181	GTTCTAGACGGCTAGATGCGGTCTCACAATCCGGGAAACCGGACCAGGAAAAAACTTGCAGGCCATAAGATAGACTGGTATTATCCCTCCAGTGCAGAGAAAATCGGCCAGTTTTCTCTGCCTGCAGTCCGCATGCCGTGGGACCCCTTGGGTTCTAACCTGTTGCCTAGATTTATGCAGCGGACTGCCTTTCTCCCAAAGTGATAAACCGGAGATAGACATGGACCGGTTTTCCCGGTAATCCGTATTTGCCAGGTTGGTTTCACTGGCCTGAGACCGTCTGTCTTTCCCCTTTCC
oligo_CGWeoxAJSjK68uEomkl24g	ACAGTATCTCA	2	3.03103	GTTCTAGACGGCTAGATGCGGTCTCACAATCCGGGAAACCGGACCAGGAAAAAACTTGCAGGCCATAACAGTATCTCATATTATCCCTCCAGTGCAGAGAAAATCGGCCAGTTTTCTCTGCCTGCAGTCCGCATGCCGTGGGACCCCTTGGGTTCTAACCTGTTGCCTAGATTTATGCAGCGGACTGCCTTTCTCCCAAAGTGATAAACCGGACAGTATCATGGACCGGTTTTCCCGGTAATCCGTATTTGTGAGGTTGGTTTCACTGGCCTGAGACCGTCTGTCTTTCCCCTTTCC
oligo_OCmafb8Q2evHCV6U6VRoNw	CGGCACTCTTA	7	3.02787	GTTCTAGACGGCTAGATGCGGTCTCACAATCCGGGAAACCGGACCAGGAAAAAACTTGCAGGCCATACGGCACTCTTATATTATCCCTCCAGTGCAGAGAAAATCGGCCAGTTTTCTCTGCCTGCAGTCCGCATGCCGTGGGACCCCTTGGGTTCTAACCTGTTGCCTAGATTTATGCAGCGGACTGCCTTTCTCCCAAAGTGATAAACCGGCGGCACTCATGGACCGGTTTTCCCGGTAATCCGTATTTGTAAGGTTGGTTTCACTGGCCTGAGACCGTCTGTCTTTCCCCTTTCC
oligo_k2cMNoVHqiRhP+S6UhEnaw	TAAGTATCTGT	4	3.02728	GTTCTAGACGGCTAGATGCGGTCTCACAATCCGGGAAACCGGACCAGGAAAAAACTTGCAGGCCATATAAGTATCTGTTATTATCCCTCCAGTGCAGAGAAAATCGGCCAGTTTTCTCTGCCTGCAGTCCGCATGCCGTGGGACCCCTTGGGTTCTAACCTGTTGCCTAGATTTATGCAGCGGACTGCCTTTCTCCCAAAGTGATAAACCGGTAAGTATCATGGACCGGTTTTCCCGGTAATCCGTATTTGACAGGTTGGTTTCACTGGCCTGAGACCGTCTGTCTTTCCCCTTTCC
oligo_gG35tdtnVyjaDH2hCWfcdQ	CGGGACACTGA	8	3.02715	GTTCTAGACGGCTAGATGCGGTCTCACAATCCGGGAAACCGGACCAGGAAAAAACTTGCAGGCCATACGGGACACTGATATTATCCCTCCAGTGCAGAGAAAATCGGCCAGTTTTCTCTGCCTGCAGTCCGCATGCCGTGGGACCCCTTGGGTTCTAACCTGTTGCCTAGATTTATGCAGCGGACTGCCTTTCTCCCAAAGTGATAAACCGGCGGGACACATGGACCGGTTTTCCCGGTAATCCGTATTTGTCAGGTTGGTTTCACTGGCCTGAGACCGTCTGTCTTTCCCCTTTCC
oligo_oEn3efGz3aEeEej6uR6g2A	CGGAGATCTAG	6	3.02662	GTTCTAGACGGCTAGATGCGGTCTCACAATCCGGGAAACCGGACCAGGAAAAAACTTGCAGGCCATACGGAGATCTAGTATTATCCCTCCAGTGCAGAGAAAATCGGCCAGTTTTCTCTGCCTGCAGTCCGCATGCCGTGGGACCCCTTGGGTTCTAACCTGTTGCCTAGATTTATGCAGCGGACTGCCTTTCTCCCAAAGTGATAAACCGGCGGAGATCATGGACCGGTTTTCCCGGTAATCCGTATTTGCTAGGTTGGTTTCACTGGCCTGAGACCGTCTGTCTTTCCCCTTTCC
oligo_PQuHeJueEFGGBgkLG+o61A	CAATGCTCTGT	7	3.02617	GTTCTAGACGGCTAGATGCGGTCTCACAATCCGGGAAACCGGACCAGGAAAAAACTTGCAGGCCATACAATGCTCTGTTATTATCCCTCCAGTGCAGAGAAAATCGGCCAGTTTTCTCTGCCTGCAGTCCGCATGCCGTGGGACCCCTTGGGTTCTAACCTGTTGCCTAGATTTATGCAGCGGACTGCCTTTCTCCCAAAGTGATAAACCGGCAATGCTCATGGACCGGTTTTCCCGGTAATCCGTATTTGACAGGTTGGTTTCACTGGCCTGAGACCGTCTGTCTTTCCCCTTTCC
oligo_57/vjwjnxYS++RtWGtKYJQ	GTATCAGCTGA	7	3.02527	GTTCTAGACGGCTAGATGCGGTCTCACAATCCGGGAAACCGGACCAGGAAAAAACTTGCAGGCCATAGTATCAGCTGATATTATCCCTCCAGTGCAGAGAAAATCGGCCAGTTTTCTCTGCCTGCAGTCCGCATGCCGTGGGACCCCTTGGGTTCTAACCTGTTGCCTAGATTTATGCAGCGGACTGCCTTTCTCCCAAAGTGATAAACCGGGTATCAGCATGGACCGGTTTTCCCGGTAATCCGTATTTGTCAGGTTGGTTTCACTGGCCTGAGACCGTCTGTCTTTCCCCTTTCC
oligo_Bp1FUFVYtEfzbpb7M1KX0w	GTAGATTCTAA	6	3.02401	GTTCTAGACGGCTAGATGCGGTCTCACAATCCGGGAAACCGGACCAGGAAAAAACTTGCAGGCCATAGTAGATTCTAATATTATCCCTCCAGTGCAGAGAAAATCGGCCAGTTTTCTCTGCCTGCAGTCCGCATGCCGTGGGACCCCTTGGGTTCTAACCTGTTGCCTAGATTTATGCAGCGGACTGCCTTTCTCCCAAAGTGATAAACCGGGTAGATTCATGGACCGGTTTTCCCGGTAATCCGTATTTGTTAGGTTGGTTTCACTGGCCTGAGACCGTCTGTCTTTCCCCTTTCC
oligo_stySV5XCV4aWoNpW59ntqQ	GTTAGAGCTTG	6	3.02337	GTTCTAGACGGCTAGATGCGGTCTCACAATCCGGGAAACCGGACCAGGAAAAAACTTGCAGGCCATAGTTAGAGCTTGTATTATCCCTCCAGTGCAGAGAAAATCGGCCAGTTTTCTCTGCCTGCAGTCCGCATGCCGTGGGACCCCTTGGGTTCTAACCTGTTGCCTAGATTTATGCAGCGGACTGCCTTTCTCCCAAAGTGATAAACCGGGTTAGAGCATGGACCGGTTTTCCCGGTAATCCGTATTTGCAAGGTTGGTTTCACTGGCCTGAGACCGTCTGTCTTTCCCCTTTCC
oligo_YD8WLEToDTsHkGSUqDNYTw	CGGCCCTCTTG	6	3.02261	GTTCTAGACGGCTAGATGCGGTCTCACAATCCGGGAAACCGGACCAGGAAAAAACTTGCAGGCCATACGGCCCTCTTGTATTATCCCTCCAGTGCAGAGAAAATCGGCCAGTTTTCTCTGCCTGCAGTCCGCATGCCGTGGGACCCCTTGGGTTCTAACCTGTTGCCTAGATTTATGCAGCGGACTGCCTTTCTCCCAAAGTGATAAACCGGCGGCCCTCATGGACCGGTTTTCCCGGTAATCCGTATTTGCAAGGTTGGTTTCACTGGCCTGAGACCGTCTGTCTTTCCCCTTTCC
oligo_IqUZVWeNBbLiZkSeWDN4IQ	CAGGGGTCTTT	6	3.02204	GTTCTAGACGGCTAGATGCGGTCTCACAATCCGGGAAACCGGACCAGGAAAAAACTTGCAGGCCATACAGGGGTCTTTTATTATCCCTCCAGTGCAGAGAAAATCGGCCAGTTTTCTCTGCCTGCAGTCCGCATGCCGTGGGACCCCTTGGGTTCTAACCTGTTGCCTAGATTTATGCAGCGGACTGCCTTTCTCCCAAAGTGATAAACCGGCAGGGGTCATGGACCGGTTTTCCCGGTAATCCGTATTTGAAAGGTTGGTTTCACTGGCCTGAGACCGTCTGTCTTTCCCCTTTCC
oligo_qMaWRxup3Oz0AaS6mDSHOA	CTATATACTGT	8	3.01782	GTTCTAGACGGCTAGATGCGGTCTCACAATCCGGGAAACCGGACCAGGAAAAAACTTGCAGGCCATACTATATACTGTTATTATCCCTCCAGTGCAGAGAAAATCGGCCAGTTTTCTCTGCCTGCAGTCCGCATGCCGTGGGACCCCTTGGGTTCTAACCTGTTGCCTAGATTTATGCAGCGGACTGCCTTTCTCCCAAAGTGATAAACCGGCTATATACATGGACCGGTTTTCCCGGTAATCCGTATTTGACAGGTTGGTTTCACTGGCCTGAGACCGTCTGTCTTTCCCCTTTCC
oligo_i24hw8poakEKtH584IpLZQ	TAGTGATCTTG	5	3.01735	GTTCTAGACGGCTAGATGCGGTCTCACAATCCGGGAAACCGGACCAGGAAAAAACTTGCAGGCCATATAGTGATCTTGTATTATCCCTCCAGTGCAGAGAAAATCGGCCAGTTTTCTCTGCCTGCAGTCCGCATGCCGTGGGACCCCTTGGGTTCTAACCTGTTGCCTAGATTTATGCAGCGGACTGCCTTTCTCCCAAAGTGATAAACCGGTAGTGATCATGGACCGGTTTTCCCGGTAATCCGTATTTGCAAGGTTGGTTTCACTGGCCTGAGACCGTCTGTCTTTCCCCTTTCC
oligo_ZcmGEpmu3CO1EC8Zf5GgmQ	CGTGACTCTTA	6	3.01615	GTTCTAGACGGCTAGATGCGGTCTCACAATCCGGGAAACCGGACCAGGAAAAAACTTGCAGGCCATACGTGACTCTTATATTATCCCTCCAGTGCAGAGAAAATCGGCCAGTTTTCTCTGCCTGCAGTCCGCATGCCGTGGGACCCCTTGGGTTCTAACCTGTTGCCTAGATTTATGCAGCGGACTGCCTTTCTCCCAAAGTGATAAACCGGCGTGACTCATGGACCGGTTTTCCCGGTAATCCGTATTTGTAAGGTTGGTTTCACTGGCCTGAGACCGTCTGTCTTTCCCCTTTCC
oligo_aKk2bV8d46g+MUqLFfzmsQ	TTAGTCTCTGT	5	3.01613	GTTCTAGACGGCTAGATGCGGTCTCACAATCCGGGAAACCGGACCAGGAAAAAACTTGCAGGCCATATTAGTCTCTGTTATTATCCCTCCAGTGCAGAGAAAATCGGCCAGTTTTCTCTGCCTGCAGTCCGCATGCCGTGGGACCCCTTGGGTTCTAACCTGTTGCCTAGATTTATGCAGCGGACTGCCTTTCTCCCAAAGTGATAAACCGGTTAGTCTCATGGACCGGTTTTCCCGGTAATCCGTATTTGACAGGTTGGTTTCACTGGCCTGAGACCGTCTGTCTTTCCCCTTTCC
oligo_sXElxzK0jXcLf0sEo5V3FA	CGATGTGCTGC	8	3.01515	GTTCTAGACGGCTAGATGCGGTCTCACAATCCGGGAAACCGGACCAGGAAAAAACTTGCAGGCCATACGATGTGCTGCTATTATCCCTCCAGTGCAGAGAAAATCGGCCAGTTTTCTCTGCCTGCAGTCCGCATGCCGTGGGACCCCTTGGGTTCTAACCTGTTGCCTAGATTTATGCAGCGGACTGCCTTTCTCCCAAAGTGATAAACCGGCGATGTGCATGGACCGGTTTTCCCGGTAATCCGTATTTGGCAGGTTGGTTTCACTGGCCTGAGACCGTCTGTCTTTCCCCTTTCC
oligo_mV+MRNy2aFwYD/xjQNneKA	TCGGACTCTAA	6	3.01479	GTTCTAGACGGCTAGATGCGGTCTCACAATCCGGGAAACCGGACCAGGAAAAAACTTGCAGGCCATATCGGACTCTAATATTATCCCTCCAGTGCAGAGAAAATCGGCCAGTTTTCTCTGCCTGCAGTCCGCATGCCGTGGGACCCCTTGGGTTCTAACCTGTTGCCTAGATTTATGCAGCGGACTGCCTTTCTCCCAAAGTGATAAACCGGTCGGACTCATGGACCGGTTTTCCCGGTAATCCGTATTTGTTAGGTTGGTTTCACTGGCCTGAGACCGTCTGTCTTTCCCCTTTCC
oligo_sOpX9SQA5ygDPwbn6RnhDQ	AACCACTCTGG	6	3.01419	GTTCTAGACGGCTAGATGCGGTCTCACAATCCGGGAAACCGGACCAGGAAAAAACTTGCAGGCCATAAACCACTCTGGTATTATCCCTCCAGTGCAGAGAAAATCGGCCAGTTTTCTCTGCCTGCAGTCCGCATGCCGTGGGACCCCTTGGGTTCTAACCTGTTGCCTAGATTTATGCAGCGGACTGCCTTTCTCCCAAAGTGATAAACCGGAACCACTCATGGACCGGTTTTCCCGGTAATCCGTATTTGCCAGGTTGGTTTCACTGGCCTGAGACCGTCTGTCTTTCCCCTTTCC
oligo_zlwHLiSicVvy2dbWSgYbTQ	AGACATGCTGG	6	3.01319	GTTCTAGACGGCTAGATGCGGTCTCACAATCCGGGAAACCGGACCAGGAAAAAACTTGCAGGCCATAAGACATGCTGGTATTATCCCTCCAGTGCAGAGAAAATCGGCCAGTTTTCTCTGCCTGCAGTCCGCATGCCGTGGGACCCCTTGGGTTCTAACCTGTTGCCTAGATTTATGCAGCGGACTGCCTTTCTCCCAAAGTGATAAACCGGAGACATGCATGGACCGGTTTTCCCGGTAATCCGTATTTGCCAGGTTGGTTTCACTGGCCTGAGACCGTCTGTCTTTCCCCTTTCC
oligo_6xJkrFBFxKfG+rmQ3b77rg	CAATGATCTTT	5	3.01018	GTTCTAGACGGCTAGATGCGGTCTCACAATCCGGGAAACCGGACCAGGAAAAAACTTGCAGGCCATACAATGATCTTTTATTATCCCTCCAGTGCAGAGAAAATCGGCCAGTTTTCTCTGCCTGCAGTCCGCATGCCGTGGGACCCCTTGGGTTCTAACCTGTTGCCTAGATTTATGCAGCGGACTGCCTTTCTCCCAAAGTGATAAACCGGCAATGATCATGGACCGGTTTTCCCGGTAATCCGTATTTGAAAGGTTGGTTTCACTGGCCTGAGACCGTCTGTCTTTCCCCTTTCC
oligo_jr7BtkO1+omWOUZvqUVKmg	CGGGTCACTGA	7	3.0101	GTTCTAGACGGCTAGATGCGGTCTCACAATCCGGGAAACCGGACCAGGAAAAAACTTGCAGGCCATACGGGTCACTGATATTATCCCTCCAGTGCAGAGAAAATCGGCCAGTTTTCTCTGCCTGCAGTCCGCATGCCGTGGGACCCCTTGGGTTCTAACCTGTTGCCTAGATTTATGCAGCGGACTGCCTTTCTCCCAAAGTGATAAACCGGCGGGTCACATGGACCGGTTTTCCCGGTAATCCGTATTTGTCAGGTTGGTTTCACTGGCCTGAGACCGTCTGTCTTTCCCCTTTCC
oligo_6aeCAArtAbZgi8GnUleaRA	CGGGACTCTGG	6	3.00588	GTTCTAGACGGCTAGATGCGGTCTCACAATCCGGGAAACCGGACCAGGAAAAAACTTGCAGGCCATACGGGACTCTGGTATTATCCCTCCAGTGCAGAGAAAATCGGCCAGTTTTCTCTGCCTGCAGTCCGCATGCCGTGGGACCCCTTGGGTTCTAACCTGTTGCCTAGATTTATGCAGCGGACTGCCTTTCTCCCAAAGTGATAAACCGGCGGGACTCATGGACCGGTTTTCCCGGTAATCCGTATTTGCCAGGTTGGTTTCACTGGCCTGAGACCGTCTGTCTTTCCCCTTTCC
oligo_Hgk98y/O2n9jOgjltVtdGw	ATGTGGGCTGC	8	3.00575	GTTCTAGACGGCTAGATGCGGTCTCACAATCCGGGAAACCGGACCAGGAAAAAACTTGCAGGCCATAATGTGGGCTGCTATTATCCCTCCAGTGCAGAGAAAATCGGCCAGTTTTCTCTGCCTGCAGTCCGCATGCCGTGGGACCCCTTGGGTTCTAACCTGTTGCCTAGATTTATGCAGCGGACTGCCTTTCTCCCAAAGTGATAAACCGGATGTGGGCATGGACCGGTTTTCCCGGTAATCCGTATTTGGCAGGTTGGTTTCACTGGCCTGAGACCGTCTGTCTTTCCCCTTTCC
oligo_vMgp0fMMsL5v8wO2gfP+JQ	GGGTGTGCTGC	9	3.00451	GTTCTAGACGGCTAGATGCGGTCTCACAATCCGGGAAACCGGACCAGGAAAAAACTTGCAGGCCATAGGGTGTGCTGCTATTATCCCTCCAGTGCAGAGAAAATCGGCCAGTTTTCTCTGCCTGCAGTCCGCATGCCGTGGGACCCCTTGGGTTCTAACCTGTTGCCTAGATTTATGCAGCGGACTGCCTTTCTCCCAAAGTGATAAACCGGGGGTGTGCATGGACCGGTTTTCCCGGTAATCCGTATTTGGCAGGTTGGTTTCACTGGCCTGAGACCGTCTGTCTTTCCCCTTTCC
oligo_gmxk2Q3Py8PgaakaD3yJwA	GGATGCTCTAG	6	3.00148	GTTCTAGACGGCTAGATGCGGTCTCACAATCCGGGAAACCGGACCAGGAAAAAACTTGCAGGCCATAGGATGCTCTAGTATTATCCCTCCAGTGCAGAGAAAATCGGCCAGTTTTCTCTGCCTGCAGTCCGCATGCCGTGGGACCCCTTGGGTTCTAACCTGTTGCCTAGATTTATGCAGCGGACTGCCTTTCTCCCAAAGTGATAAACCGGGGATGCTCATGGACCGGTTTTCCCGGTAATCCGTATTTGCTAGGTTGGTTTCACTGGCCTGAGACCGTCTGTCTTTCCCCTTTCC
oligo_ewZve+PLQ8NRVqsK/vy6XA	GTAGTCTCTCG	4	2.99896	GTTCTAGACGGCTAGATGCGGTCTCACAATCCGGGAAACCGGACCAGGAAAAAACTTGCAGGCCATAGTAGTCTCTCGTATTATCCCTCCAGTGCAGAGAAAATCGGCCAGTTTTCTCTGCCTGCAGTCCGCATGCCGTGGGACCCCTTGGGTTCTAACCTGTTGCCTAGATTTATGCAGCGGACTGCCTTTCTCCCAAAGTGATAAACCGGGTAGTCTCATGGACCGGTTTTCCCGGTAATCCGTATTTGCGAGGTTGGTTTCACTGGCCTGAGACCGTCTGTCTTTCCCCTTTCC
oligo_6YH7JfkdY2v1OUphDmTXeg	TCAGAGTCTCG	4	2.998	GTTCTAGACGGCTAGATGCGGTCTCACAATCCGGGAAACCGGACCAGGAAAAAACTTGCAGGCCATATCAGAGTCTCGTATTATCCCTCCAGTGCAGAGAAAATCGGCCAGTTTTCTCTGCCTGCAGTCCGCATGCCGTGGGACCCCTTGGGTTCTAACCTGTTGCCTAGATTTATGCAGCGGACTGCCTTTCTCCCAAAGTGATAAACCGGTCAGAGTCATGGACCGGTTTTCCCGGTAATCCGTATTTGCGAGGTTGGTTTCACTGGCCTGAGACCGTCTGTCTTTCCCCTTTCC
oligo_MNplTjeBisKHVR/VyizZHA	CGAGTATCTTG	2	2.99789	GTTCTAGACGGCTAGATGCGGTCTCACAATCCGGGAAACCGGACCAGGAAAAAACTTGCAGGCCATACGAGTATCTTGTATTATCCCTCCAGTGCAGAGAAAATCGGCCAGTTTTCTCTGCCTGCAGTCCGCATGCCGTGGGACCCCTTGGGTTCTAACCTGTTGCCTAGATTTATGCAGCGGACTGCCTTTCTCCCAAAGTGATAAACCGGCGAGTATCATGGACCGGTTTTCCCGGTAATCCGTATTTGCAAGGTTGGTTTCACTGGCCTGAGACCGTCTGTCTTTCCCCTTTCC
oligo_ROUWIuqjsAwBE06fdlL19g	GCGTATGCTTA	7	2.99465	GTTCTAGACGGCTAGATGCGGTCTCACAATCCGGGAAACCGGACCAGGAAAAAACTTGCAGGCCATAGCGTATGCTTATATTATCCCTCCAGTGCAGAGAAAATCGGCCAGTTTTCTCTGCCTGCAGTCCGCATGCCGTGGGACCCCTTGGGTTCTAACCTGTTGCCTAGATTTATGCAGCGGACTGCCTTTCTCCCAAAGTGATAAACCGGGCGTATGCATGGACCGGTTTTCCCGGTAATCCGTATTTGTAAGGTTGGTTTCACTGGCCTGAGACCGTCTGTCTTTCCCCTTTCC
oligo_lYM61eGciFbhnlIZEis96w	CATAGCGCTGA	9	2.994	GTTCTAGACGGCTAGATGCGGTCTCACAATCCGGGAAACCGGACCAGGAAAAAACTTGCAGGCCATACATAGCGCTGATATTATCCCTCCAGTGCAGAGAAAATCGGCCAGTTTTCTCTGCCTGCAGTCCGCATGCCGTGGGACCCCTTGGGTTCTAACCTGTTGCCTAGATTTATGCAGCGGACTGCCTTTCTCCCAAAGTGATAAACCGGCATAGCGCATGGACCGGTTTTCCCGGTAATCCGTATTTGTCAGGTTGGTTTCACTGGCCTGAGACCGTCTGTCTTTCCCCTTTCC
oligo_oN/iMHQG1a4t72Cw4tAwXA	CAAGTCACTGC	6	2.99365	GTTCTAGACGGCTAGATGCGGTCTCACAATCCGGGAAACCGGACCAGGAAAAAACTTGCAGGCCATACAAGTCACTGCTATTATCCCTCCAGTGCAGAGAAAATCGGCCAGTTTTCTCTGCCTGCAGTCCGCATGCCGTGGGACCCCTTGGGTTCTAACCTGTTGCCTAGATTTATGCAGCGGACTGCCTTTCTCCCAAAGTGATAAACCGGCAAGTCACATGGACCGGTTTTCCCGGTAATCCGTATTTGGCAGGTTGGTTTCACTGGCCTGAGACCGTCTGTCTTTCCCCTTTCC
oligo_U/5bkdjDwXgzh6tUgkpm6Q	AAGTGTGCTGA	8	2.98934	GTTCTAGACGGCTAGATGCGGTCTCACAATCCGGGAAACCGGACCAGGAAAAAACTTGCAGGCCATAAAGTGTGCTGATATTATCCCTCCAGTGCAGAGAAAATCGGCCAGTTTTCTCTGCCTGCAGTCCGCATGCCGTGGGACCCCTTGGGTTCTAACCTGTTGCCTAGATTTATGCAGCGGACTGCCTTTCTCCCAAAGTGATAAACCGGAAGTGTGCATGGACCGGTTTTCCCGGTAATCCGTATTTGTCAGGTTGGTTTCACTGGCCTGAGACCGTCTGTCTTTCCCCTTTCC
oligo_gqNm5KQ3jc2RGb6YXuCTKw	GTATGCTCTTA	6	2.98908	GTTCTAGACGGCTAGATGCGGTCTCACAATCCGGGAAACCGGACCAGGAAAAAACTTGCAGGCCATAGTATGCTCTTATATTATCCCTCCAGTGCAGAGAAAATCGGCCAGTTTTCTCTGCCTGCAGTCCGCATGCCGTGGGACCCCTTGGGTTCTAACCTGTTGCCTAGATTTATGCAGCGGACTGCCTTTCTCCCAAAGTGATAAACCGGGTATGCTCATGGACCGGTTTTCCCGGTAATCCGTATTTGTAAGGTTGGTTTCACTGGCCTGAGACCGTCTGTCTTTCCCCTTTCC
oligo_zVGSH50oacLxUeTMo/ZnEQ	CGATAATCTAG	5	2.98852	GTTCTAGACGGCTAGATGCGGTCTCACAATCCGGGAAACCGGACCAGGAAAAAACTTGCAGGCCATACGATAATCTAGTATTATCCCTCCAGTGCAGAGAAAATCGGCCAGTTTTCTCTGCCTGCAGTCCGCATGCCGTGGGACCCCTTGGGTTCTAACCTGTTGCCTAGATTTATGCAGCGGACTGCCTTTCTCCCAAAGTGATAAACCGGCGATAATCATGGACCGGTTTTCCCGGTAATCCGTATTTGCTAGGTTGGTTTCACTGGCCTGAGACCGTCTGTCTTTCCCCTTTCC
oligo_9NkiX03VSHwAODyStf08cA	CGAATATCTCG	4	2.98698	GTTCTAGACGGCTAGATGCGGTCTCACAATCCGGGAAACCGGACCAGGAAAAAACTTGCAGGCCATACGAATATCTCGTATTATCCCTCCAGTGCAGAGAAAATCGGCCAGTTTTCTCTGCCTGCAGTCCGCATGCCGTGGGACCCCTTGGGTTCTAACCTGTTGCCTAGATTTATGCAGCGGACTGCCTTTCTCCCAAAGTGATAAACCGGCGAATATCATGGACCGGTTTTCCCGGTAATCCGTATTTGCGAGGTTGGTTTCACTGGCCTGAGACCGTCTGTCTTTCCCCTTTCC
oligo_WN14vEKJS9aMnqMqLSkRng	ATATATGCTAG	6	2.98655	GTTCTAGACGGCTAGATGCGGTCTCACAATCCGGGAAACCGGACCAGGAAAAAACTTGCAGGCCATAATATATGCTAGTATTATCCCTCCAGTGCAGAGAAAATCGGCCAGTTTTCTCTGCCTGCAGTCCGCATGCCGTGGGACCCCTTGGGTTCTAACCTGTTGCCTAGATTTATGCAGCGGACTGCCTTTCTCCCAAAGTGATAAACCGGATATATGCATGGACCGGTTTTCCCGGTAATCCGTATTTGCTAGGTTGGTTTCACTGGCCTGAGACCGTCTGTCTTTCCCCTTTCC
oligo_4s7lmC5+plan3SoFtffatg	CGAGGATCTGT	5	2.98654	GTTCTAGACGGCTAGATGCGGTCTCACAATCCGGGAAACCGGACCAGGAAAAAACTTGCAGGCCATACGAGGATCTGTTATTATCCCTCCAGTGCAGAGAAAATCGGCCAGTTTTCTCTGCCTGCAGTCCGCATGCCGTGGGACCCCTTGGGTTCTAACCTGTTGCCTAGATTTATGCAGCGGACTGCCTTTCTCCCAAAGTGATAAACCGGCGAGGATCATGGACCGGTTTTCCCGGTAATCCGTATTTGACAGGTTGGTTTCACTGGCCTGAGACCGTCTGTCTTTCCCCTTTCC
oligo_Qjy0ipoNG8U89SMpY+Xtsg	CTGAACTCTCG	7	2.98605	GTTCTAGACGGCTAGATGCGGTCTCACAATCCGGGAAACCGGACCAGGAAAAAACTTGCAGGCCATACTGAACTCTCGTATTATCCCTCCAGTGCAGAGAAAATCGGCCAGTTTTCTCTGCCTGCAGTCCGCATGCCGTGGGACCCCTTGGGTTCTAACCTGTTGCCTAGATTTATGCAGCGGACTGCCTTTCTCCCAAAGTGATAAACCGGCTGAACTCATGGACCGGTTTTCCCGGTAATCCGTATTTGCGAGGTTGGTTTCACTGGCCTGAGACCGTCTGTCTTTCCCCTTTCC
oligo_0MB09UnVSFtWHt1w6P8mLg	ATGAGCACTGC	8	2.98489	GTTCTAGACGGCTAGATGCGGTCTCACAATCCGGGAAACCGGACCAGGAAAAAACTTGCAGGCCATAATGAGCACTGCTATTATCCCTCCAGTGCAGAGAAAATCGGCCAGTTTTCTCTGCCTGCAGTCCGCATGCCGTGGGACCCCTTGGGTTCTAACCTGTTGCCTAGATTTATGCAGCGGACTGCCTTTCTCCCAAAGTGATAAACCGGATGAGCACATGGACCGGTTTTCCCGGTAATCCGTATTTGGCAGGTTGGTTTCACTGGCCTGAGACCGTCTGTCTTTCCCCTTTCC
oligo_zSuyInlPQvyKL7+9oxKaQA	CGATGTTCTGA	7	2.98489	GTTCTAGACGGCTAGATGCGGTCTCACAATCCGGGAAACCGGACCAGGAAAAAACTTGCAGGCCATACGATGTTCTGATATTATCCCTCCAGTGCAGAGAAAATCGGCCAGTTTTCTCTGCCTGCAGTCCGCATGCCGTGGGACCCCTTGGGTTCTAACCTGTTGCCTAGATTTATGCAGCGGACTGCCTTTCTCCCAAAGTGATAAACCGGCGATGTTCATGGACCGGTTTTCCCGGTAATCCGTATTTGTCAGGTTGGTTTCACTGGCCTGAGACCGTCTGTCTTTCCCCTTTCC
oligo_WTwkvD4Bc2J2vbbpWlXshg	CACTCCTCTTG	6	2.98454	GTTCTAGACGGCTAGATGCGGTCTCACAATCCGGGAAACCGGACCAGGAAAAAACTTGCAGGCCATACACTCCTCTTGTATTATCCCTCCAGTGCAGAGAAAATCGGCCAGTTTTCTCTGCCTGCAGTCCGCATGCCGTGGGACCCCTTGGGTTCTAACCTGTTGCCTAGATTTATGCAGCGGACTGCCTTTCTCCCAAAGTGATAAACCGGCACTCCTCATGGACCGGTTTTCCCGGTAATCCGTATTTGCAAGGTTGGTTTCACTGGCCTGAGACCGTCTGTCTTTCCCCTTTCC
oligo_1loFZVT9uD+2hBQeM0Icfw	CGGACTACTGT	9	2.98452	GTTCTAGACGGCTAGATGCGGTCTCACAATCCGGGAAACCGGACCAGGAAAAAACTTGCAGGCCATACGGACTACTGTTATTATCCCTCCAGTGCAGAGAAAATCGGCCAGTTTTCTCTGCCTGCAGTCCGCATGCCGTGGGACCCCTTGGGTTCTAACCTGTTGCCTAGATTTATGCAGCGGACTGCCTTTCTCCCAAAGTGATAAACCGGCGGACTACATGGACCGGTTTTCCCGGTAATCCGTATTTGACAGGTTGGTTTCACTGGCCTGAGACCGTCTGTCTTTCCCCTTTCC
oligo_TOxfR/y8F9u9KI436Smo6Q	AGACAATCTCT	5	2.98442	GTTCTAGACGGCTAGATGCGGTCTCACAATCCGGGAAACCGGACCAGGAAAAAACTTGCAGGCCATAAGACAATCTCTTATTATCCCTCCAGTGCAGAGAAAATCGGCCAGTTTTCTCTGCCTGCAGTCCGCATGCCGTGGGACCCCTTGGGTTCTAACCTGTTGCCTAGATTTATGCAGCGGACTGCCTTTCTCCCAAAGTGATAAACCGGAGACAATCATGGACCGGTTTTCCCGGTAATCCGTATTTGAGAGGTTGGTTTCACTGGCCTGAGACCGTCTGTCTTTCCCCTTTCC
oligo_v/XLxsYxveX26CIFC2YNsg	AAACAGTCTAG	5	2.9844	GTTCTAGACGGCTAGATGCGGTCTCACAATCCGGGAAACCGGACCAGGAAAAAACTTGCAGGCCATAAAACAGTCTAGTATTATCCCTCCAGTGCAGAGAAAATCGGCCAGTTTTCTCTGCCTGCAGTCCGCATGCCGTGGGACCCCTTGGGTTCTAACCTGTTGCCTAGATTTATGCAGCGGACTGCCTTTCTCCCAAAGTGATAAACCGGAAACAGTCATGGACCGGTTTTCCCGGTAATCCGTATTTGCTAGGTTGGTTTCACTGGCCTGAGACCGTCTGTCTTTCCCCTTTCC
oligo_8JWmz1hdI7edRrluupJIjw	ATTGTGACTAG	5	2.98376	GTTCTAGACGGCTAGATGCGGTCTCACAATCCGGGAAACCGGACCAGGAAAAAACTTGCAGGCCATAATTGTGACTAGTATTATCCCTCCAGTGCAGAGAAAATCGGCCAGTTTTCTCTGCCTGCAGTCCGCATGCCGTGGGACCCCTTGGGTTCTAACCTGTTGCCTAGATTTATGCAGCGGACTGCCTTTCTCCCAAAGTGATAAACCGGATTGTGACATGGACCGGTTTTCCCGGTAATCCGTATTTGCTAGGTTGGTTTCACTGGCCTGAGACCGTCTGTCTTTCCCCTTTCC
oligo_hrOOi283YEDd806owBz6Pg	AGAGTATCTGG	2	2.98133	GTTCTAGACGGCTAGATGCGGTCTCACAATCCGGGAAACCGGACCAGGAAAAAACTTGCAGGCCATAAGAGTATCTGGTATTATCCCTCCAGTGCAGAGAAAATCGGCCAGTTTTCTCTGCCTGCAGTCCGCATGCCGTGGGACCCCTTGGGTTCTAACCTGTTGCCTAGATTTATGCAGCGGACTGCCTTTCTCCCAAAGTGATAAACCGGAGAGTATCATGGACCGGTTTTCCCGGTAATCCGTATTTGCCAGGTTGGTTTCACTGGCCTGAGACCGTCTGTCTTTCCCCTTTCC
oligo_65QdOmTd6IwAkPQH/e4onA	CTGCTCTCTTA	6	2.98115	GTTCTAGACGGCTAGATGCGGTCTCACAATCCGGGAAACCGGACCAGGAAAAAACTTGCAGGCCATACTGCTCTCTTATATTATCCCTCCAGTGCAGAGAAAATCGGCCAGTTTTCTCTGCCTGCAGTCCGCATGCCGTGGGACCCCTTGGGTTCTAACCTGTTGCCTAGATTTATGCAGCGGACTGCCTTTCTCCCAAAGTGATAAACCGGCTGCTCTCATGGACCGGTTTTCCCGGTAATCCGTATTTGTAAGGTTGGTTTCACTGGCCTGAGACCGTCTGTCTTTCCCCTTTCC
oligo_fYFhc8im4s7kltHSM/t1Lw	ACACTATCTTA	2	2.97807	GTTCTAGACGGCTAGATGCGGTCTCACAATCCGGGAAACCGGACCAGGAAAAAACTTGCAGGCCATAACACTATCTTATATTATCCCTCCAGTGCAGAGAAAATCGGCCAGTTTTCTCTGCCTGCAGTCCGCATGCCGTGGGACCCCTTGGGTTCTAACCTGTTGCCTAGATTTATGCAGCGGACTGCCTTTCTCCCAAAGTGATAAACCGGACACTATCATGGACCGGTTTTCCCGGTAATCCGTATTTGTAAGGTTGGTTTCACTGGCCTGAGACCGTCTGTCTTTCCCCTTTCC
oligo_PTooA+WbSsLG477thgdSMw	AGAGAGACTTG	4	2.97781	GTTCTAGACGGCTAGATGCGGTCTCACAATCCGGGAAACCGGACCAGGAAAAAACTTGCAGGCCATAAGAGAGACTTGTATTATCCCTCCAGTGCAGAGAAAATCGGCCAGTTTTCTCTGCCTGCAGTCCGCATGCCGTGGGACCCCTTGGGTTCTAACCTGTTGCCTAGATTTATGCAGCGGACTGCCTTTCTCCCAAAGTGATAAACCGGAGAGAGACATGGACCGGTTTTCCCGGTAATCCGTATTTGCAAGGTTGGTTTCACTGGCCTGAGACCGTCTGTCTTTCCCCTTTCC
oligo_6UfS8/JJP9Wnu8Epg/p9Gg	AGAGTATCTCA	3	2.97643	GTTCTAGACGGCTAGATGCGGTCTCACAATCCGGGAAACCGGACCAGGAAAAAACTTGCAGGCCATAAGAGTATCTCATATTATCCCTCCAGTGCAGAGAAAATCGGCCAGTTTTCTCTGCCTGCAGTCCGCATGCCGTGGGACCCCTTGGGTTCTAACCTGTTGCCTAGATTTATGCAGCGGACTGCCTTTCTCCCAAAGTGATAAACCGGAGAGTATCATGGACCGGTTTTCCCGGTAATCCGTATTTGTGAGGTTGGTTTCACTGGCCTGAGACCGTCTGTCTTTCCCCTTTCC
oligo_HnjqczuS4t5JfGbcjZapiA	GGATACACTGG	7	2.97344	GTTCTAGACGGCTAGATGCGGTCTCACAATCCGGGAAACCGGACCAGGAAAAAACTTGCAGGCCATAGGATACACTGGTATTATCCCTCCAGTGCAGAGAAAATCGGCCAGTTTTCTCTGCCTGCAGTCCGCATGCCGTGGGACCCCTTGGGTTCTAACCTGTTGCCTAGATTTATGCAGCGGACTGCCTTTCTCCCAAAGTGATAAACCGGGGATACACATGGACCGGTTTTCCCGGTAATCCGTATTTGCCAGGTTGGTTTCACTGGCCTGAGACCGTCTGTCTTTCCCCTTTCC
oligo_xrZ/S+f3BNgHS0mh+5Bbew	ATGGGCTCTGA	6	2.97162	GTTCTAGACGGCTAGATGCGGTCTCACAATCCGGGAAACCGGACCAGGAAAAAACTTGCAGGCCATAATGGGCTCTGATATTATCCCTCCAGTGCAGAGAAAATCGGCCAGTTTTCTCTGCCTGCAGTCCGCATGCCGTGGGACCCCTTGGGTTCTAACCTGTTGCCTAGATTTATGCAGCGGACTGCCTTTCTCCCAAAGTGATAAACCGGATGGGCTCATGGACCGGTTTTCCCGGTAATCCGTATTTGTCAGGTTGGTTTCACTGGCCTGAGACCGTCTGTCTTTCCCCTTTCC
oligo_gQdo/Po3QwxMYBY2L4phzw	CTAGTATCTCA	4	2.9713	GTTCTAGACGGCTAGATGCGGTCTCACAATCCGGGAAACCGGACCAGGAAAAAACTTGCAGGCCATACTAGTATCTCATATTATCCCTCCAGTGCAGAGAAAATCGGCCAGTTTTCTCTGCCTGCAGTCCGCATGCCGTGGGACCCCTTGGGTTCTAACCTGTTGCCTAGATTTATGCAGCGGACTGCCTTTCTCCCAAAGTGATAAACCGGCTAGTATCATGGACCGGTTTTCCCGGTAATCCGTATTTGTGAGGTTGGTTTCACTGGCCTGAGACCGTCTGTCTTTCCCCTTTCC
oligo_amRqZsdqApAK0arXJCPOog	AATGTGTCTGA	5	2.97107	GTTCTAGACGGCTAGATGCGGTCTCACAATCCGGGAAACCGGACCAGGAAAAAACTTGCAGGCCATAAATGTGTCTGATATTATCCCTCCAGTGCAGAGAAAATCGGCCAGTTTTCTCTGCCTGCAGTCCGCATGCCGTGGGACCCCTTGGGTTCTAACCTGTTGCCTAGATTTATGCAGCGGACTGCCTTTCTCCCAAAGTGATAAACCGGAATGTGTCATGGACCGGTTTTCCCGGTAATCCGTATTTGTCAGGTTGGTTTCACTGGCCTGAGACCGTCTGTCTTTCCCCTTTCC
oligo_ktZC+3NmasIFhqeVqFJZww	AGGAAGTCTTA	6	2.97008	GTTCTAGACGGCTAGATGCGGTCTCACAATCCGGGAAACCGGACCAGGAAAAAACTTGCAGGCCATAAGGAAGTCTTATATTATCCCTCCAGTGCAGAGAAAATCGGCCAGTTTTCTCTGCCTGCAGTCCGCATGCCGTGGGACCCCTTGGGTTCTAACCTGTTGCCTAGATTTATGCAGCGGACTGCCTTTCTCCCAAAGTGATAAACCGGAGGAAGTCATGGACCGGTTTTCCCGGTAATCCGTATTTGTAAGGTTGGTTTCACTGGCCTGAGACCGTCTGTCTTTCCCCTTTCC
oligo_RB6919jIL91nDwTGEkr3FQ	GCAGATTCTAA	5	2.96916	GTTCTAGACGGCTAGATGCGGTCTCACAATCCGGGAAACCGGACCAGGAAAAAACTTGCAGGCCATAGCAGATTCTAATATTATCCCTCCAGTGCAGAGAAAATCGGCCAGTTTTCTCTGCCTGCAGTCCGCATGCCGTGGGACCCCTTGGGTTCTAACCTGTTGCCTAGATTTATGCAGCGGACTGCCTTTCTCCCAAAGTGATAAACCGGGCAGATTCATGGACCGGTTTTCCCGGTAATCCGTATTTGTTAGGTTGGTTTCACTGGCCTGAGACCGTCTGTCTTTCCCCTTTCC
oligo_1U4hzfRETPm84XvRF7KK9A	ATGTACTCTTG	5	2.96491	GTTCTAGACGGCTAGATGCGGTCTCACAATCCGGGAAACCGGACCAGGAAAAAACTTGCAGGCCATAATGTACTCTTGTATTATCCCTCCAGTGCAGAGAAAATCGGCCAGTTTTCTCTGCCTGCAGTCCGCATGCCGTGGGACCCCTTGGGTTCTAACCTGTTGCCTAGATTTATGCAGCGGACTGCCTTTCTCCCAAAGTGATAAACCGGATGTACTCATGGACCGGTTTTCCCGGTAATCCGTATTTGCAAGGTTGGTTTCACTGGCCTGAGACCGTCTGTCTTTCCCCTTTCC
oligo_ifxDKS0I6hgDkk0q480hVA	ATAAGGTCTTG	4	2.96458	GTTCTAGACGGCTAGATGCGGTCTCACAATCCGGGAAACCGGACCAGGAAAAAACTTGCAGGCCATAATAAGGTCTTGTATTATCCCTCCAGTGCAGAGAAAATCGGCCAGTTTTCTCTGCCTGCAGTCCGCATGCCGTGGGACCCCTTGGGTTCTAACCTGTTGCCTAGATTTATGCAGCGGACTGCCTTTCTCCCAAAGTGATAAACCGGATAAGGTCATGGACCGGTTTTCCCGGTAATCCGTATTTGCAAGGTTGGTTTCACTGGCCTGAGACCGTCTGTCTTTCCCCTTTCC
oligo_biNdzFmIc/T0Ga03mJM/uQ	CGATAGACTGG	7	2.96363	GTTCTAGACGGCTAGATGCGGTCTCACAATCCGGGAAACCGGACCAGGAAAAAACTTGCAGGCCATACGATAGACTGGTATTATCCCTCCAGTGCAGAGAAAATCGGCCAGTTTTCTCTGCCTGCAGTCCGCATGCCGTGGGACCCCTTGGGTTCTAACCTGTTGCCTAGATTTATGCAGCGGACTGCCTTTCTCCCAAAGTGATAAACCGGCGATAGACATGGACCGGTTTTCCCGGTAATCCGTATTTGCCAGGTTGGTTTCACTGGCCTGAGACCGTCTGTCTTTCCCCTTTCC
oligo_7sSeYmqLqiC+lFKZh4ygMg	CAGGACTCTAA	7	2.96254	GTTCTAGACGGCTAGATGCGGTCTCACAATCCGGGAAACCGGACCAGGAAAAAACTTGCAGGCCATACAGGACTCTAATATTATCCCTCCAGTGCAGAGAAAATCGGCCAGTTTTCTCTGCCTGCAGTCCGCATGCCGTGGGACCCCTTGGGTTCTAACCTGTTGCCTAGATTTATGCAGCGGACTGCCTTTCTCCCAAAGTGATAAACCGGCAGGACTCATGGACCGGTTTTCCCGGTAATCCGTATTTGTTAGGTTGGTTTCACTGGCCTGAGACCGTCTGTCTTTCCCCTTTCC
oligo_5B1U1UCqZkdckUcE9lB49g	GCATACTCTTG	4	2.95619	GTTCTAGACGGCTAGATGCGGTCTCACAATCCGGGAAACCGGACCAGGAAAAAACTTGCAGGCCATAGCATACTCTTGTATTATCCCTCCAGTGCAGAGAAAATCGGCCAGTTTTCTCTGCCTGCAGTCCGCATGCCGTGGGACCCCTTGGGTTCTAACCTGTTGCCTAGATTTATGCAGCGGACTGCCTTTCTCCCAAAGTGATAAACCGGGCATACTCATGGACCGGTTTTCCCGGTAATCCGTATTTGCAAGGTTGGTTTCACTGGCCTGAGACCGTCTGTCTTTCCCCTTTCC
oligo_LKph0KzX8pzdw1Gflz9Tpw	ACGCGTGCTGT	7	2.95553	GTTCTAGACGGCTAGATGCGGTCTCACAATCCGGGAAACCGGACCAGGAAAAAACTTGCAGGCCATAACGCGTGCTGTTATTATCCCTCCAGTGCAGAGAAAATCGGCCAGTTTTCTCTGCCTGCAGTCCGCATGCCGTGGGACCCCTTGGGTTCTAACCTGTTGCCTAGATTTATGCAGCGGACTGCCTTTCTCCCAAAGTGATAAACCGGACGCGTGCATGGACCGGTTTTCCCGGTAATCCGTATTTGACAGGTTGGTTTCACTGGCCTGAGACCGTCTGTCTTTCCCCTTTCC
oligo_a8jMLQZSAiazRCczzNmAhA	GTAAGTACTGT	8	2.95514	GTTCTAGACGGCTAGATGCGGTCTCACAATCCGGGAAACCGGACCAGGAAAAAACTTGCAGGCCATAGTAAGTACTGTTATTATCCCTCCAGTGCAGAGAAAATCGGCCAGTTTTCTCTGCCTGCAGTCCGCATGCCGTGGGACCCCTTGGGTTCTAACCTGTTGCCTAGATTTATGCAGCGGACTGCCTTTCTCCCAAAGTGATAAACCGGGTAAGTACATGGACCGGTTTTCCCGGTAATCCGTATTTGACAGGTTGGTTTCACTGGCCTGAGACCGTCTGTCTTTCCCCTTTCC
oligo_ZpCadj+8PfaM9+HzE1s5/w	AGGACTACTGC	8	2.95472	GTTCTAGACGGCTAGATGCGGTCTCACAATCCGGGAAACCGGACCAGGAAAAAACTTGCAGGCCATAAGGACTACTGCTATTATCCCTCCAGTGCAGAGAAAATCGGCCAGTTTTCTCTGCCTGCAGTCCGCATGCCGTGGGACCCCTTGGGTTCTAACCTGTTGCCTAGATTTATGCAGCGGACTGCCTTTCTCCCAAAGTGATAAACCGGAGGACTACATGGACCGGTTTTCCCGGTAATCCGTATTTGGCAGGTTGGTTTCACTGGCCTGAGACCGTCTGTCTTTCCCCTTTCC
oligo_OO3SKSCxSpa+XFkKEadXRw	TTACACTCTAT	7	2.95417	GTTCTAGACGGCTAGATGCGGTCTCACAATCCGGGAAACCGGACCAGGAAAAAACTTGCAGGCCATATTACACTCTATTATTATCCCTCCAGTGCAGAGAAAATCGGCCAGTTTTCTCTGCCTGCAGTCCGCATGCCGTGGGACCCCTTGGGTTCTAACCTGTTGCCTAGATTTATGCAGCGGACTGCCTTTCTCCCAAAGTGATAAACCGGTTACACTCATGGACCGGTTTTCCCGGTAATCCGTATTTGATAGGTTGGTTTCACTGGCCTGAGACCGTCTGTCTTTCCCCTTTCC
oligo_NnvATeVmbdG/bmzx9EgJTw	TCAGACTCTTG	3	2.95363	GTTCTAGACGGCTAGATGCGGTCTCACAATCCGGGAAACCGGACCAGGAAAAAACTTGCAGGCCATATCAGACTCTTGTATTATCCCTCCAGTGCAGAGAAAATCGGCCAGTTTTCTCTGCCTGCAGTCCGCATGCCGTGGGACCCCTTGGGTTCTAACCTGTTGCCTAGATTTATGCAGCGGACTGCCTTTCTCCCAAAGTGATAAACCGGTCAGACTCATGGACCGGTTTTCCCGGTAATCCGTATTTGCAAGGTTGGTTTCACTGGCCTGAGACCGTCTGTCTTTCCCCTTTCC
oligo_E6aFMJ1QJN+B8OL9RtbuaA	CGCAGCACTGT	9	2.95342	GTTCTAGACGGCTAGATGCGGTCTCACAATCCGGGAAACCGGACCAGGAAAAAACTTGCAGGCCATACGCAGCACTGTTATTATCCCTCCAGTGCAGAGAAAATCGGCCAGTTTTCTCTGCCTGCAGTCCGCATGCCGTGGGACCCCTTGGGTTCTAACCTGTTGCCTAGATTTATGCAGCGGACTGCCTTTCTCCCAAAGTGATAAACCGGCGCAGCACATGGACCGGTTTTCCCGGTAATCCGTATTTGACAGGTTGGTTTCACTGGCCTGAGACCGTCTGTCTTTCCCCTTTCC
oligo_LgP0Q9xGfVwB1WdHsd0Rig	GTAAAGTCTTG	5	2.95329	GTTCTAGACGGCTAGATGCGGTCTCACAATCCGGGAAACCGGACCAGGAAAAAACTTGCAGGCCATAGTAAAGTCTTGTATTATCCCTCCAGTGCAGAGAAAATCGGCCAGTTTTCTCTGCCTGCAGTCCGCATGCCGTGGGACCCCTTGGGTTCTAACCTGTTGCCTAGATTTATGCAGCGGACTGCCTTTCTCCCAAAGTGATAAACCGGGTAAAGTCATGGACCGGTTTTCCCGGTAATCCGTATTTGCAAGGTTGGTTTCACTGGCCTGAGACCGTCTGTCTTTCCCCTTTCC
oligo_sPhj08C3SS2dKG/K4XugzQ	CTACTATCTGG	4	2.95262	GTTCTAGACGGCTAGATGCGGTCTCACAATCCGGGAAACCGGACCAGGAAAAAACTTGCAGGCCATACTACTATCTGGTATTATCCCTCCAGTGCAGAGAAAATCGGCCAGTTTTCTCTGCCTGCAGTCCGCATGCCGTGGGACCCCTTGGGTTCTAACCTGTTGCCTAGATTTATGCAGCGGACTGCCTTTCTCCCAAAGTGATAAACCGGCTACTATCATGGACCGGTTTTCCCGGTAATCCGTATTTGCCAGGTTGGTTTCACTGGCCTGAGACCGTCTGTCTTTCCCCTTTCC
oligo_xUnVLNj4FLx9kFrrBLgaIg	AGGGCCTCTAG	5	2.95036	GTTCTAGACGGCTAGATGCGGTCTCACAATCCGGGAAACCGGACCAGGAAAAAACTTGCAGGCCATAAGGGCCTCTAGTATTATCCCTCCAGTGCAGAGAAAATCGGCCAGTTTTCTCTGCCTGCAGTCCGCATGCCGTGGGACCCCTTGGGTTCTAACCTGTTGCCTAGATTTATGCAGCGGACTGCCTTTCTCCCAAAGTGATAAACCGGAGGGCCTCATGGACCGGTTTTCCCGGTAATCCGTATTTGCTAGGTTGGTTTCACTGGCCTGAGACCGTCTGTCTTTCCCCTTTCC
oligo_zLpAsc9KHHDfxMlLhwib8g	AGAGATTCTGC	5	2.94853	GTTCTAGACGGCTAGATGCGGTCTCACAATCCGGGAAACCGGACCAGGAAAAAACTTGCAGGCCATAAGAGATTCTGCTATTATCCCTCCAGTGCAGAGAAAATCGGCCAGTTTTCTCTGCCTGCAGTCCGCATGCCGTGGGACCCCTTGGGTTCTAACCTGTTGCCTAGATTTATGCAGCGGACTGCCTTTCTCCCAAAGTGATAAACCGGAGAGATTCATGGACCGGTTTTCCCGGTAATCCGTATTTGGCAGGTTGGTTTCACTGGCCTGAGACCGTCTGTCTTTCCCCTTTCC
oligo_TdNkgD9XfSosEEQepyOhqg	AAGGGATCTAA	5	2.94712	GTTCTAGACGGCTAGATGCGGTCTCACAATCCGGGAAACCGGACCAGGAAAAAACTTGCAGGCCATAAAGGGATCTAATATTATCCCTCCAGTGCAGAGAAAATCGGCCAGTTTTCTCTGCCTGCAGTCCGCATGCCGTGGGACCCCTTGGGTTCTAACCTGTTGCCTAGATTTATGCAGCGGACTGCCTTTCTCCCAAAGTGATAAACCGGAAGGGATCATGGACCGGTTTTCCCGGTAATCCGTATTTGTTAGGTTGGTTTCACTGGCCTGAGACCGTCTGTCTTTCCCCTTTCC
oligo_vO+4I1INSRLkoaWRdu4Ycw	ACGTACTCTTC	5	2.94664	GTTCTAGACGGCTAGATGCGGTCTCACAATCCGGGAAACCGGACCAGGAAAAAACTTGCAGGCCATAACGTACTCTTCTATTATCCCTCCAGTGCAGAGAAAATCGGCCAGTTTTCTCTGCCTGCAGTCCGCATGCCGTGGGACCCCTTGGGTTCTAACCTGTTGCCTAGATTTATGCAGCGGACTGCCTTTCTCCCAAAGTGATAAACCGGACGTACTCATGGACCGGTTTTCCCGGTAATCCGTATTTGGAAGGTTGGTTTCACTGGCCTGAGACCGTCTGTCTTTCCCCTTTCC
oligo_eTTMP3UePtSN8PAO7UVnkw	TAGTACTCTAG	7	2.9443	GTTCTAGACGGCTAGATGCGGTCTCACAATCCGGGAAACCGGACCAGGAAAAAACTTGCAGGCCATATAGTACTCTAGTATTATCCCTCCAGTGCAGAGAAAATCGGCCAGTTTTCTCTGCCTGCAGTCCGCATGCCGTGGGACCCCTTGGGTTCTAACCTGTTGCCTAGATTTATGCAGCGGACTGCCTTTCTCCCAAAGTGATAAACCGGTAGTACTCATGGACCGGTTTTCCCGGTAATCCGTATTTGCTAGGTTGGTTTCACTGGCCTGAGACCGTCTGTCTTTCCCCTTTCC
oligo_ZkaMyimcYr68FeuLF7ZmKw	TAGGATTCTCG	6	2.94418	GTTCTAGACGGCTAGATGCGGTCTCACAATCCGGGAAACCGGACCAGGAAAAAACTTGCAGGCCATATAGGATTCTCGTATTATCCCTCCAGTGCAGAGAAAATCGGCCAGTTTTCTCTGCCTGCAGTCCGCATGCCGTGGGACCCCTTGGGTTCTAACCTGTTGCCTAGATTTATGCAGCGGACTGCCTTTCTCCCAAAGTGATAAACCGGTAGGATTCATGGACCGGTTTTCCCGGTAATCCGTATTTGCGAGGTTGGTTTCACTGGCCTGAGACCGTCTGTCTTTCCCCTTTCC
oligo_+3yI0SvCupzzRRLe2s3EPw	CAAGTATCTGT	4	2.94401	GTTCTAGACGGCTAGATGCGGTCTCACAATCCGGGAAACCGGACCAGGAAAAAACTTGCAGGCCATACAAGTATCTGTTATTATCCCTCCAGTGCAGAGAAAATCGGCCAGTTTTCTCTGCCTGCAGTCCGCATGCCGTGGGACCCCTTGGGTTCTAACCTGTTGCCTAGATTTATGCAGCGGACTGCCTTTCTCCCAAAGTGATAAACCGGCAAGTATCATGGACCGGTTTTCCCGGTAATCCGTATTTGACAGGTTGGTTTCACTGGCCTGAGACCGTCTGTCTTTCCCCTTTCC
oligo_W72M10xVn9LKrF/78Ex3FA	CACGCGACTGC	8	2.94288	GTTCTAGACGGCTAGATGCGGTCTCACAATCCGGGAAACCGGACCAGGAAAAAACTTGCAGGCCATACACGCGACTGCTATTATCCCTCCAGTGCAGAGAAAATCGGCCAGTTTTCTCTGCCTGCAGTCCGCATGCCGTGGGACCCCTTGGGTTCTAACCTGTTGCCTAGATTTATGCAGCGGACTGCCTTTCTCCCAAAGTGATAAACCGGCACGCGACATGGACCGGTTTTCCCGGTAATCCGTATTTGGCAGGTTGGTTTCACTGGCCTGAGACCGTCTGTCTTTCCCCTTTCC
oligo_ImP2dl/43K7sKTp9IwS7Pg	ATGTGGACTGT	8	2.94232	GTTCTAGACGGCTAGATGCGGTCTCACAATCCGGGAAACCGGACCAGGAAAAAACTTGCAGGCCATAATGTGGACTGTTATTATCCCTCCAGTGCAGAGAAAATCGGCCAGTTTTCTCTGCCTGCAGTCCGCATGCCGTGGGACCCCTTGGGTTCTAACCTGTTGCCTAGATTTATGCAGCGGACTGCCTTTCTCCCAAAGTGATAAACCGGATGTGGACATGGACCGGTTTTCCCGGTAATCCGTATTTGACAGGTTGGTTTCACTGGCCTGAGACCGTCTGTCTTTCCCCTTTCC
oligo_ZSkuEq8KYSsLnTJZTWU6mg	CAGAGAGCTTA	7	2.93935	GTTCTAGACGGCTAGATGCGGTCTCACAATCCGGGAAACCGGACCAGGAAAAAACTTGCAGGCCATACAGAGAGCTTATATTATCCCTCCAGTGCAGAGAAAATCGGCCAGTTTTCTCTGCCTGCAGTCCGCATGCCGTGGGACCCCTTGGGTTCTAACCTGTTGCCTAGATTTATGCAGCGGACTGCCTTTCTCCCAAAGTGATAAACCGGCAGAGAGCATGGACCGGTTTTCCCGGTAATCCGTATTTGTAAGGTTGGTTTCACTGGCCTGAGACCGTCTGTCTTTCCCCTTTCC
oligo_2GKgePgjW4da6siEN4goYw	AGACAGTCTAT	6	2.93825	GTTCTAGACGGCTAGATGCGGTCTCACAATCCGGGAAACCGGACCAGGAAAAAACTTGCAGGCCATAAGACAGTCTATTATTATCCCTCCAGTGCAGAGAAAATCGGCCAGTTTTCTCTGCCTGCAGTCCGCATGCCGTGGGACCCCTTGGGTTCTAACCTGTTGCCTAGATTTATGCAGCGGACTGCCTTTCTCCCAAAGTGATAAACCGGAGACAGTCATGGACCGGTTTTCCCGGTAATCCGTATTTGATAGGTTGGTTTCACTGGCCTGAGACCGTCTGTCTTTCCCCTTTCC
oligo_xlJ259g4m65OZQXnNFHSNQ	GTTGAGACTGT	8	2.93731	GTTCTAGACGGCTAGATGCGGTCTCACAATCCGGGAAACCGGACCAGGAAAAAACTTGCAGGCCATAGTTGAGACTGTTATTATCCCTCCAGTGCAGAGAAAATCGGCCAGTTTTCTCTGCCTGCAGTCCGCATGCCGTGGGACCCCTTGGGTTCTAACCTGTTGCCTAGATTTATGCAGCGGACTGCCTTTCTCCCAAAGTGATAAACCGGGTTGAGACATGGACCGGTTTTCCCGGTAATCCGTATTTGACAGGTTGGTTTCACTGGCCTGAGACCGTCTGTCTTTCCCCTTTCC
oligo_9KMGIk7Sipm74hJm4X+TqA	AAGGGGTCTAT	6	2.93712	GTTCTAGACGGCTAGATGCGGTCTCACAATCCGGGAAACCGGACCAGGAAAAAACTTGCAGGCCATAAAGGGGTCTATTATTATCCCTCCAGTGCAGAGAAAATCGGCCAGTTTTCTCTGCCTGCAGTCCGCATGCCGTGGGACCCCTTGGGTTCTAACCTGTTGCCTAGATTTATGCAGCGGACTGCCTTTCTCCCAAAGTGATAAACCGGAAGGGGTCATGGACCGGTTTTCCCGGTAATCCGTATTTGATAGGTTGGTTTCACTGGCCTGAGACCGTCTGTCTTTCCCCTTTCC
oligo_aWegRPGIKMnsLQMB49JgXA	GTAGGCTCTTG	4	2.93666	GTTCTAGACGGCTAGATGCGGTCTCACAATCCGGGAAACCGGACCAGGAAAAAACTTGCAGGCCATAGTAGGCTCTTGTATTATCCCTCCAGTGCAGAGAAAATCGGCCAGTTTTCTCTGCCTGCAGTCCGCATGCCGTGGGACCCCTTGGGTTCTAACCTGTTGCCTAGATTTATGCAGCGGACTGCCTTTCTCCCAAAGTGATAAACCGGGTAGGCTCATGGACCGGTTTTCCCGGTAATCCGTATTTGCAAGGTTGGTTTCACTGGCCTGAGACCGTCTGTCTTTCCCCTTTCC
oligo_LmiONU+gya6j6Dctvp6uRA	ACAGTCTCTAG	2	2.93552	GTTCTAGACGGCTAGATGCGGTCTCACAATCCGGGAAACCGGACCAGGAAAAAACTTGCAGGCCATAACAGTCTCTAGTATTATCCCTCCAGTGCAGAGAAAATCGGCCAGTTTTCTCTGCCTGCAGTCCGCATGCCGTGGGACCCCTTGGGTTCTAACCTGTTGCCTAGATTTATGCAGCGGACTGCCTTTCTCCCAAAGTGATAAACCGGACAGTCTCATGGACCGGTTTTCCCGGTAATCCGTATTTGCTAGGTTGGTTTCACTGGCCTGAGACCGTCTGTCTTTCCCCTTTCC
oligo_i6HcZ8dZwhoyirOi7l0lgg	GTAGTCGCTGG	5	2.93229	GTTCTAGACGGCTAGATGCGGTCTCACAATCCGGGAAACCGGACCAGGAAAAAACTTGCAGGCCATAGTAGTCGCTGGTATTATCCCTCCAGTGCAGAGAAAATCGGCCAGTTTTCTCTGCCTGCAGTCCGCATGCCGTGGGACCCCTTGGGTTCTAACCTGTTGCCTAGATTTATGCAGCGGACTGCCTTTCTCCCAAAGTGATAAACCGGGTAGTCGCATGGACCGGTTTTCCCGGTAATCCGTATTTGCCAGGTTGGTTTCACTGGCCTGAGACCGTCTGTCTTTCCCCTTTCC
oligo_JIbprzYDJ53oeb4t006Vow	CACTGCTCTGG	7	2.92886	GTTCTAGACGGCTAGATGCGGTCTCACAATCCGGGAAACCGGACCAGGAAAAAACTTGCAGGCCATACACTGCTCTGGTATTATCCCTCCAGTGCAGAGAAAATCGGCCAGTTTTCTCTGCCTGCAGTCCGCATGCCGTGGGACCCCTTGGGTTCTAACCTGTTGCCTAGATTTATGCAGCGGACTGCCTTTCTCCCAAAGTGATAAACCGGCACTGCTCATGGACCGGTTTTCCCGGTAATCCGTATTTGCCAGGTTGGTTTCACTGGCCTGAGACCGTCTGTCTTTCCCCTTTCC
oligo_9DurFdHev/j07U8VN7IYww	AGGGACACTGC	7	2.92867	GTTCTAGACGGCTAGATGCGGTCTCACAATCCGGGAAACCGGACCAGGAAAAAACTTGCAGGCCATAAGGGACACTGCTATTATCCCTCCAGTGCAGAGAAAATCGGCCAGTTTTCTCTGCCTGCAGTCCGCATGCCGTGGGACCCCTTGGGTTCTAACCTGTTGCCTAGATTTATGCAGCGGACTGCCTTTCTCCCAAAGTGATAAACCGGAGGGACACATGGACCGGTTTTCCCGGTAATCCGTATTTGGCAGGTTGGTTTCACTGGCCTGAGACCGTCTGTCTTTCCCCTTTCC
oligo_gV5uD+a7EER2Edw1HKkNOg	CTAGTCTCTGT	5	2.92614	GTTCTAGACGGCTAGATGCGGTCTCACAATCCGGGAAACCGGACCAGGAAAAAACTTGCAGGCCATACTAGTCTCTGTTATTATCCCTCCAGTGCAGAGAAAATCGGCCAGTTTTCTCTGCCTGCAGTCCGCATGCCGTGGGACCCCTTGGGTTCTAACCTGTTGCCTAGATTTATGCAGCGGACTGCCTTTCTCCCAAAGTGATAAACCGGCTAGTCTCATGGACCGGTTTTCCCGGTAATCCGTATTTGACAGGTTGGTTTCACTGGCCTGAGACCGTCTGTCTTTCCCCTTTCC
oligo_47pqCgJb0r0ZFXrhEgDIZA	ACAGGATCTTT	2	2.92613	GTTCTAGACGGCTAGATGCGGTCTCACAATCCGGGAAACCGGACCAGGAAAAAACTTGCAGGCCATAACAGGATCTTTTATTATCCCTCCAGTGCAGAGAAAATCGGCCAGTTTTCTCTGCCTGCAGTCCGCATGCCGTGGGACCCCTTGGGTTCTAACCTGTTGCCTAGATTTATGCAGCGGACTGCCTTTCTCCCAAAGTGATAAACCGGACAGGATCATGGACCGGTTTTCCCGGTAATCCGTATTTGAAAGGTTGGTTTCACTGGCCTGAGACCGTCTGTCTTTCCCCTTTCC
oligo_9uFeqMGnC4nFoxdPwhXJLg	AGGATCTCTTT	5	2.9249	GTTCTAGACGGCTAGATGCGGTCTCACAATCCGGGAAACCGGACCAGGAAAAAACTTGCAGGCCATAAGGATCTCTTTTATTATCCCTCCAGTGCAGAGAAAATCGGCCAGTTTTCTCTGCCTGCAGTCCGCATGCCGTGGGACCCCTTGGGTTCTAACCTGTTGCCTAGATTTATGCAGCGGACTGCCTTTCTCCCAAAGTGATAAACCGGAGGATCTCATGGACCGGTTTTCCCGGTAATCCGTATTTGAAAGGTTGGTTTCACTGGCCTGAGACCGTCTGTCTTTCCCCTTTCC
oligo_dRVAnUMLI6sbtjaOQcIsRA	TAAGCAGCTGC	6	2.92305	GTTCTAGACGGCTAGATGCGGTCTCACAATCCGGGAAACCGGACCAGGAAAAAACTTGCAGGCCATATAAGCAGCTGCTATTATCCCTCCAGTGCAGAGAAAATCGGCCAGTTTTCTCTGCCTGCAGTCCGCATGCCGTGGGACCCCTTGGGTTCTAACCTGTTGCCTAGATTTATGCAGCGGACTGCCTTTCTCCCAAAGTGATAAACCGGTAAGCAGCATGGACCGGTTTTCCCGGTAATCCGTATTTGGCAGGTTGGTTTCACTGGCCTGAGACCGTCTGTCTTTCCCCTTTCC
oligo_6KiStR96HcgTp+m+iaOfYQ	ACTGTATCTGG	2	2.92198	GTTCTAGACGGCTAGATGCGGTCTCACAATCCGGGAAACCGGACCAGGAAAAAACTTGCAGGCCATAACTGTATCTGGTATTATCCCTCCAGTGCAGAGAAAATCGGCCAGTTTTCTCTGCCTGCAGTCCGCATGCCGTGGGACCCCTTGGGTTCTAACCTGTTGCCTAGATTTATGCAGCGGACTGCCTTTCTCCCAAAGTGATAAACCGGACTGTATCATGGACCGGTTTTCCCGGTAATCCGTATTTGCCAGGTTGGTTTCACTGGCCTGAGACCGTCTGTCTTTCCCCTTTCC
oligo_4CsVQfNGNCwPjpqsSwj7Ww	ACAGTATCTGG	1	2.91955	GTTCTAGACGGCTAGATGCGGTCTCACAATCCGGGAAACCGGACCAGGAAAAAACTTGCAGGCCATAACAGTATCTGGTATTATCCCTCCAGTGCAGAGAAAATCGGCCAGTTTTCTCTGCCTGCAGTCCGCATGCCGTGGGACCCCTTGGGTTCTAACCTGTTGCCTAGATTTATGCAGCGGACTGCCTTTCTCCCAAAGTGATAAACCGGACAGTATCATGGACCGGTTTTCCCGGTAATCCGTATTTGCCAGGTTGGTTTCACTGGCCTGAGACCGTCTGTCTTTCCCCTTTCC
oligo_E7skh0zPMftgSeNIGSMgjQ	ACGATAGCTGA	5	2.91774	GTTCTAGACGGCTAGATGCGGTCTCACAATCCGGGAAACCGGACCAGGAAAAAACTTGCAGGCCATAACGATAGCTGATATTATCCCTCCAGTGCAGAGAAAATCGGCCAGTTTTCTCTGCCTGCAGTCCGCATGCCGTGGGACCCCTTGGGTTCTAACCTGTTGCCTAGATTTATGCAGCGGACTGCCTTTCTCCCAAAGTGATAAACCGGACGATAGCATGGACCGGTTTTCCCGGTAATCCGTATTTGTCAGGTTGGTTTCACTGGCCTGAGACCGTCTGTCTTTCCCCTTTCC
oligo_Y12+xXkhjYHi+KmLpjdOLw	CTAGTATCTTT	3	2.91768	GTTCTAGACGGCTAGATGCGGTCTCACAATCCGGGAAACCGGACCAGGAAAAAACTTGCAGGCCATACTAGTATCTTTTATTATCCCTCCAGTGCAGAGAAAATCGGCCAGTTTTCTCTGCCTGCAGTCCGCATGCCGTGGGACCCCTTGGGTTCTAACCTGTTGCCTAGATTTATGCAGCGGACTGCCTTTCTCCCAAAGTGATAAACCGGCTAGTATCATGGACCGGTTTTCCCGGTAATCCGTATTTGAAAGGTTGGTTTCACTGGCCTGAGACCGTCTGTCTTTCCCCTTTCC
oligo_oK/66+mbLwzP2z/nf2+9qw	AGGATCTCTCA	6	2.91739	GTTCTAGACGGCTAGATGCGGTCTCACAATCCGGGAAACCGGACCAGGAAAAAACTTGCAGGCCATAAGGATCTCTCATATTATCCCTCCAGTGCAGAGAAAATCGGCCAGTTTTCTCTGCCTGCAGTCCGCATGCCGTGGGACCCCTTGGGTTCTAACCTGTTGCCTAGATTTATGCAGCGGACTGCCTTTCTCCCAAAGTGATAAACCGGAGGATCTCATGGACCGGTTTTCCCGGTAATCCGTATTTGTGAGGTTGGTTTCACTGGCCTGAGACCGTCTGTCTTTCCCCTTTCC
oligo_9AExWef7ErjAlUbeovuF2g	TAGGTATCTCG	4	2.91594	GTTCTAGACGGCTAGATGCGGTCTCACAATCCGGGAAACCGGACCAGGAAAAAACTTGCAGGCCATATAGGTATCTCGTATTATCCCTCCAGTGCAGAGAAAATCGGCCAGTTTTCTCTGCCTGCAGTCCGCATGCCGTGGGACCCCTTGGGTTCTAACCTGTTGCCTAGATTTATGCAGCGGACTGCCTTTCTCCCAAAGTGATAAACCGGTAGGTATCATGGACCGGTTTTCCCGGTAATCCGTATTTGCGAGGTTGGTTTCACTGGCCTGAGACCGTCTGTCTTTCCCCTTTCC
oligo_M67E6Eyz9ZdrgYMsm5DqCQ	AGTGGGTCTTG	4	2.91586	GTTCTAGACGGCTAGATGCGGTCTCACAATCCGGGAAACCGGACCAGGAAAAAACTTGCAGGCCATAAGTGGGTCTTGTATTATCCCTCCAGTGCAGAGAAAATCGGCCAGTTTTCTCTGCCTGCAGTCCGCATGCCGTGGGACCCCTTGGGTTCTAACCTGTTGCCTAGATTTATGCAGCGGACTGCCTTTCTCCCAAAGTGATAAACCGGAGTGGGTCATGGACCGGTTTTCCCGGTAATCCGTATTTGCAAGGTTGGTTTCACTGGCCTGAGACCGTCTGTCTTTCCCCTTTCC
oligo_gM3hrwyWL7rm94DsVIN4zA	AGGACTGCTGT	8	2.91569	GTTCTAGACGGCTAGATGCGGTCTCACAATCCGGGAAACCGGACCAGGAAAAAACTTGCAGGCCATAAGGACTGCTGTTATTATCCCTCCAGTGCAGAGAAAATCGGCCAGTTTTCTCTGCCTGCAGTCCGCATGCCGTGGGACCCCTTGGGTTCTAACCTGTTGCCTAGATTTATGCAGCGGACTGCCTTTCTCCCAAAGTGATAAACCGGAGGACTGCATGGACCGGTTTTCCCGGTAATCCGTATTTGACAGGTTGGTTTCACTGGCCTGAGACCGTCTGTCTTTCCCCTTTCC
oligo_zeRJe0X6CY/Xs7RrvLpjxg	GTAGCGACTGA	7	2.91521	GTTCTAGACGGCTAGATGCGGTCTCACAATCCGGGAAACCGGACCAGGAAAAAACTTGCAGGCCATAGTAGCGACTGATATTATCCCTCCAGTGCAGAGAAAATCGGCCAGTTTTCTCTGCCTGCAGTCCGCATGCCGTGGGACCCCTTGGGTTCTAACCTGTTGCCTAGATTTATGCAGCGGACTGCCTTTCTCCCAAAGTGATAAACCGGGTAGCGACATGGACCGGTTTTCCCGGTAATCCGTATTTGTCAGGTTGGTTTCACTGGCCTGAGACCGTCTGTCTTTCCCCTTTCC
oligo_/aEP7nCOXlwqzPh0+OvnJA	GTGGTCGCTGC	7	2.91472	GTTCTAGACGGCTAGATGCGGTCTCACAATCCGGGAAACCGGACCAGGAAAAAACTTGCAGGCCATAGTGGTCGCTGCTATTATCCCTCCAGTGCAGAGAAAATCGGCCAGTTTTCTCTGCCTGCAGTCCGCATGCCGTGGGACCCCTTGGGTTCTAACCTGTTGCCTAGATTTATGCAGCGGACTGCCTTTCTCCCAAAGTGATAAACCGGGTGGTCGCATGGACCGGTTTTCCCGGTAATCCGTATTTGGCAGGTTGGTTTCACTGGCCTGAGACCGTCTGTCTTTCCCCTTTCC
oligo_p3nOgnR0VE0OC5eY1qhq9w	ATAGGAGCTGC	5	2.9121	GTTCTAGACGGCTAGATGCGGTCTCACAATCCGGGAAACCGGACCAGGAAAAAACTTGCAGGCCATAATAGGAGCTGCTATTATCCCTCCAGTGCAGAGAAAATCGGCCAGTTTTCTCTGCCTGCAGTCCGCATGCCGTGGGACCCCTTGGGTTCTAACCTGTTGCCTAGATTTATGCAGCGGACTGCCTTTCTCCCAAAGTGATAAACCGGATAGGAGCATGGACCGGTTTTCCCGGTAATCCGTATTTGGCAGGTTGGTTTCACTGGCCTGAGACCGTCTGTCTTTCCCCTTTCC
oligo_i+SLbtDjm9833+dj3LQR4g	GTGGGTACTGT	8	2.91123	GTTCTAGACGGCTAGATGCGGTCTCACAATCCGGGAAACCGGACCAGGAAAAAACTTGCAGGCCATAGTGGGTACTGTTATTATCCCTCCAGTGCAGAGAAAATCGGCCAGTTTTCTCTGCCTGCAGTCCGCATGCCGTGGGACCCCTTGGGTTCTAACCTGTTGCCTAGATTTATGCAGCGGACTGCCTTTCTCCCAAAGTGATAAACCGGGTGGGTACATGGACCGGTTTTCCCGGTAATCCGTATTTGACAGGTTGGTTTCACTGGCCTGAGACCGTCTGTCTTTCCCCTTTCC
oligo_cdLxJtZ2E40AcErcBsl27Q	GTGACAACTGT	8	2.91036	GTTCTAGACGGCTAGATGCGGTCTCACAATCCGGGAAACCGGACCAGGAAAAAACTTGCAGGCCATAGTGACAACTGTTATTATCCCTCCAGTGCAGAGAAAATCGGCCAGTTTTCTCTGCCTGCAGTCCGCATGCCGTGGGACCCCTTGGGTTCTAACCTGTTGCCTAGATTTATGCAGCGGACTGCCTTTCTCCCAAAGTGATAAACCGGGTGACAACATGGACCGGTTTTCCCGGTAATCCGTATTTGACAGGTTGGTTTCACTGGCCTGAGACCGTCTGTCTTTCCCCTTTCC
oligo_F9qyvrbsQqy6ufmnxTiRfg	ACGAGGTCTGT	6	2.90913	GTTCTAGACGGCTAGATGCGGTCTCACAATCCGGGAAACCGGACCAGGAAAAAACTTGCAGGCCATAACGAGGTCTGTTATTATCCCTCCAGTGCAGAGAAAATCGGCCAGTTTTCTCTGCCTGCAGTCCGCATGCCGTGGGACCCCTTGGGTTCTAACCTGTTGCCTAGATTTATGCAGCGGACTGCCTTTCTCCCAAAGTGATAAACCGGACGAGGTCATGGACCGGTTTTCCCGGTAATCCGTATTTGACAGGTTGGTTTCACTGGCCTGAGACCGTCTGTCTTTCCCCTTTCC
oligo_k9PK80bpQofzATZN1SqYDg	CGGGATTCTAA	7	2.90903	GTTCTAGACGGCTAGATGCGGTCTCACAATCCGGGAAACCGGACCAGGAAAAAACTTGCAGGCCATACGGGATTCTAATATTATCCCTCCAGTGCAGAGAAAATCGGCCAGTTTTCTCTGCCTGCAGTCCGCATGCCGTGGGACCCCTTGGGTTCTAACCTGTTGCCTAGATTTATGCAGCGGACTGCCTTTCTCCCAAAGTGATAAACCGGCGGGATTCATGGACCGGTTTTCCCGGTAATCCGTATTTGTTAGGTTGGTTTCACTGGCCTGAGACCGTCTGTCTTTCCCCTTTCC
oligo_a6okS+Qu3v2E629ez6IuJQ	AGTAGGACTTG	6	2.90901	GTTCTAGACGGCTAGATGCGGTCTCACAATCCGGGAAACCGGACCAGGAAAAAACTTGCAGGCCATAAGTAGGACTTGTATTATCCCTCCAGTGCAGAGAAAATCGGCCAGTTTTCTCTGCCTGCAGTCCGCATGCCGTGGGACCCCTTGGGTTCTAACCTGTTGCCTAGATTTATGCAGCGGACTGCCTTTCTCCCAAAGTGATAAACCGGAGTAGGACATGGACCGGTTTTCCCGGTAATCCGTATTTGCAAGGTTGGTTTCACTGGCCTGAGACCGTCTGTCTTTCCCCTTTCC
oligo_FPgzH1ZtlBxZIocX/Bieqg	ATGAAGGCTTG	6	2.90874	GTTCTAGACGGCTAGATGCGGTCTCACAATCCGGGAAACCGGACCAGGAAAAAACTTGCAGGCCATAATGAAGGCTTGTATTATCCCTCCAGTGCAGAGAAAATCGGCCAGTTTTCTCTGCCTGCAGTCCGCATGCCGTGGGACCCCTTGGGTTCTAACCTGTTGCCTAGATTTATGCAGCGGACTGCCTTTCTCCCAAAGTGATAAACCGGATGAAGGCATGGACCGGTTTTCCCGGTAATCCGTATTTGCAAGGTTGGTTTCACTGGCCTGAGACCGTCTGTCTTTCCCCTTTCC
oligo_XEU8ta82fsV6IUDMhUx9+g	GAAGAGTCTAA	6	2.9078	GTTCTAGACGGCTAGATGCGGTCTCACAATCCGGGAAACCGGACCAGGAAAAAACTTGCAGGCCATAGAAGAGTCTAATATTATCCCTCCAGTGCAGAGAAAATCGGCCAGTTTTCTCTGCCTGCAGTCCGCATGCCGTGGGACCCCTTGGGTTCTAACCTGTTGCCTAGATTTATGCAGCGGACTGCCTTTCTCCCAAAGTGATAAACCGGGAAGAGTCATGGACCGGTTTTCCCGGTAATCCGTATTTGTTAGGTTGGTTTCACTGGCCTGAGACCGTCTGTCTTTCCCCTTTCC
oligo_oCBp20Z0gujcWAvvdHmWGQ	ATGTAGACTGC	8	2.9062	GTTCTAGACGGCTAGATGCGGTCTCACAATCCGGGAAACCGGACCAGGAAAAAACTTGCAGGCCATAATGTAGACTGCTATTATCCCTCCAGTGCAGAGAAAATCGGCCAGTTTTCTCTGCCTGCAGTCCGCATGCCGTGGGACCCCTTGGGTTCTAACCTGTTGCCTAGATTTATGCAGCGGACTGCCTTTCTCCCAAAGTGATAAACCGGATGTAGACATGGACCGGTTTTCCCGGTAATCCGTATTTGGCAGGTTGGTTTCACTGGCCTGAGACCGTCTGTCTTTCCCCTTTCC
oligo_Zn0p5JlE67xsEgQQOEKz2A	GACGCCGCTGC	8	2.90535	GTTCTAGACGGCTAGATGCGGTCTCACAATCCGGGAAACCGGACCAGGAAAAAACTTGCAGGCCATAGACGCCGCTGCTATTATCCCTCCAGTGCAGAGAAAATCGGCCAGTTTTCTCTGCCTGCAGTCCGCATGCCGTGGGACCCCTTGGGTTCTAACCTGTTGCCTAGATTTATGCAGCGGACTGCCTTTCTCCCAAAGTGATAAACCGGGACGCCGCATGGACCGGTTTTCCCGGTAATCCGTATTTGGCAGGTTGGTTTCACTGGCCTGAGACCGTCTGTCTTTCCCCTTTCC
oligo_BOyYtfO8DzarH2t6iwlFtw	GTATGTACTGT	8	2.90504	GTTCTAGACGGCTAGATGCGGTCTCACAATCCGGGAAACCGGACCAGGAAAAAACTTGCAGGCCATAGTATGTACTGTTATTATCCCTCCAGTGCAGAGAAAATCGGCCAGTTTTCTCTGCCTGCAGTCCGCATGCCGTGGGACCCCTTGGGTTCTAACCTGTTGCCTAGATTTATGCAGCGGACTGCCTTTCTCCCAAAGTGATAAACCGGGTATGTACATGGACCGGTTTTCCCGGTAATCCGTATTTGACAGGTTGGTTTCACTGGCCTGAGACCGTCTGTCTTTCCCCTTTCC
oligo_NEKaNGEV7tjgca1R40s5aQ	AAGGACTCTAA	6	2.90502	GTTCTAGACGGCTAGATGCGGTCTCACAATCCGGGAAACCGGACCAGGAAAAAACTTGCAGGCCATAAAGGACTCTAATATTATCCCTCCAGTGCAGAGAAAATCGGCCAGTTTTCTCTGCCTGCAGTCCGCATGCCGTGGGACCCCTTGGGTTCTAACCTGTTGCCTAGATTTATGCAGCGGACTGCCTTTCTCCCAAAGTGATAAACCGGAAGGACTCATGGACCGGTTTTCCCGGTAATCCGTATTTGTTAGGTTGGTTTCACTGGCCTGAGACCGTCTGTCTTTCCCCTTTCC
oligo_glyyyRW/+Lw6sPGN/ehDaw	GCCTCCTCTAG	6	2.90442	GTTCTAGACGGCTAGATGCGGTCTCACAATCCGGGAAACCGGACCAGGAAAAAACTTGCAGGCCATAGCCTCCTCTAGTATTATCCCTCCAGTGCAGAGAAAATCGGCCAGTTTTCTCTGCCTGCAGTCCGCATGCCGTGGGACCCCTTGGGTTCTAACCTGTTGCCTAGATTTATGCAGCGGACTGCCTTTCTCCCAAAGTGATAAACCGGGCCTCCTCATGGACCGGTTTTCCCGGTAATCCGTATTTGCTAGGTTGGTTTCACTGGCCTGAGACCGTCTGTCTTTCCCCTTTCC
oligo_bxXtLuUtpczuH15vQiM2HA	ACCCGCTCTTG	4	2.90117	GTTCTAGACGGCTAGATGCGGTCTCACAATCCGGGAAACCGGACCAGGAAAAAACTTGCAGGCCATAACCCGCTCTTGTATTATCCCTCCAGTGCAGAGAAAATCGGCCAGTTTTCTCTGCCTGCAGTCCGCATGCCGTGGGACCCCTTGGGTTCTAACCTGTTGCCTAGATTTATGCAGCGGACTGCCTTTCTCCCAAAGTGATAAACCGGACCCGCTCATGGACCGGTTTTCCCGGTAATCCGTATTTGCAAGGTTGGTTTCACTGGCCTGAGACCGTCTGTCTTTCCCCTTTCC
oligo_eAoUeEp1davfBZsN3ecv8Q	AGATTATCTTG	2	2.90102	GTTCTAGACGGCTAGATGCGGTCTCACAATCCGGGAAACCGGACCAGGAAAAAACTTGCAGGCCATAAGATTATCTTGTATTATCCCTCCAGTGCAGAGAAAATCGGCCAGTTTTCTCTGCCTGCAGTCCGCATGCCGTGGGACCCCTTGGGTTCTAACCTGTTGCCTAGATTTATGCAGCGGACTGCCTTTCTCCCAAAGTGATAAACCGGAGATTATCATGGACCGGTTTTCCCGGTAATCCGTATTTGCAAGGTTGGTTTCACTGGCCTGAGACCGTCTGTCTTTCCCCTTTCC
oligo_nDUppaCxes835DWLSPUzGg	TAAGAATCTCG	4	2.90068	GTTCTAGACGGCTAGATGCGGTCTCACAATCCGGGAAACCGGACCAGGAAAAAACTTGCAGGCCATATAAGAATCTCGTATTATCCCTCCAGTGCAGAGAAAATCGGCCAGTTTTCTCTGCCTGCAGTCCGCATGCCGTGGGACCCCTTGGGTTCTAACCTGTTGCCTAGATTTATGCAGCGGACTGCCTTTCTCCCAAAGTGATAAACCGGTAAGAATCATGGACCGGTTTTCCCGGTAATCCGTATTTGCGAGGTTGGTTTCACTGGCCTGAGACCGTCTGTCTTTCCCCTTTCC
oligo_IyIbwtsBYPYVKueb5oCZGA	ATATGAACTGT	6	2.90059	GTTCTAGACGGCTAGATGCGGTCTCACAATCCGGGAAACCGGACCAGGAAAAAACTTGCAGGCCATAATATGAACTGTTATTATCCCTCCAGTGCAGAGAAAATCGGCCAGTTTTCTCTGCCTGCAGTCCGCATGCCGTGGGACCCCTTGGGTTCTAACCTGTTGCCTAGATTTATGCAGCGGACTGCCTTTCTCCCAAAGTGATAAACCGGATATGAACATGGACCGGTTTTCCCGGTAATCCGTATTTGACAGGTTGGTTTCACTGGCCTGAGACCGTCTGTCTTTCCCCTTTCC
oligo_IKThG3jMgxh6I2FCqLCPBQ	ATAGCATCTTG	2	2.89863	GTTCTAGACGGCTAGATGCGGTCTCACAATCCGGGAAACCGGACCAGGAAAAAACTTGCAGGCCATAATAGCATCTTGTATTATCCCTCCAGTGCAGAGAAAATCGGCCAGTTTTCTCTGCCTGCAGTCCGCATGCCGTGGGACCCCTTGGGTTCTAACCTGTTGCCTAGATTTATGCAGCGGACTGCCTTTCTCCCAAAGTGATAAACCGGATAGCATCATGGACCGGTTTTCCCGGTAATCCGTATTTGCAAGGTTGGTTTCACTGGCCTGAGACCGTCTGTCTTTCCCCTTTCC
oligo_FV8Lt97dndGcWr053bUatA	ACAGAATCTTG	1	2.89802	GTTCTAGACGGCTAGATGCGGTCTCACAATCCGGGAAACCGGACCAGGAAAAAACTTGCAGGCCATAACAGAATCTTGTATTATCCCTCCAGTGCAGAGAAAATCGGCCAGTTTTCTCTGCCTGCAGTCCGCATGCCGTGGGACCCCTTGGGTTCTAACCTGTTGCCTAGATTTATGCAGCGGACTGCCTTTCTCCCAAAGTGATAAACCGGACAGAATCATGGACCGGTTTTCCCGGTAATCCGTATTTGCAAGGTTGGTTTCACTGGCCTGAGACCGTCTGTCTTTCCCCTTTCC
oligo_o08jmWY77qhwC+Db4Qfwcg	CGCTACACTAG	8	2.8961	GTTCTAGACGGCTAGATGCGGTCTCACAATCCGGGAAACCGGACCAGGAAAAAACTTGCAGGCCATACGCTACACTAGTATTATCCCTCCAGTGCAGAGAAAATCGGCCAGTTTTCTCTGCCTGCAGTCCGCATGCCGTGGGACCCCTTGGGTTCTAACCTGTTGCCTAGATTTATGCAGCGGACTGCCTTTCTCCCAAAGTGATAAACCGGCGCTACACATGGACCGGTTTTCCCGGTAATCCGTATTTGCTAGGTTGGTTTCACTGGCCTGAGACCGTCTGTCTTTCCCCTTTCC
oligo_3Bs6nOtaM/RXpHilo2yQZA	AAAGAGGCTTG	4	2.8957	GTTCTAGACGGCTAGATGCGGTCTCACAATCCGGGAAACCGGACCAGGAAAAAACTTGCAGGCCATAAAAGAGGCTTGTATTATCCCTCCAGTGCAGAGAAAATCGGCCAGTTTTCTCTGCCTGCAGTCCGCATGCCGTGGGACCCCTTGGGTTCTAACCTGTTGCCTAGATTTATGCAGCGGACTGCCTTTCTCCCAAAGTGATAAACCGGAAAGAGGCATGGACCGGTTTTCCCGGTAATCCGTATTTGCAAGGTTGGTTTCACTGGCCTGAGACCGTCTGTCTTTCCCCTTTCC
oligo_KWUesbvhmjVlCqvoHPbHiQ	ATGGGTACTGC	7	2.89429	GTTCTAGACGGCTAGATGCGGTCTCACAATCCGGGAAACCGGACCAGGAAAAAACTTGCAGGCCATAATGGGTACTGCTATTATCCCTCCAGTGCAGAGAAAATCGGCCAGTTTTCTCTGCCTGCAGTCCGCATGCCGTGGGACCCCTTGGGTTCTAACCTGTTGCCTAGATTTATGCAGCGGACTGCCTTTCTCCCAAAGTGATAAACCGGATGGGTACATGGACCGGTTTTCCCGGTAATCCGTATTTGGCAGGTTGGTTTCACTGGCCTGAGACCGTCTGTCTTTCCCCTTTCC
oligo_JgT8bd27R/hQQAi25Z+miQ	AAAGTAACTAG	3	2.89413	GTTCTAGACGGCTAGATGCGGTCTCACAATCCGGGAAACCGGACCAGGAAAAAACTTGCAGGCCATAAAAGTAACTAGTATTATCCCTCCAGTGCAGAGAAAATCGGCCAGTTTTCTCTGCCTGCAGTCCGCATGCCGTGGGACCCCTTGGGTTCTAACCTGTTGCCTAGATTTATGCAGCGGACTGCCTTTCTCCCAAAGTGATAAACCGGAAAGTAACATGGACCGGTTTTCCCGGTAATCCGTATTTGCTAGGTTGGTTTCACTGGCCTGAGACCGTCTGTCTTTCCCCTTTCC
oligo_5osFFlXP6PeOXIwe0zqVMA	CGGGCGTCTGG	6	2.8931	GTTCTAGACGGCTAGATGCGGTCTCACAATCCGGGAAACCGGACCAGGAAAAAACTTGCAGGCCATACGGGCGTCTGGTATTATCCCTCCAGTGCAGAGAAAATCGGCCAGTTTTCTCTGCCTGCAGTCCGCATGCCGTGGGACCCCTTGGGTTCTAACCTGTTGCCTAGATTTATGCAGCGGACTGCCTTTCTCCCAAAGTGATAAACCGGCGGGCGTCATGGACCGGTTTTCCCGGTAATCCGTATTTGCCAGGTTGGTTTCACTGGCCTGAGACCGTCTGTCTTTCCCCTTTCC
oligo_QbCSfhiOJ95wDcQsyfSXBg	ATGAGGACTAG	7	2.89245	GTTCTAGACGGCTAGATGCGGTCTCACAATCCGGGAAACCGGACCAGGAAAAAACTTGCAGGCCATAATGAGGACTAGTATTATCCCTCCAGTGCAGAGAAAATCGGCCAGTTTTCTCTGCCTGCAGTCCGCATGCCGTGGGACCCCTTGGGTTCTAACCTGTTGCCTAGATTTATGCAGCGGACTGCCTTTCTCCCAAAGTGATAAACCGGATGAGGACATGGACCGGTTTTCCCGGTAATCCGTATTTGCTAGGTTGGTTTCACTGGCCTGAGACCGTCTGTCTTTCCCCTTTCC
oligo_JC0i2CK6NaOY4u9p9uAPFw	ACTGTGTCTTG	2	2.89194	GTTCTAGACGGCTAGATGCGGTCTCACAATCCGGGAAACCGGACCAGGAAAAAACTTGCAGGCCATAACTGTGTCTTGTATTATCCCTCCAGTGCAGAGAAAATCGGCCAGTTTTCTCTGCCTGCAGTCCGCATGCCGTGGGACCCCTTGGGTTCTAACCTGTTGCCTAGATTTATGCAGCGGACTGCCTTTCTCCCAAAGTGATAAACCGGACTGTGTCATGGACCGGTTTTCCCGGTAATCCGTATTTGCAAGGTTGGTTTCACTGGCCTGAGACCGTCTGTCTTTCCCCTTTCC
oligo_J/tFM6mXyzIFY7g7fR+DGw	CGAGTATCTAT	4	2.88943	GTTCTAGACGGCTAGATGCGGTCTCACAATCCGGGAAACCGGACCAGGAAAAAACTTGCAGGCCATACGAGTATCTATTATTATCCCTCCAGTGCAGAGAAAATCGGCCAGTTTTCTCTGCCTGCAGTCCGCATGCCGTGGGACCCCTTGGGTTCTAACCTGTTGCCTAGATTTATGCAGCGGACTGCCTTTCTCCCAAAGTGATAAACCGGCGAGTATCATGGACCGGTTTTCCCGGTAATCCGTATTTGATAGGTTGGTTTCACTGGCCTGAGACCGTCTGTCTTTCCCCTTTCC
oligo_PMTnfb++dUc9ZzMglRQ5Lw	ACAGTCTCTTC	2	2.889	GTTCTAGACGGCTAGATGCGGTCTCACAATCCGGGAAACCGGACCAGGAAAAAACTTGCAGGCCATAACAGTCTCTTCTATTATCCCTCCAGTGCAGAGAAAATCGGCCAGTTTTCTCTGCCTGCAGTCCGCATGCCGTGGGACCCCTTGGGTTCTAACCTGTTGCCTAGATTTATGCAGCGGACTGCCTTTCTCCCAAAGTGATAAACCGGACAGTCTCATGGACCGGTTTTCCCGGTAATCCGTATTTGGAAGGTTGGTTTCACTGGCCTGAGACCGTCTGTCTTTCCCCTTTCC
oligo_0OIxrB5KLRttzj/kMi2YAw	CTAGTAACTCT	5	2.88846	GTTCTAGACGGCTAGATGCGGTCTCACAATCCGGGAAACCGGACCAGGAAAAAACTTGCAGGCCATACTAGTAACTCTTATTATCCCTCCAGTGCAGAGAAAATCGGCCAGTTTTCTCTGCCTGCAGTCCGCATGCCGTGGGACCCCTTGGGTTCTAACCTGTTGCCTAGATTTATGCAGCGGACTGCCTTTCTCCCAAAGTGATAAACCGGCTAGTAACATGGACCGGTTTTCCCGGTAATCCGTATTTGAGAGGTTGGTTTCACTGGCCTGAGACCGTCTGTCTTTCCCCTTTCC
oligo_ZSW1HGq26VYVs+4D9LoedQ	CGGATGACTTG	6	2.8872	GTTCTAGACGGCTAGATGCGGTCTCACAATCCGGGAAACCGGACCAGGAAAAAACTTGCAGGCCATACGGATGACTTGTATTATCCCTCCAGTGCAGAGAAAATCGGCCAGTTTTCTCTGCCTGCAGTCCGCATGCCGTGGGACCCCTTGGGTTCTAACCTGTTGCCTAGATTTATGCAGCGGACTGCCTTTCTCCCAAAGTGATAAACCGGCGGATGACATGGACCGGTTTTCCCGGTAATCCGTATTTGCAAGGTTGGTTTCACTGGCCTGAGACCGTCTGTCTTTCCCCTTTCC
oligo_8HKJUaWlMyUHVKIOLW3CoA	AGAGCATCTAC	4	2.88656	GTTCTAGACGGCTAGATGCGGTCTCACAATCCGGGAAACCGGACCAGGAAAAAACTTGCAGGCCATAAGAGCATCTACTATTATCCCTCCAGTGCAGAGAAAATCGGCCAGTTTTCTCTGCCTGCAGTCCGCATGCCGTGGGACCCCTTGGGTTCTAACCTGTTGCCTAGATTTATGCAGCGGACTGCCTTTCTCCCAAAGTGATAAACCGGAGAGCATCATGGACCGGTTTTCCCGGTAATCCGTATTTGGTAGGTTGGTTTCACTGGCCTGAGACCGTCTGTCTTTCCCCTTTCC
oligo_WIPJoBW5Xo/7+2AI32DO+A	GTGTAAACTAG	7	2.88607	GTTCTAGACGGCTAGATGCGGTCTCACAATCCGGGAAACCGGACCAGGAAAAAACTTGCAGGCCATAGTGTAAACTAGTATTATCCCTCCAGTGCAGAGAAAATCGGCCAGTTTTCTCTGCCTGCAGTCCGCATGCCGTGGGACCCCTTGGGTTCTAACCTGTTGCCTAGATTTATGCAGCGGACTGCCTTTCTCCCAAAGTGATAAACCGGGTGTAAACATGGACCGGTTTTCCCGGTAATCCGTATTTGCTAGGTTGGTTTCACTGGCCTGAGACCGTCTGTCTTTCCCCTTTCC
oligo_jiEWhVt52r8FyeWmhxtTQw	CGGGAGTCTTG	5	2.88548	GTTCTAGACGGCTAGATGCGGTCTCACAATCCGGGAAACCGGACCAGGAAAAAACTTGCAGGCCATACGGGAGTCTTGTATTATCCCTCCAGTGCAGAGAAAATCGGCCAGTTTTCTCTGCCTGCAGTCCGCATGCCGTGGGACCCCTTGGGTTCTAACCTGTTGCCTAGATTTATGCAGCGGACTGCCTTTCTCCCAAAGTGATAAACCGGCGGGAGTCATGGACCGGTTTTCCCGGTAATCCGTATTTGCAAGGTTGGTTTCACTGGCCTGAGACCGTCTGTCTTTCCCCTTTCC
oligo_wErngH2tZBCFXalLD4fHgA	CAAGAATCTGT	5	2.88435	GTTCTAGACGGCTAGATGCGGTCTCACAATCCGGGAAACCGGACCAGGAAAAAACTTGCAGGCCATACAAGAATCTGTTATTATCCCTCCAGTGCAGAGAAAATCGGCCAGTTTTCTCTGCCTGCAGTCCGCATGCCGTGGGACCCCTTGGGTTCTAACCTGTTGCCTAGATTTATGCAGCGGACTGCCTTTCTCCCAAAGTGATAAACCGGCAAGAATCATGGACCGGTTTTCCCGGTAATCCGTATTTGACAGGTTGGTTTCACTGGCCTGAGACCGTCTGTCTTTCCCCTTTCC
oligo_p/jtWcblE/bqAYbEuzM0SA	AGGAAGACTTG	6	2.88197	GTTCTAGACGGCTAGATGCGGTCTCACAATCCGGGAAACCGGACCAGGAAAAAACTTGCAGGCCATAAGGAAGACTTGTATTATCCCTCCAGTGCAGAGAAAATCGGCCAGTTTTCTCTGCCTGCAGTCCGCATGCCGTGGGACCCCTTGGGTTCTAACCTGTTGCCTAGATTTATGCAGCGGACTGCCTTTCTCCCAAAGTGATAAACCGGAGGAAGACATGGACCGGTTTTCCCGGTAATCCGTATTTGCAAGGTTGGTTTCACTGGCCTGAGACCGTCTGTCTTTCCCCTTTCC
oligo_TeOnC2M5ovUnMDsrM3k8gQ	AGTGACTCTCG	5	2.88191	GTTCTAGACGGCTAGATGCGGTCTCACAATCCGGGAAACCGGACCAGGAAAAAACTTGCAGGCCATAAGTGACTCTCGTATTATCCCTCCAGTGCAGAGAAAATCGGCCAGTTTTCTCTGCCTGCAGTCCGCATGCCGTGGGACCCCTTGGGTTCTAACCTGTTGCCTAGATTTATGCAGCGGACTGCCTTTCTCCCAAAGTGATAAACCGGAGTGACTCATGGACCGGTTTTCCCGGTAATCCGTATTTGCGAGGTTGGTTTCACTGGCCTGAGACCGTCTGTCTTTCCCCTTTCC
oligo_gW91DikCyH1aOUZa4qbltg	AGAAATGCTCT	7	2.88105	GTTCTAGACGGCTAGATGCGGTCTCACAATCCGGGAAACCGGACCAGGAAAAAACTTGCAGGCCATAAGAAATGCTCTTATTATCCCTCCAGTGCAGAGAAAATCGGCCAGTTTTCTCTGCCTGCAGTCCGCATGCCGTGGGACCCCTTGGGTTCTAACCTGTTGCCTAGATTTATGCAGCGGACTGCCTTTCTCCCAAAGTGATAAACCGGAGAAATGCATGGACCGGTTTTCCCGGTAATCCGTATTTGAGAGGTTGGTTTCACTGGCCTGAGACCGTCTGTCTTTCCCCTTTCC
oligo_6andFUeu+rAU7r/HB7BM2Q	GTAGTTGCTCG	5	2.88104	GTTCTAGACGGCTAGATGCGGTCTCACAATCCGGGAAACCGGACCAGGAAAAAACTTGCAGGCCATAGTAGTTGCTCGTATTATCCCTCCAGTGCAGAGAAAATCGGCCAGTTTTCTCTGCCTGCAGTCCGCATGCCGTGGGACCCCTTGGGTTCTAACCTGTTGCCTAGATTTATGCAGCGGACTGCCTTTCTCCCAAAGTGATAAACCGGGTAGTTGCATGGACCGGTTTTCCCGGTAATCCGTATTTGCGAGGTTGGTTTCACTGGCCTGAGACCGTCTGTCTTTCCCCTTTCC
oligo_YAOsz26SSs25f4hgEScQ8w	GAAGCGTCTTA	5	2.88081	GTTCTAGACGGCTAGATGCGGTCTCACAATCCGGGAAACCGGACCAGGAAAAAACTTGCAGGCCATAGAAGCGTCTTATATTATCCCTCCAGTGCAGAGAAAATCGGCCAGTTTTCTCTGCCTGCAGTCCGCATGCCGTGGGACCCCTTGGGTTCTAACCTGTTGCCTAGATTTATGCAGCGGACTGCCTTTCTCCCAAAGTGATAAACCGGGAAGCGTCATGGACCGGTTTTCCCGGTAATCCGTATTTGTAAGGTTGGTTTCACTGGCCTGAGACCGTCTGTCTTTCCCCTTTCC
oligo_Cd+yHEDi2XDRjZR3jh6OcQ	ACAGTATCTTC	1	2.88039	GTTCTAGACGGCTAGATGCGGTCTCACAATCCGGGAAACCGGACCAGGAAAAAACTTGCAGGCCATAACAGTATCTTCTATTATCCCTCCAGTGCAGAGAAAATCGGCCAGTTTTCTCTGCCTGCAGTCCGCATGCCGTGGGACCCCTTGGGTTCTAACCTGTTGCCTAGATTTATGCAGCGGACTGCCTTTCTCCCAAAGTGATAAACCGGACAGTATCATGGACCGGTTTTCCCGGTAATCCGTATTTGGAAGGTTGGTTTCACTGGCCTGAGACCGTCTGTCTTTCCCCTTTCC
oligo_Y+XfA5jTKg7eoICrEl+M8w	TATGGGTCTAG	6	2.88033	GTTCTAGACGGCTAGATGCGGTCTCACAATCCGGGAAACCGGACCAGGAAAAAACTTGCAGGCCATATATGGGTCTAGTATTATCCCTCCAGTGCAGAGAAAATCGGCCAGTTTTCTCTGCCTGCAGTCCGCATGCCGTGGGACCCCTTGGGTTCTAACCTGTTGCCTAGATTTATGCAGCGGACTGCCTTTCTCCCAAAGTGATAAACCGGTATGGGTCATGGACCGGTTTTCCCGGTAATCCGTATTTGCTAGGTTGGTTTCACTGGCCTGAGACCGTCTGTCTTTCCCCTTTCC
oligo_Lp73ohS50uGg/8HfVSKEww	AGGTAGACTTG	6	2.87906	GTTCTAGACGGCTAGATGCGGTCTCACAATCCGGGAAACCGGACCAGGAAAAAACTTGCAGGCCATAAGGTAGACTTGTATTATCCCTCCAGTGCAGAGAAAATCGGCCAGTTTTCTCTGCCTGCAGTCCGCATGCCGTGGGACCCCTTGGGTTCTAACCTGTTGCCTAGATTTATGCAGCGGACTGCCTTTCTCCCAAAGTGATAAACCGGAGGTAGACATGGACCGGTTTTCCCGGTAATCCGTATTTGCAAGGTTGGTTTCACTGGCCTGAGACCGTCTGTCTTTCCCCTTTCC
oligo_Yyg2Ty6Q9hAaqDiY9CvBmg	AAGCATACTGT	8	2.87906	GTTCTAGACGGCTAGATGCGGTCTCACAATCCGGGAAACCGGACCAGGAAAAAACTTGCAGGCCATAAAGCATACTGTTATTATCCCTCCAGTGCAGAGAAAATCGGCCAGTTTTCTCTGCCTGCAGTCCGCATGCCGTGGGACCCCTTGGGTTCTAACCTGTTGCCTAGATTTATGCAGCGGACTGCCTTTCTCCCAAAGTGATAAACCGGAAGCATACATGGACCGGTTTTCCCGGTAATCCGTATTTGACAGGTTGGTTTCACTGGCCTGAGACCGTCTGTCTTTCCCCTTTCC
oligo_4fYL0YKs086qgaXYNohLXQ	AAGCAGTCTGT	7	2.87858	GTTCTAGACGGCTAGATGCGGTCTCACAATCCGGGAAACCGGACCAGGAAAAAACTTGCAGGCCATAAAGCAGTCTGTTATTATCCCTCCAGTGCAGAGAAAATCGGCCAGTTTTCTCTGCCTGCAGTCCGCATGCCGTGGGACCCCTTGGGTTCTAACCTGTTGCCTAGATTTATGCAGCGGACTGCCTTTCTCCCAAAGTGATAAACCGGAAGCAGTCATGGACCGGTTTTCCCGGTAATCCGTATTTGACAGGTTGGTTTCACTGGCCTGAGACCGTCTGTCTTTCCCCTTTCC
oligo_4sR2dHmXofOY1vpzVgW94A	ACAGTGTCTGG	2	2.87692	GTTCTAGACGGCTAGATGCGGTCTCACAATCCGGGAAACCGGACCAGGAAAAAACTTGCAGGCCATAACAGTGTCTGGTATTATCCCTCCAGTGCAGAGAAAATCGGCCAGTTTTCTCTGCCTGCAGTCCGCATGCCGTGGGACCCCTTGGGTTCTAACCTGTTGCCTAGATTTATGCAGCGGACTGCCTTTCTCCCAAAGTGATAAACCGGACAGTGTCATGGACCGGTTTTCCCGGTAATCCGTATTTGCCAGGTTGGTTTCACTGGCCTGAGACCGTCTGTCTTTCCCCTTTCC
oligo_Y+rKdMBewEECpX/o+RGgVw	AAAGTAACTTG	2	2.87677	GTTCTAGACGGCTAGATGCGGTCTCACAATCCGGGAAACCGGACCAGGAAAAAACTTGCAGGCCATAAAAGTAACTTGTATTATCCCTCCAGTGCAGAGAAAATCGGCCAGTTTTCTCTGCCTGCAGTCCGCATGCCGTGGGACCCCTTGGGTTCTAACCTGTTGCCTAGATTTATGCAGCGGACTGCCTTTCTCCCAAAGTGATAAACCGGAAAGTAACATGGACCGGTTTTCCCGGTAATCCGTATTTGCAAGGTTGGTTTCACTGGCCTGAGACCGTCTGTCTTTCCCCTTTCC
oligo_fqVQnwA0z0Ko3BGFpuJUZg	CGACTCTCTGT	6	2.87641	GTTCTAGACGGCTAGATGCGGTCTCACAATCCGGGAAACCGGACCAGGAAAAAACTTGCAGGCCATACGACTCTCTGTTATTATCCCTCCAGTGCAGAGAAAATCGGCCAGTTTTCTCTGCCTGCAGTCCGCATGCCGTGGGACCCCTTGGGTTCTAACCTGTTGCCTAGATTTATGCAGCGGACTGCCTTTCTCCCAAAGTGATAAACCGGCGACTCTCATGGACCGGTTTTCCCGGTAATCCGTATTTGACAGGTTGGTTTCACTGGCCTGAGACCGTCTGTCTTTCCCCTTTCC
oligo_yl/Y+5m+f90gRdqX7gJHkg	CGGAAGTCTGG	7	2.87495	GTTCTAGACGGCTAGATGCGGTCTCACAATCCGGGAAACCGGACCAGGAAAAAACTTGCAGGCCATACGGAAGTCTGGTATTATCCCTCCAGTGCAGAGAAAATCGGCCAGTTTTCTCTGCCTGCAGTCCGCATGCCGTGGGACCCCTTGGGTTCTAACCTGTTGCCTAGATTTATGCAGCGGACTGCCTTTCTCCCAAAGTGATAAACCGGCGGAAGTCATGGACCGGTTTTCCCGGTAATCCGTATTTGCCAGGTTGGTTTCACTGGCCTGAGACCGTCTGTCTTTCCCCTTTCC
oligo_tjDIjmrKijkxVoT6+W+eGA	GAATTCGCTAG	6	2.87486	GTTCTAGACGGCTAGATGCGGTCTCACAATCCGGGAAACCGGACCAGGAAAAAACTTGCAGGCCATAGAATTCGCTAGTATTATCCCTCCAGTGCAGAGAAAATCGGCCAGTTTTCTCTGCCTGCAGTCCGCATGCCGTGGGACCCCTTGGGTTCTAACCTGTTGCCTAGATTTATGCAGCGGACTGCCTTTCTCCCAAAGTGATAAACCGGGAATTCGCATGGACCGGTTTTCCCGGTAATCCGTATTTGCTAGGTTGGTTTCACTGGCCTGAGACCGTCTGTCTTTCCCCTTTCC
oligo_EZPyPobbWtcYCePkoSmwfg	CACACCTCTGG	7	2.87426	GTTCTAGACGGCTAGATGCGGTCTCACAATCCGGGAAACCGGACCAGGAAAAAACTTGCAGGCCATACACACCTCTGGTATTATCCCTCCAGTGCAGAGAAAATCGGCCAGTTTTCTCTGCCTGCAGTCCGCATGCCGTGGGACCCCTTGGGTTCTAACCTGTTGCCTAGATTTATGCAGCGGACTGCCTTTCTCCCAAAGTGATAAACCGGCACACCTCATGGACCGGTTTTCCCGGTAATCCGTATTTGCCAGGTTGGTTTCACTGGCCTGAGACCGTCTGTCTTTCCCCTTTCC
oligo_5lKgsS64dSdwiolSNuw/Tw	GTGTTATCTAG	5	2.87243	GTTCTAGACGGCTAGATGCGGTCTCACAATCCGGGAAACCGGACCAGGAAAAAACTTGCAGGCCATAGTGTTATCTAGTATTATCCCTCCAGTGCAGAGAAAATCGGCCAGTTTTCTCTGCCTGCAGTCCGCATGCCGTGGGACCCCTTGGGTTCTAACCTGTTGCCTAGATTTATGCAGCGGACTGCCTTTCTCCCAAAGTGATAAACCGGGTGTTATCATGGACCGGTTTTCCCGGTAATCCGTATTTGCTAGGTTGGTTTCACTGGCCTGAGACCGTCTGTCTTTCCCCTTTCC
oligo_Xg7xE/lumGuPp+EGL9DeAA	CAATGCTCTAT	7	2.87039	GTTCTAGACGGCTAGATGCGGTCTCACAATCCGGGAAACCGGACCAGGAAAAAACTTGCAGGCCATACAATGCTCTATTATTATCCCTCCAGTGCAGAGAAAATCGGCCAGTTTTCTCTGCCTGCAGTCCGCATGCCGTGGGACCCCTTGGGTTCTAACCTGTTGCCTAGATTTATGCAGCGGACTGCCTTTCTCCCAAAGTGATAAACCGGCAATGCTCATGGACCGGTTTTCCCGGTAATCCGTATTTGATAGGTTGGTTTCACTGGCCTGAGACCGTCTGTCTTTCCCCTTTCC
oligo_aGnmZv3iuwBMEZ04jgGorA	GTAGTCGCTAG	5	2.86961	GTTCTAGACGGCTAGATGCGGTCTCACAATCCGGGAAACCGGACCAGGAAAAAACTTGCAGGCCATAGTAGTCGCTAGTATTATCCCTCCAGTGCAGAGAAAATCGGCCAGTTTTCTCTGCCTGCAGTCCGCATGCCGTGGGACCCCTTGGGTTCTAACCTGTTGCCTAGATTTATGCAGCGGACTGCCTTTCTCCCAAAGTGATAAACCGGGTAGTCGCATGGACCGGTTTTCCCGGTAATCCGTATTTGCTAGGTTGGTTTCACTGGCCTGAGACCGTCTGTCTTTCCCCTTTCC
oligo_QFRsMC7Nh6CmZOcPuAiMQg	GCAGAAACTGC	5	2.86903	GTTCTAGACGGCTAGATGCGGTCTCACAATCCGGGAAACCGGACCAGGAAAAAACTTGCAGGCCATAGCAGAAACTGCTATTATCCCTCCAGTGCAGAGAAAATCGGCCAGTTTTCTCTGCCTGCAGTCCGCATGCCGTGGGACCCCTTGGGTTCTAACCTGTTGCCTAGATTTATGCAGCGGACTGCCTTTCTCCCAAAGTGATAAACCGGGCAGAAACATGGACCGGTTTTCCCGGTAATCCGTATTTGGCAGGTTGGTTTCACTGGCCTGAGACCGTCTGTCTTTCCCCTTTCC
oligo_BFVg2qVYPwwsuQR9424EeA	ACAGTAGCTTA	2	2.86881	GTTCTAGACGGCTAGATGCGGTCTCACAATCCGGGAAACCGGACCAGGAAAAAACTTGCAGGCCATAACAGTAGCTTATATTATCCCTCCAGTGCAGAGAAAATCGGCCAGTTTTCTCTGCCTGCAGTCCGCATGCCGTGGGACCCCTTGGGTTCTAACCTGTTGCCTAGATTTATGCAGCGGACTGCCTTTCTCCCAAAGTGATAAACCGGACAGTAGCATGGACCGGTTTTCCCGGTAATCCGTATTTGTAAGGTTGGTTTCACTGGCCTGAGACCGTCTGTCTTTCCCCTTTCC
oligo_kCochjelCGKG0e1oL4DQRg	AGCGTAGCTTG	3	2.86844	GTTCTAGACGGCTAGATGCGGTCTCACAATCCGGGAAACCGGACCAGGAAAAAACTTGCAGGCCATAAGCGTAGCTTGTATTATCCCTCCAGTGCAGAGAAAATCGGCCAGTTTTCTCTGCCTGCAGTCCGCATGCCGTGGGACCCCTTGGGTTCTAACCTGTTGCCTAGATTTATGCAGCGGACTGCCTTTCTCCCAAAGTGATAAACCGGAGCGTAGCATGGACCGGTTTTCCCGGTAATCCGTATTTGCAAGGTTGGTTTCACTGGCCTGAGACCGTCTGTCTTTCCCCTTTCC
oligo_IcohLH4Yk7ToM/XLQm4Z9g	CTAAATGCTCT	8	2.86784	GTTCTAGACGGCTAGATGCGGTCTCACAATCCGGGAAACCGGACCAGGAAAAAACTTGCAGGCCATACTAAATGCTCTTATTATCCCTCCAGTGCAGAGAAAATCGGCCAGTTTTCTCTGCCTGCAGTCCGCATGCCGTGGGACCCCTTGGGTTCTAACCTGTTGCCTAGATTTATGCAGCGGACTGCCTTTCTCCCAAAGTGATAAACCGGCTAAATGCATGGACCGGTTTTCCCGGTAATCCGTATTTGAGAGGTTGGTTTCACTGGCCTGAGACCGTCTGTCTTTCCCCTTTCC
oligo_0tk36K4CHiB6Mzeg3c0Z0g	CTAGTAGCTGT	5	2.86672	GTTCTAGACGGCTAGATGCGGTCTCACAATCCGGGAAACCGGACCAGGAAAAAACTTGCAGGCCATACTAGTAGCTGTTATTATCCCTCCAGTGCAGAGAAAATCGGCCAGTTTTCTCTGCCTGCAGTCCGCATGCCGTGGGACCCCTTGGGTTCTAACCTGTTGCCTAGATTTATGCAGCGGACTGCCTTTCTCCCAAAGTGATAAACCGGCTAGTAGCATGGACCGGTTTTCCCGGTAATCCGTATTTGACAGGTTGGTTTCACTGGCCTGAGACCGTCTGTCTTTCCCCTTTCC
oligo_+k5mUhhuicKAn2YSOj91xw	GCAGTCTCTTG	2	2.86634	GTTCTAGACGGCTAGATGCGGTCTCACAATCCGGGAAACCGGACCAGGAAAAAACTTGCAGGCCATAGCAGTCTCTTGTATTATCCCTCCAGTGCAGAGAAAATCGGCCAGTTTTCTCTGCCTGCAGTCCGCATGCCGTGGGACCCCTTGGGTTCTAACCTGTTGCCTAGATTTATGCAGCGGACTGCCTTTCTCCCAAAGTGATAAACCGGGCAGTCTCATGGACCGGTTTTCCCGGTAATCCGTATTTGCAAGGTTGGTTTCACTGGCCTGAGACCGTCTGTCTTTCCCCTTTCC
oligo_WlUj6+qAUJpmbcJm/gZ4jg	CGAACGTCTAG	6	2.86513	GTTCTAGACGGCTAGATGCGGTCTCACAATCCGGGAAACCGGACCAGGAAAAAACTTGCAGGCCATACGAACGTCTAGTATTATCCCTCCAGTGCAGAGAAAATCGGCCAGTTTTCTCTGCCTGCAGTCCGCATGCCGTGGGACCCCTTGGGTTCTAACCTGTTGCCTAGATTTATGCAGCGGACTGCCTTTCTCCCAAAGTGATAAACCGGCGAACGTCATGGACCGGTTTTCCCGGTAATCCGTATTTGCTAGGTTGGTTTCACTGGCCTGAGACCGTCTGTCTTTCCCCTTTCC
oligo_4wx5Hjegb8gmvxTcNK6OJg	AGTGGCGCTGA	7	2.86439	GTTCTAGACGGCTAGATGCGGTCTCACAATCCGGGAAACCGGACCAGGAAAAAACTTGCAGGCCATAAGTGGCGCTGATATTATCCCTCCAGTGCAGAGAAAATCGGCCAGTTTTCTCTGCCTGCAGTCCGCATGCCGTGGGACCCCTTGGGTTCTAACCTGTTGCCTAGATTTATGCAGCGGACTGCCTTTCTCCCAAAGTGATAAACCGGAGTGGCGCATGGACCGGTTTTCCCGGTAATCCGTATTTGTCAGGTTGGTTTCACTGGCCTGAGACCGTCTGTCTTTCCCCTTTCC
oligo_r0qlCzq1+UbDYt83U+5ZQA	AAAGTATCTTG	1	2.86384	GTTCTAGACGGCTAGATGCGGTCTCACAATCCGGGAAACCGGACCAGGAAAAAACTTGCAGGCCATAAAAGTATCTTGTATTATCCCTCCAGTGCAGAGAAAATCGGCCAGTTTTCTCTGCCTGCAGTCCGCATGCCGTGGGACCCCTTGGGTTCTAACCTGTTGCCTAGATTTATGCAGCGGACTGCCTTTCTCCCAAAGTGATAAACCGGAAAGTATCATGGACCGGTTTTCCCGGTAATCCGTATTTGCAAGGTTGGTTTCACTGGCCTGAGACCGTCTGTCTTTCCCCTTTCC
oligo_g4wgQOp5xyqO5wkTiYqayg	CTAGCATCTTT	4	2.86371	GTTCTAGACGGCTAGATGCGGTCTCACAATCCGGGAAACCGGACCAGGAAAAAACTTGCAGGCCATACTAGCATCTTTTATTATCCCTCCAGTGCAGAGAAAATCGGCCAGTTTTCTCTGCCTGCAGTCCGCATGCCGTGGGACCCCTTGGGTTCTAACCTGTTGCCTAGATTTATGCAGCGGACTGCCTTTCTCCCAAAGTGATAAACCGGCTAGCATCATGGACCGGTTTTCCCGGTAATCCGTATTTGAAAGGTTGGTTTCACTGGCCTGAGACCGTCTGTCTTTCCCCTTTCC
oligo_cBtqos+9EZ49XqlgLY4oHg	GTGGAGGCTTA	7	2.8624	GTTCTAGACGGCTAGATGCGGTCTCACAATCCGGGAAACCGGACCAGGAAAAAACTTGCAGGCCATAGTGGAGGCTTATATTATCCCTCCAGTGCAGAGAAAATCGGCCAGTTTTCTCTGCCTGCAGTCCGCATGCCGTGGGACCCCTTGGGTTCTAACCTGTTGCCTAGATTTATGCAGCGGACTGCCTTTCTCCCAAAGTGATAAACCGGGTGGAGGCATGGACCGGTTTTCCCGGTAATCCGTATTTGTAAGGTTGGTTTCACTGGCCTGAGACCGTCTGTCTTTCCCCTTTCC
oligo_zjXU2TbmEJWwtHCfEXpdDw	ACATGCGCTTG	4	2.86215	GTTCTAGACGGCTAGATGCGGTCTCACAATCCGGGAAACCGGACCAGGAAAAAACTTGCAGGCCATAACATGCGCTTGTATTATCCCTCCAGTGCAGAGAAAATCGGCCAGTTTTCTCTGCCTGCAGTCCGCATGCCGTGGGACCCCTTGGGTTCTAACCTGTTGCCTAGATTTATGCAGCGGACTGCCTTTCTCCCAAAGTGATAAACCGGACATGCGCATGGACCGGTTTTCCCGGTAATCCGTATTTGCAAGGTTGGTTTCACTGGCCTGAGACCGTCTGTCTTTCCCCTTTCC
oligo_HmKUKUW5DjIFbT0oD0Y+eQ	CGATGATCTTT	5	2.86175	GTTCTAGACGGCTAGATGCGGTCTCACAATCCGGGAAACCGGACCAGGAAAAAACTTGCAGGCCATACGATGATCTTTTATTATCCCTCCAGTGCAGAGAAAATCGGCCAGTTTTCTCTGCCTGCAGTCCGCATGCCGTGGGACCCCTTGGGTTCTAACCTGTTGCCTAGATTTATGCAGCGGACTGCCTTTCTCCCAAAGTGATAAACCGGCGATGATCATGGACCGGTTTTCCCGGTAATCCGTATTTGAAAGGTTGGTTTCACTGGCCTGAGACCGTCTGTCTTTCCCCTTTCC
oligo_lppsizG8pS+uVOAV5vfe2w	TAACGAACTGT	7	2.86149	GTTCTAGACGGCTAGATGCGGTCTCACAATCCGGGAAACCGGACCAGGAAAAAACTTGCAGGCCATATAACGAACTGTTATTATCCCTCCAGTGCAGAGAAAATCGGCCAGTTTTCTCTGCCTGCAGTCCGCATGCCGTGGGACCCCTTGGGTTCTAACCTGTTGCCTAGATTTATGCAGCGGACTGCCTTTCTCCCAAAGTGATAAACCGGTAACGAACATGGACCGGTTTTCCCGGTAATCCGTATTTGACAGGTTGGTTTCACTGGCCTGAGACCGTCTGTCTTTCCCCTTTCC
oligo_e39ZsGXy8hfe7GuyYCQEuw	TGGTAAGCTGC	8	2.86031	GTTCTAGACGGCTAGATGCGGTCTCACAATCCGGGAAACCGGACCAGGAAAAAACTTGCAGGCCATATGGTAAGCTGCTATTATCCCTCCAGTGCAGAGAAAATCGGCCAGTTTTCTCTGCCTGCAGTCCGCATGCCGTGGGACCCCTTGGGTTCTAACCTGTTGCCTAGATTTATGCAGCGGACTGCCTTTCTCCCAAAGTGATAAACCGGTGGTAAGCATGGACCGGTTTTCCCGGTAATCCGTATTTGGCAGGTTGGTTTCACTGGCCTGAGACCGTCTGTCTTTCCCCTTTCC
oligo_xL5U+3KHCDmSOlgwrDH6Gw	GAAGATTCTAA	6	2.86029	GTTCTAGACGGCTAGATGCGGTCTCACAATCCGGGAAACCGGACCAGGAAAAAACTTGCAGGCCATAGAAGATTCTAATATTATCCCTCCAGTGCAGAGAAAATCGGCCAGTTTTCTCTGCCTGCAGTCCGCATGCCGTGGGACCCCTTGGGTTCTAACCTGTTGCCTAGATTTATGCAGCGGACTGCCTTTCTCCCAAAGTGATAAACCGGGAAGATTCATGGACCGGTTTTCCCGGTAATCCGTATTTGTTAGGTTGGTTTCACTGGCCTGAGACCGTCTGTCTTTCCCCTTTCC
oligo_xmNJu4ubsiMdEEupSdid9Q	CGACAATCTGT	6	2.85906	GTTCTAGACGGCTAGATGCGGTCTCACAATCCGGGAAACCGGACCAGGAAAAAACTTGCAGGCCATACGACAATCTGTTATTATCCCTCCAGTGCAGAGAAAATCGGCCAGTTTTCTCTGCCTGCAGTCCGCATGCCGTGGGACCCCTTGGGTTCTAACCTGTTGCCTAGATTTATGCAGCGGACTGCCTTTCTCCCAAAGTGATAAACCGGCGACAATCATGGACCGGTTTTCCCGGTAATCCGTATTTGACAGGTTGGTTTCACTGGCCTGAGACCGTCTGTCTTTCCCCTTTCC
oligo_oQiouXumg/2rVBDRCeDK1w	GGGAAGGCTTG	7	2.85896	GTTCTAGACGGCTAGATGCGGTCTCACAATCCGGGAAACCGGACCAGGAAAAAACTTGCAGGCCATAGGGAAGGCTTGTATTATCCCTCCAGTGCAGAGAAAATCGGCCAGTTTTCTCTGCCTGCAGTCCGCATGCCGTGGGACCCCTTGGGTTCTAACCTGTTGCCTAGATTTATGCAGCGGACTGCCTTTCTCCCAAAGTGATAAACCGGGGGAAGGCATGGACCGGTTTTCCCGGTAATCCGTATTTGCAAGGTTGGTTTCACTGGCCTGAGACCGTCTGTCTTTCCCCTTTCC
oligo_HJyptcXeCDdRp53BhtGKGQ	ATGGAGTCTTC	5	2.85801	GTTCTAGACGGCTAGATGCGGTCTCACAATCCGGGAAACCGGACCAGGAAAAAACTTGCAGGCCATAATGGAGTCTTCTATTATCCCTCCAGTGCAGAGAAAATCGGCCAGTTTTCTCTGCCTGCAGTCCGCATGCCGTGGGACCCCTTGGGTTCTAACCTGTTGCCTAGATTTATGCAGCGGACTGCCTTTCTCCCAAAGTGATAAACCGGATGGAGTCATGGACCGGTTTTCCCGGTAATCCGTATTTGGAAGGTTGGTTTCACTGGCCTGAGACCGTCTGTCTTTCCCCTTTCC
oligo_iXBj5nfv8HzEvezmhEXzvQ	AGCGTAACTGT	5	2.85738	GTTCTAGACGGCTAGATGCGGTCTCACAATCCGGGAAACCGGACCAGGAAAAAACTTGCAGGCCATAAGCGTAACTGTTATTATCCCTCCAGTGCAGAGAAAATCGGCCAGTTTTCTCTGCCTGCAGTCCGCATGCCGTGGGACCCCTTGGGTTCTAACCTGTTGCCTAGATTTATGCAGCGGACTGCCTTTCTCCCAAAGTGATAAACCGGAGCGTAACATGGACCGGTTTTCCCGGTAATCCGTATTTGACAGGTTGGTTTCACTGGCCTGAGACCGTCTGTCTTTCCCCTTTCC
oligo_bV4K/N2RwswKP8Zw8ii1jA	ATAGCCTCTTA	4	2.85715	GTTCTAGACGGCTAGATGCGGTCTCACAATCCGGGAAACCGGACCAGGAAAAAACTTGCAGGCCATAATAGCCTCTTATATTATCCCTCCAGTGCAGAGAAAATCGGCCAGTTTTCTCTGCCTGCAGTCCGCATGCCGTGGGACCCCTTGGGTTCTAACCTGTTGCCTAGATTTATGCAGCGGACTGCCTTTCTCCCAAAGTGATAAACCGGATAGCCTCATGGACCGGTTTTCCCGGTAATCCGTATTTGTAAGGTTGGTTTCACTGGCCTGAGACCGTCTGTCTTTCCCCTTTCC
oligo_GhcuHjo22dj3zfqdcgi3VQ	GTAGATTCTTG	4	2.85707	GTTCTAGACGGCTAGATGCGGTCTCACAATCCGGGAAACCGGACCAGGAAAAAACTTGCAGGCCATAGTAGATTCTTGTATTATCCCTCCAGTGCAGAGAAAATCGGCCAGTTTTCTCTGCCTGCAGTCCGCATGCCGTGGGACCCCTTGGGTTCTAACCTGTTGCCTAGATTTATGCAGCGGACTGCCTTTCTCCCAAAGTGATAAACCGGGTAGATTCATGGACCGGTTTTCCCGGTAATCCGTATTTGCAAGGTTGGTTTCACTGGCCTGAGACCGTCTGTCTTTCCCCTTTCC
oligo_hnfuXjYEkzK5r7318gAfBA	CTACGCTCTAT	7	2.85678	GTTCTAGACGGCTAGATGCGGTCTCACAATCCGGGAAACCGGACCAGGAAAAAACTTGCAGGCCATACTACGCTCTATTATTATCCCTCCAGTGCAGAGAAAATCGGCCAGTTTTCTCTGCCTGCAGTCCGCATGCCGTGGGACCCCTTGGGTTCTAACCTGTTGCCTAGATTTATGCAGCGGACTGCCTTTCTCCCAAAGTGATAAACCGGCTACGCTCATGGACCGGTTTTCCCGGTAATCCGTATTTGATAGGTTGGTTTCACTGGCCTGAGACCGTCTGTCTTTCCCCTTTCC
oligo_TyDsbjiMGLxbLS5MEd+hgw	GTGCATGCTAG	8	2.85533	GTTCTAGACGGCTAGATGCGGTCTCACAATCCGGGAAACCGGACCAGGAAAAAACTTGCAGGCCATAGTGCATGCTAGTATTATCCCTCCAGTGCAGAGAAAATCGGCCAGTTTTCTCTGCCTGCAGTCCGCATGCCGTGGGACCCCTTGGGTTCTAACCTGTTGCCTAGATTTATGCAGCGGACTGCCTTTCTCCCAAAGTGATAAACCGGGTGCATGCATGGACCGGTTTTCCCGGTAATCCGTATTTGCTAGGTTGGTTTCACTGGCCTGAGACCGTCTGTCTTTCCCCTTTCC
oligo_CJX8aPce2InGJpgRpPsgVw	CTGGTAGCTGT	6	2.8544	GTTCTAGACGGCTAGATGCGGTCTCACAATCCGGGAAACCGGACCAGGAAAAAACTTGCAGGCCATACTGGTAGCTGTTATTATCCCTCCAGTGCAGAGAAAATCGGCCAGTTTTCTCTGCCTGCAGTCCGCATGCCGTGGGACCCCTTGGGTTCTAACCTGTTGCCTAGATTTATGCAGCGGACTGCCTTTCTCCCAAAGTGATAAACCGGCTGGTAGCATGGACCGGTTTTCCCGGTAATCCGTATTTGACAGGTTGGTTTCACTGGCCTGAGACCGTCTGTCTTTCCCCTTTCC
oligo_Xd0jCjQxXvqbqthR7DlPGg	AAGAACACTTG	6	2.85388	GTTCTAGACGGCTAGATGCGGTCTCACAATCCGGGAAACCGGACCAGGAAAAAACTTGCAGGCCATAAAGAACACTTGTATTATCCCTCCAGTGCAGAGAAAATCGGCCAGTTTTCTCTGCCTGCAGTCCGCATGCCGTGGGACCCCTTGGGTTCTAACCTGTTGCCTAGATTTATGCAGCGGACTGCCTTTCTCCCAAAGTGATAAACCGGAAGAACACATGGACCGGTTTTCCCGGTAATCCGTATTTGCAAGGTTGGTTTCACTGGCCTGAGACCGTCTGTCTTTCCCCTTTCC
oligo_P70Swe0yJMGa+pzshhe/sQ	CGCTACTCTAG	7	2.85353	GTTCTAGACGGCTAGATGCGGTCTCACAATCCGGGAAACCGGACCAGGAAAAAACTTGCAGGCCATACGCTACTCTAGTATTATCCCTCCAGTGCAGAGAAAATCGGCCAGTTTTCTCTGCCTGCAGTCCGCATGCCGTGGGACCCCTTGGGTTCTAACCTGTTGCCTAGATTTATGCAGCGGACTGCCTTTCTCCCAAAGTGATAAACCGGCGCTACTCATGGACCGGTTTTCCCGGTAATCCGTATTTGCTAGGTTGGTTTCACTGGCCTGAGACCGTCTGTCTTTCCCCTTTCC
oligo_bjdFhgbj7gDsxipwmIu0bQ	ACAGTAGCTTG	1	2.85215	GTTCTAGACGGCTAGATGCGGTCTCACAATCCGGGAAACCGGACCAGGAAAAAACTTGCAGGCCATAACAGTAGCTTGTATTATCCCTCCAGTGCAGAGAAAATCGGCCAGTTTTCTCTGCCTGCAGTCCGCATGCCGTGGGACCCCTTGGGTTCTAACCTGTTGCCTAGATTTATGCAGCGGACTGCCTTTCTCCCAAAGTGATAAACCGGACAGTAGCATGGACCGGTTTTCCCGGTAATCCGTATTTGCAAGGTTGGTTTCACTGGCCTGAGACCGTCTGTCTTTCCCCTTTCC
oligo_NBYlkZyw9y34qAOtc+Ht3A	ACCGTCTCTTG	2	2.85032	GTTCTAGACGGCTAGATGCGGTCTCACAATCCGGGAAACCGGACCAGGAAAAAACTTGCAGGCCATAACCGTCTCTTGTATTATCCCTCCAGTGCAGAGAAAATCGGCCAGTTTTCTCTGCCTGCAGTCCGCATGCCGTGGGACCCCTTGGGTTCTAACCTGTTGCCTAGATTTATGCAGCGGACTGCCTTTCTCCCAAAGTGATAAACCGGACCGTCTCATGGACCGGTTTTCCCGGTAATCCGTATTTGCAAGGTTGGTTTCACTGGCCTGAGACCGTCTGTCTTTCCCCTTTCC
oligo_OYWWHgjvsYSX5r1O4aUoQg	ACAATATCTTG	1	2.85028	GTTCTAGACGGCTAGATGCGGTCTCACAATCCGGGAAACCGGACCAGGAAAAAACTTGCAGGCCATAACAATATCTTGTATTATCCCTCCAGTGCAGAGAAAATCGGCCAGTTTTCTCTGCCTGCAGTCCGCATGCCGTGGGACCCCTTGGGTTCTAACCTGTTGCCTAGATTTATGCAGCGGACTGCCTTTCTCCCAAAGTGATAAACCGGACAATATCATGGACCGGTTTTCCCGGTAATCCGTATTTGCAAGGTTGGTTTCACTGGCCTGAGACCGTCTGTCTTTCCCCTTTCC
oligo_MjzzVwdwEl3cXOf4w3P4xA	ACAGCATCTTA	2	2.85008	GTTCTAGACGGCTAGATGCGGTCTCACAATCCGGGAAACCGGACCAGGAAAAAACTTGCAGGCCATAACAGCATCTTATATTATCCCTCCAGTGCAGAGAAAATCGGCCAGTTTTCTCTGCCTGCAGTCCGCATGCCGTGGGACCCCTTGGGTTCTAACCTGTTGCCTAGATTTATGCAGCGGACTGCCTTTCTCCCAAAGTGATAAACCGGACAGCATCATGGACCGGTTTTCCCGGTAATCCGTATTTGTAAGGTTGGTTTCACTGGCCTGAGACCGTCTGTCTTTCCCCTTTCC
oligo_7TYY2HDHnWVHn0oIpL54oQ	ACACGCACTGA	6	2.84788	GTTCTAGACGGCTAGATGCGGTCTCACAATCCGGGAAACCGGACCAGGAAAAAACTTGCAGGCCATAACACGCACTGATATTATCCCTCCAGTGCAGAGAAAATCGGCCAGTTTTCTCTGCCTGCAGTCCGCATGCCGTGGGACCCCTTGGGTTCTAACCTGTTGCCTAGATTTATGCAGCGGACTGCCTTTCTCCCAAAGTGATAAACCGGACACGCACATGGACCGGTTTTCCCGGTAATCCGTATTTGTCAGGTTGGTTTCACTGGCCTGAGACCGTCTGTCTTTCCCCTTTCC
oligo_C3yjTmFDuYdsFm4bKPac9g	ACACTATCTTG	1	2.84756	GTTCTAGACGGCTAGATGCGGTCTCACAATCCGGGAAACCGGACCAGGAAAAAACTTGCAGGCCATAACACTATCTTGTATTATCCCTCCAGTGCAGAGAAAATCGGCCAGTTTTCTCTGCCTGCAGTCCGCATGCCGTGGGACCCCTTGGGTTCTAACCTGTTGCCTAGATTTATGCAGCGGACTGCCTTTCTCCCAAAGTGATAAACCGGACACTATCATGGACCGGTTTTCCCGGTAATCCGTATTTGCAAGGTTGGTTTCACTGGCCTGAGACCGTCTGTCTTTCCCCTTTCC
oligo_c8E/RkFMWjjHP+gfrZ9R0Q	AGTGGGACTGC	7	2.84751	GTTCTAGACGGCTAGATGCGGTCTCACAATCCGGGAAACCGGACCAGGAAAAAACTTGCAGGCCATAAGTGGGACTGCTATTATCCCTCCAGTGCAGAGAAAATCGGCCAGTTTTCTCTGCCTGCAGTCCGCATGCCGTGGGACCCCTTGGGTTCTAACCTGTTGCCTAGATTTATGCAGCGGACTGCCTTTCTCCCAAAGTGATAAACCGGAGTGGGACATGGACCGGTTTTCCCGGTAATCCGTATTTGGCAGGTTGGTTTCACTGGCCTGAGACCGTCTGTCTTTCCCCTTTCC
oligo_fS+Kl6LKdV4XlbUonKw0YQ	AAGGACGCTGG	6	2.84707	GTTCTAGACGGCTAGATGCGGTCTCACAATCCGGGAAACCGGACCAGGAAAAAACTTGCAGGCCATAAAGGACGCTGGTATTATCCCTCCAGTGCAGAGAAAATCGGCCAGTTTTCTCTGCCTGCAGTCCGCATGCCGTGGGACCCCTTGGGTTCTAACCTGTTGCCTAGATTTATGCAGCGGACTGCCTTTCTCCCAAAGTGATAAACCGGAAGGACGCATGGACCGGTTTTCCCGGTAATCCGTATTTGCCAGGTTGGTTTCACTGGCCTGAGACCGTCTGTCTTTCCCCTTTCC
oligo_Iq1JZPjjHOEHLVw6294ZUg	ATAGTGGCTGC	5	2.84608	GTTCTAGACGGCTAGATGCGGTCTCACAATCCGGGAAACCGGACCAGGAAAAAACTTGCAGGCCATAATAGTGGCTGCTATTATCCCTCCAGTGCAGAGAAAATCGGCCAGTTTTCTCTGCCTGCAGTCCGCATGCCGTGGGACCCCTTGGGTTCTAACCTGTTGCCTAGATTTATGCAGCGGACTGCCTTTCTCCCAAAGTGATAAACCGGATAGTGGCATGGACCGGTTTTCCCGGTAATCCGTATTTGGCAGGTTGGTTTCACTGGCCTGAGACCGTCTGTCTTTCCCCTTTCC
oligo_HyoJ1TeHX3M85VqGeCaqbw	GAGCGGACTGC	9	2.84566	GTTCTAGACGGCTAGATGCGGTCTCACAATCCGGGAAACCGGACCAGGAAAAAACTTGCAGGCCATAGAGCGGACTGCTATTATCCCTCCAGTGCAGAGAAAATCGGCCAGTTTTCTCTGCCTGCAGTCCGCATGCCGTGGGACCCCTTGGGTTCTAACCTGTTGCCTAGATTTATGCAGCGGACTGCCTTTCTCCCAAAGTGATAAACCGGGAGCGGACATGGACCGGTTTTCCCGGTAATCCGTATTTGGCAGGTTGGTTTCACTGGCCTGAGACCGTCTGTCTTTCCCCTTTCC
oligo_MYcSlh31angCtSbyRRJdwQ	CGGAATGCTAA	9	2.84483	GTTCTAGACGGCTAGATGCGGTCTCACAATCCGGGAAACCGGACCAGGAAAAAACTTGCAGGCCATACGGAATGCTAATATTATCCCTCCAGTGCAGAGAAAATCGGCCAGTTTTCTCTGCCTGCAGTCCGCATGCCGTGGGACCCCTTGGGTTCTAACCTGTTGCCTAGATTTATGCAGCGGACTGCCTTTCTCCCAAAGTGATAAACCGGCGGAATGCATGGACCGGTTTTCCCGGTAATCCGTATTTGTTAGGTTGGTTTCACTGGCCTGAGACCGTCTGTCTTTCCCCTTTCC
oligo_phIdOZC0wZBNxrOzfWjtag	CACCTCTCTAG	6	2.8441	GTTCTAGACGGCTAGATGCGGTCTCACAATCCGGGAAACCGGACCAGGAAAAAACTTGCAGGCCATACACCTCTCTAGTATTATCCCTCCAGTGCAGAGAAAATCGGCCAGTTTTCTCTGCCTGCAGTCCGCATGCCGTGGGACCCCTTGGGTTCTAACCTGTTGCCTAGATTTATGCAGCGGACTGCCTTTCTCCCAAAGTGATAAACCGGCACCTCTCATGGACCGGTTTTCCCGGTAATCCGTATTTGCTAGGTTGGTTTCACTGGCCTGAGACCGTCTGTCTTTCCCCTTTCC
oligo_NERb6SR5eOL15eY0pQ28zQ	ACAGAGACTCG	4	2.84265	GTTCTAGACGGCTAGATGCGGTCTCACAATCCGGGAAACCGGACCAGGAAAAAACTTGCAGGCCATAACAGAGACTCGTATTATCCCTCCAGTGCAGAGAAAATCGGCCAGTTTTCTCTGCCTGCAGTCCGCATGCCGTGGGACCCCTTGGGTTCTAACCTGTTGCCTAGATTTATGCAGCGGACTGCCTTTCTCCCAAAGTGATAAACCGGACAGAGACATGGACCGGTTTTCCCGGTAATCCGTATTTGCGAGGTTGGTTTCACTGGCCTGAGACCGTCTGTCTTTCCCCTTTCC
oligo_PHHxvSOlHYQtik56gySV5Q	TGAGCCTCTGT	6	2.8423	GTTCTAGACGGCTAGATGCGGTCTCACAATCCGGGAAACCGGACCAGGAAAAAACTTGCAGGCCATATGAGCCTCTGTTATTATCCCTCCAGTGCAGAGAAAATCGGCCAGTTTTCTCTGCCTGCAGTCCGCATGCCGTGGGACCCCTTGGGTTCTAACCTGTTGCCTAGATTTATGCAGCGGACTGCCTTTCTCCCAAAGTGATAAACCGGTGAGCCTCATGGACCGGTTTTCCCGGTAATCCGTATTTGACAGGTTGGTTTCACTGGCCTGAGACCGTCTGTCTTTCCCCTTTCC
oligo_rQOo6XZrNHSamICPLRuL9w	GTTAGGACTGC	9	2.8413	GTTCTAGACGGCTAGATGCGGTCTCACAATCCGGGAAACCGGACCAGGAAAAAACTTGCAGGCCATAGTTAGGACTGCTATTATCCCTCCAGTGCAGAGAAAATCGGCCAGTTTTCTCTGCCTGCAGTCCGCATGCCGTGGGACCCCTTGGGTTCTAACCTGTTGCCTAGATTTATGCAGCGGACTGCCTTTCTCCCAAAGTGATAAACCGGGTTAGGACATGGACCGGTTTTCCCGGTAATCCGTATTTGGCAGGTTGGTTTCACTGGCCTGAGACCGTCTGTCTTTCCCCTTTCC
oligo_lW+J0YmVq7JKRQdd+yj5Jw	GAAGACTCTAA	6	2.84063	GTTCTAGACGGCTAGATGCGGTCTCACAATCCGGGAAACCGGACCAGGAAAAAACTTGCAGGCCATAGAAGACTCTAATATTATCCCTCCAGTGCAGAGAAAATCGGCCAGTTTTCTCTGCCTGCAGTCCGCATGCCGTGGGACCCCTTGGGTTCTAACCTGTTGCCTAGATTTATGCAGCGGACTGCCTTTCTCCCAAAGTGATAAACCGGGAAGACTCATGGACCGGTTTTCCCGGTAATCCGTATTTGTTAGGTTGGTTTCACTGGCCTGAGACCGTCTGTCTTTCCCCTTTCC
oligo_m8YVyZ0CK67PEKisoI1+yg	GAAAAGTCTTT	6	2.83979	GTTCTAGACGGCTAGATGCGGTCTCACAATCCGGGAAACCGGACCAGGAAAAAACTTGCAGGCCATAGAAAAGTCTTTTATTATCCCTCCAGTGCAGAGAAAATCGGCCAGTTTTCTCTGCCTGCAGTCCGCATGCCGTGGGACCCCTTGGGTTCTAACCTGTTGCCTAGATTTATGCAGCGGACTGCCTTTCTCCCAAAGTGATAAACCGGGAAAAGTCATGGACCGGTTTTCCCGGTAATCCGTATTTGAAAGGTTGGTTTCACTGGCCTGAGACCGTCTGTCTTTCCCCTTTCC
oligo_ZUsgyX2HfRq/CTtQOxws3Q	TTAGTATCTGT	4	2.83861	GTTCTAGACGGCTAGATGCGGTCTCACAATCCGGGAAACCGGACCAGGAAAAAACTTGCAGGCCATATTAGTATCTGTTATTATCCCTCCAGTGCAGAGAAAATCGGCCAGTTTTCTCTGCCTGCAGTCCGCATGCCGTGGGACCCCTTGGGTTCTAACCTGTTGCCTAGATTTATGCAGCGGACTGCCTTTCTCCCAAAGTGATAAACCGGTTAGTATCATGGACCGGTTTTCCCGGTAATCCGTATTTGACAGGTTGGTTTCACTGGCCTGAGACCGTCTGTCTTTCCCCTTTCC
oligo_fYslKeyyF1ePko3KKab35Q	CGGTAGACTTG	7	2.83844	GTTCTAGACGGCTAGATGCGGTCTCACAATCCGGGAAACCGGACCAGGAAAAAACTTGCAGGCCATACGGTAGACTTGTATTATCCCTCCAGTGCAGAGAAAATCGGCCAGTTTTCTCTGCCTGCAGTCCGCATGCCGTGGGACCCCTTGGGTTCTAACCTGTTGCCTAGATTTATGCAGCGGACTGCCTTTCTCCCAAAGTGATAAACCGGCGGTAGACATGGACCGGTTTTCCCGGTAATCCGTATTTGCAAGGTTGGTTTCACTGGCCTGAGACCGTCTGTCTTTCCCCTTTCC
oligo_+QKoVLuZITiQ/op07c34SQ	GGATAATCTTT	5	2.83825	GTTCTAGACGGCTAGATGCGGTCTCACAATCCGGGAAACCGGACCAGGAAAAAACTTGCAGGCCATAGGATAATCTTTTATTATCCCTCCAGTGCAGAGAAAATCGGCCAGTTTTCTCTGCCTGCAGTCCGCATGCCGTGGGACCCCTTGGGTTCTAACCTGTTGCCTAGATTTATGCAGCGGACTGCCTTTCTCCCAAAGTGATAAACCGGGGATAATCATGGACCGGTTTTCCCGGTAATCCGTATTTGAAAGGTTGGTTTCACTGGCCTGAGACCGTCTGTCTTTCCCCTTTCC
oligo_tJfccbP9jK3AL8Wg6KrPSA	CGCTCCTCTTG	6	2.83713	GTTCTAGACGGCTAGATGCGGTCTCACAATCCGGGAAACCGGACCAGGAAAAAACTTGCAGGCCATACGCTCCTCTTGTATTATCCCTCCAGTGCAGAGAAAATCGGCCAGTTTTCTCTGCCTGCAGTCCGCATGCCGTGGGACCCCTTGGGTTCTAACCTGTTGCCTAGATTTATGCAGCGGACTGCCTTTCTCCCAAAGTGATAAACCGGCGCTCCTCATGGACCGGTTTTCCCGGTAATCCGTATTTGCAAGGTTGGTTTCACTGGCCTGAGACCGTCTGTCTTTCCCCTTTCC
oligo_uy0bIa5Fr9xKOHBVlxHbXQ	CTAGATTCTTC	5	2.837	GTTCTAGACGGCTAGATGCGGTCTCACAATCCGGGAAACCGGACCAGGAAAAAACTTGCAGGCCATACTAGATTCTTCTATTATCCCTCCAGTGCAGAGAAAATCGGCCAGTTTTCTCTGCCTGCAGTCCGCATGCCGTGGGACCCCTTGGGTTCTAACCTGTTGCCTAGATTTATGCAGCGGACTGCCTTTCTCCCAAAGTGATAAACCGGCTAGATTCATGGACCGGTTTTCCCGGTAATCCGTATTTGGAAGGTTGGTTTCACTGGCCTGAGACCGTCTGTCTTTCCCCTTTCC
oligo_WK7Z8STIfpluwPwqnMMkaA	CAATCGTCTAG	6	2.83612	GTTCTAGACGGCTAGATGCGGTCTCACAATCCGGGAAACCGGACCAGGAAAAAACTTGCAGGCCATACAATCGTCTAGTATTATCCCTCCAGTGCAGAGAAAATCGGCCAGTTTTCTCTGCCTGCAGTCCGCATGCCGTGGGACCCCTTGGGTTCTAACCTGTTGCCTAGATTTATGCAGCGGACTGCCTTTCTCCCAAAGTGATAAACCGGCAATCGTCATGGACCGGTTTTCCCGGTAATCCGTATTTGCTAGGTTGGTTTCACTGGCCTGAGACCGTCTGTCTTTCCCCTTTCC
oligo_e5lNiaUBpCQVB0PlSUOIVw	CTGGAGTCTGG	6	2.83571	GTTCTAGACGGCTAGATGCGGTCTCACAATCCGGGAAACCGGACCAGGAAAAAACTTGCAGGCCATACTGGAGTCTGGTATTATCCCTCCAGTGCAGAGAAAATCGGCCAGTTTTCTCTGCCTGCAGTCCGCATGCCGTGGGACCCCTTGGGTTCTAACCTGTTGCCTAGATTTATGCAGCGGACTGCCTTTCTCCCAAAGTGATAAACCGGCTGGAGTCATGGACCGGTTTTCCCGGTAATCCGTATTTGCCAGGTTGGTTTCACTGGCCTGAGACCGTCTGTCTTTCCCCTTTCC
oligo_sAS0/EhzSCaOojQikGvvSw	ATACTATCTTG	2	2.83528	GTTCTAGACGGCTAGATGCGGTCTCACAATCCGGGAAACCGGACCAGGAAAAAACTTGCAGGCCATAATACTATCTTGTATTATCCCTCCAGTGCAGAGAAAATCGGCCAGTTTTCTCTGCCTGCAGTCCGCATGCCGTGGGACCCCTTGGGTTCTAACCTGTTGCCTAGATTTATGCAGCGGACTGCCTTTCTCCCAAAGTGATAAACCGGATACTATCATGGACCGGTTTTCCCGGTAATCCGTATTTGCAAGGTTGGTTTCACTGGCCTGAGACCGTCTGTCTTTCCCCTTTCC
oligo_/AUU82o6rkVRdyLwXA7Ybw	GAGCGTTCTTT	7	2.83477	GTTCTAGACGGCTAGATGCGGTCTCACAATCCGGGAAACCGGACCAGGAAAAAACTTGCAGGCCATAGAGCGTTCTTTTATTATCCCTCCAGTGCAGAGAAAATCGGCCAGTTTTCTCTGCCTGCAGTCCGCATGCCGTGGGACCCCTTGGGTTCTAACCTGTTGCCTAGATTTATGCAGCGGACTGCCTTTCTCCCAAAGTGATAAACCGGGAGCGTTCATGGACCGGTTTTCCCGGTAATCCGTATTTGAAAGGTTGGTTTCACTGGCCTGAGACCGTCTGTCTTTCCCCTTTCC
oligo_LkZ+dbBTxQgds/iZ0MzDKg	CTAGAATCTGT	5	2.83247	GTTCTAGACGGCTAGATGCGGTCTCACAATCCGGGAAACCGGACCAGGAAAAAACTTGCAGGCCATACTAGAATCTGTTATTATCCCTCCAGTGCAGAGAAAATCGGCCAGTTTTCTCTGCCTGCAGTCCGCATGCCGTGGGACCCCTTGGGTTCTAACCTGTTGCCTAGATTTATGCAGCGGACTGCCTTTCTCCCAAAGTGATAAACCGGCTAGAATCATGGACCGGTTTTCCCGGTAATCCGTATTTGACAGGTTGGTTTCACTGGCCTGAGACCGTCTGTCTTTCCCCTTTCC
oligo_8dmw4lCJwKPiES+JhSDfOw	CGATAAACTAG	6	2.83243	GTTCTAGACGGCTAGATGCGGTCTCACAATCCGGGAAACCGGACCAGGAAAAAACTTGCAGGCCATACGATAAACTAGTATTATCCCTCCAGTGCAGAGAAAATCGGCCAGTTTTCTCTGCCTGCAGTCCGCATGCCGTGGGACCCCTTGGGTTCTAACCTGTTGCCTAGATTTATGCAGCGGACTGCCTTTCTCCCAAAGTGATAAACCGGCGATAAACATGGACCGGTTTTCCCGGTAATCCGTATTTGCTAGGTTGGTTTCACTGGCCTGAGACCGTCTGTCTTTCCCCTTTCC
oligo_hJWczUkADDbyvYVMRN1YFQ	GCAGTAACTTG	2	2.83127	GTTCTAGACGGCTAGATGCGGTCTCACAATCCGGGAAACCGGACCAGGAAAAAACTTGCAGGCCATAGCAGTAACTTGTATTATCCCTCCAGTGCAGAGAAAATCGGCCAGTTTTCTCTGCCTGCAGTCCGCATGCCGTGGGACCCCTTGGGTTCTAACCTGTTGCCTAGATTTATGCAGCGGACTGCCTTTCTCCCAAAGTGATAAACCGGGCAGTAACATGGACCGGTTTTCCCGGTAATCCGTATTTGCAAGGTTGGTTTCACTGGCCTGAGACCGTCTGTCTTTCCCCTTTCC
oligo_nGkqb8nYTpZBxRwqgisGWQ	GTATAGACTGG	7	2.8311	GTTCTAGACGGCTAGATGCGGTCTCACAATCCGGGAAACCGGACCAGGAAAAAACTTGCAGGCCATAGTATAGACTGGTATTATCCCTCCAGTGCAGAGAAAATCGGCCAGTTTTCTCTGCCTGCAGTCCGCATGCCGTGGGACCCCTTGGGTTCTAACCTGTTGCCTAGATTTATGCAGCGGACTGCCTTTCTCCCAAAGTGATAAACCGGGTATAGACATGGACCGGTTTTCCCGGTAATCCGTATTTGCCAGGTTGGTTTCACTGGCCTGAGACCGTCTGTCTTTCCCCTTTCC
oligo_bN8OcoCmvtFWvPEMrJfNhg	GAGGATTCTAA	7	2.83104	GTTCTAGACGGCTAGATGCGGTCTCACAATCCGGGAAACCGGACCAGGAAAAAACTTGCAGGCCATAGAGGATTCTAATATTATCCCTCCAGTGCAGAGAAAATCGGCCAGTTTTCTCTGCCTGCAGTCCGCATGCCGTGGGACCCCTTGGGTTCTAACCTGTTGCCTAGATTTATGCAGCGGACTGCCTTTCTCCCAAAGTGATAAACCGGGAGGATTCATGGACCGGTTTTCCCGGTAATCCGTATTTGTTAGGTTGGTTTCACTGGCCTGAGACCGTCTGTCTTTCCCCTTTCC
oligo_QH7mf1DcHXWJJIEbafonyg	ACAGTAACTTG	1	2.82909	GTTCTAGACGGCTAGATGCGGTCTCACAATCCGGGAAACCGGACCAGGAAAAAACTTGCAGGCCATAACAGTAACTTGTATTATCCCTCCAGTGCAGAGAAAATCGGCCAGTTTTCTCTGCCTGCAGTCCGCATGCCGTGGGACCCCTTGGGTTCTAACCTGTTGCCTAGATTTATGCAGCGGACTGCCTTTCTCCCAAAGTGATAAACCGGACAGTAACATGGACCGGTTTTCCCGGTAATCCGTATTTGCAAGGTTGGTTTCACTGGCCTGAGACCGTCTGTCTTTCCCCTTTCC
oligo_ZxG2cXQlm7SCGKjL7aFxjg	AGGTAATCTCT	6	2.82855	GTTCTAGACGGCTAGATGCGGTCTCACAATCCGGGAAACCGGACCAGGAAAAAACTTGCAGGCCATAAGGTAATCTCTTATTATCCCTCCAGTGCAGAGAAAATCGGCCAGTTTTCTCTGCCTGCAGTCCGCATGCCGTGGGACCCCTTGGGTTCTAACCTGTTGCCTAGATTTATGCAGCGGACTGCCTTTCTCCCAAAGTGATAAACCGGAGGTAATCATGGACCGGTTTTCCCGGTAATCCGTATTTGAGAGGTTGGTTTCACTGGCCTGAGACCGTCTGTCTTTCCCCTTTCC
oligo_a1UQb79cApJAIRsV2RL1/A	ACTGACACTGT	6	2.82818	GTTCTAGACGGCTAGATGCGGTCTCACAATCCGGGAAACCGGACCAGGAAAAAACTTGCAGGCCATAACTGACACTGTTATTATCCCTCCAGTGCAGAGAAAATCGGCCAGTTTTCTCTGCCTGCAGTCCGCATGCCGTGGGACCCCTTGGGTTCTAACCTGTTGCCTAGATTTATGCAGCGGACTGCCTTTCTCCCAAAGTGATAAACCGGACTGACACATGGACCGGTTTTCCCGGTAATCCGTATTTGACAGGTTGGTTTCACTGGCCTGAGACCGTCTGTCTTTCCCCTTTCC
oligo_i5CaNhUkr3u1QB1jIyhoNg	GTAATCTCTTA	5	2.82717	GTTCTAGACGGCTAGATGCGGTCTCACAATCCGGGAAACCGGACCAGGAAAAAACTTGCAGGCCATAGTAATCTCTTATATTATCCCTCCAGTGCAGAGAAAATCGGCCAGTTTTCTCTGCCTGCAGTCCGCATGCCGTGGGACCCCTTGGGTTCTAACCTGTTGCCTAGATTTATGCAGCGGACTGCCTTTCTCCCAAAGTGATAAACCGGGTAATCTCATGGACCGGTTTTCCCGGTAATCCGTATTTGTAAGGTTGGTTTCACTGGCCTGAGACCGTCTGTCTTTCCCCTTTCC
oligo_9Ai6kBO/15V5A4dbz2M2tg	ATACGAACTGA	6	2.82699	GTTCTAGACGGCTAGATGCGGTCTCACAATCCGGGAAACCGGACCAGGAAAAAACTTGCAGGCCATAATACGAACTGATATTATCCCTCCAGTGCAGAGAAAATCGGCCAGTTTTCTCTGCCTGCAGTCCGCATGCCGTGGGACCCCTTGGGTTCTAACCTGTTGCCTAGATTTATGCAGCGGACTGCCTTTCTCCCAAAGTGATAAACCGGATACGAACATGGACCGGTTTTCCCGGTAATCCGTATTTGTCAGGTTGGTTTCACTGGCCTGAGACCGTCTGTCTTTCCCCTTTCC
oligo_MfIZ0AZUuCOcb0jBfXkqMw	ATCTACACTGT	8	2.82608	GTTCTAGACGGCTAGATGCGGTCTCACAATCCGGGAAACCGGACCAGGAAAAAACTTGCAGGCCATAATCTACACTGTTATTATCCCTCCAGTGCAGAGAAAATCGGCCAGTTTTCTCTGCCTGCAGTCCGCATGCCGTGGGACCCCTTGGGTTCTAACCTGTTGCCTAGATTTATGCAGCGGACTGCCTTTCTCCCAAAGTGATAAACCGGATCTACACATGGACCGGTTTTCCCGGTAATCCGTATTTGACAGGTTGGTTTCACTGGCCTGAGACCGTCTGTCTTTCCCCTTTCC
oligo_Ia+R2nVCDIcNMW8K5V741g	ATGAAGACTAG	7	2.82481	GTTCTAGACGGCTAGATGCGGTCTCACAATCCGGGAAACCGGACCAGGAAAAAACTTGCAGGCCATAATGAAGACTAGTATTATCCCTCCAGTGCAGAGAAAATCGGCCAGTTTTCTCTGCCTGCAGTCCGCATGCCGTGGGACCCCTTGGGTTCTAACCTGTTGCCTAGATTTATGCAGCGGACTGCCTTTCTCCCAAAGTGATAAACCGGATGAAGACATGGACCGGTTTTCCCGGTAATCCGTATTTGCTAGGTTGGTTTCACTGGCCTGAGACCGTCTGTCTTTCCCCTTTCC
oligo_SqrcCEtzPBeNUDJVj1Zxwg	CGGGACGCTTA	7	2.82359	GTTCTAGACGGCTAGATGCGGTCTCACAATCCGGGAAACCGGACCAGGAAAAAACTTGCAGGCCATACGGGACGCTTATATTATCCCTCCAGTGCAGAGAAAATCGGCCAGTTTTCTCTGCCTGCAGTCCGCATGCCGTGGGACCCCTTGGGTTCTAACCTGTTGCCTAGATTTATGCAGCGGACTGCCTTTCTCCCAAAGTGATAAACCGGCGGGACGCATGGACCGGTTTTCCCGGTAATCCGTATTTGTAAGGTTGGTTTCACTGGCCTGAGACCGTCTGTCTTTCCCCTTTCC
oligo_AJZQyGBRO8KerC2yaiNuJw	GCAGTGTCTAT	4	2.82245	GTTCTAGACGGCTAGATGCGGTCTCACAATCCGGGAAACCGGACCAGGAAAAAACTTGCAGGCCATAGCAGTGTCTATTATTATCCCTCCAGTGCAGAGAAAATCGGCCAGTTTTCTCTGCCTGCAGTCCGCATGCCGTGGGACCCCTTGGGTTCTAACCTGTTGCCTAGATTTATGCAGCGGACTGCCTTTCTCCCAAAGTGATAAACCGGGCAGTGTCATGGACCGGTTTTCCCGGTAATCCGTATTTGATAGGTTGGTTTCACTGGCCTGAGACCGTCTGTCTTTCCCCTTTCC
oligo_K4Syt70VVopTjsgvCuiPsg	GTTAAGGCTGA	9	2.82183	GTTCTAGACGGCTAGATGCGGTCTCACAATCCGGGAAACCGGACCAGGAAAAAACTTGCAGGCCATAGTTAAGGCTGATATTATCCCTCCAGTGCAGAGAAAATCGGCCAGTTTTCTCTGCCTGCAGTCCGCATGCCGTGGGACCCCTTGGGTTCTAACCTGTTGCCTAGATTTATGCAGCGGACTGCCTTTCTCCCAAAGTGATAAACCGGGTTAAGGCATGGACCGGTTTTCCCGGTAATCCGTATTTGTCAGGTTGGTTTCACTGGCCTGAGACCGTCTGTCTTTCCCCTTTCC
oligo_5W+lYlMm+u+0Q7XiuAo0rg	CGATCCTCTAG	6	2.82086	GTTCTAGACGGCTAGATGCGGTCTCACAATCCGGGAAACCGGACCAGGAAAAAACTTGCAGGCCATACGATCCTCTAGTATTATCCCTCCAGTGCAGAGAAAATCGGCCAGTTTTCTCTGCCTGCAGTCCGCATGCCGTGGGACCCCTTGGGTTCTAACCTGTTGCCTAGATTTATGCAGCGGACTGCCTTTCTCCCAAAGTGATAAACCGGCGATCCTCATGGACCGGTTTTCCCGGTAATCCGTATTTGCTAGGTTGGTTTCACTGGCCTGAGACCGTCTGTCTTTCCCCTTTCC
oligo_HFzwIEGbn08fOXrbH8akkg	ACGAAGACTTA	6	2.81852	GTTCTAGACGGCTAGATGCGGTCTCACAATCCGGGAAACCGGACCAGGAAAAAACTTGCAGGCCATAACGAAGACTTATATTATCCCTCCAGTGCAGAGAAAATCGGCCAGTTTTCTCTGCCTGCAGTCCGCATGCCGTGGGACCCCTTGGGTTCTAACCTGTTGCCTAGATTTATGCAGCGGACTGCCTTTCTCCCAAAGTGATAAACCGGACGAAGACATGGACCGGTTTTCCCGGTAATCCGTATTTGTAAGGTTGGTTTCACTGGCCTGAGACCGTCTGTCTTTCCCCTTTCC
oligo_+rnsrPzyxysvAb2uxNNNlw	TAGGAATCTTG	4	2.81851	GTTCTAGACGGCTAGATGCGGTCTCACAATCCGGGAAACCGGACCAGGAAAAAACTTGCAGGCCATATAGGAATCTTGTATTATCCCTCCAGTGCAGAGAAAATCGGCCAGTTTTCTCTGCCTGCAGTCCGCATGCCGTGGGACCCCTTGGGTTCTAACCTGTTGCCTAGATTTATGCAGCGGACTGCCTTTCTCCCAAAGTGATAAACCGGTAGGAATCATGGACCGGTTTTCCCGGTAATCCGTATTTGCAAGGTTGGTTTCACTGGCCTGAGACCGTCTGTCTTTCCCCTTTCC
oligo_zMk5e7n5wDmhg1EHFaEY/A	CGGCGTGCTGT	9	2.81721	GTTCTAGACGGCTAGATGCGGTCTCACAATCCGGGAAACCGGACCAGGAAAAAACTTGCAGGCCATACGGCGTGCTGTTATTATCCCTCCAGTGCAGAGAAAATCGGCCAGTTTTCTCTGCCTGCAGTCCGCATGCCGTGGGACCCCTTGGGTTCTAACCTGTTGCCTAGATTTATGCAGCGGACTGCCTTTCTCCCAAAGTGATAAACCGGCGGCGTGCATGGACCGGTTTTCCCGGTAATCCGTATTTGACAGGTTGGTTTCACTGGCCTGAGACCGTCTGTCTTTCCCCTTTCC
oligo_NxxwaLyj8vzM6EjqBhU27Q	ACACTTTCTTG	2	2.81684	GTTCTAGACGGCTAGATGCGGTCTCACAATCCGGGAAACCGGACCAGGAAAAAACTTGCAGGCCATAACACTTTCTTGTATTATCCCTCCAGTGCAGAGAAAATCGGCCAGTTTTCTCTGCCTGCAGTCCGCATGCCGTGGGACCCCTTGGGTTCTAACCTGTTGCCTAGATTTATGCAGCGGACTGCCTTTCTCCCAAAGTGATAAACCGGACACTTTCATGGACCGGTTTTCCCGGTAATCCGTATTTGCAAGGTTGGTTTCACTGGCCTGAGACCGTCTGTCTTTCCCCTTTCC
oligo_rhgIiEnPfS11XQOsolLv/A	CTTGTCTCTTA	5	2.81661	GTTCTAGACGGCTAGATGCGGTCTCACAATCCGGGAAACCGGACCAGGAAAAAACTTGCAGGCCATACTTGTCTCTTATATTATCCCTCCAGTGCAGAGAAAATCGGCCAGTTTTCTCTGCCTGCAGTCCGCATGCCGTGGGACCCCTTGGGTTCTAACCTGTTGCCTAGATTTATGCAGCGGACTGCCTTTCTCCCAAAGTGATAAACCGGCTTGTCTCATGGACCGGTTTTCCCGGTAATCCGTATTTGTAAGGTTGGTTTCACTGGCCTGAGACCGTCTGTCTTTCCCCTTTCC
oligo_memi9vgFl6p+sXHnL1Ww8g	CTATTATCTGT	5	2.81629	GTTCTAGACGGCTAGATGCGGTCTCACAATCCGGGAAACCGGACCAGGAAAAAACTTGCAGGCCATACTATTATCTGTTATTATCCCTCCAGTGCAGAGAAAATCGGCCAGTTTTCTCTGCCTGCAGTCCGCATGCCGTGGGACCCCTTGGGTTCTAACCTGTTGCCTAGATTTATGCAGCGGACTGCCTTTCTCCCAAAGTGATAAACCGGCTATTATCATGGACCGGTTTTCCCGGTAATCCGTATTTGACAGGTTGGTTTCACTGGCCTGAGACCGTCTGTCTTTCCCCTTTCC
oligo_R4WRMEG1OHhaKssojQ7M5g	CAGTAGGCTTG	7	2.81605	GTTCTAGACGGCTAGATGCGGTCTCACAATCCGGGAAACCGGACCAGGAAAAAACTTGCAGGCCATACAGTAGGCTTGTATTATCCCTCCAGTGCAGAGAAAATCGGCCAGTTTTCTCTGCCTGCAGTCCGCATGCCGTGGGACCCCTTGGGTTCTAACCTGTTGCCTAGATTTATGCAGCGGACTGCCTTTCTCCCAAAGTGATAAACCGGCAGTAGGCATGGACCGGTTTTCCCGGTAATCCGTATTTGCAAGGTTGGTTTCACTGGCCTGAGACCGTCTGTCTTTCCCCTTTCC
oligo_8ZSaeBXMG1ii4mqTXykUdw	GCATTATCTGC	4	2.81597	GTTCTAGACGGCTAGATGCGGTCTCACAATCCGGGAAACCGGACCAGGAAAAAACTTGCAGGCCATAGCATTATCTGCTATTATCCCTCCAGTGCAGAGAAAATCGGCCAGTTTTCTCTGCCTGCAGTCCGCATGCCGTGGGACCCCTTGGGTTCTAACCTGTTGCCTAGATTTATGCAGCGGACTGCCTTTCTCCCAAAGTGATAAACCGGGCATTATCATGGACCGGTTTTCCCGGTAATCCGTATTTGGCAGGTTGGTTTCACTGGCCTGAGACCGTCTGTCTTTCCCCTTTCC
oligo_0rHvGAz5g2+3wk/TYT5MfQ	TTAGTCTCTAT	5	2.81586	GTTCTAGACGGCTAGATGCGGTCTCACAATCCGGGAAACCGGACCAGGAAAAAACTTGCAGGCCATATTAGTCTCTATTATTATCCCTCCAGTGCAGAGAAAATCGGCCAGTTTTCTCTGCCTGCAGTCCGCATGCCGTGGGACCCCTTGGGTTCTAACCTGTTGCCTAGATTTATGCAGCGGACTGCCTTTCTCCCAAAGTGATAAACCGGTTAGTCTCATGGACCGGTTTTCCCGGTAATCCGTATTTGATAGGTTGGTTTCACTGGCCTGAGACCGTCTGTCTTTCCCCTTTCC
oligo_r1Jq1mOX/HEt6OjoB7IQUA	AAAGATTCTAA	5	2.81565	GTTCTAGACGGCTAGATGCGGTCTCACAATCCGGGAAACCGGACCAGGAAAAAACTTGCAGGCCATAAAAGATTCTAATATTATCCCTCCAGTGCAGAGAAAATCGGCCAGTTTTCTCTGCCTGCAGTCCGCATGCCGTGGGACCCCTTGGGTTCTAACCTGTTGCCTAGATTTATGCAGCGGACTGCCTTTCTCCCAAAGTGATAAACCGGAAAGATTCATGGACCGGTTTTCCCGGTAATCCGTATTTGTTAGGTTGGTTTCACTGGCCTGAGACCGTCTGTCTTTCCCCTTTCC
oligo_6oAx/9EHQs5SUMUlEgBqhA	AGAAACGCTAG	6	2.81454	GTTCTAGACGGCTAGATGCGGTCTCACAATCCGGGAAACCGGACCAGGAAAAAACTTGCAGGCCATAAGAAACGCTAGTATTATCCCTCCAGTGCAGAGAAAATCGGCCAGTTTTCTCTGCCTGCAGTCCGCATGCCGTGGGACCCCTTGGGTTCTAACCTGTTGCCTAGATTTATGCAGCGGACTGCCTTTCTCCCAAAGTGATAAACCGGAGAAACGCATGGACCGGTTTTCCCGGTAATCCGTATTTGCTAGGTTGGTTTCACTGGCCTGAGACCGTCTGTCTTTCCCCTTTCC
oligo_Lr9xpTJroiLfV5hPoiZjWg	CAAGCAGCTTG	4	2.81431	GTTCTAGACGGCTAGATGCGGTCTCACAATCCGGGAAACCGGACCAGGAAAAAACTTGCAGGCCATACAAGCAGCTTGTATTATCCCTCCAGTGCAGAGAAAATCGGCCAGTTTTCTCTGCCTGCAGTCCGCATGCCGTGGGACCCCTTGGGTTCTAACCTGTTGCCTAGATTTATGCAGCGGACTGCCTTTCTCCCAAAGTGATAAACCGGCAAGCAGCATGGACCGGTTTTCCCGGTAATCCGTATTTGCAAGGTTGGTTTCACTGGCCTGAGACCGTCTGTCTTTCCCCTTTCC
oligo_jzkzaMW7gEl5NAMwvzfG4A	AATGTGTCTGG	4	2.81385	GTTCTAGACGGCTAGATGCGGTCTCACAATCCGGGAAACCGGACCAGGAAAAAACTTGCAGGCCATAAATGTGTCTGGTATTATCCCTCCAGTGCAGAGAAAATCGGCCAGTTTTCTCTGCCTGCAGTCCGCATGCCGTGGGACCCCTTGGGTTCTAACCTGTTGCCTAGATTTATGCAGCGGACTGCCTTTCTCCCAAAGTGATAAACCGGAATGTGTCATGGACCGGTTTTCCCGGTAATCCGTATTTGCCAGGTTGGTTTCACTGGCCTGAGACCGTCTGTCTTTCCCCTTTCC
oligo_2ygYNlWvpdaWcim3oDY/+g	GAAGATTCTCA	6	2.81303	GTTCTAGACGGCTAGATGCGGTCTCACAATCCGGGAAACCGGACCAGGAAAAAACTTGCAGGCCATAGAAGATTCTCATATTATCCCTCCAGTGCAGAGAAAATCGGCCAGTTTTCTCTGCCTGCAGTCCGCATGCCGTGGGACCCCTTGGGTTCTAACCTGTTGCCTAGATTTATGCAGCGGACTGCCTTTCTCCCAAAGTGATAAACCGGGAAGATTCATGGACCGGTTTTCCCGGTAATCCGTATTTGTGAGGTTGGTTTCACTGGCCTGAGACCGTCTGTCTTTCCCCTTTCC
oligo_5FrZ3ZCdMUzD9pdOI6tMBw	GTGCGAGCTTG	6	2.81288	GTTCTAGACGGCTAGATGCGGTCTCACAATCCGGGAAACCGGACCAGGAAAAAACTTGCAGGCCATAGTGCGAGCTTGTATTATCCCTCCAGTGCAGAGAAAATCGGCCAGTTTTCTCTGCCTGCAGTCCGCATGCCGTGGGACCCCTTGGGTTCTAACCTGTTGCCTAGATTTATGCAGCGGACTGCCTTTCTCCCAAAGTGATAAACCGGGTGCGAGCATGGACCGGTTTTCCCGGTAATCCGTATTTGCAAGGTTGGTTTCACTGGCCTGAGACCGTCTGTCTTTCCCCTTTCC
oligo_r2stoYVvHejV1s8kpYxu1g	GAATGGACTGT	8	2.80956	GTTCTAGACGGCTAGATGCGGTCTCACAATCCGGGAAACCGGACCAGGAAAAAACTTGCAGGCCATAGAATGGACTGTTATTATCCCTCCAGTGCAGAGAAAATCGGCCAGTTTTCTCTGCCTGCAGTCCGCATGCCGTGGGACCCCTTGGGTTCTAACCTGTTGCCTAGATTTATGCAGCGGACTGCCTTTCTCCCAAAGTGATAAACCGGGAATGGACATGGACCGGTTTTCCCGGTAATCCGTATTTGACAGGTTGGTTTCACTGGCCTGAGACCGTCTGTCTTTCCCCTTTCC
oligo_SFPG7uRQn/VCIo6hwY2fzA	ATGTAGTCTAC	7	2.80946	GTTCTAGACGGCTAGATGCGGTCTCACAATCCGGGAAACCGGACCAGGAAAAAACTTGCAGGCCATAATGTAGTCTACTATTATCCCTCCAGTGCAGAGAAAATCGGCCAGTTTTCTCTGCCTGCAGTCCGCATGCCGTGGGACCCCTTGGGTTCTAACCTGTTGCCTAGATTTATGCAGCGGACTGCCTTTCTCCCAAAGTGATAAACCGGATGTAGTCATGGACCGGTTTTCCCGGTAATCCGTATTTGGTAGGTTGGTTTCACTGGCCTGAGACCGTCTGTCTTTCCCCTTTCC
oligo_bUZxF/a+NaXdWjNLt0snsQ	GAAGATGCTAA	7	2.8074	GTTCTAGACGGCTAGATGCGGTCTCACAATCCGGGAAACCGGACCAGGAAAAAACTTGCAGGCCATAGAAGATGCTAATATTATCCCTCCAGTGCAGAGAAAATCGGCCAGTTTTCTCTGCCTGCAGTCCGCATGCCGTGGGACCCCTTGGGTTCTAACCTGTTGCCTAGATTTATGCAGCGGACTGCCTTTCTCCCAAAGTGATAAACCGGGAAGATGCATGGACCGGTTTTCCCGGTAATCCGTATTTGTTAGGTTGGTTTCACTGGCCTGAGACCGTCTGTCTTTCCCCTTTCC
oligo_WONTf5zJdt5xMJu3w9P+GQ	ACTTACTCTGT	6	2.80669	GTTCTAGACGGCTAGATGCGGTCTCACAATCCGGGAAACCGGACCAGGAAAAAACTTGCAGGCCATAACTTACTCTGTTATTATCCCTCCAGTGCAGAGAAAATCGGCCAGTTTTCTCTGCCTGCAGTCCGCATGCCGTGGGACCCCTTGGGTTCTAACCTGTTGCCTAGATTTATGCAGCGGACTGCCTTTCTCCCAAAGTGATAAACCGGACTTACTCATGGACCGGTTTTCCCGGTAATCCGTATTTGACAGGTTGGTTTCACTGGCCTGAGACCGTCTGTCTTTCCCCTTTCC
oligo_xw6UhEM+aEYIIe8q1K8bsg	GTGTACGCTGA	9	2.80521	GTTCTAGACGGCTAGATGCGGTCTCACAATCCGGGAAACCGGACCAGGAAAAAACTTGCAGGCCATAGTGTACGCTGATATTATCCCTCCAGTGCAGAGAAAATCGGCCAGTTTTCTCTGCCTGCAGTCCGCATGCCGTGGGACCCCTTGGGTTCTAACCTGTTGCCTAGATTTATGCAGCGGACTGCCTTTCTCCCAAAGTGATAAACCGGGTGTACGCATGGACCGGTTTTCCCGGTAATCCGTATTTGTCAGGTTGGTTTCACTGGCCTGAGACCGTCTGTCTTTCCCCTTTCC
oligo_RFUE8T5T21ynjLWpnHXD6A	AGTCACTCTTG	5	2.80441	GTTCTAGACGGCTAGATGCGGTCTCACAATCCGGGAAACCGGACCAGGAAAAAACTTGCAGGCCATAAGTCACTCTTGTATTATCCCTCCAGTGCAGAGAAAATCGGCCAGTTTTCTCTGCCTGCAGTCCGCATGCCGTGGGACCCCTTGGGTTCTAACCTGTTGCCTAGATTTATGCAGCGGACTGCCTTTCTCCCAAAGTGATAAACCGGAGTCACTCATGGACCGGTTTTCCCGGTAATCCGTATTTGCAAGGTTGGTTTCACTGGCCTGAGACCGTCTGTCTTTCCCCTTTCC
oligo_U0w2GAMzjXu7M5KO0b5fuA	ACACCATCTTG	2	2.80431	GTTCTAGACGGCTAGATGCGGTCTCACAATCCGGGAAACCGGACCAGGAAAAAACTTGCAGGCCATAACACCATCTTGTATTATCCCTCCAGTGCAGAGAAAATCGGCCAGTTTTCTCTGCCTGCAGTCCGCATGCCGTGGGACCCCTTGGGTTCTAACCTGTTGCCTAGATTTATGCAGCGGACTGCCTTTCTCCCAAAGTGATAAACCGGACACCATCATGGACCGGTTTTCCCGGTAATCCGTATTTGCAAGGTTGGTTTCACTGGCCTGAGACCGTCTGTCTTTCCCCTTTCC
oligo_/ud1x33c+WCM+08jz+epmw	ACATCCTCTGA	5	2.80428	GTTCTAGACGGCTAGATGCGGTCTCACAATCCGGGAAACCGGACCAGGAAAAAACTTGCAGGCCATAACATCCTCTGATATTATCCCTCCAGTGCAGAGAAAATCGGCCAGTTTTCTCTGCCTGCAGTCCGCATGCCGTGGGACCCCTTGGGTTCTAACCTGTTGCCTAGATTTATGCAGCGGACTGCCTTTCTCCCAAAGTGATAAACCGGACATCCTCATGGACCGGTTTTCCCGGTAATCCGTATTTGTCAGGTTGGTTTCACTGGCCTGAGACCGTCTGTCTTTCCCCTTTCC
oligo_Md/4aI2303XmplAQjPSiNg	ATCTATACTGA	8	2.80423	GTTCTAGACGGCTAGATGCGGTCTCACAATCCGGGAAACCGGACCAGGAAAAAACTTGCAGGCCATAATCTATACTGATATTATCCCTCCAGTGCAGAGAAAATCGGCCAGTTTTCTCTGCCTGCAGTCCGCATGCCGTGGGACCCCTTGGGTTCTAACCTGTTGCCTAGATTTATGCAGCGGACTGCCTTTCTCCCAAAGTGATAAACCGGATCTATACATGGACCGGTTTTCCCGGTAATCCGTATTTGTCAGGTTGGTTTCACTGGCCTGAGACCGTCTGTCTTTCCCCTTTCC
oligo_5QtMVeQFSWShpayOJynd9g	CGATGGTCTAG	6	2.80259	GTTCTAGACGGCTAGATGCGGTCTCACAATCCGGGAAACCGGACCAGGAAAAAACTTGCAGGCCATACGATGGTCTAGTATTATCCCTCCAGTGCAGAGAAAATCGGCCAGTTTTCTCTGCCTGCAGTCCGCATGCCGTGGGACCCCTTGGGTTCTAACCTGTTGCCTAGATTTATGCAGCGGACTGCCTTTCTCCCAAAGTGATAAACCGGCGATGGTCATGGACCGGTTTTCCCGGTAATCCGTATTTGCTAGGTTGGTTTCACTGGCCTGAGACCGTCTGTCTTTCCCCTTTCC
oligo_mKspdaOkgbHFeIiXonRePg	GAGGATGCTTA	7	2.80179	GTTCTAGACGGCTAGATGCGGTCTCACAATCCGGGAAACCGGACCAGGAAAAAACTTGCAGGCCATAGAGGATGCTTATATTATCCCTCCAGTGCAGAGAAAATCGGCCAGTTTTCTCTGCCTGCAGTCCGCATGCCGTGGGACCCCTTGGGTTCTAACCTGTTGCCTAGATTTATGCAGCGGACTGCCTTTCTCCCAAAGTGATAAACCGGGAGGATGCATGGACCGGTTTTCCCGGTAATCCGTATTTGTAAGGTTGGTTTCACTGGCCTGAGACCGTCTGTCTTTCCCCTTTCC
oligo_nK9GezrG3Hb8nfw6ZqJOQA	CGGGAGTCTCG	6	2.80148	GTTCTAGACGGCTAGATGCGGTCTCACAATCCGGGAAACCGGACCAGGAAAAAACTTGCAGGCCATACGGGAGTCTCGTATTATCCCTCCAGTGCAGAGAAAATCGGCCAGTTTTCTCTGCCTGCAGTCCGCATGCCGTGGGACCCCTTGGGTTCTAACCTGTTGCCTAGATTTATGCAGCGGACTGCCTTTCTCCCAAAGTGATAAACCGGCGGGAGTCATGGACCGGTTTTCCCGGTAATCCGTATTTGCGAGGTTGGTTTCACTGGCCTGAGACCGTCTGTCTTTCCCCTTTCC
oligo_q3YOvNcvCvLdKNueKlGcUQ	TAGTAAGCTTA	7	2.80088	GTTCTAGACGGCTAGATGCGGTCTCACAATCCGGGAAACCGGACCAGGAAAAAACTTGCAGGCCATATAGTAAGCTTATATTATCCCTCCAGTGCAGAGAAAATCGGCCAGTTTTCTCTGCCTGCAGTCCGCATGCCGTGGGACCCCTTGGGTTCTAACCTGTTGCCTAGATTTATGCAGCGGACTGCCTTTCTCCCAAAGTGATAAACCGGTAGTAAGCATGGACCGGTTTTCCCGGTAATCCGTATTTGTAAGGTTGGTTTCACTGGCCTGAGACCGTCTGTCTTTCCCCTTTCC
oligo_34va+5U+FNpMz9YBsTJpmQ	ACGAGAACTAA	6	2.79959	GTTCTAGACGGCTAGATGCGGTCTCACAATCCGGGAAACCGGACCAGGAAAAAACTTGCAGGCCATAACGAGAACTAATATTATCCCTCCAGTGCAGAGAAAATCGGCCAGTTTTCTCTGCCTGCAGTCCGCATGCCGTGGGACCCCTTGGGTTCTAACCTGTTGCCTAGATTTATGCAGCGGACTGCCTTTCTCCCAAAGTGATAAACCGGACGAGAACATGGACCGGTTTTCCCGGTAATCCGTATTTGTTAGGTTGGTTTCACTGGCCTGAGACCGTCTGTCTTTCCCCTTTCC
oligo_gMnpx/3CpPJ4QGz/kfTfkQ	CGCGAGTCTGA	7	2.79841	GTTCTAGACGGCTAGATGCGGTCTCACAATCCGGGAAACCGGACCAGGAAAAAACTTGCAGGCCATACGCGAGTCTGATATTATCCCTCCAGTGCAGAGAAAATCGGCCAGTTTTCTCTGCCTGCAGTCCGCATGCCGTGGGACCCCTTGGGTTCTAACCTGTTGCCTAGATTTATGCAGCGGACTGCCTTTCTCCCAAAGTGATAAACCGGCGCGAGTCATGGACCGGTTTTCCCGGTAATCCGTATTTGTCAGGTTGGTTTCACTGGCCTGAGACCGTCTGTCTTTCCCCTTTCC
oligo_94xJNEgZLhGptj25n4+Mxw	AGCACAGCTGT	7	2.79825	GTTCTAGACGGCTAGATGCGGTCTCACAATCCGGGAAACCGGACCAGGAAAAAACTTGCAGGCCATAAGCACAGCTGTTATTATCCCTCCAGTGCAGAGAAAATCGGCCAGTTTTCTCTGCCTGCAGTCCGCATGCCGTGGGACCCCTTGGGTTCTAACCTGTTGCCTAGATTTATGCAGCGGACTGCCTTTCTCCCAAAGTGATAAACCGGAGCACAGCATGGACCGGTTTTCCCGGTAATCCGTATTTGACAGGTTGGTTTCACTGGCCTGAGACCGTCTGTCTTTCCCCTTTCC
oligo_KA3xKzW4cD8G05VG1o1Vkw	ACAGTATCTAG	1	2.79772	GTTCTAGACGGCTAGATGCGGTCTCACAATCCGGGAAACCGGACCAGGAAAAAACTTGCAGGCCATAACAGTATCTAGTATTATCCCTCCAGTGCAGAGAAAATCGGCCAGTTTTCTCTGCCTGCAGTCCGCATGCCGTGGGACCCCTTGGGTTCTAACCTGTTGCCTAGATTTATGCAGCGGACTGCCTTTCTCCCAAAGTGATAAACCGGACAGTATCATGGACCGGTTTTCCCGGTAATCCGTATTTGCTAGGTTGGTTTCACTGGCCTGAGACCGTCTGTCTTTCCCCTTTCC
oligo_gUANzWyHJVEt1zso/wULvg	AGAAACACTGA	7	2.79718	GTTCTAGACGGCTAGATGCGGTCTCACAATCCGGGAAACCGGACCAGGAAAAAACTTGCAGGCCATAAGAAACACTGATATTATCCCTCCAGTGCAGAGAAAATCGGCCAGTTTTCTCTGCCTGCAGTCCGCATGCCGTGGGACCCCTTGGGTTCTAACCTGTTGCCTAGATTTATGCAGCGGACTGCCTTTCTCCCAAAGTGATAAACCGGAGAAACACATGGACCGGTTTTCCCGGTAATCCGTATTTGTCAGGTTGGTTTCACTGGCCTGAGACCGTCTGTCTTTCCCCTTTCC
oligo_FueuVnImEFZ7eQ4s7szStQ	ATAGGTACTGT	6	2.79665	GTTCTAGACGGCTAGATGCGGTCTCACAATCCGGGAAACCGGACCAGGAAAAAACTTGCAGGCCATAATAGGTACTGTTATTATCCCTCCAGTGCAGAGAAAATCGGCCAGTTTTCTCTGCCTGCAGTCCGCATGCCGTGGGACCCCTTGGGTTCTAACCTGTTGCCTAGATTTATGCAGCGGACTGCCTTTCTCCCAAAGTGATAAACCGGATAGGTACATGGACCGGTTTTCCCGGTAATCCGTATTTGACAGGTTGGTTTCACTGGCCTGAGACCGTCTGTCTTTCCCCTTTCC
oligo_0CxxsuFV4eduHJg6webvyA	CTGAGATCTTA	6	2.79617	GTTCTAGACGGCTAGATGCGGTCTCACAATCCGGGAAACCGGACCAGGAAAAAACTTGCAGGCCATACTGAGATCTTATATTATCCCTCCAGTGCAGAGAAAATCGGCCAGTTTTCTCTGCCTGCAGTCCGCATGCCGTGGGACCCCTTGGGTTCTAACCTGTTGCCTAGATTTATGCAGCGGACTGCCTTTCTCCCAAAGTGATAAACCGGCTGAGATCATGGACCGGTTTTCCCGGTAATCCGTATTTGTAAGGTTGGTTTCACTGGCCTGAGACCGTCTGTCTTTCCCCTTTCC
oligo_5lbsyqBaet23c1et5WqZ5w	ATAAGATCTTT	4	2.79606	GTTCTAGACGGCTAGATGCGGTCTCACAATCCGGGAAACCGGACCAGGAAAAAACTTGCAGGCCATAATAAGATCTTTTATTATCCCTCCAGTGCAGAGAAAATCGGCCAGTTTTCTCTGCCTGCAGTCCGCATGCCGTGGGACCCCTTGGGTTCTAACCTGTTGCCTAGATTTATGCAGCGGACTGCCTTTCTCCCAAAGTGATAAACCGGATAAGATCATGGACCGGTTTTCCCGGTAATCCGTATTTGAAAGGTTGGTTTCACTGGCCTGAGACCGTCTGTCTTTCCCCTTTCC
oligo_z6SFyNSP97mQ04oC5u+bNg	GAATACTCTAT	7	2.79588	GTTCTAGACGGCTAGATGCGGTCTCACAATCCGGGAAACCGGACCAGGAAAAAACTTGCAGGCCATAGAATACTCTATTATTATCCCTCCAGTGCAGAGAAAATCGGCCAGTTTTCTCTGCCTGCAGTCCGCATGCCGTGGGACCCCTTGGGTTCTAACCTGTTGCCTAGATTTATGCAGCGGACTGCCTTTCTCCCAAAGTGATAAACCGGGAATACTCATGGACCGGTTTTCCCGGTAATCCGTATTTGATAGGTTGGTTTCACTGGCCTGAGACCGTCTGTCTTTCCCCTTTCC
oligo_h+okBfc7ypDqiA+ygfhBtg	CGTCACTCTGC	8	2.79575	GTTCTAGACGGCTAGATGCGGTCTCACAATCCGGGAAACCGGACCAGGAAAAAACTTGCAGGCCATACGTCACTCTGCTATTATCCCTCCAGTGCAGAGAAAATCGGCCAGTTTTCTCTGCCTGCAGTCCGCATGCCGTGGGACCCCTTGGGTTCTAACCTGTTGCCTAGATTTATGCAGCGGACTGCCTTTCTCCCAAAGTGATAAACCGGCGTCACTCATGGACCGGTTTTCCCGGTAATCCGTATTTGGCAGGTTGGTTTCACTGGCCTGAGACCGTCTGTCTTTCCCCTTTCC
oligo_ykkdUbvGnHZmIWS8NW65PA	GGGCAATCTGA	7	2.79535	GTTCTAGACGGCTAGATGCGGTCTCACAATCCGGGAAACCGGACCAGGAAAAAACTTGCAGGCCATAGGGCAATCTGATATTATCCCTCCAGTGCAGAGAAAATCGGCCAGTTTTCTCTGCCTGCAGTCCGCATGCCGTGGGACCCCTTGGGTTCTAACCTGTTGCCTAGATTTATGCAGCGGACTGCCTTTCTCCCAAAGTGATAAACCGGGGGCAATCATGGACCGGTTTTCCCGGTAATCCGTATTTGTCAGGTTGGTTTCACTGGCCTGAGACCGTCTGTCTTTCCCCTTTCC
oligo_W6o6DjZB7ZfClNLxr9bDTA	ACATACTCTTG	3	2.79515	GTTCTAGACGGCTAGATGCGGTCTCACAATCCGGGAAACCGGACCAGGAAAAAACTTGCAGGCCATAACATACTCTTGTATTATCCCTCCAGTGCAGAGAAAATCGGCCAGTTTTCTCTGCCTGCAGTCCGCATGCCGTGGGACCCCTTGGGTTCTAACCTGTTGCCTAGATTTATGCAGCGGACTGCCTTTCTCCCAAAGTGATAAACCGGACATACTCATGGACCGGTTTTCCCGGTAATCCGTATTTGCAAGGTTGGTTTCACTGGCCTGAGACCGTCTGTCTTTCCCCTTTCC
oligo_nvhcHerCj/U1zdQJSzZ0rg	CTATCCTCTAA	7	2.79481	GTTCTAGACGGCTAGATGCGGTCTCACAATCCGGGAAACCGGACCAGGAAAAAACTTGCAGGCCATACTATCCTCTAATATTATCCCTCCAGTGCAGAGAAAATCGGCCAGTTTTCTCTGCCTGCAGTCCGCATGCCGTGGGACCCCTTGGGTTCTAACCTGTTGCCTAGATTTATGCAGCGGACTGCCTTTCTCCCAAAGTGATAAACCGGCTATCCTCATGGACCGGTTTTCCCGGTAATCCGTATTTGTTAGGTTGGTTTCACTGGCCTGAGACCGTCTGTCTTTCCCCTTTCC
oligo_HeD3XJK/2PO6zzIiPB//fw	AGGACCACTGT	8	2.79406	GTTCTAGACGGCTAGATGCGGTCTCACAATCCGGGAAACCGGACCAGGAAAAAACTTGCAGGCCATAAGGACCACTGTTATTATCCCTCCAGTGCAGAGAAAATCGGCCAGTTTTCTCTGCCTGCAGTCCGCATGCCGTGGGACCCCTTGGGTTCTAACCTGTTGCCTAGATTTATGCAGCGGACTGCCTTTCTCCCAAAGTGATAAACCGGAGGACCACATGGACCGGTTTTCCCGGTAATCCGTATTTGACAGGTTGGTTTCACTGGCCTGAGACCGTCTGTCTTTCCCCTTTCC
oligo_pxeWRT9SFNYfYZerWkV7/g	AGTAGCTCTGC	7	2.79159	GTTCTAGACGGCTAGATGCGGTCTCACAATCCGGGAAACCGGACCAGGAAAAAACTTGCAGGCCATAAGTAGCTCTGCTATTATCCCTCCAGTGCAGAGAAAATCGGCCAGTTTTCTCTGCCTGCAGTCCGCATGCCGTGGGACCCCTTGGGTTCTAACCTGTTGCCTAGATTTATGCAGCGGACTGCCTTTCTCCCAAAGTGATAAACCGGAGTAGCTCATGGACCGGTTTTCCCGGTAATCCGTATTTGGCAGGTTGGTTTCACTGGCCTGAGACCGTCTGTCTTTCCCCTTTCC
oligo_/BbN/JxVn21r3fT1aSoRsg	CACAACACTGT	9	2.79093	GTTCTAGACGGCTAGATGCGGTCTCACAATCCGGGAAACCGGACCAGGAAAAAACTTGCAGGCCATACACAACACTGTTATTATCCCTCCAGTGCAGAGAAAATCGGCCAGTTTTCTCTGCCTGCAGTCCGCATGCCGTGGGACCCCTTGGGTTCTAACCTGTTGCCTAGATTTATGCAGCGGACTGCCTTTCTCCCAAAGTGATAAACCGGCACAACACATGGACCGGTTTTCCCGGTAATCCGTATTTGACAGGTTGGTTTCACTGGCCTGAGACCGTCTGTCTTTCCCCTTTCC
oligo_WqGdsfs9OvaLugdzUvsc4g	CGGGGCTCTTG	5	2.78906	GTTCTAGACGGCTAGATGCGGTCTCACAATCCGGGAAACCGGACCAGGAAAAAACTTGCAGGCCATACGGGGCTCTTGTATTATCCCTCCAGTGCAGAGAAAATCGGCCAGTTTTCTCTGCCTGCAGTCCGCATGCCGTGGGACCCCTTGGGTTCTAACCTGTTGCCTAGATTTATGCAGCGGACTGCCTTTCTCCCAAAGTGATAAACCGGCGGGGCTCATGGACCGGTTTTCCCGGTAATCCGTATTTGCAAGGTTGGTTTCACTGGCCTGAGACCGTCTGTCTTTCCCCTTTCC
oligo_eG4t2bc3kZR2iCVi4CJ3GA	GGATAGACTTG	6	2.78901	GTTCTAGACGGCTAGATGCGGTCTCACAATCCGGGAAACCGGACCAGGAAAAAACTTGCAGGCCATAGGATAGACTTGTATTATCCCTCCAGTGCAGAGAAAATCGGCCAGTTTTCTCTGCCTGCAGTCCGCATGCCGTGGGACCCCTTGGGTTCTAACCTGTTGCCTAGATTTATGCAGCGGACTGCCTTTCTCCCAAAGTGATAAACCGGGGATAGACATGGACCGGTTTTCCCGGTAATCCGTATTTGCAAGGTTGGTTTCACTGGCCTGAGACCGTCTGTCTTTCCCCTTTCC
oligo_Bm9KUuckF5hPZq886/D/DA	GAAGAGACTAG	6	2.7885	GTTCTAGACGGCTAGATGCGGTCTCACAATCCGGGAAACCGGACCAGGAAAAAACTTGCAGGCCATAGAAGAGACTAGTATTATCCCTCCAGTGCAGAGAAAATCGGCCAGTTTTCTCTGCCTGCAGTCCGCATGCCGTGGGACCCCTTGGGTTCTAACCTGTTGCCTAGATTTATGCAGCGGACTGCCTTTCTCCCAAAGTGATAAACCGGGAAGAGACATGGACCGGTTTTCCCGGTAATCCGTATTTGCTAGGTTGGTTTCACTGGCCTGAGACCGTCTGTCTTTCCCCTTTCC
oligo_Anm8NFCtX/6LW+l6MIvZbA	CAAGAGTCTAC	6	2.78829	GTTCTAGACGGCTAGATGCGGTCTCACAATCCGGGAAACCGGACCAGGAAAAAACTTGCAGGCCATACAAGAGTCTACTATTATCCCTCCAGTGCAGAGAAAATCGGCCAGTTTTCTCTGCCTGCAGTCCGCATGCCGTGGGACCCCTTGGGTTCTAACCTGTTGCCTAGATTTATGCAGCGGACTGCCTTTCTCCCAAAGTGATAAACCGGCAAGAGTCATGGACCGGTTTTCCCGGTAATCCGTATTTGGTAGGTTGGTTTCACTGGCCTGAGACCGTCTGTCTTTCCCCTTTCC
oligo_d0xybCWuzCWDdXEUreYlQg	GTCGAGTCTAA	7	2.78781	GTTCTAGACGGCTAGATGCGGTCTCACAATCCGGGAAACCGGACCAGGAAAAAACTTGCAGGCCATAGTCGAGTCTAATATTATCCCTCCAGTGCAGAGAAAATCGGCCAGTTTTCTCTGCCTGCAGTCCGCATGCCGTGGGACCCCTTGGGTTCTAACCTGTTGCCTAGATTTATGCAGCGGACTGCCTTTCTCCCAAAGTGATAAACCGGGTCGAGTCATGGACCGGTTTTCCCGGTAATCCGTATTTGTTAGGTTGGTTTCACTGGCCTGAGACCGTCTGTCTTTCCCCTTTCC
oligo_qXPCpG+zz8BUZxD7BWNVrg	AGGTAGACTGG	7	2.78707	GTTCTAGACGGCTAGATGCGGTCTCACAATCCGGGAAACCGGACCAGGAAAAAACTTGCAGGCCATAAGGTAGACTGGTATTATCCCTCCAGTGCAGAGAAAATCGGCCAGTTTTCTCTGCCTGCAGTCCGCATGCCGTGGGACCCCTTGGGTTCTAACCTGTTGCCTAGATTTATGCAGCGGACTGCCTTTCTCCCAAAGTGATAAACCGGAGGTAGACATGGACCGGTTTTCCCGGTAATCCGTATTTGCCAGGTTGGTTTCACTGGCCTGAGACCGTCTGTCTTTCCCCTTTCC
oligo_/RL2qJK4XDq9bySfBendfw	ATAAGGGCTGT	7	2.7864	GTTCTAGACGGCTAGATGCGGTCTCACAATCCGGGAAACCGGACCAGGAAAAAACTTGCAGGCCATAATAAGGGCTGTTATTATCCCTCCAGTGCAGAGAAAATCGGCCAGTTTTCTCTGCCTGCAGTCCGCATGCCGTGGGACCCCTTGGGTTCTAACCTGTTGCCTAGATTTATGCAGCGGACTGCCTTTCTCCCAAAGTGATAAACCGGATAAGGGCATGGACCGGTTTTCCCGGTAATCCGTATTTGACAGGTTGGTTTCACTGGCCTGAGACCGTCTGTCTTTCCCCTTTCC
oligo_2V96g79emETyyE1+st7vqw	ATAGACTCTAC	5	2.78598	GTTCTAGACGGCTAGATGCGGTCTCACAATCCGGGAAACCGGACCAGGAAAAAACTTGCAGGCCATAATAGACTCTACTATTATCCCTCCAGTGCAGAGAAAATCGGCCAGTTTTCTCTGCCTGCAGTCCGCATGCCGTGGGACCCCTTGGGTTCTAACCTGTTGCCTAGATTTATGCAGCGGACTGCCTTTCTCCCAAAGTGATAAACCGGATAGACTCATGGACCGGTTTTCCCGGTAATCCGTATTTGGTAGGTTGGTTTCACTGGCCTGAGACCGTCTGTCTTTCCCCTTTCC
oligo_oOipkh5ngbnoL+DWCD9c0w	AGGGAGTCTTG	4	2.78546	GTTCTAGACGGCTAGATGCGGTCTCACAATCCGGGAAACCGGACCAGGAAAAAACTTGCAGGCCATAAGGGAGTCTTGTATTATCCCTCCAGTGCAGAGAAAATCGGCCAGTTTTCTCTGCCTGCAGTCCGCATGCCGTGGGACCCCTTGGGTTCTAACCTGTTGCCTAGATTTATGCAGCGGACTGCCTTTCTCCCAAAGTGATAAACCGGAGGGAGTCATGGACCGGTTTTCCCGGTAATCCGTATTTGCAAGGTTGGTTTCACTGGCCTGAGACCGTCTGTCTTTCCCCTTTCC
oligo_+Ifh2zE/ZpWoQiKuL5dnzQ	ACACTATCTCG	2	2.78545	GTTCTAGACGGCTAGATGCGGTCTCACAATCCGGGAAACCGGACCAGGAAAAAACTTGCAGGCCATAACACTATCTCGTATTATCCCTCCAGTGCAGAGAAAATCGGCCAGTTTTCTCTGCCTGCAGTCCGCATGCCGTGGGACCCCTTGGGTTCTAACCTGTTGCCTAGATTTATGCAGCGGACTGCCTTTCTCCCAAAGTGATAAACCGGACACTATCATGGACCGGTTTTCCCGGTAATCCGTATTTGCGAGGTTGGTTTCACTGGCCTGAGACCGTCTGTCTTTCCCCTTTCC
oligo_jEWzD9C54A45Tn4G8tdX9Q	GGATAGTCTGG	6	2.78526	GTTCTAGACGGCTAGATGCGGTCTCACAATCCGGGAAACCGGACCAGGAAAAAACTTGCAGGCCATAGGATAGTCTGGTATTATCCCTCCAGTGCAGAGAAAATCGGCCAGTTTTCTCTGCCTGCAGTCCGCATGCCGTGGGACCCCTTGGGTTCTAACCTGTTGCCTAGATTTATGCAGCGGACTGCCTTTCTCCCAAAGTGATAAACCGGGGATAGTCATGGACCGGTTTTCCCGGTAATCCGTATTTGCCAGGTTGGTTTCACTGGCCTGAGACCGTCTGTCTTTCCCCTTTCC
oligo_WeRwiPocGmgKVVE0o4qVVQ	CGGAGGACTTG	7	2.78477	GTTCTAGACGGCTAGATGCGGTCTCACAATCCGGGAAACCGGACCAGGAAAAAACTTGCAGGCCATACGGAGGACTTGTATTATCCCTCCAGTGCAGAGAAAATCGGCCAGTTTTCTCTGCCTGCAGTCCGCATGCCGTGGGACCCCTTGGGTTCTAACCTGTTGCCTAGATTTATGCAGCGGACTGCCTTTCTCCCAAAGTGATAAACCGGCGGAGGACATGGACCGGTTTTCCCGGTAATCCGTATTTGCAAGGTTGGTTTCACTGGCCTGAGACCGTCTGTCTTTCCCCTTTCC
oligo_aNr7+O+3CkPlDT3lA4gudg	ATGTGTGCTGT	8	2.78329	GTTCTAGACGGCTAGATGCGGTCTCACAATCCGGGAAACCGGACCAGGAAAAAACTTGCAGGCCATAATGTGTGCTGTTATTATCCCTCCAGTGCAGAGAAAATCGGCCAGTTTTCTCTGCCTGCAGTCCGCATGCCGTGGGACCCCTTGGGTTCTAACCTGTTGCCTAGATTTATGCAGCGGACTGCCTTTCTCCCAAAGTGATAAACCGGATGTGTGCATGGACCGGTTTTCCCGGTAATCCGTATTTGACAGGTTGGTTTCACTGGCCTGAGACCGTCTGTCTTTCCCCTTTCC
oligo_oNlWe32JY4eSrAz4GKwlVg	ACATACGCTGC	6	2.78287	GTTCTAGACGGCTAGATGCGGTCTCACAATCCGGGAAACCGGACCAGGAAAAAACTTGCAGGCCATAACATACGCTGCTATTATCCCTCCAGTGCAGAGAAAATCGGCCAGTTTTCTCTGCCTGCAGTCCGCATGCCGTGGGACCCCTTGGGTTCTAACCTGTTGCCTAGATTTATGCAGCGGACTGCCTTTCTCCCAAAGTGATAAACCGGACATACGCATGGACCGGTTTTCCCGGTAATCCGTATTTGGCAGGTTGGTTTCACTGGCCTGAGACCGTCTGTCTTTCCCCTTTCC
oligo_O/Ppy2Titosw2wpf/ADo6w	CGTACCGCTGA	9	2.78204	GTTCTAGACGGCTAGATGCGGTCTCACAATCCGGGAAACCGGACCAGGAAAAAACTTGCAGGCCATACGTACCGCTGATATTATCCCTCCAGTGCAGAGAAAATCGGCCAGTTTTCTCTGCCTGCAGTCCGCATGCCGTGGGACCCCTTGGGTTCTAACCTGTTGCCTAGATTTATGCAGCGGACTGCCTTTCTCCCAAAGTGATAAACCGGCGTACCGCATGGACCGGTTTTCCCGGTAATCCGTATTTGTCAGGTTGGTTTCACTGGCCTGAGACCGTCTGTCTTTCCCCTTTCC
oligo_UmDKolaEWo+zQSat80FWzw	CGTTGATCTAG	6	2.78192	GTTCTAGACGGCTAGATGCGGTCTCACAATCCGGGAAACCGGACCAGGAAAAAACTTGCAGGCCATACGTTGATCTAGTATTATCCCTCCAGTGCAGAGAAAATCGGCCAGTTTTCTCTGCCTGCAGTCCGCATGCCGTGGGACCCCTTGGGTTCTAACCTGTTGCCTAGATTTATGCAGCGGACTGCCTTTCTCCCAAAGTGATAAACCGGCGTTGATCATGGACCGGTTTTCCCGGTAATCCGTATTTGCTAGGTTGGTTTCACTGGCCTGAGACCGTCTGTCTTTCCCCTTTCC
oligo_rBY4G+11++9wDywq+3+gIg	CGGTAGTCTGG	7	2.78177	GTTCTAGACGGCTAGATGCGGTCTCACAATCCGGGAAACCGGACCAGGAAAAAACTTGCAGGCCATACGGTAGTCTGGTATTATCCCTCCAGTGCAGAGAAAATCGGCCAGTTTTCTCTGCCTGCAGTCCGCATGCCGTGGGACCCCTTGGGTTCTAACCTGTTGCCTAGATTTATGCAGCGGACTGCCTTTCTCCCAAAGTGATAAACCGGCGGTAGTCATGGACCGGTTTTCCCGGTAATCCGTATTTGCCAGGTTGGTTTCACTGGCCTGAGACCGTCTGTCTTTCCCCTTTCC
oligo_2mCg9DkwK2zQuqMrG3d6GQ	AGACACTCTAC	6	2.78169	GTTCTAGACGGCTAGATGCGGTCTCACAATCCGGGAAACCGGACCAGGAAAAAACTTGCAGGCCATAAGACACTCTACTATTATCCCTCCAGTGCAGAGAAAATCGGCCAGTTTTCTCTGCCTGCAGTCCGCATGCCGTGGGACCCCTTGGGTTCTAACCTGTTGCCTAGATTTATGCAGCGGACTGCCTTTCTCCCAAAGTGATAAACCGGAGACACTCATGGACCGGTTTTCCCGGTAATCCGTATTTGGTAGGTTGGTTTCACTGGCCTGAGACCGTCTGTCTTTCCCCTTTCC
oligo_TQtoXdiyFoG/F8zkouXORQ	TAAGCCACTGT	7	2.78131	GTTCTAGACGGCTAGATGCGGTCTCACAATCCGGGAAACCGGACCAGGAAAAAACTTGCAGGCCATATAAGCCACTGTTATTATCCCTCCAGTGCAGAGAAAATCGGCCAGTTTTCTCTGCCTGCAGTCCGCATGCCGTGGGACCCCTTGGGTTCTAACCTGTTGCCTAGATTTATGCAGCGGACTGCCTTTCTCCCAAAGTGATAAACCGGTAAGCCACATGGACCGGTTTTCCCGGTAATCCGTATTTGACAGGTTGGTTTCACTGGCCTGAGACCGTCTGTCTTTCCCCTTTCC
oligo_EWCXp6BdH+/GDk4nZatn0Q	AAGTAATCTCT	6	2.78086	GTTCTAGACGGCTAGATGCGGTCTCACAATCCGGGAAACCGGACCAGGAAAAAACTTGCAGGCCATAAAGTAATCTCTTATTATCCCTCCAGTGCAGAGAAAATCGGCCAGTTTTCTCTGCCTGCAGTCCGCATGCCGTGGGACCCCTTGGGTTCTAACCTGTTGCCTAGATTTATGCAGCGGACTGCCTTTCTCCCAAAGTGATAAACCGGAAGTAATCATGGACCGGTTTTCCCGGTAATCCGTATTTGAGAGGTTGGTTTCACTGGCCTGAGACCGTCTGTCTTTCCCCTTTCC
oligo_rxl9osmblT0d39dfqGDkpA	CACGTATCTGT	5	2.78052	GTTCTAGACGGCTAGATGCGGTCTCACAATCCGGGAAACCGGACCAGGAAAAAACTTGCAGGCCATACACGTATCTGTTATTATCCCTCCAGTGCAGAGAAAATCGGCCAGTTTTCTCTGCCTGCAGTCCGCATGCCGTGGGACCCCTTGGGTTCTAACCTGTTGCCTAGATTTATGCAGCGGACTGCCTTTCTCCCAAAGTGATAAACCGGCACGTATCATGGACCGGTTTTCCCGGTAATCCGTATTTGACAGGTTGGTTTCACTGGCCTGAGACCGTCTGTCTTTCCCCTTTCC
oligo_vO818NRWB7v8oh8zI0G9hA	GGATAGACTAG	7	2.78018	GTTCTAGACGGCTAGATGCGGTCTCACAATCCGGGAAACCGGACCAGGAAAAAACTTGCAGGCCATAGGATAGACTAGTATTATCCCTCCAGTGCAGAGAAAATCGGCCAGTTTTCTCTGCCTGCAGTCCGCATGCCGTGGGACCCCTTGGGTTCTAACCTGTTGCCTAGATTTATGCAGCGGACTGCCTTTCTCCCAAAGTGATAAACCGGGGATAGACATGGACCGGTTTTCCCGGTAATCCGTATTTGCTAGGTTGGTTTCACTGGCCTGAGACCGTCTGTCTTTCCCCTTTCC
oligo_T5JFTG7i/8QeAAN1+fiwyw	ACGAAGACTTG	5	2.77978	GTTCTAGACGGCTAGATGCGGTCTCACAATCCGGGAAACCGGACCAGGAAAAAACTTGCAGGCCATAACGAAGACTTGTATTATCCCTCCAGTGCAGAGAAAATCGGCCAGTTTTCTCTGCCTGCAGTCCGCATGCCGTGGGACCCCTTGGGTTCTAACCTGTTGCCTAGATTTATGCAGCGGACTGCCTTTCTCCCAAAGTGATAAACCGGACGAAGACATGGACCGGTTTTCCCGGTAATCCGTATTTGCAAGGTTGGTTTCACTGGCCTGAGACCGTCTGTCTTTCCCCTTTCC
oligo_7hFxBxJh+Om2jxjVR525tw	TAGGGATCTCG	5	2.77921	GTTCTAGACGGCTAGATGCGGTCTCACAATCCGGGAAACCGGACCAGGAAAAAACTTGCAGGCCATATAGGGATCTCGTATTATCCCTCCAGTGCAGAGAAAATCGGCCAGTTTTCTCTGCCTGCAGTCCGCATGCCGTGGGACCCCTTGGGTTCTAACCTGTTGCCTAGATTTATGCAGCGGACTGCCTTTCTCCCAAAGTGATAAACCGGTAGGGATCATGGACCGGTTTTCCCGGTAATCCGTATTTGCGAGGTTGGTTTCACTGGCCTGAGACCGTCTGTCTTTCCCCTTTCC
oligo_gdkn4YpXCXwzv8s2CRbPVw	CGAGGAACTAA	6	2.77827	GTTCTAGACGGCTAGATGCGGTCTCACAATCCGGGAAACCGGACCAGGAAAAAACTTGCAGGCCATACGAGGAACTAATATTATCCCTCCAGTGCAGAGAAAATCGGCCAGTTTTCTCTGCCTGCAGTCCGCATGCCGTGGGACCCCTTGGGTTCTAACCTGTTGCCTAGATTTATGCAGCGGACTGCCTTTCTCCCAAAGTGATAAACCGGCGAGGAACATGGACCGGTTTTCCCGGTAATCCGTATTTGTTAGGTTGGTTTCACTGGCCTGAGACCGTCTGTCTTTCCCCTTTCC
oligo_eUImqjl9ACy8AnzKw2GNQQ	CTAGTAACTGA	5	2.7781	GTTCTAGACGGCTAGATGCGGTCTCACAATCCGGGAAACCGGACCAGGAAAAAACTTGCAGGCCATACTAGTAACTGATATTATCCCTCCAGTGCAGAGAAAATCGGCCAGTTTTCTCTGCCTGCAGTCCGCATGCCGTGGGACCCCTTGGGTTCTAACCTGTTGCCTAGATTTATGCAGCGGACTGCCTTTCTCCCAAAGTGATAAACCGGCTAGTAACATGGACCGGTTTTCCCGGTAATCCGTATTTGTCAGGTTGGTTTCACTGGCCTGAGACCGTCTGTCTTTCCCCTTTCC
oligo_c01jtW15ve4ovdclf0NtHg	GCTACTGCTTG	6	2.77787	GTTCTAGACGGCTAGATGCGGTCTCACAATCCGGGAAACCGGACCAGGAAAAAACTTGCAGGCCATAGCTACTGCTTGTATTATCCCTCCAGTGCAGAGAAAATCGGCCAGTTTTCTCTGCCTGCAGTCCGCATGCCGTGGGACCCCTTGGGTTCTAACCTGTTGCCTAGATTTATGCAGCGGACTGCCTTTCTCCCAAAGTGATAAACCGGGCTACTGCATGGACCGGTTTTCCCGGTAATCCGTATTTGCAAGGTTGGTTTCACTGGCCTGAGACCGTCTGTCTTTCCCCTTTCC
oligo_jNj6+oqYjJlddFvCgTVBTA	ACAGAAACTTG	2	2.77738	GTTCTAGACGGCTAGATGCGGTCTCACAATCCGGGAAACCGGACCAGGAAAAAACTTGCAGGCCATAACAGAAACTTGTATTATCCCTCCAGTGCAGAGAAAATCGGCCAGTTTTCTCTGCCTGCAGTCCGCATGCCGTGGGACCCCTTGGGTTCTAACCTGTTGCCTAGATTTATGCAGCGGACTGCCTTTCTCCCAAAGTGATAAACCGGACAGAAACATGGACCGGTTTTCCCGGTAATCCGTATTTGCAAGGTTGGTTTCACTGGCCTGAGACCGTCTGTCTTTCCCCTTTCC
oligo_3JP080XDAj8WR3kI8jHKSg	CGGAATTCTTA	7	2.77571	GTTCTAGACGGCTAGATGCGGTCTCACAATCCGGGAAACCGGACCAGGAAAAAACTTGCAGGCCATACGGAATTCTTATATTATCCCTCCAGTGCAGAGAAAATCGGCCAGTTTTCTCTGCCTGCAGTCCGCATGCCGTGGGACCCCTTGGGTTCTAACCTGTTGCCTAGATTTATGCAGCGGACTGCCTTTCTCCCAAAGTGATAAACCGGCGGAATTCATGGACCGGTTTTCCCGGTAATCCGTATTTGTAAGGTTGGTTTCACTGGCCTGAGACCGTCTGTCTTTCCCCTTTCC
oligo_UL+HnfIifwm0cpokoFzThw	ATATGAACTGA	6	2.77436	GTTCTAGACGGCTAGATGCGGTCTCACAATCCGGGAAACCGGACCAGGAAAAAACTTGCAGGCCATAATATGAACTGATATTATCCCTCCAGTGCAGAGAAAATCGGCCAGTTTTCTCTGCCTGCAGTCCGCATGCCGTGGGACCCCTTGGGTTCTAACCTGTTGCCTAGATTTATGCAGCGGACTGCCTTTCTCCCAAAGTGATAAACCGGATATGAACATGGACCGGTTTTCCCGGTAATCCGTATTTGTCAGGTTGGTTTCACTGGCCTGAGACCGTCTGTCTTTCCCCTTTCC
oligo_4PVmrBq94U/ZQF2+LH86vg	GAGCAATCTAA	7	2.77387	GTTCTAGACGGCTAGATGCGGTCTCACAATCCGGGAAACCGGACCAGGAAAAAACTTGCAGGCCATAGAGCAATCTAATATTATCCCTCCAGTGCAGAGAAAATCGGCCAGTTTTCTCTGCCTGCAGTCCGCATGCCGTGGGACCCCTTGGGTTCTAACCTGTTGCCTAGATTTATGCAGCGGACTGCCTTTCTCCCAAAGTGATAAACCGGGAGCAATCATGGACCGGTTTTCCCGGTAATCCGTATTTGTTAGGTTGGTTTCACTGGCCTGAGACCGTCTGTCTTTCCCCTTTCC
oligo_w9E2pU5ipJYtjAKW+JjFwQ	ACACGAACTGC	5	2.77307	GTTCTAGACGGCTAGATGCGGTCTCACAATCCGGGAAACCGGACCAGGAAAAAACTTGCAGGCCATAACACGAACTGCTATTATCCCTCCAGTGCAGAGAAAATCGGCCAGTTTTCTCTGCCTGCAGTCCGCATGCCGTGGGACCCCTTGGGTTCTAACCTGTTGCCTAGATTTATGCAGCGGACTGCCTTTCTCCCAAAGTGATAAACCGGACACGAACATGGACCGGTTTTCCCGGTAATCCGTATTTGGCAGGTTGGTTTCACTGGCCTGAGACCGTCTGTCTTTCCCCTTTCC
oligo_v3xzJGfZEhVYz+AZJIElAQ	ATGCAGGCTGC	8	2.77269	GTTCTAGACGGCTAGATGCGGTCTCACAATCCGGGAAACCGGACCAGGAAAAAACTTGCAGGCCATAATGCAGGCTGCTATTATCCCTCCAGTGCAGAGAAAATCGGCCAGTTTTCTCTGCCTGCAGTCCGCATGCCGTGGGACCCCTTGGGTTCTAACCTGTTGCCTAGATTTATGCAGCGGACTGCCTTTCTCCCAAAGTGATAAACCGGATGCAGGCATGGACCGGTTTTCCCGGTAATCCGTATTTGGCAGGTTGGTTTCACTGGCCTGAGACCGTCTGTCTTTCCCCTTTCC
oligo_iwyFVYXrotrrrLgUHPtL3Q	ACACGAACTGA	5	2.77138	GTTCTAGACGGCTAGATGCGGTCTCACAATCCGGGAAACCGGACCAGGAAAAAACTTGCAGGCCATAACACGAACTGATATTATCCCTCCAGTGCAGAGAAAATCGGCCAGTTTTCTCTGCCTGCAGTCCGCATGCCGTGGGACCCCTTGGGTTCTAACCTGTTGCCTAGATTTATGCAGCGGACTGCCTTTCTCCCAAAGTGATAAACCGGACACGAACATGGACCGGTTTTCCCGGTAATCCGTATTTGTCAGGTTGGTTTCACTGGCCTGAGACCGTCTGTCTTTCCCCTTTCC
oligo_P+7mj4B0LBO05qXiR1284A	CTCTCCACTGA	9	2.77051	GTTCTAGACGGCTAGATGCGGTCTCACAATCCGGGAAACCGGACCAGGAAAAAACTTGCAGGCCATACTCTCCACTGATATTATCCCTCCAGTGCAGAGAAAATCGGCCAGTTTTCTCTGCCTGCAGTCCGCATGCCGTGGGACCCCTTGGGTTCTAACCTGTTGCCTAGATTTATGCAGCGGACTGCCTTTCTCCCAAAGTGATAAACCGGCTCTCCACATGGACCGGTTTTCCCGGTAATCCGTATTTGTCAGGTTGGTTTCACTGGCCTGAGACCGTCTGTCTTTCCCCTTTCC
oligo_l1WOIghFETK7nX3oxOVyvw	TAGCGCGCTGA	9	2.77032	GTTCTAGACGGCTAGATGCGGTCTCACAATCCGGGAAACCGGACCAGGAAAAAACTTGCAGGCCATATAGCGCGCTGATATTATCCCTCCAGTGCAGAGAAAATCGGCCAGTTTTCTCTGCCTGCAGTCCGCATGCCGTGGGACCCCTTGGGTTCTAACCTGTTGCCTAGATTTATGCAGCGGACTGCCTTTCTCCCAAAGTGATAAACCGGTAGCGCGCATGGACCGGTTTTCCCGGTAATCCGTATTTGTCAGGTTGGTTTCACTGGCCTGAGACCGTCTGTCTTTCCCCTTTCC
oligo_jZjnpDQWd2zDmxq+Sduqow	GAAAGCTCTCG	6	2.76825	GTTCTAGACGGCTAGATGCGGTCTCACAATCCGGGAAACCGGACCAGGAAAAAACTTGCAGGCCATAGAAAGCTCTCGTATTATCCCTCCAGTGCAGAGAAAATCGGCCAGTTTTCTCTGCCTGCAGTCCGCATGCCGTGGGACCCCTTGGGTTCTAACCTGTTGCCTAGATTTATGCAGCGGACTGCCTTTCTCCCAAAGTGATAAACCGGGAAAGCTCATGGACCGGTTTTCCCGGTAATCCGTATTTGCGAGGTTGGTTTCACTGGCCTGAGACCGTCTGTCTTTCCCCTTTCC
oligo_Q1BI4ZwHSbM6G5zn7/m8CA	ACGAAGACTCG	6	2.7682	GTTCTAGACGGCTAGATGCGGTCTCACAATCCGGGAAACCGGACCAGGAAAAAACTTGCAGGCCATAACGAAGACTCGTATTATCCCTCCAGTGCAGAGAAAATCGGCCAGTTTTCTCTGCCTGCAGTCCGCATGCCGTGGGACCCCTTGGGTTCTAACCTGTTGCCTAGATTTATGCAGCGGACTGCCTTTCTCCCAAAGTGATAAACCGGACGAAGACATGGACCGGTTTTCCCGGTAATCCGTATTTGCGAGGTTGGTTTCACTGGCCTGAGACCGTCTGTCTTTCCCCTTTCC
oligo_Jd4T3IWOFDgHwgnnHyG2Hw	CGACGGTCTGA	7	2.76781	GTTCTAGACGGCTAGATGCGGTCTCACAATCCGGGAAACCGGACCAGGAAAAAACTTGCAGGCCATACGACGGTCTGATATTATCCCTCCAGTGCAGAGAAAATCGGCCAGTTTTCTCTGCCTGCAGTCCGCATGCCGTGGGACCCCTTGGGTTCTAACCTGTTGCCTAGATTTATGCAGCGGACTGCCTTTCTCCCAAAGTGATAAACCGGCGACGGTCATGGACCGGTTTTCCCGGTAATCCGTATTTGTCAGGTTGGTTTCACTGGCCTGAGACCGTCTGTCTTTCCCCTTTCC
oligo_PXL14sWhKUg+/j6yo/KrPA	CGACAATCTAG	5	2.76534	GTTCTAGACGGCTAGATGCGGTCTCACAATCCGGGAAACCGGACCAGGAAAAAACTTGCAGGCCATACGACAATCTAGTATTATCCCTCCAGTGCAGAGAAAATCGGCCAGTTTTCTCTGCCTGCAGTCCGCATGCCGTGGGACCCCTTGGGTTCTAACCTGTTGCCTAGATTTATGCAGCGGACTGCCTTTCTCCCAAAGTGATAAACCGGCGACAATCATGGACCGGTTTTCCCGGTAATCCGTATTTGCTAGGTTGGTTTCACTGGCCTGAGACCGTCTGTCTTTCCCCTTTCC
oligo_OXhSGENVs2HSxrLnn8WTbA	ACACGGACTAG	5	2.76447	GTTCTAGACGGCTAGATGCGGTCTCACAATCCGGGAAACCGGACCAGGAAAAAACTTGCAGGCCATAACACGGACTAGTATTATCCCTCCAGTGCAGAGAAAATCGGCCAGTTTTCTCTGCCTGCAGTCCGCATGCCGTGGGACCCCTTGGGTTCTAACCTGTTGCCTAGATTTATGCAGCGGACTGCCTTTCTCCCAAAGTGATAAACCGGACACGGACATGGACCGGTTTTCCCGGTAATCCGTATTTGCTAGGTTGGTTTCACTGGCCTGAGACCGTCTGTCTTTCCCCTTTCC
oligo_aOo/f2Ur7Un0kLfXIIP0/g	CGGAGGACTGG	8	2.76364	GTTCTAGACGGCTAGATGCGGTCTCACAATCCGGGAAACCGGACCAGGAAAAAACTTGCAGGCCATACGGAGGACTGGTATTATCCCTCCAGTGCAGAGAAAATCGGCCAGTTTTCTCTGCCTGCAGTCCGCATGCCGTGGGACCCCTTGGGTTCTAACCTGTTGCCTAGATTTATGCAGCGGACTGCCTTTCTCCCAAAGTGATAAACCGGCGGAGGACATGGACCGGTTTTCCCGGTAATCCGTATTTGCCAGGTTGGTTTCACTGGCCTGAGACCGTCTGTCTTTCCCCTTTCC
oligo_Oc3ntCpY9I9kkPJNayf9/w	CGGGAGTCTGC	7	2.76364	GTTCTAGACGGCTAGATGCGGTCTCACAATCCGGGAAACCGGACCAGGAAAAAACTTGCAGGCCATACGGGAGTCTGCTATTATCCCTCCAGTGCAGAGAAAATCGGCCAGTTTTCTCTGCCTGCAGTCCGCATGCCGTGGGACCCCTTGGGTTCTAACCTGTTGCCTAGATTTATGCAGCGGACTGCCTTTCTCCCAAAGTGATAAACCGGCGGGAGTCATGGACCGGTTTTCCCGGTAATCCGTATTTGGCAGGTTGGTTTCACTGGCCTGAGACCGTCTGTCTTTCCCCTTTCC
oligo_t6UO3OrPiGjBya69f0FYdQ	GCGCCCTCTGT	7	2.76362	GTTCTAGACGGCTAGATGCGGTCTCACAATCCGGGAAACCGGACCAGGAAAAAACTTGCAGGCCATAGCGCCCTCTGTTATTATCCCTCCAGTGCAGAGAAAATCGGCCAGTTTTCTCTGCCTGCAGTCCGCATGCCGTGGGACCCCTTGGGTTCTAACCTGTTGCCTAGATTTATGCAGCGGACTGCCTTTCTCCCAAAGTGATAAACCGGGCGCCCTCATGGACCGGTTTTCCCGGTAATCCGTATTTGACAGGTTGGTTTCACTGGCCTGAGACCGTCTGTCTTTCCCCTTTCC
oligo_yJKb3zZpXJDgGpttcf8T+A	TTGGAATCTTG	4	2.76279	GTTCTAGACGGCTAGATGCGGTCTCACAATCCGGGAAACCGGACCAGGAAAAAACTTGCAGGCCATATTGGAATCTTGTATTATCCCTCCAGTGCAGAGAAAATCGGCCAGTTTTCTCTGCCTGCAGTCCGCATGCCGTGGGACCCCTTGGGTTCTAACCTGTTGCCTAGATTTATGCAGCGGACTGCCTTTCTCCCAAAGTGATAAACCGGTTGGAATCATGGACCGGTTTTCCCGGTAATCCGTATTTGCAAGGTTGGTTTCACTGGCCTGAGACCGTCTGTCTTTCCCCTTTCC
oligo_IalPJQRQyX3OcJEMUhDZFA	CAGCGTGCTAG	8	2.76272	GTTCTAGACGGCTAGATGCGGTCTCACAATCCGGGAAACCGGACCAGGAAAAAACTTGCAGGCCATACAGCGTGCTAGTATTATCCCTCCAGTGCAGAGAAAATCGGCCAGTTTTCTCTGCCTGCAGTCCGCATGCCGTGGGACCCCTTGGGTTCTAACCTGTTGCCTAGATTTATGCAGCGGACTGCCTTTCTCCCAAAGTGATAAACCGGCAGCGTGCATGGACCGGTTTTCCCGGTAATCCGTATTTGCTAGGTTGGTTTCACTGGCCTGAGACCGTCTGTCTTTCCCCTTTCC
oligo_yGKWB0Oi6jfAsLqLXf5I4Q	CTAGAAACTGT	6	2.76251	GTTCTAGACGGCTAGATGCGGTCTCACAATCCGGGAAACCGGACCAGGAAAAAACTTGCAGGCCATACTAGAAACTGTTATTATCCCTCCAGTGCAGAGAAAATCGGCCAGTTTTCTCTGCCTGCAGTCCGCATGCCGTGGGACCCCTTGGGTTCTAACCTGTTGCCTAGATTTATGCAGCGGACTGCCTTTCTCCCAAAGTGATAAACCGGCTAGAAACATGGACCGGTTTTCCCGGTAATCCGTATTTGACAGGTTGGTTTCACTGGCCTGAGACCGTCTGTCTTTCCCCTTTCC
oligo_2KMZOtQStfHToYXyNPIYQg	AGGACTTCTGT	7	2.7618	GTTCTAGACGGCTAGATGCGGTCTCACAATCCGGGAAACCGGACCAGGAAAAAACTTGCAGGCCATAAGGACTTCTGTTATTATCCCTCCAGTGCAGAGAAAATCGGCCAGTTTTCTCTGCCTGCAGTCCGCATGCCGTGGGACCCCTTGGGTTCTAACCTGTTGCCTAGATTTATGCAGCGGACTGCCTTTCTCCCAAAGTGATAAACCGGAGGACTTCATGGACCGGTTTTCCCGGTAATCCGTATTTGACAGGTTGGTTTCACTGGCCTGAGACCGTCTGTCTTTCCCCTTTCC
oligo_DKXQdeD3p4dqWP827aMk0g	AGCTGGGCTTA	7	2.76178	GTTCTAGACGGCTAGATGCGGTCTCACAATCCGGGAAACCGGACCAGGAAAAAACTTGCAGGCCATAAGCTGGGCTTATATTATCCCTCCAGTGCAGAGAAAATCGGCCAGTTTTCTCTGCCTGCAGTCCGCATGCCGTGGGACCCCTTGGGTTCTAACCTGTTGCCTAGATTTATGCAGCGGACTGCCTTTCTCCCAAAGTGATAAACCGGAGCTGGGCATGGACCGGTTTTCCCGGTAATCCGTATTTGTAAGGTTGGTTTCACTGGCCTGAGACCGTCTGTCTTTCCCCTTTCC
oligo_jBVVDdD0WxFSUAEIaWug/w	AGGATGACTTG	5	2.76049	GTTCTAGACGGCTAGATGCGGTCTCACAATCCGGGAAACCGGACCAGGAAAAAACTTGCAGGCCATAAGGATGACTTGTATTATCCCTCCAGTGCAGAGAAAATCGGCCAGTTTTCTCTGCCTGCAGTCCGCATGCCGTGGGACCCCTTGGGTTCTAACCTGTTGCCTAGATTTATGCAGCGGACTGCCTTTCTCCCAAAGTGATAAACCGGAGGATGACATGGACCGGTTTTCCCGGTAATCCGTATTTGCAAGGTTGGTTTCACTGGCCTGAGACCGTCTGTCTTTCCCCTTTCC
oligo_3IuRxG+47KwZjZUK+SeHXQ	CAAGGAGCTAG	5	2.76024	GTTCTAGACGGCTAGATGCGGTCTCACAATCCGGGAAACCGGACCAGGAAAAAACTTGCAGGCCATACAAGGAGCTAGTATTATCCCTCCAGTGCAGAGAAAATCGGCCAGTTTTCTCTGCCTGCAGTCCGCATGCCGTGGGACCCCTTGGGTTCTAACCTGTTGCCTAGATTTATGCAGCGGACTGCCTTTCTCCCAAAGTGATAAACCGGCAAGGAGCATGGACCGGTTTTCCCGGTAATCCGTATTTGCTAGGTTGGTTTCACTGGCCTGAGACCGTCTGTCTTTCCCCTTTCC
oligo_s9oUxpa8CekB3NTP1//PkQ	ACCCGCTCTGA	6	2.75964	GTTCTAGACGGCTAGATGCGGTCTCACAATCCGGGAAACCGGACCAGGAAAAAACTTGCAGGCCATAACCCGCTCTGATATTATCCCTCCAGTGCAGAGAAAATCGGCCAGTTTTCTCTGCCTGCAGTCCGCATGCCGTGGGACCCCTTGGGTTCTAACCTGTTGCCTAGATTTATGCAGCGGACTGCCTTTCTCCCAAAGTGATAAACCGGACCCGCTCATGGACCGGTTTTCCCGGTAATCCGTATTTGTCAGGTTGGTTTCACTGGCCTGAGACCGTCTGTCTTTCCCCTTTCC
oligo_jvofvrrG66kPMpIIZg3aqQ	CATGCCTCTAG	6	2.75899	GTTCTAGACGGCTAGATGCGGTCTCACAATCCGGGAAACCGGACCAGGAAAAAACTTGCAGGCCATACATGCCTCTAGTATTATCCCTCCAGTGCAGAGAAAATCGGCCAGTTTTCTCTGCCTGCAGTCCGCATGCCGTGGGACCCCTTGGGTTCTAACCTGTTGCCTAGATTTATGCAGCGGACTGCCTTTCTCCCAAAGTGATAAACCGGCATGCCTCATGGACCGGTTTTCCCGGTAATCCGTATTTGCTAGGTTGGTTTCACTGGCCTGAGACCGTCTGTCTTTCCCCTTTCC
oligo_vczwC2U8SHwMpSC+8MxjIA	GCATTGTCTTG	3	2.75824	GTTCTAGACGGCTAGATGCGGTCTCACAATCCGGGAAACCGGACCAGGAAAAAACTTGCAGGCCATAGCATTGTCTTGTATTATCCCTCCAGTGCAGAGAAAATCGGCCAGTTTTCTCTGCCTGCAGTCCGCATGCCGTGGGACCCCTTGGGTTCTAACCTGTTGCCTAGATTTATGCAGCGGACTGCCTTTCTCCCAAAGTGATAAACCGGGCATTGTCATGGACCGGTTTTCCCGGTAATCCGTATTTGCAAGGTTGGTTTCACTGGCCTGAGACCGTCTGTCTTTCCCCTTTCC
oligo_8EnfH52eH+mW5fA4n8SsJg	ACGCGGACTTG	5	2.75796	GTTCTAGACGGCTAGATGCGGTCTCACAATCCGGGAAACCGGACCAGGAAAAAACTTGCAGGCCATAACGCGGACTTGTATTATCCCTCCAGTGCAGAGAAAATCGGCCAGTTTTCTCTGCCTGCAGTCCGCATGCCGTGGGACCCCTTGGGTTCTAACCTGTTGCCTAGATTTATGCAGCGGACTGCCTTTCTCCCAAAGTGATAAACCGGACGCGGACATGGACCGGTTTTCCCGGTAATCCGTATTTGCAAGGTTGGTTTCACTGGCCTGAGACCGTCTGTCTTTCCCCTTTCC
oligo_LZTnXNwQIa7dC3aNO6YKsw	CAGCGGTCTGG	7	2.75768	GTTCTAGACGGCTAGATGCGGTCTCACAATCCGGGAAACCGGACCAGGAAAAAACTTGCAGGCCATACAGCGGTCTGGTATTATCCCTCCAGTGCAGAGAAAATCGGCCAGTTTTCTCTGCCTGCAGTCCGCATGCCGTGGGACCCCTTGGGTTCTAACCTGTTGCCTAGATTTATGCAGCGGACTGCCTTTCTCCCAAAGTGATAAACCGGCAGCGGTCATGGACCGGTTTTCCCGGTAATCCGTATTTGCCAGGTTGGTTTCACTGGCCTGAGACCGTCTGTCTTTCCCCTTTCC
oligo_rbQNfS+6M6jnLV1K3zd+WQ	GATTAGACTGT	9	2.75688	GTTCTAGACGGCTAGATGCGGTCTCACAATCCGGGAAACCGGACCAGGAAAAAACTTGCAGGCCATAGATTAGACTGTTATTATCCCTCCAGTGCAGAGAAAATCGGCCAGTTTTCTCTGCCTGCAGTCCGCATGCCGTGGGACCCCTTGGGTTCTAACCTGTTGCCTAGATTTATGCAGCGGACTGCCTTTCTCCCAAAGTGATAAACCGGGATTAGACATGGACCGGTTTTCCCGGTAATCCGTATTTGACAGGTTGGTTTCACTGGCCTGAGACCGTCTGTCTTTCCCCTTTCC
oligo_DCMzKaJAf9i8asJGXJFuMg	GCGGAATCTAA	5	2.75684	GTTCTAGACGGCTAGATGCGGTCTCACAATCCGGGAAACCGGACCAGGAAAAAACTTGCAGGCCATAGCGGAATCTAATATTATCCCTCCAGTGCAGAGAAAATCGGCCAGTTTTCTCTGCCTGCAGTCCGCATGCCGTGGGACCCCTTGGGTTCTAACCTGTTGCCTAGATTTATGCAGCGGACTGCCTTTCTCCCAAAGTGATAAACCGGGCGGAATCATGGACCGGTTTTCCCGGTAATCCGTATTTGTTAGGTTGGTTTCACTGGCCTGAGACCGTCTGTCTTTCCCCTTTCC
oligo_vsj5v6wYH1r3ZFp+jVCqRg	CAGGCATCTGA	6	2.75632	GTTCTAGACGGCTAGATGCGGTCTCACAATCCGGGAAACCGGACCAGGAAAAAACTTGCAGGCCATACAGGCATCTGATATTATCCCTCCAGTGCAGAGAAAATCGGCCAGTTTTCTCTGCCTGCAGTCCGCATGCCGTGGGACCCCTTGGGTTCTAACCTGTTGCCTAGATTTATGCAGCGGACTGCCTTTCTCCCAAAGTGATAAACCGGCAGGCATCATGGACCGGTTTTCCCGGTAATCCGTATTTGTCAGGTTGGTTTCACTGGCCTGAGACCGTCTGTCTTTCCCCTTTCC
oligo_U4/PhdD2ISe2dviFFfCGVw	CGGACATCTTG	5	2.7559	GTTCTAGACGGCTAGATGCGGTCTCACAATCCGGGAAACCGGACCAGGAAAAAACTTGCAGGCCATACGGACATCTTGTATTATCCCTCCAGTGCAGAGAAAATCGGCCAGTTTTCTCTGCCTGCAGTCCGCATGCCGTGGGACCCCTTGGGTTCTAACCTGTTGCCTAGATTTATGCAGCGGACTGCCTTTCTCCCAAAGTGATAAACCGGCGGACATCATGGACCGGTTTTCCCGGTAATCCGTATTTGCAAGGTTGGTTTCACTGGCCTGAGACCGTCTGTCTTTCCCCTTTCC
oligo_zpbeRP6ULbt2aouCUz+Zxw	GTGGAGTCTCA	7	2.75575	GTTCTAGACGGCTAGATGCGGTCTCACAATCCGGGAAACCGGACCAGGAAAAAACTTGCAGGCCATAGTGGAGTCTCATATTATCCCTCCAGTGCAGAGAAAATCGGCCAGTTTTCTCTGCCTGCAGTCCGCATGCCGTGGGACCCCTTGGGTTCTAACCTGTTGCCTAGATTTATGCAGCGGACTGCCTTTCTCCCAAAGTGATAAACCGGGTGGAGTCATGGACCGGTTTTCCCGGTAATCCGTATTTGTGAGGTTGGTTTCACTGGCCTGAGACCGTCTGTCTTTCCCCTTTCC
oligo_1YGuLo+OVq/z6D4hhGWL7w	GCCACGTCTTG	5	2.75535	GTTCTAGACGGCTAGATGCGGTCTCACAATCCGGGAAACCGGACCAGGAAAAAACTTGCAGGCCATAGCCACGTCTTGTATTATCCCTCCAGTGCAGAGAAAATCGGCCAGTTTTCTCTGCCTGCAGTCCGCATGCCGTGGGACCCCTTGGGTTCTAACCTGTTGCCTAGATTTATGCAGCGGACTGCCTTTCTCCCAAAGTGATAAACCGGGCCACGTCATGGACCGGTTTTCCCGGTAATCCGTATTTGCAAGGTTGGTTTCACTGGCCTGAGACCGTCTGTCTTTCCCCTTTCC
oligo_Wx+7fs8sB9r0f8m49PjGlQ	CGACATACTCG	7	2.7553	GTTCTAGACGGCTAGATGCGGTCTCACAATCCGGGAAACCGGACCAGGAAAAAACTTGCAGGCCATACGACATACTCGTATTATCCCTCCAGTGCAGAGAAAATCGGCCAGTTTTCTCTGCCTGCAGTCCGCATGCCGTGGGACCCCTTGGGTTCTAACCTGTTGCCTAGATTTATGCAGCGGACTGCCTTTCTCCCAAAGTGATAAACCGGCGACATACATGGACCGGTTTTCCCGGTAATCCGTATTTGCGAGGTTGGTTTCACTGGCCTGAGACCGTCTGTCTTTCCCCTTTCC
oligo_Cl11u29SBWPCvlvbsRN70A	AGTAAGGCTAG	7	2.75442	GTTCTAGACGGCTAGATGCGGTCTCACAATCCGGGAAACCGGACCAGGAAAAAACTTGCAGGCCATAAGTAAGGCTAGTATTATCCCTCCAGTGCAGAGAAAATCGGCCAGTTTTCTCTGCCTGCAGTCCGCATGCCGTGGGACCCCTTGGGTTCTAACCTGTTGCCTAGATTTATGCAGCGGACTGCCTTTCTCCCAAAGTGATAAACCGGAGTAAGGCATGGACCGGTTTTCCCGGTAATCCGTATTTGCTAGGTTGGTTTCACTGGCCTGAGACCGTCTGTCTTTCCCCTTTCC
oligo_yanFCfWo3J5dNPUkFB1/Bw	ATCACCTCTAG	6	2.754	GTTCTAGACGGCTAGATGCGGTCTCACAATCCGGGAAACCGGACCAGGAAAAAACTTGCAGGCCATAATCACCTCTAGTATTATCCCTCCAGTGCAGAGAAAATCGGCCAGTTTTCTCTGCCTGCAGTCCGCATGCCGTGGGACCCCTTGGGTTCTAACCTGTTGCCTAGATTTATGCAGCGGACTGCCTTTCTCCCAAAGTGATAAACCGGATCACCTCATGGACCGGTTTTCCCGGTAATCCGTATTTGCTAGGTTGGTTTCACTGGCCTGAGACCGTCTGTCTTTCCCCTTTCC
oligo_OrNHN4nI86pXcFGTLwQG8g	CGATCCACTAG	7	2.75351	GTTCTAGACGGCTAGATGCGGTCTCACAATCCGGGAAACCGGACCAGGAAAAAACTTGCAGGCCATACGATCCACTAGTATTATCCCTCCAGTGCAGAGAAAATCGGCCAGTTTTCTCTGCCTGCAGTCCGCATGCCGTGGGACCCCTTGGGTTCTAACCTGTTGCCTAGATTTATGCAGCGGACTGCCTTTCTCCCAAAGTGATAAACCGGCGATCCACATGGACCGGTTTTCCCGGTAATCCGTATTTGCTAGGTTGGTTTCACTGGCCTGAGACCGTCTGTCTTTCCCCTTTCC
oligo_vUh19fAhqLeTBnlMAeYopA	GCGCTCTCTAG	5	2.75295	GTTCTAGACGGCTAGATGCGGTCTCACAATCCGGGAAACCGGACCAGGAAAAAACTTGCAGGCCATAGCGCTCTCTAGTATTATCCCTCCAGTGCAGAGAAAATCGGCCAGTTTTCTCTGCCTGCAGTCCGCATGCCGTGGGACCCCTTGGGTTCTAACCTGTTGCCTAGATTTATGCAGCGGACTGCCTTTCTCCCAAAGTGATAAACCGGGCGCTCTCATGGACCGGTTTTCCCGGTAATCCGTATTTGCTAGGTTGGTTTCACTGGCCTGAGACCGTCTGTCTTTCCCCTTTCC
oligo_v8t2ilr4P7mcKtLFP+gYAA	TAGACGGCTGC	9	2.75277	GTTCTAGACGGCTAGATGCGGTCTCACAATCCGGGAAACCGGACCAGGAAAAAACTTGCAGGCCATATAGACGGCTGCTATTATCCCTCCAGTGCAGAGAAAATCGGCCAGTTTTCTCTGCCTGCAGTCCGCATGCCGTGGGACCCCTTGGGTTCTAACCTGTTGCCTAGATTTATGCAGCGGACTGCCTTTCTCCCAAAGTGATAAACCGGTAGACGGCATGGACCGGTTTTCCCGGTAATCCGTATTTGGCAGGTTGGTTTCACTGGCCTGAGACCGTCTGTCTTTCCCCTTTCC
oligo_CgULh0pbrrRyVMt/Wgtk+Q	GAAAGCTCTGG	6	2.75255	GTTCTAGACGGCTAGATGCGGTCTCACAATCCGGGAAACCGGACCAGGAAAAAACTTGCAGGCCATAGAAAGCTCTGGTATTATCCCTCCAGTGCAGAGAAAATCGGCCAGTTTTCTCTGCCTGCAGTCCGCATGCCGTGGGACCCCTTGGGTTCTAACCTGTTGCCTAGATTTATGCAGCGGACTGCCTTTCTCCCAAAGTGATAAACCGGGAAAGCTCATGGACCGGTTTTCCCGGTAATCCGTATTTGCCAGGTTGGTTTCACTGGCCTGAGACCGTCTGTCTTTCCCCTTTCC
oligo_zVD6zluWChWlsTQdTkvRPA	CGTAGAACTGG	7	2.75236	GTTCTAGACGGCTAGATGCGGTCTCACAATCCGGGAAACCGGACCAGGAAAAAACTTGCAGGCCATACGTAGAACTGGTATTATCCCTCCAGTGCAGAGAAAATCGGCCAGTTTTCTCTGCCTGCAGTCCGCATGCCGTGGGACCCCTTGGGTTCTAACCTGTTGCCTAGATTTATGCAGCGGACTGCCTTTCTCCCAAAGTGATAAACCGGCGTAGAACATGGACCGGTTTTCCCGGTAATCCGTATTTGCCAGGTTGGTTTCACTGGCCTGAGACCGTCTGTCTTTCCCCTTTCC
oligo_Lg9bxUMY51wDHiCqYpElUQ	ATACATGCTAG	6	2.75191	GTTCTAGACGGCTAGATGCGGTCTCACAATCCGGGAAACCGGACCAGGAAAAAACTTGCAGGCCATAATACATGCTAGTATTATCCCTCCAGTGCAGAGAAAATCGGCCAGTTTTCTCTGCCTGCAGTCCGCATGCCGTGGGACCCCTTGGGTTCTAACCTGTTGCCTAGATTTATGCAGCGGACTGCCTTTCTCCCAAAGTGATAAACCGGATACATGCATGGACCGGTTTTCCCGGTAATCCGTATTTGCTAGGTTGGTTTCACTGGCCTGAGACCGTCTGTCTTTCCCCTTTCC
oligo_RCv7h4IDi8YOS7eY136h2A	CAAGCAGCTGG	5	2.75152	GTTCTAGACGGCTAGATGCGGTCTCACAATCCGGGAAACCGGACCAGGAAAAAACTTGCAGGCCATACAAGCAGCTGGTATTATCCCTCCAGTGCAGAGAAAATCGGCCAGTTTTCTCTGCCTGCAGTCCGCATGCCGTGGGACCCCTTGGGTTCTAACCTGTTGCCTAGATTTATGCAGCGGACTGCCTTTCTCCCAAAGTGATAAACCGGCAAGCAGCATGGACCGGTTTTCCCGGTAATCCGTATTTGCCAGGTTGGTTTCACTGGCCTGAGACCGTCTGTCTTTCCCCTTTCC
oligo_MdD/o2Ev5Z5r5n1O16ZAZQ	GATGGGACTGT	8	2.74954	GTTCTAGACGGCTAGATGCGGTCTCACAATCCGGGAAACCGGACCAGGAAAAAACTTGCAGGCCATAGATGGGACTGTTATTATCCCTCCAGTGCAGAGAAAATCGGCCAGTTTTCTCTGCCTGCAGTCCGCATGCCGTGGGACCCCTTGGGTTCTAACCTGTTGCCTAGATTTATGCAGCGGACTGCCTTTCTCCCAAAGTGATAAACCGGGATGGGACATGGACCGGTTTTCCCGGTAATCCGTATTTGACAGGTTGGTTTCACTGGCCTGAGACCGTCTGTCTTTCCCCTTTCC
oligo_wS6KjMhgYoqO6I6fT+oGRg	AGATTAGCTGT	5	2.74863	GTTCTAGACGGCTAGATGCGGTCTCACAATCCGGGAAACCGGACCAGGAAAAAACTTGCAGGCCATAAGATTAGCTGTTATTATCCCTCCAGTGCAGAGAAAATCGGCCAGTTTTCTCTGCCTGCAGTCCGCATGCCGTGGGACCCCTTGGGTTCTAACCTGTTGCCTAGATTTATGCAGCGGACTGCCTTTCTCCCAAAGTGATAAACCGGAGATTAGCATGGACCGGTTTTCCCGGTAATCCGTATTTGACAGGTTGGTTTCACTGGCCTGAGACCGTCTGTCTTTCCCCTTTCC
oligo_AeHPVKsDq7dj9sa0KPL/3w	ACGCTATCTTG	2	2.74765	GTTCTAGACGGCTAGATGCGGTCTCACAATCCGGGAAACCGGACCAGGAAAAAACTTGCAGGCCATAACGCTATCTTGTATTATCCCTCCAGTGCAGAGAAAATCGGCCAGTTTTCTCTGCCTGCAGTCCGCATGCCGTGGGACCCCTTGGGTTCTAACCTGTTGCCTAGATTTATGCAGCGGACTGCCTTTCTCCCAAAGTGATAAACCGGACGCTATCATGGACCGGTTTTCCCGGTAATCCGTATTTGCAAGGTTGGTTTCACTGGCCTGAGACCGTCTGTCTTTCCCCTTTCC
oligo_Xs6h8Zl2IEHTwwg4/0uTaw	AGCCCCTCTTG	5	2.747	GTTCTAGACGGCTAGATGCGGTCTCACAATCCGGGAAACCGGACCAGGAAAAAACTTGCAGGCCATAAGCCCCTCTTGTATTATCCCTCCAGTGCAGAGAAAATCGGCCAGTTTTCTCTGCCTGCAGTCCGCATGCCGTGGGACCCCTTGGGTTCTAACCTGTTGCCTAGATTTATGCAGCGGACTGCCTTTCTCCCAAAGTGATAAACCGGAGCCCCTCATGGACCGGTTTTCCCGGTAATCCGTATTTGCAAGGTTGGTTTCACTGGCCTGAGACCGTCTGTCTTTCCCCTTTCC
oligo_4yAP0Vtj+IBniKO3Y4v9Ww	CACTCCTCTGC	8	2.74663	GTTCTAGACGGCTAGATGCGGTCTCACAATCCGGGAAACCGGACCAGGAAAAAACTTGCAGGCCATACACTCCTCTGCTATTATCCCTCCAGTGCAGAGAAAATCGGCCAGTTTTCTCTGCCTGCAGTCCGCATGCCGTGGGACCCCTTGGGTTCTAACCTGTTGCCTAGATTTATGCAGCGGACTGCCTTTCTCCCAAAGTGATAAACCGGCACTCCTCATGGACCGGTTTTCCCGGTAATCCGTATTTGGCAGGTTGGTTTCACTGGCCTGAGACCGTCTGTCTTTCCCCTTTCC
oligo_23LdRQnPpCjWfbiMQWVJIA	CTGGCATCTGC	6	2.74617	GTTCTAGACGGCTAGATGCGGTCTCACAATCCGGGAAACCGGACCAGGAAAAAACTTGCAGGCCATACTGGCATCTGCTATTATCCCTCCAGTGCAGAGAAAATCGGCCAGTTTTCTCTGCCTGCAGTCCGCATGCCGTGGGACCCCTTGGGTTCTAACCTGTTGCCTAGATTTATGCAGCGGACTGCCTTTCTCCCAAAGTGATAAACCGGCTGGCATCATGGACCGGTTTTCCCGGTAATCCGTATTTGGCAGGTTGGTTTCACTGGCCTGAGACCGTCTGTCTTTCCCCTTTCC
oligo_H8rKVbp2/k+ftQCUF4f7cQ	TAGGACTCTCG	6	2.74527	GTTCTAGACGGCTAGATGCGGTCTCACAATCCGGGAAACCGGACCAGGAAAAAACTTGCAGGCCATATAGGACTCTCGTATTATCCCTCCAGTGCAGAGAAAATCGGCCAGTTTTCTCTGCCTGCAGTCCGCATGCCGTGGGACCCCTTGGGTTCTAACCTGTTGCCTAGATTTATGCAGCGGACTGCCTTTCTCCCAAAGTGATAAACCGGTAGGACTCATGGACCGGTTTTCCCGGTAATCCGTATTTGCGAGGTTGGTTTCACTGGCCTGAGACCGTCTGTCTTTCCCCTTTCC
oligo_pY8nrNpVMKtOHT4RHMcmUw	ACATTGTCTTG	2	2.74526	GTTCTAGACGGCTAGATGCGGTCTCACAATCCGGGAAACCGGACCAGGAAAAAACTTGCAGGCCATAACATTGTCTTGTATTATCCCTCCAGTGCAGAGAAAATCGGCCAGTTTTCTCTGCCTGCAGTCCGCATGCCGTGGGACCCCTTGGGTTCTAACCTGTTGCCTAGATTTATGCAGCGGACTGCCTTTCTCCCAAAGTGATAAACCGGACATTGTCATGGACCGGTTTTCCCGGTAATCCGTATTTGCAAGGTTGGTTTCACTGGCCTGAGACCGTCTGTCTTTCCCCTTTCC
oligo_L2fsHt9/rn06mlGL9C0hMw	ATAAAGGCTAG	6	2.74513	GTTCTAGACGGCTAGATGCGGTCTCACAATCCGGGAAACCGGACCAGGAAAAAACTTGCAGGCCATAATAAAGGCTAGTATTATCCCTCCAGTGCAGAGAAAATCGGCCAGTTTTCTCTGCCTGCAGTCCGCATGCCGTGGGACCCCTTGGGTTCTAACCTGTTGCCTAGATTTATGCAGCGGACTGCCTTTCTCCCAAAGTGATAAACCGGATAAAGGCATGGACCGGTTTTCCCGGTAATCCGTATTTGCTAGGTTGGTTTCACTGGCCTGAGACCGTCTGTCTTTCCCCTTTCC
oligo_3eo0He4NJbboV4f/MfA2nw	ACACATTCTGT	5	2.74487	GTTCTAGACGGCTAGATGCGGTCTCACAATCCGGGAAACCGGACCAGGAAAAAACTTGCAGGCCATAACACATTCTGTTATTATCCCTCCAGTGCAGAGAAAATCGGCCAGTTTTCTCTGCCTGCAGTCCGCATGCCGTGGGACCCCTTGGGTTCTAACCTGTTGCCTAGATTTATGCAGCGGACTGCCTTTCTCCCAAAGTGATAAACCGGACACATTCATGGACCGGTTTTCCCGGTAATCCGTATTTGACAGGTTGGTTTCACTGGCCTGAGACCGTCTGTCTTTCCCCTTTCC
oligo_Z7awJPGd/yJlTk86zbpU6g	ACATGATCTTG	2	2.74478	GTTCTAGACGGCTAGATGCGGTCTCACAATCCGGGAAACCGGACCAGGAAAAAACTTGCAGGCCATAACATGATCTTGTATTATCCCTCCAGTGCAGAGAAAATCGGCCAGTTTTCTCTGCCTGCAGTCCGCATGCCGTGGGACCCCTTGGGTTCTAACCTGTTGCCTAGATTTATGCAGCGGACTGCCTTTCTCCCAAAGTGATAAACCGGACATGATCATGGACCGGTTTTCCCGGTAATCCGTATTTGCAAGGTTGGTTTCACTGGCCTGAGACCGTCTGTCTTTCCCCTTTCC
oligo_P7Ty1rCXYPEP4Wry0CQ2cw	CGGATGTCTCA	7	2.74314	GTTCTAGACGGCTAGATGCGGTCTCACAATCCGGGAAACCGGACCAGGAAAAAACTTGCAGGCCATACGGATGTCTCATATTATCCCTCCAGTGCAGAGAAAATCGGCCAGTTTTCTCTGCCTGCAGTCCGCATGCCGTGGGACCCCTTGGGTTCTAACCTGTTGCCTAGATTTATGCAGCGGACTGCCTTTCTCCCAAAGTGATAAACCGGCGGATGTCATGGACCGGTTTTCCCGGTAATCCGTATTTGTGAGGTTGGTTTCACTGGCCTGAGACCGTCTGTCTTTCCCCTTTCC
oligo_AIU0SNIa3UoeYbBpmkelhQ	GTAAGATCTGC	6	2.74312	GTTCTAGACGGCTAGATGCGGTCTCACAATCCGGGAAACCGGACCAGGAAAAAACTTGCAGGCCATAGTAAGATCTGCTATTATCCCTCCAGTGCAGAGAAAATCGGCCAGTTTTCTCTGCCTGCAGTCCGCATGCCGTGGGACCCCTTGGGTTCTAACCTGTTGCCTAGATTTATGCAGCGGACTGCCTTTCTCCCAAAGTGATAAACCGGGTAAGATCATGGACCGGTTTTCCCGGTAATCCGTATTTGGCAGGTTGGTTTCACTGGCCTGAGACCGTCTGTCTTTCCCCTTTCC
oligo_6X0Z2bD9A/Kg67SNkEfGDw	GAAGGGTCTAA	6	2.74277	GTTCTAGACGGCTAGATGCGGTCTCACAATCCGGGAAACCGGACCAGGAAAAAACTTGCAGGCCATAGAAGGGTCTAATATTATCCCTCCAGTGCAGAGAAAATCGGCCAGTTTTCTCTGCCTGCAGTCCGCATGCCGTGGGACCCCTTGGGTTCTAACCTGTTGCCTAGATTTATGCAGCGGACTGCCTTTCTCCCAAAGTGATAAACCGGGAAGGGTCATGGACCGGTTTTCCCGGTAATCCGTATTTGTTAGGTTGGTTTCACTGGCCTGAGACCGTCTGTCTTTCCCCTTTCC
oligo_lVvGuNqlwvpZpcb9MMsjig	CGTGACTCTCG	6	2.74228	GTTCTAGACGGCTAGATGCGGTCTCACAATCCGGGAAACCGGACCAGGAAAAAACTTGCAGGCCATACGTGACTCTCGTATTATCCCTCCAGTGCAGAGAAAATCGGCCAGTTTTCTCTGCCTGCAGTCCGCATGCCGTGGGACCCCTTGGGTTCTAACCTGTTGCCTAGATTTATGCAGCGGACTGCCTTTCTCCCAAAGTGATAAACCGGCGTGACTCATGGACCGGTTTTCCCGGTAATCCGTATTTGCGAGGTTGGTTTCACTGGCCTGAGACCGTCTGTCTTTCCCCTTTCC
oligo_ChDRHMZeicBh6B11bc+ygA	ACGGTAGCTTG	2	2.74224	GTTCTAGACGGCTAGATGCGGTCTCACAATCCGGGAAACCGGACCAGGAAAAAACTTGCAGGCCATAACGGTAGCTTGTATTATCCCTCCAGTGCAGAGAAAATCGGCCAGTTTTCTCTGCCTGCAGTCCGCATGCCGTGGGACCCCTTGGGTTCTAACCTGTTGCCTAGATTTATGCAGCGGACTGCCTTTCTCCCAAAGTGATAAACCGGACGGTAGCATGGACCGGTTTTCCCGGTAATCCGTATTTGCAAGGTTGGTTTCACTGGCCTGAGACCGTCTGTCTTTCCCCTTTCC
oligo_xdPq/ynMynXHK1bmhXLfgg	GTAGTTACTGT	6	2.74175	GTTCTAGACGGCTAGATGCGGTCTCACAATCCGGGAAACCGGACCAGGAAAAAACTTGCAGGCCATAGTAGTTACTGTTATTATCCCTCCAGTGCAGAGAAAATCGGCCAGTTTTCTCTGCCTGCAGTCCGCATGCCGTGGGACCCCTTGGGTTCTAACCTGTTGCCTAGATTTATGCAGCGGACTGCCTTTCTCCCAAAGTGATAAACCGGGTAGTTACATGGACCGGTTTTCCCGGTAATCCGTATTTGACAGGTTGGTTTCACTGGCCTGAGACCGTCTGTCTTTCCCCTTTCC
oligo_Usno26lb9GfSzP6jMuiSGQ	TATGAGTCTAG	6	2.74036	GTTCTAGACGGCTAGATGCGGTCTCACAATCCGGGAAACCGGACCAGGAAAAAACTTGCAGGCCATATATGAGTCTAGTATTATCCCTCCAGTGCAGAGAAAATCGGCCAGTTTTCTCTGCCTGCAGTCCGCATGCCGTGGGACCCCTTGGGTTCTAACCTGTTGCCTAGATTTATGCAGCGGACTGCCTTTCTCCCAAAGTGATAAACCGGTATGAGTCATGGACCGGTTTTCCCGGTAATCCGTATTTGCTAGGTTGGTTTCACTGGCCTGAGACCGTCTGTCTTTCCCCTTTCC
oligo_3ROAfQ3pjW+bcwqd2M+wiw	GCACGATCTTA	4	2.74013	GTTCTAGACGGCTAGATGCGGTCTCACAATCCGGGAAACCGGACCAGGAAAAAACTTGCAGGCCATAGCACGATCTTATATTATCCCTCCAGTGCAGAGAAAATCGGCCAGTTTTCTCTGCCTGCAGTCCGCATGCCGTGGGACCCCTTGGGTTCTAACCTGTTGCCTAGATTTATGCAGCGGACTGCCTTTCTCCCAAAGTGATAAACCGGGCACGATCATGGACCGGTTTTCCCGGTAATCCGTATTTGTAAGGTTGGTTTCACTGGCCTGAGACCGTCTGTCTTTCCCCTTTCC
oligo_Yw/cPCVMN/Yw3JDoBDRFdA	CGATAATCTAC	6	2.73861	GTTCTAGACGGCTAGATGCGGTCTCACAATCCGGGAAACCGGACCAGGAAAAAACTTGCAGGCCATACGATAATCTACTATTATCCCTCCAGTGCAGAGAAAATCGGCCAGTTTTCTCTGCCTGCAGTCCGCATGCCGTGGGACCCCTTGGGTTCTAACCTGTTGCCTAGATTTATGCAGCGGACTGCCTTTCTCCCAAAGTGATAAACCGGCGATAATCATGGACCGGTTTTCCCGGTAATCCGTATTTGGTAGGTTGGTTTCACTGGCCTGAGACCGTCTGTCTTTCCCCTTTCC
oligo_PZVocSj67nqx9wVU54vw/g	AGGAAGACTTA	7	2.73669	GTTCTAGACGGCTAGATGCGGTCTCACAATCCGGGAAACCGGACCAGGAAAAAACTTGCAGGCCATAAGGAAGACTTATATTATCCCTCCAGTGCAGAGAAAATCGGCCAGTTTTCTCTGCCTGCAGTCCGCATGCCGTGGGACCCCTTGGGTTCTAACCTGTTGCCTAGATTTATGCAGCGGACTGCCTTTCTCCCAAAGTGATAAACCGGAGGAAGACATGGACCGGTTTTCCCGGTAATCCGTATTTGTAAGGTTGGTTTCACTGGCCTGAGACCGTCTGTCTTTCCCCTTTCC
oligo_7YCV6y/3xVC/FIyaJFwKDQ	GCACGTTCTGC	6	2.7366	GTTCTAGACGGCTAGATGCGGTCTCACAATCCGGGAAACCGGACCAGGAAAAAACTTGCAGGCCATAGCACGTTCTGCTATTATCCCTCCAGTGCAGAGAAAATCGGCCAGTTTTCTCTGCCTGCAGTCCGCATGCCGTGGGACCCCTTGGGTTCTAACCTGTTGCCTAGATTTATGCAGCGGACTGCCTTTCTCCCAAAGTGATAAACCGGGCACGTTCATGGACCGGTTTTCCCGGTAATCCGTATTTGGCAGGTTGGTTTCACTGGCCTGAGACCGTCTGTCTTTCCCCTTTCC
oligo_0Y5VtqwAFKElcEW7vMKPrA	GTAGGTGCTGT	7	2.7364	GTTCTAGACGGCTAGATGCGGTCTCACAATCCGGGAAACCGGACCAGGAAAAAACTTGCAGGCCATAGTAGGTGCTGTTATTATCCCTCCAGTGCAGAGAAAATCGGCCAGTTTTCTCTGCCTGCAGTCCGCATGCCGTGGGACCCCTTGGGTTCTAACCTGTTGCCTAGATTTATGCAGCGGACTGCCTTTCTCCCAAAGTGATAAACCGGGTAGGTGCATGGACCGGTTTTCCCGGTAATCCGTATTTGACAGGTTGGTTTCACTGGCCTGAGACCGTCTGTCTTTCCCCTTTCC
oligo_E5YdonPfM+hPFGi1JL1tOg	CTCTTCACTGC	8	2.73422	GTTCTAGACGGCTAGATGCGGTCTCACAATCCGGGAAACCGGACCAGGAAAAAACTTGCAGGCCATACTCTTCACTGCTATTATCCCTCCAGTGCAGAGAAAATCGGCCAGTTTTCTCTGCCTGCAGTCCGCATGCCGTGGGACCCCTTGGGTTCTAACCTGTTGCCTAGATTTATGCAGCGGACTGCCTTTCTCCCAAAGTGATAAACCGGCTCTTCACATGGACCGGTTTTCCCGGTAATCCGTATTTGGCAGGTTGGTTTCACTGGCCTGAGACCGTCTGTCTTTCCCCTTTCC
oligo_cdkubPY9lqNaNQd64MU/BQ	CAGCAATCTAC	7	2.73369	GTTCTAGACGGCTAGATGCGGTCTCACAATCCGGGAAACCGGACCAGGAAAAAACTTGCAGGCCATACAGCAATCTACTATTATCCCTCCAGTGCAGAGAAAATCGGCCAGTTTTCTCTGCCTGCAGTCCGCATGCCGTGGGACCCCTTGGGTTCTAACCTGTTGCCTAGATTTATGCAGCGGACTGCCTTTCTCCCAAAGTGATAAACCGGCAGCAATCATGGACCGGTTTTCCCGGTAATCCGTATTTGGTAGGTTGGTTTCACTGGCCTGAGACCGTCTGTCTTTCCCCTTTCC
oligo_p0f7dHZc59c66sF01JJs6A	ACGAAAACTTG	4	2.73363	GTTCTAGACGGCTAGATGCGGTCTCACAATCCGGGAAACCGGACCAGGAAAAAACTTGCAGGCCATAACGAAAACTTGTATTATCCCTCCAGTGCAGAGAAAATCGGCCAGTTTTCTCTGCCTGCAGTCCGCATGCCGTGGGACCCCTTGGGTTCTAACCTGTTGCCTAGATTTATGCAGCGGACTGCCTTTCTCCCAAAGTGATAAACCGGACGAAAACATGGACCGGTTTTCCCGGTAATCCGTATTTGCAAGGTTGGTTTCACTGGCCTGAGACCGTCTGTCTTTCCCCTTTCC
oligo_twn27xJjTF+pZT0fVUH7/A	GTACAGTCTAT	7	2.73317	GTTCTAGACGGCTAGATGCGGTCTCACAATCCGGGAAACCGGACCAGGAAAAAACTTGCAGGCCATAGTACAGTCTATTATTATCCCTCCAGTGCAGAGAAAATCGGCCAGTTTTCTCTGCCTGCAGTCCGCATGCCGTGGGACCCCTTGGGTTCTAACCTGTTGCCTAGATTTATGCAGCGGACTGCCTTTCTCCCAAAGTGATAAACCGGGTACAGTCATGGACCGGTTTTCCCGGTAATCCGTATTTGATAGGTTGGTTTCACTGGCCTGAGACCGTCTGTCTTTCCCCTTTCC
oligo_8TD3d7HA/QsQe2xUd7XpVA	AGGATAACTGC	6	2.73265	GTTCTAGACGGCTAGATGCGGTCTCACAATCCGGGAAACCGGACCAGGAAAAAACTTGCAGGCCATAAGGATAACTGCTATTATCCCTCCAGTGCAGAGAAAATCGGCCAGTTTTCTCTGCCTGCAGTCCGCATGCCGTGGGACCCCTTGGGTTCTAACCTGTTGCCTAGATTTATGCAGCGGACTGCCTTTCTCCCAAAGTGATAAACCGGAGGATAACATGGACCGGTTTTCCCGGTAATCCGTATTTGGCAGGTTGGTTTCACTGGCCTGAGACCGTCTGTCTTTCCCCTTTCC
oligo_hRoMrNLL3dPZU0Rr49cjpw	CTATGATCTGT	6	2.73196	GTTCTAGACGGCTAGATGCGGTCTCACAATCCGGGAAACCGGACCAGGAAAAAACTTGCAGGCCATACTATGATCTGTTATTATCCCTCCAGTGCAGAGAAAATCGGCCAGTTTTCTCTGCCTGCAGTCCGCATGCCGTGGGACCCCTTGGGTTCTAACCTGTTGCCTAGATTTATGCAGCGGACTGCCTTTCTCCCAAAGTGATAAACCGGCTATGATCATGGACCGGTTTTCCCGGTAATCCGTATTTGACAGGTTGGTTTCACTGGCCTGAGACCGTCTGTCTTTCCCCTTTCC
oligo_+LzqCapIdsdvsv++0NpDog	GGCCAGTCTTG	6	2.73142	GTTCTAGACGGCTAGATGCGGTCTCACAATCCGGGAAACCGGACCAGGAAAAAACTTGCAGGCCATAGGCCAGTCTTGTATTATCCCTCCAGTGCAGAGAAAATCGGCCAGTTTTCTCTGCCTGCAGTCCGCATGCCGTGGGACCCCTTGGGTTCTAACCTGTTGCCTAGATTTATGCAGCGGACTGCCTTTCTCCCAAAGTGATAAACCGGGGCCAGTCATGGACCGGTTTTCCCGGTAATCCGTATTTGCAAGGTTGGTTTCACTGGCCTGAGACCGTCTGTCTTTCCCCTTTCC
oligo_1BZxFbU4Zi8Q8QWmrnCtXA	CAACTGACTTG	5	2.73105	GTTCTAGACGGCTAGATGCGGTCTCACAATCCGGGAAACCGGACCAGGAAAAAACTTGCAGGCCATACAACTGACTTGTATTATCCCTCCAGTGCAGAGAAAATCGGCCAGTTTTCTCTGCCTGCAGTCCGCATGCCGTGGGACCCCTTGGGTTCTAACCTGTTGCCTAGATTTATGCAGCGGACTGCCTTTCTCCCAAAGTGATAAACCGGCAACTGACATGGACCGGTTTTCCCGGTAATCCGTATTTGCAAGGTTGGTTTCACTGGCCTGAGACCGTCTGTCTTTCCCCTTTCC
oligo_5Hg6lCQkkZl6Uflou8xv/Q	AAGAAGACTTG	6	2.73004	GTTCTAGACGGCTAGATGCGGTCTCACAATCCGGGAAACCGGACCAGGAAAAAACTTGCAGGCCATAAAGAAGACTTGTATTATCCCTCCAGTGCAGAGAAAATCGGCCAGTTTTCTCTGCCTGCAGTCCGCATGCCGTGGGACCCCTTGGGTTCTAACCTGTTGCCTAGATTTATGCAGCGGACTGCCTTTCTCCCAAAGTGATAAACCGGAAGAAGACATGGACCGGTTTTCCCGGTAATCCGTATTTGCAAGGTTGGTTTCACTGGCCTGAGACCGTCTGTCTTTCCCCTTTCC
oligo_0RROX3RQK+K+xGfxmEaaFQ	AAGGTAACTAG	4	2.72996	GTTCTAGACGGCTAGATGCGGTCTCACAATCCGGGAAACCGGACCAGGAAAAAACTTGCAGGCCATAAAGGTAACTAGTATTATCCCTCCAGTGCAGAGAAAATCGGCCAGTTTTCTCTGCCTGCAGTCCGCATGCCGTGGGACCCCTTGGGTTCTAACCTGTTGCCTAGATTTATGCAGCGGACTGCCTTTCTCCCAAAGTGATAAACCGGAAGGTAACATGGACCGGTTTTCCCGGTAATCCGTATTTGCTAGGTTGGTTTCACTGGCCTGAGACCGTCTGTCTTTCCCCTTTCC
oligo_EjQaIpjEYSgAA0v6WzYacA	CACTCCGCTGG	8	2.72938	GTTCTAGACGGCTAGATGCGGTCTCACAATCCGGGAAACCGGACCAGGAAAAAACTTGCAGGCCATACACTCCGCTGGTATTATCCCTCCAGTGCAGAGAAAATCGGCCAGTTTTCTCTGCCTGCAGTCCGCATGCCGTGGGACCCCTTGGGTTCTAACCTGTTGCCTAGATTTATGCAGCGGACTGCCTTTCTCCCAAAGTGATAAACCGGCACTCCGCATGGACCGGTTTTCCCGGTAATCCGTATTTGCCAGGTTGGTTTCACTGGCCTGAGACCGTCTGTCTTTCCCCTTTCC
oligo_6zbOEp1stUt0G4QJho23zA	GGATAGACTGG	7	2.72906	GTTCTAGACGGCTAGATGCGGTCTCACAATCCGGGAAACCGGACCAGGAAAAAACTTGCAGGCCATAGGATAGACTGGTATTATCCCTCCAGTGCAGAGAAAATCGGCCAGTTTTCTCTGCCTGCAGTCCGCATGCCGTGGGACCCCTTGGGTTCTAACCTGTTGCCTAGATTTATGCAGCGGACTGCCTTTCTCCCAAAGTGATAAACCGGGGATAGACATGGACCGGTTTTCCCGGTAATCCGTATTTGCCAGGTTGGTTTCACTGGCCTGAGACCGTCTGTCTTTCCCCTTTCC
oligo_wykNhDoenJ1gqNEVbuj43g	AGCGAGTCTAT	6	2.72839	GTTCTAGACGGCTAGATGCGGTCTCACAATCCGGGAAACCGGACCAGGAAAAAACTTGCAGGCCATAAGCGAGTCTATTATTATCCCTCCAGTGCAGAGAAAATCGGCCAGTTTTCTCTGCCTGCAGTCCGCATGCCGTGGGACCCCTTGGGTTCTAACCTGTTGCCTAGATTTATGCAGCGGACTGCCTTTCTCCCAAAGTGATAAACCGGAGCGAGTCATGGACCGGTTTTCCCGGTAATCCGTATTTGATAGGTTGGTTTCACTGGCCTGAGACCGTCTGTCTTTCCCCTTTCC
oligo_fpO5GbmRu0h2zImpGELcAA	AACGTATCTTG	2	2.72835	GTTCTAGACGGCTAGATGCGGTCTCACAATCCGGGAAACCGGACCAGGAAAAAACTTGCAGGCCATAAACGTATCTTGTATTATCCCTCCAGTGCAGAGAAAATCGGCCAGTTTTCTCTGCCTGCAGTCCGCATGCCGTGGGACCCCTTGGGTTCTAACCTGTTGCCTAGATTTATGCAGCGGACTGCCTTTCTCCCAAAGTGATAAACCGGAACGTATCATGGACCGGTTTTCCCGGTAATCCGTATTTGCAAGGTTGGTTTCACTGGCCTGAGACCGTCTGTCTTTCCCCTTTCC
oligo_uzNbYABxwRm4fmMtuIZFLg	AAAGTATCTAG	2	2.72802	GTTCTAGACGGCTAGATGCGGTCTCACAATCCGGGAAACCGGACCAGGAAAAAACTTGCAGGCCATAAAAGTATCTAGTATTATCCCTCCAGTGCAGAGAAAATCGGCCAGTTTTCTCTGCCTGCAGTCCGCATGCCGTGGGACCCCTTGGGTTCTAACCTGTTGCCTAGATTTATGCAGCGGACTGCCTTTCTCCCAAAGTGATAAACCGGAAAGTATCATGGACCGGTTTTCCCGGTAATCCGTATTTGCTAGGTTGGTTTCACTGGCCTGAGACCGTCTGTCTTTCCCCTTTCC
oligo_GIDi1TYVOcStBO3MTup2AQ	AGGTGGACTTG	6	2.7276	GTTCTAGACGGCTAGATGCGGTCTCACAATCCGGGAAACCGGACCAGGAAAAAACTTGCAGGCCATAAGGTGGACTTGTATTATCCCTCCAGTGCAGAGAAAATCGGCCAGTTTTCTCTGCCTGCAGTCCGCATGCCGTGGGACCCCTTGGGTTCTAACCTGTTGCCTAGATTTATGCAGCGGACTGCCTTTCTCCCAAAGTGATAAACCGGAGGTGGACATGGACCGGTTTTCCCGGTAATCCGTATTTGCAAGGTTGGTTTCACTGGCCTGAGACCGTCTGTCTTTCCCCTTTCC
oligo_akxr+7BRW522HR12AuaxkA	GTGAATGCTAC	9	2.72677	GTTCTAGACGGCTAGATGCGGTCTCACAATCCGGGAAACCGGACCAGGAAAAAACTTGCAGGCCATAGTGAATGCTACTATTATCCCTCCAGTGCAGAGAAAATCGGCCAGTTTTCTCTGCCTGCAGTCCGCATGCCGTGGGACCCCTTGGGTTCTAACCTGTTGCCTAGATTTATGCAGCGGACTGCCTTTCTCCCAAAGTGATAAACCGGGTGAATGCATGGACCGGTTTTCCCGGTAATCCGTATTTGGTAGGTTGGTTTCACTGGCCTGAGACCGTCTGTCTTTCCCCTTTCC
oligo_qIqxlyCIsdRRSLDhy5VfWQ	AAGACCGCTGG	7	2.7258	GTTCTAGACGGCTAGATGCGGTCTCACAATCCGGGAAACCGGACCAGGAAAAAACTTGCAGGCCATAAAGACCGCTGGTATTATCCCTCCAGTGCAGAGAAAATCGGCCAGTTTTCTCTGCCTGCAGTCCGCATGCCGTGGGACCCCTTGGGTTCTAACCTGTTGCCTAGATTTATGCAGCGGACTGCCTTTCTCCCAAAGTGATAAACCGGAAGACCGCATGGACCGGTTTTCCCGGTAATCCGTATTTGCCAGGTTGGTTTCACTGGCCTGAGACCGTCTGTCTTTCCCCTTTCC
oligo_5jEma3148OeUxnvDRFeucQ	GCGTAAACTAG	6	2.72547	GTTCTAGACGGCTAGATGCGGTCTCACAATCCGGGAAACCGGACCAGGAAAAAACTTGCAGGCCATAGCGTAAACTAGTATTATCCCTCCAGTGCAGAGAAAATCGGCCAGTTTTCTCTGCCTGCAGTCCGCATGCCGTGGGACCCCTTGGGTTCTAACCTGTTGCCTAGATTTATGCAGCGGACTGCCTTTCTCCCAAAGTGATAAACCGGGCGTAAACATGGACCGGTTTTCCCGGTAATCCGTATTTGCTAGGTTGGTTTCACTGGCCTGAGACCGTCTGTCTTTCCCCTTTCC
oligo_pCbAb8zV04NStQFN5rGKkA	TAGGAAGCTCG	6	2.72511	GTTCTAGACGGCTAGATGCGGTCTCACAATCCGGGAAACCGGACCAGGAAAAAACTTGCAGGCCATATAGGAAGCTCGTATTATCCCTCCAGTGCAGAGAAAATCGGCCAGTTTTCTCTGCCTGCAGTCCGCATGCCGTGGGACCCCTTGGGTTCTAACCTGTTGCCTAGATTTATGCAGCGGACTGCCTTTCTCCCAAAGTGATAAACCGGTAGGAAGCATGGACCGGTTTTCCCGGTAATCCGTATTTGCGAGGTTGGTTTCACTGGCCTGAGACCGTCTGTCTTTCCCCTTTCC
oligo_ApD394ilEFjSNd3UvwzYBA	AAGTAGACTTG	6	2.72459	GTTCTAGACGGCTAGATGCGGTCTCACAATCCGGGAAACCGGACCAGGAAAAAACTTGCAGGCCATAAAGTAGACTTGTATTATCCCTCCAGTGCAGAGAAAATCGGCCAGTTTTCTCTGCCTGCAGTCCGCATGCCGTGGGACCCCTTGGGTTCTAACCTGTTGCCTAGATTTATGCAGCGGACTGCCTTTCTCCCAAAGTGATAAACCGGAAGTAGACATGGACCGGTTTTCCCGGTAATCCGTATTTGCAAGGTTGGTTTCACTGGCCTGAGACCGTCTGTCTTTCCCCTTTCC
oligo_XKJTXlwXkyoSENRnOKoJ6w	TAGGAATCTCG	5	2.724	GTTCTAGACGGCTAGATGCGGTCTCACAATCCGGGAAACCGGACCAGGAAAAAACTTGCAGGCCATATAGGAATCTCGTATTATCCCTCCAGTGCAGAGAAAATCGGCCAGTTTTCTCTGCCTGCAGTCCGCATGCCGTGGGACCCCTTGGGTTCTAACCTGTTGCCTAGATTTATGCAGCGGACTGCCTTTCTCCCAAAGTGATAAACCGGTAGGAATCATGGACCGGTTTTCCCGGTAATCCGTATTTGCGAGGTTGGTTTCACTGGCCTGAGACCGTCTGTCTTTCCCCTTTCC
oligo_WeFAgZd4jiNUBOt+hS8o0Q	ACAAGAACTCT	5	2.72304	GTTCTAGACGGCTAGATGCGGTCTCACAATCCGGGAAACCGGACCAGGAAAAAACTTGCAGGCCATAACAAGAACTCTTATTATCCCTCCAGTGCAGAGAAAATCGGCCAGTTTTCTCTGCCTGCAGTCCGCATGCCGTGGGACCCCTTGGGTTCTAACCTGTTGCCTAGATTTATGCAGCGGACTGCCTTTCTCCCAAAGTGATAAACCGGACAAGAACATGGACCGGTTTTCCCGGTAATCCGTATTTGAGAGGTTGGTTTCACTGGCCTGAGACCGTCTGTCTTTCCCCTTTCC
oligo_e3XjIKpnLIllC0Yi3xUxyQ	TTAGCCGCTGT	7	2.72228	GTTCTAGACGGCTAGATGCGGTCTCACAATCCGGGAAACCGGACCAGGAAAAAACTTGCAGGCCATATTAGCCGCTGTTATTATCCCTCCAGTGCAGAGAAAATCGGCCAGTTTTCTCTGCCTGCAGTCCGCATGCCGTGGGACCCCTTGGGTTCTAACCTGTTGCCTAGATTTATGCAGCGGACTGCCTTTCTCCCAAAGTGATAAACCGGTTAGCCGCATGGACCGGTTTTCCCGGTAATCCGTATTTGACAGGTTGGTTTCACTGGCCTGAGACCGTCTGTCTTTCCCCTTTCC
oligo_E27OsMK18pTxw88omTKH9Q	CGGAATTCTAA	8	2.71982	GTTCTAGACGGCTAGATGCGGTCTCACAATCCGGGAAACCGGACCAGGAAAAAACTTGCAGGCCATACGGAATTCTAATATTATCCCTCCAGTGCAGAGAAAATCGGCCAGTTTTCTCTGCCTGCAGTCCGCATGCCGTGGGACCCCTTGGGTTCTAACCTGTTGCCTAGATTTATGCAGCGGACTGCCTTTCTCCCAAAGTGATAAACCGGCGGAATTCATGGACCGGTTTTCCCGGTAATCCGTATTTGTTAGGTTGGTTTCACTGGCCTGAGACCGTCTGTCTTTCCCCTTTCC
oligo_rvf7+Kr997iqUvX8E5s7Xg	AGACGCGCTTA	6	2.71964	GTTCTAGACGGCTAGATGCGGTCTCACAATCCGGGAAACCGGACCAGGAAAAAACTTGCAGGCCATAAGACGCGCTTATATTATCCCTCCAGTGCAGAGAAAATCGGCCAGTTTTCTCTGCCTGCAGTCCGCATGCCGTGGGACCCCTTGGGTTCTAACCTGTTGCCTAGATTTATGCAGCGGACTGCCTTTCTCCCAAAGTGATAAACCGGAGACGCGCATGGACCGGTTTTCCCGGTAATCCGTATTTGTAAGGTTGGTTTCACTGGCCTGAGACCGTCTGTCTTTCCCCTTTCC
oligo_Kr17yOCo2KR1cnaD8CmXkA	AGATAGGCTTG	5	2.71875	GTTCTAGACGGCTAGATGCGGTCTCACAATCCGGGAAACCGGACCAGGAAAAAACTTGCAGGCCATAAGATAGGCTTGTATTATCCCTCCAGTGCAGAGAAAATCGGCCAGTTTTCTCTGCCTGCAGTCCGCATGCCGTGGGACCCCTTGGGTTCTAACCTGTTGCCTAGATTTATGCAGCGGACTGCCTTTCTCCCAAAGTGATAAACCGGAGATAGGCATGGACCGGTTTTCCCGGTAATCCGTATTTGCAAGGTTGGTTTCACTGGCCTGAGACCGTCTGTCTTTCCCCTTTCC
oligo_L2eooMx1+LSZKk0qwSAufg	ATGTAGGCTGA	8	2.71872	GTTCTAGACGGCTAGATGCGGTCTCACAATCCGGGAAACCGGACCAGGAAAAAACTTGCAGGCCATAATGTAGGCTGATATTATCCCTCCAGTGCAGAGAAAATCGGCCAGTTTTCTCTGCCTGCAGTCCGCATGCCGTGGGACCCCTTGGGTTCTAACCTGTTGCCTAGATTTATGCAGCGGACTGCCTTTCTCCCAAAGTGATAAACCGGATGTAGGCATGGACCGGTTTTCCCGGTAATCCGTATTTGTCAGGTTGGTTTCACTGGCCTGAGACCGTCTGTCTTTCCCCTTTCC
oligo_5Hj/tNXYyOhUpCNhvLqCPQ	ATATAGACTAG	6	2.71849	GTTCTAGACGGCTAGATGCGGTCTCACAATCCGGGAAACCGGACCAGGAAAAAACTTGCAGGCCATAATATAGACTAGTATTATCCCTCCAGTGCAGAGAAAATCGGCCAGTTTTCTCTGCCTGCAGTCCGCATGCCGTGGGACCCCTTGGGTTCTAACCTGTTGCCTAGATTTATGCAGCGGACTGCCTTTCTCCCAAAGTGATAAACCGGATATAGACATGGACCGGTTTTCCCGGTAATCCGTATTTGCTAGGTTGGTTTCACTGGCCTGAGACCGTCTGTCTTTCCCCTTTCC
oligo_PgQA9oySlkYsXkAfYsLk4A	GTGAAGACTTG	7	2.71842	GTTCTAGACGGCTAGATGCGGTCTCACAATCCGGGAAACCGGACCAGGAAAAAACTTGCAGGCCATAGTGAAGACTTGTATTATCCCTCCAGTGCAGAGAAAATCGGCCAGTTTTCTCTGCCTGCAGTCCGCATGCCGTGGGACCCCTTGGGTTCTAACCTGTTGCCTAGATTTATGCAGCGGACTGCCTTTCTCCCAAAGTGATAAACCGGGTGAAGACATGGACCGGTTTTCCCGGTAATCCGTATTTGCAAGGTTGGTTTCACTGGCCTGAGACCGTCTGTCTTTCCCCTTTCC
oligo_d9qKTvXRXQK1daFaAZnJBw	CGAATCGCTAT	7	2.71738	GTTCTAGACGGCTAGATGCGGTCTCACAATCCGGGAAACCGGACCAGGAAAAAACTTGCAGGCCATACGAATCGCTATTATTATCCCTCCAGTGCAGAGAAAATCGGCCAGTTTTCTCTGCCTGCAGTCCGCATGCCGTGGGACCCCTTGGGTTCTAACCTGTTGCCTAGATTTATGCAGCGGACTGCCTTTCTCCCAAAGTGATAAACCGGCGAATCGCATGGACCGGTTTTCCCGGTAATCCGTATTTGATAGGTTGGTTTCACTGGCCTGAGACCGTCTGTCTTTCCCCTTTCC
oligo_cgVIRrcbY5n0YJKGWvnsPQ	ACCACGACTGT	7	2.71723	GTTCTAGACGGCTAGATGCGGTCTCACAATCCGGGAAACCGGACCAGGAAAAAACTTGCAGGCCATAACCACGACTGTTATTATCCCTCCAGTGCAGAGAAAATCGGCCAGTTTTCTCTGCCTGCAGTCCGCATGCCGTGGGACCCCTTGGGTTCTAACCTGTTGCCTAGATTTATGCAGCGGACTGCCTTTCTCCCAAAGTGATAAACCGGACCACGACATGGACCGGTTTTCCCGGTAATCCGTATTTGACAGGTTGGTTTCACTGGCCTGAGACCGTCTGTCTTTCCCCTTTCC
oligo_o0XcGp/gzlBgYWr98BmwHg	CTAGTATCTTG	2	2.71629	GTTCTAGACGGCTAGATGCGGTCTCACAATCCGGGAAACCGGACCAGGAAAAAACTTGCAGGCCATACTAGTATCTTGTATTATCCCTCCAGTGCAGAGAAAATCGGCCAGTTTTCTCTGCCTGCAGTCCGCATGCCGTGGGACCCCTTGGGTTCTAACCTGTTGCCTAGATTTATGCAGCGGACTGCCTTTCTCCCAAAGTGATAAACCGGCTAGTATCATGGACCGGTTTTCCCGGTAATCCGTATTTGCAAGGTTGGTTTCACTGGCCTGAGACCGTCTGTCTTTCCCCTTTCC
oligo_8YS+fX1giDfKzITt64FasQ	TTATACTCTTG	5	2.71607	GTTCTAGACGGCTAGATGCGGTCTCACAATCCGGGAAACCGGACCAGGAAAAAACTTGCAGGCCATATTATACTCTTGTATTATCCCTCCAGTGCAGAGAAAATCGGCCAGTTTTCTCTGCCTGCAGTCCGCATGCCGTGGGACCCCTTGGGTTCTAACCTGTTGCCTAGATTTATGCAGCGGACTGCCTTTCTCCCAAAGTGATAAACCGGTTATACTCATGGACCGGTTTTCCCGGTAATCCGTATTTGCAAGGTTGGTTTCACTGGCCTGAGACCGTCTGTCTTTCCCCTTTCC
oligo_UoN1RHtXIGbb4/08Py3ZNA	ATCTAAACTGT	7	2.71578	GTTCTAGACGGCTAGATGCGGTCTCACAATCCGGGAAACCGGACCAGGAAAAAACTTGCAGGCCATAATCTAAACTGTTATTATCCCTCCAGTGCAGAGAAAATCGGCCAGTTTTCTCTGCCTGCAGTCCGCATGCCGTGGGACCCCTTGGGTTCTAACCTGTTGCCTAGATTTATGCAGCGGACTGCCTTTCTCCCAAAGTGATAAACCGGATCTAAACATGGACCGGTTTTCCCGGTAATCCGTATTTGACAGGTTGGTTTCACTGGCCTGAGACCGTCTGTCTTTCCCCTTTCC
oligo_/0vLyNTxVH5w34FCXlYr0w	AAGCACGCTGC	8	2.71485	GTTCTAGACGGCTAGATGCGGTCTCACAATCCGGGAAACCGGACCAGGAAAAAACTTGCAGGCCATAAAGCACGCTGCTATTATCCCTCCAGTGCAGAGAAAATCGGCCAGTTTTCTCTGCCTGCAGTCCGCATGCCGTGGGACCCCTTGGGTTCTAACCTGTTGCCTAGATTTATGCAGCGGACTGCCTTTCTCCCAAAGTGATAAACCGGAAGCACGCATGGACCGGTTTTCCCGGTAATCCGTATTTGGCAGGTTGGTTTCACTGGCCTGAGACCGTCTGTCTTTCCCCTTTCC
oligo_DuIAb9a5cVdrtuB3SejSjA	ACGCACGCTTG	5	2.71478	GTTCTAGACGGCTAGATGCGGTCTCACAATCCGGGAAACCGGACCAGGAAAAAACTTGCAGGCCATAACGCACGCTTGTATTATCCCTCCAGTGCAGAGAAAATCGGCCAGTTTTCTCTGCCTGCAGTCCGCATGCCGTGGGACCCCTTGGGTTCTAACCTGTTGCCTAGATTTATGCAGCGGACTGCCTTTCTCCCAAAGTGATAAACCGGACGCACGCATGGACCGGTTTTCCCGGTAATCCGTATTTGCAAGGTTGGTTTCACTGGCCTGAGACCGTCTGTCTTTCCCCTTTCC
oligo_DLmHab7isGRZofeApF8PXw	ACGTACACTTG	5	2.71444	GTTCTAGACGGCTAGATGCGGTCTCACAATCCGGGAAACCGGACCAGGAAAAAACTTGCAGGCCATAACGTACACTTGTATTATCCCTCCAGTGCAGAGAAAATCGGCCAGTTTTCTCTGCCTGCAGTCCGCATGCCGTGGGACCCCTTGGGTTCTAACCTGTTGCCTAGATTTATGCAGCGGACTGCCTTTCTCCCAAAGTGATAAACCGGACGTACACATGGACCGGTTTTCCCGGTAATCCGTATTTGCAAGGTTGGTTTCACTGGCCTGAGACCGTCTGTCTTTCCCCTTTCC
oligo_I1kb3qwRq+59vfGj0wPbAg	GGGGTAGCTGA	6	2.71309	GTTCTAGACGGCTAGATGCGGTCTCACAATCCGGGAAACCGGACCAGGAAAAAACTTGCAGGCCATAGGGGTAGCTGATATTATCCCTCCAGTGCAGAGAAAATCGGCCAGTTTTCTCTGCCTGCAGTCCGCATGCCGTGGGACCCCTTGGGTTCTAACCTGTTGCCTAGATTTATGCAGCGGACTGCCTTTCTCCCAAAGTGATAAACCGGGGGGTAGCATGGACCGGTTTTCCCGGTAATCCGTATTTGTCAGGTTGGTTTCACTGGCCTGAGACCGTCTGTCTTTCCCCTTTCC
oligo_wy2VcbiyfnBT+mhAGAPucw	TAGAATGCTTG	7	2.71297	GTTCTAGACGGCTAGATGCGGTCTCACAATCCGGGAAACCGGACCAGGAAAAAACTTGCAGGCCATATAGAATGCTTGTATTATCCCTCCAGTGCAGAGAAAATCGGCCAGTTTTCTCTGCCTGCAGTCCGCATGCCGTGGGACCCCTTGGGTTCTAACCTGTTGCCTAGATTTATGCAGCGGACTGCCTTTCTCCCAAAGTGATAAACCGGTAGAATGCATGGACCGGTTTTCCCGGTAATCCGTATTTGCAAGGTTGGTTTCACTGGCCTGAGACCGTCTGTCTTTCCCCTTTCC
oligo_zkGi8KCdi4c/tNVnpe5HhA	AGATGAGCTTG	4	2.71199	GTTCTAGACGGCTAGATGCGGTCTCACAATCCGGGAAACCGGACCAGGAAAAAACTTGCAGGCCATAAGATGAGCTTGTATTATCCCTCCAGTGCAGAGAAAATCGGCCAGTTTTCTCTGCCTGCAGTCCGCATGCCGTGGGACCCCTTGGGTTCTAACCTGTTGCCTAGATTTATGCAGCGGACTGCCTTTCTCCCAAAGTGATAAACCGGAGATGAGCATGGACCGGTTTTCCCGGTAATCCGTATTTGCAAGGTTGGTTTCACTGGCCTGAGACCGTCTGTCTTTCCCCTTTCC
oligo_XOcqWBvWI18EJbKqB44Egg	CTAGAATCTGA	5	2.71191	GTTCTAGACGGCTAGATGCGGTCTCACAATCCGGGAAACCGGACCAGGAAAAAACTTGCAGGCCATACTAGAATCTGATATTATCCCTCCAGTGCAGAGAAAATCGGCCAGTTTTCTCTGCCTGCAGTCCGCATGCCGTGGGACCCCTTGGGTTCTAACCTGTTGCCTAGATTTATGCAGCGGACTGCCTTTCTCCCAAAGTGATAAACCGGCTAGAATCATGGACCGGTTTTCCCGGTAATCCGTATTTGTCAGGTTGGTTTCACTGGCCTGAGACCGTCTGTCTTTCCCCTTTCC
oligo_64I1i0KZFtHFGFvkO0oWsg	GAGTGCGCTGA	9	2.71006	GTTCTAGACGGCTAGATGCGGTCTCACAATCCGGGAAACCGGACCAGGAAAAAACTTGCAGGCCATAGAGTGCGCTGATATTATCCCTCCAGTGCAGAGAAAATCGGCCAGTTTTCTCTGCCTGCAGTCCGCATGCCGTGGGACCCCTTGGGTTCTAACCTGTTGCCTAGATTTATGCAGCGGACTGCCTTTCTCCCAAAGTGATAAACCGGGAGTGCGCATGGACCGGTTTTCCCGGTAATCCGTATTTGTCAGGTTGGTTTCACTGGCCTGAGACCGTCTGTCTTTCCCCTTTCC
oligo_hkx/pd2nv6dq+ceGrk/g/Q	ATCTGATCTAG	5	2.7093	GTTCTAGACGGCTAGATGCGGTCTCACAATCCGGGAAACCGGACCAGGAAAAAACTTGCAGGCCATAATCTGATCTAGTATTATCCCTCCAGTGCAGAGAAAATCGGCCAGTTTTCTCTGCCTGCAGTCCGCATGCCGTGGGACCCCTTGGGTTCTAACCTGTTGCCTAGATTTATGCAGCGGACTGCCTTTCTCCCAAAGTGATAAACCGGATCTGATCATGGACCGGTTTTCCCGGTAATCCGTATTTGCTAGGTTGGTTTCACTGGCCTGAGACCGTCTGTCTTTCCCCTTTCC
oligo_OSKyc3KsF4IDQMEr6/S9mg	CGAGTATCTAG	3	2.70922	GTTCTAGACGGCTAGATGCGGTCTCACAATCCGGGAAACCGGACCAGGAAAAAACTTGCAGGCCATACGAGTATCTAGTATTATCCCTCCAGTGCAGAGAAAATCGGCCAGTTTTCTCTGCCTGCAGTCCGCATGCCGTGGGACCCCTTGGGTTCTAACCTGTTGCCTAGATTTATGCAGCGGACTGCCTTTCTCCCAAAGTGATAAACCGGCGAGTATCATGGACCGGTTTTCCCGGTAATCCGTATTTGCTAGGTTGGTTTCACTGGCCTGAGACCGTCTGTCTTTCCCCTTTCC
oligo_sgwmqU8pL6+zntdqVYwoOQ	ACATGAACTGT	5	2.70883	GTTCTAGACGGCTAGATGCGGTCTCACAATCCGGGAAACCGGACCAGGAAAAAACTTGCAGGCCATAACATGAACTGTTATTATCCCTCCAGTGCAGAGAAAATCGGCCAGTTTTCTCTGCCTGCAGTCCGCATGCCGTGGGACCCCTTGGGTTCTAACCTGTTGCCTAGATTTATGCAGCGGACTGCCTTTCTCCCAAAGTGATAAACCGGACATGAACATGGACCGGTTTTCCCGGTAATCCGTATTTGACAGGTTGGTTTCACTGGCCTGAGACCGTCTGTCTTTCCCCTTTCC
oligo_tfg0zHSWnwhtXMnWQ14rfg	GAATCGTCTTG	5	2.70817	GTTCTAGACGGCTAGATGCGGTCTCACAATCCGGGAAACCGGACCAGGAAAAAACTTGCAGGCCATAGAATCGTCTTGTATTATCCCTCCAGTGCAGAGAAAATCGGCCAGTTTTCTCTGCCTGCAGTCCGCATGCCGTGGGACCCCTTGGGTTCTAACCTGTTGCCTAGATTTATGCAGCGGACTGCCTTTCTCCCAAAGTGATAAACCGGGAATCGTCATGGACCGGTTTTCCCGGTAATCCGTATTTGCAAGGTTGGTTTCACTGGCCTGAGACCGTCTGTCTTTCCCCTTTCC
oligo_lH9HoUmyySUB2kb5U0sDQA	CACTACTCTAA	8	2.70743	GTTCTAGACGGCTAGATGCGGTCTCACAATCCGGGAAACCGGACCAGGAAAAAACTTGCAGGCCATACACTACTCTAATATTATCCCTCCAGTGCAGAGAAAATCGGCCAGTTTTCTCTGCCTGCAGTCCGCATGCCGTGGGACCCCTTGGGTTCTAACCTGTTGCCTAGATTTATGCAGCGGACTGCCTTTCTCCCAAAGTGATAAACCGGCACTACTCATGGACCGGTTTTCCCGGTAATCCGTATTTGTTAGGTTGGTTTCACTGGCCTGAGACCGTCTGTCTTTCCCCTTTCC
oligo_Z5VMWTNg1McwkWZoRWDTXg	CACCCCTCTGG	7	2.70716	GTTCTAGACGGCTAGATGCGGTCTCACAATCCGGGAAACCGGACCAGGAAAAAACTTGCAGGCCATACACCCCTCTGGTATTATCCCTCCAGTGCAGAGAAAATCGGCCAGTTTTCTCTGCCTGCAGTCCGCATGCCGTGGGACCCCTTGGGTTCTAACCTGTTGCCTAGATTTATGCAGCGGACTGCCTTTCTCCCAAAGTGATAAACCGGCACCCCTCATGGACCGGTTTTCCCGGTAATCCGTATTTGCCAGGTTGGTTTCACTGGCCTGAGACCGTCTGTCTTTCCCCTTTCC
oligo_0XVYybuz8p9O3NHerwsmdA	CAAGGCTCTTT	5	2.70711	GTTCTAGACGGCTAGATGCGGTCTCACAATCCGGGAAACCGGACCAGGAAAAAACTTGCAGGCCATACAAGGCTCTTTTATTATCCCTCCAGTGCAGAGAAAATCGGCCAGTTTTCTCTGCCTGCAGTCCGCATGCCGTGGGACCCCTTGGGTTCTAACCTGTTGCCTAGATTTATGCAGCGGACTGCCTTTCTCCCAAAGTGATAAACCGGCAAGGCTCATGGACCGGTTTTCCCGGTAATCCGTATTTGAAAGGTTGGTTTCACTGGCCTGAGACCGTCTGTCTTTCCCCTTTCC
oligo_wFZ6iIym8bopsThizjoaUQ	AGATTATCTAG	3	2.70675	GTTCTAGACGGCTAGATGCGGTCTCACAATCCGGGAAACCGGACCAGGAAAAAACTTGCAGGCCATAAGATTATCTAGTATTATCCCTCCAGTGCAGAGAAAATCGGCCAGTTTTCTCTGCCTGCAGTCCGCATGCCGTGGGACCCCTTGGGTTCTAACCTGTTGCCTAGATTTATGCAGCGGACTGCCTTTCTCCCAAAGTGATAAACCGGAGATTATCATGGACCGGTTTTCCCGGTAATCCGTATTTGCTAGGTTGGTTTCACTGGCCTGAGACCGTCTGTCTTTCCCCTTTCC
oligo_P4qIA3z90z+gYMzdotFDUQ	CTACTATCTTC	4	2.7064	GTTCTAGACGGCTAGATGCGGTCTCACAATCCGGGAAACCGGACCAGGAAAAAACTTGCAGGCCATACTACTATCTTCTATTATCCCTCCAGTGCAGAGAAAATCGGCCAGTTTTCTCTGCCTGCAGTCCGCATGCCGTGGGACCCCTTGGGTTCTAACCTGTTGCCTAGATTTATGCAGCGGACTGCCTTTCTCCCAAAGTGATAAACCGGCTACTATCATGGACCGGTTTTCCCGGTAATCCGTATTTGGAAGGTTGGTTTCACTGGCCTGAGACCGTCTGTCTTTCCCCTTTCC
oligo_bhi8feQisDHL9qzxX09M3A	ACACATACTGT	6	2.70625	GTTCTAGACGGCTAGATGCGGTCTCACAATCCGGGAAACCGGACCAGGAAAAAACTTGCAGGCCATAACACATACTGTTATTATCCCTCCAGTGCAGAGAAAATCGGCCAGTTTTCTCTGCCTGCAGTCCGCATGCCGTGGGACCCCTTGGGTTCTAACCTGTTGCCTAGATTTATGCAGCGGACTGCCTTTCTCCCAAAGTGATAAACCGGACACATACATGGACCGGTTTTCCCGGTAATCCGTATTTGACAGGTTGGTTTCACTGGCCTGAGACCGTCTGTCTTTCCCCTTTCC
oligo_OrTfZhdME1CHNZfZjTqRmA	AAATGATCTCT	5	2.70622	GTTCTAGACGGCTAGATGCGGTCTCACAATCCGGGAAACCGGACCAGGAAAAAACTTGCAGGCCATAAAATGATCTCTTATTATCCCTCCAGTGCAGAGAAAATCGGCCAGTTTTCTCTGCCTGCAGTCCGCATGCCGTGGGACCCCTTGGGTTCTAACCTGTTGCCTAGATTTATGCAGCGGACTGCCTTTCTCCCAAAGTGATAAACCGGAAATGATCATGGACCGGTTTTCCCGGTAATCCGTATTTGAGAGGTTGGTTTCACTGGCCTGAGACCGTCTGTCTTTCCCCTTTCC
oligo_YrN9/cHTynPLMaFojuwVxQ	CAGGGCTCTAA	7	2.70597	GTTCTAGACGGCTAGATGCGGTCTCACAATCCGGGAAACCGGACCAGGAAAAAACTTGCAGGCCATACAGGGCTCTAATATTATCCCTCCAGTGCAGAGAAAATCGGCCAGTTTTCTCTGCCTGCAGTCCGCATGCCGTGGGACCCCTTGGGTTCTAACCTGTTGCCTAGATTTATGCAGCGGACTGCCTTTCTCCCAAAGTGATAAACCGGCAGGGCTCATGGACCGGTTTTCCCGGTAATCCGTATTTGTTAGGTTGGTTTCACTGGCCTGAGACCGTCTGTCTTTCCCCTTTCC
oligo_rr5QZ67T6Cm1ykoIEbCA7w	AGAGTAACTTG	2	2.70542	GTTCTAGACGGCTAGATGCGGTCTCACAATCCGGGAAACCGGACCAGGAAAAAACTTGCAGGCCATAAGAGTAACTTGTATTATCCCTCCAGTGCAGAGAAAATCGGCCAGTTTTCTCTGCCTGCAGTCCGCATGCCGTGGGACCCCTTGGGTTCTAACCTGTTGCCTAGATTTATGCAGCGGACTGCCTTTCTCCCAAAGTGATAAACCGGAGAGTAACATGGACCGGTTTTCCCGGTAATCCGTATTTGCAAGGTTGGTTTCACTGGCCTGAGACCGTCTGTCTTTCCCCTTTCC
oligo_tlJF8+Nl8YlA3wvi2Bv37g	GTTGAGTCTGT	7	2.70519	GTTCTAGACGGCTAGATGCGGTCTCACAATCCGGGAAACCGGACCAGGAAAAAACTTGCAGGCCATAGTTGAGTCTGTTATTATCCCTCCAGTGCAGAGAAAATCGGCCAGTTTTCTCTGCCTGCAGTCCGCATGCCGTGGGACCCCTTGGGTTCTAACCTGTTGCCTAGATTTATGCAGCGGACTGCCTTTCTCCCAAAGTGATAAACCGGGTTGAGTCATGGACCGGTTTTCCCGGTAATCCGTATTTGACAGGTTGGTTTCACTGGCCTGAGACCGTCTGTCTTTCCCCTTTCC
oligo_PM2eWP8C74OCi+4c84QKXA	GAGTAGTCTTC	7	2.70442	GTTCTAGACGGCTAGATGCGGTCTCACAATCCGGGAAACCGGACCAGGAAAAAACTTGCAGGCCATAGAGTAGTCTTCTATTATCCCTCCAGTGCAGAGAAAATCGGCCAGTTTTCTCTGCCTGCAGTCCGCATGCCGTGGGACCCCTTGGGTTCTAACCTGTTGCCTAGATTTATGCAGCGGACTGCCTTTCTCCCAAAGTGATAAACCGGGAGTAGTCATGGACCGGTTTTCCCGGTAATCCGTATTTGGAAGGTTGGTTTCACTGGCCTGAGACCGTCTGTCTTTCCCCTTTCC
oligo_OgBRzdqqaDXYJi81wQjkXQ	ATAGGTGCTGA	6	2.70244	GTTCTAGACGGCTAGATGCGGTCTCACAATCCGGGAAACCGGACCAGGAAAAAACTTGCAGGCCATAATAGGTGCTGATATTATCCCTCCAGTGCAGAGAAAATCGGCCAGTTTTCTCTGCCTGCAGTCCGCATGCCGTGGGACCCCTTGGGTTCTAACCTGTTGCCTAGATTTATGCAGCGGACTGCCTTTCTCCCAAAGTGATAAACCGGATAGGTGCATGGACCGGTTTTCCCGGTAATCCGTATTTGTCAGGTTGGTTTCACTGGCCTGAGACCGTCTGTCTTTCCCCTTTCC
oligo_yGD4TLZ74DKF2GviK/A+pw	ACAGACACTGA	5	2.70222	GTTCTAGACGGCTAGATGCGGTCTCACAATCCGGGAAACCGGACCAGGAAAAAACTTGCAGGCCATAACAGACACTGATATTATCCCTCCAGTGCAGAGAAAATCGGCCAGTTTTCTCTGCCTGCAGTCCGCATGCCGTGGGACCCCTTGGGTTCTAACCTGTTGCCTAGATTTATGCAGCGGACTGCCTTTCTCCCAAAGTGATAAACCGGACAGACACATGGACCGGTTTTCCCGGTAATCCGTATTTGTCAGGTTGGTTTCACTGGCCTGAGACCGTCTGTCTTTCCCCTTTCC
oligo_GGje0nRixrHcly2Nvu6URg	CAGACCGCTAT	9	2.70123	GTTCTAGACGGCTAGATGCGGTCTCACAATCCGGGAAACCGGACCAGGAAAAAACTTGCAGGCCATACAGACCGCTATTATTATCCCTCCAGTGCAGAGAAAATCGGCCAGTTTTCTCTGCCTGCAGTCCGCATGCCGTGGGACCCCTTGGGTTCTAACCTGTTGCCTAGATTTATGCAGCGGACTGCCTTTCTCCCAAAGTGATAAACCGGCAGACCGCATGGACCGGTTTTCCCGGTAATCCGTATTTGATAGGTTGGTTTCACTGGCCTGAGACCGTCTGTCTTTCCCCTTTCC
oligo_grQcLHPRPlH7foETPWtfAQ	ATGATGGCTGT	7	2.70116	GTTCTAGACGGCTAGATGCGGTCTCACAATCCGGGAAACCGGACCAGGAAAAAACTTGCAGGCCATAATGATGGCTGTTATTATCCCTCCAGTGCAGAGAAAATCGGCCAGTTTTCTCTGCCTGCAGTCCGCATGCCGTGGGACCCCTTGGGTTCTAACCTGTTGCCTAGATTTATGCAGCGGACTGCCTTTCTCCCAAAGTGATAAACCGGATGATGGCATGGACCGGTTTTCCCGGTAATCCGTATTTGACAGGTTGGTTTCACTGGCCTGAGACCGTCTGTCTTTCCCCTTTCC
oligo_qlkUXerfeocsqGKmg4PuBg	ACAGTAACTAG	2	2.70062	GTTCTAGACGGCTAGATGCGGTCTCACAATCCGGGAAACCGGACCAGGAAAAAACTTGCAGGCCATAACAGTAACTAGTATTATCCCTCCAGTGCAGAGAAAATCGGCCAGTTTTCTCTGCCTGCAGTCCGCATGCCGTGGGACCCCTTGGGTTCTAACCTGTTGCCTAGATTTATGCAGCGGACTGCCTTTCTCCCAAAGTGATAAACCGGACAGTAACATGGACCGGTTTTCCCGGTAATCCGTATTTGCTAGGTTGGTTTCACTGGCCTGAGACCGTCTGTCTTTCCCCTTTCC
oligo_ze448MM8LgdHqlTigoXRzg	CAGGTCACTGA	7	2.70035	GTTCTAGACGGCTAGATGCGGTCTCACAATCCGGGAAACCGGACCAGGAAAAAACTTGCAGGCCATACAGGTCACTGATATTATCCCTCCAGTGCAGAGAAAATCGGCCAGTTTTCTCTGCCTGCAGTCCGCATGCCGTGGGACCCCTTGGGTTCTAACCTGTTGCCTAGATTTATGCAGCGGACTGCCTTTCTCCCAAAGTGATAAACCGGCAGGTCACATGGACCGGTTTTCCCGGTAATCCGTATTTGTCAGGTTGGTTTCACTGGCCTGAGACCGTCTGTCTTTCCCCTTTCC
oligo_WfTJ3WUYtyj5Ra3fS50Rig	CAGCATGCTTT	8	2.69982	GTTCTAGACGGCTAGATGCGGTCTCACAATCCGGGAAACCGGACCAGGAAAAAACTTGCAGGCCATACAGCATGCTTTTATTATCCCTCCAGTGCAGAGAAAATCGGCCAGTTTTCTCTGCCTGCAGTCCGCATGCCGTGGGACCCCTTGGGTTCTAACCTGTTGCCTAGATTTATGCAGCGGACTGCCTTTCTCCCAAAGTGATAAACCGGCAGCATGCATGGACCGGTTTTCCCGGTAATCCGTATTTGAAAGGTTGGTTTCACTGGCCTGAGACCGTCTGTCTTTCCCCTTTCC
oligo_BQtAdnejMQPDRZinQoDRrA	GCAGTATCTAG	2	2.69887	GTTCTAGACGGCTAGATGCGGTCTCACAATCCGGGAAACCGGACCAGGAAAAAACTTGCAGGCCATAGCAGTATCTAGTATTATCCCTCCAGTGCAGAGAAAATCGGCCAGTTTTCTCTGCCTGCAGTCCGCATGCCGTGGGACCCCTTGGGTTCTAACCTGTTGCCTAGATTTATGCAGCGGACTGCCTTTCTCCCAAAGTGATAAACCGGGCAGTATCATGGACCGGTTTTCCCGGTAATCCGTATTTGCTAGGTTGGTTTCACTGGCCTGAGACCGTCTGTCTTTCCCCTTTCC
oligo_sWQiVjOAFep1+Bl8qk0eSQ	GTCGTATCTGA	5	2.69879	GTTCTAGACGGCTAGATGCGGTCTCACAATCCGGGAAACCGGACCAGGAAAAAACTTGCAGGCCATAGTCGTATCTGATATTATCCCTCCAGTGCAGAGAAAATCGGCCAGTTTTCTCTGCCTGCAGTCCGCATGCCGTGGGACCCCTTGGGTTCTAACCTGTTGCCTAGATTTATGCAGCGGACTGCCTTTCTCCCAAAGTGATAAACCGGGTCGTATCATGGACCGGTTTTCCCGGTAATCCGTATTTGTCAGGTTGGTTTCACTGGCCTGAGACCGTCTGTCTTTCCCCTTTCC
oligo_xpEOepTe5i7l1rg766kxVQ	ATATGGACTGT	7	2.69748	GTTCTAGACGGCTAGATGCGGTCTCACAATCCGGGAAACCGGACCAGGAAAAAACTTGCAGGCCATAATATGGACTGTTATTATCCCTCCAGTGCAGAGAAAATCGGCCAGTTTTCTCTGCCTGCAGTCCGCATGCCGTGGGACCCCTTGGGTTCTAACCTGTTGCCTAGATTTATGCAGCGGACTGCCTTTCTCCCAAAGTGATAAACCGGATATGGACATGGACCGGTTTTCCCGGTAATCCGTATTTGACAGGTTGGTTTCACTGGCCTGAGACCGTCTGTCTTTCCCCTTTCC
oligo_Y4t9mww/yiZLE7bYGSI3Xw	ACATAAGCTTT	4	2.69739	GTTCTAGACGGCTAGATGCGGTCTCACAATCCGGGAAACCGGACCAGGAAAAAACTTGCAGGCCATAACATAAGCTTTTATTATCCCTCCAGTGCAGAGAAAATCGGCCAGTTTTCTCTGCCTGCAGTCCGCATGCCGTGGGACCCCTTGGGTTCTAACCTGTTGCCTAGATTTATGCAGCGGACTGCCTTTCTCCCAAAGTGATAAACCGGACATAAGCATGGACCGGTTTTCCCGGTAATCCGTATTTGAAAGGTTGGTTTCACTGGCCTGAGACCGTCTGTCTTTCCCCTTTCC
oligo_oGpbDTPMSX2G1PNMnDT/jg	ACGTGAGCTGG	5	2.69545	GTTCTAGACGGCTAGATGCGGTCTCACAATCCGGGAAACCGGACCAGGAAAAAACTTGCAGGCCATAACGTGAGCTGGTATTATCCCTCCAGTGCAGAGAAAATCGGCCAGTTTTCTCTGCCTGCAGTCCGCATGCCGTGGGACCCCTTGGGTTCTAACCTGTTGCCTAGATTTATGCAGCGGACTGCCTTTCTCCCAAAGTGATAAACCGGACGTGAGCATGGACCGGTTTTCCCGGTAATCCGTATTTGCCAGGTTGGTTTCACTGGCCTGAGACCGTCTGTCTTTCCCCTTTCC
oligo_4xhMQLBgZiyw8r7EBkfeRg	GTACAAGCTTG	5	2.694	GTTCTAGACGGCTAGATGCGGTCTCACAATCCGGGAAACCGGACCAGGAAAAAACTTGCAGGCCATAGTACAAGCTTGTATTATCCCTCCAGTGCAGAGAAAATCGGCCAGTTTTCTCTGCCTGCAGTCCGCATGCCGTGGGACCCCTTGGGTTCTAACCTGTTGCCTAGATTTATGCAGCGGACTGCCTTTCTCCCAAAGTGATAAACCGGGTACAAGCATGGACCGGTTTTCCCGGTAATCCGTATTTGCAAGGTTGGTTTCACTGGCCTGAGACCGTCTGTCTTTCCCCTTTCC
oligo_GGVlpNYlvnmEhq4KKoIs0g	ATCGCGGCTGA	7	2.69362	GTTCTAGACGGCTAGATGCGGTCTCACAATCCGGGAAACCGGACCAGGAAAAAACTTGCAGGCCATAATCGCGGCTGATATTATCCCTCCAGTGCAGAGAAAATCGGCCAGTTTTCTCTGCCTGCAGTCCGCATGCCGTGGGACCCCTTGGGTTCTAACCTGTTGCCTAGATTTATGCAGCGGACTGCCTTTCTCCCAAAGTGATAAACCGGATCGCGGCATGGACCGGTTTTCCCGGTAATCCGTATTTGTCAGGTTGGTTTCACTGGCCTGAGACCGTCTGTCTTTCCCCTTTCC
oligo_NWWkigsoFuLbcvEZIZlqPg	CGAGCAGCTGG	5	2.6925	GTTCTAGACGGCTAGATGCGGTCTCACAATCCGGGAAACCGGACCAGGAAAAAACTTGCAGGCCATACGAGCAGCTGGTATTATCCCTCCAGTGCAGAGAAAATCGGCCAGTTTTCTCTGCCTGCAGTCCGCATGCCGTGGGACCCCTTGGGTTCTAACCTGTTGCCTAGATTTATGCAGCGGACTGCCTTTCTCCCAAAGTGATAAACCGGCGAGCAGCATGGACCGGTTTTCCCGGTAATCCGTATTTGCCAGGTTGGTTTCACTGGCCTGAGACCGTCTGTCTTTCCCCTTTCC
oligo_ADqRRtbhBH5yRiSy1BxpjA	CTCGTATCTGA	5	2.69224	GTTCTAGACGGCTAGATGCGGTCTCACAATCCGGGAAACCGGACCAGGAAAAAACTTGCAGGCCATACTCGTATCTGATATTATCCCTCCAGTGCAGAGAAAATCGGCCAGTTTTCTCTGCCTGCAGTCCGCATGCCGTGGGACCCCTTGGGTTCTAACCTGTTGCCTAGATTTATGCAGCGGACTGCCTTTCTCCCAAAGTGATAAACCGGCTCGTATCATGGACCGGTTTTCCCGGTAATCCGTATTTGTCAGGTTGGTTTCACTGGCCTGAGACCGTCTGTCTTTCCCCTTTCC
oligo_IPfFV0zQf6rlXJRmyBjZqw	AATGTGACTGT	6	2.69096	GTTCTAGACGGCTAGATGCGGTCTCACAATCCGGGAAACCGGACCAGGAAAAAACTTGCAGGCCATAAATGTGACTGTTATTATCCCTCCAGTGCAGAGAAAATCGGCCAGTTTTCTCTGCCTGCAGTCCGCATGCCGTGGGACCCCTTGGGTTCTAACCTGTTGCCTAGATTTATGCAGCGGACTGCCTTTCTCCCAAAGTGATAAACCGGAATGTGACATGGACCGGTTTTCCCGGTAATCCGTATTTGACAGGTTGGTTTCACTGGCCTGAGACCGTCTGTCTTTCCCCTTTCC
oligo_wxCRIiywnaWBxPZGTZBjbQ	GCGAGCGCTGA	8	2.69018	GTTCTAGACGGCTAGATGCGGTCTCACAATCCGGGAAACCGGACCAGGAAAAAACTTGCAGGCCATAGCGAGCGCTGATATTATCCCTCCAGTGCAGAGAAAATCGGCCAGTTTTCTCTGCCTGCAGTCCGCATGCCGTGGGACCCCTTGGGTTCTAACCTGTTGCCTAGATTTATGCAGCGGACTGCCTTTCTCCCAAAGTGATAAACCGGGCGAGCGCATGGACCGGTTTTCCCGGTAATCCGTATTTGTCAGGTTGGTTTCACTGGCCTGAGACCGTCTGTCTTTCCCCTTTCC
oligo_Og0BGgSEaHKJ5eYifjMWHw	CGGGTGTCTGG	5	2.68976	GTTCTAGACGGCTAGATGCGGTCTCACAATCCGGGAAACCGGACCAGGAAAAAACTTGCAGGCCATACGGGTGTCTGGTATTATCCCTCCAGTGCAGAGAAAATCGGCCAGTTTTCTCTGCCTGCAGTCCGCATGCCGTGGGACCCCTTGGGTTCTAACCTGTTGCCTAGATTTATGCAGCGGACTGCCTTTCTCCCAAAGTGATAAACCGGCGGGTGTCATGGACCGGTTTTCCCGGTAATCCGTATTTGCCAGGTTGGTTTCACTGGCCTGAGACCGTCTGTCTTTCCCCTTTCC
oligo_5jHMW3N0HqmMBK/pMkeHag	ACAAGGGCTGT	6	2.68752	GTTCTAGACGGCTAGATGCGGTCTCACAATCCGGGAAACCGGACCAGGAAAAAACTTGCAGGCCATAACAAGGGCTGTTATTATCCCTCCAGTGCAGAGAAAATCGGCCAGTTTTCTCTGCCTGCAGTCCGCATGCCGTGGGACCCCTTGGGTTCTAACCTGTTGCCTAGATTTATGCAGCGGACTGCCTTTCTCCCAAAGTGATAAACCGGACAAGGGCATGGACCGGTTTTCCCGGTAATCCGTATTTGACAGGTTGGTTTCACTGGCCTGAGACCGTCTGTCTTTCCCCTTTCC
oligo_j1HYn2iPxuCsbhNAynA+zA	TCATACTCTTG	4	2.68736	GTTCTAGACGGCTAGATGCGGTCTCACAATCCGGGAAACCGGACCAGGAAAAAACTTGCAGGCCATATCATACTCTTGTATTATCCCTCCAGTGCAGAGAAAATCGGCCAGTTTTCTCTGCCTGCAGTCCGCATGCCGTGGGACCCCTTGGGTTCTAACCTGTTGCCTAGATTTATGCAGCGGACTGCCTTTCTCCCAAAGTGATAAACCGGTCATACTCATGGACCGGTTTTCCCGGTAATCCGTATTTGCAAGGTTGGTTTCACTGGCCTGAGACCGTCTGTCTTTCCCCTTTCC
oligo_HuwU+UpzJ/pXZJIMQpF4HA	CTACTATCTGT	5	2.68658	GTTCTAGACGGCTAGATGCGGTCTCACAATCCGGGAAACCGGACCAGGAAAAAACTTGCAGGCCATACTACTATCTGTTATTATCCCTCCAGTGCAGAGAAAATCGGCCAGTTTTCTCTGCCTGCAGTCCGCATGCCGTGGGACCCCTTGGGTTCTAACCTGTTGCCTAGATTTATGCAGCGGACTGCCTTTCTCCCAAAGTGATAAACCGGCTACTATCATGGACCGGTTTTCCCGGTAATCCGTATTTGACAGGTTGGTTTCACTGGCCTGAGACCGTCTGTCTTTCCCCTTTCC
oligo_KpuVxYDKfRju3GOoGAt3FA	CTAATATCTGT	5	2.68641	GTTCTAGACGGCTAGATGCGGTCTCACAATCCGGGAAACCGGACCAGGAAAAAACTTGCAGGCCATACTAATATCTGTTATTATCCCTCCAGTGCAGAGAAAATCGGCCAGTTTTCTCTGCCTGCAGTCCGCATGCCGTGGGACCCCTTGGGTTCTAACCTGTTGCCTAGATTTATGCAGCGGACTGCCTTTCTCCCAAAGTGATAAACCGGCTAATATCATGGACCGGTTTTCCCGGTAATCCGTATTTGACAGGTTGGTTTCACTGGCCTGAGACCGTCTGTCTTTCCCCTTTCC
oligo_wReCL4dtYaTbyB7EkiqTwQ	ACGTTCACTGG	5	2.68585	GTTCTAGACGGCTAGATGCGGTCTCACAATCCGGGAAACCGGACCAGGAAAAAACTTGCAGGCCATAACGTTCACTGGTATTATCCCTCCAGTGCAGAGAAAATCGGCCAGTTTTCTCTGCCTGCAGTCCGCATGCCGTGGGACCCCTTGGGTTCTAACCTGTTGCCTAGATTTATGCAGCGGACTGCCTTTCTCCCAAAGTGATAAACCGGACGTTCACATGGACCGGTTTTCCCGGTAATCCGTATTTGCCAGGTTGGTTTCACTGGCCTGAGACCGTCTGTCTTTCCCCTTTCC
oligo_Pc3znVBi2Ta5Q8rmErou4w	AAGACTACTGT	8	2.68567	GTTCTAGACGGCTAGATGCGGTCTCACAATCCGGGAAACCGGACCAGGAAAAAACTTGCAGGCCATAAAGACTACTGTTATTATCCCTCCAGTGCAGAGAAAATCGGCCAGTTTTCTCTGCCTGCAGTCCGCATGCCGTGGGACCCCTTGGGTTCTAACCTGTTGCCTAGATTTATGCAGCGGACTGCCTTTCTCCCAAAGTGATAAACCGGAAGACTACATGGACCGGTTTTCCCGGTAATCCGTATTTGACAGGTTGGTTTCACTGGCCTGAGACCGTCTGTCTTTCCCCTTTCC
oligo_c3WcGz/VtMCyS+cGwyulxA	TAGGAATCTGG	5	2.68402	GTTCTAGACGGCTAGATGCGGTCTCACAATCCGGGAAACCGGACCAGGAAAAAACTTGCAGGCCATATAGGAATCTGGTATTATCCCTCCAGTGCAGAGAAAATCGGCCAGTTTTCTCTGCCTGCAGTCCGCATGCCGTGGGACCCCTTGGGTTCTAACCTGTTGCCTAGATTTATGCAGCGGACTGCCTTTCTCCCAAAGTGATAAACCGGTAGGAATCATGGACCGGTTTTCCCGGTAATCCGTATTTGCCAGGTTGGTTTCACTGGCCTGAGACCGTCTGTCTTTCCCCTTTCC
oligo_+Tl3HovjsTh2ShRRUWXW9g	TCACACTCTTG	4	2.684	GTTCTAGACGGCTAGATGCGGTCTCACAATCCGGGAAACCGGACCAGGAAAAAACTTGCAGGCCATATCACACTCTTGTATTATCCCTCCAGTGCAGAGAAAATCGGCCAGTTTTCTCTGCCTGCAGTCCGCATGCCGTGGGACCCCTTGGGTTCTAACCTGTTGCCTAGATTTATGCAGCGGACTGCCTTTCTCCCAAAGTGATAAACCGGTCACACTCATGGACCGGTTTTCCCGGTAATCCGTATTTGCAAGGTTGGTTTCACTGGCCTGAGACCGTCTGTCTTTCCCCTTTCC
oligo_4XVbRLVxFiM2b6B/162bMg	GTAGTCGCTTG	4	2.68392	GTTCTAGACGGCTAGATGCGGTCTCACAATCCGGGAAACCGGACCAGGAAAAAACTTGCAGGCCATAGTAGTCGCTTGTATTATCCCTCCAGTGCAGAGAAAATCGGCCAGTTTTCTCTGCCTGCAGTCCGCATGCCGTGGGACCCCTTGGGTTCTAACCTGTTGCCTAGATTTATGCAGCGGACTGCCTTTCTCCCAAAGTGATAAACCGGGTAGTCGCATGGACCGGTTTTCCCGGTAATCCGTATTTGCAAGGTTGGTTTCACTGGCCTGAGACCGTCTGTCTTTCCCCTTTCC
oligo_UUD3CnDSTij/6SaVqllSXg	ACTCGCACTGT	7	2.68366	GTTCTAGACGGCTAGATGCGGTCTCACAATCCGGGAAACCGGACCAGGAAAAAACTTGCAGGCCATAACTCGCACTGTTATTATCCCTCCAGTGCAGAGAAAATCGGCCAGTTTTCTCTGCCTGCAGTCCGCATGCCGTGGGACCCCTTGGGTTCTAACCTGTTGCCTAGATTTATGCAGCGGACTGCCTTTCTCCCAAAGTGATAAACCGGACTCGCACATGGACCGGTTTTCCCGGTAATCCGTATTTGACAGGTTGGTTTCACTGGCCTGAGACCGTCTGTCTTTCCCCTTTCC
oligo_deI0SuBQCUlhXN6GgBwFPQ	CAGATGGCTTA	7	2.68345	GTTCTAGACGGCTAGATGCGGTCTCACAATCCGGGAAACCGGACCAGGAAAAAACTTGCAGGCCATACAGATGGCTTATATTATCCCTCCAGTGCAGAGAAAATCGGCCAGTTTTCTCTGCCTGCAGTCCGCATGCCGTGGGACCCCTTGGGTTCTAACCTGTTGCCTAGATTTATGCAGCGGACTGCCTTTCTCCCAAAGTGATAAACCGGCAGATGGCATGGACCGGTTTTCCCGGTAATCCGTATTTGTAAGGTTGGTTTCACTGGCCTGAGACCGTCTGTCTTTCCCCTTTCC
oligo_kPR4WZevP4KrkhUonCHkkg	AACCCAACTGT	7	2.6826	GTTCTAGACGGCTAGATGCGGTCTCACAATCCGGGAAACCGGACCAGGAAAAAACTTGCAGGCCATAAACCCAACTGTTATTATCCCTCCAGTGCAGAGAAAATCGGCCAGTTTTCTCTGCCTGCAGTCCGCATGCCGTGGGACCCCTTGGGTTCTAACCTGTTGCCTAGATTTATGCAGCGGACTGCCTTTCTCCCAAAGTGATAAACCGGAACCCAACATGGACCGGTTTTCCCGGTAATCCGTATTTGACAGGTTGGTTTCACTGGCCTGAGACCGTCTGTCTTTCCCCTTTCC
oligo_LUgdEgQkSYDtT4vMxq1Dug	GAGCAAGCTTG	6	2.68246	GTTCTAGACGGCTAGATGCGGTCTCACAATCCGGGAAACCGGACCAGGAAAAAACTTGCAGGCCATAGAGCAAGCTTGTATTATCCCTCCAGTGCAGAGAAAATCGGCCAGTTTTCTCTGCCTGCAGTCCGCATGCCGTGGGACCCCTTGGGTTCTAACCTGTTGCCTAGATTTATGCAGCGGACTGCCTTTCTCCCAAAGTGATAAACCGGGAGCAAGCATGGACCGGTTTTCCCGGTAATCCGTATTTGCAAGGTTGGTTTCACTGGCCTGAGACCGTCTGTCTTTCCCCTTTCC
oligo_Ljzzvkq6LPSUgu9yyFTldg	ATGTTGGCTGC	7	2.68187	GTTCTAGACGGCTAGATGCGGTCTCACAATCCGGGAAACCGGACCAGGAAAAAACTTGCAGGCCATAATGTTGGCTGCTATTATCCCTCCAGTGCAGAGAAAATCGGCCAGTTTTCTCTGCCTGCAGTCCGCATGCCGTGGGACCCCTTGGGTTCTAACCTGTTGCCTAGATTTATGCAGCGGACTGCCTTTCTCCCAAAGTGATAAACCGGATGTTGGCATGGACCGGTTTTCCCGGTAATCCGTATTTGGCAGGTTGGTTTCACTGGCCTGAGACCGTCTGTCTTTCCCCTTTCC
oligo_jvczX7TA3DKL8yZVDXfhFg	GATTGGACTGG	8	2.68131	GTTCTAGACGGCTAGATGCGGTCTCACAATCCGGGAAACCGGACCAGGAAAAAACTTGCAGGCCATAGATTGGACTGGTATTATCCCTCCAGTGCAGAGAAAATCGGCCAGTTTTCTCTGCCTGCAGTCCGCATGCCGTGGGACCCCTTGGGTTCTAACCTGTTGCCTAGATTTATGCAGCGGACTGCCTTTCTCCCAAAGTGATAAACCGGGATTGGACATGGACCGGTTTTCCCGGTAATCCGTATTTGCCAGGTTGGTTTCACTGGCCTGAGACCGTCTGTCTTTCCCCTTTCC
oligo_Wu1ngbDpDULkwpyFOAvaIA	TGACTCACTGT	7	2.6807	GTTCTAGACGGCTAGATGCGGTCTCACAATCCGGGAAACCGGACCAGGAAAAAACTTGCAGGCCATATGACTCACTGTTATTATCCCTCCAGTGCAGAGAAAATCGGCCAGTTTTCTCTGCCTGCAGTCCGCATGCCGTGGGACCCCTTGGGTTCTAACCTGTTGCCTAGATTTATGCAGCGGACTGCCTTTCTCCCAAAGTGATAAACCGGTGACTCACATGGACCGGTTTTCCCGGTAATCCGTATTTGACAGGTTGGTTTCACTGGCCTGAGACCGTCTGTCTTTCCCCTTTCC
oligo_c8kANDK0iwWE6w6a+vAjDg	AGATCAGCTAG	5	2.6802	GTTCTAGACGGCTAGATGCGGTCTCACAATCCGGGAAACCGGACCAGGAAAAAACTTGCAGGCCATAAGATCAGCTAGTATTATCCCTCCAGTGCAGAGAAAATCGGCCAGTTTTCTCTGCCTGCAGTCCGCATGCCGTGGGACCCCTTGGGTTCTAACCTGTTGCCTAGATTTATGCAGCGGACTGCCTTTCTCCCAAAGTGATAAACCGGAGATCAGCATGGACCGGTTTTCCCGGTAATCCGTATTTGCTAGGTTGGTTTCACTGGCCTGAGACCGTCTGTCTTTCCCCTTTCC
oligo_5dHfWD6/jb04naayoy01aQ	GCGCGCACTAG	7	2.68013	GTTCTAGACGGCTAGATGCGGTCTCACAATCCGGGAAACCGGACCAGGAAAAAACTTGCAGGCCATAGCGCGCACTAGTATTATCCCTCCAGTGCAGAGAAAATCGGCCAGTTTTCTCTGCCTGCAGTCCGCATGCCGTGGGACCCCTTGGGTTCTAACCTGTTGCCTAGATTTATGCAGCGGACTGCCTTTCTCCCAAAGTGATAAACCGGGCGCGCACATGGACCGGTTTTCCCGGTAATCCGTATTTGCTAGGTTGGTTTCACTGGCCTGAGACCGTCTGTCTTTCCCCTTTCC
oligo_wWmOEphSf2VJCaySxqRDeQ	AATGGGTCTGT	6	2.67994	GTTCTAGACGGCTAGATGCGGTCTCACAATCCGGGAAACCGGACCAGGAAAAAACTTGCAGGCCATAAATGGGTCTGTTATTATCCCTCCAGTGCAGAGAAAATCGGCCAGTTTTCTCTGCCTGCAGTCCGCATGCCGTGGGACCCCTTGGGTTCTAACCTGTTGCCTAGATTTATGCAGCGGACTGCCTTTCTCCCAAAGTGATAAACCGGAATGGGTCATGGACCGGTTTTCCCGGTAATCCGTATTTGACAGGTTGGTTTCACTGGCCTGAGACCGTCTGTCTTTCCCCTTTCC
oligo_n+3d+SRkBOb9BKrJBEnreg	ATGGTTTCTTA	4	2.67973	GTTCTAGACGGCTAGATGCGGTCTCACAATCCGGGAAACCGGACCAGGAAAAAACTTGCAGGCCATAATGGTTTCTTATATTATCCCTCCAGTGCAGAGAAAATCGGCCAGTTTTCTCTGCCTGCAGTCCGCATGCCGTGGGACCCCTTGGGTTCTAACCTGTTGCCTAGATTTATGCAGCGGACTGCCTTTCTCCCAAAGTGATAAACCGGATGGTTTCATGGACCGGTTTTCCCGGTAATCCGTATTTGTAAGGTTGGTTTCACTGGCCTGAGACCGTCTGTCTTTCCCCTTTCC
oligo_xMrEsU1HiuRDejpj3ttP0Q	ATCTAGACTGT	8	2.67828	GTTCTAGACGGCTAGATGCGGTCTCACAATCCGGGAAACCGGACCAGGAAAAAACTTGCAGGCCATAATCTAGACTGTTATTATCCCTCCAGTGCAGAGAAAATCGGCCAGTTTTCTCTGCCTGCAGTCCGCATGCCGTGGGACCCCTTGGGTTCTAACCTGTTGCCTAGATTTATGCAGCGGACTGCCTTTCTCCCAAAGTGATAAACCGGATCTAGACATGGACCGGTTTTCCCGGTAATCCGTATTTGACAGGTTGGTTTCACTGGCCTGAGACCGTCTGTCTTTCCCCTTTCC
oligo_5Us7dpfLdIx5xooecMkhNw	GCAGTATCTTG	1	2.67722	GTTCTAGACGGCTAGATGCGGTCTCACAATCCGGGAAACCGGACCAGGAAAAAACTTGCAGGCCATAGCAGTATCTTGTATTATCCCTCCAGTGCAGAGAAAATCGGCCAGTTTTCTCTGCCTGCAGTCCGCATGCCGTGGGACCCCTTGGGTTCTAACCTGTTGCCTAGATTTATGCAGCGGACTGCCTTTCTCCCAAAGTGATAAACCGGGCAGTATCATGGACCGGTTTTCCCGGTAATCCGTATTTGCAAGGTTGGTTTCACTGGCCTGAGACCGTCTGTCTTTCCCCTTTCC
oligo_4sFakH+vq/OlOKXSnG0mGQ	CGTAAGACTTG	7	2.67515	GTTCTAGACGGCTAGATGCGGTCTCACAATCCGGGAAACCGGACCAGGAAAAAACTTGCAGGCCATACGTAAGACTTGTATTATCCCTCCAGTGCAGAGAAAATCGGCCAGTTTTCTCTGCCTGCAGTCCGCATGCCGTGGGACCCCTTGGGTTCTAACCTGTTGCCTAGATTTATGCAGCGGACTGCCTTTCTCCCAAAGTGATAAACCGGCGTAAGACATGGACCGGTTTTCCCGGTAATCCGTATTTGCAAGGTTGGTTTCACTGGCCTGAGACCGTCTGTCTTTCCCCTTTCC
oligo_ghrzI2gvBPFxn7cK5cAlCw	GTGGAGGCTGA	8	2.67471	GTTCTAGACGGCTAGATGCGGTCTCACAATCCGGGAAACCGGACCAGGAAAAAACTTGCAGGCCATAGTGGAGGCTGATATTATCCCTCCAGTGCAGAGAAAATCGGCCAGTTTTCTCTGCCTGCAGTCCGCATGCCGTGGGACCCCTTGGGTTCTAACCTGTTGCCTAGATTTATGCAGCGGACTGCCTTTCTCCCAAAGTGATAAACCGGGTGGAGGCATGGACCGGTTTTCCCGGTAATCCGTATTTGTCAGGTTGGTTTCACTGGCCTGAGACCGTCTGTCTTTCCCCTTTCC
oligo_f+gE+b8xthgUYqTxjH2Zhg	CACGCCTCTTT	6	2.67357	GTTCTAGACGGCTAGATGCGGTCTCACAATCCGGGAAACCGGACCAGGAAAAAACTTGCAGGCCATACACGCCTCTTTTATTATCCCTCCAGTGCAGAGAAAATCGGCCAGTTTTCTCTGCCTGCAGTCCGCATGCCGTGGGACCCCTTGGGTTCTAACCTGTTGCCTAGATTTATGCAGCGGACTGCCTTTCTCCCAAAGTGATAAACCGGCACGCCTCATGGACCGGTTTTCCCGGTAATCCGTATTTGAAAGGTTGGTTTCACTGGCCTGAGACCGTCTGTCTTTCCCCTTTCC
oligo_iEX2M/tBdzVP+bchutZ1fg	CGGAAGACTCA	9	2.6731	GTTCTAGACGGCTAGATGCGGTCTCACAATCCGGGAAACCGGACCAGGAAAAAACTTGCAGGCCATACGGAAGACTCATATTATCCCTCCAGTGCAGAGAAAATCGGCCAGTTTTCTCTGCCTGCAGTCCGCATGCCGTGGGACCCCTTGGGTTCTAACCTGTTGCCTAGATTTATGCAGCGGACTGCCTTTCTCCCAAAGTGATAAACCGGCGGAAGACATGGACCGGTTTTCCCGGTAATCCGTATTTGTGAGGTTGGTTTCACTGGCCTGAGACCGTCTGTCTTTCCCCTTTCC
oligo_VZ32uxLeOCUe64Ik+y0OnA	GTCGTAGCTGG	5	2.67242	GTTCTAGACGGCTAGATGCGGTCTCACAATCCGGGAAACCGGACCAGGAAAAAACTTGCAGGCCATAGTCGTAGCTGGTATTATCCCTCCAGTGCAGAGAAAATCGGCCAGTTTTCTCTGCCTGCAGTCCGCATGCCGTGGGACCCCTTGGGTTCTAACCTGTTGCCTAGATTTATGCAGCGGACTGCCTTTCTCCCAAAGTGATAAACCGGGTCGTAGCATGGACCGGTTTTCCCGGTAATCCGTATTTGCCAGGTTGGTTTCACTGGCCTGAGACCGTCTGTCTTTCCCCTTTCC
oligo_58j2tfPQIk5sp/xptAvMpQ	GCGGCTACTGA	7	2.67173	GTTCTAGACGGCTAGATGCGGTCTCACAATCCGGGAAACCGGACCAGGAAAAAACTTGCAGGCCATAGCGGCTACTGATATTATCCCTCCAGTGCAGAGAAAATCGGCCAGTTTTCTCTGCCTGCAGTCCGCATGCCGTGGGACCCCTTGGGTTCTAACCTGTTGCCTAGATTTATGCAGCGGACTGCCTTTCTCCCAAAGTGATAAACCGGGCGGCTACATGGACCGGTTTTCCCGGTAATCCGTATTTGTCAGGTTGGTTTCACTGGCCTGAGACCGTCTGTCTTTCCCCTTTCC
oligo_9n4ikZ2CfxLTTFjj7Flomg	AAGGATACTGG	6	2.67088	GTTCTAGACGGCTAGATGCGGTCTCACAATCCGGGAAACCGGACCAGGAAAAAACTTGCAGGCCATAAAGGATACTGGTATTATCCCTCCAGTGCAGAGAAAATCGGCCAGTTTTCTCTGCCTGCAGTCCGCATGCCGTGGGACCCCTTGGGTTCTAACCTGTTGCCTAGATTTATGCAGCGGACTGCCTTTCTCCCAAAGTGATAAACCGGAAGGATACATGGACCGGTTTTCCCGGTAATCCGTATTTGCCAGGTTGGTTTCACTGGCCTGAGACCGTCTGTCTTTCCCCTTTCC
oligo_kqdAkIDkQMj3otRq4UP55w	GCTCGAGCTTG	5	2.67073	GTTCTAGACGGCTAGATGCGGTCTCACAATCCGGGAAACCGGACCAGGAAAAAACTTGCAGGCCATAGCTCGAGCTTGTATTATCCCTCCAGTGCAGAGAAAATCGGCCAGTTTTCTCTGCCTGCAGTCCGCATGCCGTGGGACCCCTTGGGTTCTAACCTGTTGCCTAGATTTATGCAGCGGACTGCCTTTCTCCCAAAGTGATAAACCGGGCTCGAGCATGGACCGGTTTTCCCGGTAATCCGTATTTGCAAGGTTGGTTTCACTGGCCTGAGACCGTCTGTCTTTCCCCTTTCC
oligo_aW43KQSYCvnMRVsSezWfcw	AGACGAGCTCG	5	2.66989	GTTCTAGACGGCTAGATGCGGTCTCACAATCCGGGAAACCGGACCAGGAAAAAACTTGCAGGCCATAAGACGAGCTCGTATTATCCCTCCAGTGCAGAGAAAATCGGCCAGTTTTCTCTGCCTGCAGTCCGCATGCCGTGGGACCCCTTGGGTTCTAACCTGTTGCCTAGATTTATGCAGCGGACTGCCTTTCTCCCAAAGTGATAAACCGGAGACGAGCATGGACCGGTTTTCCCGGTAATCCGTATTTGCGAGGTTGGTTTCACTGGCCTGAGACCGTCTGTCTTTCCCCTTTCC
oligo_lVbC0vKjfA8CsTGLD+/aZQ	GTGTAGGCTGC	9	2.66872	GTTCTAGACGGCTAGATGCGGTCTCACAATCCGGGAAACCGGACCAGGAAAAAACTTGCAGGCCATAGTGTAGGCTGCTATTATCCCTCCAGTGCAGAGAAAATCGGCCAGTTTTCTCTGCCTGCAGTCCGCATGCCGTGGGACCCCTTGGGTTCTAACCTGTTGCCTAGATTTATGCAGCGGACTGCCTTTCTCCCAAAGTGATAAACCGGGTGTAGGCATGGACCGGTTTTCCCGGTAATCCGTATTTGGCAGGTTGGTTTCACTGGCCTGAGACCGTCTGTCTTTCCCCTTTCC
oligo_vpIii0M4ReqI6ETHMjflug	AATGTGTCTGC	5	2.66832	GTTCTAGACGGCTAGATGCGGTCTCACAATCCGGGAAACCGGACCAGGAAAAAACTTGCAGGCCATAAATGTGTCTGCTATTATCCCTCCAGTGCAGAGAAAATCGGCCAGTTTTCTCTGCCTGCAGTCCGCATGCCGTGGGACCCCTTGGGTTCTAACCTGTTGCCTAGATTTATGCAGCGGACTGCCTTTCTCCCAAAGTGATAAACCGGAATGTGTCATGGACCGGTTTTCCCGGTAATCCGTATTTGGCAGGTTGGTTTCACTGGCCTGAGACCGTCTGTCTTTCCCCTTTCC
oligo_NrbUg1XxV7EgWoINGR79iA	TAACGGTCTGC	7	2.6674	GTTCTAGACGGCTAGATGCGGTCTCACAATCCGGGAAACCGGACCAGGAAAAAACTTGCAGGCCATATAACGGTCTGCTATTATCCCTCCAGTGCAGAGAAAATCGGCCAGTTTTCTCTGCCTGCAGTCCGCATGCCGTGGGACCCCTTGGGTTCTAACCTGTTGCCTAGATTTATGCAGCGGACTGCCTTTCTCCCAAAGTGATAAACCGGTAACGGTCATGGACCGGTTTTCCCGGTAATCCGTATTTGGCAGGTTGGTTTCACTGGCCTGAGACCGTCTGTCTTTCCCCTTTCC
oligo_wrIMWHptnjbUP2edjpDKhg	GTATGCACTTG	6	2.66734	GTTCTAGACGGCTAGATGCGGTCTCACAATCCGGGAAACCGGACCAGGAAAAAACTTGCAGGCCATAGTATGCACTTGTATTATCCCTCCAGTGCAGAGAAAATCGGCCAGTTTTCTCTGCCTGCAGTCCGCATGCCGTGGGACCCCTTGGGTTCTAACCTGTTGCCTAGATTTATGCAGCGGACTGCCTTTCTCCCAAAGTGATAAACCGGGTATGCACATGGACCGGTTTTCCCGGTAATCCGTATTTGCAAGGTTGGTTTCACTGGCCTGAGACCGTCTGTCTTTCCCCTTTCC
oligo_lKyTwYe0d4j3hNzh+Sc0pw	GTATAGTCTAC	7	2.66656	GTTCTAGACGGCTAGATGCGGTCTCACAATCCGGGAAACCGGACCAGGAAAAAACTTGCAGGCCATAGTATAGTCTACTATTATCCCTCCAGTGCAGAGAAAATCGGCCAGTTTTCTCTGCCTGCAGTCCGCATGCCGTGGGACCCCTTGGGTTCTAACCTGTTGCCTAGATTTATGCAGCGGACTGCCTTTCTCCCAAAGTGATAAACCGGGTATAGTCATGGACCGGTTTTCCCGGTAATCCGTATTTGGTAGGTTGGTTTCACTGGCCTGAGACCGTCTGTCTTTCCCCTTTCC
oligo_x1XIoCc7UJvlKwo5zRjaIg	AGAGACGCTCT	6	2.66649	GTTCTAGACGGCTAGATGCGGTCTCACAATCCGGGAAACCGGACCAGGAAAAAACTTGCAGGCCATAAGAGACGCTCTTATTATCCCTCCAGTGCAGAGAAAATCGGCCAGTTTTCTCTGCCTGCAGTCCGCATGCCGTGGGACCCCTTGGGTTCTAACCTGTTGCCTAGATTTATGCAGCGGACTGCCTTTCTCCCAAAGTGATAAACCGGAGAGACGCATGGACCGGTTTTCCCGGTAATCCGTATTTGAGAGGTTGGTTTCACTGGCCTGAGACCGTCTGTCTTTCCCCTTTCC
oligo_O37zTeqbb0MXy01OI7IInw	AGGCCTACTGT	8	2.66584	GTTCTAGACGGCTAGATGCGGTCTCACAATCCGGGAAACCGGACCAGGAAAAAACTTGCAGGCCATAAGGCCTACTGTTATTATCCCTCCAGTGCAGAGAAAATCGGCCAGTTTTCTCTGCCTGCAGTCCGCATGCCGTGGGACCCCTTGGGTTCTAACCTGTTGCCTAGATTTATGCAGCGGACTGCCTTTCTCCCAAAGTGATAAACCGGAGGCCTACATGGACCGGTTTTCCCGGTAATCCGTATTTGACAGGTTGGTTTCACTGGCCTGAGACCGTCTGTCTTTCCCCTTTCC
oligo_lfxvWynwWUdhGldvjb/0Mg	GAAGCATCTTG	3	2.66561	GTTCTAGACGGCTAGATGCGGTCTCACAATCCGGGAAACCGGACCAGGAAAAAACTTGCAGGCCATAGAAGCATCTTGTATTATCCCTCCAGTGCAGAGAAAATCGGCCAGTTTTCTCTGCCTGCAGTCCGCATGCCGTGGGACCCCTTGGGTTCTAACCTGTTGCCTAGATTTATGCAGCGGACTGCCTTTCTCCCAAAGTGATAAACCGGGAAGCATCATGGACCGGTTTTCCCGGTAATCCGTATTTGCAAGGTTGGTTTCACTGGCCTGAGACCGTCTGTCTTTCCCCTTTCC
oligo_ZLRKzCXrvHv4MnnJZYmInQ	TGGAAGACTTG	7	2.66529	GTTCTAGACGGCTAGATGCGGTCTCACAATCCGGGAAACCGGACCAGGAAAAAACTTGCAGGCCATATGGAAGACTTGTATTATCCCTCCAGTGCAGAGAAAATCGGCCAGTTTTCTCTGCCTGCAGTCCGCATGCCGTGGGACCCCTTGGGTTCTAACCTGTTGCCTAGATTTATGCAGCGGACTGCCTTTCTCCCAAAGTGATAAACCGGTGGAAGACATGGACCGGTTTTCCCGGTAATCCGTATTTGCAAGGTTGGTTTCACTGGCCTGAGACCGTCTGTCTTTCCCCTTTCC
oligo_Szo38feIyZOPr2e1KCYIAg	ACGGATTCTCG	4	2.66349	GTTCTAGACGGCTAGATGCGGTCTCACAATCCGGGAAACCGGACCAGGAAAAAACTTGCAGGCCATAACGGATTCTCGTATTATCCCTCCAGTGCAGAGAAAATCGGCCAGTTTTCTCTGCCTGCAGTCCGCATGCCGTGGGACCCCTTGGGTTCTAACCTGTTGCCTAGATTTATGCAGCGGACTGCCTTTCTCCCAAAGTGATAAACCGGACGGATTCATGGACCGGTTTTCCCGGTAATCCGTATTTGCGAGGTTGGTTTCACTGGCCTGAGACCGTCTGTCTTTCCCCTTTCC
oligo_inoQwNIyrsrO6wIMVvnizg	CGGAGCACTTG	7	2.66346	GTTCTAGACGGCTAGATGCGGTCTCACAATCCGGGAAACCGGACCAGGAAAAAACTTGCAGGCCATACGGAGCACTTGTATTATCCCTCCAGTGCAGAGAAAATCGGCCAGTTTTCTCTGCCTGCAGTCCGCATGCCGTGGGACCCCTTGGGTTCTAACCTGTTGCCTAGATTTATGCAGCGGACTGCCTTTCTCCCAAAGTGATAAACCGGCGGAGCACATGGACCGGTTTTCCCGGTAATCCGTATTTGCAAGGTTGGTTTCACTGGCCTGAGACCGTCTGTCTTTCCCCTTTCC
oligo_rCdSROphoCZ7dVw18BFLpw	GAATACACTCG	7	2.66284	GTTCTAGACGGCTAGATGCGGTCTCACAATCCGGGAAACCGGACCAGGAAAAAACTTGCAGGCCATAGAATACACTCGTATTATCCCTCCAGTGCAGAGAAAATCGGCCAGTTTTCTCTGCCTGCAGTCCGCATGCCGTGGGACCCCTTGGGTTCTAACCTGTTGCCTAGATTTATGCAGCGGACTGCCTTTCTCCCAAAGTGATAAACCGGGAATACACATGGACCGGTTTTCCCGGTAATCCGTATTTGCGAGGTTGGTTTCACTGGCCTGAGACCGTCTGTCTTTCCCCTTTCC
oligo_uQgA+C6OrxJrpazp46qOlA	CATCTCTCTTA	6	2.66184	GTTCTAGACGGCTAGATGCGGTCTCACAATCCGGGAAACCGGACCAGGAAAAAACTTGCAGGCCATACATCTCTCTTATATTATCCCTCCAGTGCAGAGAAAATCGGCCAGTTTTCTCTGCCTGCAGTCCGCATGCCGTGGGACCCCTTGGGTTCTAACCTGTTGCCTAGATTTATGCAGCGGACTGCCTTTCTCCCAAAGTGATAAACCGGCATCTCTCATGGACCGGTTTTCCCGGTAATCCGTATTTGTAAGGTTGGTTTCACTGGCCTGAGACCGTCTGTCTTTCCCCTTTCC
oligo_JKulx61yt4pXzyhXmTpj9A	AGGCACTCTTG	5	2.66117	GTTCTAGACGGCTAGATGCGGTCTCACAATCCGGGAAACCGGACCAGGAAAAAACTTGCAGGCCATAAGGCACTCTTGTATTATCCCTCCAGTGCAGAGAAAATCGGCCAGTTTTCTCTGCCTGCAGTCCGCATGCCGTGGGACCCCTTGGGTTCTAACCTGTTGCCTAGATTTATGCAGCGGACTGCCTTTCTCCCAAAGTGATAAACCGGAGGCACTCATGGACCGGTTTTCCCGGTAATCCGTATTTGCAAGGTTGGTTTCACTGGCCTGAGACCGTCTGTCTTTCCCCTTTCC
oligo_GKaT8xXuN0+n+K3/2GNnxg	TATGTATCTGG	4	2.66068	GTTCTAGACGGCTAGATGCGGTCTCACAATCCGGGAAACCGGACCAGGAAAAAACTTGCAGGCCATATATGTATCTGGTATTATCCCTCCAGTGCAGAGAAAATCGGCCAGTTTTCTCTGCCTGCAGTCCGCATGCCGTGGGACCCCTTGGGTTCTAACCTGTTGCCTAGATTTATGCAGCGGACTGCCTTTCTCCCAAAGTGATAAACCGGTATGTATCATGGACCGGTTTTCCCGGTAATCCGTATTTGCCAGGTTGGTTTCACTGGCCTGAGACCGTCTGTCTTTCCCCTTTCC
oligo_3I2U0vLJ5EwySIL9hTPn/w	CGATAGTCTGG	6	2.66003	GTTCTAGACGGCTAGATGCGGTCTCACAATCCGGGAAACCGGACCAGGAAAAAACTTGCAGGCCATACGATAGTCTGGTATTATCCCTCCAGTGCAGAGAAAATCGGCCAGTTTTCTCTGCCTGCAGTCCGCATGCCGTGGGACCCCTTGGGTTCTAACCTGTTGCCTAGATTTATGCAGCGGACTGCCTTTCTCCCAAAGTGATAAACCGGCGATAGTCATGGACCGGTTTTCCCGGTAATCCGTATTTGCCAGGTTGGTTTCACTGGCCTGAGACCGTCTGTCTTTCCCCTTTCC
oligo_ehT1gL10xtxXy2pAou3+yQ	AGATAGGCTAG	6	2.65937	GTTCTAGACGGCTAGATGCGGTCTCACAATCCGGGAAACCGGACCAGGAAAAAACTTGCAGGCCATAAGATAGGCTAGTATTATCCCTCCAGTGCAGAGAAAATCGGCCAGTTTTCTCTGCCTGCAGTCCGCATGCCGTGGGACCCCTTGGGTTCTAACCTGTTGCCTAGATTTATGCAGCGGACTGCCTTTCTCCCAAAGTGATAAACCGGAGATAGGCATGGACCGGTTTTCCCGGTAATCCGTATTTGCTAGGTTGGTTTCACTGGCCTGAGACCGTCTGTCTTTCCCCTTTCC
oligo_kpRCN/7SF1bQ2QN/Ad9bKg	CTAGTATCTGT	4	2.65937	GTTCTAGACGGCTAGATGCGGTCTCACAATCCGGGAAACCGGACCAGGAAAAAACTTGCAGGCCATACTAGTATCTGTTATTATCCCTCCAGTGCAGAGAAAATCGGCCAGTTTTCTCTGCCTGCAGTCCGCATGCCGTGGGACCCCTTGGGTTCTAACCTGTTGCCTAGATTTATGCAGCGGACTGCCTTTCTCCCAAAGTGATAAACCGGCTAGTATCATGGACCGGTTTTCCCGGTAATCCGTATTTGACAGGTTGGTTTCACTGGCCTGAGACCGTCTGTCTTTCCCCTTTCC
oligo_YpSD6YUs/ty8wgAqQf3HXA	CAAGTATCTGA	4	2.65894	GTTCTAGACGGCTAGATGCGGTCTCACAATCCGGGAAACCGGACCAGGAAAAAACTTGCAGGCCATACAAGTATCTGATATTATCCCTCCAGTGCAGAGAAAATCGGCCAGTTTTCTCTGCCTGCAGTCCGCATGCCGTGGGACCCCTTGGGTTCTAACCTGTTGCCTAGATTTATGCAGCGGACTGCCTTTCTCCCAAAGTGATAAACCGGCAAGTATCATGGACCGGTTTTCCCGGTAATCCGTATTTGTCAGGTTGGTTTCACTGGCCTGAGACCGTCTGTCTTTCCCCTTTCC
oligo_A7W5SKRVOvuKe6njWF2yFg	AAAGAATCTTG	2	2.6588	GTTCTAGACGGCTAGATGCGGTCTCACAATCCGGGAAACCGGACCAGGAAAAAACTTGCAGGCCATAAAAGAATCTTGTATTATCCCTCCAGTGCAGAGAAAATCGGCCAGTTTTCTCTGCCTGCAGTCCGCATGCCGTGGGACCCCTTGGGTTCTAACCTGTTGCCTAGATTTATGCAGCGGACTGCCTTTCTCCCAAAGTGATAAACCGGAAAGAATCATGGACCGGTTTTCCCGGTAATCCGTATTTGCAAGGTTGGTTTCACTGGCCTGAGACCGTCTGTCTTTCCCCTTTCC
oligo_TGLyBdfopD5Gxy6l+lBV5Q	CTGGAGACTTG	6	2.65766	GTTCTAGACGGCTAGATGCGGTCTCACAATCCGGGAAACCGGACCAGGAAAAAACTTGCAGGCCATACTGGAGACTTGTATTATCCCTCCAGTGCAGAGAAAATCGGCCAGTTTTCTCTGCCTGCAGTCCGCATGCCGTGGGACCCCTTGGGTTCTAACCTGTTGCCTAGATTTATGCAGCGGACTGCCTTTCTCCCAAAGTGATAAACCGGCTGGAGACATGGACCGGTTTTCCCGGTAATCCGTATTTGCAAGGTTGGTTTCACTGGCCTGAGACCGTCTGTCTTTCCCCTTTCC
oligo_yonTD1pi0CT+sYqUcu3u+Q	CGGACATCTGG	6	2.65713	GTTCTAGACGGCTAGATGCGGTCTCACAATCCGGGAAACCGGACCAGGAAAAAACTTGCAGGCCATACGGACATCTGGTATTATCCCTCCAGTGCAGAGAAAATCGGCCAGTTTTCTCTGCCTGCAGTCCGCATGCCGTGGGACCCCTTGGGTTCTAACCTGTTGCCTAGATTTATGCAGCGGACTGCCTTTCTCCCAAAGTGATAAACCGGCGGACATCATGGACCGGTTTTCCCGGTAATCCGTATTTGCCAGGTTGGTTTCACTGGCCTGAGACCGTCTGTCTTTCCCCTTTCC
oligo_1d5S6atfHdniwGGYToYLOw	GGAGTATCTGT	4	2.65667	GTTCTAGACGGCTAGATGCGGTCTCACAATCCGGGAAACCGGACCAGGAAAAAACTTGCAGGCCATAGGAGTATCTGTTATTATCCCTCCAGTGCAGAGAAAATCGGCCAGTTTTCTCTGCCTGCAGTCCGCATGCCGTGGGACCCCTTGGGTTCTAACCTGTTGCCTAGATTTATGCAGCGGACTGCCTTTCTCCCAAAGTGATAAACCGGGGAGTATCATGGACCGGTTTTCCCGGTAATCCGTATTTGACAGGTTGGTTTCACTGGCCTGAGACCGTCTGTCTTTCCCCTTTCC
oligo_EhjEsUdmbJg0EC9qhY8Phg	GTATTATCTGT	5	2.65653	GTTCTAGACGGCTAGATGCGGTCTCACAATCCGGGAAACCGGACCAGGAAAAAACTTGCAGGCCATAGTATTATCTGTTATTATCCCTCCAGTGCAGAGAAAATCGGCCAGTTTTCTCTGCCTGCAGTCCGCATGCCGTGGGACCCCTTGGGTTCTAACCTGTTGCCTAGATTTATGCAGCGGACTGCCTTTCTCCCAAAGTGATAAACCGGGTATTATCATGGACCGGTTTTCCCGGTAATCCGTATTTGACAGGTTGGTTTCACTGGCCTGAGACCGTCTGTCTTTCCCCTTTCC
oligo_+/JC11J4q7oB/zTdPwkhsw	ATACCCACTGT	7	2.65483	GTTCTAGACGGCTAGATGCGGTCTCACAATCCGGGAAACCGGACCAGGAAAAAACTTGCAGGCCATAATACCCACTGTTATTATCCCTCCAGTGCAGAGAAAATCGGCCAGTTTTCTCTGCCTGCAGTCCGCATGCCGTGGGACCCCTTGGGTTCTAACCTGTTGCCTAGATTTATGCAGCGGACTGCCTTTCTCCCAAAGTGATAAACCGGATACCCACATGGACCGGTTTTCCCGGTAATCCGTATTTGACAGGTTGGTTTCACTGGCCTGAGACCGTCTGTCTTTCCCCTTTCC
oligo_5m1iLbLb728GjM29X1Ox6w	CACTCCACTGG	8	2.65415	GTTCTAGACGGCTAGATGCGGTCTCACAATCCGGGAAACCGGACCAGGAAAAAACTTGCAGGCCATACACTCCACTGGTATTATCCCTCCAGTGCAGAGAAAATCGGCCAGTTTTCTCTGCCTGCAGTCCGCATGCCGTGGGACCCCTTGGGTTCTAACCTGTTGCCTAGATTTATGCAGCGGACTGCCTTTCTCCCAAAGTGATAAACCGGCACTCCACATGGACCGGTTTTCCCGGTAATCCGTATTTGCCAGGTTGGTTTCACTGGCCTGAGACCGTCTGTCTTTCCCCTTTCC
oligo_wwbZEOjC3N9ZesGg/AgIqA	AAGAGGACTTG	6	2.65367	GTTCTAGACGGCTAGATGCGGTCTCACAATCCGGGAAACCGGACCAGGAAAAAACTTGCAGGCCATAAAGAGGACTTGTATTATCCCTCCAGTGCAGAGAAAATCGGCCAGTTTTCTCTGCCTGCAGTCCGCATGCCGTGGGACCCCTTGGGTTCTAACCTGTTGCCTAGATTTATGCAGCGGACTGCCTTTCTCCCAAAGTGATAAACCGGAAGAGGACATGGACCGGTTTTCCCGGTAATCCGTATTTGCAAGGTTGGTTTCACTGGCCTGAGACCGTCTGTCTTTCCCCTTTCC
oligo_IORbB1KIbIVk5EErjr/FEg	AATGTGACTAG	5	2.65348	GTTCTAGACGGCTAGATGCGGTCTCACAATCCGGGAAACCGGACCAGGAAAAAACTTGCAGGCCATAAATGTGACTAGTATTATCCCTCCAGTGCAGAGAAAATCGGCCAGTTTTCTCTGCCTGCAGTCCGCATGCCGTGGGACCCCTTGGGTTCTAACCTGTTGCCTAGATTTATGCAGCGGACTGCCTTTCTCCCAAAGTGATAAACCGGAATGTGACATGGACCGGTTTTCCCGGTAATCCGTATTTGCTAGGTTGGTTTCACTGGCCTGAGACCGTCTGTCTTTCCCCTTTCC
oligo_h0ZLEjQ6oqeBa1diCPndFA	ATATATACTGT	7	2.65276	GTTCTAGACGGCTAGATGCGGTCTCACAATCCGGGAAACCGGACCAGGAAAAAACTTGCAGGCCATAATATATACTGTTATTATCCCTCCAGTGCAGAGAAAATCGGCCAGTTTTCTCTGCCTGCAGTCCGCATGCCGTGGGACCCCTTGGGTTCTAACCTGTTGCCTAGATTTATGCAGCGGACTGCCTTTCTCCCAAAGTGATAAACCGGATATATACATGGACCGGTTTTCCCGGTAATCCGTATTTGACAGGTTGGTTTCACTGGCCTGAGACCGTCTGTCTTTCCCCTTTCC
oligo_1jWRAOMgTDNnm1vIOJ1BOA	ACAATAACTTG	2	2.6523	GTTCTAGACGGCTAGATGCGGTCTCACAATCCGGGAAACCGGACCAGGAAAAAACTTGCAGGCCATAACAATAACTTGTATTATCCCTCCAGTGCAGAGAAAATCGGCCAGTTTTCTCTGCCTGCAGTCCGCATGCCGTGGGACCCCTTGGGTTCTAACCTGTTGCCTAGATTTATGCAGCGGACTGCCTTTCTCCCAAAGTGATAAACCGGACAATAACATGGACCGGTTTTCCCGGTAATCCGTATTTGCAAGGTTGGTTTCACTGGCCTGAGACCGTCTGTCTTTCCCCTTTCC
oligo_A6L+mEfxaH5uj5rQVEKdSw	CGGCGCTCTAT	8	2.65201	GTTCTAGACGGCTAGATGCGGTCTCACAATCCGGGAAACCGGACCAGGAAAAAACTTGCAGGCCATACGGCGCTCTATTATTATCCCTCCAGTGCAGAGAAAATCGGCCAGTTTTCTCTGCCTGCAGTCCGCATGCCGTGGGACCCCTTGGGTTCTAACCTGTTGCCTAGATTTATGCAGCGGACTGCCTTTCTCCCAAAGTGATAAACCGGCGGCGCTCATGGACCGGTTTTCCCGGTAATCCGTATTTGATAGGTTGGTTTCACTGGCCTGAGACCGTCTGTCTTTCCCCTTTCC
oligo_to6EYqKud/5v4adajj0eIg	TTCTAAACTTG	6	2.65163	GTTCTAGACGGCTAGATGCGGTCTCACAATCCGGGAAACCGGACCAGGAAAAAACTTGCAGGCCATATTCTAAACTTGTATTATCCCTCCAGTGCAGAGAAAATCGGCCAGTTTTCTCTGCCTGCAGTCCGCATGCCGTGGGACCCCTTGGGTTCTAACCTGTTGCCTAGATTTATGCAGCGGACTGCCTTTCTCCCAAAGTGATAAACCGGTTCTAAACATGGACCGGTTTTCCCGGTAATCCGTATTTGCAAGGTTGGTTTCACTGGCCTGAGACCGTCTGTCTTTCCCCTTTCC
oligo_Keqxpzovac6IKnzZt09uTw	GATGGCTCTGG	6	2.65156	GTTCTAGACGGCTAGATGCGGTCTCACAATCCGGGAAACCGGACCAGGAAAAAACTTGCAGGCCATAGATGGCTCTGGTATTATCCCTCCAGTGCAGAGAAAATCGGCCAGTTTTCTCTGCCTGCAGTCCGCATGCCGTGGGACCCCTTGGGTTCTAACCTGTTGCCTAGATTTATGCAGCGGACTGCCTTTCTCCCAAAGTGATAAACCGGGATGGCTCATGGACCGGTTTTCCCGGTAATCCGTATTTGCCAGGTTGGTTTCACTGGCCTGAGACCGTCTGTCTTTCCCCTTTCC
oligo_UZmYMMYwJNT1LlXS3afxuA	AGGTAGGCTGC	8	2.65152	GTTCTAGACGGCTAGATGCGGTCTCACAATCCGGGAAACCGGACCAGGAAAAAACTTGCAGGCCATAAGGTAGGCTGCTATTATCCCTCCAGTGCAGAGAAAATCGGCCAGTTTTCTCTGCCTGCAGTCCGCATGCCGTGGGACCCCTTGGGTTCTAACCTGTTGCCTAGATTTATGCAGCGGACTGCCTTTCTCCCAAAGTGATAAACCGGAGGTAGGCATGGACCGGTTTTCCCGGTAATCCGTATTTGGCAGGTTGGTTTCACTGGCCTGAGACCGTCTGTCTTTCCCCTTTCC
oligo_pApcfkowQskARbRaE76gLA	AAAAGATCTGC	5	2.65036	GTTCTAGACGGCTAGATGCGGTCTCACAATCCGGGAAACCGGACCAGGAAAAAACTTGCAGGCCATAAAAAGATCTGCTATTATCCCTCCAGTGCAGAGAAAATCGGCCAGTTTTCTCTGCCTGCAGTCCGCATGCCGTGGGACCCCTTGGGTTCTAACCTGTTGCCTAGATTTATGCAGCGGACTGCCTTTCTCCCAAAGTGATAAACCGGAAAAGATCATGGACCGGTTTTCCCGGTAATCCGTATTTGGCAGGTTGGTTTCACTGGCCTGAGACCGTCTGTCTTTCCCCTTTCC
oligo_NEDbcz7OonNNXpFRIkqniw	AGAAAGTCTTG	4	2.64967	GTTCTAGACGGCTAGATGCGGTCTCACAATCCGGGAAACCGGACCAGGAAAAAACTTGCAGGCCATAAGAAAGTCTTGTATTATCCCTCCAGTGCAGAGAAAATCGGCCAGTTTTCTCTGCCTGCAGTCCGCATGCCGTGGGACCCCTTGGGTTCTAACCTGTTGCCTAGATTTATGCAGCGGACTGCCTTTCTCCCAAAGTGATAAACCGGAGAAAGTCATGGACCGGTTTTCCCGGTAATCCGTATTTGCAAGGTTGGTTTCACTGGCCTGAGACCGTCTGTCTTTCCCCTTTCC
oligo_uteD9c/k3jvJoZiCNRDStg	CGGTTATCTAG	5	2.648	GTTCTAGACGGCTAGATGCGGTCTCACAATCCGGGAAACCGGACCAGGAAAAAACTTGCAGGCCATACGGTTATCTAGTATTATCCCTCCAGTGCAGAGAAAATCGGCCAGTTTTCTCTGCCTGCAGTCCGCATGCCGTGGGACCCCTTGGGTTCTAACCTGTTGCCTAGATTTATGCAGCGGACTGCCTTTCTCCCAAAGTGATAAACCGGCGGTTATCATGGACCGGTTTTCCCGGTAATCCGTATTTGCTAGGTTGGTTTCACTGGCCTGAGACCGTCTGTCTTTCCCCTTTCC
oligo_48T71KKzdm1+BZtnNRteXw	CTGTGATCTTT	6	2.64761	GTTCTAGACGGCTAGATGCGGTCTCACAATCCGGGAAACCGGACCAGGAAAAAACTTGCAGGCCATACTGTGATCTTTTATTATCCCTCCAGTGCAGAGAAAATCGGCCAGTTTTCTCTGCCTGCAGTCCGCATGCCGTGGGACCCCTTGGGTTCTAACCTGTTGCCTAGATTTATGCAGCGGACTGCCTTTCTCCCAAAGTGATAAACCGGCTGTGATCATGGACCGGTTTTCCCGGTAATCCGTATTTGAAAGGTTGGTTTCACTGGCCTGAGACCGTCTGTCTTTCCCCTTTCC
oligo_HyPbNQzaEW1sC7WV93cSSw	TAGTAATCTCG	6	2.64687	GTTCTAGACGGCTAGATGCGGTCTCACAATCCGGGAAACCGGACCAGGAAAAAACTTGCAGGCCATATAGTAATCTCGTATTATCCCTCCAGTGCAGAGAAAATCGGCCAGTTTTCTCTGCCTGCAGTCCGCATGCCGTGGGACCCCTTGGGTTCTAACCTGTTGCCTAGATTTATGCAGCGGACTGCCTTTCTCCCAAAGTGATAAACCGGTAGTAATCATGGACCGGTTTTCCCGGTAATCCGTATTTGCGAGGTTGGTTTCACTGGCCTGAGACCGTCTGTCTTTCCCCTTTCC
oligo_/4C+92LVzbtKi11Dmfv66Q	GACTCATCTGG	6	2.64686	GTTCTAGACGGCTAGATGCGGTCTCACAATCCGGGAAACCGGACCAGGAAAAAACTTGCAGGCCATAGACTCATCTGGTATTATCCCTCCAGTGCAGAGAAAATCGGCCAGTTTTCTCTGCCTGCAGTCCGCATGCCGTGGGACCCCTTGGGTTCTAACCTGTTGCCTAGATTTATGCAGCGGACTGCCTTTCTCCCAAAGTGATAAACCGGGACTCATCATGGACCGGTTTTCCCGGTAATCCGTATTTGCCAGGTTGGTTTCACTGGCCTGAGACCGTCTGTCTTTCCCCTTTCC
oligo_kaskiZqJ3I2dtm5t/7BUSw	ACGGAGACTTG	4	2.64455	GTTCTAGACGGCTAGATGCGGTCTCACAATCCGGGAAACCGGACCAGGAAAAAACTTGCAGGCCATAACGGAGACTTGTATTATCCCTCCAGTGCAGAGAAAATCGGCCAGTTTTCTCTGCCTGCAGTCCGCATGCCGTGGGACCCCTTGGGTTCTAACCTGTTGCCTAGATTTATGCAGCGGACTGCCTTTCTCCCAAAGTGATAAACCGGACGGAGACATGGACCGGTTTTCCCGGTAATCCGTATTTGCAAGGTTGGTTTCACTGGCCTGAGACCGTCTGTCTTTCCCCTTTCC
oligo_Oz+kKH3Mou7GjqTTowzQzQ	ACAGTTTCTCG	2	2.64369	GTTCTAGACGGCTAGATGCGGTCTCACAATCCGGGAAACCGGACCAGGAAAAAACTTGCAGGCCATAACAGTTTCTCGTATTATCCCTCCAGTGCAGAGAAAATCGGCCAGTTTTCTCTGCCTGCAGTCCGCATGCCGTGGGACCCCTTGGGTTCTAACCTGTTGCCTAGATTTATGCAGCGGACTGCCTTTCTCCCAAAGTGATAAACCGGACAGTTTCATGGACCGGTTTTCCCGGTAATCCGTATTTGCGAGGTTGGTTTCACTGGCCTGAGACCGTCTGTCTTTCCCCTTTCC
oligo_TE8qK0nNCBs0mJpOCF/rKQ	ATGAAGACTTG	6	2.64291	GTTCTAGACGGCTAGATGCGGTCTCACAATCCGGGAAACCGGACCAGGAAAAAACTTGCAGGCCATAATGAAGACTTGTATTATCCCTCCAGTGCAGAGAAAATCGGCCAGTTTTCTCTGCCTGCAGTCCGCATGCCGTGGGACCCCTTGGGTTCTAACCTGTTGCCTAGATTTATGCAGCGGACTGCCTTTCTCCCAAAGTGATAAACCGGATGAAGACATGGACCGGTTTTCCCGGTAATCCGTATTTGCAAGGTTGGTTTCACTGGCCTGAGACCGTCTGTCTTTCCCCTTTCC
oligo_IurHJSwuzA4AL8MKZXcdTQ	GTACCCACTGA	8	2.64172	GTTCTAGACGGCTAGATGCGGTCTCACAATCCGGGAAACCGGACCAGGAAAAAACTTGCAGGCCATAGTACCCACTGATATTATCCCTCCAGTGCAGAGAAAATCGGCCAGTTTTCTCTGCCTGCAGTCCGCATGCCGTGGGACCCCTTGGGTTCTAACCTGTTGCCTAGATTTATGCAGCGGACTGCCTTTCTCCCAAAGTGATAAACCGGGTACCCACATGGACCGGTTTTCCCGGTAATCCGTATTTGTCAGGTTGGTTTCACTGGCCTGAGACCGTCTGTCTTTCCCCTTTCC
oligo_UmjS8uie7fpPXRYBn3u48Q	AGAAGGGCTAG	6	2.64115	GTTCTAGACGGCTAGATGCGGTCTCACAATCCGGGAAACCGGACCAGGAAAAAACTTGCAGGCCATAAGAAGGGCTAGTATTATCCCTCCAGTGCAGAGAAAATCGGCCAGTTTTCTCTGCCTGCAGTCCGCATGCCGTGGGACCCCTTGGGTTCTAACCTGTTGCCTAGATTTATGCAGCGGACTGCCTTTCTCCCAAAGTGATAAACCGGAGAAGGGCATGGACCGGTTTTCCCGGTAATCCGTATTTGCTAGGTTGGTTTCACTGGCCTGAGACCGTCTGTCTTTCCCCTTTCC
oligo_C/kQa5ymkiLUGUYkjYNKlg	CGTCTATCTGG	5	2.64018	GTTCTAGACGGCTAGATGCGGTCTCACAATCCGGGAAACCGGACCAGGAAAAAACTTGCAGGCCATACGTCTATCTGGTATTATCCCTCCAGTGCAGAGAAAATCGGCCAGTTTTCTCTGCCTGCAGTCCGCATGCCGTGGGACCCCTTGGGTTCTAACCTGTTGCCTAGATTTATGCAGCGGACTGCCTTTCTCCCAAAGTGATAAACCGGCGTCTATCATGGACCGGTTTTCCCGGTAATCCGTATTTGCCAGGTTGGTTTCACTGGCCTGAGACCGTCTGTCTTTCCCCTTTCC
oligo_FThr0PACDBjVuJvcCaq20w	CGATCCTCTCG	6	2.63826	GTTCTAGACGGCTAGATGCGGTCTCACAATCCGGGAAACCGGACCAGGAAAAAACTTGCAGGCCATACGATCCTCTCGTATTATCCCTCCAGTGCAGAGAAAATCGGCCAGTTTTCTCTGCCTGCAGTCCGCATGCCGTGGGACCCCTTGGGTTCTAACCTGTTGCCTAGATTTATGCAGCGGACTGCCTTTCTCCCAAAGTGATAAACCGGCGATCCTCATGGACCGGTTTTCCCGGTAATCCGTATTTGCGAGGTTGGTTTCACTGGCCTGAGACCGTCTGTCTTTCCCCTTTCC
oligo_0zvfgR0e6EgGmtoZhrdtkg	CTACTAGCTGT	6	2.63821	GTTCTAGACGGCTAGATGCGGTCTCACAATCCGGGAAACCGGACCAGGAAAAAACTTGCAGGCCATACTACTAGCTGTTATTATCCCTCCAGTGCAGAGAAAATCGGCCAGTTTTCTCTGCCTGCAGTCCGCATGCCGTGGGACCCCTTGGGTTCTAACCTGTTGCCTAGATTTATGCAGCGGACTGCCTTTCTCCCAAAGTGATAAACCGGCTACTAGCATGGACCGGTTTTCCCGGTAATCCGTATTTGACAGGTTGGTTTCACTGGCCTGAGACCGTCTGTCTTTCCCCTTTCC
oligo_WEeYwlqroRmecacz7hDlcA	CGTCTCTCTTA	6	2.63762	GTTCTAGACGGCTAGATGCGGTCTCACAATCCGGGAAACCGGACCAGGAAAAAACTTGCAGGCCATACGTCTCTCTTATATTATCCCTCCAGTGCAGAGAAAATCGGCCAGTTTTCTCTGCCTGCAGTCCGCATGCCGTGGGACCCCTTGGGTTCTAACCTGTTGCCTAGATTTATGCAGCGGACTGCCTTTCTCCCAAAGTGATAAACCGGCGTCTCTCATGGACCGGTTTTCCCGGTAATCCGTATTTGTAAGGTTGGTTTCACTGGCCTGAGACCGTCTGTCTTTCCCCTTTCC
oligo_lhMfZTbnxvW7rWl1Fy8/Tg	AGGAAGACTGT	8	2.63735	GTTCTAGACGGCTAGATGCGGTCTCACAATCCGGGAAACCGGACCAGGAAAAAACTTGCAGGCCATAAGGAAGACTGTTATTATCCCTCCAGTGCAGAGAAAATCGGCCAGTTTTCTCTGCCTGCAGTCCGCATGCCGTGGGACCCCTTGGGTTCTAACCTGTTGCCTAGATTTATGCAGCGGACTGCCTTTCTCCCAAAGTGATAAACCGGAGGAAGACATGGACCGGTTTTCCCGGTAATCCGTATTTGACAGGTTGGTTTCACTGGCCTGAGACCGTCTGTCTTTCCCCTTTCC
oligo_Be7FdN0QTVYgGin2uvzOaw	CAGTCCGCTAG	8	2.63668	GTTCTAGACGGCTAGATGCGGTCTCACAATCCGGGAAACCGGACCAGGAAAAAACTTGCAGGCCATACAGTCCGCTAGTATTATCCCTCCAGTGCAGAGAAAATCGGCCAGTTTTCTCTGCCTGCAGTCCGCATGCCGTGGGACCCCTTGGGTTCTAACCTGTTGCCTAGATTTATGCAGCGGACTGCCTTTCTCCCAAAGTGATAAACCGGCAGTCCGCATGGACCGGTTTTCCCGGTAATCCGTATTTGCTAGGTTGGTTTCACTGGCCTGAGACCGTCTGTCTTTCCCCTTTCC
oligo_7ONCILkHHKUoQWfQHzHyiQ	ACAATATCTAG	2	2.63622	GTTCTAGACGGCTAGATGCGGTCTCACAATCCGGGAAACCGGACCAGGAAAAAACTTGCAGGCCATAACAATATCTAGTATTATCCCTCCAGTGCAGAGAAAATCGGCCAGTTTTCTCTGCCTGCAGTCCGCATGCCGTGGGACCCCTTGGGTTCTAACCTGTTGCCTAGATTTATGCAGCGGACTGCCTTTCTCCCAAAGTGATAAACCGGACAATATCATGGACCGGTTTTCCCGGTAATCCGTATTTGCTAGGTTGGTTTCACTGGCCTGAGACCGTCTGTCTTTCCCCTTTCC
oligo_zo+hIe3uE9J7PjP/WIypXQ	TAAGACTCTGA	6	2.63579	GTTCTAGACGGCTAGATGCGGTCTCACAATCCGGGAAACCGGACCAGGAAAAAACTTGCAGGCCATATAAGACTCTGATATTATCCCTCCAGTGCAGAGAAAATCGGCCAGTTTTCTCTGCCTGCAGTCCGCATGCCGTGGGACCCCTTGGGTTCTAACCTGTTGCCTAGATTTATGCAGCGGACTGCCTTTCTCCCAAAGTGATAAACCGGTAAGACTCATGGACCGGTTTTCCCGGTAATCCGTATTTGTCAGGTTGGTTTCACTGGCCTGAGACCGTCTGTCTTTCCCCTTTCC
oligo_7oAvzta6dVZ1eDNUHeWuqw	AGAAAGTCTAG	5	2.63299	GTTCTAGACGGCTAGATGCGGTCTCACAATCCGGGAAACCGGACCAGGAAAAAACTTGCAGGCCATAAGAAAGTCTAGTATTATCCCTCCAGTGCAGAGAAAATCGGCCAGTTTTCTCTGCCTGCAGTCCGCATGCCGTGGGACCCCTTGGGTTCTAACCTGTTGCCTAGATTTATGCAGCGGACTGCCTTTCTCCCAAAGTGATAAACCGGAGAAAGTCATGGACCGGTTTTCCCGGTAATCCGTATTTGCTAGGTTGGTTTCACTGGCCTGAGACCGTCTGTCTTTCCCCTTTCC
oligo_LVgW3804tJ83+x/F/cCCNg	TTAAGAGCTTG	5	2.63249	GTTCTAGACGGCTAGATGCGGTCTCACAATCCGGGAAACCGGACCAGGAAAAAACTTGCAGGCCATATTAAGAGCTTGTATTATCCCTCCAGTGCAGAGAAAATCGGCCAGTTTTCTCTGCCTGCAGTCCGCATGCCGTGGGACCCCTTGGGTTCTAACCTGTTGCCTAGATTTATGCAGCGGACTGCCTTTCTCCCAAAGTGATAAACCGGTTAAGAGCATGGACCGGTTTTCCCGGTAATCCGTATTTGCAAGGTTGGTTTCACTGGCCTGAGACCGTCTGTCTTTCCCCTTTCC
oligo_RHqPEoh2imDUhoF+LSZ6wQ	AAAGCCTCTTT	4	2.63154	GTTCTAGACGGCTAGATGCGGTCTCACAATCCGGGAAACCGGACCAGGAAAAAACTTGCAGGCCATAAAAGCCTCTTTTATTATCCCTCCAGTGCAGAGAAAATCGGCCAGTTTTCTCTGCCTGCAGTCCGCATGCCGTGGGACCCCTTGGGTTCTAACCTGTTGCCTAGATTTATGCAGCGGACTGCCTTTCTCCCAAAGTGATAAACCGGAAAGCCTCATGGACCGGTTTTCCCGGTAATCCGTATTTGAAAGGTTGGTTTCACTGGCCTGAGACCGTCTGTCTTTCCCCTTTCC
oligo_cUZHSgTq4cXOlb2J6xl+xg	CTCGGAGCTGT	7	2.63153	GTTCTAGACGGCTAGATGCGGTCTCACAATCCGGGAAACCGGACCAGGAAAAAACTTGCAGGCCATACTCGGAGCTGTTATTATCCCTCCAGTGCAGAGAAAATCGGCCAGTTTTCTCTGCCTGCAGTCCGCATGCCGTGGGACCCCTTGGGTTCTAACCTGTTGCCTAGATTTATGCAGCGGACTGCCTTTCTCCCAAAGTGATAAACCGGCTCGGAGCATGGACCGGTTTTCCCGGTAATCCGTATTTGACAGGTTGGTTTCACTGGCCTGAGACCGTCTGTCTTTCCCCTTTCC
oligo_U+D6uIeJ4fWhhFSmb6A5ew	AGGGTGACTTG	4	2.63115	GTTCTAGACGGCTAGATGCGGTCTCACAATCCGGGAAACCGGACCAGGAAAAAACTTGCAGGCCATAAGGGTGACTTGTATTATCCCTCCAGTGCAGAGAAAATCGGCCAGTTTTCTCTGCCTGCAGTCCGCATGCCGTGGGACCCCTTGGGTTCTAACCTGTTGCCTAGATTTATGCAGCGGACTGCCTTTCTCCCAAAGTGATAAACCGGAGGGTGACATGGACCGGTTTTCCCGGTAATCCGTATTTGCAAGGTTGGTTTCACTGGCCTGAGACCGTCTGTCTTTCCCCTTTCC
oligo_02fO8PJJm1/1ljTMCOMpRA	AGGCAGGCTTG	6	2.63107	GTTCTAGACGGCTAGATGCGGTCTCACAATCCGGGAAACCGGACCAGGAAAAAACTTGCAGGCCATAAGGCAGGCTTGTATTATCCCTCCAGTGCAGAGAAAATCGGCCAGTTTTCTCTGCCTGCAGTCCGCATGCCGTGGGACCCCTTGGGTTCTAACCTGTTGCCTAGATTTATGCAGCGGACTGCCTTTCTCCCAAAGTGATAAACCGGAGGCAGGCATGGACCGGTTTTCCCGGTAATCCGTATTTGCAAGGTTGGTTTCACTGGCCTGAGACCGTCTGTCTTTCCCCTTTCC
oligo_WH1jWt9mSlOngunpvPxUWQ	TAATACTCTTG	5	2.63061	GTTCTAGACGGCTAGATGCGGTCTCACAATCCGGGAAACCGGACCAGGAAAAAACTTGCAGGCCATATAATACTCTTGTATTATCCCTCCAGTGCAGAGAAAATCGGCCAGTTTTCTCTGCCTGCAGTCCGCATGCCGTGGGACCCCTTGGGTTCTAACCTGTTGCCTAGATTTATGCAGCGGACTGCCTTTCTCCCAAAGTGATAAACCGGTAATACTCATGGACCGGTTTTCCCGGTAATCCGTATTTGCAAGGTTGGTTTCACTGGCCTGAGACCGTCTGTCTTTCCCCTTTCC
oligo_AMSDv7km4ShZn/W0ASOlDw	TACTCCTCTGG	7	2.6304	GTTCTAGACGGCTAGATGCGGTCTCACAATCCGGGAAACCGGACCAGGAAAAAACTTGCAGGCCATATACTCCTCTGGTATTATCCCTCCAGTGCAGAGAAAATCGGCCAGTTTTCTCTGCCTGCAGTCCGCATGCCGTGGGACCCCTTGGGTTCTAACCTGTTGCCTAGATTTATGCAGCGGACTGCCTTTCTCCCAAAGTGATAAACCGGTACTCCTCATGGACCGGTTTTCCCGGTAATCCGTATTTGCCAGGTTGGTTTCACTGGCCTGAGACCGTCTGTCTTTCCCCTTTCC
oligo_7rNyw1TRVgGuHBRY2q8ycQ	GAGGGTTCTCG	6	2.63016	GTTCTAGACGGCTAGATGCGGTCTCACAATCCGGGAAACCGGACCAGGAAAAAACTTGCAGGCCATAGAGGGTTCTCGTATTATCCCTCCAGTGCAGAGAAAATCGGCCAGTTTTCTCTGCCTGCAGTCCGCATGCCGTGGGACCCCTTGGGTTCTAACCTGTTGCCTAGATTTATGCAGCGGACTGCCTTTCTCCCAAAGTGATAAACCGGGAGGGTTCATGGACCGGTTTTCCCGGTAATCCGTATTTGCGAGGTTGGTTTCACTGGCCTGAGACCGTCTGTCTTTCCCCTTTCC
oligo_PImZBwuYoKq9TZlDxn43SQ	AGAAAGACTCG	6	2.62989	GTTCTAGACGGCTAGATGCGGTCTCACAATCCGGGAAACCGGACCAGGAAAAAACTTGCAGGCCATAAGAAAGACTCGTATTATCCCTCCAGTGCAGAGAAAATCGGCCAGTTTTCTCTGCCTGCAGTCCGCATGCCGTGGGACCCCTTGGGTTCTAACCTGTTGCCTAGATTTATGCAGCGGACTGCCTTTCTCCCAAAGTGATAAACCGGAGAAAGACATGGACCGGTTTTCCCGGTAATCCGTATTTGCGAGGTTGGTTTCACTGGCCTGAGACCGTCTGTCTTTCCCCTTTCC
oligo_ov6p/9Wn5uIupE+lT6YQaQ	AGAATGACTTG	4	2.62987	GTTCTAGACGGCTAGATGCGGTCTCACAATCCGGGAAACCGGACCAGGAAAAAACTTGCAGGCCATAAGAATGACTTGTATTATCCCTCCAGTGCAGAGAAAATCGGCCAGTTTTCTCTGCCTGCAGTCCGCATGCCGTGGGACCCCTTGGGTTCTAACCTGTTGCCTAGATTTATGCAGCGGACTGCCTTTCTCCCAAAGTGATAAACCGGAGAATGACATGGACCGGTTTTCCCGGTAATCCGTATTTGCAAGGTTGGTTTCACTGGCCTGAGACCGTCTGTCTTTCCCCTTTCC
oligo_2+knPR8WlbZUlaP/1aVLcw	GTAGGGACTGT	7	2.62936	GTTCTAGACGGCTAGATGCGGTCTCACAATCCGGGAAACCGGACCAGGAAAAAACTTGCAGGCCATAGTAGGGACTGTTATTATCCCTCCAGTGCAGAGAAAATCGGCCAGTTTTCTCTGCCTGCAGTCCGCATGCCGTGGGACCCCTTGGGTTCTAACCTGTTGCCTAGATTTATGCAGCGGACTGCCTTTCTCCCAAAGTGATAAACCGGGTAGGGACATGGACCGGTTTTCCCGGTAATCCGTATTTGACAGGTTGGTTTCACTGGCCTGAGACCGTCTGTCTTTCCCCTTTCC
oligo_CspH4COGio7ZEjhWls2OlQ	AAGTAGGCTTG	6	2.62919	GTTCTAGACGGCTAGATGCGGTCTCACAATCCGGGAAACCGGACCAGGAAAAAACTTGCAGGCCATAAAGTAGGCTTGTATTATCCCTCCAGTGCAGAGAAAATCGGCCAGTTTTCTCTGCCTGCAGTCCGCATGCCGTGGGACCCCTTGGGTTCTAACCTGTTGCCTAGATTTATGCAGCGGACTGCCTTTCTCCCAAAGTGATAAACCGGAAGTAGGCATGGACCGGTTTTCCCGGTAATCCGTATTTGCAAGGTTGGTTTCACTGGCCTGAGACCGTCTGTCTTTCCCCTTTCC
oligo_zGfwhk/63fWLfKueRSaj2A	GCGAAAACTCG	6	2.62895	GTTCTAGACGGCTAGATGCGGTCTCACAATCCGGGAAACCGGACCAGGAAAAAACTTGCAGGCCATAGCGAAAACTCGTATTATCCCTCCAGTGCAGAGAAAATCGGCCAGTTTTCTCTGCCTGCAGTCCGCATGCCGTGGGACCCCTTGGGTTCTAACCTGTTGCCTAGATTTATGCAGCGGACTGCCTTTCTCCCAAAGTGATAAACCGGGCGAAAACATGGACCGGTTTTCCCGGTAATCCGTATTTGCGAGGTTGGTTTCACTGGCCTGAGACCGTCTGTCTTTCCCCTTTCC
oligo_ARypL0Px+JB1RpmO8HzX1Q	TAGCCGACTGT	9	2.62888	GTTCTAGACGGCTAGATGCGGTCTCACAATCCGGGAAACCGGACCAGGAAAAAACTTGCAGGCCATATAGCCGACTGTTATTATCCCTCCAGTGCAGAGAAAATCGGCCAGTTTTCTCTGCCTGCAGTCCGCATGCCGTGGGACCCCTTGGGTTCTAACCTGTTGCCTAGATTTATGCAGCGGACTGCCTTTCTCCCAAAGTGATAAACCGGTAGCCGACATGGACCGGTTTTCCCGGTAATCCGTATTTGACAGGTTGGTTTCACTGGCCTGAGACCGTCTGTCTTTCCCCTTTCC
oligo_U/1bRZCm0UWCBUN8jg7ytA	CGATAAACTCG	6	2.62882	GTTCTAGACGGCTAGATGCGGTCTCACAATCCGGGAAACCGGACCAGGAAAAAACTTGCAGGCCATACGATAAACTCGTATTATCCCTCCAGTGCAGAGAAAATCGGCCAGTTTTCTCTGCCTGCAGTCCGCATGCCGTGGGACCCCTTGGGTTCTAACCTGTTGCCTAGATTTATGCAGCGGACTGCCTTTCTCCCAAAGTGATAAACCGGCGATAAACATGGACCGGTTTTCCCGGTAATCCGTATTTGCGAGGTTGGTTTCACTGGCCTGAGACCGTCTGTCTTTCCCCTTTCC
oligo_FGDPzfiLlRUBrkil05xVew	CGATCGACTAG	7	2.62867	GTTCTAGACGGCTAGATGCGGTCTCACAATCCGGGAAACCGGACCAGGAAAAAACTTGCAGGCCATACGATCGACTAGTATTATCCCTCCAGTGCAGAGAAAATCGGCCAGTTTTCTCTGCCTGCAGTCCGCATGCCGTGGGACCCCTTGGGTTCTAACCTGTTGCCTAGATTTATGCAGCGGACTGCCTTTCTCCCAAAGTGATAAACCGGCGATCGACATGGACCGGTTTTCCCGGTAATCCGTATTTGCTAGGTTGGTTTCACTGGCCTGAGACCGTCTGTCTTTCCCCTTTCC
oligo_79DIHdz6cDVbClCUkaUKpQ	CTCTCCTCTGG	7	2.62859	GTTCTAGACGGCTAGATGCGGTCTCACAATCCGGGAAACCGGACCAGGAAAAAACTTGCAGGCCATACTCTCCTCTGGTATTATCCCTCCAGTGCAGAGAAAATCGGCCAGTTTTCTCTGCCTGCAGTCCGCATGCCGTGGGACCCCTTGGGTTCTAACCTGTTGCCTAGATTTATGCAGCGGACTGCCTTTCTCCCAAAGTGATAAACCGGCTCTCCTCATGGACCGGTTTTCCCGGTAATCCGTATTTGCCAGGTTGGTTTCACTGGCCTGAGACCGTCTGTCTTTCCCCTTTCC
oligo_YoLhTj/eToO1Pbjc+/qLGA	CGGGGATCTAA	6	2.62858	GTTCTAGACGGCTAGATGCGGTCTCACAATCCGGGAAACCGGACCAGGAAAAAACTTGCAGGCCATACGGGGATCTAATATTATCCCTCCAGTGCAGAGAAAATCGGCCAGTTTTCTCTGCCTGCAGTCCGCATGCCGTGGGACCCCTTGGGTTCTAACCTGTTGCCTAGATTTATGCAGCGGACTGCCTTTCTCCCAAAGTGATAAACCGGCGGGGATCATGGACCGGTTTTCCCGGTAATCCGTATTTGTTAGGTTGGTTTCACTGGCCTGAGACCGTCTGTCTTTCCCCTTTCC
oligo_d2OP0VYIyBAXvU+mDCFv3g	AGACAATCTTA	4	2.62714	GTTCTAGACGGCTAGATGCGGTCTCACAATCCGGGAAACCGGACCAGGAAAAAACTTGCAGGCCATAAGACAATCTTATATTATCCCTCCAGTGCAGAGAAAATCGGCCAGTTTTCTCTGCCTGCAGTCCGCATGCCGTGGGACCCCTTGGGTTCTAACCTGTTGCCTAGATTTATGCAGCGGACTGCCTTTCTCCCAAAGTGATAAACCGGAGACAATCATGGACCGGTTTTCCCGGTAATCCGTATTTGTAAGGTTGGTTTCACTGGCCTGAGACCGTCTGTCTTTCCCCTTTCC
oligo_BVb+fGO3To/Uq9wTeeTHJQ	AGATTCTCTCA	5	2.626	GTTCTAGACGGCTAGATGCGGTCTCACAATCCGGGAAACCGGACCAGGAAAAAACTTGCAGGCCATAAGATTCTCTCATATTATCCCTCCAGTGCAGAGAAAATCGGCCAGTTTTCTCTGCCTGCAGTCCGCATGCCGTGGGACCCCTTGGGTTCTAACCTGTTGCCTAGATTTATGCAGCGGACTGCCTTTCTCCCAAAGTGATAAACCGGAGATTCTCATGGACCGGTTTTCCCGGTAATCCGTATTTGTGAGGTTGGTTTCACTGGCCTGAGACCGTCTGTCTTTCCCCTTTCC
oligo_0Lp9VzwzisvAaXRZMAn9+Q	AGCGTTTCTGT	5	2.62586	GTTCTAGACGGCTAGATGCGGTCTCACAATCCGGGAAACCGGACCAGGAAAAAACTTGCAGGCCATAAGCGTTTCTGTTATTATCCCTCCAGTGCAGAGAAAATCGGCCAGTTTTCTCTGCCTGCAGTCCGCATGCCGTGGGACCCCTTGGGTTCTAACCTGTTGCCTAGATTTATGCAGCGGACTGCCTTTCTCCCAAAGTGATAAACCGGAGCGTTTCATGGACCGGTTTTCCCGGTAATCCGTATTTGACAGGTTGGTTTCACTGGCCTGAGACCGTCTGTCTTTCCCCTTTCC
oligo_6OX/iA95h8Axfs2TkUFmiw	AGAGTGGCTAG	4	2.62499	GTTCTAGACGGCTAGATGCGGTCTCACAATCCGGGAAACCGGACCAGGAAAAAACTTGCAGGCCATAAGAGTGGCTAGTATTATCCCTCCAGTGCAGAGAAAATCGGCCAGTTTTCTCTGCCTGCAGTCCGCATGCCGTGGGACCCCTTGGGTTCTAACCTGTTGCCTAGATTTATGCAGCGGACTGCCTTTCTCCCAAAGTGATAAACCGGAGAGTGGCATGGACCGGTTTTCCCGGTAATCCGTATTTGCTAGGTTGGTTTCACTGGCCTGAGACCGTCTGTCTTTCCCCTTTCC
oligo_0vnNNAXAx8ofHY1BI7g0vA	ATAGTTTCTGT	4	2.6245	GTTCTAGACGGCTAGATGCGGTCTCACAATCCGGGAAACCGGACCAGGAAAAAACTTGCAGGCCATAATAGTTTCTGTTATTATCCCTCCAGTGCAGAGAAAATCGGCCAGTTTTCTCTGCCTGCAGTCCGCATGCCGTGGGACCCCTTGGGTTCTAACCTGTTGCCTAGATTTATGCAGCGGACTGCCTTTCTCCCAAAGTGATAAACCGGATAGTTTCATGGACCGGTTTTCCCGGTAATCCGTATTTGACAGGTTGGTTTCACTGGCCTGAGACCGTCTGTCTTTCCCCTTTCC
oligo_4moRSeTXSWCItkYos/2+/A	AAAGTTGCTAT	5	2.62448	GTTCTAGACGGCTAGATGCGGTCTCACAATCCGGGAAACCGGACCAGGAAAAAACTTGCAGGCCATAAAAGTTGCTATTATTATCCCTCCAGTGCAGAGAAAATCGGCCAGTTTTCTCTGCCTGCAGTCCGCATGCCGTGGGACCCCTTGGGTTCTAACCTGTTGCCTAGATTTATGCAGCGGACTGCCTTTCTCCCAAAGTGATAAACCGGAAAGTTGCATGGACCGGTTTTCCCGGTAATCCGTATTTGATAGGTTGGTTTCACTGGCCTGAGACCGTCTGTCTTTCCCCTTTCC
oligo_Jm8AmmLTnuUxEtsTv4Nd5Q	CAAAGGGCTGT	8	2.62408	GTTCTAGACGGCTAGATGCGGTCTCACAATCCGGGAAACCGGACCAGGAAAAAACTTGCAGGCCATACAAAGGGCTGTTATTATCCCTCCAGTGCAGAGAAAATCGGCCAGTTTTCTCTGCCTGCAGTCCGCATGCCGTGGGACCCCTTGGGTTCTAACCTGTTGCCTAGATTTATGCAGCGGACTGCCTTTCTCCCAAAGTGATAAACCGGCAAAGGGCATGGACCGGTTTTCCCGGTAATCCGTATTTGACAGGTTGGTTTCACTGGCCTGAGACCGTCTGTCTTTCCCCTTTCC
oligo_mjDXr9HoQTcosScibw3TAQ	TAGGTTGCTGC	7	2.62386	GTTCTAGACGGCTAGATGCGGTCTCACAATCCGGGAAACCGGACCAGGAAAAAACTTGCAGGCCATATAGGTTGCTGCTATTATCCCTCCAGTGCAGAGAAAATCGGCCAGTTTTCTCTGCCTGCAGTCCGCATGCCGTGGGACCCCTTGGGTTCTAACCTGTTGCCTAGATTTATGCAGCGGACTGCCTTTCTCCCAAAGTGATAAACCGGTAGGTTGCATGGACCGGTTTTCCCGGTAATCCGTATTTGGCAGGTTGGTTTCACTGGCCTGAGACCGTCTGTCTTTCCCCTTTCC
oligo_P7Y+EC3AC3sDUMlqHvPaRA	GAGTGATCTAG	6	2.62372	GTTCTAGACGGCTAGATGCGGTCTCACAATCCGGGAAACCGGACCAGGAAAAAACTTGCAGGCCATAGAGTGATCTAGTATTATCCCTCCAGTGCAGAGAAAATCGGCCAGTTTTCTCTGCCTGCAGTCCGCATGCCGTGGGACCCCTTGGGTTCTAACCTGTTGCCTAGATTTATGCAGCGGACTGCCTTTCTCCCAAAGTGATAAACCGGGAGTGATCATGGACCGGTTTTCCCGGTAATCCGTATTTGCTAGGTTGGTTTCACTGGCCTGAGACCGTCTGTCTTTCCCCTTTCC
oligo_k6W19KH1UFoEg3mTjU919g	AGTGTCACTGC	6	2.62167	GTTCTAGACGGCTAGATGCGGTCTCACAATCCGGGAAACCGGACCAGGAAAAAACTTGCAGGCCATAAGTGTCACTGCTATTATCCCTCCAGTGCAGAGAAAATCGGCCAGTTTTCTCTGCCTGCAGTCCGCATGCCGTGGGACCCCTTGGGTTCTAACCTGTTGCCTAGATTTATGCAGCGGACTGCCTTTCTCCCAAAGTGATAAACCGGAGTGTCACATGGACCGGTTTTCCCGGTAATCCGTATTTGGCAGGTTGGTTTCACTGGCCTGAGACCGTCTGTCTTTCCCCTTTCC
oligo_0nhMqi307LzkBiqsSoAoHg	AATCTCTCTGC	6	2.62135	GTTCTAGACGGCTAGATGCGGTCTCACAATCCGGGAAACCGGACCAGGAAAAAACTTGCAGGCCATAAATCTCTCTGCTATTATCCCTCCAGTGCAGAGAAAATCGGCCAGTTTTCTCTGCCTGCAGTCCGCATGCCGTGGGACCCCTTGGGTTCTAACCTGTTGCCTAGATTTATGCAGCGGACTGCCTTTCTCCCAAAGTGATAAACCGGAATCTCTCATGGACCGGTTTTCCCGGTAATCCGTATTTGGCAGGTTGGTTTCACTGGCCTGAGACCGTCTGTCTTTCCCCTTTCC
oligo_fbpmCjG38rPNhIEsQRhiKg	ACGTTAGCTAT	5	2.62118	GTTCTAGACGGCTAGATGCGGTCTCACAATCCGGGAAACCGGACCAGGAAAAAACTTGCAGGCCATAACGTTAGCTATTATTATCCCTCCAGTGCAGAGAAAATCGGCCAGTTTTCTCTGCCTGCAGTCCGCATGCCGTGGGACCCCTTGGGTTCTAACCTGTTGCCTAGATTTATGCAGCGGACTGCCTTTCTCCCAAAGTGATAAACCGGACGTTAGCATGGACCGGTTTTCCCGGTAATCCGTATTTGATAGGTTGGTTTCACTGGCCTGAGACCGTCTGTCTTTCCCCTTTCC
oligo_Q1sVAaCtvxFWU8ETzE4zKw	AACCTCTCTGG	5	2.61993	GTTCTAGACGGCTAGATGCGGTCTCACAATCCGGGAAACCGGACCAGGAAAAAACTTGCAGGCCATAAACCTCTCTGGTATTATCCCTCCAGTGCAGAGAAAATCGGCCAGTTTTCTCTGCCTGCAGTCCGCATGCCGTGGGACCCCTTGGGTTCTAACCTGTTGCCTAGATTTATGCAGCGGACTGCCTTTCTCCCAAAGTGATAAACCGGAACCTCTCATGGACCGGTTTTCCCGGTAATCCGTATTTGCCAGGTTGGTTTCACTGGCCTGAGACCGTCTGTCTTTCCCCTTTCC
oligo_qGe39fLzFHNj46nPdfJ0gQ	AGGTGGTCTTG	5	2.61904	GTTCTAGACGGCTAGATGCGGTCTCACAATCCGGGAAACCGGACCAGGAAAAAACTTGCAGGCCATAAGGTGGTCTTGTATTATCCCTCCAGTGCAGAGAAAATCGGCCAGTTTTCTCTGCCTGCAGTCCGCATGCCGTGGGACCCCTTGGGTTCTAACCTGTTGCCTAGATTTATGCAGCGGACTGCCTTTCTCCCAAAGTGATAAACCGGAGGTGGTCATGGACCGGTTTTCCCGGTAATCCGTATTTGCAAGGTTGGTTTCACTGGCCTGAGACCGTCTGTCTTTCCCCTTTCC
oligo_veMOAfmoQINmDpBTS8kbSQ	GGCAAGACTTG	7	2.61866	GTTCTAGACGGCTAGATGCGGTCTCACAATCCGGGAAACCGGACCAGGAAAAAACTTGCAGGCCATAGGCAAGACTTGTATTATCCCTCCAGTGCAGAGAAAATCGGCCAGTTTTCTCTGCCTGCAGTCCGCATGCCGTGGGACCCCTTGGGTTCTAACCTGTTGCCTAGATTTATGCAGCGGACTGCCTTTCTCCCAAAGTGATAAACCGGGGCAAGACATGGACCGGTTTTCCCGGTAATCCGTATTTGCAAGGTTGGTTTCACTGGCCTGAGACCGTCTGTCTTTCCCCTTTCC
oligo_OdmN182WqGrj8nORmX3Jyg	CTATGATCTTG	4	2.61846	GTTCTAGACGGCTAGATGCGGTCTCACAATCCGGGAAACCGGACCAGGAAAAAACTTGCAGGCCATACTATGATCTTGTATTATCCCTCCAGTGCAGAGAAAATCGGCCAGTTTTCTCTGCCTGCAGTCCGCATGCCGTGGGACCCCTTGGGTTCTAACCTGTTGCCTAGATTTATGCAGCGGACTGCCTTTCTCCCAAAGTGATAAACCGGCTATGATCATGGACCGGTTTTCCCGGTAATCCGTATTTGCAAGGTTGGTTTCACTGGCCTGAGACCGTCTGTCTTTCCCCTTTCC
oligo_AdbqgmmuPhQpjkgq+PorMA	ACACGAACTGT	5	2.61839	GTTCTAGACGGCTAGATGCGGTCTCACAATCCGGGAAACCGGACCAGGAAAAAACTTGCAGGCCATAACACGAACTGTTATTATCCCTCCAGTGCAGAGAAAATCGGCCAGTTTTCTCTGCCTGCAGTCCGCATGCCGTGGGACCCCTTGGGTTCTAACCTGTTGCCTAGATTTATGCAGCGGACTGCCTTTCTCCCAAAGTGATAAACCGGACACGAACATGGACCGGTTTTCCCGGTAATCCGTATTTGACAGGTTGGTTTCACTGGCCTGAGACCGTCTGTCTTTCCCCTTTCC
oligo_mvnr6MMpi1IxmBhO4nItyQ	GTAGTAGCTCG	4	2.61694	GTTCTAGACGGCTAGATGCGGTCTCACAATCCGGGAAACCGGACCAGGAAAAAACTTGCAGGCCATAGTAGTAGCTCGTATTATCCCTCCAGTGCAGAGAAAATCGGCCAGTTTTCTCTGCCTGCAGTCCGCATGCCGTGGGACCCCTTGGGTTCTAACCTGTTGCCTAGATTTATGCAGCGGACTGCCTTTCTCCCAAAGTGATAAACCGGGTAGTAGCATGGACCGGTTTTCCCGGTAATCCGTATTTGCGAGGTTGGTTTCACTGGCCTGAGACCGTCTGTCTTTCCCCTTTCC
oligo_toNlL477fiB3ZCuiD5YqJQ	ACAAGTGCTGT	6	2.61683	GTTCTAGACGGCTAGATGCGGTCTCACAATCCGGGAAACCGGACCAGGAAAAAACTTGCAGGCCATAACAAGTGCTGTTATTATCCCTCCAGTGCAGAGAAAATCGGCCAGTTTTCTCTGCCTGCAGTCCGCATGCCGTGGGACCCCTTGGGTTCTAACCTGTTGCCTAGATTTATGCAGCGGACTGCCTTTCTCCCAAAGTGATAAACCGGACAAGTGCATGGACCGGTTTTCCCGGTAATCCGTATTTGACAGGTTGGTTTCACTGGCCTGAGACCGTCTGTCTTTCCCCTTTCC
oligo_F1yjZvvvhZxctsjKDRpGUw	TATAGCGCTGA	9	2.61632	GTTCTAGACGGCTAGATGCGGTCTCACAATCCGGGAAACCGGACCAGGAAAAAACTTGCAGGCCATATATAGCGCTGATATTATCCCTCCAGTGCAGAGAAAATCGGCCAGTTTTCTCTGCCTGCAGTCCGCATGCCGTGGGACCCCTTGGGTTCTAACCTGTTGCCTAGATTTATGCAGCGGACTGCCTTTCTCCCAAAGTGATAAACCGGTATAGCGCATGGACCGGTTTTCCCGGTAATCCGTATTTGTCAGGTTGGTTTCACTGGCCTGAGACCGTCTGTCTTTCCCCTTTCC
oligo_tTWn6FEpALy2qW1NGf+KsQ	TTAGCAGCTGG	5	2.61494	GTTCTAGACGGCTAGATGCGGTCTCACAATCCGGGAAACCGGACCAGGAAAAAACTTGCAGGCCATATTAGCAGCTGGTATTATCCCTCCAGTGCAGAGAAAATCGGCCAGTTTTCTCTGCCTGCAGTCCGCATGCCGTGGGACCCCTTGGGTTCTAACCTGTTGCCTAGATTTATGCAGCGGACTGCCTTTCTCCCAAAGTGATAAACCGGTTAGCAGCATGGACCGGTTTTCCCGGTAATCCGTATTTGCCAGGTTGGTTTCACTGGCCTGAGACCGTCTGTCTTTCCCCTTTCC
oligo_/1kbuP63AjU7eCDMTGTCQQ	ACACGAGCTGA	5	2.61457	GTTCTAGACGGCTAGATGCGGTCTCACAATCCGGGAAACCGGACCAGGAAAAAACTTGCAGGCCATAACACGAGCTGATATTATCCCTCCAGTGCAGAGAAAATCGGCCAGTTTTCTCTGCCTGCAGTCCGCATGCCGTGGGACCCCTTGGGTTCTAACCTGTTGCCTAGATTTATGCAGCGGACTGCCTTTCTCCCAAAGTGATAAACCGGACACGAGCATGGACCGGTTTTCCCGGTAATCCGTATTTGTCAGGTTGGTTTCACTGGCCTGAGACCGTCTGTCTTTCCCCTTTCC
oligo_Z3QzFbUiJ9K74Zmy7I1qeQ	AGATAATCTCG	4	2.61283	GTTCTAGACGGCTAGATGCGGTCTCACAATCCGGGAAACCGGACCAGGAAAAAACTTGCAGGCCATAAGATAATCTCGTATTATCCCTCCAGTGCAGAGAAAATCGGCCAGTTTTCTCTGCCTGCAGTCCGCATGCCGTGGGACCCCTTGGGTTCTAACCTGTTGCCTAGATTTATGCAGCGGACTGCCTTTCTCCCAAAGTGATAAACCGGAGATAATCATGGACCGGTTTTCCCGGTAATCCGTATTTGCGAGGTTGGTTTCACTGGCCTGAGACCGTCTGTCTTTCCCCTTTCC
oligo_t/HQoQW5VfExPG0wPBdEqQ	ATAGCGACTCG	5	2.61226	GTTCTAGACGGCTAGATGCGGTCTCACAATCCGGGAAACCGGACCAGGAAAAAACTTGCAGGCCATAATAGCGACTCGTATTATCCCTCCAGTGCAGAGAAAATCGGCCAGTTTTCTCTGCCTGCAGTCCGCATGCCGTGGGACCCCTTGGGTTCTAACCTGTTGCCTAGATTTATGCAGCGGACTGCCTTTCTCCCAAAGTGATAAACCGGATAGCGACATGGACCGGTTTTCCCGGTAATCCGTATTTGCGAGGTTGGTTTCACTGGCCTGAGACCGTCTGTCTTTCCCCTTTCC
oligo_aQux0Rw5SvFe0tf4iezAMw	ACAGTATCTAC	2	2.61221	GTTCTAGACGGCTAGATGCGGTCTCACAATCCGGGAAACCGGACCAGGAAAAAACTTGCAGGCCATAACAGTATCTACTATTATCCCTCCAGTGCAGAGAAAATCGGCCAGTTTTCTCTGCCTGCAGTCCGCATGCCGTGGGACCCCTTGGGTTCTAACCTGTTGCCTAGATTTATGCAGCGGACTGCCTTTCTCCCAAAGTGATAAACCGGACAGTATCATGGACCGGTTTTCCCGGTAATCCGTATTTGGTAGGTTGGTTTCACTGGCCTGAGACCGTCTGTCTTTCCCCTTTCC
oligo_hWl/N6EPhnewiqXbqA/efw	CACTGATCTAG	6	2.6115	GTTCTAGACGGCTAGATGCGGTCTCACAATCCGGGAAACCGGACCAGGAAAAAACTTGCAGGCCATACACTGATCTAGTATTATCCCTCCAGTGCAGAGAAAATCGGCCAGTTTTCTCTGCCTGCAGTCCGCATGCCGTGGGACCCCTTGGGTTCTAACCTGTTGCCTAGATTTATGCAGCGGACTGCCTTTCTCCCAAAGTGATAAACCGGCACTGATCATGGACCGGTTTTCCCGGTAATCCGTATTTGCTAGGTTGGTTTCACTGGCCTGAGACCGTCTGTCTTTCCCCTTTCC
oligo_1ptUjH5c5jweORPUakVA/Q	AAAGGCTCTCG	4	2.61148	GTTCTAGACGGCTAGATGCGGTCTCACAATCCGGGAAACCGGACCAGGAAAAAACTTGCAGGCCATAAAAGGCTCTCGTATTATCCCTCCAGTGCAGAGAAAATCGGCCAGTTTTCTCTGCCTGCAGTCCGCATGCCGTGGGACCCCTTGGGTTCTAACCTGTTGCCTAGATTTATGCAGCGGACTGCCTTTCTCCCAAAGTGATAAACCGGAAAGGCTCATGGACCGGTTTTCCCGGTAATCCGTATTTGCGAGGTTGGTTTCACTGGCCTGAGACCGTCTGTCTTTCCCCTTTCC
oligo_2yNR1YJER/bqzZU/KBsJtw	GTAGTTTCTTA	4	2.61142	GTTCTAGACGGCTAGATGCGGTCTCACAATCCGGGAAACCGGACCAGGAAAAAACTTGCAGGCCATAGTAGTTTCTTATATTATCCCTCCAGTGCAGAGAAAATCGGCCAGTTTTCTCTGCCTGCAGTCCGCATGCCGTGGGACCCCTTGGGTTCTAACCTGTTGCCTAGATTTATGCAGCGGACTGCCTTTCTCCCAAAGTGATAAACCGGGTAGTTTCATGGACCGGTTTTCCCGGTAATCCGTATTTGTAAGGTTGGTTTCACTGGCCTGAGACCGTCTGTCTTTCCCCTTTCC
oligo_TjrtB//SOmV3tUmhPc1fMg	TAGTACTCTTG	6	2.60982	GTTCTAGACGGCTAGATGCGGTCTCACAATCCGGGAAACCGGACCAGGAAAAAACTTGCAGGCCATATAGTACTCTTGTATTATCCCTCCAGTGCAGAGAAAATCGGCCAGTTTTCTCTGCCTGCAGTCCGCATGCCGTGGGACCCCTTGGGTTCTAACCTGTTGCCTAGATTTATGCAGCGGACTGCCTTTCTCCCAAAGTGATAAACCGGTAGTACTCATGGACCGGTTTTCCCGGTAATCCGTATTTGCAAGGTTGGTTTCACTGGCCTGAGACCGTCTGTCTTTCCCCTTTCC
oligo_+Oq2kiCu0YusYhjiAIwGYQ	ATTGACACTGT	7	2.6097	GTTCTAGACGGCTAGATGCGGTCTCACAATCCGGGAAACCGGACCAGGAAAAAACTTGCAGGCCATAATTGACACTGTTATTATCCCTCCAGTGCAGAGAAAATCGGCCAGTTTTCTCTGCCTGCAGTCCGCATGCCGTGGGACCCCTTGGGTTCTAACCTGTTGCCTAGATTTATGCAGCGGACTGCCTTTCTCCCAAAGTGATAAACCGGATTGACACATGGACCGGTTTTCCCGGTAATCCGTATTTGACAGGTTGGTTTCACTGGCCTGAGACCGTCTGTCTTTCCCCTTTCC
oligo_oUlnDJ2URqQUIlz3RAwrXg	AGCAAGGCTAG	7	2.60839	GTTCTAGACGGCTAGATGCGGTCTCACAATCCGGGAAACCGGACCAGGAAAAAACTTGCAGGCCATAAGCAAGGCTAGTATTATCCCTCCAGTGCAGAGAAAATCGGCCAGTTTTCTCTGCCTGCAGTCCGCATGCCGTGGGACCCCTTGGGTTCTAACCTGTTGCCTAGATTTATGCAGCGGACTGCCTTTCTCCCAAAGTGATAAACCGGAGCAAGGCATGGACCGGTTTTCCCGGTAATCCGTATTTGCTAGGTTGGTTTCACTGGCCTGAGACCGTCTGTCTTTCCCCTTTCC
oligo_+J/rJCVBvbL2mcuyl0bYFg	GCGCTAACTGT	6	2.60759	GTTCTAGACGGCTAGATGCGGTCTCACAATCCGGGAAACCGGACCAGGAAAAAACTTGCAGGCCATAGCGCTAACTGTTATTATCCCTCCAGTGCAGAGAAAATCGGCCAGTTTTCTCTGCCTGCAGTCCGCATGCCGTGGGACCCCTTGGGTTCTAACCTGTTGCCTAGATTTATGCAGCGGACTGCCTTTCTCCCAAAGTGATAAACCGGGCGCTAACATGGACCGGTTTTCCCGGTAATCCGTATTTGACAGGTTGGTTTCACTGGCCTGAGACCGTCTGTCTTTCCCCTTTCC
oligo_RuqFZUnrhkw2SsFc7kbpGQ	CTAGTATCTCT	4	2.60727	GTTCTAGACGGCTAGATGCGGTCTCACAATCCGGGAAACCGGACCAGGAAAAAACTTGCAGGCCATACTAGTATCTCTTATTATCCCTCCAGTGCAGAGAAAATCGGCCAGTTTTCTCTGCCTGCAGTCCGCATGCCGTGGGACCCCTTGGGTTCTAACCTGTTGCCTAGATTTATGCAGCGGACTGCCTTTCTCCCAAAGTGATAAACCGGCTAGTATCATGGACCGGTTTTCCCGGTAATCCGTATTTGAGAGGTTGGTTTCACTGGCCTGAGACCGTCTGTCTTTCCCCTTTCC
oligo_12LgzWzlcwdpRH4bD7Ya8w	GATGTGTCTGT	6	2.60665	GTTCTAGACGGCTAGATGCGGTCTCACAATCCGGGAAACCGGACCAGGAAAAAACTTGCAGGCCATAGATGTGTCTGTTATTATCCCTCCAGTGCAGAGAAAATCGGCCAGTTTTCTCTGCCTGCAGTCCGCATGCCGTGGGACCCCTTGGGTTCTAACCTGTTGCCTAGATTTATGCAGCGGACTGCCTTTCTCCCAAAGTGATAAACCGGGATGTGTCATGGACCGGTTTTCCCGGTAATCCGTATTTGACAGGTTGGTTTCACTGGCCTGAGACCGTCTGTCTTTCCCCTTTCC
oligo_jquHUA+h44yjsh8sIxQJ+w	CGAGCATCTAA	5	2.60662	GTTCTAGACGGCTAGATGCGGTCTCACAATCCGGGAAACCGGACCAGGAAAAAACTTGCAGGCCATACGAGCATCTAATATTATCCCTCCAGTGCAGAGAAAATCGGCCAGTTTTCTCTGCCTGCAGTCCGCATGCCGTGGGACCCCTTGGGTTCTAACCTGTTGCCTAGATTTATGCAGCGGACTGCCTTTCTCCCAAAGTGATAAACCGGCGAGCATCATGGACCGGTTTTCCCGGTAATCCGTATTTGTTAGGTTGGTTTCACTGGCCTGAGACCGTCTGTCTTTCCCCTTTCC
oligo_Bx2VNczHMzjr/fe7MU8QYg	GCCCTCGCTGT	7	2.60637	GTTCTAGACGGCTAGATGCGGTCTCACAATCCGGGAAACCGGACCAGGAAAAAACTTGCAGGCCATAGCCCTCGCTGTTATTATCCCTCCAGTGCAGAGAAAATCGGCCAGTTTTCTCTGCCTGCAGTCCGCATGCCGTGGGACCCCTTGGGTTCTAACCTGTTGCCTAGATTTATGCAGCGGACTGCCTTTCTCCCAAAGTGATAAACCGGGCCCTCGCATGGACCGGTTTTCCCGGTAATCCGTATTTGACAGGTTGGTTTCACTGGCCTGAGACCGTCTGTCTTTCCCCTTTCC
oligo_egiJyyr76u6FWR9G7Gwbrg	TGAGTCACTGT	6	2.6063	GTTCTAGACGGCTAGATGCGGTCTCACAATCCGGGAAACCGGACCAGGAAAAAACTTGCAGGCCATATGAGTCACTGTTATTATCCCTCCAGTGCAGAGAAAATCGGCCAGTTTTCTCTGCCTGCAGTCCGCATGCCGTGGGACCCCTTGGGTTCTAACCTGTTGCCTAGATTTATGCAGCGGACTGCCTTTCTCCCAAAGTGATAAACCGGTGAGTCACATGGACCGGTTTTCCCGGTAATCCGTATTTGACAGGTTGGTTTCACTGGCCTGAGACCGTCTGTCTTTCCCCTTTCC
oligo_n5HB0lCStcg4wMYPSlE4Ig	AGACTAACTAG	4	2.60582	GTTCTAGACGGCTAGATGCGGTCTCACAATCCGGGAAACCGGACCAGGAAAAAACTTGCAGGCCATAAGACTAACTAGTATTATCCCTCCAGTGCAGAGAAAATCGGCCAGTTTTCTCTGCCTGCAGTCCGCATGCCGTGGGACCCCTTGGGTTCTAACCTGTTGCCTAGATTTATGCAGCGGACTGCCTTTCTCCCAAAGTGATAAACCGGAGACTAACATGGACCGGTTTTCCCGGTAATCCGTATTTGCTAGGTTGGTTTCACTGGCCTGAGACCGTCTGTCTTTCCCCTTTCC
oligo_F53VMyGzahvXoSXYm+Rwdw	AGAAAGACTTG	5	2.60485	GTTCTAGACGGCTAGATGCGGTCTCACAATCCGGGAAACCGGACCAGGAAAAAACTTGCAGGCCATAAGAAAGACTTGTATTATCCCTCCAGTGCAGAGAAAATCGGCCAGTTTTCTCTGCCTGCAGTCCGCATGCCGTGGGACCCCTTGGGTTCTAACCTGTTGCCTAGATTTATGCAGCGGACTGCCTTTCTCCCAAAGTGATAAACCGGAGAAAGACATGGACCGGTTTTCCCGGTAATCCGTATTTGCAAGGTTGGTTTCACTGGCCTGAGACCGTCTGTCTTTCCCCTTTCC
oligo_71pu4jcFI/sCPn1tJJgUmg	GAAGTATCTTG	2	2.60469	GTTCTAGACGGCTAGATGCGGTCTCACAATCCGGGAAACCGGACCAGGAAAAAACTTGCAGGCCATAGAAGTATCTTGTATTATCCCTCCAGTGCAGAGAAAATCGGCCAGTTTTCTCTGCCTGCAGTCCGCATGCCGTGGGACCCCTTGGGTTCTAACCTGTTGCCTAGATTTATGCAGCGGACTGCCTTTCTCCCAAAGTGATAAACCGGGAAGTATCATGGACCGGTTTTCCCGGTAATCCGTATTTGCAAGGTTGGTTTCACTGGCCTGAGACCGTCTGTCTTTCCCCTTTCC
oligo_FkrJ3Uo/oR+uefVLmJ2+oA	CTCGTATCTGT	5	2.6036	GTTCTAGACGGCTAGATGCGGTCTCACAATCCGGGAAACCGGACCAGGAAAAAACTTGCAGGCCATACTCGTATCTGTTATTATCCCTCCAGTGCAGAGAAAATCGGCCAGTTTTCTCTGCCTGCAGTCCGCATGCCGTGGGACCCCTTGGGTTCTAACCTGTTGCCTAGATTTATGCAGCGGACTGCCTTTCTCCCAAAGTGATAAACCGGCTCGTATCATGGACCGGTTTTCCCGGTAATCCGTATTTGACAGGTTGGTTTCACTGGCCTGAGACCGTCTGTCTTTCCCCTTTCC
oligo_C6YHBzd79qj4JEeW3+SF7Q	CAAGCGTCTCA	6	2.60291	GTTCTAGACGGCTAGATGCGGTCTCACAATCCGGGAAACCGGACCAGGAAAAAACTTGCAGGCCATACAAGCGTCTCATATTATCCCTCCAGTGCAGAGAAAATCGGCCAGTTTTCTCTGCCTGCAGTCCGCATGCCGTGGGACCCCTTGGGTTCTAACCTGTTGCCTAGATTTATGCAGCGGACTGCCTTTCTCCCAAAGTGATAAACCGGCAAGCGTCATGGACCGGTTTTCCCGGTAATCCGTATTTGTGAGGTTGGTTTCACTGGCCTGAGACCGTCTGTCTTTCCCCTTTCC
oligo_plPzf30xr3tL4TpF5NuckQ	CGATGCTCTTT	6	2.60288	GTTCTAGACGGCTAGATGCGGTCTCACAATCCGGGAAACCGGACCAGGAAAAAACTTGCAGGCCATACGATGCTCTTTTATTATCCCTCCAGTGCAGAGAAAATCGGCCAGTTTTCTCTGCCTGCAGTCCGCATGCCGTGGGACCCCTTGGGTTCTAACCTGTTGCCTAGATTTATGCAGCGGACTGCCTTTCTCCCAAAGTGATAAACCGGCGATGCTCATGGACCGGTTTTCCCGGTAATCCGTATTTGAAAGGTTGGTTTCACTGGCCTGAGACCGTCTGTCTTTCCCCTTTCC
oligo_U7k7Uy/UpsXlRNj0MxQekg	CGGGAGTCTAG	6	2.60214	GTTCTAGACGGCTAGATGCGGTCTCACAATCCGGGAAACCGGACCAGGAAAAAACTTGCAGGCCATACGGGAGTCTAGTATTATCCCTCCAGTGCAGAGAAAATCGGCCAGTTTTCTCTGCCTGCAGTCCGCATGCCGTGGGACCCCTTGGGTTCTAACCTGTTGCCTAGATTTATGCAGCGGACTGCCTTTCTCCCAAAGTGATAAACCGGCGGGAGTCATGGACCGGTTTTCCCGGTAATCCGTATTTGCTAGGTTGGTTTCACTGGCCTGAGACCGTCTGTCTTTCCCCTTTCC
oligo_p8MXrNihQTkMXVvpQoYnIg	CTAGTGTCTAC	5	2.60101	GTTCTAGACGGCTAGATGCGGTCTCACAATCCGGGAAACCGGACCAGGAAAAAACTTGCAGGCCATACTAGTGTCTACTATTATCCCTCCAGTGCAGAGAAAATCGGCCAGTTTTCTCTGCCTGCAGTCCGCATGCCGTGGGACCCCTTGGGTTCTAACCTGTTGCCTAGATTTATGCAGCGGACTGCCTTTCTCCCAAAGTGATAAACCGGCTAGTGTCATGGACCGGTTTTCCCGGTAATCCGTATTTGGTAGGTTGGTTTCACTGGCCTGAGACCGTCTGTCTTTCCCCTTTCC
oligo_m4iO+UJ/Ihcf2hiJN1r+sQ	TAGGGTGCTGT	8	2.60092	GTTCTAGACGGCTAGATGCGGTCTCACAATCCGGGAAACCGGACCAGGAAAAAACTTGCAGGCCATATAGGGTGCTGTTATTATCCCTCCAGTGCAGAGAAAATCGGCCAGTTTTCTCTGCCTGCAGTCCGCATGCCGTGGGACCCCTTGGGTTCTAACCTGTTGCCTAGATTTATGCAGCGGACTGCCTTTCTCCCAAAGTGATAAACCGGTAGGGTGCATGGACCGGTTTTCCCGGTAATCCGTATTTGACAGGTTGGTTTCACTGGCCTGAGACCGTCTGTCTTTCCCCTTTCC
oligo_e3z5RGg3q1WDtrGbotafNg	CGCTCATCTAG	6	2.60083	GTTCTAGACGGCTAGATGCGGTCTCACAATCCGGGAAACCGGACCAGGAAAAAACTTGCAGGCCATACGCTCATCTAGTATTATCCCTCCAGTGCAGAGAAAATCGGCCAGTTTTCTCTGCCTGCAGTCCGCATGCCGTGGGACCCCTTGGGTTCTAACCTGTTGCCTAGATTTATGCAGCGGACTGCCTTTCTCCCAAAGTGATAAACCGGCGCTCATCATGGACCGGTTTTCCCGGTAATCCGTATTTGCTAGGTTGGTTTCACTGGCCTGAGACCGTCTGTCTTTCCCCTTTCC
oligo_lfV+UUGYWprwUtdd74/ktg	GACGACGCTGA	8	2.60029	GTTCTAGACGGCTAGATGCGGTCTCACAATCCGGGAAACCGGACCAGGAAAAAACTTGCAGGCCATAGACGACGCTGATATTATCCCTCCAGTGCAGAGAAAATCGGCCAGTTTTCTCTGCCTGCAGTCCGCATGCCGTGGGACCCCTTGGGTTCTAACCTGTTGCCTAGATTTATGCAGCGGACTGCCTTTCTCCCAAAGTGATAAACCGGGACGACGCATGGACCGGTTTTCCCGGTAATCCGTATTTGTCAGGTTGGTTTCACTGGCCTGAGACCGTCTGTCTTTCCCCTTTCC
oligo_gE3WjaTCaJ6VUZFuvM6z1A	GAGTGGACTGT	9	2.5999	GTTCTAGACGGCTAGATGCGGTCTCACAATCCGGGAAACCGGACCAGGAAAAAACTTGCAGGCCATAGAGTGGACTGTTATTATCCCTCCAGTGCAGAGAAAATCGGCCAGTTTTCTCTGCCTGCAGTCCGCATGCCGTGGGACCCCTTGGGTTCTAACCTGTTGCCTAGATTTATGCAGCGGACTGCCTTTCTCCCAAAGTGATAAACCGGGAGTGGACATGGACCGGTTTTCCCGGTAATCCGTATTTGACAGGTTGGTTTCACTGGCCTGAGACCGTCTGTCTTTCCCCTTTCC
oligo_9UdEAqmj49mqA9v5kZDvHw	AGGATGACTTA	6	2.59949	GTTCTAGACGGCTAGATGCGGTCTCACAATCCGGGAAACCGGACCAGGAAAAAACTTGCAGGCCATAAGGATGACTTATATTATCCCTCCAGTGCAGAGAAAATCGGCCAGTTTTCTCTGCCTGCAGTCCGCATGCCGTGGGACCCCTTGGGTTCTAACCTGTTGCCTAGATTTATGCAGCGGACTGCCTTTCTCCCAAAGTGATAAACCGGAGGATGACATGGACCGGTTTTCCCGGTAATCCGTATTTGTAAGGTTGGTTTCACTGGCCTGAGACCGTCTGTCTTTCCCCTTTCC
oligo_Mtm2twfMwsFAWm1Vxb/BSg	TATGTCTCTGG	5	2.5991	GTTCTAGACGGCTAGATGCGGTCTCACAATCCGGGAAACCGGACCAGGAAAAAACTTGCAGGCCATATATGTCTCTGGTATTATCCCTCCAGTGCAGAGAAAATCGGCCAGTTTTCTCTGCCTGCAGTCCGCATGCCGTGGGACCCCTTGGGTTCTAACCTGTTGCCTAGATTTATGCAGCGGACTGCCTTTCTCCCAAAGTGATAAACCGGTATGTCTCATGGACCGGTTTTCCCGGTAATCCGTATTTGCCAGGTTGGTTTCACTGGCCTGAGACCGTCTGTCTTTCCCCTTTCC
oligo_3tMidBh3eFzrFAgqhILRpw	TAGACGACTGT	9	2.59872	GTTCTAGACGGCTAGATGCGGTCTCACAATCCGGGAAACCGGACCAGGAAAAAACTTGCAGGCCATATAGACGACTGTTATTATCCCTCCAGTGCAGAGAAAATCGGCCAGTTTTCTCTGCCTGCAGTCCGCATGCCGTGGGACCCCTTGGGTTCTAACCTGTTGCCTAGATTTATGCAGCGGACTGCCTTTCTCCCAAAGTGATAAACCGGTAGACGACATGGACCGGTTTTCCCGGTAATCCGTATTTGACAGGTTGGTTTCACTGGCCTGAGACCGTCTGTCTTTCCCCTTTCC
oligo_+QcT9U2fVGyIehu1GXGRYw	ATTAAAGCTTA	6	2.59714	GTTCTAGACGGCTAGATGCGGTCTCACAATCCGGGAAACCGGACCAGGAAAAAACTTGCAGGCCATAATTAAAGCTTATATTATCCCTCCAGTGCAGAGAAAATCGGCCAGTTTTCTCTGCCTGCAGTCCGCATGCCGTGGGACCCCTTGGGTTCTAACCTGTTGCCTAGATTTATGCAGCGGACTGCCTTTCTCCCAAAGTGATAAACCGGATTAAAGCATGGACCGGTTTTCCCGGTAATCCGTATTTGTAAGGTTGGTTTCACTGGCCTGAGACCGTCTGTCTTTCCCCTTTCC
oligo_ixK09a/2Fse5rp2rzs9lEA	ACTAGTGCTGC	7	2.59707	GTTCTAGACGGCTAGATGCGGTCTCACAATCCGGGAAACCGGACCAGGAAAAAACTTGCAGGCCATAACTAGTGCTGCTATTATCCCTCCAGTGCAGAGAAAATCGGCCAGTTTTCTCTGCCTGCAGTCCGCATGCCGTGGGACCCCTTGGGTTCTAACCTGTTGCCTAGATTTATGCAGCGGACTGCCTTTCTCCCAAAGTGATAAACCGGACTAGTGCATGGACCGGTTTTCCCGGTAATCCGTATTTGGCAGGTTGGTTTCACTGGCCTGAGACCGTCTGTCTTTCCCCTTTCC
oligo_Cwv8vgKtFV3nTrW90jIcJQ	CGGGGAACTAA	7	2.59684	GTTCTAGACGGCTAGATGCGGTCTCACAATCCGGGAAACCGGACCAGGAAAAAACTTGCAGGCCATACGGGGAACTAATATTATCCCTCCAGTGCAGAGAAAATCGGCCAGTTTTCTCTGCCTGCAGTCCGCATGCCGTGGGACCCCTTGGGTTCTAACCTGTTGCCTAGATTTATGCAGCGGACTGCCTTTCTCCCAAAGTGATAAACCGGCGGGGAACATGGACCGGTTTTCCCGGTAATCCGTATTTGTTAGGTTGGTTTCACTGGCCTGAGACCGTCTGTCTTTCCCCTTTCC
oligo_sTE8g6bxUouPXFCvmVJWTQ	GTCAGCGCTGC	9	2.59671	GTTCTAGACGGCTAGATGCGGTCTCACAATCCGGGAAACCGGACCAGGAAAAAACTTGCAGGCCATAGTCAGCGCTGCTATTATCCCTCCAGTGCAGAGAAAATCGGCCAGTTTTCTCTGCCTGCAGTCCGCATGCCGTGGGACCCCTTGGGTTCTAACCTGTTGCCTAGATTTATGCAGCGGACTGCCTTTCTCCCAAAGTGATAAACCGGGTCAGCGCATGGACCGGTTTTCCCGGTAATCCGTATTTGGCAGGTTGGTTTCACTGGCCTGAGACCGTCTGTCTTTCCCCTTTCC
oligo_0K3mC/DlmlXPz9/DVcD0fQ	CTCTTCTCTAG	6	2.59659	GTTCTAGACGGCTAGATGCGGTCTCACAATCCGGGAAACCGGACCAGGAAAAAACTTGCAGGCCATACTCTTCTCTAGTATTATCCCTCCAGTGCAGAGAAAATCGGCCAGTTTTCTCTGCCTGCAGTCCGCATGCCGTGGGACCCCTTGGGTTCTAACCTGTTGCCTAGATTTATGCAGCGGACTGCCTTTCTCCCAAAGTGATAAACCGGCTCTTCTCATGGACCGGTTTTCCCGGTAATCCGTATTTGCTAGGTTGGTTTCACTGGCCTGAGACCGTCTGTCTTTCCCCTTTCC
oligo_ylX8o36vMg0e/pSHLF7IUg	CTATCCTCTTT	6	2.5963	GTTCTAGACGGCTAGATGCGGTCTCACAATCCGGGAAACCGGACCAGGAAAAAACTTGCAGGCCATACTATCCTCTTTTATTATCCCTCCAGTGCAGAGAAAATCGGCCAGTTTTCTCTGCCTGCAGTCCGCATGCCGTGGGACCCCTTGGGTTCTAACCTGTTGCCTAGATTTATGCAGCGGACTGCCTTTCTCCCAAAGTGATAAACCGGCTATCCTCATGGACCGGTTTTCCCGGTAATCCGTATTTGAAAGGTTGGTTTCACTGGCCTGAGACCGTCTGTCTTTCCCCTTTCC
oligo_p4SMmXONdGSRJUxAjy2qbg	ACACATGCTGT	6	2.59606	GTTCTAGACGGCTAGATGCGGTCTCACAATCCGGGAAACCGGACCAGGAAAAAACTTGCAGGCCATAACACATGCTGTTATTATCCCTCCAGTGCAGAGAAAATCGGCCAGTTTTCTCTGCCTGCAGTCCGCATGCCGTGGGACCCCTTGGGTTCTAACCTGTTGCCTAGATTTATGCAGCGGACTGCCTTTCTCCCAAAGTGATAAACCGGACACATGCATGGACCGGTTTTCCCGGTAATCCGTATTTGACAGGTTGGTTTCACTGGCCTGAGACCGTCTGTCTTTCCCCTTTCC
oligo_VuLUfOTte3zsyuOyrC+FKw	GCGGGTGCTTA	6	2.59559	GTTCTAGACGGCTAGATGCGGTCTCACAATCCGGGAAACCGGACCAGGAAAAAACTTGCAGGCCATAGCGGGTGCTTATATTATCCCTCCAGTGCAGAGAAAATCGGCCAGTTTTCTCTGCCTGCAGTCCGCATGCCGTGGGACCCCTTGGGTTCTAACCTGTTGCCTAGATTTATGCAGCGGACTGCCTTTCTCCCAAAGTGATAAACCGGGCGGGTGCATGGACCGGTTTTCCCGGTAATCCGTATTTGTAAGGTTGGTTTCACTGGCCTGAGACCGTCTGTCTTTCCCCTTTCC
oligo_T1SSJVmNFh/XJWYO6bJcfg	GTAATATCTTG	3	2.59552	GTTCTAGACGGCTAGATGCGGTCTCACAATCCGGGAAACCGGACCAGGAAAAAACTTGCAGGCCATAGTAATATCTTGTATTATCCCTCCAGTGCAGAGAAAATCGGCCAGTTTTCTCTGCCTGCAGTCCGCATGCCGTGGGACCCCTTGGGTTCTAACCTGTTGCCTAGATTTATGCAGCGGACTGCCTTTCTCCCAAAGTGATAAACCGGGTAATATCATGGACCGGTTTTCCCGGTAATCCGTATTTGCAAGGTTGGTTTCACTGGCCTGAGACCGTCTGTCTTTCCCCTTTCC
oligo_zoMltrZ5zsuCbb4pO2U5Kg	ACGTAGGCTGC	7	2.59551	GTTCTAGACGGCTAGATGCGGTCTCACAATCCGGGAAACCGGACCAGGAAAAAACTTGCAGGCCATAACGTAGGCTGCTATTATCCCTCCAGTGCAGAGAAAATCGGCCAGTTTTCTCTGCCTGCAGTCCGCATGCCGTGGGACCCCTTGGGTTCTAACCTGTTGCCTAGATTTATGCAGCGGACTGCCTTTCTCCCAAAGTGATAAACCGGACGTAGGCATGGACCGGTTTTCCCGGTAATCCGTATTTGGCAGGTTGGTTTCACTGGCCTGAGACCGTCTGTCTTTCCCCTTTCC
oligo_dHUB5lDoZVvvi/c16FVjaA	GTTAAAGCTTA	7	2.59455	GTTCTAGACGGCTAGATGCGGTCTCACAATCCGGGAAACCGGACCAGGAAAAAACTTGCAGGCCATAGTTAAAGCTTATATTATCCCTCCAGTGCAGAGAAAATCGGCCAGTTTTCTCTGCCTGCAGTCCGCATGCCGTGGGACCCCTTGGGTTCTAACCTGTTGCCTAGATTTATGCAGCGGACTGCCTTTCTCCCAAAGTGATAAACCGGGTTAAAGCATGGACCGGTTTTCCCGGTAATCCGTATTTGTAAGGTTGGTTTCACTGGCCTGAGACCGTCTGTCTTTCCCCTTTCC
oligo_/i5qkxmSaX90WCvuUnJ3qQ	GTAGGAACTGT	6	2.5942	GTTCTAGACGGCTAGATGCGGTCTCACAATCCGGGAAACCGGACCAGGAAAAAACTTGCAGGCCATAGTAGGAACTGTTATTATCCCTCCAGTGCAGAGAAAATCGGCCAGTTTTCTCTGCCTGCAGTCCGCATGCCGTGGGACCCCTTGGGTTCTAACCTGTTGCCTAGATTTATGCAGCGGACTGCCTTTCTCCCAAAGTGATAAACCGGGTAGGAACATGGACCGGTTTTCCCGGTAATCCGTATTTGACAGGTTGGTTTCACTGGCCTGAGACCGTCTGTCTTTCCCCTTTCC
oligo_J5XKdboPqVMOSN1/eLtChg	GCGTTGACTTG	5	2.5935	GTTCTAGACGGCTAGATGCGGTCTCACAATCCGGGAAACCGGACCAGGAAAAAACTTGCAGGCCATAGCGTTGACTTGTATTATCCCTCCAGTGCAGAGAAAATCGGCCAGTTTTCTCTGCCTGCAGTCCGCATGCCGTGGGACCCCTTGGGTTCTAACCTGTTGCCTAGATTTATGCAGCGGACTGCCTTTCTCCCAAAGTGATAAACCGGGCGTTGACATGGACCGGTTTTCCCGGTAATCCGTATTTGCAAGGTTGGTTTCACTGGCCTGAGACCGTCTGTCTTTCCCCTTTCC
oligo_To1eSWOVUpbtSDfwl9MPvw	CTGGACACTTG	6	2.59259	GTTCTAGACGGCTAGATGCGGTCTCACAATCCGGGAAACCGGACCAGGAAAAAACTTGCAGGCCATACTGGACACTTGTATTATCCCTCCAGTGCAGAGAAAATCGGCCAGTTTTCTCTGCCTGCAGTCCGCATGCCGTGGGACCCCTTGGGTTCTAACCTGTTGCCTAGATTTATGCAGCGGACTGCCTTTCTCCCAAAGTGATAAACCGGCTGGACACATGGACCGGTTTTCCCGGTAATCCGTATTTGCAAGGTTGGTTTCACTGGCCTGAGACCGTCTGTCTTTCCCCTTTCC
oligo_HpU6ar34JeL5f9lI5Hq2sg	AGGAATACTGC	8	2.59195	GTTCTAGACGGCTAGATGCGGTCTCACAATCCGGGAAACCGGACCAGGAAAAAACTTGCAGGCCATAAGGAATACTGCTATTATCCCTCCAGTGCAGAGAAAATCGGCCAGTTTTCTCTGCCTGCAGTCCGCATGCCGTGGGACCCCTTGGGTTCTAACCTGTTGCCTAGATTTATGCAGCGGACTGCCTTTCTCCCAAAGTGATAAACCGGAGGAATACATGGACCGGTTTTCCCGGTAATCCGTATTTGGCAGGTTGGTTTCACTGGCCTGAGACCGTCTGTCTTTCCCCTTTCC
oligo_zN0A6g39naLTrVBrmo3ALQ	TTGGTATCTGT	5	2.59186	GTTCTAGACGGCTAGATGCGGTCTCACAATCCGGGAAACCGGACCAGGAAAAAACTTGCAGGCCATATTGGTATCTGTTATTATCCCTCCAGTGCAGAGAAAATCGGCCAGTTTTCTCTGCCTGCAGTCCGCATGCCGTGGGACCCCTTGGGTTCTAACCTGTTGCCTAGATTTATGCAGCGGACTGCCTTTCTCCCAAAGTGATAAACCGGTTGGTATCATGGACCGGTTTTCCCGGTAATCCGTATTTGACAGGTTGGTTTCACTGGCCTGAGACCGTCTGTCTTTCCCCTTTCC
oligo_qZ1GEkkHPq3SPyXT+qb6WA	GTGATAACTGC	7	2.59182	GTTCTAGACGGCTAGATGCGGTCTCACAATCCGGGAAACCGGACCAGGAAAAAACTTGCAGGCCATAGTGATAACTGCTATTATCCCTCCAGTGCAGAGAAAATCGGCCAGTTTTCTCTGCCTGCAGTCCGCATGCCGTGGGACCCCTTGGGTTCTAACCTGTTGCCTAGATTTATGCAGCGGACTGCCTTTCTCCCAAAGTGATAAACCGGGTGATAACATGGACCGGTTTTCCCGGTAATCCGTATTTGGCAGGTTGGTTTCACTGGCCTGAGACCGTCTGTCTTTCCCCTTTCC
oligo_ctBY5kLw3+TOT+1bMBjzcg	GTAAACGCTAA	8	2.59176	GTTCTAGACGGCTAGATGCGGTCTCACAATCCGGGAAACCGGACCAGGAAAAAACTTGCAGGCCATAGTAAACGCTAATATTATCCCTCCAGTGCAGAGAAAATCGGCCAGTTTTCTCTGCCTGCAGTCCGCATGCCGTGGGACCCCTTGGGTTCTAACCTGTTGCCTAGATTTATGCAGCGGACTGCCTTTCTCCCAAAGTGATAAACCGGGTAAACGCATGGACCGGTTTTCCCGGTAATCCGTATTTGTTAGGTTGGTTTCACTGGCCTGAGACCGTCTGTCTTTCCCCTTTCC
oligo_uJF/hObLLJKDqD1rh4yhcw	CTAGAAACTTG	4	2.59032	GTTCTAGACGGCTAGATGCGGTCTCACAATCCGGGAAACCGGACCAGGAAAAAACTTGCAGGCCATACTAGAAACTTGTATTATCCCTCCAGTGCAGAGAAAATCGGCCAGTTTTCTCTGCCTGCAGTCCGCATGCCGTGGGACCCCTTGGGTTCTAACCTGTTGCCTAGATTTATGCAGCGGACTGCCTTTCTCCCAAAGTGATAAACCGGCTAGAAACATGGACCGGTTTTCCCGGTAATCCGTATTTGCAAGGTTGGTTTCACTGGCCTGAGACCGTCTGTCTTTCCCCTTTCC
oligo_F24TUkDOlBQsY0u7GEA3wQ	CACCCTACTGC	9	2.59032	GTTCTAGACGGCTAGATGCGGTCTCACAATCCGGGAAACCGGACCAGGAAAAAACTTGCAGGCCATACACCCTACTGCTATTATCCCTCCAGTGCAGAGAAAATCGGCCAGTTTTCTCTGCCTGCAGTCCGCATGCCGTGGGACCCCTTGGGTTCTAACCTGTTGCCTAGATTTATGCAGCGGACTGCCTTTCTCCCAAAGTGATAAACCGGCACCCTACATGGACCGGTTTTCCCGGTAATCCGTATTTGGCAGGTTGGTTTCACTGGCCTGAGACCGTCTGTCTTTCCCCTTTCC
oligo_GQp1gYh/d3oNzFpYyvQOWg	GGACACGCTAG	7	2.58985	GTTCTAGACGGCTAGATGCGGTCTCACAATCCGGGAAACCGGACCAGGAAAAAACTTGCAGGCCATAGGACACGCTAGTATTATCCCTCCAGTGCAGAGAAAATCGGCCAGTTTTCTCTGCCTGCAGTCCGCATGCCGTGGGACCCCTTGGGTTCTAACCTGTTGCCTAGATTTATGCAGCGGACTGCCTTTCTCCCAAAGTGATAAACCGGGGACACGCATGGACCGGTTTTCCCGGTAATCCGTATTTGCTAGGTTGGTTTCACTGGCCTGAGACCGTCTGTCTTTCCCCTTTCC
oligo_YmuQJtmq+jO0Rcl9DHjJOg	CTGCTCACTGG	7	2.58981	GTTCTAGACGGCTAGATGCGGTCTCACAATCCGGGAAACCGGACCAGGAAAAAACTTGCAGGCCATACTGCTCACTGGTATTATCCCTCCAGTGCAGAGAAAATCGGCCAGTTTTCTCTGCCTGCAGTCCGCATGCCGTGGGACCCCTTGGGTTCTAACCTGTTGCCTAGATTTATGCAGCGGACTGCCTTTCTCCCAAAGTGATAAACCGGCTGCTCACATGGACCGGTTTTCCCGGTAATCCGTATTTGCCAGGTTGGTTTCACTGGCCTGAGACCGTCTGTCTTTCCCCTTTCC
oligo_q0kYl8V1FOCy7SymZqFVfQ	CGGAAGACTGG	8	2.58961	GTTCTAGACGGCTAGATGCGGTCTCACAATCCGGGAAACCGGACCAGGAAAAAACTTGCAGGCCATACGGAAGACTGGTATTATCCCTCCAGTGCAGAGAAAATCGGCCAGTTTTCTCTGCCTGCAGTCCGCATGCCGTGGGACCCCTTGGGTTCTAACCTGTTGCCTAGATTTATGCAGCGGACTGCCTTTCTCCCAAAGTGATAAACCGGCGGAAGACATGGACCGGTTTTCCCGGTAATCCGTATTTGCCAGGTTGGTTTCACTGGCCTGAGACCGTCTGTCTTTCCCCTTTCC
oligo_hnPkSkfZWS/DvbzC9Byg7A	ACAGCTTCTTG	2	2.58951	GTTCTAGACGGCTAGATGCGGTCTCACAATCCGGGAAACCGGACCAGGAAAAAACTTGCAGGCCATAACAGCTTCTTGTATTATCCCTCCAGTGCAGAGAAAATCGGCCAGTTTTCTCTGCCTGCAGTCCGCATGCCGTGGGACCCCTTGGGTTCTAACCTGTTGCCTAGATTTATGCAGCGGACTGCCTTTCTCCCAAAGTGATAAACCGGACAGCTTCATGGACCGGTTTTCCCGGTAATCCGTATTTGCAAGGTTGGTTTCACTGGCCTGAGACCGTCTGTCTTTCCCCTTTCC
oligo_WoT7Yk4wTwz0C5/KCmAlxw	CTAGTCACTGT	6	2.58949	GTTCTAGACGGCTAGATGCGGTCTCACAATCCGGGAAACCGGACCAGGAAAAAACTTGCAGGCCATACTAGTCACTGTTATTATCCCTCCAGTGCAGAGAAAATCGGCCAGTTTTCTCTGCCTGCAGTCCGCATGCCGTGGGACCCCTTGGGTTCTAACCTGTTGCCTAGATTTATGCAGCGGACTGCCTTTCTCCCAAAGTGATAAACCGGCTAGTCACATGGACCGGTTTTCCCGGTAATCCGTATTTGACAGGTTGGTTTCACTGGCCTGAGACCGTCTGTCTTTCCCCTTTCC
oligo_pHFPQ6hhIHg7rJfX2PUM8w	CTTGGATCTTG	4	2.58901	GTTCTAGACGGCTAGATGCGGTCTCACAATCCGGGAAACCGGACCAGGAAAAAACTTGCAGGCCATACTTGGATCTTGTATTATCCCTCCAGTGCAGAGAAAATCGGCCAGTTTTCTCTGCCTGCAGTCCGCATGCCGTGGGACCCCTTGGGTTCTAACCTGTTGCCTAGATTTATGCAGCGGACTGCCTTTCTCCCAAAGTGATAAACCGGCTTGGATCATGGACCGGTTTTCCCGGTAATCCGTATTTGCAAGGTTGGTTTCACTGGCCTGAGACCGTCTGTCTTTCCCCTTTCC
oligo_jykWb/uqU8XZUpZdb4CdHA	AACGTGTCTAA	5	2.58895	GTTCTAGACGGCTAGATGCGGTCTCACAATCCGGGAAACCGGACCAGGAAAAAACTTGCAGGCCATAAACGTGTCTAATATTATCCCTCCAGTGCAGAGAAAATCGGCCAGTTTTCTCTGCCTGCAGTCCGCATGCCGTGGGACCCCTTGGGTTCTAACCTGTTGCCTAGATTTATGCAGCGGACTGCCTTTCTCCCAAAGTGATAAACCGGAACGTGTCATGGACCGGTTTTCCCGGTAATCCGTATTTGTTAGGTTGGTTTCACTGGCCTGAGACCGTCTGTCTTTCCCCTTTCC
oligo_TEdXvQo8MSFGlLI2gLEbpw	GCTGCAGCTGA	6	2.58698	GTTCTAGACGGCTAGATGCGGTCTCACAATCCGGGAAACCGGACCAGGAAAAAACTTGCAGGCCATAGCTGCAGCTGATATTATCCCTCCAGTGCAGAGAAAATCGGCCAGTTTTCTCTGCCTGCAGTCCGCATGCCGTGGGACCCCTTGGGTTCTAACCTGTTGCCTAGATTTATGCAGCGGACTGCCTTTCTCCCAAAGTGATAAACCGGGCTGCAGCATGGACCGGTTTTCCCGGTAATCCGTATTTGTCAGGTTGGTTTCACTGGCCTGAGACCGTCTGTCTTTCCCCTTTCC
oligo_/k47xLGUhrvBse4A2IpjdQ	CAAGGTGCTAA	7	2.58681	GTTCTAGACGGCTAGATGCGGTCTCACAATCCGGGAAACCGGACCAGGAAAAAACTTGCAGGCCATACAAGGTGCTAATATTATCCCTCCAGTGCAGAGAAAATCGGCCAGTTTTCTCTGCCTGCAGTCCGCATGCCGTGGGACCCCTTGGGTTCTAACCTGTTGCCTAGATTTATGCAGCGGACTGCCTTTCTCCCAAAGTGATAAACCGGCAAGGTGCATGGACCGGTTTTCCCGGTAATCCGTATTTGTTAGGTTGGTTTCACTGGCCTGAGACCGTCTGTCTTTCCCCTTTCC
oligo_aNdliG0lC2ObIqtgLaRb8A	GGGCGTCCTTG	7	2.58673	GTTCTAGACGGCTAGATGCGGTCTCACAATCCGGGAAACCGGACCAGGAAAAAACTTGCAGGCCATAGGGCGTCCTTGTATTATCCCTCCAGTGCAGAGAAAATCGGCCAGTTTTCTCTGCCTGCAGTCCGCATGCCGTGGGACCCCTTGGGTTCTAACCTGTTGCCTAGATTTATGCAGCGGACTGCCTTTCTCCCAAAGTGATAAACCGGGGGCGTCCATGGACCGGTTTTCCCGGTAATCCGTATTTGCAAGGTTGGTTTCACTGGCCTGAGACCGTCTGTCTTTCCCCTTTCC
oligo_kSBvnSeBnJXYFKIYkGXeTA	ACGAGAACTCT	6	2.58645	GTTCTAGACGGCTAGATGCGGTCTCACAATCCGGGAAACCGGACCAGGAAAAAACTTGCAGGCCATAACGAGAACTCTTATTATCCCTCCAGTGCAGAGAAAATCGGCCAGTTTTCTCTGCCTGCAGTCCGCATGCCGTGGGACCCCTTGGGTTCTAACCTGTTGCCTAGATTTATGCAGCGGACTGCCTTTCTCCCAAAGTGATAAACCGGACGAGAACATGGACCGGTTTTCCCGGTAATCCGTATTTGAGAGGTTGGTTTCACTGGCCTGAGACCGTCTGTCTTTCCCCTTTCC
oligo_sd4y0f1EudEMS+xt8K2kTQ	CGAGGGACTGA	7	2.58639	GTTCTAGACGGCTAGATGCGGTCTCACAATCCGGGAAACCGGACCAGGAAAAAACTTGCAGGCCATACGAGGGACTGATATTATCCCTCCAGTGCAGAGAAAATCGGCCAGTTTTCTCTGCCTGCAGTCCGCATGCCGTGGGACCCCTTGGGTTCTAACCTGTTGCCTAGATTTATGCAGCGGACTGCCTTTCTCCCAAAGTGATAAACCGGCGAGGGACATGGACCGGTTTTCCCGGTAATCCGTATTTGTCAGGTTGGTTTCACTGGCCTGAGACCGTCTGTCTTTCCCCTTTCC
oligo_oru4KHa4qsGxh+oXcgYcVQ	GCAGTTTCTTG	2	2.58555	GTTCTAGACGGCTAGATGCGGTCTCACAATCCGGGAAACCGGACCAGGAAAAAACTTGCAGGCCATAGCAGTTTCTTGTATTATCCCTCCAGTGCAGAGAAAATCGGCCAGTTTTCTCTGCCTGCAGTCCGCATGCCGTGGGACCCCTTGGGTTCTAACCTGTTGCCTAGATTTATGCAGCGGACTGCCTTTCTCCCAAAGTGATAAACCGGGCAGTTTCATGGACCGGTTTTCCCGGTAATCCGTATTTGCAAGGTTGGTTTCACTGGCCTGAGACCGTCTGTCTTTCCCCTTTCC
oligo_KyYK56ARnkAg/cORA7IblQ	GGAGACACTGA	7	2.58549	GTTCTAGACGGCTAGATGCGGTCTCACAATCCGGGAAACCGGACCAGGAAAAAACTTGCAGGCCATAGGAGACACTGATATTATCCCTCCAGTGCAGAGAAAATCGGCCAGTTTTCTCTGCCTGCAGTCCGCATGCCGTGGGACCCCTTGGGTTCTAACCTGTTGCCTAGATTTATGCAGCGGACTGCCTTTCTCCCAAAGTGATAAACCGGGGAGACACATGGACCGGTTTTCCCGGTAATCCGTATTTGTCAGGTTGGTTTCACTGGCCTGAGACCGTCTGTCTTTCCCCTTTCC
oligo_wqxPvGSeyK+pBkk2CJPx+w	CAATTGACTCG	6	2.58466	GTTCTAGACGGCTAGATGCGGTCTCACAATCCGGGAAACCGGACCAGGAAAAAACTTGCAGGCCATACAATTGACTCGTATTATCCCTCCAGTGCAGAGAAAATCGGCCAGTTTTCTCTGCCTGCAGTCCGCATGCCGTGGGACCCCTTGGGTTCTAACCTGTTGCCTAGATTTATGCAGCGGACTGCCTTTCTCCCAAAGTGATAAACCGGCAATTGACATGGACCGGTTTTCCCGGTAATCCGTATTTGCGAGGTTGGTTTCACTGGCCTGAGACCGTCTGTCTTTCCCCTTTCC
oligo_En7Br/8RKFW8MejfPzg0mQ	ATCGAATCTTT	4	2.58458	GTTCTAGACGGCTAGATGCGGTCTCACAATCCGGGAAACCGGACCAGGAAAAAACTTGCAGGCCATAATCGAATCTTTTATTATCCCTCCAGTGCAGAGAAAATCGGCCAGTTTTCTCTGCCTGCAGTCCGCATGCCGTGGGACCCCTTGGGTTCTAACCTGTTGCCTAGATTTATGCAGCGGACTGCCTTTCTCCCAAAGTGATAAACCGGATCGAATCATGGACCGGTTTTCCCGGTAATCCGTATTTGAAAGGTTGGTTTCACTGGCCTGAGACCGTCTGTCTTTCCCCTTTCC
oligo_qWohxKhZfNTu9v+WRust5Q	TCAGTGTCTAG	3	2.58434	GTTCTAGACGGCTAGATGCGGTCTCACAATCCGGGAAACCGGACCAGGAAAAAACTTGCAGGCCATATCAGTGTCTAGTATTATCCCTCCAGTGCAGAGAAAATCGGCCAGTTTTCTCTGCCTGCAGTCCGCATGCCGTGGGACCCCTTGGGTTCTAACCTGTTGCCTAGATTTATGCAGCGGACTGCCTTTCTCCCAAAGTGATAAACCGGTCAGTGTCATGGACCGGTTTTCCCGGTAATCCGTATTTGCTAGGTTGGTTTCACTGGCCTGAGACCGTCTGTCTTTCCCCTTTCC
oligo_FS4q08Xad2z58usnH1VBLg	GCTAGAGCTTA	6	2.58396	GTTCTAGACGGCTAGATGCGGTCTCACAATCCGGGAAACCGGACCAGGAAAAAACTTGCAGGCCATAGCTAGAGCTTATATTATCCCTCCAGTGCAGAGAAAATCGGCCAGTTTTCTCTGCCTGCAGTCCGCATGCCGTGGGACCCCTTGGGTTCTAACCTGTTGCCTAGATTTATGCAGCGGACTGCCTTTCTCCCAAAGTGATAAACCGGGCTAGAGCATGGACCGGTTTTCCCGGTAATCCGTATTTGTAAGGTTGGTTTCACTGGCCTGAGACCGTCTGTCTTTCCCCTTTCC
oligo_IPWJqpDL8wrgekw4QFk3JA	CGGAATGCTCA	9	2.58377	GTTCTAGACGGCTAGATGCGGTCTCACAATCCGGGAAACCGGACCAGGAAAAAACTTGCAGGCCATACGGAATGCTCATATTATCCCTCCAGTGCAGAGAAAATCGGCCAGTTTTCTCTGCCTGCAGTCCGCATGCCGTGGGACCCCTTGGGTTCTAACCTGTTGCCTAGATTTATGCAGCGGACTGCCTTTCTCCCAAAGTGATAAACCGGCGGAATGCATGGACCGGTTTTCCCGGTAATCCGTATTTGTGAGGTTGGTTTCACTGGCCTGAGACCGTCTGTCTTTCCCCTTTCC
oligo_fBFeIU7WvAF0jLGGKEqAaA	TAGTATACTGT	9	2.58329	GTTCTAGACGGCTAGATGCGGTCTCACAATCCGGGAAACCGGACCAGGAAAAAACTTGCAGGCCATATAGTATACTGTTATTATCCCTCCAGTGCAGAGAAAATCGGCCAGTTTTCTCTGCCTGCAGTCCGCATGCCGTGGGACCCCTTGGGTTCTAACCTGTTGCCTAGATTTATGCAGCGGACTGCCTTTCTCCCAAAGTGATAAACCGGTAGTATACATGGACCGGTTTTCCCGGTAATCCGTATTTGACAGGTTGGTTTCACTGGCCTGAGACCGTCTGTCTTTCCCCTTTCC
oligo_OJGqxb9C/3GVS1jkZRTXug	GAGCTCTCTAT	7	2.5825	GTTCTAGACGGCTAGATGCGGTCTCACAATCCGGGAAACCGGACCAGGAAAAAACTTGCAGGCCATAGAGCTCTCTATTATTATCCCTCCAGTGCAGAGAAAATCGGCCAGTTTTCTCTGCCTGCAGTCCGCATGCCGTGGGACCCCTTGGGTTCTAACCTGTTGCCTAGATTTATGCAGCGGACTGCCTTTCTCCCAAAGTGATAAACCGGGAGCTCTCATGGACCGGTTTTCCCGGTAATCCGTATTTGATAGGTTGGTTTCACTGGCCTGAGACCGTCTGTCTTTCCCCTTTCC
oligo_2t/QaqOi4optkLo5dQfvjQ	TTAGGATCTAT	5	2.58191	GTTCTAGACGGCTAGATGCGGTCTCACAATCCGGGAAACCGGACCAGGAAAAAACTTGCAGGCCATATTAGGATCTATTATTATCCCTCCAGTGCAGAGAAAATCGGCCAGTTTTCTCTGCCTGCAGTCCGCATGCCGTGGGACCCCTTGGGTTCTAACCTGTTGCCTAGATTTATGCAGCGGACTGCCTTTCTCCCAAAGTGATAAACCGGTTAGGATCATGGACCGGTTTTCCCGGTAATCCGTATTTGATAGGTTGGTTTCACTGGCCTGAGACCGTCTGTCTTTCCCCTTTCC
oligo_6HjPHQ5YxuUqbtoaKAl53Q	TAAGGTGCTTA	6	2.58082	GTTCTAGACGGCTAGATGCGGTCTCACAATCCGGGAAACCGGACCAGGAAAAAACTTGCAGGCCATATAAGGTGCTTATATTATCCCTCCAGTGCAGAGAAAATCGGCCAGTTTTCTCTGCCTGCAGTCCGCATGCCGTGGGACCCCTTGGGTTCTAACCTGTTGCCTAGATTTATGCAGCGGACTGCCTTTCTCCCAAAGTGATAAACCGGTAAGGTGCATGGACCGGTTTTCCCGGTAATCCGTATTTGTAAGGTTGGTTTCACTGGCCTGAGACCGTCTGTCTTTCCCCTTTCC
oligo_gNwni/ZTWVHV/LrF/2h+nQ	TGACTATCTTA	4	2.58081	GTTCTAGACGGCTAGATGCGGTCTCACAATCCGGGAAACCGGACCAGGAAAAAACTTGCAGGCCATATGACTATCTTATATTATCCCTCCAGTGCAGAGAAAATCGGCCAGTTTTCTCTGCCTGCAGTCCGCATGCCGTGGGACCCCTTGGGTTCTAACCTGTTGCCTAGATTTATGCAGCGGACTGCCTTTCTCCCAAAGTGATAAACCGGTGACTATCATGGACCGGTTTTCCCGGTAATCCGTATTTGTAAGGTTGGTTTCACTGGCCTGAGACCGTCTGTCTTTCCCCTTTCC
oligo_or5i7kGu14tBW/+yVTfH5A	GGGCAGACTTG	7	2.5804	GTTCTAGACGGCTAGATGCGGTCTCACAATCCGGGAAACCGGACCAGGAAAAAACTTGCAGGCCATAGGGCAGACTTGTATTATCCCTCCAGTGCAGAGAAAATCGGCCAGTTTTCTCTGCCTGCAGTCCGCATGCCGTGGGACCCCTTGGGTTCTAACCTGTTGCCTAGATTTATGCAGCGGACTGCCTTTCTCCCAAAGTGATAAACCGGGGGCAGACATGGACCGGTTTTCCCGGTAATCCGTATTTGCAAGGTTGGTTTCACTGGCCTGAGACCGTCTGTCTTTCCCCTTTCC
oligo_vdwcR0EI7cU6hShJl3ofow	ATTAAGTCTTA	6	2.5794	GTTCTAGACGGCTAGATGCGGTCTCACAATCCGGGAAACCGGACCAGGAAAAAACTTGCAGGCCATAATTAAGTCTTATATTATCCCTCCAGTGCAGAGAAAATCGGCCAGTTTTCTCTGCCTGCAGTCCGCATGCCGTGGGACCCCTTGGGTTCTAACCTGTTGCCTAGATTTATGCAGCGGACTGCCTTTCTCCCAAAGTGATAAACCGGATTAAGTCATGGACCGGTTTTCCCGGTAATCCGTATTTGTAAGGTTGGTTTCACTGGCCTGAGACCGTCTGTCTTTCCCCTTTCC
oligo_zBtGaWgAe5CIcQ9/6CVokA	CGGGATTCTGG	6	2.57921	GTTCTAGACGGCTAGATGCGGTCTCACAATCCGGGAAACCGGACCAGGAAAAAACTTGCAGGCCATACGGGATTCTGGTATTATCCCTCCAGTGCAGAGAAAATCGGCCAGTTTTCTCTGCCTGCAGTCCGCATGCCGTGGGACCCCTTGGGTTCTAACCTGTTGCCTAGATTTATGCAGCGGACTGCCTTTCTCCCAAAGTGATAAACCGGCGGGATTCATGGACCGGTTTTCCCGGTAATCCGTATTTGCCAGGTTGGTTTCACTGGCCTGAGACCGTCTGTCTTTCCCCTTTCC
oligo_7I9NUbpLUt6ZclqKeOPPJw	CAGCACGCTTG	7	2.57883	GTTCTAGACGGCTAGATGCGGTCTCACAATCCGGGAAACCGGACCAGGAAAAAACTTGCAGGCCATACAGCACGCTTGTATTATCCCTCCAGTGCAGAGAAAATCGGCCAGTTTTCTCTGCCTGCAGTCCGCATGCCGTGGGACCCCTTGGGTTCTAACCTGTTGCCTAGATTTATGCAGCGGACTGCCTTTCTCCCAAAGTGATAAACCGGCAGCACGCATGGACCGGTTTTCCCGGTAATCCGTATTTGCAAGGTTGGTTTCACTGGCCTGAGACCGTCTGTCTTTCCCCTTTCC
oligo_vFF4/+RXWqlkVWzlTz4DZA	GTAGTGACTGG	5	2.57813	GTTCTAGACGGCTAGATGCGGTCTCACAATCCGGGAAACCGGACCAGGAAAAAACTTGCAGGCCATAGTAGTGACTGGTATTATCCCTCCAGTGCAGAGAAAATCGGCCAGTTTTCTCTGCCTGCAGTCCGCATGCCGTGGGACCCCTTGGGTTCTAACCTGTTGCCTAGATTTATGCAGCGGACTGCCTTTCTCCCAAAGTGATAAACCGGGTAGTGACATGGACCGGTTTTCCCGGTAATCCGTATTTGCCAGGTTGGTTTCACTGGCCTGAGACCGTCTGTCTTTCCCCTTTCC
oligo_mq8Mw25WcL9vzTlYaJI6Tg	ATATTCGCTAG	5	2.57808	GTTCTAGACGGCTAGATGCGGTCTCACAATCCGGGAAACCGGACCAGGAAAAAACTTGCAGGCCATAATATTCGCTAGTATTATCCCTCCAGTGCAGAGAAAATCGGCCAGTTTTCTCTGCCTGCAGTCCGCATGCCGTGGGACCCCTTGGGTTCTAACCTGTTGCCTAGATTTATGCAGCGGACTGCCTTTCTCCCAAAGTGATAAACCGGATATTCGCATGGACCGGTTTTCCCGGTAATCCGTATTTGCTAGGTTGGTTTCACTGGCCTGAGACCGTCTGTCTTTCCCCTTTCC
oligo_RNGfUrG5av3LgJf2r4/NoA	CGTGAGTCTCG	6	2.57782	GTTCTAGACGGCTAGATGCGGTCTCACAATCCGGGAAACCGGACCAGGAAAAAACTTGCAGGCCATACGTGAGTCTCGTATTATCCCTCCAGTGCAGAGAAAATCGGCCAGTTTTCTCTGCCTGCAGTCCGCATGCCGTGGGACCCCTTGGGTTCTAACCTGTTGCCTAGATTTATGCAGCGGACTGCCTTTCTCCCAAAGTGATAAACCGGCGTGAGTCATGGACCGGTTTTCCCGGTAATCCGTATTTGCGAGGTTGGTTTCACTGGCCTGAGACCGTCTGTCTTTCCCCTTTCC
oligo_UDXzIqxc25mr2iNHWVb7OQ	GAAAAGGCTAA	8	2.57747	GTTCTAGACGGCTAGATGCGGTCTCACAATCCGGGAAACCGGACCAGGAAAAAACTTGCAGGCCATAGAAAAGGCTAATATTATCCCTCCAGTGCAGAGAAAATCGGCCAGTTTTCTCTGCCTGCAGTCCGCATGCCGTGGGACCCCTTGGGTTCTAACCTGTTGCCTAGATTTATGCAGCGGACTGCCTTTCTCCCAAAGTGATAAACCGGGAAAAGGCATGGACCGGTTTTCCCGGTAATCCGTATTTGTTAGGTTGGTTTCACTGGCCTGAGACCGTCTGTCTTTCCCCTTTCC
oligo_4O5bUcbJXtKd5oAYOzowUA	ACAGTCACTTG	2	2.57735	GTTCTAGACGGCTAGATGCGGTCTCACAATCCGGGAAACCGGACCAGGAAAAAACTTGCAGGCCATAACAGTCACTTGTATTATCCCTCCAGTGCAGAGAAAATCGGCCAGTTTTCTCTGCCTGCAGTCCGCATGCCGTGGGACCCCTTGGGTTCTAACCTGTTGCCTAGATTTATGCAGCGGACTGCCTTTCTCCCAAAGTGATAAACCGGACAGTCACATGGACCGGTTTTCCCGGTAATCCGTATTTGCAAGGTTGGTTTCACTGGCCTGAGACCGTCTGTCTTTCCCCTTTCC
oligo_3APi6nxlh0jfXG4nrBhpJA	AGAAAGGCTAG	6	2.57692	GTTCTAGACGGCTAGATGCGGTCTCACAATCCGGGAAACCGGACCAGGAAAAAACTTGCAGGCCATAAGAAAGGCTAGTATTATCCCTCCAGTGCAGAGAAAATCGGCCAGTTTTCTCTGCCTGCAGTCCGCATGCCGTGGGACCCCTTGGGTTCTAACCTGTTGCCTAGATTTATGCAGCGGACTGCCTTTCTCCCAAAGTGATAAACCGGAGAAAGGCATGGACCGGTTTTCCCGGTAATCCGTATTTGCTAGGTTGGTTTCACTGGCCTGAGACCGTCTGTCTTTCCCCTTTCC
oligo_oCUgR2HrMEU+Q1hfpCPTzg	TAGGAATCTAG	5	2.57597	GTTCTAGACGGCTAGATGCGGTCTCACAATCCGGGAAACCGGACCAGGAAAAAACTTGCAGGCCATATAGGAATCTAGTATTATCCCTCCAGTGCAGAGAAAATCGGCCAGTTTTCTCTGCCTGCAGTCCGCATGCCGTGGGACCCCTTGGGTTCTAACCTGTTGCCTAGATTTATGCAGCGGACTGCCTTTCTCCCAAAGTGATAAACCGGTAGGAATCATGGACCGGTTTTCCCGGTAATCCGTATTTGCTAGGTTGGTTTCACTGGCCTGAGACCGTCTGTCTTTCCCCTTTCC
oligo_iU1guyAFNNOEjOfvU7548w	TAGGGTGCTGG	7	2.57581	GTTCTAGACGGCTAGATGCGGTCTCACAATCCGGGAAACCGGACCAGGAAAAAACTTGCAGGCCATATAGGGTGCTGGTATTATCCCTCCAGTGCAGAGAAAATCGGCCAGTTTTCTCTGCCTGCAGTCCGCATGCCGTGGGACCCCTTGGGTTCTAACCTGTTGCCTAGATTTATGCAGCGGACTGCCTTTCTCCCAAAGTGATAAACCGGTAGGGTGCATGGACCGGTTTTCCCGGTAATCCGTATTTGCCAGGTTGGTTTCACTGGCCTGAGACCGTCTGTCTTTCCCCTTTCC
oligo_w5ikjO9VjyKBtQgVA7dffA	ACACGGACTGC	6	2.57553	GTTCTAGACGGCTAGATGCGGTCTCACAATCCGGGAAACCGGACCAGGAAAAAACTTGCAGGCCATAACACGGACTGCTATTATCCCTCCAGTGCAGAGAAAATCGGCCAGTTTTCTCTGCCTGCAGTCCGCATGCCGTGGGACCCCTTGGGTTCTAACCTGTTGCCTAGATTTATGCAGCGGACTGCCTTTCTCCCAAAGTGATAAACCGGACACGGACATGGACCGGTTTTCCCGGTAATCCGTATTTGGCAGGTTGGTTTCACTGGCCTGAGACCGTCTGTCTTTCCCCTTTCC
oligo_RoFBLwIcUaRq7o+iRu0ahA	GAGGTATCTAG	4	2.57495	GTTCTAGACGGCTAGATGCGGTCTCACAATCCGGGAAACCGGACCAGGAAAAAACTTGCAGGCCATAGAGGTATCTAGTATTATCCCTCCAGTGCAGAGAAAATCGGCCAGTTTTCTCTGCCTGCAGTCCGCATGCCGTGGGACCCCTTGGGTTCTAACCTGTTGCCTAGATTTATGCAGCGGACTGCCTTTCTCCCAAAGTGATAAACCGGGAGGTATCATGGACCGGTTTTCCCGGTAATCCGTATTTGCTAGGTTGGTTTCACTGGCCTGAGACCGTCTGTCTTTCCCCTTTCC
oligo_jUM5YeFN44w8Fp5BC666oA	TCATACTCTCG	5	2.57494	GTTCTAGACGGCTAGATGCGGTCTCACAATCCGGGAAACCGGACCAGGAAAAAACTTGCAGGCCATATCATACTCTCGTATTATCCCTCCAGTGCAGAGAAAATCGGCCAGTTTTCTCTGCCTGCAGTCCGCATGCCGTGGGACCCCTTGGGTTCTAACCTGTTGCCTAGATTTATGCAGCGGACTGCCTTTCTCCCAAAGTGATAAACCGGTCATACTCATGGACCGGTTTTCCCGGTAATCCGTATTTGCGAGGTTGGTTTCACTGGCCTGAGACCGTCTGTCTTTCCCCTTTCC
oligo_Nsz09mmNLyr2++RTsj7DmQ	GTGATGTCTTC	6	2.57469	GTTCTAGACGGCTAGATGCGGTCTCACAATCCGGGAAACCGGACCAGGAAAAAACTTGCAGGCCATAGTGATGTCTTCTATTATCCCTCCAGTGCAGAGAAAATCGGCCAGTTTTCTCTGCCTGCAGTCCGCATGCCGTGGGACCCCTTGGGTTCTAACCTGTTGCCTAGATTTATGCAGCGGACTGCCTTTCTCCCAAAGTGATAAACCGGGTGATGTCATGGACCGGTTTTCCCGGTAATCCGTATTTGGAAGGTTGGTTTCACTGGCCTGAGACCGTCTGTCTTTCCCCTTTCC
oligo_bLuRkaM63lUvnUX75WOaWw	CAATGCTCTTT	6	2.5742	GTTCTAGACGGCTAGATGCGGTCTCACAATCCGGGAAACCGGACCAGGAAAAAACTTGCAGGCCATACAATGCTCTTTTATTATCCCTCCAGTGCAGAGAAAATCGGCCAGTTTTCTCTGCCTGCAGTCCGCATGCCGTGGGACCCCTTGGGTTCTAACCTGTTGCCTAGATTTATGCAGCGGACTGCCTTTCTCCCAAAGTGATAAACCGGCAATGCTCATGGACCGGTTTTCCCGGTAATCCGTATTTGAAAGGTTGGTTTCACTGGCCTGAGACCGTCTGTCTTTCCCCTTTCC
oligo_Ewk7JQrBBSkbqUzZMx7Geg	CGATCATCTTA	5	2.57384	GTTCTAGACGGCTAGATGCGGTCTCACAATCCGGGAAACCGGACCAGGAAAAAACTTGCAGGCCATACGATCATCTTATATTATCCCTCCAGTGCAGAGAAAATCGGCCAGTTTTCTCTGCCTGCAGTCCGCATGCCGTGGGACCCCTTGGGTTCTAACCTGTTGCCTAGATTTATGCAGCGGACTGCCTTTCTCCCAAAGTGATAAACCGGCGATCATCATGGACCGGTTTTCCCGGTAATCCGTATTTGTAAGGTTGGTTTCACTGGCCTGAGACCGTCTGTCTTTCCCCTTTCC
oligo_miTleuVObbhSt3ITPKw8sQ	GCAAGAACTGT	6	2.57339	GTTCTAGACGGCTAGATGCGGTCTCACAATCCGGGAAACCGGACCAGGAAAAAACTTGCAGGCCATAGCAAGAACTGTTATTATCCCTCCAGTGCAGAGAAAATCGGCCAGTTTTCTCTGCCTGCAGTCCGCATGCCGTGGGACCCCTTGGGTTCTAACCTGTTGCCTAGATTTATGCAGCGGACTGCCTTTCTCCCAAAGTGATAAACCGGGCAAGAACATGGACCGGTTTTCCCGGTAATCCGTATTTGACAGGTTGGTTTCACTGGCCTGAGACCGTCTGTCTTTCCCCTTTCC
oligo_WWEzd4hBcnSuxN2x03xsbw	CTAGTTACTGA	6	2.57312	GTTCTAGACGGCTAGATGCGGTCTCACAATCCGGGAAACCGGACCAGGAAAAAACTTGCAGGCCATACTAGTTACTGATATTATCCCTCCAGTGCAGAGAAAATCGGCCAGTTTTCTCTGCCTGCAGTCCGCATGCCGTGGGACCCCTTGGGTTCTAACCTGTTGCCTAGATTTATGCAGCGGACTGCCTTTCTCCCAAAGTGATAAACCGGCTAGTTACATGGACCGGTTTTCCCGGTAATCCGTATTTGTCAGGTTGGTTTCACTGGCCTGAGACCGTCTGTCTTTCCCCTTTCC
oligo_M7HNLkv1r7iHWYqOoU9c8g	CGAAGTGCTAA	8	2.57276	GTTCTAGACGGCTAGATGCGGTCTCACAATCCGGGAAACCGGACCAGGAAAAAACTTGCAGGCCATACGAAGTGCTAATATTATCCCTCCAGTGCAGAGAAAATCGGCCAGTTTTCTCTGCCTGCAGTCCGCATGCCGTGGGACCCCTTGGGTTCTAACCTGTTGCCTAGATTTATGCAGCGGACTGCCTTTCTCCCAAAGTGATAAACCGGCGAAGTGCATGGACCGGTTTTCCCGGTAATCCGTATTTGTTAGGTTGGTTTCACTGGCCTGAGACCGTCTGTCTTTCCCCTTTCC
oligo_UmUfwFfRWPJvEAXw/58ywQ	CAAAGGGCTTA	7	2.57194	GTTCTAGACGGCTAGATGCGGTCTCACAATCCGGGAAACCGGACCAGGAAAAAACTTGCAGGCCATACAAAGGGCTTATATTATCCCTCCAGTGCAGAGAAAATCGGCCAGTTTTCTCTGCCTGCAGTCCGCATGCCGTGGGACCCCTTGGGTTCTAACCTGTTGCCTAGATTTATGCAGCGGACTGCCTTTCTCCCAAAGTGATAAACCGGCAAAGGGCATGGACCGGTTTTCCCGGTAATCCGTATTTGTAAGGTTGGTTTCACTGGCCTGAGACCGTCTGTCTTTCCCCTTTCC
oligo_C7tQ8kta+3CKSa7titUPxA	ACTGTATCTTG	1	2.5716	GTTCTAGACGGCTAGATGCGGTCTCACAATCCGGGAAACCGGACCAGGAAAAAACTTGCAGGCCATAACTGTATCTTGTATTATCCCTCCAGTGCAGAGAAAATCGGCCAGTTTTCTCTGCCTGCAGTCCGCATGCCGTGGGACCCCTTGGGTTCTAACCTGTTGCCTAGATTTATGCAGCGGACTGCCTTTCTCCCAAAGTGATAAACCGGACTGTATCATGGACCGGTTTTCCCGGTAATCCGTATTTGCAAGGTTGGTTTCACTGGCCTGAGACCGTCTGTCTTTCCCCTTTCC
oligo_UzvEVvCRe9LQmYDcrBZQVw	TCAGAATCTCG	3	2.57048	GTTCTAGACGGCTAGATGCGGTCTCACAATCCGGGAAACCGGACCAGGAAAAAACTTGCAGGCCATATCAGAATCTCGTATTATCCCTCCAGTGCAGAGAAAATCGGCCAGTTTTCTCTGCCTGCAGTCCGCATGCCGTGGGACCCCTTGGGTTCTAACCTGTTGCCTAGATTTATGCAGCGGACTGCCTTTCTCCCAAAGTGATAAACCGGTCAGAATCATGGACCGGTTTTCCCGGTAATCCGTATTTGCGAGGTTGGTTTCACTGGCCTGAGACCGTCTGTCTTTCCCCTTTCC
oligo_3ab9MCh33ZQn56ltuPKBLg	ACAAAGGCTAG	5	2.57025	GTTCTAGACGGCTAGATGCGGTCTCACAATCCGGGAAACCGGACCAGGAAAAAACTTGCAGGCCATAACAAAGGCTAGTATTATCCCTCCAGTGCAGAGAAAATCGGCCAGTTTTCTCTGCCTGCAGTCCGCATGCCGTGGGACCCCTTGGGTTCTAACCTGTTGCCTAGATTTATGCAGCGGACTGCCTTTCTCCCAAAGTGATAAACCGGACAAAGGCATGGACCGGTTTTCCCGGTAATCCGTATTTGCTAGGTTGGTTTCACTGGCCTGAGACCGTCTGTCTTTCCCCTTTCC
oligo_6pnSVImBLDMJt8uA/Nvzaw	GTAATTGCTTA	6	2.57	GTTCTAGACGGCTAGATGCGGTCTCACAATCCGGGAAACCGGACCAGGAAAAAACTTGCAGGCCATAGTAATTGCTTATATTATCCCTCCAGTGCAGAGAAAATCGGCCAGTTTTCTCTGCCTGCAGTCCGCATGCCGTGGGACCCCTTGGGTTCTAACCTGTTGCCTAGATTTATGCAGCGGACTGCCTTTCTCCCAAAGTGATAAACCGGGTAATTGCATGGACCGGTTTTCCCGGTAATCCGTATTTGTAAGGTTGGTTTCACTGGCCTGAGACCGTCTGTCTTTCCCCTTTCC
oligo_wU7m/CLi6RWwSYBibFAH3Q	AGCTAGTCTCT	7	2.56986	GTTCTAGACGGCTAGATGCGGTCTCACAATCCGGGAAACCGGACCAGGAAAAAACTTGCAGGCCATAAGCTAGTCTCTTATTATCCCTCCAGTGCAGAGAAAATCGGCCAGTTTTCTCTGCCTGCAGTCCGCATGCCGTGGGACCCCTTGGGTTCTAACCTGTTGCCTAGATTTATGCAGCGGACTGCCTTTCTCCCAAAGTGATAAACCGGAGCTAGTCATGGACCGGTTTTCCCGGTAATCCGTATTTGAGAGGTTGGTTTCACTGGCCTGAGACCGTCTGTCTTTCCCCTTTCC
oligo_RUTxBrI0lC7svXiiKmoTpw	GAGCGAGCTTA	7	2.56921	GTTCTAGACGGCTAGATGCGGTCTCACAATCCGGGAAACCGGACCAGGAAAAAACTTGCAGGCCATAGAGCGAGCTTATATTATCCCTCCAGTGCAGAGAAAATCGGCCAGTTTTCTCTGCCTGCAGTCCGCATGCCGTGGGACCCCTTGGGTTCTAACCTGTTGCCTAGATTTATGCAGCGGACTGCCTTTCTCCCAAAGTGATAAACCGGGAGCGAGCATGGACCGGTTTTCCCGGTAATCCGTATTTGTAAGGTTGGTTTCACTGGCCTGAGACCGTCTGTCTTTCCCCTTTCC
oligo_rqz4NvVyrMZed6IVD+7W/Q	ACACGAACTGG	4	2.56889	GTTCTAGACGGCTAGATGCGGTCTCACAATCCGGGAAACCGGACCAGGAAAAAACTTGCAGGCCATAACACGAACTGGTATTATCCCTCCAGTGCAGAGAAAATCGGCCAGTTTTCTCTGCCTGCAGTCCGCATGCCGTGGGACCCCTTGGGTTCTAACCTGTTGCCTAGATTTATGCAGCGGACTGCCTTTCTCCCAAAGTGATAAACCGGACACGAACATGGACCGGTTTTCCCGGTAATCCGTATTTGCCAGGTTGGTTTCACTGGCCTGAGACCGTCTGTCTTTCCCCTTTCC
oligo_Mwgfbck2Kp9OdW6PPHAEcQ	AGTAAGACTTG	6	2.56809	GTTCTAGACGGCTAGATGCGGTCTCACAATCCGGGAAACCGGACCAGGAAAAAACTTGCAGGCCATAAGTAAGACTTGTATTATCCCTCCAGTGCAGAGAAAATCGGCCAGTTTTCTCTGCCTGCAGTCCGCATGCCGTGGGACCCCTTGGGTTCTAACCTGTTGCCTAGATTTATGCAGCGGACTGCCTTTCTCCCAAAGTGATAAACCGGAGTAAGACATGGACCGGTTTTCCCGGTAATCCGTATTTGCAAGGTTGGTTTCACTGGCCTGAGACCGTCTGTCTTTCCCCTTTCC
oligo_x7mII8Bpyp7Whl547EhASA	ATGAATTCTAC	7	2.56678	GTTCTAGACGGCTAGATGCGGTCTCACAATCCGGGAAACCGGACCAGGAAAAAACTTGCAGGCCATAATGAATTCTACTATTATCCCTCCAGTGCAGAGAAAATCGGCCAGTTTTCTCTGCCTGCAGTCCGCATGCCGTGGGACCCCTTGGGTTCTAACCTGTTGCCTAGATTTATGCAGCGGACTGCCTTTCTCCCAAAGTGATAAACCGGATGAATTCATGGACCGGTTTTCCCGGTAATCCGTATTTGGTAGGTTGGTTTCACTGGCCTGAGACCGTCTGTCTTTCCCCTTTCC
oligo_GLkSPreGib0RvLpGJgeJ9w	AAACAGACTGT	7	2.56633	GTTCTAGACGGCTAGATGCGGTCTCACAATCCGGGAAACCGGACCAGGAAAAAACTTGCAGGCCATAAAACAGACTGTTATTATCCCTCCAGTGCAGAGAAAATCGGCCAGTTTTCTCTGCCTGCAGTCCGCATGCCGTGGGACCCCTTGGGTTCTAACCTGTTGCCTAGATTTATGCAGCGGACTGCCTTTCTCCCAAAGTGATAAACCGGAAACAGACATGGACCGGTTTTCCCGGTAATCCGTATTTGACAGGTTGGTTTCACTGGCCTGAGACCGTCTGTCTTTCCCCTTTCC
oligo_EEsX7Ahh68o6kGpft8ZVaQ	ATCTATGCTGT	8	2.56615	GTTCTAGACGGCTAGATGCGGTCTCACAATCCGGGAAACCGGACCAGGAAAAAACTTGCAGGCCATAATCTATGCTGTTATTATCCCTCCAGTGCAGAGAAAATCGGCCAGTTTTCTCTGCCTGCAGTCCGCATGCCGTGGGACCCCTTGGGTTCTAACCTGTTGCCTAGATTTATGCAGCGGACTGCCTTTCTCCCAAAGTGATAAACCGGATCTATGCATGGACCGGTTTTCCCGGTAATCCGTATTTGACAGGTTGGTTTCACTGGCCTGAGACCGTCTGTCTTTCCCCTTTCC
oligo_8Buwqfe1/h4SGZiboncXug	GGAAGTACTGT	8	2.56558	GTTCTAGACGGCTAGATGCGGTCTCACAATCCGGGAAACCGGACCAGGAAAAAACTTGCAGGCCATAGGAAGTACTGTTATTATCCCTCCAGTGCAGAGAAAATCGGCCAGTTTTCTCTGCCTGCAGTCCGCATGCCGTGGGACCCCTTGGGTTCTAACCTGTTGCCTAGATTTATGCAGCGGACTGCCTTTCTCCCAAAGTGATAAACCGGGGAAGTACATGGACCGGTTTTCCCGGTAATCCGTATTTGACAGGTTGGTTTCACTGGCCTGAGACCGTCTGTCTTTCCCCTTTCC
oligo_Z49QVPEP+YRyIoQt6wRLQQ	AGGAGGACTTG	6	2.56497	GTTCTAGACGGCTAGATGCGGTCTCACAATCCGGGAAACCGGACCAGGAAAAAACTTGCAGGCCATAAGGAGGACTTGTATTATCCCTCCAGTGCAGAGAAAATCGGCCAGTTTTCTCTGCCTGCAGTCCGCATGCCGTGGGACCCCTTGGGTTCTAACCTGTTGCCTAGATTTATGCAGCGGACTGCCTTTCTCCCAAAGTGATAAACCGGAGGAGGACATGGACCGGTTTTCCCGGTAATCCGTATTTGCAAGGTTGGTTTCACTGGCCTGAGACCGTCTGTCTTTCCCCTTTCC
oligo_eCiYBfcVw8zhZOPfwToFdQ	GGACTAGCTTA	5	2.56302	GTTCTAGACGGCTAGATGCGGTCTCACAATCCGGGAAACCGGACCAGGAAAAAACTTGCAGGCCATAGGACTAGCTTATATTATCCCTCCAGTGCAGAGAAAATCGGCCAGTTTTCTCTGCCTGCAGTCCGCATGCCGTGGGACCCCTTGGGTTCTAACCTGTTGCCTAGATTTATGCAGCGGACTGCCTTTCTCCCAAAGTGATAAACCGGGGACTAGCATGGACCGGTTTTCCCGGTAATCCGTATTTGTAAGGTTGGTTTCACTGGCCTGAGACCGTCTGTCTTTCCCCTTTCC
oligo_tkzZORdzuRe4tg9AiLjJFg	GCATCGACTTG	5	2.56263	GTTCTAGACGGCTAGATGCGGTCTCACAATCCGGGAAACCGGACCAGGAAAAAACTTGCAGGCCATAGCATCGACTTGTATTATCCCTCCAGTGCAGAGAAAATCGGCCAGTTTTCTCTGCCTGCAGTCCGCATGCCGTGGGACCCCTTGGGTTCTAACCTGTTGCCTAGATTTATGCAGCGGACTGCCTTTCTCCCAAAGTGATAAACCGGGCATCGACATGGACCGGTTTTCCCGGTAATCCGTATTTGCAAGGTTGGTTTCACTGGCCTGAGACCGTCTGTCTTTCCCCTTTCC
oligo_C3tZnQG9ZTwcXvD5vqGXQg	ACATTATCTGG	2	2.56257	GTTCTAGACGGCTAGATGCGGTCTCACAATCCGGGAAACCGGACCAGGAAAAAACTTGCAGGCCATAACATTATCTGGTATTATCCCTCCAGTGCAGAGAAAATCGGCCAGTTTTCTCTGCCTGCAGTCCGCATGCCGTGGGACCCCTTGGGTTCTAACCTGTTGCCTAGATTTATGCAGCGGACTGCCTTTCTCCCAAAGTGATAAACCGGACATTATCATGGACCGGTTTTCCCGGTAATCCGTATTTGCCAGGTTGGTTTCACTGGCCTGAGACCGTCTGTCTTTCCCCTTTCC
oligo_S6VMBlqycMLkWA+hJxCMLQ	CTCGTAACTGT	6	2.56207	GTTCTAGACGGCTAGATGCGGTCTCACAATCCGGGAAACCGGACCAGGAAAAAACTTGCAGGCCATACTCGTAACTGTTATTATCCCTCCAGTGCAGAGAAAATCGGCCAGTTTTCTCTGCCTGCAGTCCGCATGCCGTGGGACCCCTTGGGTTCTAACCTGTTGCCTAGATTTATGCAGCGGACTGCCTTTCTCCCAAAGTGATAAACCGGCTCGTAACATGGACCGGTTTTCCCGGTAATCCGTATTTGACAGGTTGGTTTCACTGGCCTGAGACCGTCTGTCTTTCCCCTTTCC
oligo_aDe5D2d8SmhfcN2wZcTQPA	ATCGTCACTTG	4	2.56188	GTTCTAGACGGCTAGATGCGGTCTCACAATCCGGGAAACCGGACCAGGAAAAAACTTGCAGGCCATAATCGTCACTTGTATTATCCCTCCAGTGCAGAGAAAATCGGCCAGTTTTCTCTGCCTGCAGTCCGCATGCCGTGGGACCCCTTGGGTTCTAACCTGTTGCCTAGATTTATGCAGCGGACTGCCTTTCTCCCAAAGTGATAAACCGGATCGTCACATGGACCGGTTTTCCCGGTAATCCGTATTTGCAAGGTTGGTTTCACTGGCCTGAGACCGTCTGTCTTTCCCCTTTCC
oligo_jUjixKhFJAS5WiQJmMR8FQ	CAACTCTCTAC	6	2.56098	GTTCTAGACGGCTAGATGCGGTCTCACAATCCGGGAAACCGGACCAGGAAAAAACTTGCAGGCCATACAACTCTCTACTATTATCCCTCCAGTGCAGAGAAAATCGGCCAGTTTTCTCTGCCTGCAGTCCGCATGCCGTGGGACCCCTTGGGTTCTAACCTGTTGCCTAGATTTATGCAGCGGACTGCCTTTCTCCCAAAGTGATAAACCGGCAACTCTCATGGACCGGTTTTCCCGGTAATCCGTATTTGGTAGGTTGGTTTCACTGGCCTGAGACCGTCTGTCTTTCCCCTTTCC
oligo_exel+dCwm9XGHz+SY1Z4bA	CTATTATCTGC	5	2.56087	GTTCTAGACGGCTAGATGCGGTCTCACAATCCGGGAAACCGGACCAGGAAAAAACTTGCAGGCCATACTATTATCTGCTATTATCCCTCCAGTGCAGAGAAAATCGGCCAGTTTTCTCTGCCTGCAGTCCGCATGCCGTGGGACCCCTTGGGTTCTAACCTGTTGCCTAGATTTATGCAGCGGACTGCCTTTCTCCCAAAGTGATAAACCGGCTATTATCATGGACCGGTTTTCCCGGTAATCCGTATTTGGCAGGTTGGTTTCACTGGCCTGAGACCGTCTGTCTTTCCCCTTTCC
oligo_saswaAZX7mVTw72KEwiMMA	AATGTATCTAG	3	2.56086	GTTCTAGACGGCTAGATGCGGTCTCACAATCCGGGAAACCGGACCAGGAAAAAACTTGCAGGCCATAAATGTATCTAGTATTATCCCTCCAGTGCAGAGAAAATCGGCCAGTTTTCTCTGCCTGCAGTCCGCATGCCGTGGGACCCCTTGGGTTCTAACCTGTTGCCTAGATTTATGCAGCGGACTGCCTTTCTCCCAAAGTGATAAACCGGAATGTATCATGGACCGGTTTTCCCGGTAATCCGTATTTGCTAGGTTGGTTTCACTGGCCTGAGACCGTCTGTCTTTCCCCTTTCC
oligo_ujnUJMu9wVAjrPf6DelHkw	GAGGATGCTTT	7	2.56084	GTTCTAGACGGCTAGATGCGGTCTCACAATCCGGGAAACCGGACCAGGAAAAAACTTGCAGGCCATAGAGGATGCTTTTATTATCCCTCCAGTGCAGAGAAAATCGGCCAGTTTTCTCTGCCTGCAGTCCGCATGCCGTGGGACCCCTTGGGTTCTAACCTGTTGCCTAGATTTATGCAGCGGACTGCCTTTCTCCCAAAGTGATAAACCGGGAGGATGCATGGACCGGTTTTCCCGGTAATCCGTATTTGAAAGGTTGGTTTCACTGGCCTGAGACCGTCTGTCTTTCCCCTTTCC
oligo_L8+46AWXjxOe94fzv01+dQ	GCACGAACTGA	6	2.56055	GTTCTAGACGGCTAGATGCGGTCTCACAATCCGGGAAACCGGACCAGGAAAAAACTTGCAGGCCATAGCACGAACTGATATTATCCCTCCAGTGCAGAGAAAATCGGCCAGTTTTCTCTGCCTGCAGTCCGCATGCCGTGGGACCCCTTGGGTTCTAACCTGTTGCCTAGATTTATGCAGCGGACTGCCTTTCTCCCAAAGTGATAAACCGGGCACGAACATGGACCGGTTTTCCCGGTAATCCGTATTTGTCAGGTTGGTTTCACTGGCCTGAGACCGTCTGTCTTTCCCCTTTCC
oligo_gBc5rPUfUFX+WSVm2EfcOg	GCAAGAACTCT	6	2.5601	GTTCTAGACGGCTAGATGCGGTCTCACAATCCGGGAAACCGGACCAGGAAAAAACTTGCAGGCCATAGCAAGAACTCTTATTATCCCTCCAGTGCAGAGAAAATCGGCCAGTTTTCTCTGCCTGCAGTCCGCATGCCGTGGGACCCCTTGGGTTCTAACCTGTTGCCTAGATTTATGCAGCGGACTGCCTTTCTCCCAAAGTGATAAACCGGGCAAGAACATGGACCGGTTTTCCCGGTAATCCGTATTTGAGAGGTTGGTTTCACTGGCCTGAGACCGTCTGTCTTTCCCCTTTCC
oligo_6uk16pqgp4G4uc1fJFU6Eg	CTGTACGCTGA	9	2.55781	GTTCTAGACGGCTAGATGCGGTCTCACAATCCGGGAAACCGGACCAGGAAAAAACTTGCAGGCCATACTGTACGCTGATATTATCCCTCCAGTGCAGAGAAAATCGGCCAGTTTTCTCTGCCTGCAGTCCGCATGCCGTGGGACCCCTTGGGTTCTAACCTGTTGCCTAGATTTATGCAGCGGACTGCCTTTCTCCCAAAGTGATAAACCGGCTGTACGCATGGACCGGTTTTCCCGGTAATCCGTATTTGTCAGGTTGGTTTCACTGGCCTGAGACCGTCTGTCTTTCCCCTTTCC
oligo_afFp0NjMUxnCpekCIX80AQ	GGTCACGCTGA	9	2.5576	GTTCTAGACGGCTAGATGCGGTCTCACAATCCGGGAAACCGGACCAGGAAAAAACTTGCAGGCCATAGGTCACGCTGATATTATCCCTCCAGTGCAGAGAAAATCGGCCAGTTTTCTCTGCCTGCAGTCCGCATGCCGTGGGACCCCTTGGGTTCTAACCTGTTGCCTAGATTTATGCAGCGGACTGCCTTTCTCCCAAAGTGATAAACCGGGGTCACGCATGGACCGGTTTTCCCGGTAATCCGTATTTGTCAGGTTGGTTTCACTGGCCTGAGACCGTCTGTCTTTCCCCTTTCC
oligo_KQCcu89RCGFz91eSKqghNA	CAAGCCGCTAG	6	2.55739	GTTCTAGACGGCTAGATGCGGTCTCACAATCCGGGAAACCGGACCAGGAAAAAACTTGCAGGCCATACAAGCCGCTAGTATTATCCCTCCAGTGCAGAGAAAATCGGCCAGTTTTCTCTGCCTGCAGTCCGCATGCCGTGGGACCCCTTGGGTTCTAACCTGTTGCCTAGATTTATGCAGCGGACTGCCTTTCTCCCAAAGTGATAAACCGGCAAGCCGCATGGACCGGTTTTCCCGGTAATCCGTATTTGCTAGGTTGGTTTCACTGGCCTGAGACCGTCTGTCTTTCCCCTTTCC
oligo_j/onr/Dya7cG0WjRjSk6fA	ACCGGATCTCG	3	2.55621	GTTCTAGACGGCTAGATGCGGTCTCACAATCCGGGAAACCGGACCAGGAAAAAACTTGCAGGCCATAACCGGATCTCGTATTATCCCTCCAGTGCAGAGAAAATCGGCCAGTTTTCTCTGCCTGCAGTCCGCATGCCGTGGGACCCCTTGGGTTCTAACCTGTTGCCTAGATTTATGCAGCGGACTGCCTTTCTCCCAAAGTGATAAACCGGACCGGATCATGGACCGGTTTTCCCGGTAATCCGTATTTGCGAGGTTGGTTTCACTGGCCTGAGACCGTCTGTCTTTCCCCTTTCC
oligo_mvoHJ3Q3fzIYFcF3LhTi1A	ACTCGTGCTGT	7	2.55498	GTTCTAGACGGCTAGATGCGGTCTCACAATCCGGGAAACCGGACCAGGAAAAAACTTGCAGGCCATAACTCGTGCTGTTATTATCCCTCCAGTGCAGAGAAAATCGGCCAGTTTTCTCTGCCTGCAGTCCGCATGCCGTGGGACCCCTTGGGTTCTAACCTGTTGCCTAGATTTATGCAGCGGACTGCCTTTCTCCCAAAGTGATAAACCGGACTCGTGCATGGACCGGTTTTCCCGGTAATCCGTATTTGACAGGTTGGTTTCACTGGCCTGAGACCGTCTGTCTTTCCCCTTTCC
oligo_EX62ZAznHYVmRPizgHjSzw	GCAAGCTCTCA	6	2.5549	GTTCTAGACGGCTAGATGCGGTCTCACAATCCGGGAAACCGGACCAGGAAAAAACTTGCAGGCCATAGCAAGCTCTCATATTATCCCTCCAGTGCAGAGAAAATCGGCCAGTTTTCTCTGCCTGCAGTCCGCATGCCGTGGGACCCCTTGGGTTCTAACCTGTTGCCTAGATTTATGCAGCGGACTGCCTTTCTCCCAAAGTGATAAACCGGGCAAGCTCATGGACCGGTTTTCCCGGTAATCCGTATTTGTGAGGTTGGTTTCACTGGCCTGAGACCGTCTGTCTTTCCCCTTTCC
oligo_g2Il8zyKCVOrT2sw3mkZ4Q	CACTACTCTGG	7	2.55457	GTTCTAGACGGCTAGATGCGGTCTCACAATCCGGGAAACCGGACCAGGAAAAAACTTGCAGGCCATACACTACTCTGGTATTATCCCTCCAGTGCAGAGAAAATCGGCCAGTTTTCTCTGCCTGCAGTCCGCATGCCGTGGGACCCCTTGGGTTCTAACCTGTTGCCTAGATTTATGCAGCGGACTGCCTTTCTCCCAAAGTGATAAACCGGCACTACTCATGGACCGGTTTTCCCGGTAATCCGTATTTGCCAGGTTGGTTTCACTGGCCTGAGACCGTCTGTCTTTCCCCTTTCC
oligo_e9vRZrKYRfeB4B2L2X/KsA	GTGGAAGCTTT	6	2.5545	GTTCTAGACGGCTAGATGCGGTCTCACAATCCGGGAAACCGGACCAGGAAAAAACTTGCAGGCCATAGTGGAAGCTTTTATTATCCCTCCAGTGCAGAGAAAATCGGCCAGTTTTCTCTGCCTGCAGTCCGCATGCCGTGGGACCCCTTGGGTTCTAACCTGTTGCCTAGATTTATGCAGCGGACTGCCTTTCTCCCAAAGTGATAAACCGGGTGGAAGCATGGACCGGTTTTCCCGGTAATCCGTATTTGAAAGGTTGGTTTCACTGGCCTGAGACCGTCTGTCTTTCCCCTTTCC
oligo_BMJesv4DjIwpdo8mzvQCkg	CAGCTCGCTGT	8	2.55437	GTTCTAGACGGCTAGATGCGGTCTCACAATCCGGGAAACCGGACCAGGAAAAAACTTGCAGGCCATACAGCTCGCTGTTATTATCCCTCCAGTGCAGAGAAAATCGGCCAGTTTTCTCTGCCTGCAGTCCGCATGCCGTGGGACCCCTTGGGTTCTAACCTGTTGCCTAGATTTATGCAGCGGACTGCCTTTCTCCCAAAGTGATAAACCGGCAGCTCGCATGGACCGGTTTTCCCGGTAATCCGTATTTGACAGGTTGGTTTCACTGGCCTGAGACCGTCTGTCTTTCCCCTTTCC
oligo_RsXc1QwEP4QOtgPeU+2eTQ	GGAATCTCTTT	5	2.55435	GTTCTAGACGGCTAGATGCGGTCTCACAATCCGGGAAACCGGACCAGGAAAAAACTTGCAGGCCATAGGAATCTCTTTTATTATCCCTCCAGTGCAGAGAAAATCGGCCAGTTTTCTCTGCCTGCAGTCCGCATGCCGTGGGACCCCTTGGGTTCTAACCTGTTGCCTAGATTTATGCAGCGGACTGCCTTTCTCCCAAAGTGATAAACCGGGGAATCTCATGGACCGGTTTTCCCGGTAATCCGTATTTGAAAGGTTGGTTTCACTGGCCTGAGACCGTCTGTCTTTCCCCTTTCC
oligo_OR+YDGeR4yCi++GJ3g3g6Q	AGGATAACTTG	4	2.55425	GTTCTAGACGGCTAGATGCGGTCTCACAATCCGGGAAACCGGACCAGGAAAAAACTTGCAGGCCATAAGGATAACTTGTATTATCCCTCCAGTGCAGAGAAAATCGGCCAGTTTTCTCTGCCTGCAGTCCGCATGCCGTGGGACCCCTTGGGTTCTAACCTGTTGCCTAGATTTATGCAGCGGACTGCCTTTCTCCCAAAGTGATAAACCGGAGGATAACATGGACCGGTTTTCCCGGTAATCCGTATTTGCAAGGTTGGTTTCACTGGCCTGAGACCGTCTGTCTTTCCCCTTTCC
oligo_bUA/X5e/e+SDAj3MOybKgA	ACAATCGCTTT	4	2.55422	GTTCTAGACGGCTAGATGCGGTCTCACAATCCGGGAAACCGGACCAGGAAAAAACTTGCAGGCCATAACAATCGCTTTTATTATCCCTCCAGTGCAGAGAAAATCGGCCAGTTTTCTCTGCCTGCAGTCCGCATGCCGTGGGACCCCTTGGGTTCTAACCTGTTGCCTAGATTTATGCAGCGGACTGCCTTTCTCCCAAAGTGATAAACCGGACAATCGCATGGACCGGTTTTCCCGGTAATCCGTATTTGAAAGGTTGGTTTCACTGGCCTGAGACCGTCTGTCTTTCCCCTTTCC
oligo_wJckOM4EFKpEb35bhxnlFw	GTTGGAACTGC	7	2.5541	GTTCTAGACGGCTAGATGCGGTCTCACAATCCGGGAAACCGGACCAGGAAAAAACTTGCAGGCCATAGTTGGAACTGCTATTATCCCTCCAGTGCAGAGAAAATCGGCCAGTTTTCTCTGCCTGCAGTCCGCATGCCGTGGGACCCCTTGGGTTCTAACCTGTTGCCTAGATTTATGCAGCGGACTGCCTTTCTCCCAAAGTGATAAACCGGGTTGGAACATGGACCGGTTTTCCCGGTAATCCGTATTTGGCAGGTTGGTTTCACTGGCCTGAGACCGTCTGTCTTTCCCCTTTCC
oligo_J6Ddnj4yQB7tKzMRCYq0cQ	AGGGCTACTGT	7	2.55357	GTTCTAGACGGCTAGATGCGGTCTCACAATCCGGGAAACCGGACCAGGAAAAAACTTGCAGGCCATAAGGGCTACTGTTATTATCCCTCCAGTGCAGAGAAAATCGGCCAGTTTTCTCTGCCTGCAGTCCGCATGCCGTGGGACCCCTTGGGTTCTAACCTGTTGCCTAGATTTATGCAGCGGACTGCCTTTCTCCCAAAGTGATAAACCGGAGGGCTACATGGACCGGTTTTCCCGGTAATCCGTATTTGACAGGTTGGTTTCACTGGCCTGAGACCGTCTGTCTTTCCCCTTTCC
oligo_R3NXbgsScrG6T8DVAKztNQ	TATCGAGCTGA	8	2.55194	GTTCTAGACGGCTAGATGCGGTCTCACAATCCGGGAAACCGGACCAGGAAAAAACTTGCAGGCCATATATCGAGCTGATATTATCCCTCCAGTGCAGAGAAAATCGGCCAGTTTTCTCTGCCTGCAGTCCGCATGCCGTGGGACCCCTTGGGTTCTAACCTGTTGCCTAGATTTATGCAGCGGACTGCCTTTCTCCCAAAGTGATAAACCGGTATCGAGCATGGACCGGTTTTCCCGGTAATCCGTATTTGTCAGGTTGGTTTCACTGGCCTGAGACCGTCTGTCTTTCCCCTTTCC
oligo_LdPZ02VpR9409Zew4soGTg	GTACGAGCTTG	5	2.55187	GTTCTAGACGGCTAGATGCGGTCTCACAATCCGGGAAACCGGACCAGGAAAAAACTTGCAGGCCATAGTACGAGCTTGTATTATCCCTCCAGTGCAGAGAAAATCGGCCAGTTTTCTCTGCCTGCAGTCCGCATGCCGTGGGACCCCTTGGGTTCTAACCTGTTGCCTAGATTTATGCAGCGGACTGCCTTTCTCCCAAAGTGATAAACCGGGTACGAGCATGGACCGGTTTTCCCGGTAATCCGTATTTGCAAGGTTGGTTTCACTGGCCTGAGACCGTCTGTCTTTCCCCTTTCC
oligo_WpO8MHoVr/k/NbdT4guVIw	GGCGTGGCTTG	5	2.55061	GTTCTAGACGGCTAGATGCGGTCTCACAATCCGGGAAACCGGACCAGGAAAAAACTTGCAGGCCATAGGCGTGGCTTGTATTATCCCTCCAGTGCAGAGAAAATCGGCCAGTTTTCTCTGCCTGCAGTCCGCATGCCGTGGGACCCCTTGGGTTCTAACCTGTTGCCTAGATTTATGCAGCGGACTGCCTTTCTCCCAAAGTGATAAACCGGGGCGTGGCATGGACCGGTTTTCCCGGTAATCCGTATTTGCAAGGTTGGTTTCACTGGCCTGAGACCGTCTGTCTTTCCCCTTTCC
oligo_G59AYBNPE+NK3/BidcW6hg	GTAGTATCTGG	3	2.54989	GTTCTAGACGGCTAGATGCGGTCTCACAATCCGGGAAACCGGACCAGGAAAAAACTTGCAGGCCATAGTAGTATCTGGTATTATCCCTCCAGTGCAGAGAAAATCGGCCAGTTTTCTCTGCCTGCAGTCCGCATGCCGTGGGACCCCTTGGGTTCTAACCTGTTGCCTAGATTTATGCAGCGGACTGCCTTTCTCCCAAAGTGATAAACCGGGTAGTATCATGGACCGGTTTTCCCGGTAATCCGTATTTGCCAGGTTGGTTTCACTGGCCTGAGACCGTCTGTCTTTCCCCTTTCC
oligo_VY0mwFyH0t8CqkcdCFracA	CTAGGATCTGC	5	2.54871	GTTCTAGACGGCTAGATGCGGTCTCACAATCCGGGAAACCGGACCAGGAAAAAACTTGCAGGCCATACTAGGATCTGCTATTATCCCTCCAGTGCAGAGAAAATCGGCCAGTTTTCTCTGCCTGCAGTCCGCATGCCGTGGGACCCCTTGGGTTCTAACCTGTTGCCTAGATTTATGCAGCGGACTGCCTTTCTCCCAAAGTGATAAACCGGCTAGGATCATGGACCGGTTTTCCCGGTAATCCGTATTTGGCAGGTTGGTTTCACTGGCCTGAGACCGTCTGTCTTTCCCCTTTCC
oligo_aj8SDTosWid23MafwR3Dpw	GTGGGTTCTTG	5	2.54732	GTTCTAGACGGCTAGATGCGGTCTCACAATCCGGGAAACCGGACCAGGAAAAAACTTGCAGGCCATAGTGGGTTCTTGTATTATCCCTCCAGTGCAGAGAAAATCGGCCAGTTTTCTCTGCCTGCAGTCCGCATGCCGTGGGACCCCTTGGGTTCTAACCTGTTGCCTAGATTTATGCAGCGGACTGCCTTTCTCCCAAAGTGATAAACCGGGTGGGTTCATGGACCGGTTTTCCCGGTAATCCGTATTTGCAAGGTTGGTTTCACTGGCCTGAGACCGTCTGTCTTTCCCCTTTCC
oligo_v8Rw23FfsjwPVvg14PPl+A	ACGCAATCTAT	5	2.54629	GTTCTAGACGGCTAGATGCGGTCTCACAATCCGGGAAACCGGACCAGGAAAAAACTTGCAGGCCATAACGCAATCTATTATTATCCCTCCAGTGCAGAGAAAATCGGCCAGTTTTCTCTGCCTGCAGTCCGCATGCCGTGGGACCCCTTGGGTTCTAACCTGTTGCCTAGATTTATGCAGCGGACTGCCTTTCTCCCAAAGTGATAAACCGGACGCAATCATGGACCGGTTTTCCCGGTAATCCGTATTTGATAGGTTGGTTTCACTGGCCTGAGACCGTCTGTCTTTCCCCTTTCC
oligo_t271KXQFPwUEyA3ICB6itw	CTATATGCTTA	7	2.54518	GTTCTAGACGGCTAGATGCGGTCTCACAATCCGGGAAACCGGACCAGGAAAAAACTTGCAGGCCATACTATATGCTTATATTATCCCTCCAGTGCAGAGAAAATCGGCCAGTTTTCTCTGCCTGCAGTCCGCATGCCGTGGGACCCCTTGGGTTCTAACCTGTTGCCTAGATTTATGCAGCGGACTGCCTTTCTCCCAAAGTGATAAACCGGCTATATGCATGGACCGGTTTTCCCGGTAATCCGTATTTGTAAGGTTGGTTTCACTGGCCTGAGACCGTCTGTCTTTCCCCTTTCC
oligo_M2cCz4TqhgZbj/54l4/XPQ	GGATAGACTCG	7	2.54514	GTTCTAGACGGCTAGATGCGGTCTCACAATCCGGGAAACCGGACCAGGAAAAAACTTGCAGGCCATAGGATAGACTCGTATTATCCCTCCAGTGCAGAGAAAATCGGCCAGTTTTCTCTGCCTGCAGTCCGCATGCCGTGGGACCCCTTGGGTTCTAACCTGTTGCCTAGATTTATGCAGCGGACTGCCTTTCTCCCAAAGTGATAAACCGGGGATAGACATGGACCGGTTTTCCCGGTAATCCGTATTTGCGAGGTTGGTTTCACTGGCCTGAGACCGTCTGTCTTTCCCCTTTCC
oligo_f90TlpCh3IPwC80QLEyUqA	CAGCTAGCTTT	6	2.54434	GTTCTAGACGGCTAGATGCGGTCTCACAATCCGGGAAACCGGACCAGGAAAAAACTTGCAGGCCATACAGCTAGCTTTTATTATCCCTCCAGTGCAGAGAAAATCGGCCAGTTTTCTCTGCCTGCAGTCCGCATGCCGTGGGACCCCTTGGGTTCTAACCTGTTGCCTAGATTTATGCAGCGGACTGCCTTTCTCCCAAAGTGATAAACCGGCAGCTAGCATGGACCGGTTTTCCCGGTAATCCGTATTTGAAAGGTTGGTTTCACTGGCCTGAGACCGTCTGTCTTTCCCCTTTCC
oligo_RWtjuEFNupYjqc8bJ8xcKA	TGAAGAGCTTG	5	2.54353	GTTCTAGACGGCTAGATGCGGTCTCACAATCCGGGAAACCGGACCAGGAAAAAACTTGCAGGCCATATGAAGAGCTTGTATTATCCCTCCAGTGCAGAGAAAATCGGCCAGTTTTCTCTGCCTGCAGTCCGCATGCCGTGGGACCCCTTGGGTTCTAACCTGTTGCCTAGATTTATGCAGCGGACTGCCTTTCTCCCAAAGTGATAAACCGGTGAAGAGCATGGACCGGTTTTCCCGGTAATCCGTATTTGCAAGGTTGGTTTCACTGGCCTGAGACCGTCTGTCTTTCCCCTTTCC
oligo_R3UHidMPdFYZY75QevP8oQ	CGATACACTAG	7	2.54327	GTTCTAGACGGCTAGATGCGGTCTCACAATCCGGGAAACCGGACCAGGAAAAAACTTGCAGGCCATACGATACACTAGTATTATCCCTCCAGTGCAGAGAAAATCGGCCAGTTTTCTCTGCCTGCAGTCCGCATGCCGTGGGACCCCTTGGGTTCTAACCTGTTGCCTAGATTTATGCAGCGGACTGCCTTTCTCCCAAAGTGATAAACCGGCGATACACATGGACCGGTTTTCCCGGTAATCCGTATTTGCTAGGTTGGTTTCACTGGCCTGAGACCGTCTGTCTTTCCCCTTTCC
oligo_sWYhr1IqoydPy2wb/uFCbQ	GACGAAACTTA	6	2.54284	GTTCTAGACGGCTAGATGCGGTCTCACAATCCGGGAAACCGGACCAGGAAAAAACTTGCAGGCCATAGACGAAACTTATATTATCCCTCCAGTGCAGAGAAAATCGGCCAGTTTTCTCTGCCTGCAGTCCGCATGCCGTGGGACCCCTTGGGTTCTAACCTGTTGCCTAGATTTATGCAGCGGACTGCCTTTCTCCCAAAGTGATAAACCGGGACGAAACATGGACCGGTTTTCCCGGTAATCCGTATTTGTAAGGTTGGTTTCACTGGCCTGAGACCGTCTGTCTTTCCCCTTTCC
oligo_XJjayyC5HChuq7ZtI009Gg	ATGACTACTGT	8	2.54202	GTTCTAGACGGCTAGATGCGGTCTCACAATCCGGGAAACCGGACCAGGAAAAAACTTGCAGGCCATAATGACTACTGTTATTATCCCTCCAGTGCAGAGAAAATCGGCCAGTTTTCTCTGCCTGCAGTCCGCATGCCGTGGGACCCCTTGGGTTCTAACCTGTTGCCTAGATTTATGCAGCGGACTGCCTTTCTCCCAAAGTGATAAACCGGATGACTACATGGACCGGTTTTCCCGGTAATCCGTATTTGACAGGTTGGTTTCACTGGCCTGAGACCGTCTGTCTTTCCCCTTTCC
oligo_AsbA258x+lr61M4WuBZPvA	ATAGATACTGG	5	2.54076	GTTCTAGACGGCTAGATGCGGTCTCACAATCCGGGAAACCGGACCAGGAAAAAACTTGCAGGCCATAATAGATACTGGTATTATCCCTCCAGTGCAGAGAAAATCGGCCAGTTTTCTCTGCCTGCAGTCCGCATGCCGTGGGACCCCTTGGGTTCTAACCTGTTGCCTAGATTTATGCAGCGGACTGCCTTTCTCCCAAAGTGATAAACCGGATAGATACATGGACCGGTTTTCCCGGTAATCCGTATTTGCCAGGTTGGTTTCACTGGCCTGAGACCGTCTGTCTTTCCCCTTTCC
oligo_CRWBYmxtoap/bYe+wou4Zw	GCGCGGGCTGC	8	2.54058	GTTCTAGACGGCTAGATGCGGTCTCACAATCCGGGAAACCGGACCAGGAAAAAACTTGCAGGCCATAGCGCGGGCTGCTATTATCCCTCCAGTGCAGAGAAAATCGGCCAGTTTTCTCTGCCTGCAGTCCGCATGCCGTGGGACCCCTTGGGTTCTAACCTGTTGCCTAGATTTATGCAGCGGACTGCCTTTCTCCCAAAGTGATAAACCGGGCGCGGGCATGGACCGGTTTTCCCGGTAATCCGTATTTGGCAGGTTGGTTTCACTGGCCTGAGACCGTCTGTCTTTCCCCTTTCC
oligo_MLpMYnYnTVClWSrkV2qNXQ	AGCAGAGCTCT	7	2.5399	GTTCTAGACGGCTAGATGCGGTCTCACAATCCGGGAAACCGGACCAGGAAAAAACTTGCAGGCCATAAGCAGAGCTCTTATTATCCCTCCAGTGCAGAGAAAATCGGCCAGTTTTCTCTGCCTGCAGTCCGCATGCCGTGGGACCCCTTGGGTTCTAACCTGTTGCCTAGATTTATGCAGCGGACTGCCTTTCTCCCAAAGTGATAAACCGGAGCAGAGCATGGACCGGTTTTCCCGGTAATCCGTATTTGAGAGGTTGGTTTCACTGGCCTGAGACCGTCTGTCTTTCCCCTTTCC
oligo_gjzc8B/k97dIk1S+LcGFdQ	ACCAGGTCTTA	5	2.53989	GTTCTAGACGGCTAGATGCGGTCTCACAATCCGGGAAACCGGACCAGGAAAAAACTTGCAGGCCATAACCAGGTCTTATATTATCCCTCCAGTGCAGAGAAAATCGGCCAGTTTTCTCTGCCTGCAGTCCGCATGCCGTGGGACCCCTTGGGTTCTAACCTGTTGCCTAGATTTATGCAGCGGACTGCCTTTCTCCCAAAGTGATAAACCGGACCAGGTCATGGACCGGTTTTCCCGGTAATCCGTATTTGTAAGGTTGGTTTCACTGGCCTGAGACCGTCTGTCTTTCCCCTTTCC
oligo_CbOjbtG+UWEl5Qcts1et0A	CGCCCATCTAG	6	2.53888	GTTCTAGACGGCTAGATGCGGTCTCACAATCCGGGAAACCGGACCAGGAAAAAACTTGCAGGCCATACGCCCATCTAGTATTATCCCTCCAGTGCAGAGAAAATCGGCCAGTTTTCTCTGCCTGCAGTCCGCATGCCGTGGGACCCCTTGGGTTCTAACCTGTTGCCTAGATTTATGCAGCGGACTGCCTTTCTCCCAAAGTGATAAACCGGCGCCCATCATGGACCGGTTTTCCCGGTAATCCGTATTTGCTAGGTTGGTTTCACTGGCCTGAGACCGTCTGTCTTTCCCCTTTCC
oligo_B0x8tmyu67olb+Wa1JIcBg	ATACTATCTAA	4	2.53796	GTTCTAGACGGCTAGATGCGGTCTCACAATCCGGGAAACCGGACCAGGAAAAAACTTGCAGGCCATAATACTATCTAATATTATCCCTCCAGTGCAGAGAAAATCGGCCAGTTTTCTCTGCCTGCAGTCCGCATGCCGTGGGACCCCTTGGGTTCTAACCTGTTGCCTAGATTTATGCAGCGGACTGCCTTTCTCCCAAAGTGATAAACCGGATACTATCATGGACCGGTTTTCCCGGTAATCCGTATTTGTTAGGTTGGTTTCACTGGCCTGAGACCGTCTGTCTTTCCCCTTTCC
oligo_9XYtcn6Ab/TVzQ3obUwGlw	GAAGATTCTAG	5	2.53784	GTTCTAGACGGCTAGATGCGGTCTCACAATCCGGGAAACCGGACCAGGAAAAAACTTGCAGGCCATAGAAGATTCTAGTATTATCCCTCCAGTGCAGAGAAAATCGGCCAGTTTTCTCTGCCTGCAGTCCGCATGCCGTGGGACCCCTTGGGTTCTAACCTGTTGCCTAGATTTATGCAGCGGACTGCCTTTCTCCCAAAGTGATAAACCGGGAAGATTCATGGACCGGTTTTCCCGGTAATCCGTATTTGCTAGGTTGGTTTCACTGGCCTGAGACCGTCTGTCTTTCCCCTTTCC
oligo_XjGtLmQ1w3jOJ6fJbVwq+Q	TGATAGACTGG	7	2.53721	GTTCTAGACGGCTAGATGCGGTCTCACAATCCGGGAAACCGGACCAGGAAAAAACTTGCAGGCCATATGATAGACTGGTATTATCCCTCCAGTGCAGAGAAAATCGGCCAGTTTTCTCTGCCTGCAGTCCGCATGCCGTGGGACCCCTTGGGTTCTAACCTGTTGCCTAGATTTATGCAGCGGACTGCCTTTCTCCCAAAGTGATAAACCGGTGATAGACATGGACCGGTTTTCCCGGTAATCCGTATTTGCCAGGTTGGTTTCACTGGCCTGAGACCGTCTGTCTTTCCCCTTTCC
oligo_CGkj98VgIhsRbKTa+K8cTg	TATTTGACTAG	7	2.53697	GTTCTAGACGGCTAGATGCGGTCTCACAATCCGGGAAACCGGACCAGGAAAAAACTTGCAGGCCATATATTTGACTAGTATTATCCCTCCAGTGCAGAGAAAATCGGCCAGTTTTCTCTGCCTGCAGTCCGCATGCCGTGGGACCCCTTGGGTTCTAACCTGTTGCCTAGATTTATGCAGCGGACTGCCTTTCTCCCAAAGTGATAAACCGGTATTTGACATGGACCGGTTTTCCCGGTAATCCGTATTTGCTAGGTTGGTTTCACTGGCCTGAGACCGTCTGTCTTTCCCCTTTCC
oligo_lbkUblfzLboCJcXONwN25A	AGAGGGTCTAC	5	2.53596	GTTCTAGACGGCTAGATGCGGTCTCACAATCCGGGAAACCGGACCAGGAAAAAACTTGCAGGCCATAAGAGGGTCTACTATTATCCCTCCAGTGCAGAGAAAATCGGCCAGTTTTCTCTGCCTGCAGTCCGCATGCCGTGGGACCCCTTGGGTTCTAACCTGTTGCCTAGATTTATGCAGCGGACTGCCTTTCTCCCAAAGTGATAAACCGGAGAGGGTCATGGACCGGTTTTCCCGGTAATCCGTATTTGGTAGGTTGGTTTCACTGGCCTGAGACCGTCTGTCTTTCCCCTTTCC
oligo_LecGgTh0xpD642Dr25ua4Q	CGGGCCTCTAA	7	2.53546	GTTCTAGACGGCTAGATGCGGTCTCACAATCCGGGAAACCGGACCAGGAAAAAACTTGCAGGCCATACGGGCCTCTAATATTATCCCTCCAGTGCAGAGAAAATCGGCCAGTTTTCTCTGCCTGCAGTCCGCATGCCGTGGGACCCCTTGGGTTCTAACCTGTTGCCTAGATTTATGCAGCGGACTGCCTTTCTCCCAAAGTGATAAACCGGCGGGCCTCATGGACCGGTTTTCCCGGTAATCCGTATTTGTTAGGTTGGTTTCACTGGCCTGAGACCGTCTGTCTTTCCCCTTTCC
oligo_vNJnmDfVRQPIh7RzHPZYFA	CTAATAACTAT	6	2.53511	GTTCTAGACGGCTAGATGCGGTCTCACAATCCGGGAAACCGGACCAGGAAAAAACTTGCAGGCCATACTAATAACTATTATTATCCCTCCAGTGCAGAGAAAATCGGCCAGTTTTCTCTGCCTGCAGTCCGCATGCCGTGGGACCCCTTGGGTTCTAACCTGTTGCCTAGATTTATGCAGCGGACTGCCTTTCTCCCAAAGTGATAAACCGGCTAATAACATGGACCGGTTTTCCCGGTAATCCGTATTTGATAGGTTGGTTTCACTGGCCTGAGACCGTCTGTCTTTCCCCTTTCC
oligo_ifgb771HiZlqF1PW5rH5JQ	AAGGTTACTTT	5	2.53471	GTTCTAGACGGCTAGATGCGGTCTCACAATCCGGGAAACCGGACCAGGAAAAAACTTGCAGGCCATAAAGGTTACTTTTATTATCCCTCCAGTGCAGAGAAAATCGGCCAGTTTTCTCTGCCTGCAGTCCGCATGCCGTGGGACCCCTTGGGTTCTAACCTGTTGCCTAGATTTATGCAGCGGACTGCCTTTCTCCCAAAGTGATAAACCGGAAGGTTACATGGACCGGTTTTCCCGGTAATCCGTATTTGAAAGGTTGGTTTCACTGGCCTGAGACCGTCTGTCTTTCCCCTTTCC
oligo_UJj8V1h+sdMsRL8G4gNP+g	GAAGTCTCTAC	5	2.53382	GTTCTAGACGGCTAGATGCGGTCTCACAATCCGGGAAACCGGACCAGGAAAAAACTTGCAGGCCATAGAAGTCTCTACTATTATCCCTCCAGTGCAGAGAAAATCGGCCAGTTTTCTCTGCCTGCAGTCCGCATGCCGTGGGACCCCTTGGGTTCTAACCTGTTGCCTAGATTTATGCAGCGGACTGCCTTTCTCCCAAAGTGATAAACCGGGAAGTCTCATGGACCGGTTTTCCCGGTAATCCGTATTTGGTAGGTTGGTTTCACTGGCCTGAGACCGTCTGTCTTTCCCCTTTCC
oligo_7xE/KVheP1UKURv6omwbQQ	GAGCTCACTGT	8	2.53379	GTTCTAGACGGCTAGATGCGGTCTCACAATCCGGGAAACCGGACCAGGAAAAAACTTGCAGGCCATAGAGCTCACTGTTATTATCCCTCCAGTGCAGAGAAAATCGGCCAGTTTTCTCTGCCTGCAGTCCGCATGCCGTGGGACCCCTTGGGTTCTAACCTGTTGCCTAGATTTATGCAGCGGACTGCCTTTCTCCCAAAGTGATAAACCGGGAGCTCACATGGACCGGTTTTCCCGGTAATCCGTATTTGACAGGTTGGTTTCACTGGCCTGAGACCGTCTGTCTTTCCCCTTTCC
oligo_He43MMZsk6vMD5BZ/GMDGQ	TTAGGTTCTGC	6	2.53373	GTTCTAGACGGCTAGATGCGGTCTCACAATCCGGGAAACCGGACCAGGAAAAAACTTGCAGGCCATATTAGGTTCTGCTATTATCCCTCCAGTGCAGAGAAAATCGGCCAGTTTTCTCTGCCTGCAGTCCGCATGCCGTGGGACCCCTTGGGTTCTAACCTGTTGCCTAGATTTATGCAGCGGACTGCCTTTCTCCCAAAGTGATAAACCGGTTAGGTTCATGGACCGGTTTTCCCGGTAATCCGTATTTGGCAGGTTGGTTTCACTGGCCTGAGACCGTCTGTCTTTCCCCTTTCC
oligo_+aDoZjAh8MfPP4VYBPlNfw	GTTATAGCTGA	7	2.53244	GTTCTAGACGGCTAGATGCGGTCTCACAATCCGGGAAACCGGACCAGGAAAAAACTTGCAGGCCATAGTTATAGCTGATATTATCCCTCCAGTGCAGAGAAAATCGGCCAGTTTTCTCTGCCTGCAGTCCGCATGCCGTGGGACCCCTTGGGTTCTAACCTGTTGCCTAGATTTATGCAGCGGACTGCCTTTCTCCCAAAGTGATAAACCGGGTTATAGCATGGACCGGTTTTCCCGGTAATCCGTATTTGTCAGGTTGGTTTCACTGGCCTGAGACCGTCTGTCTTTCCCCTTTCC
oligo_DsSnIe95xP8fFWEcXMy/6Q	CTAGTTTCTGG	4	2.53239	GTTCTAGACGGCTAGATGCGGTCTCACAATCCGGGAAACCGGACCAGGAAAAAACTTGCAGGCCATACTAGTTTCTGGTATTATCCCTCCAGTGCAGAGAAAATCGGCCAGTTTTCTCTGCCTGCAGTCCGCATGCCGTGGGACCCCTTGGGTTCTAACCTGTTGCCTAGATTTATGCAGCGGACTGCCTTTCTCCCAAAGTGATAAACCGGCTAGTTTCATGGACCGGTTTTCCCGGTAATCCGTATTTGCCAGGTTGGTTTCACTGGCCTGAGACCGTCTGTCTTTCCCCTTTCC
oligo_AdmleU0nyXrMI5YUiLOSpg	ATGGAGGCTGC	7	2.53131	GTTCTAGACGGCTAGATGCGGTCTCACAATCCGGGAAACCGGACCAGGAAAAAACTTGCAGGCCATAATGGAGGCTGCTATTATCCCTCCAGTGCAGAGAAAATCGGCCAGTTTTCTCTGCCTGCAGTCCGCATGCCGTGGGACCCCTTGGGTTCTAACCTGTTGCCTAGATTTATGCAGCGGACTGCCTTTCTCCCAAAGTGATAAACCGGATGGAGGCATGGACCGGTTTTCCCGGTAATCCGTATTTGGCAGGTTGGTTTCACTGGCCTGAGACCGTCTGTCTTTCCCCTTTCC
oligo_Tyu/k6SuMgLDHafXhIAoHA	CAAACATCTTA	5	2.53058	GTTCTAGACGGCTAGATGCGGTCTCACAATCCGGGAAACCGGACCAGGAAAAAACTTGCAGGCCATACAAACATCTTATATTATCCCTCCAGTGCAGAGAAAATCGGCCAGTTTTCTCTGCCTGCAGTCCGCATGCCGTGGGACCCCTTGGGTTCTAACCTGTTGCCTAGATTTATGCAGCGGACTGCCTTTCTCCCAAAGTGATAAACCGGCAAACATCATGGACCGGTTTTCCCGGTAATCCGTATTTGTAAGGTTGGTTTCACTGGCCTGAGACCGTCTGTCTTTCCCCTTTCC
oligo_jhf9GLNXD2sW6hRVfAvyNw	ATGGCCGCTGC	7	2.53044	GTTCTAGACGGCTAGATGCGGTCTCACAATCCGGGAAACCGGACCAGGAAAAAACTTGCAGGCCATAATGGCCGCTGCTATTATCCCTCCAGTGCAGAGAAAATCGGCCAGTTTTCTCTGCCTGCAGTCCGCATGCCGTGGGACCCCTTGGGTTCTAACCTGTTGCCTAGATTTATGCAGCGGACTGCCTTTCTCCCAAAGTGATAAACCGGATGGCCGCATGGACCGGTTTTCCCGGTAATCCGTATTTGGCAGGTTGGTTTCACTGGCCTGAGACCGTCTGTCTTTCCCCTTTCC
oligo_UU1CeMMQOBhHiu/WpND2kA	GAAGAAGCTCT	6	2.53027	GTTCTAGACGGCTAGATGCGGTCTCACAATCCGGGAAACCGGACCAGGAAAAAACTTGCAGGCCATAGAAGAAGCTCTTATTATCCCTCCAGTGCAGAGAAAATCGGCCAGTTTTCTCTGCCTGCAGTCCGCATGCCGTGGGACCCCTTGGGTTCTAACCTGTTGCCTAGATTTATGCAGCGGACTGCCTTTCTCCCAAAGTGATAAACCGGGAAGAAGCATGGACCGGTTTTCCCGGTAATCCGTATTTGAGAGGTTGGTTTCACTGGCCTGAGACCGTCTGTCTTTCCCCTTTCC
oligo_sA30UR2J9sJ8MFl4aBQ3dQ	GAATACTCTTC	6	2.53006	GTTCTAGACGGCTAGATGCGGTCTCACAATCCGGGAAACCGGACCAGGAAAAAACTTGCAGGCCATAGAATACTCTTCTATTATCCCTCCAGTGCAGAGAAAATCGGCCAGTTTTCTCTGCCTGCAGTCCGCATGCCGTGGGACCCCTTGGGTTCTAACCTGTTGCCTAGATTTATGCAGCGGACTGCCTTTCTCCCAAAGTGATAAACCGGGAATACTCATGGACCGGTTTTCCCGGTAATCCGTATTTGGAAGGTTGGTTTCACTGGCCTGAGACCGTCTGTCTTTCCCCTTTCC
oligo_1x0cXNmkKlG5Qv0/jPnh5g	TAGTACTCTAT	8	2.53004	GTTCTAGACGGCTAGATGCGGTCTCACAATCCGGGAAACCGGACCAGGAAAAAACTTGCAGGCCATATAGTACTCTATTATTATCCCTCCAGTGCAGAGAAAATCGGCCAGTTTTCTCTGCCTGCAGTCCGCATGCCGTGGGACCCCTTGGGTTCTAACCTGTTGCCTAGATTTATGCAGCGGACTGCCTTTCTCCCAAAGTGATAAACCGGTAGTACTCATGGACCGGTTTTCCCGGTAATCCGTATTTGATAGGTTGGTTTCACTGGCCTGAGACCGTCTGTCTTTCCCCTTTCC
oligo_VbNp9vlr8GhxS3BURUsk2Q	CAGGCATCTTG	4	2.52906	GTTCTAGACGGCTAGATGCGGTCTCACAATCCGGGAAACCGGACCAGGAAAAAACTTGCAGGCCATACAGGCATCTTGTATTATCCCTCCAGTGCAGAGAAAATCGGCCAGTTTTCTCTGCCTGCAGTCCGCATGCCGTGGGACCCCTTGGGTTCTAACCTGTTGCCTAGATTTATGCAGCGGACTGCCTTTCTCCCAAAGTGATAAACCGGCAGGCATCATGGACCGGTTTTCCCGGTAATCCGTATTTGCAAGGTTGGTTTCACTGGCCTGAGACCGTCTGTCTTTCCCCTTTCC
oligo_EvD/eOlPp3Pkm0aZtiIf1g	GAACTCACTAG	6	2.52744	GTTCTAGACGGCTAGATGCGGTCTCACAATCCGGGAAACCGGACCAGGAAAAAACTTGCAGGCCATAGAACTCACTAGTATTATCCCTCCAGTGCAGAGAAAATCGGCCAGTTTTCTCTGCCTGCAGTCCGCATGCCGTGGGACCCCTTGGGTTCTAACCTGTTGCCTAGATTTATGCAGCGGACTGCCTTTCTCCCAAAGTGATAAACCGGGAACTCACATGGACCGGTTTTCCCGGTAATCCGTATTTGCTAGGTTGGTTTCACTGGCCTGAGACCGTCTGTCTTTCCCCTTTCC
oligo_ZlaFmFZlboe1hoz8d8eUCA	CAAAGAACTCG	6	2.52647	GTTCTAGACGGCTAGATGCGGTCTCACAATCCGGGAAACCGGACCAGGAAAAAACTTGCAGGCCATACAAAGAACTCGTATTATCCCTCCAGTGCAGAGAAAATCGGCCAGTTTTCTCTGCCTGCAGTCCGCATGCCGTGGGACCCCTTGGGTTCTAACCTGTTGCCTAGATTTATGCAGCGGACTGCCTTTCTCCCAAAGTGATAAACCGGCAAAGAACATGGACCGGTTTTCCCGGTAATCCGTATTTGCGAGGTTGGTTTCACTGGCCTGAGACCGTCTGTCTTTCCCCTTTCC
oligo_owbx0CgowJ2rvvb+ZNRk8w	ATAGCCTCTCG	4	2.52479	GTTCTAGACGGCTAGATGCGGTCTCACAATCCGGGAAACCGGACCAGGAAAAAACTTGCAGGCCATAATAGCCTCTCGTATTATCCCTCCAGTGCAGAGAAAATCGGCCAGTTTTCTCTGCCTGCAGTCCGCATGCCGTGGGACCCCTTGGGTTCTAACCTGTTGCCTAGATTTATGCAGCGGACTGCCTTTCTCCCAAAGTGATAAACCGGATAGCCTCATGGACCGGTTTTCCCGGTAATCCGTATTTGCGAGGTTGGTTTCACTGGCCTGAGACCGTCTGTCTTTCCCCTTTCC
oligo_m+dzNh7eRu5+1AJNO9JKfQ	AGGAACACTTG	6	2.52463	GTTCTAGACGGCTAGATGCGGTCTCACAATCCGGGAAACCGGACCAGGAAAAAACTTGCAGGCCATAAGGAACACTTGTATTATCCCTCCAGTGCAGAGAAAATCGGCCAGTTTTCTCTGCCTGCAGTCCGCATGCCGTGGGACCCCTTGGGTTCTAACCTGTTGCCTAGATTTATGCAGCGGACTGCCTTTCTCCCAAAGTGATAAACCGGAGGAACACATGGACCGGTTTTCCCGGTAATCCGTATTTGCAAGGTTGGTTTCACTGGCCTGAGACCGTCTGTCTTTCCCCTTTCC
oligo_1jT4naJydX+Bj+eZUNimXQ	CGATACTCTAG	6	2.52398	GTTCTAGACGGCTAGATGCGGTCTCACAATCCGGGAAACCGGACCAGGAAAAAACTTGCAGGCCATACGATACTCTAGTATTATCCCTCCAGTGCAGAGAAAATCGGCCAGTTTTCTCTGCCTGCAGTCCGCATGCCGTGGGACCCCTTGGGTTCTAACCTGTTGCCTAGATTTATGCAGCGGACTGCCTTTCTCCCAAAGTGATAAACCGGCGATACTCATGGACCGGTTTTCCCGGTAATCCGTATTTGCTAGGTTGGTTTCACTGGCCTGAGACCGTCTGTCTTTCCCCTTTCC
oligo_FrVXeZaM4c/ll556ng5Cpw	CACAGTGCTAT	9	2.52349	GTTCTAGACGGCTAGATGCGGTCTCACAATCCGGGAAACCGGACCAGGAAAAAACTTGCAGGCCATACACAGTGCTATTATTATCCCTCCAGTGCAGAGAAAATCGGCCAGTTTTCTCTGCCTGCAGTCCGCATGCCGTGGGACCCCTTGGGTTCTAACCTGTTGCCTAGATTTATGCAGCGGACTGCCTTTCTCCCAAAGTGATAAACCGGCACAGTGCATGGACCGGTTTTCCCGGTAATCCGTATTTGATAGGTTGGTTTCACTGGCCTGAGACCGTCTGTCTTTCCCCTTTCC
oligo_hMvy9XToC8UD0qM4HTUn7w	ACACGAACTTA	4	2.52185	GTTCTAGACGGCTAGATGCGGTCTCACAATCCGGGAAACCGGACCAGGAAAAAACTTGCAGGCCATAACACGAACTTATATTATCCCTCCAGTGCAGAGAAAATCGGCCAGTTTTCTCTGCCTGCAGTCCGCATGCCGTGGGACCCCTTGGGTTCTAACCTGTTGCCTAGATTTATGCAGCGGACTGCCTTTCTCCCAAAGTGATAAACCGGACACGAACATGGACCGGTTTTCCCGGTAATCCGTATTTGTAAGGTTGGTTTCACTGGCCTGAGACCGTCTGTCTTTCCCCTTTCC
oligo_KWlIMdhohAbI6ebWXNlqGw	GAGATGACTTG	6	2.52169	GTTCTAGACGGCTAGATGCGGTCTCACAATCCGGGAAACCGGACCAGGAAAAAACTTGCAGGCCATAGAGATGACTTGTATTATCCCTCCAGTGCAGAGAAAATCGGCCAGTTTTCTCTGCCTGCAGTCCGCATGCCGTGGGACCCCTTGGGTTCTAACCTGTTGCCTAGATTTATGCAGCGGACTGCCTTTCTCCCAAAGTGATAAACCGGGAGATGACATGGACCGGTTTTCCCGGTAATCCGTATTTGCAAGGTTGGTTTCACTGGCCTGAGACCGTCTGTCTTTCCCCTTTCC
oligo_hyfN8YOT47XvE7yJa3TneQ	CAAGGTGCTAT	7	2.52078	GTTCTAGACGGCTAGATGCGGTCTCACAATCCGGGAAACCGGACCAGGAAAAAACTTGCAGGCCATACAAGGTGCTATTATTATCCCTCCAGTGCAGAGAAAATCGGCCAGTTTTCTCTGCCTGCAGTCCGCATGCCGTGGGACCCCTTGGGTTCTAACCTGTTGCCTAGATTTATGCAGCGGACTGCCTTTCTCCCAAAGTGATAAACCGGCAAGGTGCATGGACCGGTTTTCCCGGTAATCCGTATTTGATAGGTTGGTTTCACTGGCCTGAGACCGTCTGTCTTTCCCCTTTCC
oligo_T6nmNHhWf4iiF5mad6leCw	CTGTAATCTCA	7	2.52074	GTTCTAGACGGCTAGATGCGGTCTCACAATCCGGGAAACCGGACCAGGAAAAAACTTGCAGGCCATACTGTAATCTCATATTATCCCTCCAGTGCAGAGAAAATCGGCCAGTTTTCTCTGCCTGCAGTCCGCATGCCGTGGGACCCCTTGGGTTCTAACCTGTTGCCTAGATTTATGCAGCGGACTGCCTTTCTCCCAAAGTGATAAACCGGCTGTAATCATGGACCGGTTTTCCCGGTAATCCGTATTTGTGAGGTTGGTTTCACTGGCCTGAGACCGTCTGTCTTTCCCCTTTCC
oligo_6Ah+Ik20w737moT39yPjmQ	AGATAGGCTTA	6	2.52053	GTTCTAGACGGCTAGATGCGGTCTCACAATCCGGGAAACCGGACCAGGAAAAAACTTGCAGGCCATAAGATAGGCTTATATTATCCCTCCAGTGCAGAGAAAATCGGCCAGTTTTCTCTGCCTGCAGTCCGCATGCCGTGGGACCCCTTGGGTTCTAACCTGTTGCCTAGATTTATGCAGCGGACTGCCTTTCTCCCAAAGTGATAAACCGGAGATAGGCATGGACCGGTTTTCCCGGTAATCCGTATTTGTAAGGTTGGTTTCACTGGCCTGAGACCGTCTGTCTTTCCCCTTTCC
oligo_AT2Qnrme6C+sWqZ7WE3c8Q	CATATCTCTGT	7	2.52014	GTTCTAGACGGCTAGATGCGGTCTCACAATCCGGGAAACCGGACCAGGAAAAAACTTGCAGGCCATACATATCTCTGTTATTATCCCTCCAGTGCAGAGAAAATCGGCCAGTTTTCTCTGCCTGCAGTCCGCATGCCGTGGGACCCCTTGGGTTCTAACCTGTTGCCTAGATTTATGCAGCGGACTGCCTTTCTCCCAAAGTGATAAACCGGCATATCTCATGGACCGGTTTTCCCGGTAATCCGTATTTGACAGGTTGGTTTCACTGGCCTGAGACCGTCTGTCTTTCCCCTTTCC
oligo_olAbrmeDxYqpBCESk/YHZw	AAATATACTGT	7	2.51928	GTTCTAGACGGCTAGATGCGGTCTCACAATCCGGGAAACCGGACCAGGAAAAAACTTGCAGGCCATAAAATATACTGTTATTATCCCTCCAGTGCAGAGAAAATCGGCCAGTTTTCTCTGCCTGCAGTCCGCATGCCGTGGGACCCCTTGGGTTCTAACCTGTTGCCTAGATTTATGCAGCGGACTGCCTTTCTCCCAAAGTGATAAACCGGAAATATACATGGACCGGTTTTCCCGGTAATCCGTATTTGACAGGTTGGTTTCACTGGCCTGAGACCGTCTGTCTTTCCCCTTTCC
oligo_yqW3BAPN/UEkaj0GfeRLyg	GTCGAATCTAA	6	2.51924	GTTCTAGACGGCTAGATGCGGTCTCACAATCCGGGAAACCGGACCAGGAAAAAACTTGCAGGCCATAGTCGAATCTAATATTATCCCTCCAGTGCAGAGAAAATCGGCCAGTTTTCTCTGCCTGCAGTCCGCATGCCGTGGGACCCCTTGGGTTCTAACCTGTTGCCTAGATTTATGCAGCGGACTGCCTTTCTCCCAAAGTGATAAACCGGGTCGAATCATGGACCGGTTTTCCCGGTAATCCGTATTTGTTAGGTTGGTTTCACTGGCCTGAGACCGTCTGTCTTTCCCCTTTCC
oligo_Cl1/jZSAFXSLOTVV8LxDvg	AGCCTTACTGT	7	2.51907	GTTCTAGACGGCTAGATGCGGTCTCACAATCCGGGAAACCGGACCAGGAAAAAACTTGCAGGCCATAAGCCTTACTGTTATTATCCCTCCAGTGCAGAGAAAATCGGCCAGTTTTCTCTGCCTGCAGTCCGCATGCCGTGGGACCCCTTGGGTTCTAACCTGTTGCCTAGATTTATGCAGCGGACTGCCTTTCTCCCAAAGTGATAAACCGGAGCCTTACATGGACCGGTTTTCCCGGTAATCCGTATTTGACAGGTTGGTTTCACTGGCCTGAGACCGTCTGTCTTTCCCCTTTCC
oligo_OEwlQfB/1BZLOSvqfGB3wA	AATGAGTCTAT	6	2.5189	GTTCTAGACGGCTAGATGCGGTCTCACAATCCGGGAAACCGGACCAGGAAAAAACTTGCAGGCCATAAATGAGTCTATTATTATCCCTCCAGTGCAGAGAAAATCGGCCAGTTTTCTCTGCCTGCAGTCCGCATGCCGTGGGACCCCTTGGGTTCTAACCTGTTGCCTAGATTTATGCAGCGGACTGCCTTTCTCCCAAAGTGATAAACCGGAATGAGTCATGGACCGGTTTTCCCGGTAATCCGTATTTGATAGGTTGGTTTCACTGGCCTGAGACCGTCTGTCTTTCCCCTTTCC
oligo_86jZ3tqhEu4f/v1bSjne+w	CGCATGTCTAA	7	2.51873	GTTCTAGACGGCTAGATGCGGTCTCACAATCCGGGAAACCGGACCAGGAAAAAACTTGCAGGCCATACGCATGTCTAATATTATCCCTCCAGTGCAGAGAAAATCGGCCAGTTTTCTCTGCCTGCAGTCCGCATGCCGTGGGACCCCTTGGGTTCTAACCTGTTGCCTAGATTTATGCAGCGGACTGCCTTTCTCCCAAAGTGATAAACCGGCGCATGTCATGGACCGGTTTTCCCGGTAATCCGTATTTGTTAGGTTGGTTTCACTGGCCTGAGACCGTCTGTCTTTCCCCTTTCC
oligo_ZgNV6WKlaJgghz4bTdwmuA	AGGACGACTAG	7	2.51862	GTTCTAGACGGCTAGATGCGGTCTCACAATCCGGGAAACCGGACCAGGAAAAAACTTGCAGGCCATAAGGACGACTAGTATTATCCCTCCAGTGCAGAGAAAATCGGCCAGTTTTCTCTGCCTGCAGTCCGCATGCCGTGGGACCCCTTGGGTTCTAACCTGTTGCCTAGATTTATGCAGCGGACTGCCTTTCTCCCAAAGTGATAAACCGGAGGACGACATGGACCGGTTTTCCCGGTAATCCGTATTTGCTAGGTTGGTTTCACTGGCCTGAGACCGTCTGTCTTTCCCCTTTCC
oligo_v0KrhCZx8gFkL51urwsZCg	GTATGTTCTCT	7	2.51689	GTTCTAGACGGCTAGATGCGGTCTCACAATCCGGGAAACCGGACCAGGAAAAAACTTGCAGGCCATAGTATGTTCTCTTATTATCCCTCCAGTGCAGAGAAAATCGGCCAGTTTTCTCTGCCTGCAGTCCGCATGCCGTGGGACCCCTTGGGTTCTAACCTGTTGCCTAGATTTATGCAGCGGACTGCCTTTCTCCCAAAGTGATAAACCGGGTATGTTCATGGACCGGTTTTCCCGGTAATCCGTATTTGAGAGGTTGGTTTCACTGGCCTGAGACCGTCTGTCTTTCCCCTTTCC
oligo_csoOK0YaLi80dxT11MLAEw	GGAGATTCTAA	6	2.51688	GTTCTAGACGGCTAGATGCGGTCTCACAATCCGGGAAACCGGACCAGGAAAAAACTTGCAGGCCATAGGAGATTCTAATATTATCCCTCCAGTGCAGAGAAAATCGGCCAGTTTTCTCTGCCTGCAGTCCGCATGCCGTGGGACCCCTTGGGTTCTAACCTGTTGCCTAGATTTATGCAGCGGACTGCCTTTCTCCCAAAGTGATAAACCGGGGAGATTCATGGACCGGTTTTCCCGGTAATCCGTATTTGTTAGGTTGGTTTCACTGGCCTGAGACCGTCTGTCTTTCCCCTTTCC
oligo_bPswocIAtcpJCOvmbcYuUQ	ACTAGATCTCT	5	2.51663	GTTCTAGACGGCTAGATGCGGTCTCACAATCCGGGAAACCGGACCAGGAAAAAACTTGCAGGCCATAACTAGATCTCTTATTATCCCTCCAGTGCAGAGAAAATCGGCCAGTTTTCTCTGCCTGCAGTCCGCATGCCGTGGGACCCCTTGGGTTCTAACCTGTTGCCTAGATTTATGCAGCGGACTGCCTTTCTCCCAAAGTGATAAACCGGACTAGATCATGGACCGGTTTTCCCGGTAATCCGTATTTGAGAGGTTGGTTTCACTGGCCTGAGACCGTCTGTCTTTCCCCTTTCC
oligo_qbIkkuFS1psSkY6/UVRoJg	GTGTTCTCTTT	6	2.51592	GTTCTAGACGGCTAGATGCGGTCTCACAATCCGGGAAACCGGACCAGGAAAAAACTTGCAGGCCATAGTGTTCTCTTTTATTATCCCTCCAGTGCAGAGAAAATCGGCCAGTTTTCTCTGCCTGCAGTCCGCATGCCGTGGGACCCCTTGGGTTCTAACCTGTTGCCTAGATTTATGCAGCGGACTGCCTTTCTCCCAAAGTGATAAACCGGGTGTTCTCATGGACCGGTTTTCCCGGTAATCCGTATTTGAAAGGTTGGTTTCACTGGCCTGAGACCGTCTGTCTTTCCCCTTTCC
oligo_lsLhBSZyBzJiVczotwhv2w	CACGCCTCTGC	7	2.51543	GTTCTAGACGGCTAGATGCGGTCTCACAATCCGGGAAACCGGACCAGGAAAAAACTTGCAGGCCATACACGCCTCTGCTATTATCCCTCCAGTGCAGAGAAAATCGGCCAGTTTTCTCTGCCTGCAGTCCGCATGCCGTGGGACCCCTTGGGTTCTAACCTGTTGCCTAGATTTATGCAGCGGACTGCCTTTCTCCCAAAGTGATAAACCGGCACGCCTCATGGACCGGTTTTCCCGGTAATCCGTATTTGGCAGGTTGGTTTCACTGGCCTGAGACCGTCTGTCTTTCCCCTTTCC
oligo_mICpIZFpzUMSzAY19k0nCg	GTACGTACTGT	8	2.51465	GTTCTAGACGGCTAGATGCGGTCTCACAATCCGGGAAACCGGACCAGGAAAAAACTTGCAGGCCATAGTACGTACTGTTATTATCCCTCCAGTGCAGAGAAAATCGGCCAGTTTTCTCTGCCTGCAGTCCGCATGCCGTGGGACCCCTTGGGTTCTAACCTGTTGCCTAGATTTATGCAGCGGACTGCCTTTCTCCCAAAGTGATAAACCGGGTACGTACATGGACCGGTTTTCCCGGTAATCCGTATTTGACAGGTTGGTTTCACTGGCCTGAGACCGTCTGTCTTTCCCCTTTCC
oligo_YUFglyo0lewYup4CVgdEQA	AGGACGACTTG	6	2.51459	GTTCTAGACGGCTAGATGCGGTCTCACAATCCGGGAAACCGGACCAGGAAAAAACTTGCAGGCCATAAGGACGACTTGTATTATCCCTCCAGTGCAGAGAAAATCGGCCAGTTTTCTCTGCCTGCAGTCCGCATGCCGTGGGACCCCTTGGGTTCTAACCTGTTGCCTAGATTTATGCAGCGGACTGCCTTTCTCCCAAAGTGATAAACCGGAGGACGACATGGACCGGTTTTCCCGGTAATCCGTATTTGCAAGGTTGGTTTCACTGGCCTGAGACCGTCTGTCTTTCCCCTTTCC
oligo_vombr0/dcHVeQ0Jy0DNn8g	ACAATCTCTTG	2	2.51415	GTTCTAGACGGCTAGATGCGGTCTCACAATCCGGGAAACCGGACCAGGAAAAAACTTGCAGGCCATAACAATCTCTTGTATTATCCCTCCAGTGCAGAGAAAATCGGCCAGTTTTCTCTGCCTGCAGTCCGCATGCCGTGGGACCCCTTGGGTTCTAACCTGTTGCCTAGATTTATGCAGCGGACTGCCTTTCTCCCAAAGTGATAAACCGGACAATCTCATGGACCGGTTTTCCCGGTAATCCGTATTTGCAAGGTTGGTTTCACTGGCCTGAGACCGTCTGTCTTTCCCCTTTCC
oligo_76GT9P5sXt55Lows1yjzxg	TGATACTCTTG	5	2.51396	GTTCTAGACGGCTAGATGCGGTCTCACAATCCGGGAAACCGGACCAGGAAAAAACTTGCAGGCCATATGATACTCTTGTATTATCCCTCCAGTGCAGAGAAAATCGGCCAGTTTTCTCTGCCTGCAGTCCGCATGCCGTGGGACCCCTTGGGTTCTAACCTGTTGCCTAGATTTATGCAGCGGACTGCCTTTCTCCCAAAGTGATAAACCGGTGATACTCATGGACCGGTTTTCCCGGTAATCCGTATTTGCAAGGTTGGTTTCACTGGCCTGAGACCGTCTGTCTTTCCCCTTTCC
oligo_L6Nr4DRP9b+TdMmc/k14sQ	GTAATCTCTGT	6	2.51219	GTTCTAGACGGCTAGATGCGGTCTCACAATCCGGGAAACCGGACCAGGAAAAAACTTGCAGGCCATAGTAATCTCTGTTATTATCCCTCCAGTGCAGAGAAAATCGGCCAGTTTTCTCTGCCTGCAGTCCGCATGCCGTGGGACCCCTTGGGTTCTAACCTGTTGCCTAGATTTATGCAGCGGACTGCCTTTCTCCCAAAGTGATAAACCGGGTAATCTCATGGACCGGTTTTCCCGGTAATCCGTATTTGACAGGTTGGTTTCACTGGCCTGAGACCGTCTGTCTTTCCCCTTTCC
oligo_FVhfpzWS4C/pCOcvYYDmAQ	CGGGAATCTGG	5	2.51051	GTTCTAGACGGCTAGATGCGGTCTCACAATCCGGGAAACCGGACCAGGAAAAAACTTGCAGGCCATACGGGAATCTGGTATTATCCCTCCAGTGCAGAGAAAATCGGCCAGTTTTCTCTGCCTGCAGTCCGCATGCCGTGGGACCCCTTGGGTTCTAACCTGTTGCCTAGATTTATGCAGCGGACTGCCTTTCTCCCAAAGTGATAAACCGGCGGGAATCATGGACCGGTTTTCCCGGTAATCCGTATTTGCCAGGTTGGTTTCACTGGCCTGAGACCGTCTGTCTTTCCCCTTTCC
oligo_AEP3+882Z/L20TkhYfCWMA	TTAGAAACTAT	6	2.50971	GTTCTAGACGGCTAGATGCGGTCTCACAATCCGGGAAACCGGACCAGGAAAAAACTTGCAGGCCATATTAGAAACTATTATTATCCCTCCAGTGCAGAGAAAATCGGCCAGTTTTCTCTGCCTGCAGTCCGCATGCCGTGGGACCCCTTGGGTTCTAACCTGTTGCCTAGATTTATGCAGCGGACTGCCTTTCTCCCAAAGTGATAAACCGGTTAGAAACATGGACCGGTTTTCCCGGTAATCCGTATTTGATAGGTTGGTTTCACTGGCCTGAGACCGTCTGTCTTTCCCCTTTCC
oligo_Wc+B+LMBfNgslNNskYd3MQ	CAAGCGCCTGA	7	2.50959	GTTCTAGACGGCTAGATGCGGTCTCACAATCCGGGAAACCGGACCAGGAAAAAACTTGCAGGCCATACAAGCGCCTGATATTATCCCTCCAGTGCAGAGAAAATCGGCCAGTTTTCTCTGCCTGCAGTCCGCATGCCGTGGGACCCCTTGGGTTCTAACCTGTTGCCTAGATTTATGCAGCGGACTGCCTTTCTCCCAAAGTGATAAACCGGCAAGCGCCATGGACCGGTTTTCCCGGTAATCCGTATTTGTCAGGTTGGTTTCACTGGCCTGAGACCGTCTGTCTTTCCCCTTTCC
oligo_Nj6kMFCngiZLDR5HeE1Pnw	CACGCATCTAT	6	2.50942	GTTCTAGACGGCTAGATGCGGTCTCACAATCCGGGAAACCGGACCAGGAAAAAACTTGCAGGCCATACACGCATCTATTATTATCCCTCCAGTGCAGAGAAAATCGGCCAGTTTTCTCTGCCTGCAGTCCGCATGCCGTGGGACCCCTTGGGTTCTAACCTGTTGCCTAGATTTATGCAGCGGACTGCCTTTCTCCCAAAGTGATAAACCGGCACGCATCATGGACCGGTTTTCCCGGTAATCCGTATTTGATAGGTTGGTTTCACTGGCCTGAGACCGTCTGTCTTTCCCCTTTCC
oligo_W9+c3bjDNdN9CBOfsiStVg	CGCATAGCTTA	6	2.50898	GTTCTAGACGGCTAGATGCGGTCTCACAATCCGGGAAACCGGACCAGGAAAAAACTTGCAGGCCATACGCATAGCTTATATTATCCCTCCAGTGCAGAGAAAATCGGCCAGTTTTCTCTGCCTGCAGTCCGCATGCCGTGGGACCCCTTGGGTTCTAACCTGTTGCCTAGATTTATGCAGCGGACTGCCTTTCTCCCAAAGTGATAAACCGGCGCATAGCATGGACCGGTTTTCCCGGTAATCCGTATTTGTAAGGTTGGTTTCACTGGCCTGAGACCGTCTGTCTTTCCCCTTTCC
oligo_Hlqz9+yq859Gjrznr0lxEA	AACGTAACTAG	4	2.50855	GTTCTAGACGGCTAGATGCGGTCTCACAATCCGGGAAACCGGACCAGGAAAAAACTTGCAGGCCATAAACGTAACTAGTATTATCCCTCCAGTGCAGAGAAAATCGGCCAGTTTTCTCTGCCTGCAGTCCGCATGCCGTGGGACCCCTTGGGTTCTAACCTGTTGCCTAGATTTATGCAGCGGACTGCCTTTCTCCCAAAGTGATAAACCGGAACGTAACATGGACCGGTTTTCCCGGTAATCCGTATTTGCTAGGTTGGTTTCACTGGCCTGAGACCGTCTGTCTTTCCCCTTTCC
oligo_A6Q4q4CMqDT/yvjU4o4kbw	CGAAGAGCTGT	7	2.50851	GTTCTAGACGGCTAGATGCGGTCTCACAATCCGGGAAACCGGACCAGGAAAAAACTTGCAGGCCATACGAAGAGCTGTTATTATCCCTCCAGTGCAGAGAAAATCGGCCAGTTTTCTCTGCCTGCAGTCCGCATGCCGTGGGACCCCTTGGGTTCTAACCTGTTGCCTAGATTTATGCAGCGGACTGCCTTTCTCCCAAAGTGATAAACCGGCGAAGAGCATGGACCGGTTTTCCCGGTAATCCGTATTTGACAGGTTGGTTTCACTGGCCTGAGACCGTCTGTCTTTCCCCTTTCC
oligo_AnJaw9jOeG3LcVGVC2c0VA	AATTGCTCTGG	6	2.50732	GTTCTAGACGGCTAGATGCGGTCTCACAATCCGGGAAACCGGACCAGGAAAAAACTTGCAGGCCATAAATTGCTCTGGTATTATCCCTCCAGTGCAGAGAAAATCGGCCAGTTTTCTCTGCCTGCAGTCCGCATGCCGTGGGACCCCTTGGGTTCTAACCTGTTGCCTAGATTTATGCAGCGGACTGCCTTTCTCCCAAAGTGATAAACCGGAATTGCTCATGGACCGGTTTTCCCGGTAATCCGTATTTGCCAGGTTGGTTTCACTGGCCTGAGACCGTCTGTCTTTCCCCTTTCC
oligo_ODOl9dLnjiJPAzzS+8Fxcg	AGAAAGACTTA	6	2.507	GTTCTAGACGGCTAGATGCGGTCTCACAATCCGGGAAACCGGACCAGGAAAAAACTTGCAGGCCATAAGAAAGACTTATATTATCCCTCCAGTGCAGAGAAAATCGGCCAGTTTTCTCTGCCTGCAGTCCGCATGCCGTGGGACCCCTTGGGTTCTAACCTGTTGCCTAGATTTATGCAGCGGACTGCCTTTCTCCCAAAGTGATAAACCGGAGAAAGACATGGACCGGTTTTCCCGGTAATCCGTATTTGTAAGGTTGGTTTCACTGGCCTGAGACCGTCTGTCTTTCCCCTTTCC
oligo_Y/FT2abkMh1CqXu4k5RFRw	CTACTAACTGC	6	2.50642	GTTCTAGACGGCTAGATGCGGTCTCACAATCCGGGAAACCGGACCAGGAAAAAACTTGCAGGCCATACTACTAACTGCTATTATCCCTCCAGTGCAGAGAAAATCGGCCAGTTTTCTCTGCCTGCAGTCCGCATGCCGTGGGACCCCTTGGGTTCTAACCTGTTGCCTAGATTTATGCAGCGGACTGCCTTTCTCCCAAAGTGATAAACCGGCTACTAACATGGACCGGTTTTCCCGGTAATCCGTATTTGGCAGGTTGGTTTCACTGGCCTGAGACCGTCTGTCTTTCCCCTTTCC
oligo_mL6sETfT0mo+do1p8bmOYg	GCGTAGGCTAG	7	2.50639	GTTCTAGACGGCTAGATGCGGTCTCACAATCCGGGAAACCGGACCAGGAAAAAACTTGCAGGCCATAGCGTAGGCTAGTATTATCCCTCCAGTGCAGAGAAAATCGGCCAGTTTTCTCTGCCTGCAGTCCGCATGCCGTGGGACCCCTTGGGTTCTAACCTGTTGCCTAGATTTATGCAGCGGACTGCCTTTCTCCCAAAGTGATAAACCGGGCGTAGGCATGGACCGGTTTTCCCGGTAATCCGTATTTGCTAGGTTGGTTTCACTGGCCTGAGACCGTCTGTCTTTCCCCTTTCC
oligo_iLQIuihw6tpCWGbbu4pGmw	GATGTTGCTAG	6	2.50594	GTTCTAGACGGCTAGATGCGGTCTCACAATCCGGGAAACCGGACCAGGAAAAAACTTGCAGGCCATAGATGTTGCTAGTATTATCCCTCCAGTGCAGAGAAAATCGGCCAGTTTTCTCTGCCTGCAGTCCGCATGCCGTGGGACCCCTTGGGTTCTAACCTGTTGCCTAGATTTATGCAGCGGACTGCCTTTCTCCCAAAGTGATAAACCGGGATGTTGCATGGACCGGTTTTCCCGGTAATCCGTATTTGCTAGGTTGGTTTCACTGGCCTGAGACCGTCTGTCTTTCCCCTTTCC
oligo_1J4wE20YRkpMUesKNHX7pg	TAGAAGACTTG	7	2.5056	GTTCTAGACGGCTAGATGCGGTCTCACAATCCGGGAAACCGGACCAGGAAAAAACTTGCAGGCCATATAGAAGACTTGTATTATCCCTCCAGTGCAGAGAAAATCGGCCAGTTTTCTCTGCCTGCAGTCCGCATGCCGTGGGACCCCTTGGGTTCTAACCTGTTGCCTAGATTTATGCAGCGGACTGCCTTTCTCCCAAAGTGATAAACCGGTAGAAGACATGGACCGGTTTTCCCGGTAATCCGTATTTGCAAGGTTGGTTTCACTGGCCTGAGACCGTCTGTCTTTCCCCTTTCC
oligo_TTGoVoKnVm3xOvYdQtqTGw	CTGTACACTAG	8	2.50543	GTTCTAGACGGCTAGATGCGGTCTCACAATCCGGGAAACCGGACCAGGAAAAAACTTGCAGGCCATACTGTACACTAGTATTATCCCTCCAGTGCAGAGAAAATCGGCCAGTTTTCTCTGCCTGCAGTCCGCATGCCGTGGGACCCCTTGGGTTCTAACCTGTTGCCTAGATTTATGCAGCGGACTGCCTTTCTCCCAAAGTGATAAACCGGCTGTACACATGGACCGGTTTTCCCGGTAATCCGTATTTGCTAGGTTGGTTTCACTGGCCTGAGACCGTCTGTCTTTCCCCTTTCC
oligo_vkil8DkYHRhsdW6iesl19w	CTGGTATCTTT	4	2.50489	GTTCTAGACGGCTAGATGCGGTCTCACAATCCGGGAAACCGGACCAGGAAAAAACTTGCAGGCCATACTGGTATCTTTTATTATCCCTCCAGTGCAGAGAAAATCGGCCAGTTTTCTCTGCCTGCAGTCCGCATGCCGTGGGACCCCTTGGGTTCTAACCTGTTGCCTAGATTTATGCAGCGGACTGCCTTTCTCCCAAAGTGATAAACCGGCTGGTATCATGGACCGGTTTTCCCGGTAATCCGTATTTGAAAGGTTGGTTTCACTGGCCTGAGACCGTCTGTCTTTCCCCTTTCC
oligo_Bc7sUeAamAwi7JsFA7Xdmw	CAATTCTCTTT	5	2.50371	GTTCTAGACGGCTAGATGCGGTCTCACAATCCGGGAAACCGGACCAGGAAAAAACTTGCAGGCCATACAATTCTCTTTTATTATCCCTCCAGTGCAGAGAAAATCGGCCAGTTTTCTCTGCCTGCAGTCCGCATGCCGTGGGACCCCTTGGGTTCTAACCTGTTGCCTAGATTTATGCAGCGGACTGCCTTTCTCCCAAAGTGATAAACCGGCAATTCTCATGGACCGGTTTTCCCGGTAATCCGTATTTGAAAGGTTGGTTTCACTGGCCTGAGACCGTCTGTCTTTCCCCTTTCC
oligo_nYKq6ShZxmp67VZ0kGzuCw	ATGCGAGCTAG	6	2.50281	GTTCTAGACGGCTAGATGCGGTCTCACAATCCGGGAAACCGGACCAGGAAAAAACTTGCAGGCCATAATGCGAGCTAGTATTATCCCTCCAGTGCAGAGAAAATCGGCCAGTTTTCTCTGCCTGCAGTCCGCATGCCGTGGGACCCCTTGGGTTCTAACCTGTTGCCTAGATTTATGCAGCGGACTGCCTTTCTCCCAAAGTGATAAACCGGATGCGAGCATGGACCGGTTTTCCCGGTAATCCGTATTTGCTAGGTTGGTTTCACTGGCCTGAGACCGTCTGTCTTTCCCCTTTCC
oligo_FlbKtzB9/7a+navKj0uutg	CATAGGGCTGA	9	2.50259	GTTCTAGACGGCTAGATGCGGTCTCACAATCCGGGAAACCGGACCAGGAAAAAACTTGCAGGCCATACATAGGGCTGATATTATCCCTCCAGTGCAGAGAAAATCGGCCAGTTTTCTCTGCCTGCAGTCCGCATGCCGTGGGACCCCTTGGGTTCTAACCTGTTGCCTAGATTTATGCAGCGGACTGCCTTTCTCCCAAAGTGATAAACCGGCATAGGGCATGGACCGGTTTTCCCGGTAATCCGTATTTGTCAGGTTGGTTTCACTGGCCTGAGACCGTCTGTCTTTCCCCTTTCC
oligo_IDQ2+UyVhWN8eGtE3n+pSA	ACTGAAGCTTA	4	2.50257	GTTCTAGACGGCTAGATGCGGTCTCACAATCCGGGAAACCGGACCAGGAAAAAACTTGCAGGCCATAACTGAAGCTTATATTATCCCTCCAGTGCAGAGAAAATCGGCCAGTTTTCTCTGCCTGCAGTCCGCATGCCGTGGGACCCCTTGGGTTCTAACCTGTTGCCTAGATTTATGCAGCGGACTGCCTTTCTCCCAAAGTGATAAACCGGACTGAAGCATGGACCGGTTTTCCCGGTAATCCGTATTTGTAAGGTTGGTTTCACTGGCCTGAGACCGTCTGTCTTTCCCCTTTCC
oligo_Yxzfhq0GB2MHHrgAvtpang	AGCAAGGCTTG	6	2.50221	GTTCTAGACGGCTAGATGCGGTCTCACAATCCGGGAAACCGGACCAGGAAAAAACTTGCAGGCCATAAGCAAGGCTTGTATTATCCCTCCAGTGCAGAGAAAATCGGCCAGTTTTCTCTGCCTGCAGTCCGCATGCCGTGGGACCCCTTGGGTTCTAACCTGTTGCCTAGATTTATGCAGCGGACTGCCTTTCTCCCAAAGTGATAAACCGGAGCAAGGCATGGACCGGTTTTCCCGGTAATCCGTATTTGCAAGGTTGGTTTCACTGGCCTGAGACCGTCTGTCTTTCCCCTTTCC
oligo_O+RSq1ic6/Q419kNxf16Nw	TCAGTATCTTA	2	2.50163	GTTCTAGACGGCTAGATGCGGTCTCACAATCCGGGAAACCGGACCAGGAAAAAACTTGCAGGCCATATCAGTATCTTATATTATCCCTCCAGTGCAGAGAAAATCGGCCAGTTTTCTCTGCCTGCAGTCCGCATGCCGTGGGACCCCTTGGGTTCTAACCTGTTGCCTAGATTTATGCAGCGGACTGCCTTTCTCCCAAAGTGATAAACCGGTCAGTATCATGGACCGGTTTTCCCGGTAATCCGTATTTGTAAGGTTGGTTTCACTGGCCTGAGACCGTCTGTCTTTCCCCTTTCC
oligo_2C2hkOU3xOgpy015x2DvnQ	CACTCAGCTGG	7	2.50161	GTTCTAGACGGCTAGATGCGGTCTCACAATCCGGGAAACCGGACCAGGAAAAAACTTGCAGGCCATACACTCAGCTGGTATTATCCCTCCAGTGCAGAGAAAATCGGCCAGTTTTCTCTGCCTGCAGTCCGCATGCCGTGGGACCCCTTGGGTTCTAACCTGTTGCCTAGATTTATGCAGCGGACTGCCTTTCTCCCAAAGTGATAAACCGGCACTCAGCATGGACCGGTTTTCCCGGTAATCCGTATTTGCCAGGTTGGTTTCACTGGCCTGAGACCGTCTGTCTTTCCCCTTTCC
oligo_NpH4XCm3FLRUFTyez49j3w	CGGAACACTTG	7	2.50117	GTTCTAGACGGCTAGATGCGGTCTCACAATCCGGGAAACCGGACCAGGAAAAAACTTGCAGGCCATACGGAACACTTGTATTATCCCTCCAGTGCAGAGAAAATCGGCCAGTTTTCTCTGCCTGCAGTCCGCATGCCGTGGGACCCCTTGGGTTCTAACCTGTTGCCTAGATTTATGCAGCGGACTGCCTTTCTCCCAAAGTGATAAACCGGCGGAACACATGGACCGGTTTTCCCGGTAATCCGTATTTGCAAGGTTGGTTTCACTGGCCTGAGACCGTCTGTCTTTCCCCTTTCC
oligo_xn30iBW2ULZU7ZUmiM3qJA	CGCCCGACTGG	8	2.50095	GTTCTAGACGGCTAGATGCGGTCTCACAATCCGGGAAACCGGACCAGGAAAAAACTTGCAGGCCATACGCCCGACTGGTATTATCCCTCCAGTGCAGAGAAAATCGGCCAGTTTTCTCTGCCTGCAGTCCGCATGCCGTGGGACCCCTTGGGTTCTAACCTGTTGCCTAGATTTATGCAGCGGACTGCCTTTCTCCCAAAGTGATAAACCGGCGCCCGACATGGACCGGTTTTCCCGGTAATCCGTATTTGCCAGGTTGGTTTCACTGGCCTGAGACCGTCTGTCTTTCCCCTTTCC
oligo_rAfToN8g6fZJvDtJrYltdQ	TGGGAATCTCG	5	2.50072	GTTCTAGACGGCTAGATGCGGTCTCACAATCCGGGAAACCGGACCAGGAAAAAACTTGCAGGCCATATGGGAATCTCGTATTATCCCTCCAGTGCAGAGAAAATCGGCCAGTTTTCTCTGCCTGCAGTCCGCATGCCGTGGGACCCCTTGGGTTCTAACCTGTTGCCTAGATTTATGCAGCGGACTGCCTTTCTCCCAAAGTGATAAACCGGTGGGAATCATGGACCGGTTTTCCCGGTAATCCGTATTTGCGAGGTTGGTTTCACTGGCCTGAGACCGTCTGTCTTTCCCCTTTCC
oligo_lg37dJEhjJzS1nsFcxuUzQ	AAGGGTTCTGA	6	2.50052	GTTCTAGACGGCTAGATGCGGTCTCACAATCCGGGAAACCGGACCAGGAAAAAACTTGCAGGCCATAAAGGGTTCTGATATTATCCCTCCAGTGCAGAGAAAATCGGCCAGTTTTCTCTGCCTGCAGTCCGCATGCCGTGGGACCCCTTGGGTTCTAACCTGTTGCCTAGATTTATGCAGCGGACTGCCTTTCTCCCAAAGTGATAAACCGGAAGGGTTCATGGACCGGTTTTCCCGGTAATCCGTATTTGTCAGGTTGGTTTCACTGGCCTGAGACCGTCTGTCTTTCCCCTTTCC
oligo_JJt5fsfCbza/vjtYX+IDYQ	AGGGAGACTTG	5	2.50013	GTTCTAGACGGCTAGATGCGGTCTCACAATCCGGGAAACCGGACCAGGAAAAAACTTGCAGGCCATAAGGGAGACTTGTATTATCCCTCCAGTGCAGAGAAAATCGGCCAGTTTTCTCTGCCTGCAGTCCGCATGCCGTGGGACCCCTTGGGTTCTAACCTGTTGCCTAGATTTATGCAGCGGACTGCCTTTCTCCCAAAGTGATAAACCGGAGGGAGACATGGACCGGTTTTCCCGGTAATCCGTATTTGCAAGGTTGGTTTCACTGGCCTGAGACCGTCTGTCTTTCCCCTTTCC
oligo_F9pOzxMn1Ez4gaqi4s5VvA	GTACATTCTCA	7	2.50012	GTTCTAGACGGCTAGATGCGGTCTCACAATCCGGGAAACCGGACCAGGAAAAAACTTGCAGGCCATAGTACATTCTCATATTATCCCTCCAGTGCAGAGAAAATCGGCCAGTTTTCTCTGCCTGCAGTCCGCATGCCGTGGGACCCCTTGGGTTCTAACCTGTTGCCTAGATTTATGCAGCGGACTGCCTTTCTCCCAAAGTGATAAACCGGGTACATTCATGGACCGGTTTTCCCGGTAATCCGTATTTGTGAGGTTGGTTTCACTGGCCTGAGACCGTCTGTCTTTCCCCTTTCC
oligo_bQsRjzd2W81bAqo/xwbjKA	GTTCCCTCTTA	7	2.49984	GTTCTAGACGGCTAGATGCGGTCTCACAATCCGGGAAACCGGACCAGGAAAAAACTTGCAGGCCATAGTTCCCTCTTATATTATCCCTCCAGTGCAGAGAAAATCGGCCAGTTTTCTCTGCCTGCAGTCCGCATGCCGTGGGACCCCTTGGGTTCTAACCTGTTGCCTAGATTTATGCAGCGGACTGCCTTTCTCCCAAAGTGATAAACCGGGTTCCCTCATGGACCGGTTTTCCCGGTAATCCGTATTTGTAAGGTTGGTTTCACTGGCCTGAGACCGTCTGTCTTTCCCCTTTCC
oligo_uD+N4BDdf9RB9WxiVVnCvQ	AGGACTACTAG	7	2.49945	GTTCTAGACGGCTAGATGCGGTCTCACAATCCGGGAAACCGGACCAGGAAAAAACTTGCAGGCCATAAGGACTACTAGTATTATCCCTCCAGTGCAGAGAAAATCGGCCAGTTTTCTCTGCCTGCAGTCCGCATGCCGTGGGACCCCTTGGGTTCTAACCTGTTGCCTAGATTTATGCAGCGGACTGCCTTTCTCCCAAAGTGATAAACCGGAGGACTACATGGACCGGTTTTCCCGGTAATCCGTATTTGCTAGGTTGGTTTCACTGGCCTGAGACCGTCTGTCTTTCCCCTTTCC
oligo_Jn88ekOcANa0zFcx+ZenHw	CAACATTCTTG	5	2.49878	GTTCTAGACGGCTAGATGCGGTCTCACAATCCGGGAAACCGGACCAGGAAAAAACTTGCAGGCCATACAACATTCTTGTATTATCCCTCCAGTGCAGAGAAAATCGGCCAGTTTTCTCTGCCTGCAGTCCGCATGCCGTGGGACCCCTTGGGTTCTAACCTGTTGCCTAGATTTATGCAGCGGACTGCCTTTCTCCCAAAGTGATAAACCGGCAACATTCATGGACCGGTTTTCCCGGTAATCCGTATTTGCAAGGTTGGTTTCACTGGCCTGAGACCGTCTGTCTTTCCCCTTTCC
oligo_15Pz7qjJV3gTFV9mJ30GHw	CAGAATCCTGA	9	2.49816	GTTCTAGACGGCTAGATGCGGTCTCACAATCCGGGAAACCGGACCAGGAAAAAACTTGCAGGCCATACAGAATCCTGATATTATCCCTCCAGTGCAGAGAAAATCGGCCAGTTTTCTCTGCCTGCAGTCCGCATGCCGTGGGACCCCTTGGGTTCTAACCTGTTGCCTAGATTTATGCAGCGGACTGCCTTTCTCCCAAAGTGATAAACCGGCAGAATCCATGGACCGGTTTTCCCGGTAATCCGTATTTGTCAGGTTGGTTTCACTGGCCTGAGACCGTCTGTCTTTCCCCTTTCC
oligo_zn5F/KpsbouhJRG3WDSKyg	CTCTACTCTAG	7	2.4975	GTTCTAGACGGCTAGATGCGGTCTCACAATCCGGGAAACCGGACCAGGAAAAAACTTGCAGGCCATACTCTACTCTAGTATTATCCCTCCAGTGCAGAGAAAATCGGCCAGTTTTCTCTGCCTGCAGTCCGCATGCCGTGGGACCCCTTGGGTTCTAACCTGTTGCCTAGATTTATGCAGCGGACTGCCTTTCTCCCAAAGTGATAAACCGGCTCTACTCATGGACCGGTTTTCCCGGTAATCCGTATTTGCTAGGTTGGTTTCACTGGCCTGAGACCGTCTGTCTTTCCCCTTTCC
oligo_AyvWVLLGgluPBvuDDrz+rQ	GAAGATTCTTA	5	2.49721	GTTCTAGACGGCTAGATGCGGTCTCACAATCCGGGAAACCGGACCAGGAAAAAACTTGCAGGCCATAGAAGATTCTTATATTATCCCTCCAGTGCAGAGAAAATCGGCCAGTTTTCTCTGCCTGCAGTCCGCATGCCGTGGGACCCCTTGGGTTCTAACCTGTTGCCTAGATTTATGCAGCGGACTGCCTTTCTCCCAAAGTGATAAACCGGGAAGATTCATGGACCGGTTTTCCCGGTAATCCGTATTTGTAAGGTTGGTTTCACTGGCCTGAGACCGTCTGTCTTTCCCCTTTCC
oligo_xFe3gSaHROFbIOGKvBikEQ	ATGTCCTCTTA	6	2.49612	GTTCTAGACGGCTAGATGCGGTCTCACAATCCGGGAAACCGGACCAGGAAAAAACTTGCAGGCCATAATGTCCTCTTATATTATCCCTCCAGTGCAGAGAAAATCGGCCAGTTTTCTCTGCCTGCAGTCCGCATGCCGTGGGACCCCTTGGGTTCTAACCTGTTGCCTAGATTTATGCAGCGGACTGCCTTTCTCCCAAAGTGATAAACCGGATGTCCTCATGGACCGGTTTTCCCGGTAATCCGTATTTGTAAGGTTGGTTTCACTGGCCTGAGACCGTCTGTCTTTCCCCTTTCC
oligo_Q2j4BLtQdywKdInH4pZY+A	CTTCCCTCTTA	7	2.4945	GTTCTAGACGGCTAGATGCGGTCTCACAATCCGGGAAACCGGACCAGGAAAAAACTTGCAGGCCATACTTCCCTCTTATATTATCCCTCCAGTGCAGAGAAAATCGGCCAGTTTTCTCTGCCTGCAGTCCGCATGCCGTGGGACCCCTTGGGTTCTAACCTGTTGCCTAGATTTATGCAGCGGACTGCCTTTCTCCCAAAGTGATAAACCGGCTTCCCTCATGGACCGGTTTTCCCGGTAATCCGTATTTGTAAGGTTGGTTTCACTGGCCTGAGACCGTCTGTCTTTCCCCTTTCC
oligo_yJj7mx12LdGBeu1EfIopYQ	CACAACGCTTG	7	2.49438	GTTCTAGACGGCTAGATGCGGTCTCACAATCCGGGAAACCGGACCAGGAAAAAACTTGCAGGCCATACACAACGCTTGTATTATCCCTCCAGTGCAGAGAAAATCGGCCAGTTTTCTCTGCCTGCAGTCCGCATGCCGTGGGACCCCTTGGGTTCTAACCTGTTGCCTAGATTTATGCAGCGGACTGCCTTTCTCCCAAAGTGATAAACCGGCACAACGCATGGACCGGTTTTCCCGGTAATCCGTATTTGCAAGGTTGGTTTCACTGGCCTGAGACCGTCTGTCTTTCCCCTTTCC
oligo_591ebBTMpcTjRugin4bgtQ	ACCCCAACTGT	6	2.49402	GTTCTAGACGGCTAGATGCGGTCTCACAATCCGGGAAACCGGACCAGGAAAAAACTTGCAGGCCATAACCCCAACTGTTATTATCCCTCCAGTGCAGAGAAAATCGGCCAGTTTTCTCTGCCTGCAGTCCGCATGCCGTGGGACCCCTTGGGTTCTAACCTGTTGCCTAGATTTATGCAGCGGACTGCCTTTCTCCCAAAGTGATAAACCGGACCCCAACATGGACCGGTTTTCCCGGTAATCCGTATTTGACAGGTTGGTTTCACTGGCCTGAGACCGTCTGTCTTTCCCCTTTCC
oligo_FJopJVLaEz/feTJD11tyeg	GGATAAACTGG	6	2.49352	GTTCTAGACGGCTAGATGCGGTCTCACAATCCGGGAAACCGGACCAGGAAAAAACTTGCAGGCCATAGGATAAACTGGTATTATCCCTCCAGTGCAGAGAAAATCGGCCAGTTTTCTCTGCCTGCAGTCCGCATGCCGTGGGACCCCTTGGGTTCTAACCTGTTGCCTAGATTTATGCAGCGGACTGCCTTTCTCCCAAAGTGATAAACCGGGGATAAACATGGACCGGTTTTCCCGGTAATCCGTATTTGCCAGGTTGGTTTCACTGGCCTGAGACCGTCTGTCTTTCCCCTTTCC
oligo_2nd2NgMcU+lxppIe+bMvWQ	ACAGTTTCTTA	2	2.49335	GTTCTAGACGGCTAGATGCGGTCTCACAATCCGGGAAACCGGACCAGGAAAAAACTTGCAGGCCATAACAGTTTCTTATATTATCCCTCCAGTGCAGAGAAAATCGGCCAGTTTTCTCTGCCTGCAGTCCGCATGCCGTGGGACCCCTTGGGTTCTAACCTGTTGCCTAGATTTATGCAGCGGACTGCCTTTCTCCCAAAGTGATAAACCGGACAGTTTCATGGACCGGTTTTCCCGGTAATCCGTATTTGTAAGGTTGGTTTCACTGGCCTGAGACCGTCTGTCTTTCCCCTTTCC
oligo_lIPjbQGGHfI5fVbJsJy+dQ	CGGGGTACTTA	7	2.49249	GTTCTAGACGGCTAGATGCGGTCTCACAATCCGGGAAACCGGACCAGGAAAAAACTTGCAGGCCATACGGGGTACTTATATTATCCCTCCAGTGCAGAGAAAATCGGCCAGTTTTCTCTGCCTGCAGTCCGCATGCCGTGGGACCCCTTGGGTTCTAACCTGTTGCCTAGATTTATGCAGCGGACTGCCTTTCTCCCAAAGTGATAAACCGGCGGGGTACATGGACCGGTTTTCCCGGTAATCCGTATTTGTAAGGTTGGTTTCACTGGCCTGAGACCGTCTGTCTTTCCCCTTTCC
oligo_9O3uGfUnthGc6FlSVaQfXQ	GCGAACCCTTT	7	2.49249	GTTCTAGACGGCTAGATGCGGTCTCACAATCCGGGAAACCGGACCAGGAAAAAACTTGCAGGCCATAGCGAACCCTTTTATTATCCCTCCAGTGCAGAGAAAATCGGCCAGTTTTCTCTGCCTGCAGTCCGCATGCCGTGGGACCCCTTGGGTTCTAACCTGTTGCCTAGATTTATGCAGCGGACTGCCTTTCTCCCAAAGTGATAAACCGGGCGAACCCATGGACCGGTTTTCCCGGTAATCCGTATTTGAAAGGTTGGTTTCACTGGCCTGAGACCGTCTGTCTTTCCCCTTTCC
oligo_+ttqoE7Vq5wFxMnpk+hrJw	AGGCAGACTTG	6	2.4923	GTTCTAGACGGCTAGATGCGGTCTCACAATCCGGGAAACCGGACCAGGAAAAAACTTGCAGGCCATAAGGCAGACTTGTATTATCCCTCCAGTGCAGAGAAAATCGGCCAGTTTTCTCTGCCTGCAGTCCGCATGCCGTGGGACCCCTTGGGTTCTAACCTGTTGCCTAGATTTATGCAGCGGACTGCCTTTCTCCCAAAGTGATAAACCGGAGGCAGACATGGACCGGTTTTCCCGGTAATCCGTATTTGCAAGGTTGGTTTCACTGGCCTGAGACCGTCTGTCTTTCCCCTTTCC
oligo_ezIWOYE3NxMhYOxynIxNOw	GTCAGTGCTTG	7	2.49199	GTTCTAGACGGCTAGATGCGGTCTCACAATCCGGGAAACCGGACCAGGAAAAAACTTGCAGGCCATAGTCAGTGCTTGTATTATCCCTCCAGTGCAGAGAAAATCGGCCAGTTTTCTCTGCCTGCAGTCCGCATGCCGTGGGACCCCTTGGGTTCTAACCTGTTGCCTAGATTTATGCAGCGGACTGCCTTTCTCCCAAAGTGATAAACCGGGTCAGTGCATGGACCGGTTTTCCCGGTAATCCGTATTTGCAAGGTTGGTTTCACTGGCCTGAGACCGTCTGTCTTTCCCCTTTCC
oligo_XoxLKz0ifF/v2146DxahVA	ACAAAGACTCT	6	2.49132	GTTCTAGACGGCTAGATGCGGTCTCACAATCCGGGAAACCGGACCAGGAAAAAACTTGCAGGCCATAACAAAGACTCTTATTATCCCTCCAGTGCAGAGAAAATCGGCCAGTTTTCTCTGCCTGCAGTCCGCATGCCGTGGGACCCCTTGGGTTCTAACCTGTTGCCTAGATTTATGCAGCGGACTGCCTTTCTCCCAAAGTGATAAACCGGACAAAGACATGGACCGGTTTTCCCGGTAATCCGTATTTGAGAGGTTGGTTTCACTGGCCTGAGACCGTCTGTCTTTCCCCTTTCC
oligo_1p65yLzDveg9OBfc3xP2rg	TAGTGTTCTTG	6	2.49116	GTTCTAGACGGCTAGATGCGGTCTCACAATCCGGGAAACCGGACCAGGAAAAAACTTGCAGGCCATATAGTGTTCTTGTATTATCCCTCCAGTGCAGAGAAAATCGGCCAGTTTTCTCTGCCTGCAGTCCGCATGCCGTGGGACCCCTTGGGTTCTAACCTGTTGCCTAGATTTATGCAGCGGACTGCCTTTCTCCCAAAGTGATAAACCGGTAGTGTTCATGGACCGGTTTTCCCGGTAATCCGTATTTGCAAGGTTGGTTTCACTGGCCTGAGACCGTCTGTCTTTCCCCTTTCC
oligo_yylq41aATvkmcs64XEfoZg	CTAATATCTGA	5	2.48944	GTTCTAGACGGCTAGATGCGGTCTCACAATCCGGGAAACCGGACCAGGAAAAAACTTGCAGGCCATACTAATATCTGATATTATCCCTCCAGTGCAGAGAAAATCGGCCAGTTTTCTCTGCCTGCAGTCCGCATGCCGTGGGACCCCTTGGGTTCTAACCTGTTGCCTAGATTTATGCAGCGGACTGCCTTTCTCCCAAAGTGATAAACCGGCTAATATCATGGACCGGTTTTCCCGGTAATCCGTATTTGTCAGGTTGGTTTCACTGGCCTGAGACCGTCTGTCTTTCCCCTTTCC
oligo_jFElTYSMb5pePQR8oEK+xw	GTTGGAGCTTG	5	2.48938	GTTCTAGACGGCTAGATGCGGTCTCACAATCCGGGAAACCGGACCAGGAAAAAACTTGCAGGCCATAGTTGGAGCTTGTATTATCCCTCCAGTGCAGAGAAAATCGGCCAGTTTTCTCTGCCTGCAGTCCGCATGCCGTGGGACCCCTTGGGTTCTAACCTGTTGCCTAGATTTATGCAGCGGACTGCCTTTCTCCCAAAGTGATAAACCGGGTTGGAGCATGGACCGGTTTTCCCGGTAATCCGTATTTGCAAGGTTGGTTTCACTGGCCTGAGACCGTCTGTCTTTCCCCTTTCC
oligo_Mpj2M68G+eW6xYOefvV7ow	TCAGAGACTTG	4	2.48917	GTTCTAGACGGCTAGATGCGGTCTCACAATCCGGGAAACCGGACCAGGAAAAAACTTGCAGGCCATATCAGAGACTTGTATTATCCCTCCAGTGCAGAGAAAATCGGCCAGTTTTCTCTGCCTGCAGTCCGCATGCCGTGGGACCCCTTGGGTTCTAACCTGTTGCCTAGATTTATGCAGCGGACTGCCTTTCTCCCAAAGTGATAAACCGGTCAGAGACATGGACCGGTTTTCCCGGTAATCCGTATTTGCAAGGTTGGTTTCACTGGCCTGAGACCGTCTGTCTTTCCCCTTTCC
oligo_uR+FRy3Z7U1JUVGDT+0WEw	GATGACTCTAC	7	2.48885	GTTCTAGACGGCTAGATGCGGTCTCACAATCCGGGAAACCGGACCAGGAAAAAACTTGCAGGCCATAGATGACTCTACTATTATCCCTCCAGTGCAGAGAAAATCGGCCAGTTTTCTCTGCCTGCAGTCCGCATGCCGTGGGACCCCTTGGGTTCTAACCTGTTGCCTAGATTTATGCAGCGGACTGCCTTTCTCCCAAAGTGATAAACCGGGATGACTCATGGACCGGTTTTCCCGGTAATCCGTATTTGGTAGGTTGGTTTCACTGGCCTGAGACCGTCTGTCTTTCCCCTTTCC
oligo_0zMzRj4ck0psUGE0t4LZgQ	GCGTATTCTCA	7	2.48869	GTTCTAGACGGCTAGATGCGGTCTCACAATCCGGGAAACCGGACCAGGAAAAAACTTGCAGGCCATAGCGTATTCTCATATTATCCCTCCAGTGCAGAGAAAATCGGCCAGTTTTCTCTGCCTGCAGTCCGCATGCCGTGGGACCCCTTGGGTTCTAACCTGTTGCCTAGATTTATGCAGCGGACTGCCTTTCTCCCAAAGTGATAAACCGGGCGTATTCATGGACCGGTTTTCCCGGTAATCCGTATTTGTGAGGTTGGTTTCACTGGCCTGAGACCGTCTGTCTTTCCCCTTTCC
oligo_Q7enVnyk4d9/OdyJZToplQ	TAGATGACTAG	7	2.48823	GTTCTAGACGGCTAGATGCGGTCTCACAATCCGGGAAACCGGACCAGGAAAAAACTTGCAGGCCATATAGATGACTAGTATTATCCCTCCAGTGCAGAGAAAATCGGCCAGTTTTCTCTGCCTGCAGTCCGCATGCCGTGGGACCCCTTGGGTTCTAACCTGTTGCCTAGATTTATGCAGCGGACTGCCTTTCTCCCAAAGTGATAAACCGGTAGATGACATGGACCGGTTTTCCCGGTAATCCGTATTTGCTAGGTTGGTTTCACTGGCCTGAGACCGTCTGTCTTTCCCCTTTCC
oligo_je8WxejMiOuADt99X9BYZQ	ATATGCACTTA	6	2.4871	GTTCTAGACGGCTAGATGCGGTCTCACAATCCGGGAAACCGGACCAGGAAAAAACTTGCAGGCCATAATATGCACTTATATTATCCCTCCAGTGCAGAGAAAATCGGCCAGTTTTCTCTGCCTGCAGTCCGCATGCCGTGGGACCCCTTGGGTTCTAACCTGTTGCCTAGATTTATGCAGCGGACTGCCTTTCTCCCAAAGTGATAAACCGGATATGCACATGGACCGGTTTTCCCGGTAATCCGTATTTGTAAGGTTGGTTTCACTGGCCTGAGACCGTCTGTCTTTCCCCTTTCC
oligo_rymVGmac//qXXcToucRHZA	ACAGCAGCTTG	2	2.48704	GTTCTAGACGGCTAGATGCGGTCTCACAATCCGGGAAACCGGACCAGGAAAAAACTTGCAGGCCATAACAGCAGCTTGTATTATCCCTCCAGTGCAGAGAAAATCGGCCAGTTTTCTCTGCCTGCAGTCCGCATGCCGTGGGACCCCTTGGGTTCTAACCTGTTGCCTAGATTTATGCAGCGGACTGCCTTTCTCCCAAAGTGATAAACCGGACAGCAGCATGGACCGGTTTTCCCGGTAATCCGTATTTGCAAGGTTGGTTTCACTGGCCTGAGACCGTCTGTCTTTCCCCTTTCC
oligo_tm1x7PDOzgdVlGzAI4VuKQ	CAGTGCTCTAC	8	2.48626	GTTCTAGACGGCTAGATGCGGTCTCACAATCCGGGAAACCGGACCAGGAAAAAACTTGCAGGCCATACAGTGCTCTACTATTATCCCTCCAGTGCAGAGAAAATCGGCCAGTTTTCTCTGCCTGCAGTCCGCATGCCGTGGGACCCCTTGGGTTCTAACCTGTTGCCTAGATTTATGCAGCGGACTGCCTTTCTCCCAAAGTGATAAACCGGCAGTGCTCATGGACCGGTTTTCCCGGTAATCCGTATTTGGTAGGTTGGTTTCACTGGCCTGAGACCGTCTGTCTTTCCCCTTTCC
oligo_k8UCRWHJgsdTYE32vS9z8A	GAAGATTCTAT	6	2.484	GTTCTAGACGGCTAGATGCGGTCTCACAATCCGGGAAACCGGACCAGGAAAAAACTTGCAGGCCATAGAAGATTCTATTATTATCCCTCCAGTGCAGAGAAAATCGGCCAGTTTTCTCTGCCTGCAGTCCGCATGCCGTGGGACCCCTTGGGTTCTAACCTGTTGCCTAGATTTATGCAGCGGACTGCCTTTCTCCCAAAGTGATAAACCGGGAAGATTCATGGACCGGTTTTCCCGGTAATCCGTATTTGATAGGTTGGTTTCACTGGCCTGAGACCGTCTGTCTTTCCCCTTTCC
oligo_5aRh/pkTD/m3EJmt58D/xg	TGAGTAGCTTA	4	2.48367	GTTCTAGACGGCTAGATGCGGTCTCACAATCCGGGAAACCGGACCAGGAAAAAACTTGCAGGCCATATGAGTAGCTTATATTATCCCTCCAGTGCAGAGAAAATCGGCCAGTTTTCTCTGCCTGCAGTCCGCATGCCGTGGGACCCCTTGGGTTCTAACCTGTTGCCTAGATTTATGCAGCGGACTGCCTTTCTCCCAAAGTGATAAACCGGTGAGTAGCATGGACCGGTTTTCCCGGTAATCCGTATTTGTAAGGTTGGTTTCACTGGCCTGAGACCGTCTGTCTTTCCCCTTTCC
oligo_Ygeb4NoD+/JXVKMmlphtAQ	CTAACAGCTTA	6	2.48313	GTTCTAGACGGCTAGATGCGGTCTCACAATCCGGGAAACCGGACCAGGAAAAAACTTGCAGGCCATACTAACAGCTTATATTATCCCTCCAGTGCAGAGAAAATCGGCCAGTTTTCTCTGCCTGCAGTCCGCATGCCGTGGGACCCCTTGGGTTCTAACCTGTTGCCTAGATTTATGCAGCGGACTGCCTTTCTCCCAAAGTGATAAACCGGCTAACAGCATGGACCGGTTTTCCCGGTAATCCGTATTTGTAAGGTTGGTTTCACTGGCCTGAGACCGTCTGTCTTTCCCCTTTCC
oligo_9WMs1Pu8kLvUZmd7DyHVsQ	CTTCTCTCTAG	6	2.48218	GTTCTAGACGGCTAGATGCGGTCTCACAATCCGGGAAACCGGACCAGGAAAAAACTTGCAGGCCATACTTCTCTCTAGTATTATCCCTCCAGTGCAGAGAAAATCGGCCAGTTTTCTCTGCCTGCAGTCCGCATGCCGTGGGACCCCTTGGGTTCTAACCTGTTGCCTAGATTTATGCAGCGGACTGCCTTTCTCCCAAAGTGATAAACCGGCTTCTCTCATGGACCGGTTTTCCCGGTAATCCGTATTTGCTAGGTTGGTTTCACTGGCCTGAGACCGTCTGTCTTTCCCCTTTCC
oligo_VkRQqORjRvpDDYPnNcu6Xw	CAGTGCTCTTT	7	2.47959	GTTCTAGACGGCTAGATGCGGTCTCACAATCCGGGAAACCGGACCAGGAAAAAACTTGCAGGCCATACAGTGCTCTTTTATTATCCCTCCAGTGCAGAGAAAATCGGCCAGTTTTCTCTGCCTGCAGTCCGCATGCCGTGGGACCCCTTGGGTTCTAACCTGTTGCCTAGATTTATGCAGCGGACTGCCTTTCTCCCAAAGTGATAAACCGGCAGTGCTCATGGACCGGTTTTCCCGGTAATCCGTATTTGAAAGGTTGGTTTCACTGGCCTGAGACCGTCTGTCTTTCCCCTTTCC
oligo_k6b9vy1mOnUozhB7ugTSbA	CAACTGACTAG	6	2.47895	GTTCTAGACGGCTAGATGCGGTCTCACAATCCGGGAAACCGGACCAGGAAAAAACTTGCAGGCCATACAACTGACTAGTATTATCCCTCCAGTGCAGAGAAAATCGGCCAGTTTTCTCTGCCTGCAGTCCGCATGCCGTGGGACCCCTTGGGTTCTAACCTGTTGCCTAGATTTATGCAGCGGACTGCCTTTCTCCCAAAGTGATAAACCGGCAACTGACATGGACCGGTTTTCCCGGTAATCCGTATTTGCTAGGTTGGTTTCACTGGCCTGAGACCGTCTGTCTTTCCCCTTTCC
oligo_Hcz5TEYsFdJaIw3JBi+YtQ	AACGTTTCTAG	4	2.47887	GTTCTAGACGGCTAGATGCGGTCTCACAATCCGGGAAACCGGACCAGGAAAAAACTTGCAGGCCATAAACGTTTCTAGTATTATCCCTCCAGTGCAGAGAAAATCGGCCAGTTTTCTCTGCCTGCAGTCCGCATGCCGTGGGACCCCTTGGGTTCTAACCTGTTGCCTAGATTTATGCAGCGGACTGCCTTTCTCCCAAAGTGATAAACCGGAACGTTTCATGGACCGGTTTTCCCGGTAATCCGTATTTGCTAGGTTGGTTTCACTGGCCTGAGACCGTCTGTCTTTCCCCTTTCC
oligo_BxtZXqUqyPD6KfU+eh3Ciw	ACAGAATCTTC	2	2.47837	GTTCTAGACGGCTAGATGCGGTCTCACAATCCGGGAAACCGGACCAGGAAAAAACTTGCAGGCCATAACAGAATCTTCTATTATCCCTCCAGTGCAGAGAAAATCGGCCAGTTTTCTCTGCCTGCAGTCCGCATGCCGTGGGACCCCTTGGGTTCTAACCTGTTGCCTAGATTTATGCAGCGGACTGCCTTTCTCCCAAAGTGATAAACCGGACAGAATCATGGACCGGTTTTCCCGGTAATCCGTATTTGGAAGGTTGGTTTCACTGGCCTGAGACCGTCTGTCTTTCCCCTTTCC
oligo_cyzk1RAUay3YoGJvKP+AMQ	GACGACGCTTC	7	2.47796	GTTCTAGACGGCTAGATGCGGTCTCACAATCCGGGAAACCGGACCAGGAAAAAACTTGCAGGCCATAGACGACGCTTCTATTATCCCTCCAGTGCAGAGAAAATCGGCCAGTTTTCTCTGCCTGCAGTCCGCATGCCGTGGGACCCCTTGGGTTCTAACCTGTTGCCTAGATTTATGCAGCGGACTGCCTTTCTCCCAAAGTGATAAACCGGGACGACGCATGGACCGGTTTTCCCGGTAATCCGTATTTGGAAGGTTGGTTTCACTGGCCTGAGACCGTCTGTCTTTCCCCTTTCC
oligo_R8RBzlmWC4y06Y4ZGdoLmg	GTAATCACTCG	6	2.47708	GTTCTAGACGGCTAGATGCGGTCTCACAATCCGGGAAACCGGACCAGGAAAAAACTTGCAGGCCATAGTAATCACTCGTATTATCCCTCCAGTGCAGAGAAAATCGGCCAGTTTTCTCTGCCTGCAGTCCGCATGCCGTGGGACCCCTTGGGTTCTAACCTGTTGCCTAGATTTATGCAGCGGACTGCCTTTCTCCCAAAGTGATAAACCGGGTAATCACATGGACCGGTTTTCCCGGTAATCCGTATTTGCGAGGTTGGTTTCACTGGCCTGAGACCGTCTGTCTTTCCCCTTTCC
oligo_4RWhh5YP86+plm3Pzq1bwg	TATAGCGCTGC	9	2.47607	GTTCTAGACGGCTAGATGCGGTCTCACAATCCGGGAAACCGGACCAGGAAAAAACTTGCAGGCCATATATAGCGCTGCTATTATCCCTCCAGTGCAGAGAAAATCGGCCAGTTTTCTCTGCCTGCAGTCCGCATGCCGTGGGACCCCTTGGGTTCTAACCTGTTGCCTAGATTTATGCAGCGGACTGCCTTTCTCCCAAAGTGATAAACCGGTATAGCGCATGGACCGGTTTTCCCGGTAATCCGTATTTGGCAGGTTGGTTTCACTGGCCTGAGACCGTCTGTCTTTCCCCTTTCC
oligo_KZoRvzMEREz2uVPtPwkZaA	CAGTGTACTTG	7	2.4758	GTTCTAGACGGCTAGATGCGGTCTCACAATCCGGGAAACCGGACCAGGAAAAAACTTGCAGGCCATACAGTGTACTTGTATTATCCCTCCAGTGCAGAGAAAATCGGCCAGTTTTCTCTGCCTGCAGTCCGCATGCCGTGGGACCCCTTGGGTTCTAACCTGTTGCCTAGATTTATGCAGCGGACTGCCTTTCTCCCAAAGTGATAAACCGGCAGTGTACATGGACCGGTTTTCCCGGTAATCCGTATTTGCAAGGTTGGTTTCACTGGCCTGAGACCGTCTGTCTTTCCCCTTTCC
oligo_zmCW3a3qvnIM4PWJJUAgAA	GGATGGACTGG	7	2.47487	GTTCTAGACGGCTAGATGCGGTCTCACAATCCGGGAAACCGGACCAGGAAAAAACTTGCAGGCCATAGGATGGACTGGTATTATCCCTCCAGTGCAGAGAAAATCGGCCAGTTTTCTCTGCCTGCAGTCCGCATGCCGTGGGACCCCTTGGGTTCTAACCTGTTGCCTAGATTTATGCAGCGGACTGCCTTTCTCCCAAAGTGATAAACCGGGGATGGACATGGACCGGTTTTCCCGGTAATCCGTATTTGCCAGGTTGGTTTCACTGGCCTGAGACCGTCTGTCTTTCCCCTTTCC
oligo_gB9O9cK5h4yQgNNQSw+gxg	CTGACATCTAG	6	2.4744	GTTCTAGACGGCTAGATGCGGTCTCACAATCCGGGAAACCGGACCAGGAAAAAACTTGCAGGCCATACTGACATCTAGTATTATCCCTCCAGTGCAGAGAAAATCGGCCAGTTTTCTCTGCCTGCAGTCCGCATGCCGTGGGACCCCTTGGGTTCTAACCTGTTGCCTAGATTTATGCAGCGGACTGCCTTTCTCCCAAAGTGATAAACCGGCTGACATCATGGACCGGTTTTCCCGGTAATCCGTATTTGCTAGGTTGGTTTCACTGGCCTGAGACCGTCTGTCTTTCCCCTTTCC
oligo_XQCPsZaZ9pMTdrYN2l3WwA	GCCACGTCTTA	6	2.47411	GTTCTAGACGGCTAGATGCGGTCTCACAATCCGGGAAACCGGACCAGGAAAAAACTTGCAGGCCATAGCCACGTCTTATATTATCCCTCCAGTGCAGAGAAAATCGGCCAGTTTTCTCTGCCTGCAGTCCGCATGCCGTGGGACCCCTTGGGTTCTAACCTGTTGCCTAGATTTATGCAGCGGACTGCCTTTCTCCCAAAGTGATAAACCGGGCCACGTCATGGACCGGTTTTCCCGGTAATCCGTATTTGTAAGGTTGGTTTCACTGGCCTGAGACCGTCTGTCTTTCCCCTTTCC
oligo_1/7aKRuxkiuxRbufnhOKHg	GCTACCTCTGC	7	2.47367	GTTCTAGACGGCTAGATGCGGTCTCACAATCCGGGAAACCGGACCAGGAAAAAACTTGCAGGCCATAGCTACCTCTGCTATTATCCCTCCAGTGCAGAGAAAATCGGCCAGTTTTCTCTGCCTGCAGTCCGCATGCCGTGGGACCCCTTGGGTTCTAACCTGTTGCCTAGATTTATGCAGCGGACTGCCTTTCTCCCAAAGTGATAAACCGGGCTACCTCATGGACCGGTTTTCCCGGTAATCCGTATTTGGCAGGTTGGTTTCACTGGCCTGAGACCGTCTGTCTTTCCCCTTTCC
oligo_JwuiBnh2A/2vgb+FY6ft6w	AGTTCCTCTTG	5	2.47348	GTTCTAGACGGCTAGATGCGGTCTCACAATCCGGGAAACCGGACCAGGAAAAAACTTGCAGGCCATAAGTTCCTCTTGTATTATCCCTCCAGTGCAGAGAAAATCGGCCAGTTTTCTCTGCCTGCAGTCCGCATGCCGTGGGACCCCTTGGGTTCTAACCTGTTGCCTAGATTTATGCAGCGGACTGCCTTTCTCCCAAAGTGATAAACCGGAGTTCCTCATGGACCGGTTTTCCCGGTAATCCGTATTTGCAAGGTTGGTTTCACTGGCCTGAGACCGTCTGTCTTTCCCCTTTCC
oligo_o0Fd8z7+PiQ02AKOP0UfEg	ACTTAGTCTGG	5	2.47301	GTTCTAGACGGCTAGATGCGGTCTCACAATCCGGGAAACCGGACCAGGAAAAAACTTGCAGGCCATAACTTAGTCTGGTATTATCCCTCCAGTGCAGAGAAAATCGGCCAGTTTTCTCTGCCTGCAGTCCGCATGCCGTGGGACCCCTTGGGTTCTAACCTGTTGCCTAGATTTATGCAGCGGACTGCCTTTCTCCCAAAGTGATAAACCGGACTTAGTCATGGACCGGTTTTCCCGGTAATCCGTATTTGCCAGGTTGGTTTCACTGGCCTGAGACCGTCTGTCTTTCCCCTTTCC
oligo_wFsjtSFUb/qiV/G9UojW9A	GCGCTCACTGG	6	2.47234	GTTCTAGACGGCTAGATGCGGTCTCACAATCCGGGAAACCGGACCAGGAAAAAACTTGCAGGCCATAGCGCTCACTGGTATTATCCCTCCAGTGCAGAGAAAATCGGCCAGTTTTCTCTGCCTGCAGTCCGCATGCCGTGGGACCCCTTGGGTTCTAACCTGTTGCCTAGATTTATGCAGCGGACTGCCTTTCTCCCAAAGTGATAAACCGGGCGCTCACATGGACCGGTTTTCCCGGTAATCCGTATTTGCCAGGTTGGTTTCACTGGCCTGAGACCGTCTGTCTTTCCCCTTTCC
oligo_etinrTrSByEmtVv+RDMAqg	GCGTTCTCTTT	5	2.47144	GTTCTAGACGGCTAGATGCGGTCTCACAATCCGGGAAACCGGACCAGGAAAAAACTTGCAGGCCATAGCGTTCTCTTTTATTATCCCTCCAGTGCAGAGAAAATCGGCCAGTTTTCTCTGCCTGCAGTCCGCATGCCGTGGGACCCCTTGGGTTCTAACCTGTTGCCTAGATTTATGCAGCGGACTGCCTTTCTCCCAAAGTGATAAACCGGGCGTTCTCATGGACCGGTTTTCCCGGTAATCCGTATTTGAAAGGTTGGTTTCACTGGCCTGAGACCGTCTGTCTTTCCCCTTTCC
oligo_0j739T6AWRCI8CN3vWeoAg	GGGTACGCTTA	8	2.47098	GTTCTAGACGGCTAGATGCGGTCTCACAATCCGGGAAACCGGACCAGGAAAAAACTTGCAGGCCATAGGGTACGCTTATATTATCCCTCCAGTGCAGAGAAAATCGGCCAGTTTTCTCTGCCTGCAGTCCGCATGCCGTGGGACCCCTTGGGTTCTAACCTGTTGCCTAGATTTATGCAGCGGACTGCCTTTCTCCCAAAGTGATAAACCGGGGGTACGCATGGACCGGTTTTCCCGGTAATCCGTATTTGTAAGGTTGGTTTCACTGGCCTGAGACCGTCTGTCTTTCCCCTTTCC
oligo_8XGD2QXcxtze4uI9lM0C+w	CTACTAACTTG	4	2.47053	GTTCTAGACGGCTAGATGCGGTCTCACAATCCGGGAAACCGGACCAGGAAAAAACTTGCAGGCCATACTACTAACTTGTATTATCCCTCCAGTGCAGAGAAAATCGGCCAGTTTTCTCTGCCTGCAGTCCGCATGCCGTGGGACCCCTTGGGTTCTAACCTGTTGCCTAGATTTATGCAGCGGACTGCCTTTCTCCCAAAGTGATAAACCGGCTACTAACATGGACCGGTTTTCCCGGTAATCCGTATTTGCAAGGTTGGTTTCACTGGCCTGAGACCGTCTGTCTTTCCCCTTTCC
oligo_CQ20hr7N/XJwyvVj3Mb9Tg	ATAGTTTCTTG	2	2.47049	GTTCTAGACGGCTAGATGCGGTCTCACAATCCGGGAAACCGGACCAGGAAAAAACTTGCAGGCCATAATAGTTTCTTGTATTATCCCTCCAGTGCAGAGAAAATCGGCCAGTTTTCTCTGCCTGCAGTCCGCATGCCGTGGGACCCCTTGGGTTCTAACCTGTTGCCTAGATTTATGCAGCGGACTGCCTTTCTCCCAAAGTGATAAACCGGATAGTTTCATGGACCGGTTTTCCCGGTAATCCGTATTTGCAAGGTTGGTTTCACTGGCCTGAGACCGTCTGTCTTTCCCCTTTCC
oligo_gssLIG51dvEQsN+FrJAE7w	ACCAGCTCTGA	6	2.46989	GTTCTAGACGGCTAGATGCGGTCTCACAATCCGGGAAACCGGACCAGGAAAAAACTTGCAGGCCATAACCAGCTCTGATATTATCCCTCCAGTGCAGAGAAAATCGGCCAGTTTTCTCTGCCTGCAGTCCGCATGCCGTGGGACCCCTTGGGTTCTAACCTGTTGCCTAGATTTATGCAGCGGACTGCCTTTCTCCCAAAGTGATAAACCGGACCAGCTCATGGACCGGTTTTCCCGGTAATCCGTATTTGTCAGGTTGGTTTCACTGGCCTGAGACCGTCTGTCTTTCCCCTTTCC
oligo_ksIRrUmQ0YueL1d++GjB3g	CTAGGTTCTCG	5	2.46981	GTTCTAGACGGCTAGATGCGGTCTCACAATCCGGGAAACCGGACCAGGAAAAAACTTGCAGGCCATACTAGGTTCTCGTATTATCCCTCCAGTGCAGAGAAAATCGGCCAGTTTTCTCTGCCTGCAGTCCGCATGCCGTGGGACCCCTTGGGTTCTAACCTGTTGCCTAGATTTATGCAGCGGACTGCCTTTCTCCCAAAGTGATAAACCGGCTAGGTTCATGGACCGGTTTTCCCGGTAATCCGTATTTGCGAGGTTGGTTTCACTGGCCTGAGACCGTCTGTCTTTCCCCTTTCC
oligo_K7rpYgHcGfJH8fF5OzCvVw	GCACCATCTTA	4	2.46943	GTTCTAGACGGCTAGATGCGGTCTCACAATCCGGGAAACCGGACCAGGAAAAAACTTGCAGGCCATAGCACCATCTTATATTATCCCTCCAGTGCAGAGAAAATCGGCCAGTTTTCTCTGCCTGCAGTCCGCATGCCGTGGGACCCCTTGGGTTCTAACCTGTTGCCTAGATTTATGCAGCGGACTGCCTTTCTCCCAAAGTGATAAACCGGGCACCATCATGGACCGGTTTTCCCGGTAATCCGTATTTGTAAGGTTGGTTTCACTGGCCTGAGACCGTCTGTCTTTCCCCTTTCC
oligo_bP7IbLpM32vQaCEYY6KNdQ	CTCCACACTGT	9	2.46937	GTTCTAGACGGCTAGATGCGGTCTCACAATCCGGGAAACCGGACCAGGAAAAAACTTGCAGGCCATACTCCACACTGTTATTATCCCTCCAGTGCAGAGAAAATCGGCCAGTTTTCTCTGCCTGCAGTCCGCATGCCGTGGGACCCCTTGGGTTCTAACCTGTTGCCTAGATTTATGCAGCGGACTGCCTTTCTCCCAAAGTGATAAACCGGCTCCACACATGGACCGGTTTTCCCGGTAATCCGTATTTGACAGGTTGGTTTCACTGGCCTGAGACCGTCTGTCTTTCCCCTTTCC
oligo_7+k88IuhE8BLu19gIJmwHg	GGTGACTCTGT	7	2.4685	GTTCTAGACGGCTAGATGCGGTCTCACAATCCGGGAAACCGGACCAGGAAAAAACTTGCAGGCCATAGGTGACTCTGTTATTATCCCTCCAGTGCAGAGAAAATCGGCCAGTTTTCTCTGCCTGCAGTCCGCATGCCGTGGGACCCCTTGGGTTCTAACCTGTTGCCTAGATTTATGCAGCGGACTGCCTTTCTCCCAAAGTGATAAACCGGGGTGACTCATGGACCGGTTTTCCCGGTAATCCGTATTTGACAGGTTGGTTTCACTGGCCTGAGACCGTCTGTCTTTCCCCTTTCC
oligo_2MFPEziS7FqLWGiJcKDSOQ	AAGAAGACTGG	7	2.46731	GTTCTAGACGGCTAGATGCGGTCTCACAATCCGGGAAACCGGACCAGGAAAAAACTTGCAGGCCATAAAGAAGACTGGTATTATCCCTCCAGTGCAGAGAAAATCGGCCAGTTTTCTCTGCCTGCAGTCCGCATGCCGTGGGACCCCTTGGGTTCTAACCTGTTGCCTAGATTTATGCAGCGGACTGCCTTTCTCCCAAAGTGATAAACCGGAAGAAGACATGGACCGGTTTTCCCGGTAATCCGTATTTGCCAGGTTGGTTTCACTGGCCTGAGACCGTCTGTCTTTCCCCTTTCC
oligo_HGFRtRmHtrOFkp3Qusu/1w	CGCCGCTCTGG	7	2.46663	GTTCTAGACGGCTAGATGCGGTCTCACAATCCGGGAAACCGGACCAGGAAAAAACTTGCAGGCCATACGCCGCTCTGGTATTATCCCTCCAGTGCAGAGAAAATCGGCCAGTTTTCTCTGCCTGCAGTCCGCATGCCGTGGGACCCCTTGGGTTCTAACCTGTTGCCTAGATTTATGCAGCGGACTGCCTTTCTCCCAAAGTGATAAACCGGCGCCGCTCATGGACCGGTTTTCCCGGTAATCCGTATTTGCCAGGTTGGTTTCACTGGCCTGAGACCGTCTGTCTTTCCCCTTTCC
oligo_uuK1hhSY9F42Ubb3kt7zIQ	GAGGAATCTCG	5	2.4663	GTTCTAGACGGCTAGATGCGGTCTCACAATCCGGGAAACCGGACCAGGAAAAAACTTGCAGGCCATAGAGGAATCTCGTATTATCCCTCCAGTGCAGAGAAAATCGGCCAGTTTTCTCTGCCTGCAGTCCGCATGCCGTGGGACCCCTTGGGTTCTAACCTGTTGCCTAGATTTATGCAGCGGACTGCCTTTCTCCCAAAGTGATAAACCGGGAGGAATCATGGACCGGTTTTCCCGGTAATCCGTATTTGCGAGGTTGGTTTCACTGGCCTGAGACCGTCTGTCTTTCCCCTTTCC
oligo_ix0MO6fOGMlIQpsON41vIg	TCATACTCTAG	5	2.46532	GTTCTAGACGGCTAGATGCGGTCTCACAATCCGGGAAACCGGACCAGGAAAAAACTTGCAGGCCATATCATACTCTAGTATTATCCCTCCAGTGCAGAGAAAATCGGCCAGTTTTCTCTGCCTGCAGTCCGCATGCCGTGGGACCCCTTGGGTTCTAACCTGTTGCCTAGATTTATGCAGCGGACTGCCTTTCTCCCAAAGTGATAAACCGGTCATACTCATGGACCGGTTTTCCCGGTAATCCGTATTTGCTAGGTTGGTTTCACTGGCCTGAGACCGTCTGTCTTTCCCCTTTCC
oligo_hUFv4JehQIb86fQILDxY/A	AGGTACACTTG	6	2.4648	GTTCTAGACGGCTAGATGCGGTCTCACAATCCGGGAAACCGGACCAGGAAAAAACTTGCAGGCCATAAGGTACACTTGTATTATCCCTCCAGTGCAGAGAAAATCGGCCAGTTTTCTCTGCCTGCAGTCCGCATGCCGTGGGACCCCTTGGGTTCTAACCTGTTGCCTAGATTTATGCAGCGGACTGCCTTTCTCCCAAAGTGATAAACCGGAGGTACACATGGACCGGTTTTCCCGGTAATCCGTATTTGCAAGGTTGGTTTCACTGGCCTGAGACCGTCTGTCTTTCCCCTTTCC
oligo_d66RDcKR5//I/YGutkuE/w	CGAGCATCTTG	3	2.46475	GTTCTAGACGGCTAGATGCGGTCTCACAATCCGGGAAACCGGACCAGGAAAAAACTTGCAGGCCATACGAGCATCTTGTATTATCCCTCCAGTGCAGAGAAAATCGGCCAGTTTTCTCTGCCTGCAGTCCGCATGCCGTGGGACCCCTTGGGTTCTAACCTGTTGCCTAGATTTATGCAGCGGACTGCCTTTCTCCCAAAGTGATAAACCGGCGAGCATCATGGACCGGTTTTCCCGGTAATCCGTATTTGCAAGGTTGGTTTCACTGGCCTGAGACCGTCTGTCTTTCCCCTTTCC
oligo_jWK+lUjR0sr8sY+e/zOnlg	GACTGATCTGC	7	2.46457	GTTCTAGACGGCTAGATGCGGTCTCACAATCCGGGAAACCGGACCAGGAAAAAACTTGCAGGCCATAGACTGATCTGCTATTATCCCTCCAGTGCAGAGAAAATCGGCCAGTTTTCTCTGCCTGCAGTCCGCATGCCGTGGGACCCCTTGGGTTCTAACCTGTTGCCTAGATTTATGCAGCGGACTGCCTTTCTCCCAAAGTGATAAACCGGGACTGATCATGGACCGGTTTTCCCGGTAATCCGTATTTGGCAGGTTGGTTTCACTGGCCTGAGACCGTCTGTCTTTCCCCTTTCC
oligo_dMxq4ncHdU3qkTU+fo0GBQ	CTCTTCACTAG	7	2.46443	GTTCTAGACGGCTAGATGCGGTCTCACAATCCGGGAAACCGGACCAGGAAAAAACTTGCAGGCCATACTCTTCACTAGTATTATCCCTCCAGTGCAGAGAAAATCGGCCAGTTTTCTCTGCCTGCAGTCCGCATGCCGTGGGACCCCTTGGGTTCTAACCTGTTGCCTAGATTTATGCAGCGGACTGCCTTTCTCCCAAAGTGATAAACCGGCTCTTCACATGGACCGGTTTTCCCGGTAATCCGTATTTGCTAGGTTGGTTTCACTGGCCTGAGACCGTCTGTCTTTCCCCTTTCC
oligo_cI4qyUFkHms7EfSRk7HO7Q	ACACGATCTGA	4	2.4644	GTTCTAGACGGCTAGATGCGGTCTCACAATCCGGGAAACCGGACCAGGAAAAAACTTGCAGGCCATAACACGATCTGATATTATCCCTCCAGTGCAGAGAAAATCGGCCAGTTTTCTCTGCCTGCAGTCCGCATGCCGTGGGACCCCTTGGGTTCTAACCTGTTGCCTAGATTTATGCAGCGGACTGCCTTTCTCCCAAAGTGATAAACCGGACACGATCATGGACCGGTTTTCCCGGTAATCCGTATTTGTCAGGTTGGTTTCACTGGCCTGAGACCGTCTGTCTTTCCCCTTTCC
oligo_Kkiv55awbtow70jOp0CR8A	CTTGAGTCTAA	7	2.4633	GTTCTAGACGGCTAGATGCGGTCTCACAATCCGGGAAACCGGACCAGGAAAAAACTTGCAGGCCATACTTGAGTCTAATATTATCCCTCCAGTGCAGAGAAAATCGGCCAGTTTTCTCTGCCTGCAGTCCGCATGCCGTGGGACCCCTTGGGTTCTAACCTGTTGCCTAGATTTATGCAGCGGACTGCCTTTCTCCCAAAGTGATAAACCGGCTTGAGTCATGGACCGGTTTTCCCGGTAATCCGTATTTGTTAGGTTGGTTTCACTGGCCTGAGACCGTCTGTCTTTCCCCTTTCC
oligo_SN9/R/qbykJGBpj4nkxHvg	CAGACATCTAG	6	2.46298	GTTCTAGACGGCTAGATGCGGTCTCACAATCCGGGAAACCGGACCAGGAAAAAACTTGCAGGCCATACAGACATCTAGTATTATCCCTCCAGTGCAGAGAAAATCGGCCAGTTTTCTCTGCCTGCAGTCCGCATGCCGTGGGACCCCTTGGGTTCTAACCTGTTGCCTAGATTTATGCAGCGGACTGCCTTTCTCCCAAAGTGATAAACCGGCAGACATCATGGACCGGTTTTCCCGGTAATCCGTATTTGCTAGGTTGGTTTCACTGGCCTGAGACCGTCTGTCTTTCCCCTTTCC
oligo_mgH2xzuiUFa+MA8Exza5WQ	CGATGATCTAG	5	2.46265	GTTCTAGACGGCTAGATGCGGTCTCACAATCCGGGAAACCGGACCAGGAAAAAACTTGCAGGCCATACGATGATCTAGTATTATCCCTCCAGTGCAGAGAAAATCGGCCAGTTTTCTCTGCCTGCAGTCCGCATGCCGTGGGACCCCTTGGGTTCTAACCTGTTGCCTAGATTTATGCAGCGGACTGCCTTTCTCCCAAAGTGATAAACCGGCGATGATCATGGACCGGTTTTCCCGGTAATCCGTATTTGCTAGGTTGGTTTCACTGGCCTGAGACCGTCTGTCTTTCCCCTTTCC
oligo_rjieSyy0CDs8BtL1l79vQg	CAATGCTCTTC	6	2.46183	GTTCTAGACGGCTAGATGCGGTCTCACAATCCGGGAAACCGGACCAGGAAAAAACTTGCAGGCCATACAATGCTCTTCTATTATCCCTCCAGTGCAGAGAAAATCGGCCAGTTTTCTCTGCCTGCAGTCCGCATGCCGTGGGACCCCTTGGGTTCTAACCTGTTGCCTAGATTTATGCAGCGGACTGCCTTTCTCCCAAAGTGATAAACCGGCAATGCTCATGGACCGGTTTTCCCGGTAATCCGTATTTGGAAGGTTGGTTTCACTGGCCTGAGACCGTCTGTCTTTCCCCTTTCC
oligo_rAhrsQOBgwG3B5GrmBQzKA	GTAGGTTCTGT	6	2.46168	GTTCTAGACGGCTAGATGCGGTCTCACAATCCGGGAAACCGGACCAGGAAAAAACTTGCAGGCCATAGTAGGTTCTGTTATTATCCCTCCAGTGCAGAGAAAATCGGCCAGTTTTCTCTGCCTGCAGTCCGCATGCCGTGGGACCCCTTGGGTTCTAACCTGTTGCCTAGATTTATGCAGCGGACTGCCTTTCTCCCAAAGTGATAAACCGGGTAGGTTCATGGACCGGTTTTCCCGGTAATCCGTATTTGACAGGTTGGTTTCACTGGCCTGAGACCGTCTGTCTTTCCCCTTTCC
oligo_gKlEzVR5EptIz8gMEKeFuw	GAGCTAACTAT	7	2.46049	GTTCTAGACGGCTAGATGCGGTCTCACAATCCGGGAAACCGGACCAGGAAAAAACTTGCAGGCCATAGAGCTAACTATTATTATCCCTCCAGTGCAGAGAAAATCGGCCAGTTTTCTCTGCCTGCAGTCCGCATGCCGTGGGACCCCTTGGGTTCTAACCTGTTGCCTAGATTTATGCAGCGGACTGCCTTTCTCCCAAAGTGATAAACCGGGAGCTAACATGGACCGGTTTTCCCGGTAATCCGTATTTGATAGGTTGGTTTCACTGGCCTGAGACCGTCTGTCTTTCCCCTTTCC
oligo_ZThTjaPx34yiwV2RmWvaRA	CTTCTCTCTTG	5	2.46034	GTTCTAGACGGCTAGATGCGGTCTCACAATCCGGGAAACCGGACCAGGAAAAAACTTGCAGGCCATACTTCTCTCTTGTATTATCCCTCCAGTGCAGAGAAAATCGGCCAGTTTTCTCTGCCTGCAGTCCGCATGCCGTGGGACCCCTTGGGTTCTAACCTGTTGCCTAGATTTATGCAGCGGACTGCCTTTCTCCCAAAGTGATAAACCGGCTTCTCTCATGGACCGGTTTTCCCGGTAATCCGTATTTGCAAGGTTGGTTTCACTGGCCTGAGACCGTCTGTCTTTCCCCTTTCC
oligo_Awb67ISNiJvftZsSwtm31w	AGGGTTTCTTT	4	2.45996	GTTCTAGACGGCTAGATGCGGTCTCACAATCCGGGAAACCGGACCAGGAAAAAACTTGCAGGCCATAAGGGTTTCTTTTATTATCCCTCCAGTGCAGAGAAAATCGGCCAGTTTTCTCTGCCTGCAGTCCGCATGCCGTGGGACCCCTTGGGTTCTAACCTGTTGCCTAGATTTATGCAGCGGACTGCCTTTCTCCCAAAGTGATAAACCGGAGGGTTTCATGGACCGGTTTTCCCGGTAATCCGTATTTGAAAGGTTGGTTTCACTGGCCTGAGACCGTCTGTCTTTCCCCTTTCC
oligo_n7XYqfDkFQOcTJh+RpptwQ	GAATGGACTTG	6	2.45936	GTTCTAGACGGCTAGATGCGGTCTCACAATCCGGGAAACCGGACCAGGAAAAAACTTGCAGGCCATAGAATGGACTTGTATTATCCCTCCAGTGCAGAGAAAATCGGCCAGTTTTCTCTGCCTGCAGTCCGCATGCCGTGGGACCCCTTGGGTTCTAACCTGTTGCCTAGATTTATGCAGCGGACTGCCTTTCTCCCAAAGTGATAAACCGGGAATGGACATGGACCGGTTTTCCCGGTAATCCGTATTTGCAAGGTTGGTTTCACTGGCCTGAGACCGTCTGTCTTTCCCCTTTCC
oligo_PgrAPf0V5JLy+Gt8aoRiTw	CGATCGTCTAG	6	2.45895	GTTCTAGACGGCTAGATGCGGTCTCACAATCCGGGAAACCGGACCAGGAAAAAACTTGCAGGCCATACGATCGTCTAGTATTATCCCTCCAGTGCAGAGAAAATCGGCCAGTTTTCTCTGCCTGCAGTCCGCATGCCGTGGGACCCCTTGGGTTCTAACCTGTTGCCTAGATTTATGCAGCGGACTGCCTTTCTCCCAAAGTGATAAACCGGCGATCGTCATGGACCGGTTTTCCCGGTAATCCGTATTTGCTAGGTTGGTTTCACTGGCCTGAGACCGTCTGTCTTTCCCCTTTCC
oligo_1VZ39CDmupTAZEDeEW/3VQ	GCGACAACTAC	7	2.45848	GTTCTAGACGGCTAGATGCGGTCTCACAATCCGGGAAACCGGACCAGGAAAAAACTTGCAGGCCATAGCGACAACTACTATTATCCCTCCAGTGCAGAGAAAATCGGCCAGTTTTCTCTGCCTGCAGTCCGCATGCCGTGGGACCCCTTGGGTTCTAACCTGTTGCCTAGATTTATGCAGCGGACTGCCTTTCTCCCAAAGTGATAAACCGGGCGACAACATGGACCGGTTTTCCCGGTAATCCGTATTTGGTAGGTTGGTTTCACTGGCCTGAGACCGTCTGTCTTTCCCCTTTCC
oligo_fHvyg6xfG7FeNWofphS00g	GCGGTAACTAT	5	2.4581	GTTCTAGACGGCTAGATGCGGTCTCACAATCCGGGAAACCGGACCAGGAAAAAACTTGCAGGCCATAGCGGTAACTATTATTATCCCTCCAGTGCAGAGAAAATCGGCCAGTTTTCTCTGCCTGCAGTCCGCATGCCGTGGGACCCCTTGGGTTCTAACCTGTTGCCTAGATTTATGCAGCGGACTGCCTTTCTCCCAAAGTGATAAACCGGGCGGTAACATGGACCGGTTTTCCCGGTAATCCGTATTTGATAGGTTGGTTTCACTGGCCTGAGACCGTCTGTCTTTCCCCTTTCC
oligo_ozQAThqTEW5e87T18HVTxQ	GTTAGAGCTGT	8	2.4573	GTTCTAGACGGCTAGATGCGGTCTCACAATCCGGGAAACCGGACCAGGAAAAAACTTGCAGGCCATAGTTAGAGCTGTTATTATCCCTCCAGTGCAGAGAAAATCGGCCAGTTTTCTCTGCCTGCAGTCCGCATGCCGTGGGACCCCTTGGGTTCTAACCTGTTGCCTAGATTTATGCAGCGGACTGCCTTTCTCCCAAAGTGATAAACCGGGTTAGAGCATGGACCGGTTTTCCCGGTAATCCGTATTTGACAGGTTGGTTTCACTGGCCTGAGACCGTCTGTCTTTCCCCTTTCC
oligo_V8vXSAUxoo1oUjZPsIeaEw	ACTAAGTCTCT	6	2.45718	GTTCTAGACGGCTAGATGCGGTCTCACAATCCGGGAAACCGGACCAGGAAAAAACTTGCAGGCCATAACTAAGTCTCTTATTATCCCTCCAGTGCAGAGAAAATCGGCCAGTTTTCTCTGCCTGCAGTCCGCATGCCGTGGGACCCCTTGGGTTCTAACCTGTTGCCTAGATTTATGCAGCGGACTGCCTTTCTCCCAAAGTGATAAACCGGACTAAGTCATGGACCGGTTTTCCCGGTAATCCGTATTTGAGAGGTTGGTTTCACTGGCCTGAGACCGTCTGTCTTTCCCCTTTCC
oligo_8ltb6itacYdIlkb1/5IOmA	ACGAAGGCTGT	7	2.45645	GTTCTAGACGGCTAGATGCGGTCTCACAATCCGGGAAACCGGACCAGGAAAAAACTTGCAGGCCATAACGAAGGCTGTTATTATCCCTCCAGTGCAGAGAAAATCGGCCAGTTTTCTCTGCCTGCAGTCCGCATGCCGTGGGACCCCTTGGGTTCTAACCTGTTGCCTAGATTTATGCAGCGGACTGCCTTTCTCCCAAAGTGATAAACCGGACGAAGGCATGGACCGGTTTTCCCGGTAATCCGTATTTGACAGGTTGGTTTCACTGGCCTGAGACCGTCTGTCTTTCCCCTTTCC
oligo_81TnY4Bi76yCI7cmYHPJNw	ATGTTCGCTTA	6	2.4558	GTTCTAGACGGCTAGATGCGGTCTCACAATCCGGGAAACCGGACCAGGAAAAAACTTGCAGGCCATAATGTTCGCTTATATTATCCCTCCAGTGCAGAGAAAATCGGCCAGTTTTCTCTGCCTGCAGTCCGCATGCCGTGGGACCCCTTGGGTTCTAACCTGTTGCCTAGATTTATGCAGCGGACTGCCTTTCTCCCAAAGTGATAAACCGGATGTTCGCATGGACCGGTTTTCCCGGTAATCCGTATTTGTAAGGTTGGTTTCACTGGCCTGAGACCGTCTGTCTTTCCCCTTTCC
oligo_NUacoty+NC/9QuBj7V5P1Q	AAAGTATCTTC	2	2.45468	GTTCTAGACGGCTAGATGCGGTCTCACAATCCGGGAAACCGGACCAGGAAAAAACTTGCAGGCCATAAAAGTATCTTCTATTATCCCTCCAGTGCAGAGAAAATCGGCCAGTTTTCTCTGCCTGCAGTCCGCATGCCGTGGGACCCCTTGGGTTCTAACCTGTTGCCTAGATTTATGCAGCGGACTGCCTTTCTCCCAAAGTGATAAACCGGAAAGTATCATGGACCGGTTTTCCCGGTAATCCGTATTTGGAAGGTTGGTTTCACTGGCCTGAGACCGTCTGTCTTTCCCCTTTCC
oligo_0LkXNGIWUVhHTiBrG0hEqA	GCAGAGACTCG	5	2.45426	GTTCTAGACGGCTAGATGCGGTCTCACAATCCGGGAAACCGGACCAGGAAAAAACTTGCAGGCCATAGCAGAGACTCGTATTATCCCTCCAGTGCAGAGAAAATCGGCCAGTTTTCTCTGCCTGCAGTCCGCATGCCGTGGGACCCCTTGGGTTCTAACCTGTTGCCTAGATTTATGCAGCGGACTGCCTTTCTCCCAAAGTGATAAACCGGGCAGAGACATGGACCGGTTTTCCCGGTAATCCGTATTTGCGAGGTTGGTTTCACTGGCCTGAGACCGTCTGTCTTTCCCCTTTCC
oligo_KW+yE3gk0QvhRlcyc6NefA	CGATTATCTAA	5	2.45425	GTTCTAGACGGCTAGATGCGGTCTCACAATCCGGGAAACCGGACCAGGAAAAAACTTGCAGGCCATACGATTATCTAATATTATCCCTCCAGTGCAGAGAAAATCGGCCAGTTTTCTCTGCCTGCAGTCCGCATGCCGTGGGACCCCTTGGGTTCTAACCTGTTGCCTAGATTTATGCAGCGGACTGCCTTTCTCCCAAAGTGATAAACCGGCGATTATCATGGACCGGTTTTCCCGGTAATCCGTATTTGTTAGGTTGGTTTCACTGGCCTGAGACCGTCTGTCTTTCCCCTTTCC
oligo_ub6hk/8NgwdWcfboH4xr9A	ACCGTATCTTG	1	2.45359	GTTCTAGACGGCTAGATGCGGTCTCACAATCCGGGAAACCGGACCAGGAAAAAACTTGCAGGCCATAACCGTATCTTGTATTATCCCTCCAGTGCAGAGAAAATCGGCCAGTTTTCTCTGCCTGCAGTCCGCATGCCGTGGGACCCCTTGGGTTCTAACCTGTTGCCTAGATTTATGCAGCGGACTGCCTTTCTCCCAAAGTGATAAACCGGACCGTATCATGGACCGGTTTTCCCGGTAATCCGTATTTGCAAGGTTGGTTTCACTGGCCTGAGACCGTCTGTCTTTCCCCTTTCC
oligo_y9CCttCyr/LV5VXd15lwDQ	CTTCTCTCTGA	7	2.45291	GTTCTAGACGGCTAGATGCGGTCTCACAATCCGGGAAACCGGACCAGGAAAAAACTTGCAGGCCATACTTCTCTCTGATATTATCCCTCCAGTGCAGAGAAAATCGGCCAGTTTTCTCTGCCTGCAGTCCGCATGCCGTGGGACCCCTTGGGTTCTAACCTGTTGCCTAGATTTATGCAGCGGACTGCCTTTCTCCCAAAGTGATAAACCGGCTTCTCTCATGGACCGGTTTTCCCGGTAATCCGTATTTGTCAGGTTGGTTTCACTGGCCTGAGACCGTCTGTCTTTCCCCTTTCC
oligo_avAW8O3CowSUZEZgLv90tg	CGGAATTCTAG	7	2.45244	GTTCTAGACGGCTAGATGCGGTCTCACAATCCGGGAAACCGGACCAGGAAAAAACTTGCAGGCCATACGGAATTCTAGTATTATCCCTCCAGTGCAGAGAAAATCGGCCAGTTTTCTCTGCCTGCAGTCCGCATGCCGTGGGACCCCTTGGGTTCTAACCTGTTGCCTAGATTTATGCAGCGGACTGCCTTTCTCCCAAAGTGATAAACCGGCGGAATTCATGGACCGGTTTTCCCGGTAATCCGTATTTGCTAGGTTGGTTTCACTGGCCTGAGACCGTCTGTCTTTCCCCTTTCC
oligo_/LapDLs8nDDFhlHhEt7gug	CTCCTCTCTTA	6	2.45209	GTTCTAGACGGCTAGATGCGGTCTCACAATCCGGGAAACCGGACCAGGAAAAAACTTGCAGGCCATACTCCTCTCTTATATTATCCCTCCAGTGCAGAGAAAATCGGCCAGTTTTCTCTGCCTGCAGTCCGCATGCCGTGGGACCCCTTGGGTTCTAACCTGTTGCCTAGATTTATGCAGCGGACTGCCTTTCTCCCAAAGTGATAAACCGGCTCCTCTCATGGACCGGTTTTCCCGGTAATCCGTATTTGTAAGGTTGGTTTCACTGGCCTGAGACCGTCTGTCTTTCCCCTTTCC
oligo_Zr8C/ei6NokG0zgnlqQnNQ	CTGGAAACTAG	6	2.45163	GTTCTAGACGGCTAGATGCGGTCTCACAATCCGGGAAACCGGACCAGGAAAAAACTTGCAGGCCATACTGGAAACTAGTATTATCCCTCCAGTGCAGAGAAAATCGGCCAGTTTTCTCTGCCTGCAGTCCGCATGCCGTGGGACCCCTTGGGTTCTAACCTGTTGCCTAGATTTATGCAGCGGACTGCCTTTCTCCCAAAGTGATAAACCGGCTGGAAACATGGACCGGTTTTCCCGGTAATCCGTATTTGCTAGGTTGGTTTCACTGGCCTGAGACCGTCTGTCTTTCCCCTTTCC
oligo_0SIgJwVx85/foytW/8SyIA	TTATGAGCTGA	7	2.45067	GTTCTAGACGGCTAGATGCGGTCTCACAATCCGGGAAACCGGACCAGGAAAAAACTTGCAGGCCATATTATGAGCTGATATTATCCCTCCAGTGCAGAGAAAATCGGCCAGTTTTCTCTGCCTGCAGTCCGCATGCCGTGGGACCCCTTGGGTTCTAACCTGTTGCCTAGATTTATGCAGCGGACTGCCTTTCTCCCAAAGTGATAAACCGGTTATGAGCATGGACCGGTTTTCCCGGTAATCCGTATTTGTCAGGTTGGTTTCACTGGCCTGAGACCGTCTGTCTTTCCCCTTTCC
oligo_cIXeqMEj4PupSIRNzl86NQ	ATGTCCGCTGG	7	2.45047	GTTCTAGACGGCTAGATGCGGTCTCACAATCCGGGAAACCGGACCAGGAAAAAACTTGCAGGCCATAATGTCCGCTGGTATTATCCCTCCAGTGCAGAGAAAATCGGCCAGTTTTCTCTGCCTGCAGTCCGCATGCCGTGGGACCCCTTGGGTTCTAACCTGTTGCCTAGATTTATGCAGCGGACTGCCTTTCTCCCAAAGTGATAAACCGGATGTCCGCATGGACCGGTTTTCCCGGTAATCCGTATTTGCCAGGTTGGTTTCACTGGCCTGAGACCGTCTGTCTTTCCCCTTTCC
oligo_LCynOhDYQHCGMg6y1loKHQ	TGAAAGACTTG	6	2.4501	GTTCTAGACGGCTAGATGCGGTCTCACAATCCGGGAAACCGGACCAGGAAAAAACTTGCAGGCCATATGAAAGACTTGTATTATCCCTCCAGTGCAGAGAAAATCGGCCAGTTTTCTCTGCCTGCAGTCCGCATGCCGTGGGACCCCTTGGGTTCTAACCTGTTGCCTAGATTTATGCAGCGGACTGCCTTTCTCCCAAAGTGATAAACCGGTGAAAGACATGGACCGGTTTTCCCGGTAATCCGTATTTGCAAGGTTGGTTTCACTGGCCTGAGACCGTCTGTCTTTCCCCTTTCC
oligo_2MqZwrHtOUDQwsoWRinCLQ	ACGACTACTGT	7	2.44947	GTTCTAGACGGCTAGATGCGGTCTCACAATCCGGGAAACCGGACCAGGAAAAAACTTGCAGGCCATAACGACTACTGTTATTATCCCTCCAGTGCAGAGAAAATCGGCCAGTTTTCTCTGCCTGCAGTCCGCATGCCGTGGGACCCCTTGGGTTCTAACCTGTTGCCTAGATTTATGCAGCGGACTGCCTTTCTCCCAAAGTGATAAACCGGACGACTACATGGACCGGTTTTCCCGGTAATCCGTATTTGACAGGTTGGTTTCACTGGCCTGAGACCGTCTGTCTTTCCCCTTTCC
oligo_U+MbM4xJ1tjOWoQsglGr7g	TCATACACTTG	5	2.44837	GTTCTAGACGGCTAGATGCGGTCTCACAATCCGGGAAACCGGACCAGGAAAAAACTTGCAGGCCATATCATACACTTGTATTATCCCTCCAGTGCAGAGAAAATCGGCCAGTTTTCTCTGCCTGCAGTCCGCATGCCGTGGGACCCCTTGGGTTCTAACCTGTTGCCTAGATTTATGCAGCGGACTGCCTTTCTCCCAAAGTGATAAACCGGTCATACACATGGACCGGTTTTCCCGGTAATCCGTATTTGCAAGGTTGGTTTCACTGGCCTGAGACCGTCTGTCTTTCCCCTTTCC
oligo_cnoU2kA3fUn8dIuw1U/g+g	TGATAATCTAG	5	2.4483	GTTCTAGACGGCTAGATGCGGTCTCACAATCCGGGAAACCGGACCAGGAAAAAACTTGCAGGCCATATGATAATCTAGTATTATCCCTCCAGTGCAGAGAAAATCGGCCAGTTTTCTCTGCCTGCAGTCCGCATGCCGTGGGACCCCTTGGGTTCTAACCTGTTGCCTAGATTTATGCAGCGGACTGCCTTTCTCCCAAAGTGATAAACCGGTGATAATCATGGACCGGTTTTCCCGGTAATCCGTATTTGCTAGGTTGGTTTCACTGGCCTGAGACCGTCTGTCTTTCCCCTTTCC
oligo_ukT62+At1O26uSrsvQoz9Q	GACACGTCTGG	7	2.44791	GTTCTAGACGGCTAGATGCGGTCTCACAATCCGGGAAACCGGACCAGGAAAAAACTTGCAGGCCATAGACACGTCTGGTATTATCCCTCCAGTGCAGAGAAAATCGGCCAGTTTTCTCTGCCTGCAGTCCGCATGCCGTGGGACCCCTTGGGTTCTAACCTGTTGCCTAGATTTATGCAGCGGACTGCCTTTCTCCCAAAGTGATAAACCGGGACACGTCATGGACCGGTTTTCCCGGTAATCCGTATTTGCCAGGTTGGTTTCACTGGCCTGAGACCGTCTGTCTTTCCCCTTTCC
oligo_rseFx2WAjcKrhEsYEYmgBg	CTACTATCTTT	4	2.44758	GTTCTAGACGGCTAGATGCGGTCTCACAATCCGGGAAACCGGACCAGGAAAAAACTTGCAGGCCATACTACTATCTTTTATTATCCCTCCAGTGCAGAGAAAATCGGCCAGTTTTCTCTGCCTGCAGTCCGCATGCCGTGGGACCCCTTGGGTTCTAACCTGTTGCCTAGATTTATGCAGCGGACTGCCTTTCTCCCAAAGTGATAAACCGGCTACTATCATGGACCGGTTTTCCCGGTAATCCGTATTTGAAAGGTTGGTTTCACTGGCCTGAGACCGTCTGTCTTTCCCCTTTCC
oligo_cAm8j7yuZE3SgX0Zv7K8Mg	ACGGCTACTGT	6	2.44614	GTTCTAGACGGCTAGATGCGGTCTCACAATCCGGGAAACCGGACCAGGAAAAAACTTGCAGGCCATAACGGCTACTGTTATTATCCCTCCAGTGCAGAGAAAATCGGCCAGTTTTCTCTGCCTGCAGTCCGCATGCCGTGGGACCCCTTGGGTTCTAACCTGTTGCCTAGATTTATGCAGCGGACTGCCTTTCTCCCAAAGTGATAAACCGGACGGCTACATGGACCGGTTTTCCCGGTAATCCGTATTTGACAGGTTGGTTTCACTGGCCTGAGACCGTCTGTCTTTCCCCTTTCC
oligo_eTCqZAah/k5U9E9EbN+sLA	CTAGCGTCTTC	5	2.44587	GTTCTAGACGGCTAGATGCGGTCTCACAATCCGGGAAACCGGACCAGGAAAAAACTTGCAGGCCATACTAGCGTCTTCTATTATCCCTCCAGTGCAGAGAAAATCGGCCAGTTTTCTCTGCCTGCAGTCCGCATGCCGTGGGACCCCTTGGGTTCTAACCTGTTGCCTAGATTTATGCAGCGGACTGCCTTTCTCCCAAAGTGATAAACCGGCTAGCGTCATGGACCGGTTTTCCCGGTAATCCGTATTTGGAAGGTTGGTTTCACTGGCCTGAGACCGTCTGTCTTTCCCCTTTCC
oligo_K+sGL5Y3/Vbk1VvPHyoQQg	CGACGTACTAG	7	2.44567	GTTCTAGACGGCTAGATGCGGTCTCACAATCCGGGAAACCGGACCAGGAAAAAACTTGCAGGCCATACGACGTACTAGTATTATCCCTCCAGTGCAGAGAAAATCGGCCAGTTTTCTCTGCCTGCAGTCCGCATGCCGTGGGACCCCTTGGGTTCTAACCTGTTGCCTAGATTTATGCAGCGGACTGCCTTTCTCCCAAAGTGATAAACCGGCGACGTACATGGACCGGTTTTCCCGGTAATCCGTATTTGCTAGGTTGGTTTCACTGGCCTGAGACCGTCTGTCTTTCCCCTTTCC
oligo_4D6dkMfxYRkXDL15ude0qw	AAAGTCACTGT	5	2.44404	GTTCTAGACGGCTAGATGCGGTCTCACAATCCGGGAAACCGGACCAGGAAAAAACTTGCAGGCCATAAAAGTCACTGTTATTATCCCTCCAGTGCAGAGAAAATCGGCCAGTTTTCTCTGCCTGCAGTCCGCATGCCGTGGGACCCCTTGGGTTCTAACCTGTTGCCTAGATTTATGCAGCGGACTGCCTTTCTCCCAAAGTGATAAACCGGAAAGTCACATGGACCGGTTTTCCCGGTAATCCGTATTTGACAGGTTGGTTTCACTGGCCTGAGACCGTCTGTCTTTCCCCTTTCC
oligo_w9Ik1exMzxOVCaHTW6JieA	ATTGAAGCTTG	4	2.44403	GTTCTAGACGGCTAGATGCGGTCTCACAATCCGGGAAACCGGACCAGGAAAAAACTTGCAGGCCATAATTGAAGCTTGTATTATCCCTCCAGTGCAGAGAAAATCGGCCAGTTTTCTCTGCCTGCAGTCCGCATGCCGTGGGACCCCTTGGGTTCTAACCTGTTGCCTAGATTTATGCAGCGGACTGCCTTTCTCCCAAAGTGATAAACCGGATTGAAGCATGGACCGGTTTTCCCGGTAATCCGTATTTGCAAGGTTGGTTTCACTGGCCTGAGACCGTCTGTCTTTCCCCTTTCC
oligo_owwQtJVhHQgiUIt8T9EEsg	GTGTATACTAG	8	2.44384	GTTCTAGACGGCTAGATGCGGTCTCACAATCCGGGAAACCGGACCAGGAAAAAACTTGCAGGCCATAGTGTATACTAGTATTATCCCTCCAGTGCAGAGAAAATCGGCCAGTTTTCTCTGCCTGCAGTCCGCATGCCGTGGGACCCCTTGGGTTCTAACCTGTTGCCTAGATTTATGCAGCGGACTGCCTTTCTCCCAAAGTGATAAACCGGGTGTATACATGGACCGGTTTTCCCGGTAATCCGTATTTGCTAGGTTGGTTTCACTGGCCTGAGACCGTCTGTCTTTCCCCTTTCC
oligo_Ms6O+R0vTDpd8mr0iCErHg	GTGCAGGCTGA	9	2.44379	GTTCTAGACGGCTAGATGCGGTCTCACAATCCGGGAAACCGGACCAGGAAAAAACTTGCAGGCCATAGTGCAGGCTGATATTATCCCTCCAGTGCAGAGAAAATCGGCCAGTTTTCTCTGCCTGCAGTCCGCATGCCGTGGGACCCCTTGGGTTCTAACCTGTTGCCTAGATTTATGCAGCGGACTGCCTTTCTCCCAAAGTGATAAACCGGGTGCAGGCATGGACCGGTTTTCCCGGTAATCCGTATTTGTCAGGTTGGTTTCACTGGCCTGAGACCGTCTGTCTTTCCCCTTTCC
oligo_1Dcgs6agveCjs8y6PfMgeg	AACGGGACTAT	7	2.443	GTTCTAGACGGCTAGATGCGGTCTCACAATCCGGGAAACCGGACCAGGAAAAAACTTGCAGGCCATAAACGGGACTATTATTATCCCTCCAGTGCAGAGAAAATCGGCCAGTTTTCTCTGCCTGCAGTCCGCATGCCGTGGGACCCCTTGGGTTCTAACCTGTTGCCTAGATTTATGCAGCGGACTGCCTTTCTCCCAAAGTGATAAACCGGAACGGGACATGGACCGGTTTTCCCGGTAATCCGTATTTGATAGGTTGGTTTCACTGGCCTGAGACCGTCTGTCTTTCCCCTTTCC
oligo_xzKS5iXUjXoPf9buvoIUxg	GTTCGAGCTTG	6	2.44284	GTTCTAGACGGCTAGATGCGGTCTCACAATCCGGGAAACCGGACCAGGAAAAAACTTGCAGGCCATAGTTCGAGCTTGTATTATCCCTCCAGTGCAGAGAAAATCGGCCAGTTTTCTCTGCCTGCAGTCCGCATGCCGTGGGACCCCTTGGGTTCTAACCTGTTGCCTAGATTTATGCAGCGGACTGCCTTTCTCCCAAAGTGATAAACCGGGTTCGAGCATGGACCGGTTTTCCCGGTAATCCGTATTTGCAAGGTTGGTTTCACTGGCCTGAGACCGTCTGTCTTTCCCCTTTCC
oligo_dFhcWR2gWawqqNowEk5VHA	GTGGCTGCTGG	7	2.44261	GTTCTAGACGGCTAGATGCGGTCTCACAATCCGGGAAACCGGACCAGGAAAAAACTTGCAGGCCATAGTGGCTGCTGGTATTATCCCTCCAGTGCAGAGAAAATCGGCCAGTTTTCTCTGCCTGCAGTCCGCATGCCGTGGGACCCCTTGGGTTCTAACCTGTTGCCTAGATTTATGCAGCGGACTGCCTTTCTCCCAAAGTGATAAACCGGGTGGCTGCATGGACCGGTTTTCCCGGTAATCCGTATTTGCCAGGTTGGTTTCACTGGCCTGAGACCGTCTGTCTTTCCCCTTTCC
oligo_qoSRk8GBWgqFBtviL9LxQw	CGATGATCTAT	6	2.44257	GTTCTAGACGGCTAGATGCGGTCTCACAATCCGGGAAACCGGACCAGGAAAAAACTTGCAGGCCATACGATGATCTATTATTATCCCTCCAGTGCAGAGAAAATCGGCCAGTTTTCTCTGCCTGCAGTCCGCATGCCGTGGGACCCCTTGGGTTCTAACCTGTTGCCTAGATTTATGCAGCGGACTGCCTTTCTCCCAAAGTGATAAACCGGCGATGATCATGGACCGGTTTTCCCGGTAATCCGTATTTGATAGGTTGGTTTCACTGGCCTGAGACCGTCTGTCTTTCCCCTTTCC
oligo_0BQrpzMbPP9jVq/EnV5Fag	GGAATGTCTAA	6	2.44253	GTTCTAGACGGCTAGATGCGGTCTCACAATCCGGGAAACCGGACCAGGAAAAAACTTGCAGGCCATAGGAATGTCTAATATTATCCCTCCAGTGCAGAGAAAATCGGCCAGTTTTCTCTGCCTGCAGTCCGCATGCCGTGGGACCCCTTGGGTTCTAACCTGTTGCCTAGATTTATGCAGCGGACTGCCTTTCTCCCAAAGTGATAAACCGGGGAATGTCATGGACCGGTTTTCCCGGTAATCCGTATTTGTTAGGTTGGTTTCACTGGCCTGAGACCGTCTGTCTTTCCCCTTTCC
oligo_qmSgn5SX0KMP228pEHHjMw	CTAAGAACTTT	6	2.44188	GTTCTAGACGGCTAGATGCGGTCTCACAATCCGGGAAACCGGACCAGGAAAAAACTTGCAGGCCATACTAAGAACTTTTATTATCCCTCCAGTGCAGAGAAAATCGGCCAGTTTTCTCTGCCTGCAGTCCGCATGCCGTGGGACCCCTTGGGTTCTAACCTGTTGCCTAGATTTATGCAGCGGACTGCCTTTCTCCCAAAGTGATAAACCGGCTAAGAACATGGACCGGTTTTCCCGGTAATCCGTATTTGAAAGGTTGGTTTCACTGGCCTGAGACCGTCTGTCTTTCCCCTTTCC
oligo_v3j64hUeZSeHlASgDKFf6A	TGGATGACTTG	6	2.44136	GTTCTAGACGGCTAGATGCGGTCTCACAATCCGGGAAACCGGACCAGGAAAAAACTTGCAGGCCATATGGATGACTTGTATTATCCCTCCAGTGCAGAGAAAATCGGCCAGTTTTCTCTGCCTGCAGTCCGCATGCCGTGGGACCCCTTGGGTTCTAACCTGTTGCCTAGATTTATGCAGCGGACTGCCTTTCTCCCAAAGTGATAAACCGGTGGATGACATGGACCGGTTTTCCCGGTAATCCGTATTTGCAAGGTTGGTTTCACTGGCCTGAGACCGTCTGTCTTTCCCCTTTCC
oligo_rkEmhS96CTNJLbUl4efp3A	CGTAAAGCTAT	8	2.44094	GTTCTAGACGGCTAGATGCGGTCTCACAATCCGGGAAACCGGACCAGGAAAAAACTTGCAGGCCATACGTAAAGCTATTATTATCCCTCCAGTGCAGAGAAAATCGGCCAGTTTTCTCTGCCTGCAGTCCGCATGCCGTGGGACCCCTTGGGTTCTAACCTGTTGCCTAGATTTATGCAGCGGACTGCCTTTCTCCCAAAGTGATAAACCGGCGTAAAGCATGGACCGGTTTTCCCGGTAATCCGTATTTGATAGGTTGGTTTCACTGGCCTGAGACCGTCTGTCTTTCCCCTTTCC
oligo_IdODGUVNOiu36d5zU/Pimw	CAAGCAGCTAT	6	2.43933	GTTCTAGACGGCTAGATGCGGTCTCACAATCCGGGAAACCGGACCAGGAAAAAACTTGCAGGCCATACAAGCAGCTATTATTATCCCTCCAGTGCAGAGAAAATCGGCCAGTTTTCTCTGCCTGCAGTCCGCATGCCGTGGGACCCCTTGGGTTCTAACCTGTTGCCTAGATTTATGCAGCGGACTGCCTTTCTCCCAAAGTGATAAACCGGCAAGCAGCATGGACCGGTTTTCCCGGTAATCCGTATTTGATAGGTTGGTTTCACTGGCCTGAGACCGTCTGTCTTTCCCCTTTCC
oligo_0Ld7jw7yirCXmZ7Un7S7eQ	CTAATCTCTGT	6	2.43925	GTTCTAGACGGCTAGATGCGGTCTCACAATCCGGGAAACCGGACCAGGAAAAAACTTGCAGGCCATACTAATCTCTGTTATTATCCCTCCAGTGCAGAGAAAATCGGCCAGTTTTCTCTGCCTGCAGTCCGCATGCCGTGGGACCCCTTGGGTTCTAACCTGTTGCCTAGATTTATGCAGCGGACTGCCTTTCTCCCAAAGTGATAAACCGGCTAATCTCATGGACCGGTTTTCCCGGTAATCCGTATTTGACAGGTTGGTTTCACTGGCCTGAGACCGTCTGTCTTTCCCCTTTCC
oligo_KaCp3KGBhsleObLFcwv/Ag	GACACAGCTGT	8	2.43864	GTTCTAGACGGCTAGATGCGGTCTCACAATCCGGGAAACCGGACCAGGAAAAAACTTGCAGGCCATAGACACAGCTGTTATTATCCCTCCAGTGCAGAGAAAATCGGCCAGTTTTCTCTGCCTGCAGTCCGCATGCCGTGGGACCCCTTGGGTTCTAACCTGTTGCCTAGATTTATGCAGCGGACTGCCTTTCTCCCAAAGTGATAAACCGGGACACAGCATGGACCGGTTTTCCCGGTAATCCGTATTTGACAGGTTGGTTTCACTGGCCTGAGACCGTCTGTCTTTCCCCTTTCC
oligo_6ffyulbL6Hy1mIVBYJOeKA	CGCGTCACTGT	7	2.43784	GTTCTAGACGGCTAGATGCGGTCTCACAATCCGGGAAACCGGACCAGGAAAAAACTTGCAGGCCATACGCGTCACTGTTATTATCCCTCCAGTGCAGAGAAAATCGGCCAGTTTTCTCTGCCTGCAGTCCGCATGCCGTGGGACCCCTTGGGTTCTAACCTGTTGCCTAGATTTATGCAGCGGACTGCCTTTCTCCCAAAGTGATAAACCGGCGCGTCACATGGACCGGTTTTCCCGGTAATCCGTATTTGACAGGTTGGTTTCACTGGCCTGAGACCGTCTGTCTTTCCCCTTTCC
oligo_fxPNeEXCtS64GKCITEm6hw	GCCCGCTCTCG	6	2.43758	GTTCTAGACGGCTAGATGCGGTCTCACAATCCGGGAAACCGGACCAGGAAAAAACTTGCAGGCCATAGCCCGCTCTCGTATTATCCCTCCAGTGCAGAGAAAATCGGCCAGTTTTCTCTGCCTGCAGTCCGCATGCCGTGGGACCCCTTGGGTTCTAACCTGTTGCCTAGATTTATGCAGCGGACTGCCTTTCTCCCAAAGTGATAAACCGGGCCCGCTCATGGACCGGTTTTCCCGGTAATCCGTATTTGCGAGGTTGGTTTCACTGGCCTGAGACCGTCTGTCTTTCCCCTTTCC
oligo_zsXejonwGCmt6GEo6WlYyA	GAAATCTCTCG	5	2.43757	GTTCTAGACGGCTAGATGCGGTCTCACAATCCGGGAAACCGGACCAGGAAAAAACTTGCAGGCCATAGAAATCTCTCGTATTATCCCTCCAGTGCAGAGAAAATCGGCCAGTTTTCTCTGCCTGCAGTCCGCATGCCGTGGGACCCCTTGGGTTCTAACCTGTTGCCTAGATTTATGCAGCGGACTGCCTTTCTCCCAAAGTGATAAACCGGGAAATCTCATGGACCGGTTTTCCCGGTAATCCGTATTTGCGAGGTTGGTTTCACTGGCCTGAGACCGTCTGTCTTTCCCCTTTCC
oligo_ruqS4DOQn14CB1wiCAvL9Q	ACGAGAACTGG	5	2.43736	GTTCTAGACGGCTAGATGCGGTCTCACAATCCGGGAAACCGGACCAGGAAAAAACTTGCAGGCCATAACGAGAACTGGTATTATCCCTCCAGTGCAGAGAAAATCGGCCAGTTTTCTCTGCCTGCAGTCCGCATGCCGTGGGACCCCTTGGGTTCTAACCTGTTGCCTAGATTTATGCAGCGGACTGCCTTTCTCCCAAAGTGATAAACCGGACGAGAACATGGACCGGTTTTCCCGGTAATCCGTATTTGCCAGGTTGGTTTCACTGGCCTGAGACCGTCTGTCTTTCCCCTTTCC
oligo_oHQebGcx8jJK7I3Yiv+5nw	AGACAGGCTAG	6	2.43732	GTTCTAGACGGCTAGATGCGGTCTCACAATCCGGGAAACCGGACCAGGAAAAAACTTGCAGGCCATAAGACAGGCTAGTATTATCCCTCCAGTGCAGAGAAAATCGGCCAGTTTTCTCTGCCTGCAGTCCGCATGCCGTGGGACCCCTTGGGTTCTAACCTGTTGCCTAGATTTATGCAGCGGACTGCCTTTCTCCCAAAGTGATAAACCGGAGACAGGCATGGACCGGTTTTCCCGGTAATCCGTATTTGCTAGGTTGGTTTCACTGGCCTGAGACCGTCTGTCTTTCCCCTTTCC
oligo_0brPMmmEhjKLwho5FUXkXg	CGTAGATCTTG	5	2.43697	GTTCTAGACGGCTAGATGCGGTCTCACAATCCGGGAAACCGGACCAGGAAAAAACTTGCAGGCCATACGTAGATCTTGTATTATCCCTCCAGTGCAGAGAAAATCGGCCAGTTTTCTCTGCCTGCAGTCCGCATGCCGTGGGACCCCTTGGGTTCTAACCTGTTGCCTAGATTTATGCAGCGGACTGCCTTTCTCCCAAAGTGATAAACCGGCGTAGATCATGGACCGGTTTTCCCGGTAATCCGTATTTGCAAGGTTGGTTTCACTGGCCTGAGACCGTCTGTCTTTCCCCTTTCC
oligo_AzALWEHW4rqYlrLuTDQ9Wg	CACCGATCTGG	6	2.43658	GTTCTAGACGGCTAGATGCGGTCTCACAATCCGGGAAACCGGACCAGGAAAAAACTTGCAGGCCATACACCGATCTGGTATTATCCCTCCAGTGCAGAGAAAATCGGCCAGTTTTCTCTGCCTGCAGTCCGCATGCCGTGGGACCCCTTGGGTTCTAACCTGTTGCCTAGATTTATGCAGCGGACTGCCTTTCTCCCAAAGTGATAAACCGGCACCGATCATGGACCGGTTTTCCCGGTAATCCGTATTTGCCAGGTTGGTTTCACTGGCCTGAGACCGTCTGTCTTTCCCCTTTCC
oligo_n0dB6VXPpJhTKOxJthDzWg	ACAGACTCTTG	2	2.43643	GTTCTAGACGGCTAGATGCGGTCTCACAATCCGGGAAACCGGACCAGGAAAAAACTTGCAGGCCATAACAGACTCTTGTATTATCCCTCCAGTGCAGAGAAAATCGGCCAGTTTTCTCTGCCTGCAGTCCGCATGCCGTGGGACCCCTTGGGTTCTAACCTGTTGCCTAGATTTATGCAGCGGACTGCCTTTCTCCCAAAGTGATAAACCGGACAGACTCATGGACCGGTTTTCCCGGTAATCCGTATTTGCAAGGTTGGTTTCACTGGCCTGAGACCGTCTGTCTTTCCCCTTTCC
oligo_qtY0xfUTLqz1NMfsvdbn0w	CACTACACTAG	8	2.43639	GTTCTAGACGGCTAGATGCGGTCTCACAATCCGGGAAACCGGACCAGGAAAAAACTTGCAGGCCATACACTACACTAGTATTATCCCTCCAGTGCAGAGAAAATCGGCCAGTTTTCTCTGCCTGCAGTCCGCATGCCGTGGGACCCCTTGGGTTCTAACCTGTTGCCTAGATTTATGCAGCGGACTGCCTTTCTCCCAAAGTGATAAACCGGCACTACACATGGACCGGTTTTCCCGGTAATCCGTATTTGCTAGGTTGGTTTCACTGGCCTGAGACCGTCTGTCTTTCCCCTTTCC
oligo_xjh9nYK+NsDyeWOlQ9gZ6A	GCGGACACTAG	6	2.43583	GTTCTAGACGGCTAGATGCGGTCTCACAATCCGGGAAACCGGACCAGGAAAAAACTTGCAGGCCATAGCGGACACTAGTATTATCCCTCCAGTGCAGAGAAAATCGGCCAGTTTTCTCTGCCTGCAGTCCGCATGCCGTGGGACCCCTTGGGTTCTAACCTGTTGCCTAGATTTATGCAGCGGACTGCCTTTCTCCCAAAGTGATAAACCGGGCGGACACATGGACCGGTTTTCCCGGTAATCCGTATTTGCTAGGTTGGTTTCACTGGCCTGAGACCGTCTGTCTTTCCCCTTTCC
oligo_jrvsrTmP//1DLIeKuioY6g	GGATAGGCTGG	7	2.43499	GTTCTAGACGGCTAGATGCGGTCTCACAATCCGGGAAACCGGACCAGGAAAAAACTTGCAGGCCATAGGATAGGCTGGTATTATCCCTCCAGTGCAGAGAAAATCGGCCAGTTTTCTCTGCCTGCAGTCCGCATGCCGTGGGACCCCTTGGGTTCTAACCTGTTGCCTAGATTTATGCAGCGGACTGCCTTTCTCCCAAAGTGATAAACCGGGGATAGGCATGGACCGGTTTTCCCGGTAATCCGTATTTGCCAGGTTGGTTTCACTGGCCTGAGACCGTCTGTCTTTCCCCTTTCC
oligo_/YeK9gDGgLRqvD77dfbSZw	ATCTATACTGT	8	2.43497	GTTCTAGACGGCTAGATGCGGTCTCACAATCCGGGAAACCGGACCAGGAAAAAACTTGCAGGCCATAATCTATACTGTTATTATCCCTCCAGTGCAGAGAAAATCGGCCAGTTTTCTCTGCCTGCAGTCCGCATGCCGTGGGACCCCTTGGGTTCTAACCTGTTGCCTAGATTTATGCAGCGGACTGCCTTTCTCCCAAAGTGATAAACCGGATCTATACATGGACCGGTTTTCCCGGTAATCCGTATTTGACAGGTTGGTTTCACTGGCCTGAGACCGTCTGTCTTTCCCCTTTCC
oligo_3MvPu7ABC7+BFZJ90eUX1w	GGCAGCGCTAG	8	2.43339	GTTCTAGACGGCTAGATGCGGTCTCACAATCCGGGAAACCGGACCAGGAAAAAACTTGCAGGCCATAGGCAGCGCTAGTATTATCCCTCCAGTGCAGAGAAAATCGGCCAGTTTTCTCTGCCTGCAGTCCGCATGCCGTGGGACCCCTTGGGTTCTAACCTGTTGCCTAGATTTATGCAGCGGACTGCCTTTCTCCCAAAGTGATAAACCGGGGCAGCGCATGGACCGGTTTTCCCGGTAATCCGTATTTGCTAGGTTGGTTTCACTGGCCTGAGACCGTCTGTCTTTCCCCTTTCC
oligo_6YOYU9GZDdUuRUQT8TsBlw	CGCGAGTCTGG	6	2.43269	GTTCTAGACGGCTAGATGCGGTCTCACAATCCGGGAAACCGGACCAGGAAAAAACTTGCAGGCCATACGCGAGTCTGGTATTATCCCTCCAGTGCAGAGAAAATCGGCCAGTTTTCTCTGCCTGCAGTCCGCATGCCGTGGGACCCCTTGGGTTCTAACCTGTTGCCTAGATTTATGCAGCGGACTGCCTTTCTCCCAAAGTGATAAACCGGCGCGAGTCATGGACCGGTTTTCCCGGTAATCCGTATTTGCCAGGTTGGTTTCACTGGCCTGAGACCGTCTGTCTTTCCCCTTTCC
oligo_sh6o0G7jU3wUAk5u/7Y8Rg	AGAGTTACTGC	5	2.43234	GTTCTAGACGGCTAGATGCGGTCTCACAATCCGGGAAACCGGACCAGGAAAAAACTTGCAGGCCATAAGAGTTACTGCTATTATCCCTCCAGTGCAGAGAAAATCGGCCAGTTTTCTCTGCCTGCAGTCCGCATGCCGTGGGACCCCTTGGGTTCTAACCTGTTGCCTAGATTTATGCAGCGGACTGCCTTTCTCCCAAAGTGATAAACCGGAGAGTTACATGGACCGGTTTTCCCGGTAATCCGTATTTGGCAGGTTGGTTTCACTGGCCTGAGACCGTCTGTCTTTCCCCTTTCC
oligo_qVuMhVd/ox6JhPRyIVbwnw	GTGGGCGCTGT	8	2.43198	GTTCTAGACGGCTAGATGCGGTCTCACAATCCGGGAAACCGGACCAGGAAAAAACTTGCAGGCCATAGTGGGCGCTGTTATTATCCCTCCAGTGCAGAGAAAATCGGCCAGTTTTCTCTGCCTGCAGTCCGCATGCCGTGGGACCCCTTGGGTTCTAACCTGTTGCCTAGATTTATGCAGCGGACTGCCTTTCTCCCAAAGTGATAAACCGGGTGGGCGCATGGACCGGTTTTCCCGGTAATCCGTATTTGACAGGTTGGTTTCACTGGCCTGAGACCGTCTGTCTTTCCCCTTTCC
oligo_whWgi2VHC8SpO4rZxkJ/EA	GACCGCTCTGC	8	2.43121	GTTCTAGACGGCTAGATGCGGTCTCACAATCCGGGAAACCGGACCAGGAAAAAACTTGCAGGCCATAGACCGCTCTGCTATTATCCCTCCAGTGCAGAGAAAATCGGCCAGTTTTCTCTGCCTGCAGTCCGCATGCCGTGGGACCCCTTGGGTTCTAACCTGTTGCCTAGATTTATGCAGCGGACTGCCTTTCTCCCAAAGTGATAAACCGGGACCGCTCATGGACCGGTTTTCCCGGTAATCCGTATTTGGCAGGTTGGTTTCACTGGCCTGAGACCGTCTGTCTTTCCCCTTTCC
oligo_/veup+RAQV1vp+aEln9gnw	TACGTGACTAG	6	2.43116	GTTCTAGACGGCTAGATGCGGTCTCACAATCCGGGAAACCGGACCAGGAAAAAACTTGCAGGCCATATACGTGACTAGTATTATCCCTCCAGTGCAGAGAAAATCGGCCAGTTTTCTCTGCCTGCAGTCCGCATGCCGTGGGACCCCTTGGGTTCTAACCTGTTGCCTAGATTTATGCAGCGGACTGCCTTTCTCCCAAAGTGATAAACCGGTACGTGACATGGACCGGTTTTCCCGGTAATCCGTATTTGCTAGGTTGGTTTCACTGGCCTGAGACCGTCTGTCTTTCCCCTTTCC
oligo_xy4Wfyq6ffV+Yk1BIF2SEA	GGCTACTCTAG	7	2.43046	GTTCTAGACGGCTAGATGCGGTCTCACAATCCGGGAAACCGGACCAGGAAAAAACTTGCAGGCCATAGGCTACTCTAGTATTATCCCTCCAGTGCAGAGAAAATCGGCCAGTTTTCTCTGCCTGCAGTCCGCATGCCGTGGGACCCCTTGGGTTCTAACCTGTTGCCTAGATTTATGCAGCGGACTGCCTTTCTCCCAAAGTGATAAACCGGGGCTACTCATGGACCGGTTTTCCCGGTAATCCGTATTTGCTAGGTTGGTTTCACTGGCCTGAGACCGTCTGTCTTTCCCCTTTCC
oligo_Gesc3JCFGB8iTyIN50ORfw	GTAATAACTGC	6	2.42999	GTTCTAGACGGCTAGATGCGGTCTCACAATCCGGGAAACCGGACCAGGAAAAAACTTGCAGGCCATAGTAATAACTGCTATTATCCCTCCAGTGCAGAGAAAATCGGCCAGTTTTCTCTGCCTGCAGTCCGCATGCCGTGGGACCCCTTGGGTTCTAACCTGTTGCCTAGATTTATGCAGCGGACTGCCTTTCTCCCAAAGTGATAAACCGGGTAATAACATGGACCGGTTTTCCCGGTAATCCGTATTTGGCAGGTTGGTTTCACTGGCCTGAGACCGTCTGTCTTTCCCCTTTCC
oligo_rov4KoZ86yoSGAPaKvBWFg	GCGATAACTAG	5	2.42907	GTTCTAGACGGCTAGATGCGGTCTCACAATCCGGGAAACCGGACCAGGAAAAAACTTGCAGGCCATAGCGATAACTAGTATTATCCCTCCAGTGCAGAGAAAATCGGCCAGTTTTCTCTGCCTGCAGTCCGCATGCCGTGGGACCCCTTGGGTTCTAACCTGTTGCCTAGATTTATGCAGCGGACTGCCTTTCTCCCAAAGTGATAAACCGGGCGATAACATGGACCGGTTTTCCCGGTAATCCGTATTTGCTAGGTTGGTTTCACTGGCCTGAGACCGTCTGTCTTTCCCCTTTCC
oligo_cbNsF8V4oMbYuxDHSrfpqg	ACAGGAACTGA	4	2.42906	GTTCTAGACGGCTAGATGCGGTCTCACAATCCGGGAAACCGGACCAGGAAAAAACTTGCAGGCCATAACAGGAACTGATATTATCCCTCCAGTGCAGAGAAAATCGGCCAGTTTTCTCTGCCTGCAGTCCGCATGCCGTGGGACCCCTTGGGTTCTAACCTGTTGCCTAGATTTATGCAGCGGACTGCCTTTCTCCCAAAGTGATAAACCGGACAGGAACATGGACCGGTTTTCCCGGTAATCCGTATTTGTCAGGTTGGTTTCACTGGCCTGAGACCGTCTGTCTTTCCCCTTTCC
oligo_myo2BhN2/C244G86c+B2Fw	ATGCAGACTGA	8	2.42903	GTTCTAGACGGCTAGATGCGGTCTCACAATCCGGGAAACCGGACCAGGAAAAAACTTGCAGGCCATAATGCAGACTGATATTATCCCTCCAGTGCAGAGAAAATCGGCCAGTTTTCTCTGCCTGCAGTCCGCATGCCGTGGGACCCCTTGGGTTCTAACCTGTTGCCTAGATTTATGCAGCGGACTGCCTTTCTCCCAAAGTGATAAACCGGATGCAGACATGGACCGGTTTTCCCGGTAATCCGTATTTGTCAGGTTGGTTTCACTGGCCTGAGACCGTCTGTCTTTCCCCTTTCC
oligo_GeXpiz+hbKtm9wDNGYVYvg	GACCCATCTCT	7	2.42848	GTTCTAGACGGCTAGATGCGGTCTCACAATCCGGGAAACCGGACCAGGAAAAAACTTGCAGGCCATAGACCCATCTCTTATTATCCCTCCAGTGCAGAGAAAATCGGCCAGTTTTCTCTGCCTGCAGTCCGCATGCCGTGGGACCCCTTGGGTTCTAACCTGTTGCCTAGATTTATGCAGCGGACTGCCTTTCTCCCAAAGTGATAAACCGGGACCCATCATGGACCGGTTTTCCCGGTAATCCGTATTTGAGAGGTTGGTTTCACTGGCCTGAGACCGTCTGTCTTTCCCCTTTCC
oligo_w/INRZKE+FZpSPLtY7szpA	GAGGTAGCTAT	6	2.42711	GTTCTAGACGGCTAGATGCGGTCTCACAATCCGGGAAACCGGACCAGGAAAAAACTTGCAGGCCATAGAGGTAGCTATTATTATCCCTCCAGTGCAGAGAAAATCGGCCAGTTTTCTCTGCCTGCAGTCCGCATGCCGTGGGACCCCTTGGGTTCTAACCTGTTGCCTAGATTTATGCAGCGGACTGCCTTTCTCCCAAAGTGATAAACCGGGAGGTAGCATGGACCGGTTTTCCCGGTAATCCGTATTTGATAGGTTGGTTTCACTGGCCTGAGACCGTCTGTCTTTCCCCTTTCC
oligo_0KFyDYVDcxF5CuZd03Sybw	CGATGCGCTAT	8	2.42703	GTTCTAGACGGCTAGATGCGGTCTCACAATCCGGGAAACCGGACCAGGAAAAAACTTGCAGGCCATACGATGCGCTATTATTATCCCTCCAGTGCAGAGAAAATCGGCCAGTTTTCTCTGCCTGCAGTCCGCATGCCGTGGGACCCCTTGGGTTCTAACCTGTTGCCTAGATTTATGCAGCGGACTGCCTTTCTCCCAAAGTGATAAACCGGCGATGCGCATGGACCGGTTTTCCCGGTAATCCGTATTTGATAGGTTGGTTTCACTGGCCTGAGACCGTCTGTCTTTCCCCTTTCC
oligo_94whHASoVd0vDzpDzmV9gw	GGGACGTCTGC	8	2.42614	GTTCTAGACGGCTAGATGCGGTCTCACAATCCGGGAAACCGGACCAGGAAAAAACTTGCAGGCCATAGGGACGTCTGCTATTATCCCTCCAGTGCAGAGAAAATCGGCCAGTTTTCTCTGCCTGCAGTCCGCATGCCGTGGGACCCCTTGGGTTCTAACCTGTTGCCTAGATTTATGCAGCGGACTGCCTTTCTCCCAAAGTGATAAACCGGGGGACGTCATGGACCGGTTTTCCCGGTAATCCGTATTTGGCAGGTTGGTTTCACTGGCCTGAGACCGTCTGTCTTTCCCCTTTCC
[truncated: 7,333 more rows]

## Sheet: Fig. 5C Mismatches
Oligo ID	Donor	Darget-binding Loop Specificity	Donor/DBL Mismatches	Read Abundance - log10(CPM+1)	Oligo
[truncated: 20,937 more rows]

## Sheet: Fig. 5D One Mismatch Tolerance
Oligo ID	Base Donor Sequence	Mismatch Position	Donor-binding Loop Nucleotide	Donor Nucleotide	CPM	CPM %	Oligo
[truncated: 1,872 more rows]

[truncated: 1 more sheets: Fig. 5E Enriched Nucleotides]
