# Supplementary material for: Bridge RNAs direct programmable recombination of target and donor DNA
Source: Nature. 2024 Jun 26;630(8018):984–93. doi: 10.1038/s41586-024-07552-4 (PMC11208160; doi:10.1038/s41586-024-07552-4)
Supplement: Supplementary file 3 — Supplementary Tables 1–5. [file 41586_2024_7552_MOESM3_ESM.zip › 2023-09-16026B-s3/2023-09-16026B-SupplementaryTable5.xlsx]

## Sheet: Fig. 6C Phylogenetic Tree Info
IS Element Name	Detected Bridge RNA End	IS110 Group	Clustered Elements	Aligned Protein Sequence
IS1000B	LE	IS110	IS1000A;IS1000B	M--TFAGIDVSKTHLDLALVSNSPKP--RLRFPNSPEGRQALLAALAHHNPAWVALEPTSAYHLPLLKLLAENRLQVALVNPYHLAAFRKERQKTDRQDALLLARYAQVYDLRAYTLPPETLRELKALVGYREDLAGRERTILNQMEA---------------------------AEWAGSKEVLALLQKELACVKGLLGEVEARIQALLATLPEAEVLMALPGVGPQVAAAVLALL-PPELWGRAKRAASYAGLIPEREESGKSVERSRLSKKGPPLLRRKLYMGALVAVRH---DPEMRAFYHRLLSRKRKKQALVAVAHKLLRRMMGRLREYYATQ---QGVA
IS1110	LE	IS110	IS1110	MGNLWAGADVGKEHHWVCVVDDKGTAVLSRKLTNDEQPIRELIDEIDALCDVSWTVDLTTVYASLLLTVLADAGKSVRYLTGRAVWQASVGEAKTDAKDARVIADQSRMRDLPVLHPDDDLITELRMLTAHRADLVADRTRTINRLRHQLIAVCPALERDAATIAAAAVTAAKSQPGEDVAAGLVADLAGEVVALDDRIKSTDADIEDRFRRHPAAEVITSLPGMGFRLGAEFLAAVGDPTLIGSADQLAAWAGLAPVSRDSGKRTGRLHTPKRYSRRLRRVMYMSALTAIRC---DPHSKAYYQRKRDEKRPIPATLCLARRVSSVTTAPGNPNHPRSPSRIFIE
IS1111C	RE	IS1111	IS1111A;IS1111B;IS1111C	MKDKILGVDIAKDVFQLCGIDEWGKVIYTRRVK-----RAQYVSTVASLKVGCVVMEACGGANH-WYRTFMGMGIPTQLISPQHVKPYV-KSNKNDRNDAQAIAEAASRASMRFVRGKTVEQQDVQALLKIRDRLVKSRTALINEIRGLLQEYGLTMARGAKRFYEELPLILASEGLTPRMKRVLNCLYTELLNRDEAIGDYEEELKAVAKANEDCQRVQSIPGVGYLTALSVYASVGDIHQFHRSRQLSAFIGLVPRQHSSGNKEVLLGISKRGNVMLRTLLIHGARALLRHVKKTDKKSLWLKALIERRGMNRACVALANKNARIIWALLTRQETYRC----GA
IS116	LE	IS110	IS116	LSTIWVGIDAGKGHHWAVAVDADGETLFSTKVINDEAQVLTLIETAREREEVRWAVDISGRASTLLLALLVAHGQNVVYVPGRTVNRMSGGEGKTDAKDARVIADQARMRDFAPLDRPPELVTTLRLLTNHRADLIADRVRLINRLRDLLTGICPALERAADTVAAKAIEAARTQPGEKRATKLVCDLAHQLLALDERIKDNDREIRETFRTDDRAEIIESMPGMGPVLGAEFVAIVGDLSGYKDAGRLASHAGLAPVPRDSGRRTGNYHRPQRYNRRLRWLFYMSAQTAMMR---PGPSRDYYLKKRGELLHTQALLSLARRRVDVLWAMLRDKRLFTPAPTQTA
IS117	Unknown	IS110	IS117	M--VFCGIDWAERHHDVAIVDDTGTLLAKARITDDVAGYNKLLDLLAEHTPIPVAIETSH---GLLVAALRTGSRKVFAINPLAAARYRDSRKKSDPGDALVLANILRTDAHRPLPADSELAQAITVLARAQQDAVWNRQQVANQVRSLLREYYPAA-HTFNTEIERLRGIFRSEAVEDAFGHQLLALLRQLDATCLAADDLAKAVEDAFREHADSEILLSFPGLGPLLGARVLAEIGDRSRFTDARALKSYAGSAPITRASGRKHVGRRFVK--NNRLMNAGFLWAFAALQA---SPGANAHYRRRREHDWHAAAQRHLLNRFLGQLHHCLQTRQHFDEQRQAAA
IS1328	RE	IS1111	IS1328	MPNTLIGIDLGKNSFHIHCQEKHGNTLLRKRFS-----RIQLTQFLATCPPCIVAMESCAGAHF-MARHISQLGHQVKLISPQFVRPFV-KSNKNDFIDAEAICEATSRPSMHFVTPRTEDQQAMSALHRVRDALVRERVKATNQMHAFLLEFGISMPRGIAVIKR-LATVP--EELPPYLVRLLTRLHQHYGYLCEQIEEIERELKNHLADDETAQRLLTIPGIGTITASLLATKLGDGKNYLSSRDFGASTGLVPRQYSTGGKSTLMGISKRGDKNLRRLLVQCARVYMQRLEQSGRLAEWVNGQLTRHHSNVVACALANKLARIAWVVTTQGTVF------SK
IS1383	RE	IS1111	IS1383	MKHSVIGMDIAKKVFQLHTVDQCTGRIERIKLR-----RDEVLAFFANYPTSLVAIEACGSAHW-WARQLQQQGHEVRLLAPRSVRPFV-LRNKTDAADAQAIWTAVQQPGACLVAIKQADQQAILSLHRIRSQLLKFRIMQSNGLRGLLYEFGIVLPEGYTQLSKAVPEAFADARVPSMLLDSLRDQWTRIIQLDEEIRKIELRLKQCLRESSDCQKIAEIPGIGLLTATAAVASLGDATTFHSGRQFAAWLGLVPRQTGTGGRVRQLGLSKRGDTYLRSLLMHGARSILNRGH-----SEWVERLLTRRPYNVAVAAVANKLARTLWAVLAKGSTYRAELPTGH
IS1492a	RE	IS1111	IS1492;IS1492a;ISPsy16	MS-ITVGIDLAKTVFAVHGVNEAGKAILKPKVA-----RDQLVPLIAQLPPCLIGMEACSGAHH-WARVFVQHGHTVRLMAPKLVAPYRMKRGKNDAADAAAICEAVTRPSMRFVPVKDEHQQATLCLHRTRQGFIEERTATYNRLRGLLSEFGVVLPQSPERLRREIGPYLDS--LPGWAKRCMSELLEHTSHIEDRLVELDRAISQIAREDDRSRRLLQLRGVGSTTASALVASIGDGHDFRNGRQVAAWLGLTPGQYSSGGKQRLGSITKAGDAYLRSLLVLGARSVMANLGKQDTFSRWIRNLIERRGYWRAAVAIAAKNARMAWAVLHYGDTFKLEQPTGA
IS1533	RE	IS1111	IS1533	M--VYVGMDVHKETIQIAYLTSNSKEILEQQIKHNEVQIKKFIKKLKLENEIHCCYEAG-VTGYPLYRYLKSLGVNCILLAPGKIPRQNTDKIKTDKRDAIKLARLMRSWRIGIDSFPVEEDEAVRDYLRSRDSLRLDLGRNRQRLMKFLLRKDIKLP-T-VSHYKWLNNLH---FNNEILQETFNDYYSRVRVQEENLKAMDKKIQEIAESEEKVGILRCFRGVDYLTAMFLLCEVNDFKPIQNGRFVHEFSWTCSRIFQRFQKKTNRDYVKLEVPRLRRILTEAAWQHRFP----G----TGSKIITARSQPALVVALAEKASLRLHKKFRNLQP-----KLLK
IS1547			IS1547	MTSVVVGTDAHKYSHTFVATDEVGRQLGEKTVKATTAGHATAIMWAREQ--LIWGIEDCRNMSARLERDLLAAGQQVVRVPTKLMAQTRKSRGKSDPIDALAVARAVLRETDLPLATHDETSRELKLLTDRRDVLVAQRTSAINRLRWLVHELDPERPRDAAKHQQALRTWLDT--QPGLVAELARAELTDIIRLTGEINTLAQRISARVH--QVAPALLEIPGCAELTAAKIVGEAAGVTRFKSEAAFACHAAVAPIPVWSGNTAGQMRLSRSGNRQLNAALHRIALTQIRM--TDSRGQAYYQRLQDAKTKRAALRCLKRRLARTVFQALRTVHQ--PSSCLSG
IS1663	LE	IS110	IS1663	MADVFIGIDVSKAKLDCTLLTAEADKCKTKVVVNTAAGVQALLAWCAKHAQLHAILEPTGLYHEQAATALPQV--RVSLVNPAQARDFAKLRSKNDALDSYVLARYGQTLSPALWHPAPLHARQLRALLTRREALSKDLLRELNRKEKS--------------------------QFSPSAPLVDGSIDKAIAFLREQIKQIERAIDQHIDNHQDCELLNSIPAIGPQAGNAILAVM-HNRHIDSAQSLAAYLGVVPVQRQSGSSLSCARLSKAGPSQVRATLYMAALVGTRH---NPHIRALYQRLLKAKSKKAALGAAMRKLVHLCFGVLKNRIPYQPNY--NG
IS2112	LE	IS110	IS2112	MREAWVGIDAGKGHHWAAVVDEAGLIVWSHKIINDETAILHALSEILALDELHWAVDISGTSSTLLLALLAAHDQSAVYVPGRTVNRMSGGEAKTDARDAYVIAETARHRDLSVLIPPAQLAAELALLTSHRTDLVADRVRLINRLRDTLTGVFPALERHADGVAEIAWEAASAQPGEAVAAQLVADIADRVLAVDVQLARIDAQIGETFRRHPQAAVIESMPGIGPILGAEFVVAAGDMSAYSDAGHLASAAGLVPVPRDSGRRTGNMHRPKRYSRRLRRVFYLSAQTSIIK---DGPNREFYLQKRSEMRHVQAVIALARRQVNVIWALLRDDRLFIVDALRTA
IS4321	RE	IS1111	IS4321;IS4321L;IS4321R;IS5075	MENALIGIDLGKNSFHIHCQDRRGKAVYRKKFT-----RPKLIEFLATCPATTIAMEACGGSHF-MARKLEELGHFPKLISPQFVRPFV-KSNKNDFVDAEAICEAASRPSMRFVQPRTESQQAMRALHRVRESLVQDKVKTTNQMHAFLLEFGISVPRGAAVISR-LSTLL--ESLPLYLSQLLLKLQQHYHYLVEQIKDLESQLKRKLDEDEIGQRLLSIPCVGTLTASTISTEIGDGKQYASSRDFAAATGLVPRQYSTGGRTTLLGISKRGNKKIRTLLVQCARVFIQKLEQSGKLADWVRDLLCRKSNFVVTCALANKLARIAWALTARQQTY------VA
IS492	LE	IS110	IS492	MNPVNVGVDTGKFQLDIYIRPHD-----YFTVSNDEKGIKEAIKKIQQHSPGRIVIEATGRLEMPFIIACANANLPFVVANPIHIKRFAGQRAKTDKLDAQLIAHYGEAIQPKLSQLKPDTMQAMSDLVARRNQLLVMQTMEKNRLQI-------------------------------LPKELAMTIKPILTAFKNQITKIENKIVALIESCAKNCILQSMKAIGKIASASIISNLPELGYM-TNKQASALVGVAPMNRESGRYKGLRKIQ-GGRHQVRTVLYMAMMSAIQS---NPVFKETYQRLVAAKPKKVAIIACIRKMVVILNSMLRDGVMWEAPK--TN
IS5708	RE	IS1111	IS5708	MT-TTVGIDLAKNVFAVHCIDQNGKAVLKPKVS-----RAALSELIAGLPPCVIGMEACSGAHY-WARLFRQYGHDVRLMAPKFVSPYRMKTGKNDAADAIAICEAVQRPHMRFVPVKDESQQAMQCLHRTRQGFIQERTATYNRLRGLISEFGVIAPQSTDALRHVVSDQKET--LPVQVRLCIDDLLTHVTNIEEKIAEYDRVLSRVAKTDHRSQQLMELKGVGPTTASALVASIGNAHDFKNGRQLAAWLGLTPSQYSSGGKSKLGRITKAGDAYLRTLLVQGARSVMVGAERTDPFSRWVCSLIGRRGYWRAVVAIAAKNARLCWASLHYGDDFRLY--STT
IS621	LE	IS110	IS621	MEHHYIGIDTAKEKLDVDVLRPDGRH--TKKFANTTKGHDELVSWLKGHDHAHICIEATGTYMEPVAECLYDAGYIVSVINPALGKAFAQLRNKTDTVDARMLAEFCRQKRPAAWEAPHPLERALRALVVRHQALTDMHTQELNRTET-------------------------------AREVQRPSIDAHLLWLEAELKRLEKQIKDLTDDDHRRKLLESIPGIGEKTSAVLLAYIGLKDRFAHARQFAAFAGLTPRRYESGSSVGASRMSKAGHVSLRRALYMPAMVATSK---TEWGRAFRDRLAANKKGKVILGAMMRKLAQVAYGVLKSGVPFDASRPVAA
IS650	RE	IS110	IS650	MNYLIIGIDIAKDKHVARAQDDRGLDFGRLIFENRIFAFEALIEWVKQHNHVIFGVEPTGHYWKSLAYYLTAKGYDFVVVNPMHVKKSKESPTKNDTKDAKVIAQLIKDGRYSVPNLLDGIYAELRECVKIRDQLTEQLMITEGRIQNVIQRYFPEFFDGGIKRATKLVETAKKSVGLSFAKLELTYLIGQYELYKKQLEELDGELEAIVETLPGATQMMNISGLGAVTVGLFFAEVGDISKYSHPQQLVNLAGLSLREHSSGKFKGQTRITKRGRKRLRRALYLAIRPLVAH---NSTFKAYYTKRPERLKKQQSLIALCCKLLRVLFVIGQKQCEFDGSRLQAV
IS653	RE	IS110	IS653	MNYLVIGIDVAKDKHVARAQDDRGLEFGRLIFENRIHGFELLLEWALRHDHIIFGVEPTGHYWLNLAYYLTAKDFDFVLVNPMHVKKSKESPTKNDTKDAKVISQLIKDGRYSVPNLLDGIYAELREGVKLRDQLIQQLLITEGRIQNIIDRYFPEFFDGGIKRATKLVETAHKSIGSHFAQREMSSLLDQWELFKKQLEELDQELEGVVRTIPGANEMIDITGLGVATVTTVLSEIGDLKKYKHPQQLVNLAGLSLRENSSGKFKGQTTITKRGRSKLRRALYLAIRPLVAH---NPTFKAYYTKRPDKLKKQQSLIALCCKLLRVLFVIGQKQCPFDGSKLQAA
IS884	RE	IS1111	IS884	MN-MAVGVDIAKTVFQVHYIDQATGEIVNKQIK-----RAKFLEHFANRAPCLIGMEACGGAHH-WARQLTKMGHQVRLMPAEFVKAFN-IRNKNDAADARAIWLAVQQPS-KAVAVKTEMQQAMLALHRMREQLVKFRTMQINALRGLLTEYGEVMGKGRTALDKAIPEVLARVRLPAALVETLREQWSGLTKLDEQIAGIERRMRDWVKEDKAVKAISEIPGVGLLTATATVAMMGDAKTFRSGREFAAWAGLVPKQTGSGGKVNLHGISKRGDTYLRTLLIHGARSVVTRAK----PGPWVEQMTKRRPLNVVVVALANKMARMIWAILAHDRPYQKDYVKPA
IS900	LE	IS110	IS900	VAQVWAGVDAGKADHYCMVINDDAQRLLSQRVANDEAALLELIAAVTTLGEVTWAIDLNAGGAALLIALLIAAGQRLLYIPGRTVHHAAGGEGKTDAKDAAIIADQARMRDLQPLRAGDDIAVELRILTSRRSDLVADRTRAIEPNARPAAGILSALERSADTVAATALQAANAQPGQQLAATVVARLAKEVMALDTEIGDTDAMIEERFRRHRHAEIILSMPGFGVILGAEFLAATGDMAAFASADRLAGVAGLAPVPRDSGRISGNLKRPRRYDRRLLRACYLSALVSIRT---DPSSRTYYDRKRTEKRHTQAVLALARRRLNVLWAMLRDHAVYHPATTAAA
IS902	LE	IS110	IS901;IS902;ISMav6	MAEVWVGIDVGKSTHHACAIDDTGKVVWSKKIPNEQAAIEDLIAQGGRINHVVWAIDLTSPPAALLIAVLLSAKREVVYVPGRTVNTMSHGEGKTDAKDARVIAETARHRDLSPVVPGEDLVAELRSLTRYRSDLMADWVRGVNRLRSMLTAIFPALEA-IDTIADKALAAAAGQPGEE-AAALIKQLAARLLDLDRQIKDIDKQITNKFGEHPSAAIIESMPGMGPHLGAEFLVITGNMAAFTNPGRLASFAGLVPVPRDSGRITGNLHRPKRYNRRLRRVFYLAALSSLKI---EGSSRAFYDRKRSEHIHTQALLALARRHVDVLWALLRDNRTWQPQQVAAA
ISAar16	LE	IS110	ISAar16	MTIYIIGVDTHARKHVYSIITYTGEHVETRDFPATSSSIKRAIAWVGRRASTLWIIEGTASYGAVVTGAVTDAGYTVAEAPSGYQKAGR-GVGKTDPLDAQRMAAAALVQKLRVPRLNDGARAALRVLVTARDMLAVERTKYVNALTALLRVTSLGIDKS-STQFLEVAGWRSREIESQVARAEAVRLARRVGELDTHIKENTTQMTELVKL-SEGKELLELTGIGPVVAAVCVAAWSHQGRLRSEAAFASLAGVNPIPASSGNTV-RHRLNRRGDRRLNKALHTAAMVRMTH---DEETRAYVVKRTAEKTLKEIRRCIKRFLARRIYKILESAEVLP----LTA
ISAar18	LE	IS110	ISAar18	M--FIIGVDTHARTHTYAVIAPNGEQIGTESFPNSLAGRKRAIAWVNRRVRVLWVIEGVGSYGALLAGAVSNSGYRVVEAPRRYAPARR-GAGKTDPIDAAAIAAAALEQELRIPRQADGIRAALRVLTAAREQMTLERTSKINALTALLRIVDLGVDKT-ETQIVQVSSWRERDIDRVFARAESTRMAKRVLVLNVDLKDNQEKITELIES-SPAAPLLEVTGVGPVTAAVVYAAWSHLGRVRSEAAFAALAGVNPIPASSGNVE-RHRLNRGGDRRLNSALHMATIVRTIH---DPDTRAYAERRKSEKSSREVRRILKRYLARRLYRILNALHSLP---LSSC
ISAar2	LE	IS110	ISAar17;ISAar2	M--IFLGLDVGKTDHWACAVTQDGTKIWNKTLPNDEAKLTAVYQKLLALGHVLVVVDQPATIGALAVAVAQHLGIPVAYLPGLSMRRIADGTAKTDEKDAFIIADAARTMTLRSIQVSDEDEATLGMLTGFDLDLARQITQTSNRIRGLFTQIHPPLEREHTAWAGAIMDALDEQVGTDAAGLVLPHLARQMISLHAQRVDVATHLEAMVEAHPLYPVLTSMPGVAVRTAAIIIAET-SGKTFASAASLSSYAGLAPNTRQSGTSIKSERVSHSGNKRLKRALFLSAFASIRF---DPTSRAYYDRKRAQKRHNQALIALAHRRLTVLFAMIRDGSLYDVPE--IA
ISAar29	LE	IS110	ISAar29	MTAFVVGVDTHARNHVYAIITTTGELVDTRDFPTTGAGINRATAWVARRLAVLWVIEGAASYGAILAGTVVTKGYSVVEAARMDAKSHH-GVGKSDVLDAQRIARAVLEKQLRRPRLNEGVRAALRVLVSARHSMTGERTRAVNGLTALVRVNELGLDKT-GAQITEVSRWREQDLALSVARTEAVRLAKRIGDLDKDVAGNTQQITELVKV-SEAAPLLDVKGFGAITAATCLTVWSHQGRVHSEAAYASLAGVNPIPASSGNTV-RHRLNRGGDRSLNSALHMVAITRMTH---DEETREYVQKREAELSTKEIRRCIKRYLARRVYRIFNSQAE-----LIAG
ISAar41	LE	IS110	ISAar41	M--YVIGIDTHARTHTYAIINRTGSREACQAFPTSPAGMNRTLAWITKR--LLAAVEGTRSYGATITHALTMAGFPVVEVKPPRRQARA-RVGKTDEIDATAAAMGILTERLLTPR-AEGTRSALNVLVASRERIDAERTRNRNALTALAREIDLGVDKT-DMQVKQISAWREHPVAQRYARAEASRLATAVLDADKLLAANKTQMAELDE--QMAPGLAAEFGYGPVTVAWILIAYSHTGRVHSEAAFASMAGVAPLQVSSGNTV-RHRLNRHGDRMLNQAVDVIAKVRMQF---DPQTKDYVEKRKAELSYREIKRVLKRYIVRKVFRRLR---------VLVP
ISAcp5	RE	IS1111	ISAcp5	MN-RVIGIDLGDKKSHYCVLGEGGVVVEEGTVVSTPAAFNEHFGVLTS---SLIAMEVG-VHSRWASRVLRELGHEVVVANPVRLRLIHKSSKKSDRVDACALARLVRVDLLGPVEHRSDEDQSMLAVLRVRDLLVRTRTRLINCARGLVKPTGTRLP-SPVSFANRARPAV-----PSDLLLALDPLLDQIQSLTNLIKRYDRKIARIAETSPATQHLEQIRGVGPLTALGFVLTIGRSSRMVHSRNAGAYFGLRPRCYQSGESNPQLGISKEGDGFMRRMLVQSAQYILGPFGPDTDLRRWGERLIARRGRSRAVVAVARKLAVLLHHLWVTGEVYDPLYPVSA
ISAeca3	RE	IS1111	ISAeca3	MENALIGIDLGKHSFHIHCQDRFGKALLRKKFN-----RTKLIESLATFPVCTIVMEACAGAHY-MARRLAEFGHESKLISPQFVRPFV-KSNKNDFIDAEAICEAACRPSMRFVTPKTESQQTLGALHRVRESFVRDRVKASNQIHGFLLEFGISLPVGHAAIKR-LPSVM--AELPARLITMLERLHAHFKYLEQQIAEIDKELASQLGDDDLGQRLMTIPGVGPITASVLAAELGDGKHYRCSRDFAASVGLVPRQYSTGGRANLKGISKRGDKNLRRLLVQCARAYMQRLEQTGRLADWVRSMLTRRHSNVVACALANKLARTAWALAARHTEFRA---MPT
ISAfe1	RE	IS1111	ISAfe1	MQ-TTYGLDLAKRVMQLHWVNLETGEIHRKQLK-----RRALLEFFANRQPGIVAMEACGSAHY-WGRELRKLGHEVRLIAAQFVRPFV-KTNKNDAADAAAIWEAVQRPDMRFVAVKSEEQQSVLSLHRMREQLIKMRTMQVNQIRGLLYEFGADLPQGRQRGLKEVPDALADLSISPMLRDTVRQQLKRLEEMDKDIADIEKRLTLWKKGQEAVTRLMAIPGVGLLTATAIIATVGDMKSFRSGREFAAFLGLVPRQSGTGGKVRLLGISKRGDTYLRTLLTHGARAVVNFQI---NRNPWIDKLLSRRPHNVVVVAQSNKMARTIWALLVKNTEYVANHAAAL
ISAfe3	LE	IS110	ISAfe3	MELRVIGLDVHQAQVTACAILTDGNVTIRRQFGAFQKDRKALALWCASHRPDTVVMESTGIYWKSPYAALEKVGIQAQVVNARHVKQV--PGRKTDVGDAEWLATLARAGLLRGSFVPPAQLRELRLIARQRQNLVGMLSSEKNRLHKVLTDGGIRLGVG-KASQEEILDALQGE-LSASHRFVLDETLRHIESLEAQIARFDVQLLEGLKPQNALELLQTLPGIDTVGAALLLVEIGDMSVFGSADRLASWTGLCPGNNESAGKRKSGRTR-KGNPYVRRILCECAHAASRT---HCALRSKFQSLVVRRGHKRSIIALAHKMLRIIYFMLSHGKYYRDADHQPA
ISAisp4	LE	IS110	ISAisp4	MDLRVIALDVHQAKITACAVVEHGRVEVKRDFGAFKRDRRALAQWALEMAPEVVVMESTGVYWKSPFAALEAVGLIAWVVNARHVKAV--PGRKTDMADAQWLATLARAGLLRASFIPPVQMRQLRLVARQRQKLVGMCSAEKNRLHKVLVDAGIRINVG-RASRQELCEALSTEQFSAVHRFVAQEIVQHIEQIEQRIARMDQYLLQGLQPWPQLRLLQTLPGIDEQGAAMLLVEIGDMSVFGSAERLASWVGICPGNNESAGKRKTGRIR-KGNAWVRRLLCEFAQAAART---RCALKAKFDALTIRKGHKKSVVALAHKMLRTIYAMLSNASHYQDKEPAAA
ISAli16	LE	IS110	ISAli16	M---FVGIDVSKDALDVHLLPGN-----SWRTDNTEQGWKQLMTWLERHAQITVALEASGGFEKGCARKFAEAGYAVSILDPVRVRRFAEQFAKTDAIDARVIARFAQTFTT-TTAVFDQATERLAETVRWRRQLIEQKTALDNQLRG-----------------------L-------TSTSLRRATRGLLTRLETLIERISDEIAKQIQANALIEPIRSIKGVGPVTVATLLAELPELGRL-DRRKIAALVGVCPYTRQSGKSDAKRLIR-GGRLGLRNALYMAALTAMRY---DPTLKAFYERLRAAKPGKVAVVAVIHKMLTILNARVRDALATTPSN---P
ISAli8	LE	IS110	ISAli8	VAHLICGVDVSSETLDARIGDSG-----MKRFDRTSEGIAALAAFCRDNDVTLVAMEATGGYERLPFGLLWGHGLPVAVLNPRSVRQFAEFLEKTDRIDAGLIARFAEVKRITPQPPASQSQQRLQALVTRLRQLTQTRTVQTNQRRL-----------------------V-------TEPTVLGSIDELVSLLNRQIRAFETEVAAMIGKDRLDEAFRTIKGVADRTVARLMADLPEIGTL-TGKAVAKLVGVAPLARDSGKATGKRRVR-GGRDSVRSILFVVAEVVRRH---DPDFAAFHKKLSDAKPKKAIRVALARKLLVRLNAKAREVRAGLTVE---A
ISArsp3	LE	IS110	ISArsp3	MEVRCAGVDISKKDAKVCVRIQGGRSTTITTWGSMTGQILGLKEHLLDEHVDLVVMEATGDYWRPFYYLLEDDGLNIILVNAHDARNV--PGRKTDVSDAAWLADLGAHGLVRASFVPPPPIRELRDLTRARTIITQERTREIQRLEKLLEDACIKLSSG-RSKIPELTQALNGR-FTEHHRYMTGLYLHRIDAHTADINDLSARIEAAMEPFFARELLVSIPGFSTTIAEIFIAETGDMSAFATAGQLASWAGTSPGSNESAGRVKSTKTR-PGNRYLKGALGIAALSCAKS--KNTYLGARYRRIASRRGPAKALVAVEHSILTAAWHMLTTGELYNDPGQQTG
ISArsp5	LE	IS110	ISArsp5	MTAVFIGLDVGKGEHHAVAVDRAGKKLFDKALPNDEARLREILGSLNRHGSILLVVDQPATIGALPVAVARAAGVTVGYLPGLAMRRIADGEAKTDARDAFIIAEAARTMTLRSIQIADEQLAELTMLCGFDDDLAKQATATSNRIRGLLTQIHPALERDGERLADEIINALDQQVGTNAATIVLPQLARMLADIRQARDTVFIQVEALVEAHPLHPVLTSLPAVGVRTAARILTEI-VGKDFASARHLASYAGLAPVTWRSGTSIRGDHPSRKGNKILKRALFLSAFAALK----DPPSRAYYDRKRAEKRHNQALIALARRRCDTLYAMLRDGTFYEPRL--AA
ISAs16	RE	IS1111	ISAs16	MK-TTIGIDLAKNVLQVHGVDERGKVLLKKQLK-----RDQMITFFANLPACLIGMEACGSAHF-WANKLQGLGHTVKLMAPQFVKPYV-KTNKNDAPDAEAIYEAVTRPTMRFVPIKSSEQLAVLALHRARQGFVKARTAQANQIRGLLAEYGLIIPQGITHIGQRVPEFLEDSCLPGTFRLLLMRLHEHLKELNKQVNELEEASVRWHRDSVASQTLAQLPGIGPITTSALVASIGNPRNFQNGRQLAAWLGLVPRQHSSGGKQTLLGISKRGDSYLRTLLIHGARAVLRVAEKESFAGSWLAGVMARRNPNVAAVA---QTARIIWALLAHDRKYDAHNGMAA
ISAs24	RE	IS1111	ISAs24	MATALFGLDIGKHSFHLVGQDANGKPVFKRQFT-----RSSLIHYLAQHPACRIVMEACCGAHW-LARQLAGFGHQVQLIAPQYVRPFV-TGNKNDFLDAHAICEAASRPSMRYVGVKTPEQQASSALHRLREARIADRVQTANQIHALLLEFGIVLPLGARGIKQ-VPDIVMNADLPHAARRILSAQYEHYRYLAELIAGLDSQIGAQAKADALTSRLMTIPGIGPITASQLAADAGNAQSYGSARHFAASLGLVPRQHSTGGKSKLLGISKRGDKSLRRLLVQCARVVMQNAAWQSAVAQWTQQLMTRRHSNVVACALANKLARIVWAVLVKGEEYRPNP-NAA
ISAtu1	RE	IS1111	ISAtu1	--------------------------VLSRKVS-----RSKLAETIKAISPKTIAMEACASAHH-WGRQFRQAGREVLLINPRFVKPFV-RGSKNDAVDAAAIYEAATRPTMRFVPVKSTAQQDLQSLHRIRERLIIQRTSLFNHARGLLAEYGIVLPQGPWNFAAQAPSAVENAPQSDLGRELFLELLDQYRVEWPRI-RIDRKISEICRERDDCRRLSELPGIGPIIATALVASVEDGRHFKSGRELAARIGLVPRQYTTGGKPRLGGIGRRANHYLRRQMIHGARAVISRLAHHDRRSQWLEELVVRRGFNKAIVALANKTARIAWALLTRQERMPHNSIVAY
ISAtu7	LE	IS1111	ISAtu7	M-------DVHRSFAQVAVLD--GKVTEEFRVELDYDAVVAFGQKLRED--DEVILEATGNTSA-IVRLLTPFVAKVVIANPLQVKAIAHARVKTDKVDARILAQLHAAGFLPEVWAADDDTLNLRRLVSERAALVRSVRRVKSRVQAVLHANLPKYS-G----------------LPRAERDLLARHLDELDWLKGKLEKLDGTMARIALDDTRTRKLMTIAGINSVVATAVIAAIGDISRFPTPDRLASYFGLTPRVRQSGDRGIHGRISKQGNAIARTMLIEAAWSAASVP---GPLRAFFLRIKDRKGLNVAAVATARKIANLIWELLTKEAPYRPAFPQKG
ISAve1	RE	IS1111	ISAve1	MN-TTIGIDLAKSCIQVHCVDVHGKRILNKKLK-----REQVVPFFSNRPACLIGMEACGSAHF-WANKLQALGHTVKLMAPQFVKPYV-KTNKNDAADAEAICEAVSRPNMRFVPIKNSEQLAVLAMHRARQGFVKARTAQANQLRGLLAEHGIIIPKGIRHINQHLPDILEAGGLPGRFRQLLDRLSAHFKELDKQVRELDVQLQSWHQDSPASQKLAKIPGIGPLTASALVATIGDAKQFQNGRQLAAWLGLVPRQHSSGGKPTLLGISKRGDTYLRTLLIHGARAVLRVVKKAQHAGSWLEGVMARRNHNVAAVAQANKTARIVWALLANDREFDAQYILAA
ISAzo22	LE	IS110	ISAzo22	MAQNAAGIDIGGASHYVAVPPDRGKGEPVREFGPHTEDLVAVANWLCACRIDTVALESTGVYWIALYELLQARGFEVWLVDAKSVRHV--KARKSDVLDCQWLQQLHSFGLLSQAHRPDEQVCALREMSRLRDITIDERARHTQRMQKALTQMNVQLTNG-HASTEQIAKALEGR-WSREHLFSLAHELKAYDFASEQIARLDAEIEGRLEAMPEAVDLTEVPGIDVGTALKILSELGSLTRFATAKHFCSWLGLCPGTRISGNKKLSGASK-RIPNRVARALKLAALGLSRS---RCAMGAYYRKLALRMGSPKAITAVAHKLARIVHAMLSGQASYVKEDAVQP
ISAzo28	LE	IS110	ISAzo28	MEVRCAGLDVHKQTVVACARIAGGPPLQVRTFVTTTSGLLALADWLESFGVEQVAMEATGVYWKPVWHVLEGH--EQVLANAAHVKNV--PGRKTDVNDATWLADLLAHGLIRASFVPPVAVQELRSLTRTRKQFVRERSAHIQRIEKVLEDANLKLGVG-KATRTELLEALRGH-VSPHHRFMLKLHLTHIDALDHAIAAIEKEVGQGLEPFQAAALLSTMPGLSAVSAHVVVAEIGDMSRFATPGHLLSWACLCPRNDESAGKRRSTRLR-RGANWLKTTLVQAAWAAIKV--KGSYLQAQFHRLRARRGAKKAIIGVAASMLTAAWHMLRDGTEWQDLGVVPV
ISAzs32	RE	IS1111	ISAzs32	M--YYAGLDVSLEETAVCIIDAQGAVVKEAKVASEPKALIGFFEGVGL-SMGRIGLEACS-LTAWLHDRMAAAGLPVVCMETRQAKAAMGMPIKTDRNDARGLAQIVRTGWFRPVHVKSAQCRSWRALLSARRLVLNKLRDIENGVRALLREVGIKLGT-RKQFAARVRELA---ASDAVLAALAEPLLTIIETMLGELARLTRQVLTIVRGETVCRRLMTVPGVGPLTALAFRATVDRPERFRHSRDVGAHLGLTPRRYQSGETDIQGRISRCGDELARTALYEAAHALLVRSRKWSSLRAWGMKVAKARGMARARVAVARKLAVILHRMWQDGSEFRWGK-VAA
ISAzs35	RE	IS1111	ISAzs35	MSSIFVSLELSQSKWLVTSLTPGGGEKMKHLVKAGDIDLLLRFAELRRKFP-IVVIQEAGLDGFWIHRVLLQEGIESHVVDPASVAISRRRRAKTDRIDGEALVRTLLRGEPRMVRPPTPEEEDRRRIARERKVLVNERVAHVNRIKGLLYSHGVGA-E-RRDRRERLDELRTGDPLPPHLQAQISRELDRLELVLAQIKDIERASTDMLTAEPGAALLLGLKGIGAAAAAVLWGEG-LCRHFDNRRQVAAYAGLAPTPWQSGQVDHEQGVSKSGNPRLRTTLIQIAWLWNRHQ-PDSALTLWSKDQVARRLKKTMIVAVARKLFVALWKYTRAGVVIEGAV--AA
ISAzs4	RE	IS1111	ISAzs4	M------------FFQVHGIDGDGKILVRRQLR-----RGEVLKLFQGLPACLVGMEACGTAHH-WAREIAALGHTVKLMPPAYVKPYV-KRGKTDAADAEAICEAVTRPTMRFVAVKTIDQQAALMLHKTRDLLVRQRTMLINVLRGHLAEFGIIAAKGPSGTKAAIEAL-HEARLPELARRALHGLVDQLRLLGEEIDRLEARILEWHRVSDVSRRLATIPGIGPITASAIAAAVPDGSLFRSGRQFVAWLGLTPKAHSSGGKECQVGISKQGDGDLRRLLVVGATAVMRLARDN-AARCWAAKLLERKPAKLAAVALANKTARIAWAVLTRGGTYAAPT--TA
ISAzvi12	RE	IS1111	ISAzvi12	M--KQIAVDLAKSVYQVAESVHAGHVNQRRRLG-----REAFRRYIQEQEPVEWLMEACGTAHY-WGRFAQSLGHRVILLHPRYVKPYR-RRNKTDRNDCDALLEAARCAGIHPVPVKSHEQQQLQQLHGLREAWKKSRTQRINLLRGIFREMGLEAPASIAAFLHAANELVEQPA---ARRGQLQIVLAEINLYEQCMVECEQQLARWHADDAIVRRLDEVSGIGLLSASALKTAVGQPERFASGRQLSAWLGMTPREYSSGNTRKLEHISRQGNVYVRTLLIHGAAS-------------------------KAAVALANKLVRICWAMWCHERRFSGDWSRGE
ISAzvi2	RE	IS1111	ISAzvi2	MK-KRIGVDLAKQVFQIHGVDSHEQAVCRKQLK-----RSQMLDFFRQLEPCTVAMEACGSSHY-WARELRVLGHEVRLIAPQFVKPYV-KSGKNDANDAEAICEAASRPNMRYVEVKSAEQQAGQALHRIRSRLIRARTALVNEIRGLLGEFGLVESRGVAATRRLAQAALADAGLPGQMRGLLVELQGELVEHEARLSRLDETIQRQAREDERVERLMLVEGIGPITATALVSAVGDARQFRSARQFAAWLGLVPRQHSSGGKEQLGPINKRGDTYLRTLLVHGARAVLRHCQKADRRSQWLQRLLCRRNPNIATVALANKNARIVWAILSRGDCYQ-----PG
ISAzvi3	RE	IS1111	ISAzvi3	MEHSVIGMDIAKKVFQLHTVDQNTGKIERIKLR-----RDEVLAFFARRQPCLVAIEACGSAHW-WARQLRQQGHEVRLLAPRSVRPFV-LRNKTDAADAQAIWTAVQQPGACLVAIKQADQQAILSLHRIRAQLLKFRIMQSNGLRGLFYEFGIVLPEGYAPLSKAMPEAFAEAQVPPVLLESLREQWARVLRLEEEIQVIELRLKRCLRENPDCQKIAEIPGIGLLTATAAVASLGDATTFRSGRQFAAWLGLVPRQTGTGGRVRQLGLSKRGDSYLRMLLMHGARSILARSQ-----SGWLERLLARRPHNVAVAAVANKLARTLWAVLAKGSPYRAERPAGH
ISAzvi4	RE	IS1111	ISAzvi4	MSDALIGIDLGKHSFHLHGQDKIGREVFRRKSS-----RQQMMRFFGNLPACTVVMEACAGSHF-IARELMALGHQAKLISPQFVRPFV-KSNKNDFVDAEAICEAASRSSMRFVTPRTEAQQTLSVLHRMRESLVRDRTKTANQMHGFLLEFGVSLPKGLAVMRR-LPGVL--SPLPVRLSLLLQRLHAHFDYLDKQIRELDKEVAGQLASDDLGSRLLTIPCIGPITASLLAAEIGDGRQYGCSRDFAASVGLVPRQYSTGGKARLLGISKRGDKRLRQLLVQCARVYLQRLEQRGALADWVRALRSRRHSNVVACALANKLARIAWSIAANHTQFEAGPASAA
ISBcen1	RE	IS1111	ISBcen1	MHDTLVGIDLGKHSFHLHGQDRHGKAVFRKKVN-----RKQLIEFFAKFHPCTVVMEACAGAHY-MARQLAGWGHQVKLISPQFVRPFV-KSNKNDFVDAEAICEAASRPSMRFVTPKTESQQILSALHRVRDSLVRDRVKTANQLHGFLLEFGISLPVGQAVIKR-LPAVL--AALPPRLVAILERLHGHFKYLSEQISEIDAEMARQLADDELGQCLLSIPCVGPITASVLAAEMGDGKQYGCSRDFAASVGLVPRQYSTGGKSNLLGISKRGDKNIRRLLVQCARVYMQQLEQSGRLADWVRTMLARRHSNVVACALANKLARTAWALVTSRTTFDARSGMPA
ISBcen2	RE	IS1111	ISBcen2	MDTSLIGVDLGKHCFHLHGQDASGRMVFRKKLT-----RSQMFTLLGNFPSCTVVMEACAGAHW-IARRLQTLGHEAKLISPQFVKPFR-QGNKNDFADAQAICEAASRPSMRFASPHNEAQQIVSALHRVREGLVRQRTCTINQIHAFLLEFGISLPRGMAVIRR-LPAVL--ESLPPRLVSVLERLHAHFKYLDEQIHQLEHELLSQLHEDERSERLLEIPGIGPMTASVLMSELGDARQYGSARQFAASVGLVPRQYSTGGKPTLLGISKRGDKELRRLLVQCARTIMQRIERTDALGVWIRSLLARRHSNVVACALANKLARIASAILAKGTHYRSIEVPAV
ISBcen3	RE	IS1111	ISBcen3	MK-TTVGIDLAKNVFQIHGVDAHGKAVLKKQIR-----RDQLMLFFTNLPACLIGMEACASAHY-WARRVQECGHTVRLMAPQFVKPYV-KTNKNDAADAEAICEAVARPNMRFVPIKTESQQAVLAIHRARQSFVKARTAQANQIRGLLAEFGLVIPQGIAHIAQRVPELLDSDALPGPFRLLVLRLMEHLKLLDQHVRELETQIQTWHRDNPASRKLAEIPGVGPITASALVASIGDAKNFENGRQLAAWLGLVPRQHSSGGKSTLLGMSKRGDSYLRTLLIHGARSAILAAQKPD-TDSWLSRLLGRRHPNIAAVALASKNARVIWALLAHNQQFRPGYAAVA
ISBcen4	RE	IS1111	ISBcen4	ME-TVVGVDIAKRVFQLHWIAADTGEVFDRQLR-----RSDFLEHFANREPCLIGMEACGGSQH-WARRLTELGHQVKLMPGKLVKAFV-TGNKNDVADARAIWAAARHPGVKAVPVKTEAQQAVLALHRIRQQLVIFRRSQSNCLRGLLGEYGEVMGVGRAAMNRAMPDLLLRLRLPRVLIDSLREQWQRLVDIDKQITLIEQRLRAWLHENPACRTIAEIPGVGFLTATAAVAAMGDPKAFRSGREFAAWLGLVPAQFGTGGKVRLLGISKRGDRYLRTLMIHGARSVMKHAK----PGSWAVQLSMRRPLNVVVVALANKIARTIWALLAHGRSYCESYVTAA
ISBcen5	RE	IS1111	ISBcen5	MN-MAVGVDVAKQVFQVHYVDRETGGIVNKAIK-----RAKFLEFFANRAACLIGMEACGGAHH-WARQLTQMGHEVRLMPAEFVKAFN-IRNKNDAADARAIWLAVQQPG-KPVAVKTEMQQAMVALHRMREQLVKFRTMQVNGLRGLLTEYGEVMSKGRAKLDKEIPVVLGRIRLPAALIDTLREQWNGLAKLDEQIAEIERRMREWKKEDKAVKAISEIPGVGLLTATAAVAMMGDPKAFSSGREFAAWAGLVPKQTGSGGKVNLHGISKRGDMYLRTLLIHGARSVLTHAK----PGEWIEQMKKRRPPNVVIVALANKMARTIWAVLAHDRPYQKGYVKPA
ISBcen8	LE	IS110	ISBcen8	MSAVTVGIDVAKAHVDVSVLGAN-----IRRFNNDAEGHSALAVALQPLNVQLVVMEATGGYETELACALQGAGLPVAVVNPRQARDFARRLAKTDAIDARMLAELASVLLRRLRPVPDERQQWLAALVTRRRQLLTMLLSERQRLQI-------------------------------TPVGLHSSLLAIIAAIQAQLDDIDAQMVAHVRQHELDRLLQSTHGIGPVSSACLIAELPELGRL-NRRQIAALVGVAPIACDSGLRNGRRRVQ-GGRFAIRRVLYMATLTATRY---NPAIRAFYQRLKAAKLSKVALVACMRKLLTMLNAMVKTNTPWDDSL--RA
ISBfun1	RE	IS1111	ISBfun1	MP-VTIGIDLAKNIFAVHGVDEAGKAMLKPRVP-----RDQLATLIAQLPACLIGMEACSGAHH-WARLFQQHGHTVKLMAPNLVAPYRMKRGKNDAADAAAICEAVARPSMRFVPLKDEHQQATLCLHRTRQGFVEERTATYNRLRGLLPEFGVVLPQSPEKLRRYVTEHLDA--LPGWAKRSIGDLLEHAGHIEDRLLEYDRAIAEIAREDARSKRLMQLRGVGPTTASALLASIGAGRDFRNGRQVAAWIGLTPGQYSSGGKARLGSITKAGDAYLRGLLVNGARAVIANLGKQDRFSRWVRTLIERRGYWRAAVAIAAKNARLAWASLKYGEDFKLE-PAAD
ISBfun2			ISBfun2	MN-TAVGVDIAKSVFQVHYVDPETGEIVNKPIK-----RAKFLEFFANRARCLIGMEACGGAQH-WARQLMKMGHEIRLMPAEFVKAFN-IRNKNDAADARAIWLAVQQPG-KPVAVKTEMQQAMLALHRMRRQLVTFRTMQINGLRGLPTEYGEVMGRGRAALDKAIPEVLRRVRLPAVVIDTLREQWNGLTKLDEQVACIERRMREWKKQDKAVQAISEIPGVGLLTATAAVAMMGDAKAFSSGREFAAWAGLVPKQTGSGGKVNLHGISRRGDTYLRTLLIHGARSVLTHAK----PGPWVEQMKKRRPLNVVVVALANKIARTIWAGTFLRYSYN-----FP
ISBj4	RE	IS1111	ISBj4	MSQAVIGIDIGKNSFHVVGHDTRGTVVLRQKWS-----RGQVEARLANMPPCLIGMEACVGAHH-LSRKLASLGHDARLMPAKYVRPYS-KGPKNDFNDAEAIAEAVQRPTMKFVATKTAEQLDLQALHRVRERLVSQRTGIINQIRAFMLERGIAVRQGIGFLRTELPTILATRALSPRMLCVIEELAGDWRRLDQRIDRLSGEIEALARQDQACSRLMTVPGIGPIISSAMVAAIGTGDVFSKGRDFGAWLGLVPKQISTGDRTILGKISRRGNRYLRVLFVQAAWVVLVRIKERYGLRSWIEAAKKRLHHNVLAIALANKLARIAWAVLAKGRAFELTRVRPA
ISBli24	LE	IS110	ISBli24	M--FVVGVDTHAKNHVYSVLTKSGEHVDTATFPTTKAGIKRALTWAGRRLETLWVIEGIGTYGAILADHVAEAGYTVAEAASMNARDRH-ATGKDDRIDARRIAGAVLESRLRFPRQADGPRQGLRILVKARESMTREKTRTINALTALLRGQDLGVDRS-MVTIQTVAKWRIRDVALTEARREAIRLAKRVVELDAEIKDYAARIEALVKA-SPGAVLLAEPGIGPITAAVFYLAWSHHGRVRSEAAFAKLAGVCPIPASSGNVV-RFRLNRSGDRRLNSALYMVAVTRLSH---HKKSQAYMARRLSEKTKKETIRCMKRALARSVYRILEATNPIG----QAA
ISBli31	LE	IS110	ISBli31	M--FFIGVDTHARNHVYSIVTNTGILVETRSFPTTSAGIKRALTWAGRRLDTLWVVEGAASYGAVLTGHIAAAGYPVVEAGRMDAKARH-GVGKSDELDSRRIAASVLADQLRWPRHGEGVRQALRVLLAARDAMSTERTRAINSLTALVRTIDLGIDKT-SDQVDEIAKWRTRNVDLSTAREEAIRLAKRVLALNDDLQTNHDRLTELVEA-SPAAPLLDEPGIGPFSAAVCFTAWSHPGRVRNEAAFAALAGVNPIPASSGNTR-RHRLNRGGDRQLNRALHTVIMNRMVH---DERTRNYVARHYGEKSKREIKRNLKRYLARRVYKILNALDTVP----QPA
ISBli6	LE	IS110	ISBli6	M--VYGGIDTHADTHHLAVIDQAGRRLADAQIPTTATGYQAALRFLGSWGLVSVGIECTGSYGAAVTRVVREAGITVFEVNRPNRFDRR-LHGKSDPFDAYSAAEAVLGGRASAPKGGDGLVESLRVLRTSRSSALQARTATINQIKGMLITAPEDLTKSTPKLIAALAASRPTA-AAEATAYSLRLLARRWQALTGQIEDLAGHLQRLLD--DHAPDLMRVFGCGRDTVAQLLITAGNPDRLRSEAAFAALAGVCPIPASSGKTK-RHRLNRAGDRQANSALYHIVMVRLRY---NQETRDYVARRTAEKTKMEIIRCLKRYLVRQLYPLIVETLH--PRKVAAA
ISBma3	LE	IS110	ISBma3	MATVFVGVDVGKGQHHAVALDRNGKRLYNKALPNDEVKLRALIAELKTHGRLLFVVDQPSTIGALPVAVARAEGVLVAYLPGLAMRRIADGEAKTDARDAAIIAEAARSMTLRSLRLADEQLAELTMLCGFDDDLAAQVTQTSNRIRGLLTQIHPALERDGKGLAAEIVQALSEQPGTQAATIVMPRLAQQLAALRKQRDEVAAEVERLVLAHPLWPVLTSMPGVGVRTAARLLTEV-AHKAFASAAHLAAYAGLAPVTRRSGSSIRGEHPSRRGNKVLKRALFLSAFAALR----DPVSRAYYSRKIQQKRHNQALIALARRRCDVLFAMLRDGTIYQPKS--NA
ISBmu4		IS110	ISBmu4	MASRTVGIDLAISAVQVAQIFDDGRAIGPIRFRLTSTDLRRFVSAIKSGTPITAVMEPTGMAWFPVANWLQRAGIKVIRVKGQRVKALRKEHAKTDAADAHVLGAIPGFGGLDPVHVPGPEQHSLQRLTKQRHRYQELVCSARRRVLDLIRWACPALEPTIDSLVEKLKAAAEETVDFTALQFEVAQEVEHLRLWDRHVRAIEREVEQIYQRVHPSDALRSIPGIGATLAPLLIGVLGYAKRFRNEDHIRGFCGMFPTRSSSGGIEPGQRLTKSGSDRVKRALYIAADVARKI---DPDLAAVYWRLMVNHHHKQAICAVATRLINRIYRVLKTGEPYVDQEPEPA
ISBmu9	LE	IS110	ISBmu9	MSAVTVGIDVAKDHVDVSVLGAH-----TQRFDNDAEGHSALAVALQPLDVALVVMEATGGYEAEMACALQSAGLPVAVVNPRQARDFARRLAKTDRIDARMLAQLASVLVRRLRPVPDERQQWLAALLTRRRQLLTMLLSERQRLQI-------------------------------TPVGLHPSLLAIIAAVQAQLDDIDAQMVGHVREHELDRLLQSTHGIGPVSSACLIAELPELGKL-SRRQIAALVGVAPIACDSGSRNGRRRVQ-GGRFEIRRVLYMATLTATRH---NPAIKTFYRRLKAAKLPKVALVACMRKLLTILNAMVRSNTPWDDSL--KA
ISBth13	LE	IS110	ISBth13	M--FYLGIDIAKHKHYASIIDQTGKPITPFPFQNHKEGGQALLNWMYQYTEILIGMEATGHYWLAVYSFLLDHGFSVVVLNPIQTNAWRKRKRKTDAIDATMIADIIRFGRFVETPLVDEKMFALKQMSRFRNALVSNMSDLKRKALVVLDQTFPEYQSGGKKTANKLMELASNSFCKDAFSFQLKMLMEQIRFIEDQIKECEEEMSQLLIDL---TPIMTIPGVGPILGATILSEIGDIHRFDKPSKLVAYAGIDASVSQSGQFESGTSISKRGSSHLRRALFQAAITAHKH---DPVLKAFYEKKRKQKHYYVCIGAVARKLCYIIYAILKSNKPYEVPPTTET
ISBth166	LE	IS110	ISBth166	M--LFVGLDVSSFDIKACILNGEGKKLDSFSVNNDLPGATALKKRVLKCETFKIGLESTSVYSFHPSMFLHYDGAKVFLMNPKQIANFKKDMDKTDAIDAFVIADYLRFGRNQMSIVKESQYVALQQLTRSRYQLVRMLTKEKQHFLQHLSYKCNTFSEGPKCVASTIQRAVRSSVVEDSIDVLLGTSIAVIRTYQQQIKEIEKSIKRIMA--GLTQTLESIPGIGPVFAAGIIAEIGQIERFDDETKVAKYAGLYWRTHQSGRFTENTSLSRNGNHYLRYYLVEAANSVRRHV---SDYQEYYVKKYNEHQHKRALVLTARKLVRLVDALLRSHQLFTPERCVKV
ISC1190		IS110	ISC1190	M--PVAGIDVSKDKLVVYF----GK---YYEFQNNKQGFEGVKQVLPKG--CKVAIESTGIYHINLAKYLGKE-YDVRIINPLILKKFKDRGKKSDKNDAKKLAELVI--SMG----SEFTTSEAKELTSQWDFITRSIVRVKNRLRRDLILLGDSL--S----KKNLNEVLRG--EDNIVLSEVRFLLDELERLEVRKREIEEELEDLVPKD---SLIFTIPGIGRTLGCIILARVGDVKRFGDKKRFVAYCGLDPLVESSGKSVVSRGISRRGDAVLRRAFYLAALTAIKV---NPIIKRFYEEHKGNLKGKKLITACARKLAVITWAVLYYNKPFD-----SE
ISC1228		IS110	ISC1228	MAKGVIGIDVSKEHLVTSK----GR---VRKFTNNEKGYEEILTM----KPNIIVIEPTGVYSTRPCQYFKERGVKVLLVSPTLLWKEKDRGKKTDFYDAEKLENMVN--------AREYVNNPLKELVSLYLFMKDVQTKQENRLRRALFLVSEKL--S----EERLEKFSKGDEYTGTVLREIQVLARTLLQTREELKEVRKMIEGNVPQD---HVLLTIPGIGKLAAGIIIGIVGDIKRFPRPESFVAYCGLDPVVERSGRIEVRKGISKRGNKYLRSLFYFLAETQYSR---NPTLLKFYETHKDKLKGRKLYTALAGKLARIVWSVWYNNKPYE-----VK
ISC1229		IS110	ISC1229	MAKGVIGIDVSKDYLITSR----GR---VRKYENNKEGYEEILEM----KPCTIVLEPMGVYAIRPSQYFKEKGIKVLQVSPNMLSREKERGKKTDFYDAEKIENMVD--------AKEYEYNPLRELVTLYLFLKDIEVKYKNRLERTLFLVSNKI--S----KERLEKLAKGDEYTPIVVEEIKVLAKTLLETQEKLKEVRRMIEEQVPDN---HVLLTIPGIGRLAAGIIIGIVGDIRRFPKPESFVAYCGLDPVVERSGKAVVSKGISKRGNKYLRSLLYFLAGRNYSR---NPNLLKFYETHKDRLHGRKLYAALARKLARVVWSVWYNNKPYE-----PK
ISCaa14	LE	IS110	ISCaa14	MQSNYVGVDISKPFFDVALPN--GQAYTYYKFDNRQDGFEALLKVLPQN--SVVVMEASGPYYMKLAAYLTQQGIGVSVINPLVIRRFCQSRAKTDKKDAKMIAEYGQMEKPALWQPPQKYVVALQQMQALLDNLHKEHTALSNQHEGFSSSGM-------------------------LGTKLEQIIEQELKHKQELIDKLTKQMEELARKHSMLADLETIPGLGRKTSILLIVLIGGFNRFSNYRKLGSYIELSPRIFESGTSVGKARITKMGMSRIRAMLYVCAWSAKRY---NKACRELYQRLLAKKAKKQALIAVVNKLLKQAFAIVTNQTVYDENY--CF
ISCaa7	LE	IS110	ISCaa7	MLNHILGIDISKKTIDVALSQNKNDSIVSHKFTNNLKGYQALIAWLKKHEQILVCLENTGIYHRSLVSFLQSHQAFIWVENATSIKWSNGQRGKSDQIDAQRICFYAFRNKARQFSTKDESLQQIDDLSALRERLIQARVALLAPIKE-LRETG----------------------LKKNATMLEESSKQTLASLEKEIRAIEDKIKQIIQQQNKYQIIRSVPGVGFVTAIHLMIYTHNFKRFDNAKQLACYAGVAPFEYSSGSSIGRTKVHPMANKTLKTSLHMCALSSIRN---NVEMKEYYEKKVKQKNKMSVINAIRNKILLKVFACVRDGKMHEYKQ--VA
ISCARN111	RE	IS1111	ISCARN111	MN-ITVGIDLAKNVFAVHGVDDNGKPVLKPKVT-----RADLLPLIANLPPCLIGMEACSGAHH-WARQFRQHGHTVKLMAPKFVAPYRMKKGKNDAADAAAICEAVTRPTMLFVPIKEEHQQIILCLHRTRQGFVEERTACYNRLRGLIAEFGIVLPQKVTCLRREIGAHLED--LPSYANLCVCDLLSHTADLDTKIAEYDRAIAQAAKEDARSKRLMSLPGIGPVTASAMLASIGNGHDFDNGRQVAAWIGLVPGQYSSGGKARLGRITKAGDSYLRSLLVMGARAVLNSIGKQDRFSRWARSLQERRGYWRAVIAIAAKNARLAWAVLKYGEDFKLE-PGTI
ISCARN18	RE	IS1111	ISCARN18	MNRQVVGLDIAKQVFQMHTVDIATGEIVNVQIK-----RGKVLEHFANRAPCVIGMEACGGAHH-WARELRGLGHEVRLLHAQAVRPFV-SGNKTDAADARAIWLAVQQPGTKFVGVKSLAQQATLTLHRQRELLMKMRTMQTHALRGLLYEFGAVFAKGTRVMLGEVEAALQSLKLPQMVAESLREQVQRIKALGEDIAAIEKRLALQLRQDEAMRRIAEIPGVGVLTATAAIATMGDAHAFGSAREFCAWLGLVPRQWGTGGKVRLQGISKRGDAYVRTLLIHGARSVLMHAK----PGPWLEQIRARRPANVVIVAQAAKMARTIWAVSRLGNSHTRRAKGSH
ISCARN20	LE	IS110	ISCARN20	MAMNAAGIDVGGSSHWVAVPRQA-----VREFGAMTDDLHAMADWLLACGVDTVALESTGVYWIPVFEVLEQRGLTVFLVDARQMKYV--PGRKSDVQDCQWLQKLMSLGFLRAAFRPTDEVCVVRAVARQRDVLLAEQASWVQRMQKALVQMNIQLTEG-KASETEIAKALTGN-WRDEHLFVLRQALAMYDDIARHLGECDAKLQGLLSQLPRAVDLTRINGLGLAAVMKILSEVGNLSRFANVKHFCSWLGLCPGTKISGGKVLSAKTR-RSANRVRQALKMAAMSLSHS---DSALGAFYRRLSGRMDKPRANTATAHKLARMVYFMLTRGEAFVDQGPVPA
ISCARN28	RE	IS1111	ISCARN28	MDEFFVGLDAHKDSIAVAVCEAGEPSRFVGTLGPDVQGVLKTLCKYGPARQVSVVYEAGP-TGYGLHRELTRRGYRCEIIAPSLIPRRAGERIKTDRRDCARLAELSRAGELKAIWVPDEAHEAMRNLWRAREDAVNLRLKVRQQLKAFLLRQDRRYA-G-KMHQRWIADQH---FAHPADQIALTEYQLAVQATEERVQRLTAALQQIVQGWPVVAALRALRGIDTVSAIGLVCEVGDISRFGTARQLMGYLGLVPSEHSSGNSVRRGSITKTGNAHARRLLTEAAWNYRFPARSKSGIRTRFAQLSSRVQANKVCVAVARELAGFVWAIAQQAAP-----PEAR
ISCARN32		IS1111	ISCARN32	MV-LTVGIDLAKNVFAVHGVNEAGKAELRPAVP-----RDKLHELIAALPPCVIGMEACSGAHH-WARLFQTSGHTVRLIAPKFVTPYRMKRGKNDAADAAAICEAVRRPHMRFVPIKTLEQQSRLMVHRARQGFVEQRTATLNRIRGCLSEFGIMLPLKAATVRRRACDCLED--LPGYANIVIGDLLSEVTRLDERITQYDQHIKAMAKEDARAKRLMQLSGVGETTATCMLAMIGNGNDFDCGRQFAAWLGLAPGQYSSGGKTRLGRITKAGDSDLRMLLILGARAMLVAAKKTDATSRWAVALEARRGYWKAVVAIAAKNARMAWAVLRKGEDFAL----PS
ISCARN36		IS1111	ISCARN36	MK-TTIGLDLAKSVLVVHGVDAQGKTVLKKQLR-----RDQVTAYFANLPACLVGMEACGSAHH-WARQLRALGHEVRLMAPQFVKPYV-KTNKNDAADAQAIGEAVARPSMRFVPVKTPEQQAILALHRARQGFVEERTAHANRIRGLLAEYGLVLPQGIAHIRQRVPLLVDEAKLPGMFIELIGRLLEHFKVVDAQVHDLEAQIERWAQEQDDCRRLQAIPGIGPITASALVASIGDARAFSSGRQLAAWLGLVPRQHSSGGKNVLLGMSKRGDSYLRTLLIHGARSVIFARQKA-PVGSWLQKLLARCHANVAAVALANKNARTIWALLAHKRSYQAGFPQQG
ISCARN5	RE	IS1111	ISCARN5	MKETTLGIDLAKNIFQLHGVDRHGKPVLRRTVT-----RGKLLETLANLPPCLVGLEACGGAHH-WARKISDLGHAVRLIAPQFVVPYR-KSGKNDANDAEAICEAVARPNMRFVAIKTPEQQAALTLHRVREAIKVDRTALINRIRGLLQEFGIVLPQGAAKFSRRLLEAITDADMPMEAIGLFAALRGDLIRLDERLSECDQKVIRLAQE-EAAQRLAAIPGVGPVTATAVVASVGDAKLFRNGRELAAWVGLVPRQSSSGGKSRLGRITKHGDSYLRTLFVQGAMAVIRHLGKQDPRSQWIRDLVDRRGVQKAAVAFAAKMVRTTWVLMARGDSYQ----MAA
ISCARN52	RE	IS110	ISCARN52	MNKVAIGIDLGDSSSNICVIDAAGEIESESRIRTTEAGVRAYFEHL---APARVAMETG-THSGWVSRLIAEYGHHVIVANARELRKIHQSNHKNDRADAEALARMLRADLLAPVTLRSAAMQNDMALLRARDVLVRTRARCTTAARGLVKASGKRLP-GTESFPRKVRAYI-----PAELQGALEPLLAVLEALDVQIRSCDEQIATMAQERPASAVLEQIAGIGTLTAVAFMLTLGDCDRFEHSRDVGPYLGLVPRQADSGACSPQLGITKAGNSSMRRLLVGSAQYILGRFGPDTDLRRFGLRIAARKNKKRAVIAVARKLAVLLHRLWVTAECYEPLRETAA
ISCARN67	LE	IS110	ISCARN57;ISCARN67	M---YIGIDIGKADFHCALLLEE-----TKSFPNNGKGFNQLAAWLRNREHGHACMEATGGWSEELATFLHDRGYVVSIVNPSAVKAFGRSRTKTDKADAALLSRFCAAHRPNPWIPPSPQERRLRQLVRRRSDLVASRTAESNRLEA------------------------------PGTDAVRSSIETSLAFLNEQITEIEEQIKHDIDDDNNRKLLESIPGIGTTSASSIIAEVQDMQQFQSARKIAAHAGLSPQVRQSGTSIHSSSLSPIGNRALRQIFYMPALSAMRR---NPTIIAFAERLRARKRPIQIVVAVMHKLLVIAYGVLKSQRPFDPK---MA
ISCARN80	RE	IS1111	ISCARN80	MK-TTVGIDLAKEVFQIHGVDEHGKVALCKQVK-----RKDMAKYFANLEPCLIGMEACGSAHH-WSRKLGGYGHTVRLMAPQFVKPYV-KTNKNDKADAEAICEAVSRPNMRFVPEKTVEQQAILSVHKARQGFVKARTAQGNQIRGLLSEFGIVIPKGIDVIAKRMPEILEDAGLPGTMRQLLDRLTANLKEMDRQVDELEVQIQRWHNENAASRKLAEIPGIGPITASAIVASVGDAREFKNGRQMAAWMGLVPRQHSSGGKQTLFGISKRGDVYLRTLLIHGARSVIRFAERA-KPESWLRQLMERRNKNVAAVALANKNARIVWALLAKDRMFRPDYVAGV
ISCARN91	RE	IS1111	ISCARN91	MK-TTIGIDLAKDVFQVHGVDSHGKAVLRKQIR-----RGEMTKFFVNLPPCLIGMEACGSAHH-WARKLSEYGHTTKLMAPQFVKPYV-KSNKNDMADAEAICEAVARPNMRFVPVKNIEQQAILSIHRGRQSFVKARTAQANQMRGLLGEYGIAIPKGIHSISERMPFILEDAGLPGMMRNLLARLNDHFKVLDQQVDELEAQIRHWHKESELSRKLEAIPGIGPITASAIVATVGKATEFKNGRQMAAWMGLVPKQHSSGGKQNLLGISKRGDVYLRTLLIHGARSVIRYAGKA-APDGWLRKLMARRNNNVAAVALANKNARVIWALLAKGAIFHPNHAATA
ISCARN97	LE	IS110	ISCARN97	MELRVIGLDIHQAQITACAIIQQGTMHIQRQFGAFKRDRRELAEWATSLKPEQVVMESTGIYWKSPYAALEAVGIYGMVVNARHVKNV--PGRKTDVGDAQWLATLARAGLLRNSFVPPAKLRELRLISRQRQKLVGQISAEKNRLHKLLTDCGIRLGVG-RASREELFDALQGE-LTDNHRFVLDEIMCHIEEIEARIARFDARLLEELKGENKLVLLQTMPGVDLIGAAMLLVEIGDMSAFGSADRLASWVGICPGNNESAGKRKSGRVR-KGNLYARRLLCEFAHAASRT---RSVFQSKFQSLLVRRGYKRSIVALAHKLLRTIYFMLSRGEHYRDSA-QSA
ISCc2	LE	IS110	ISCc2	MASIICGVDVSLKTLDGWISGSG-----ELSVSRSPEGIAKLARFCAEHDVELVVMEATGGYEKLPFGLLWAAGVPCAIANARSVRRFAEVLEKTDRIDARIIADYAATKGLTSQAPESQIQERLRALVARLRQLTQLKVAQSNQRRL-----------------------V-------DEPQVVASFDEMLALIARQSRALEIQIADLLGADALDAALREIKGVAGRTVARLMAEMPEIGTV-SNKAVAKLAGLAPIARDSGLRKGKRPIR-GGRANVRSILVVVASVVARH---DPDLAAFHQRLTQAKPKMAVRVAVARKLLVRLNAKARDARATLAA----A
ISCc4		IS1111	ISCc4	MM-TTIGLDLAKSVFQVHGVSSEGQVTVRRKLR-----RGELVSFFRDLPPCLIGMEACATAHY-WARELSALGHEVRLMPPSYVKAYL-RRQKNDAADAEAICEAVTRPTMRFVPVKSAERQAILTLHRTRELLVRQKTTLIRAIRGHCAEFGLVVPQGARRVFDLLNLMREASSLPETAMVTMEMLGAQMEALALQIRTLERRLLAWHRENQTSQRLATIPGVGIITSTALAASISDPRLFRSGREFAAFLGLVPRQNSSGGKDRLGRITKKGDGYLRKLLVVGATSVIRRARGVTPSAGWVQSLLERRPSRVVTVAMANKTARIAWAVMTRGESYRAMA--TV
ISCfr13	LE	IS110	ISCfr13	MTAAHVGLDWADKKHDVCVQFKNGDRI-FHVIEHTPEALDIWLNELHQRGRIAIAVELKK---GPVVYALQKYPFTVFPVHALSLARYRQSGAKDDPQDAELALDLMLRYKIKAIEADNPDIRLLQQLVEQRRLLVEDKRRFVNRLINTLKQYYPQP-ESVAYTEQRVASIASAITVIEANALMATALASQIKLTGDLIRTYDERIESLFDTLPDAELFKSLPGMGPCMGPRMLAALGNRDRFNSAEEIQNYAGIAPVTERSGQKSVHWRW--QCAKFVRQTFVEWTAKTVNS----SWARLYYQGQREKKSHQSAIRALAFKWIRIIYHCWKTRTRYDEAK--KP
ISChy1	LE	IS110	ISChy1	MARVFAGIDVSALKCDLVCLDEQGQQLAVKSFPNSLEGASAMVEVLDGLQQLHIGLEATSIYSVHLRQFLLDSSTKVYEINPVMVASFKKKRPKTDALDAYVIAERVRFGHLTPCSRETIVTEPLRQLTRLRLHLVEMVTAEQNRALNLLFLKFSNYHKGPENMAKALKQAARRAKMLAACEVALSLTLQNIDHLKRQLKQLDKVICRELEAI---QTLTSVKGLGPISAAGIIAEIGDIKRFKDQAALAQYAGLTWTRYQSGDFDEERRLTKSGNRYLRYYLVQAANSLRVH---NEEYKAYYQSKYHEHQHKRALVLTARKLVRLVFALLSKGQIYK---TVMK
ISChy2	RE	IS110	ISChy2	MNKIFVGIDVAKKNHYARIINHIGLEPVPFKFNNSKDGYFRIVSKILEAERVIIGLEPSGHYWKPLTWFLKQQGYRVVLVNPFHVKKRKESPTKNDRKDALIIAKLVKEGKFLNCLLPEGIYADLRNLSVARKQLISKLNSAKNKLVSIIDEYFPEFEEGGIKRAEKLIEAAQKSEGLKGAYIRLHSYLDEIEFLKGQLETIEKTMEELLKKIDIAEYLLSIPGIGVITVAGFLADVGDLANYTHFKQIQKLAGLNIAENQSGKHKGKAKISKRGRPELRNLLYKASLTLVAK---NKEFKAYFLKRPKNLKAKQALIAISVKLVRVMFALAKKRENYDPQKQLAA
ISCps1	RE	IS1111	ISCps1	MNKNTIGVDLAKNVIQVSVLSPLNKELTNKELP-----RTKFAEFLAKQPISLVAFEACSTAHH-WARLARSYGHRVKILPAKVVSSFR-QGHKTDKNDALAVAEAANRPNVKEAPLKELEQQGMQSIQRSRELLVQNKTCLSNHIRGLLMEFGVFIPKGFASLFKNIPDILEDGDIPDMFRATLNLMYQRLLDLRDDVGLLDEQVKQLVKNNEACSNLTKMEGVGPISAILLFSTLGTGDAFKNGREFSAYIGLTPKQHSSGGKASLMGISKVANKRLRSVLIQGARSYVHRMKVTTKKDEWLVKLIERAGYGKAAVALANKNVRTAWALLTQGTEYRKEL--IA
ISCps4	LE	IS110	ISCps4	MTKVYIGIDWANDKHDVCVQVANSSARKFEVIKHSPKSINEWITSLHKQGQIAVAIELSK---GPIVYALQKFDFTIHPVNTSMLAQYRKSGAKDDPTDAELALDLMLRYKIKALKMDSESVRKLTYLVEQRRKLVDDKRRFSNRLIITLKEYYPHL-DSAAYSVKRIQSISEAEAVIESHQLLAVALANQLLVAVKVIKVFDREISELFNALPDAELYKSLPGTGPCLAPRLLVAIGNRSRFNSASEIQMYAGIAPVTVRSGQKSIHWRY--QCSKFTRQSFIEWATKSIRQ----SWAEIYYQQQREKNTHQAAVRSLAFKWIRIIYRCWKTKEPYNEAKEKAC
ISCps5	LE	IS110	ISCps5	MAKVYVGIDWANDKHDLCIQQANSDRRKFKVIKHSANTINDWIISLHKQGQIAVAVELSK---GPIVYALQKYKFTIHPVNPSMLAQYRKSGAKDDPTDAELALDLMLNYKIKALKMESEPVRKLTYLVEQRRRLVEDRRRFSNRLINTLKQYYPHL-DSASCTEQRLVLINKAEAVIESHQLLAVALANQMLVVVEAIKIFDKEISVLFETLPDAELYKSLPGTGPCLAPRLLVAMGNRSRFTSASEIQMSAGIAPVTERSGQKCVHWRY--QCSKFVRQSFIEWAAKSVHQ----SWAGIYYQQQRSKNTHQSSVRSLAFKWIRILYRCWKTKEAYDESKEKAC
ISCps7	LE	IS110	ISCps7	MNTINVGVDTGKTQLDIYIRPLG-----YFTVTNDEDGIKTAMTEIKKHKVTRVVIEATGRLEQAFIMACAKAKIPFVIANPVNIKRFAGQKAKTDKLDAQLIAHYAEAIKPTLSQLKPEQIRLMSDLLSRRRQLMDMQTMEKNRLQI-------------------------------MPKEITSSIKPVLTVLKNQLEKIDNKIHKLIESCIKNDIIQSAPGVGKVVAFNLISEMPELGYI-NNKEAASLVGVAPFNRESGSYKGKRMIR-GGRSQIRTAMYMAMMSAIQC---NPTFKTLYQRLVAVKPKKVAIIACIRKLVITLNSMVRDGVYWDPKM---N
ISCps8	RE	IS1111	ISCps8	MIKLFIGLDTHKTFTEVAYIEGQAKSIHLGKILSNKAAFKKLARQLQSKATLHFVYEAGP-CGYWIYRLLTSLHHCCYVIAPSLIPKKTGERIKTDKRDALKLAKLLKSEDLTTIYVPEPEDEAVRDLSRSRETGMKDLKDAKYQLKALLLRNNINSK-V-LQHLRWLAELV---LPHPCQQIVLQEAVSTITERLKRLKRLDNELTHQVKSWPVVKAIQAMRGVRLLVATGVIAELGDLSRFDHPRKLMSYLGLVPSEHSSGGKRRLGAITKCGNSRARRLLVEGAHSYKHNANQESEIIDRYSRLMHKKHRNVVVTAIAREMIAYIWAISREIVLVDVKLRMPA
ISCro4	LE	IS110	ISCro4	MEQHFIGIDVSKAKLDVDVLRPDGRH--SKKFANTPKGHDELLRWLSGHAPAHICMEATSTYMEDVAAHLSDAGYTVSVINPALGKAFAQLRSKTDAVDARMLAEFCRQKRPPAWEAPHPVERALRALVLRHQSLTDMHTQELNRLET-------------------------------AREVQRPSIDAHLLWLHAELKRIEKQIKDLTDDDHRRKLLESIPGIGEKTSAVLLAYTGLKERFTHARQFAAFAGLTPRRYESGSSVRASRMSKAGHASLRRALYMPAMVAVSK---TEWGRAFRDRLAGNKKGKVIIGAMMRKLAQVAYGVLKSGVPFDASRPVAA
ISCro5	RE	IS1111	ISCro5	MN-KRIGLDLAKLVFQLHGVDHHERVVLRKTLR-----RSQMLVFFARLEPCLIGIEACGSSHY-WARELTRLGHSVRIIPPRFVKPYL-KGNKNDANDAEAICEAVSRPGMRYVAVKSEAQQSMQAEHRVRARLLRDRTALSNEIRGMLGEFGLVLPVGLAALRRALPEILSQQ-WDNRFIRLLCELAEELQILDDRLARYDRRLKQLAQDDDRIRRLQEISGIGPVTASALVAAVGNARQFKNGREMAAWLGLVPGQHSSGGKNRLGHISKRGDSYLRTLLIHGARAVLNACGKEDRRSQWLQSVAERRNRNVATVAMANKNARIAWAVLSREEEYR-----VM
ISCsa3			ISCla1;ISCsa3	MQDICCGLDVHKETVVACLLKGSDKPQKIRTFSTLLSGLEELKAWLESENCRYVAMESTGVYWQPVYNILESAGTVVIVANARHMKNV--PGKKTDMKDAKWIATLLRAGLLNGSFIPPQTARELRDLTRYRKSIIEELSSQKNRIEKYLQSCGFKLSNG-RNKLQEIKLSVNGR-MNRHQREFLRLLLKHLDETYEHLGEIEKNINSELEKFRQIEQLDSIPGIDKTAAAAIIAEIGDMSKFKTAEHICSWAGLSPGNNESAGKKKSTRVT-KGNTYIKRILCEVAWSLTRV--RDSYLATWYWKVKQRRGTKKAIVALARKLLVIIYNMLKNGTDYDEKVPQSV
ISCsa4	RE	IS110	ISCsa4	MKYLVVGVDIAKERHVGRAFDFRGVELGRIEFENRKEGMEKFLDWANKIDNMIVGIEPTGHYWLCFEQYLRENGIKVVLVNPFHVKRSKETQTKSDIKDPKTIAMLVKDGRYTEPNIPEGIYAEMRVAMNIYERLQKQLNVLKNQIINWLDMYFPEFLEGSRRRAMDLVEAAKRSEGRKLARQEIKYLLSQYELLKKQIEEIEAEMAELLREVPNGEELLKIKGVGVKTAVGFISEVGDIKRYEDARQIQKLAGLNIVENSSGKYKGQTCISKRGRGRLRSSLFKAMITIVAK---NEEFKQYYTTRENNLKKKQSLIALCCKLIRVFYAILKKGVKYDGNKARTA
ISCth14		IS110	ISCth14	M---------HKEKHCAVVID--MEKIGEVNFENKPSKFPAFVEEIRKIKDFVFGLEDTRGFGRNLASYLTGRKFEVKHVNPVYTSAIRLIIYKDDSYDAYCVARVLRDMTLQ---KHEDIYWAIRQLVKRREIIVKYNVMNKNQLHSQLSYGYPSYKKGKIERVHAIIDMIKKDGYQEERDTIVRNIVKDIKNNQELLKDIEKQLRKLLP--QTGYKLQTMPGIDLITEAKIVSEIGDINRFPNSDKLARFMGLAPVHFSSAGK-GKEERCRNGNRELNAIFHFLAIQMVAVSPRHPVFREYFEQKVKEKNKPQALICISRTLVRLIYGMMKTKTEYRPYE--NN
ISCth6		IS110	ISCth6	MVECFVGIDMHKDAHCAVVID--MNKLGEVNFENRPSRFPAFVEDVRKIKEIVFGLEDTRGFGRNLAAYLVGRKFEVKHVNPAYTSAVRLIIYKDDSYDAYCVARVLRDMTLQ---KHEDIFWTIRQMVKRRDLIVKSNVMNKNQLHSQLAYSYPSYRKSKIQRIHEIISMIERDDYQPERDFIVRNIVKDIRHNKELIAEIDDELRKLIP--LTGYKLHTMPGIDLVTEAQIISEIGDINRFPDSDKLARFMGLAPVQFSSAGK-GKDQRCRNGNRALNAIFHFLAIQMVAVSARHPVFREYFEQKVKEKNKPQALVCVARRLVRIIYGMMKTKTEYRPYE--KN
ISCth7	LE	IS110	ISCth7	M--FYGGIDVAKYRHEICIVDESGNVILQIFVDNTRNGLDKLIHNLKRLSNVEFCLEATGHYWLSLYYHLTELGYKIHVINPIQSDALRNRKTKTDRKDAHLLADIVRFGHISETKLASETVLKLQNLSRLRFEFVRQVGGLKNRVLGILDRIFPEYPQ-GVDRAKQIQALAKGTIALDAFTLELRLLVEQIEFIEEQISVIEEAIDQVMEEMDTAHVLETIPGIGPVLAASIIGEIGDINRFPNAKALVAYAGLDATVRSSGQFETRNRISKRGSPVLRHSIWLAAVSARRF---NPEMKEFFEKKRSEKHTLVATGAVARRMVHLIYSLWKDNRPFDPNYTNSR
ISCth8	LE	IS110	ISCth8	MNFPIAGIDVGKFFSEMAILSPSNEVIARMKIRHDSSDVERAVELLKKTRP-FVVMESTGHYHKILFHSLYKAGFEVSVINPIQTDSIKNRKVKNDKVDARKIALLYRFQELKTTNIPDEDIECLRSLCRQYYKLSDELTAYKNRLMGIVDQLMLNFKDSATAKYELLNSKAKEFISNSSNVAMLGVYISMIKTLEENLEKVLKAIRSLIIEDLTLELLQSIPGIGLISAVTILAEIGDFSAFSKPGKLVAYFGIDPSVMQSGEFTTQNKMSKRGSRLLRRVLFTIALANIRTKRCNPVLMEYYKNKCQSKPKKVALGAVMRKLVNYIFAVLRDRKPYELRSHTAA
ISDha10	LE	IS110	ISDha10	MSQFVVGIDVSSEFSVVAMLAPSGELIRPFRIDHNPAGFHKLLDILKKEKP-IYFVESTGIFHLPLFFFLRSNNLKGFVLNPLSVHSTKNRKVKNDSKDAEAIARLAKYQDVKVSLVPEPQILALRMMTREYYALSDTLTEMKNRLSTDLYLLFPGFLDGATKKVNQLKDCAQLAHEFSWLDAKIKVHIDGIESMQASLDGVVTQIQAMIDSERHIELLDGIPGIGFLTAATLIAEIGDFRLFNSAKALTAFFGLDPSVNQSGKFQDRNKISKRGTRIGRRILFTIAMASIRTTRINPVLREFYAAKCVNKKKKVALVAVMHKLLHYIFAVLRDQKPFEIRQAPAA
ISDha12	LE	IS110	ISDha12	M--LFVGIDVSSSDFKVRILDERGNEPVRLRALNDQPGCEQVARYLFDADRLVIGLEATSVYSWPLQMFLAEDQPQIYSFNPKVVANFKKDLPKNDWIDAWVIAERLRFGRLPEGSQVDFRYLPLQRLTRFRCHLIEMISREKNYFLTNLFLKFSTLAAGPETKARELKEAARKASLLQPINLILATSIETIHTLEKQVKKIDKAIEAEIRHF---NTLITIPGIGPVLSAGIIAEIGDIRRFPNEGALAKFIGLTWRTHQSGDFTDDTPLTRTGNTYLRSYIIQAANLVRQK---EPEYKVFYQRKFSEHHHRRALVLTARKLVRMVDALLRSNQIYRPHGANQA
ISEc11	RE	IS1111	ISEc11;ISEc66;ISSso1	MK-TPVGVDIAKHVIQIHFINEHTGEVVDKQLR-----RQDFLTFFGNREPCLIGMEACGGSQH-WARELTKLGHKVRLLQARFVKAFV-MGNKNDVMDARAIWMAVQQPG-KEIAVKTEEQQSVLVLHRTRMQLVKFRTAQINALHGTLLEFGETIHKGRAAMEREFPEALERMRLPPYLIMVLENQYNRLNELDSLIEDIEKQLTSVARQNETCKRLLDIPGVGPLIATAAVATMGEASAFKSGREFAAYVGLVPKQTGSGGKVRLLGISKRGDTYLRTLFIHGARAVALVAK----PGPWITELKKRRPASVAIVAMANKLARTVWAITAHDRKYDRNHIRPY
ISEc21	LE	IS110	ISEc21	M--VVGGVDTHKDLHVAAVVDQNNKVLGTQFFSTTRQGYRQMLAWMTSFALKRIGVECTGTYGSGLLRYLQNAGLDVLEVTAPDRMERR-KRGKSDTIDAECAAHAAFSGIRTTPKTRNGMIESLRVLKTCRKTAISARRVALQIIHSNIISAPDELERTRMQLIRTLGSWRPDANVTNVYRISLKSLARRYLELHDEIADLDVMIAAIVD--ELAPELIKRNAIGYESASQLLITAGNPQRLRSESGFAALCGVSPVPVSSGKTN-RYRLNRGGDRAANSALHIIAIGRLRT---DDKTKEYVARRVAEHTKMEAIRCLKRYISREVYTLLRNQNRIN---PITA
ISEc32	LE	IS110	ISEc32	MSQQCMGIDVAKLSLDIATTDTI-----PFTVGNDEDGFAVITDKLKHTKINLILMEATGGLEAAIACKLQSEGYDVVVINPRQARDFARYLAKTDKLDAAMLAQLALVIDRHIRHLPDEARAVLAAMVVRRRQLNHMLVAERNRLYP-------------------------------SHPQSRKSIDNIIDALQNELDRINEQMKQHMTAFEQARLIGSVKGVGDITVASLIAELPEQGKL-NRREISALTGVAPLNRDSGKMRGKRTTF-GGRAGVRATLNMAALVATQF---NPAIKLFYQRLLAAKPKKLALVACMRKLITILNTMLRKGEEWNASFQVIS
ISEc45	RE	IS1111	ISEc45	MHSAYVGLDVHKETLAVAIAAPEGEVRYYGTINNEAQAVRRLFQKLQGLGNILSCYEAGP-CGFGLYHQLTAMNIKCQVIAPSRIPKSPTDRIKNDHRDAISLARLLRAGELTPVWIPDLTHEAMRDLIRARAAAKRDSRVARQRILSMLLRTDKHY--A-GKHRTWLANQS---FSQPSQQIAFQHYCQSLEQIEDRILQLDQEISRLLPEWNLVCQLQALKGVGQLIAITLVAELGDFSRFSNPKQLMAFLGLVPGEYSSGNSIRPRGITKVGNSELRRLLYEAAWSYRTPAKPDTYSKDRYRSLTAKKKSQVAITAVARELTGFMWDIALAAQSFSQQK--QN
ISEc81	RE	IS1111	ISEc81	MK-STLGIDLAKNVFQLHGVDHEGHTILRKKLT-----RAKFVQFVIQLEPCLIGMEACSSSHY-FARLFTRYGHEVKLIPPQYVKPYV-KTNKTDATDAEAICEAVTRPNMRFVQIKTEEQQAVLALHTERGILIRERIACANSLRATLAEFGITIAAGQNHLTRELPAILEDGGLSPFVRTSIYRQSKHIRELEEQVKQVEEALASWYRTQEACQRMAKIPGVGMLTATYVVAAVGNARQFSTAKQFASWLGLTPKEHSSGGKQQLGGISKRGDGYFRYLLVHGARALTARVNNGAEKNSWLQGLLERKHYNVAVVAMAAKTARIMWSMLSHNTEYQPRQ--LA
ISEch3	RE	IS1111	ISEch3	MQ-STLGIDLAKNVFQLHGVDNSGKTVLRKRLT-----RNAFLPFLAQLPPCLIGMEACASAHH-FARRLMQYGHQVRLMPPSYVKPYV-KRDKTDARDAEAICEAVARPNMRFVAVKSETQQAILALHTERDLLIRERVASTNSLRAMLAEFGVVMETGLSALYKTLPVILEDGALTALTRRSAARQLTHLRELEHQIAEVERELSAWFHSQEACRRLEKVPGVGMLTATYMVAAVGDGSQFTSSKQFAAWVGLTPKEHSSGGKQWLGPISKRGDRYFRYLLIHGARALAAVIEHRD-KQTWFYSLLKRKPFNVAVVAQAGRTARILWSMLRGGSEYREIA--PV
ISEch4	RE	IS1111	ISEch4	MQNTLIGIDLGKHSFHVHAQDKNGNALLRKKFS-----RNQLTAFLSTCTASTVVMESCAGAHF-MARHISQFGHQVKLISPQFVRPFV-KSNKNDFIDAEAICEAASRPSMRFVTPRTEDQQAMSAFHRVRDTLVRERVKTTNQMHAFLLEFGISMPRGIAIIRR-LAVVL--EELPPYLARLLMRLHQHYACLTEQIKELEQELKIHIAGDDTAQRLLTIPGVGLITASLLATKLGDGKSYASSRDFAASTGLVPRQYSTGGKSTLMGISKRGDKNLRRLLVQCARAFMQRLENQGRLADWVKTQLSRHHSNVVACGLANKLARIAWSVTTHRTAF------IQ
ISEnfa110	LE	IS110	ISEnfa110	M--NCVGIDVSKGKSMIAVMRPFGEVVVPFEVRHTANELSELAGLLKSLGETRVVMESTGNYHAPVAWLLHDAGLYVSVVNAMLVHDYGNRRAKTDKKDAVKLANYGLDHWLTPRYPEEDTRLMLKICYRQYQQYSKVQTMLKNNLISLLDTTFPDANRGSEDKALDIYASACRHPKTDTAKLLVEQAISQLQTTSSALAALKQEMQSLAASLPEYPVVMGMFGVGPTLGPQLLAEIGDVRRFHSKKALVAFAGIDAPPYQSGQIDRSRSISKRGSASLRRTLFLVMSVILQCAP-DEPVYQFMDKKRSEKPYRVYMMASANKFLRIYYASVKAYLELE-----HD
ISEsa2	LE	IS110	ISEsa2	MTVAHVGLDWADKKHDVCVQFKNGERV-FDVIEHTAEALDAWLTELHQKGRIAIALELKK---GPVVYALQKYPFTVFPVHALSLARYRQSGAKDDPQDAELALELMLRYKIKAIEPDNADIRLLQQLVEQRRQLVEDKRRFVNRIINTLKQYYPQP-ESMALTEQRVASIDNAISVIEANALMAAALATQIKVVSEIIKTYDERIETLFDTLPDAGLFKSLPGMGPCMGPRMLAALGNRDRFNSAEEIQNYAGIAPVTERSGQKSVHWRW--QCAKFVRQTFVEWAAKTVNS----SWAKLYYQGLREKKSHQSAIRALAFKWIRIIYRCWKARTCYDEAK--KP
ISFac9	LE	IS110	ISFac9	M--LSVGIDTHERMHYAEIQDEKENKLWHGKIRNIKEDFEFLIDKISKIDKVFIFMNPTGNYHVPLKYFLENNNFTVYMVDARKTLNLRKNTIKSDSEDAHILAATPW--DPKYREYTGHNRSSLSSISRERSIVVKSITAIKNYIHSDLAAVFPEFTDSRIEDINRLMETAENSDKDDAYKFKIRMNISRLRDEMNNLKNIEKEIISRSSNNGDVNNLTNLRGLGIINSAIIVSEVGNIEQFESALKLESYAGKCPDIGGSGGKTHSKGITHVRNKFLSNAVYESAISLVMN--KNKEFYDIFNREIGKKSNVQAYIAVAKRLLFHIYSIMKNHKPYKEKM--YA
ISFnu4	LE	IS110	ISFnu3;ISFnu4	M--FLLGIDIAKLNHVASCIDSSTNEIVNFKFKNDFKGFSTLLDKIKTFKNLIIGLESTSHYGENLINFLFKQHFKVALINPLQTSHLRKRDAKNDNLDSLNIAKSLIFAKLNFISEKNINCFSLKKLTRFRSSLIKQRSKAKIQLTSLLDLLFPELQYSKKEKSIELKSLAKTT--DTSISLHVIQLIELIELYDKQIKDIVTKIADTVDKL---TKLLSVPGISIIACAIILGETNNFNNFSDSTKLLAFAGLDPKIRQSGNFNSSCRMSKKGSPYLRYALIFTAWNIVRH---SEKFNKYYCLKRSQKSHYNSLGHVAHKLVRVIFTLIKKNIVYQEEN--LE
ISGdi15	RE	IS1111	ISGdi15	M--FFCGLDVSIDETAVCVVDEQGTVHLETTVATDPAALRDAVKPFLP-RLRRMGHEAGS-LSPWLHPEMLALGLPAVCLETKHVRAAMSQRNKTDKADALGIAHIVRTGWFRTAHIKSEASYRLRLILTQRSTLKRKFMDLENTIRHSLKAFGIRLGT-RARFDTAVREAV---AQDALTRDLMEAMLRAKAVLWEEYTRLHKLVVRIVAGDEVCRRFMAIPGVGPVTALGVMTAIDDPSRFRRSRDVAAYFGLTSRRWQSGTSIVQGRISKAGDPEVRRSLYEAASVLLTRFKGRDKLRTWGLELAKRSCHRKAAVAVARKMAVIMHAMWLDGTVYDGGPRALA
ISGdi7	RE	IS1111	ISGdi7	MSSIHIAIELSVSSWLVAVKTISGATKSLHRLEGGDAGLLKLIAELQTRAE-VSCCFEAGRDGFWLYRLLTAHGIAAYVLEPTSILVNRRRRAKTDRLDAEGMLRVLANGDRQMVRVPTPDEEDAKRTHREREHLVQERLRIENRIEALLFTQGIRG-R-LRSWERDVAALRTGDELPPFLRAELDRLRRRLLLALELIRELETERAKTLDAAQKIVSLKQIRGIGENFAAVLVREV-FYRRFDNRRQLASYVGITPMPYQSGSMDRDRSISRAGNPRARTAMIQLAWLWLRYQ-PASGLASWFRERVGTRTRRIAIVAMARKLLIALWRYVETGSIPDGLA--AE
ISGka2	Unknown	IS110	ISGka2	MDVRCAGLDVHAETIVACALWEEGHIQKIQTFSTFSKGLGDLLEWLEEHGVTHVAMESTGVYWKPVFAFLEGY--DLTLANPQRIKNV--PGRKTDVSDAEWIAKLLRHGLVEKSFVPPADIRELRDFTRLRKKWVGQLTSEKNRIQKVLESSNVKLGSG-KKKKQAVYDSLLGT-LTEHELRLLRLLWKHVEELERLIEEVDQHIDRLLEPYEEVNLLMTMPGVKKQTAAVIIAEMGDMSVFETPERAASWTGLSPGNHESAGKRKSTRTT-KGNPHLRSALCEAAWSAARS--KTHPLSRKFWSLAARCGKKKALIAIARRMLVIIFCMISRKEPFR---PQLI
ISGme8	LE	IS110	ISGme8	MEPAVVGVDVSKEHLDVYLMPTG-----QKRVTNDDAGCAELTTWLITNAPCRIVLEATGGLEMLAVSTLSAAGLPVVVVNPRQVRNFAKLLAKTDILDAKIIARFAQAIKPEIRPLKDETSQNLAALLARRRQLVEMLVAEKNRVIS-------------------------------AAPTVRKGIMTHIAWLTQQIDDVDKDISTLIQSSAKEEILTSVKGIGPVTAATILAALPELGTI-SRQQLGALVGVCPYNRDSGKFRGKRAIS-GGRATVRSVLYMATLCAARF---NPVIKAFYQRLTSAKLHKVAITACMRKLLTILNAMVKNNQKWDHSKPLLH
ISGsu4	RE	IS110	ISGsu4	M--YYCGIDLHARKKYVCILDSEGTVLVHREINCNPESFLRLVAPYRED--LVVGVECMFAWYW-LADLCRNEKIEFVLGHALYMKAVHGGKAKSDKIDAHKIAVLLRGGMFPLAYVYPPEMRATRDLLRRRNFFVRKRAELMAHIQNTVTQYNIDL--GVEENRHEVAQLF----HDPEVRKIIEIDVAMIDAFDDVINVLEPDIEKTARQHHALKLLRSINGVGKVLGLVMLYEIHDINRFPTVQDFSSYCRLVKCAHESAGKKKGVGGSKIGNVHLKWAFSEAAVFFVRH---NPQAKILMEKLVKIHGKGKAISILAHKLARAIFYMLKNNVPFDREK--TA
ISGsu5	RE	IS110	ISGsu5	M--HYCGIDLHAKKMFLCILDAQGEVLLHRNISSSPEAFLKAVAPFRDG--LVVGVECMFAWYW-LADLCRKEGIEFVLGHALYMKAVHGGKAKNDKIDSHKIAVLLRGGSFPVAYVYPPEMRATRDLLRRRT---------------------------------------------------------------------------------------HIHGVGQILALVMLYEIHDINRFESVQDFASYCRLVKCSHESAGKKKGSGGAKIGNAHLKWAFSEAAMLFIRY---NPPAKKLVENLAKVHGKGKAIGIIAHKLARAIYYMLKNNVPFNLEK--TA
ISHaha5	LE	IS110	ISHaha5	M--PVVGLDVSKGESEVQAFLDKGKPYGSFSIKHDLDGLGSLLEFMEGVQP-SVVLEATGHYHAPVVQFLEQHNYLLIIVNPLISHRAKSRKVKTDAIDAYRLCELYYKEDLEPYKRRGTQLLNLRNLTRQHENITGIYVQTKLQFQAVLDQIFPEYKGSAAEKAQELKKAAARNTLYQSHLLSLGMYINMLLQYKEHLSRLDSEIDALAKEVEEYKIIQSIPGIGEKIAATIISEIGEIDRFNHPKKLVAFAGVDPEVHESGKFKTLVRITKRGSSRLRHALYMAVRSGIRDCRRNRKLRAFYDKKRKEKLYKVAVIACVNKLLHWIYALLKNKTTFQ-----IA
ISHar3	RE	IS1111	ISHar3	MD-DILGIDLAKRVFQLHGADRSGCAKYGAKVM-----RAELLTTVRKLSPRIVAMEACSSAHY-WGRRFKEIGIEVRLISPQYVSPFV-KTNKNDANDAAAIVEAASRPTMRFVPVKSIEQQDMKAVHRVRELLVHQRTALINQVRGLLGERGVIIAQTPAAFKRAIPTVLAQCDMTPTFQAILIELLEQMRILEERIARTNQWIAAFMKNSVLCQKIQAIDGVGPITATAMVAAVGDAKEFKNGRHLSAWLGLVPRQYSSGGKSRLQGISKRGDTYLRTLLIHGARVVLRYAIKTDARSRWLQDLIARRGYNRAAVALANKNARVIQVLLSHPDGYHLSE-GAV
ISHar6	RE	IS1111	ISHar6	MEDTLIGIDLGKYNFHLHGQDRHGKALLRKKFS-----RRQLIDFLANFPACTIVMEACAGAHW-MARELAGFGHEAKLISPQFVRPFV-KSNKNDFIDAEAICEAACRPAMRFVTPKTEAQQCLSALHRIRESLVHDRVKARNQIHAFLLEFGISLPTGHPSIRR-LPALL--AALPPRLVSVLKKLHLHFKYLEEQIADIEKELGRQLQEDDLGQRLMTIPGIGPITASVLSAEMGDGKQYGCGRDFAASIGLVPRQYSTGGKVKLLGISKRGDKTLRRLLVQGARSYMQRLDHTDRLAQWVRAMLMRRHANVVACALANKLARTAWAIAAKHTEFEKQEVTHL
ISHne3	LE	IS110	ISHne3	MSERFVGIDVSKETLDVHVLPEG-----AFAVARTDS----LLAALSELGADLVVLEATGGLERVVTAALAGAQIPVVAVNPRQIRDFARQLAKTDAIDAAVIARFGQAIRPAPRALPDAAAQQLAELVTRRRQVIDMAVAERNRRRL-----------------------V-------TARPALRSIDRVLKVLEAQLADIDREIGDRIHASEAEDLLKSVPGVGDQTARTLIAALPELGTL-SRRQIAALAGLAPFNRDSGQWRGRRSIT-GGRADVRSVLYMAALAGIRF---NPALKACYQRLRTAKPAKVALVAVMRKLLTILNAILRDKSPWQTQ---NA
ISHne4	LE	IS110	ISHne4	MPQNVIGVDIAKDWIDTHCLDSG-----SGRLEMTPR---ALKAFARRCGGALVVFEASGGYERPLAEALGAAGVAHARINPRQAREFARRLAKTDRVDAQVLARMGRALELSPTPPPDPARTRLAALMARRDDLTGEAAREACRLRQ-----------------------A-------RDAFVRADITSLIGILKRRIARLEAEITALIKAHEAEARLRSAPGIGPITAASLIARLPELGHV-SRGAIANLAGLAPHACNSGQMRGQRRIW-GGRKDVRTSLYQAAFIASRY---DPALKALRQRLQDAKPFKVAIIAVARVLLTQLNAILREQRNYRP----GI
ISHne5	LE	IS110	ISHne5	MTLITIGVDVSKDTLDVHLHPDG-----HRQFTNDAAGYRTVLGWVAGRPVARLVFEASGAYHRAFERAMGEAGLALCKVNPARARRFAEQSAKTDRIDAAMLARMGAVLEPAARAAPSKTASDLKELHMMRAALVKDRTAAKNRAGT-----------------------L-------TLPLLKRQLRQRLAAIDRQITQIEQAMQALIEADRKRDILISIPGIAERSAFALLTGMPELGDL-GNPAASALSGTAPRTRQSGKWTGKAFVQ-GGRAHVRRSLYMPALAAARF---NPDLNHTYRHLTGRKPPKLALTAIMRKLIILANTLIRENRKWTPK---PN
ISHvo9	LE	IS1111	ISHvo10;ISHvo9	M---YLGIDLHKRYAQVAVMDLEGEIVEEVRVKNA--NLDDLAQRYAGS---RAVIEATSNYYH-VYDTLAEY--DVTVAHPGKLTLIARSDKKTDRVDAKELARLLRLNSVPQSYVPTDEIREARALVRGRQTLVEDRTKFANKIHGLLADNGITQTKS---------------SLPSPWDSLLDSYLDVVETLTEQMTQLEAAIEERAGSLKETQLLMTIPGVSYYSALLVYAELGEIDRFDGHKEVVSYMGLNPTIRESGDSRIEGGISKRGSGRVRWILVQSAYSAVYTC-KDAYLSTFFHRLNRRMNSKKAIVATARKLLVSMYYMLVREEVYDPPG--SA
ISIMl1			ISIMb1;ISIMl1	MSKTYIGIDIAKNTFDACFITHN-----NCTFTNNQQGFIELTLWIQAHSTLHLIIEATGAYWEKLAHWAISHHHKVSIVNPLYIHAYAKIRTKTDKQDAILLARYGAKENPPLWQPKSDNEIKLTALLKQREHHKRQLIKERTRQEA-------------------------------LSIYVKSYTDDNIRHWSDSITQLDHQIWQLINCTYRASLLATIPGIGKKTLPHLLVVIGDGSSFQSAKHLASYAGLAPRHHQSGISIKQSSIGFSGQKELRSALFMPAVIVSFG--RYPAFQKFVKRMEQKKTKKQIIIAIMRKLLTISYAVIRQNRPFDKRI--HE
ISKol6	LE	IS110	ISKol6	M--DIVGIDWSWNFHTCYSIEQD-----VFKIKDGIAGYEKLLKTVSKD---VFVIEESF---NRLGDFLLSRGKEVYLLPPKRSKEARGNGVKTDSTDARCIALTYKEHEYCIKATHDELGMLFRELLRHYRYYTDMSSRLKNKLQNELHNYFPEYARDTSSLKRKVKELREKAGMSKYTRDMIANVATQLLEAKREKKKITKEMEKELRK-SKYNIILTLPGVGVATGMALVTAF-LTHEFKNYRDFQKYCGTMPIVSQSGNFR-MCRMRKNCDKKLRGILHMMAINAKKC---GAWMKGYYDKKTNKKKPSLALRALANILVKIAFAMLRNLKAYDEELSLSP
ISKpn2	RE	IS1111	ISKpn2;ISSaen1	MN-VFLGIDLAKNVFQLCGLNQAGKPVYTKRTG-----RKELLQTLANIPACLIGIEASTGAFY-WQREFEKLRHKVKVISPQYVKPFV-RGQKNDGNDAQAIAVALMQPTMQFVPPKSPEQQDIQALHRARQRIVNRRTATVCQIRGLLLDRGSPIGSAVSRARRAIPLILEDAGLSSRMRRTIAELYELFNDLGRRIHFFDKEIETVFRQSEACQRIARVKGIGPKTATAIVAAIGKGTEFKNGRHFAAWLGLVPRQHSSGDRQALMNMMKKGDKHLRTLFIHGARAVVRVATNNDHMNQWVNQLKERRGFNKTTVAVANKNARIIWSMLRNETEYQ-----VV
ISKpn42	LE	IS110	ISKpn42	MSQLCVGIDVSKATLDIAASSDV-----QFTVSNDSDGFNAIITGLRRHSVALVLMEATGGLEVAVACSLQAEGFEVAVVNPRQARDFARYLAKTDRIDARVLTQMAEVINRHIRALPDAERQALAAMVVRRRQLIAMLVAERNRLHP-------------------------------FHPQNKKSINTIIKALEDELVRLEKEMDSHIRNHEIAERLSSIKGVGTMTVSAMLAEIPELGTL-SRREISALIGVAPVNRDSGTMRGRRTIF-GGRAGVRSALYMAALVATRF---NPVIKTFYVRLLAAKAKKVALVACMRKLLTILNAMLRKNEEWDESYHVAP
ISKpn43	RE	IS1111	ISKpn43	MN-KTIGIDLAKNVFQIHGVDEHGKRLFNKQLR-----RAQMASFFANIPPCLIGMEACASAHF-WANKLISMGHNVKLMAPQFVKPYV-KTNKHDAADAEAICEAVTRPNMRFVPVKTAEQQAVLALHRSRQSFIKQRTAQANQIRGLLAEFGIVVPRGIQQLQRRLPELVEDAPLPVLFRTQLSLLQHHMAYLFDVIATLDKQIEQCYRQNALCQRIGKIPGIGPVTSSALIATIGKANNFENGRQLAAWLGLVPRQHSSGGKQVLLGISKRGDTYLRTLLIHGARAVLQSAKKQDAVSSWANQLMARRNNNIASVALANKNARTVWALLAKEREYCAPI-ISA
ISL4	LE	IS110	ISL4	M------------------VN--GKKVNDYAISNDMVGFNRLIGDLKQVKP-QIIFEATGVYSRRLQAFLDMHELRYVMTNPLEAKRKTKHQNKTDKLDALHLAKLQSEHPQRLAYVQNKEYQELMANNRIYEQASHDLITNKNRLHKAVQLTFPEIEHGANDITQNLIRLAKVAKKNSAHIRGLKMAINNILSAEEECQTALQEMAKLAPK-RDLEILTSIPGIGENTALRIISELGDIRRFNNPSQLNAFVGVDPQVYESGNLTAHLSISKRGTAIGRKVLYLAINQIQSAKKGNPHIADYYEKRKRPASHKKAAIASIHKLLRTIFALIKNDQLYSYDVRLLS
ISLhe4	LE	IS110	ISLhe4	MMKIIFGIDVSSKSSTVCVVIDRIKQGETFKITNDSFGYQDLLDRLNQYITPLVVFEATGVYSLSLQAFLEDYHIKYLKLNPLKAKKLMDRHNKTDKVDAYRLALIQFNAPQKLRAPQPKEYHELQNASRYYEELAQALIINKNQLHRNLQSAFPQIESGAHYLTTRLYALARQANESSITIRAIQRNIANLLSLSAERDNVINYMEKLAMQARSLNIYESIPGIAKTTAVRLVAELGDLRRFDTSAQIDAFVGIDPGRYQSGEKDSHLGITKHGNHLARKILYRTITQMETVKA-QPHITDYYDKKKRSRGYKKIAIASVHKLIRTMFALIKHDQLYDYNVNQRL
ISLin1	LE	IS110	ISLin1	MESKYVGVDCGKKSIEVVRINSENSL--RRQFSTTESGINNLLQWLTL-ND-IVGLEAGSQSFR-IAKSILNKGVQVIVLNPGNLATIYQSLKKTDKEDSLKIARLIQIEELPTVPIPNDEEEDNRRLCTEQENWTKQLTQGKNRLHSLFTQAGLTQ-----ITKKHLRTKANRELLPSRYQKEAERILKVLDLVEQNLKLIEKEIQEALKKNAYVQTIMSMPGIGMITSLAIMSYMGDCKRFSSAKQAAYYAGLVPRVDISGDTVRYGRIINRGCHSIRRVIVQAAWSLVRCQ-HGGKVKEFYQRLYLKKGAKKSIIATSRKMIEVLYVMIRTGKLFDSMP--LM
ISLxx2	LE	IS110	ISLxx2	MTIVFAGVDTHKEIHVAAVVDETGTILGTHSFSTTRAGYRALLAWVRSQALVRIGIEGTGSYGAGLARHLAKNEVTILEVDRPDRSDRR-RKGKDDDLDAINAARAALHERRTIPKSKDGAVEALRILRVARAQAVRERRNTLQLLRMSIVAAPDEVDRTRMQLIRHLAAWRPDTDPVVAYRVALKSFGRRYIELTDEIVDLDDLINPIVE--SLAPQLLERVGIGIEVAGQMLVTAGNPESMKSEAAFAMLCGVSPLPASSGMTQ-RHRLNRGGDRQANRALHLAVISRLRI---DPRTKAYAAKKTAEHSKMEIIRCLKRYLAREVYFLLNPGIKIAPNTKIAA
ISMac14	LE	IS1111	ISMac14	MVEKACGLDIHKLFFIATILSRSGEK--QQHFYRTPDEILAFKNWVISENCDVVACESTSDFWVPIYDALIKH--PVIVGNARDMKAF--THKKTDKIDSEFIAQLALNNMVQPSRVFPKNHRTFRSCIRLRHNLVQKRTDIKNEAHAILAPEMFSLKNG-RKKSKQIREILDRE-ISQDTAFRLQICLDIIKHLDNEIKILEKEIFNYAYKNQEMEILMSVPGIGELGAATLTAEIGDFKDFSSGDKLASWLGLVPKVYQSADKYHNGRITKRGSKEARWILTQIAQAAART--KNSRLKEFFNRKKKSIGHSKAIIALARKIATIIWHLITKEEMYEDETKEST
ISMae40	LE	IS110	ISMae40	MTETWVGIDVSKEVLDIYVLPQG-----TLQQPNSEVGVQSLIEQLHPLSPSLVVVESTGGLERALVSGLQAATIPVAIANPRKVKGFAT-KAKTDKLDAQVIAQFARAVQPQPQPVVAPQAQQLSDLVRRRQQLVEMQVAEKNRLSR-------------------------------ASETVQLDIKAHIEEIQQRIESLNEQIQSLAQQQRKNEILQSVKGIGKVSSALCLAELPEMGTL-SEKQIARLVGVAPINHDSGQHKGKRMIS-GGRTSVRCGLYMATLVAIRH---NPVIRKFYERLLTNKLKKVALVACMRKLLVILNAMIRDNKCWQ-----PA
ISMass1	RE	IS1111	ISMass1	MQDALIGIDLGKHGFHVHGQDRHGKAVLRRKFD-----RKHLITFLANFQPCTIVMEACAGAHW-MARQLSALGHEAKLISPQFVRPFV-KGNKNDFIDAEAICEAASRPSMRFVTPKTEAQQCLSALHRTRESLMRDRVKAINQIHAFLLEFGIGLPKGPAIIRR-LPSVL--AALPVRLVSLIERLRAHIKYLDEQLDELEKELGRQLQEDDLGQRLMAIPGVGPITASALSAEMGDGKQYGCGRDFAASLGLVPQQHSTGGRANLLGISKRGDKNIRRLLVQCARSYMRGLDHTDRLAQWARSMLERRHSNVVACALAYKLARTAWAMAAHHTEYKMQEVTSL
ISMba20	LE	IS110	ISMba20	MIEKACGLDIHKLFFIATILSLSGEK--QQRFNRDDEGILALKKWVISEKCNVVACESTSDFWVPIHDSLINY--PVIVGNARDMKVF--THKKTDKIDSEVIAQLALNNMIQPSRVFPKDQRDFRSYVRLRLTLVQKRTDIKNKAHSILASEMLNLKNG-RKKAAQIREILDRE-ISQSAAFRLQICLKLIKSLDDEIEALEKEIFNYAYQKREMEILMSVPGIGELGAATLLAEIGNFKDFSSGNKLASWLGLVPNVYQSADKYHNGRITKRGSKTARWILTQISQAAART--KNSKLKEFFNRKKKSIGHSKAIIALARKIATIIWHLIVNDEMYEDETEEST
ISMba7	LE	IS110	ISMba7	MEGKACGIDIHKIFVIATILSRSGEK--LQRFERDDEGILSLKNWVTSEKCDVVACESTSDFWVPIYESLIDH--PVIVGNARDMKAF--THKKTDKIDSEFIAQLALNNMIQPSRVFPKRHREFRSYVRLRLTLVRKRTDIKNEAHAILSSEMLRLGDG-RKKTAQIREILDRE-ISQSAAIRLQICLNLIKHLDDEIETLEREIFNYAYQKREMEILMSVPGIGELGAATLIAEIGNFSDFPSGDKLASWLGIVPNVYQSADKYHNGRITKRGSKVVRWILTQIAQAAARK--KNSRLKEFFNRKKKSIGYAKAIIALAKKIATIIWHLIINDEMYEDETEEST
ISMch4		IS1111	ISMch4	---------------------------------MTRDHLTAFAKTLTH-DD-HVVVEATGNASA-VAEVIRPHVGRVVIANPRQVRLIAEARIKTDVIDATVLARLYASGFLPEVWIPDEATLALRRQVTRRTQIVRQRTRLKTMVQSILHAHLPPCP-G----------------LPGDESDAVARHLREYDRLSEDLKVVERELAREARADANVTRLMTIPGIDLVVAVGLIAAIGPVARFAGPDRLVAYLGLNPSVHQSGSGKRHGRITKQGRSHAPTMLVEAAWQAARGP---GPLRAFFQRVSARRGPHVAAVAVARKLAVIIWHLLTRGEDYAPALEERL
ISMch6	LE	IS110	ISMch6	M--VVGGVDTHKDLHVAAVVDDRDRVLASASFDATRQGYRQMLAWMRSFSLQRVGVESTGSYGAGLLRFLQQAGIEVLEVTAPDAQDRR-RRGKNDDFDAQSAAHAAFAGTRTTPRTRDGMVESLRILSACRKTAVAARRIALQMIHNTIVCAPDALERTRMQLVRTLAAWRPDLDVEAAYRIGLKSLARRYLELHDEIADLDAMIGTIVD--ELAPELVARNSIGRNGAAQLLLTAGNPERLRSEAGFAALCGVSPVPASSGKTV-RHRLNRGGDRAANSALHIIAIGRLRT---DARTKAYMARRIAEHSKLEAIRCLKRYIAREVFTLITRRQKIR---RIAA
ISMdi10		IS1111	ISMdi10	M--HYAAFDVSDKETAIHVLDEHGKLVWKGKRPSEPEALAEALRRHAP-ELVRVGLETGR-LAPWLYHSLKELRVPVICLDARHARAATAQRNKTDARDAETLAQLVRVGWYREARVKGWAAHAVRHLIGARAQLVGMATDLSNQLRSLLRTFGRRVTG-GGAFEARVREQI---KDKPEMDAVAEPLLTAWRAIRDQIAVLDRRLIEAARDDATCRLLMSCPGVGVVVAASFAAAVEVPEHFRRSRSVGAYLGLTPRRRQSGESDHSTGVSKRGDKLLRSYLFEAAASLLIRVQRPSALKTWGVGLVQRLGFKRAAVAVARKLGVVLHAMWRANRPFEAWPAAAA
ISMdi12	RE	IS1111	ISMdi12	MDPAIVGLDLAKRVFQVHGARADGSIVLRKKLS-----RPQVLTFFAHLPACVVAMEACASAHE-WGRAIRELGHEARLIPPVYVKPLI-KRQKNDAADAEAIAEAALRPTMRFVAVKSESQQARAMIFRTRDLLVRQRTQLIDALRGHLAEHGVVASQGVTNVQQLAAAV-DDVSLDPLVVDLSRLYHDQIRDLDGRISELEKRVLQEAKRTGVTARLMTMPGIGPVTAMAIETFAPPMETFKRGRDFAAWLGLVPRQFSSGGKPVLGRVSKMGQRDIRRLLIIGAIMVVRRSTKGAPAGSWLARMLARKPRLVVAIALANKMARAAWAMLTKNEDFKVPV-PTA
ISMdi14	RE	IS1111	ISMdi14;ISMdi14B	M--YFAGLDVSLEETHVCVVDRDGVVIHQAKVASTPADIAQELAKAPAC--RRVVFETGR-MAPILFHGLVEHDVPVVCVESRQAYQGLKTTHKTDRNDARGLAHLARTGFFKPVHVKSLPAHAVRSLIIARKKLVGQRVTLENQIRGLAVVFGVRLPR-SPAFIEQALLSS---EGINGLSAAMRGLIGARAAVLAVVAAIDADIKKIVRMSEACRRLMTIPGVGQLTALAFTAAVDDPERFRRSRDVGPYLGLVPRCYQSGEVNYTGSISKCGDRRVRTLLYEAANVMLTRCRRPLKLKEWALAIARRSTMRKARIALARRLAIIMHAMLRQGTEFK-----AA
ISMdi9	RE	IS1111	ISMdi9	M--YYVGIDVTLELSSLCVLDAAGQIVCEAKVASEPEALIGYLTRLAL-PLTRIGLEAGP-LSQWLHAALVEAGFAAVLLETRHVKAALSMIVKTDRRDARGIAQLLRMGWFRSVHCKSPPAQEVRALLVARKQLQAKMRDVELSLRGLLRGFGLKVGE-KGQFAARVRMLV---TGHSMLERVAEAMLQAREALRAEFSKLHRAMLAIVRTDEVCRRLMTVPGVGALIAVTFTSGVDDPARFRHSKDVGAHFGLTLRKYQSGETDITGAVSRVGDVMVRTALYEGAHILLTRAGRFSALKRWALEVAKRRGMKRAKVALARKLAVVLHRIWVDGTSFRWGS-LPA
ISMex12		IS110	ISMex12	MIRVLVAIDVGKARNEVLIEVPGSGRRRRLSVLNTRAEHDRLIALLSNLQPVTCGFEATGNYHRPIAWRLLQAGFTVRLISSVGLARTREGWDKNDPKDAQVMLHMIRIGASQVYHPLAAGFNDVQELSKTHDAVSRAKTEVLHRILTHYLPLYPEVDRSKAQLLGDIYETARSSPPDAPAVSMFRLVIGEVRGLIQQRDAIEATADALLRDSSDYKLLRRIPGIGPINALTILAEAGDLRRFGHHRQFLKFCGLDLATQQSGTFRGQTKLSKYGNARLRRTLWLAGQVAIRQ--RENGFRDKFERYIARDLRRKALTAITAKMARVVHAVIKTGADYRPFVAVRA
ISMex17	LE	IS110	ISMex17	MDAPVVGIDVARDRLDIHVHPSG-----NFAVDRTTEGVEQLCERLRPLKPKLVVLEATGGLEAMVARALTTWRLPAVIVNPAQVRAFAHQRAKTDRIDATVIARFAAATNPPVRARADAETQALADLVTRRRQIVGLIASERQRASQ-------------------------------APPCIRDSVRRVIEALEQEQSVIDRSIDAEVDRSRKETLLTSVPGVGPTIARTLIAELPELGSL-NRKQVAALVGLAPWTRQSGQWRGRSFIA-GGRAPVRTALFMGAMVASRH---NAALKTFRDRLIAAKPKLVALIATARKLITILNAILRDGTPWQ-----PA
ISMex29	RE	IS1111	ISMex29	MSEATVGIDLAKSVFQIHGVDENGRVLVRRQLR-----RGQLLAFFEKLPRCLIGMEACGGAHD-WARKLQELGHDVRLMPPSYVKPYV-KRGKTDAADAAAICEAVTRPSMRFVAVKSEACSSVLVVHRTRDLLVRQRTQICNAIRAHMTEFGVIAAKGAQNVDRLRTQLHQ---MPEAARLPVSLLFEQLVDTDTRIERLTREIEAAHAQSETSQRLVTIPGVGKLSATIIAATTPDVGNFDCARDYAAWLGLTPKPHSTGGKQRIGRISKMGNRYIRRLLYLGAMSQIMVRHC-GPRQDWLSDMLARKKTKVAAIALAHRMARTIFAVLRDGSRYQPL-ATAA
ISMex31		IS1111	ISMex31	----VLGIDLGKNSCSLVGFDPAGTVVLRRRAR-----RDTIVGLTAKLPACVVAMEACCGAHH-LGRLLAAQGHTIRLMSPEYA-----KAKKNDDRDAEAIAEAATRPTMRFVPLKAPDQLDMQSLHRVRSRLVSMRTMLMNQLRAILLERGLVFPQGRRKFETAVGILVTDPQIGARIQALVAEIREEWASLDGRIEALDREFVAHARADEAARRLVSISGVGPMTATALRAAVDDGSAFASARDLPAWLGLVPRQHTTGGKPKLLGISKRGNAYLRGLFIHGARAALASLSVEDATGRWLRSLLECTP-------VGPKI--------------------AV
ISMex9	RE	IS1111	ISMex9	MDQHHVGLDVSVKETAICIVDPHGKVVHRATVESHPEVIGRHLIDLGH-AYARVGLEAGP-LSPWLYAGLVEVGLPAICVETRHMHAALSRINKTDRNDALGIAQMMRVGLFKPVHVKTPASQQRRLLLTSRKLLQRKAYDIESDLRGQLRNFGLKVGV-AVGFEQRVRDLV---LDLPFVAAVVLPLLEARAALRTQLAKLHKMLLEQVRTDPVCRRLMTAPGVGPVVALTYRTCVDNPARFGRSQCVGAHYGLTPRLYQSGETMRVGRISKCGDRMMRAALYEAALVLLTGSRRWSGLKVWGLAVAKRRGMQKALVAVARKLAIVLHRMWRDGTDFRWSATTAA
ISMlo1	RE	IS1111	ISMlo1	MEQIRIGMDTSKHVFQLHGVNAAEEVVLRKKMR-----RKEMVAFFERAAPTVVALEACGGSHH-WARLLEALGHDVKLIPPQYVKPYV-KRGKNDAADAEALCEAVSRPTMRFVRVKTTDNQAALMLVGMRDRLVRNRTQLANAIRGYAAEFGLIAATGTSKVRSLLERIATDETLPELARELFGLHGREYDRLEDEIEKVEARLMAWHRTNECSRRLTRIPGVGPIGALMMVMKTPAPETFRSGRHFAAWLGLTPKDHSTAGRVRLGVITRAGDENLRSVLVAGATAVLRHVRDRGNASPWLLDMLNRKPPKLVAVALANKIARVAWKLMVTGERYNPNAGQAA
ISMlo2	RE	IS1111	ISMlo2	MEQIRIGIDTSKHVFQLHGVNAAEEPVLRKKLR-----RKEVVALFEKLSPTVVAIEACGGSHH-WARLLQSFGHEVKLIPPQYVKPYV-KRGKNDTADAEALCEAMSRPTMRFVPVKTAKQQAALMLVGLRDRLIRNRTQLANAIRGYAAEYGLIAARGMCKIEPLLERIAADKMLPDLARELFALHAKEYAQLQTQLKDVDAKLMAWHRAEACSQRLAQIPGVGPIGASLLVMKTPAPETFRSARHFAAWLGLTPKDHSTAGRVRLGVITRAGDEALRSVLVAGATAVIRHVRGRGAVSPWLVDLLKRKPPKLAAVALANKIARIAWKLMVSGEIYGAKPARAA
ISMlo3	RE	IS1111	ISMlo3	MQ-TTIGLDLAKSVFQFYAVDAEGHVVVRKALR-----RAQILSFFAKLPCCLVGMEACGTSHH-WARELTKLGHEVRLMPPAYVKPYV-KRGKTDAGDAEAICEAVTRPTMRFVPVKSADQQAALALHRTRDLLVRQRTQLVNMLRGLLAEFGIEIARGLHHALRLAGRLSNGEEVPPLARLVVKVLADQIGTIQLQLARLEKELLAWHRSNELSQRLATIPGIGVISATALAASVIEPERFRSGRQFAASLGLTPLQNCSGGRERMGRISRMGDRYLRRLLVVGMTSLVRRARQPASVDPRLSAMLARKPARLVTVAAANRTARVAWAIMTRGGTFRAPISAAA
ISMma5	LE	IS1111	ISMma5	MDGKSCGLDIHKRFVIATILSRSGEK--QHRFARDDDGILDLKNLVTSEKCDVVACESTSDFWVPIYEALIDH--PVIVGNARDMKAF--THKKTDKIDSEVIAKLALNKMVQPSRVFPKKHREFRSYVRLRLTLVRKRTDIKNEAHAILSSEMLHLGDG-RKKSVQIREILDRE-ISQSAAIRLQICLNLIKHLDEEIEVLEREIFNYAYQKREMEILMSVPGIGELGAATLIAEIGDFRDFPTGDKLASWLGIVPNVYQSADKYHNGRITKRGSKVARWILTQIAQAAARK--KNSRLKEFFNRKKKTIGYAKAIIALARKIATIIWHLITNDEMYEDETGEST
ISMmg1	RE	IS1111	ISMmg1	MT-AVLGIDLGKNSCSLVGLDGTGRVVLRRRMR-----RETVIAFSAKLPGCVVAMEACCGAHH-MGRALVEQGHTVRLMSPEYVRPYV-KAQKNDDRDAEAIAEAATRPTMRFVALKSEAQLDVQTLHRVRDQLVGERTALMNQVRAILLERGYVVAQGRAKLAACLTELLTEASLTARMRTLVAEVRERWQSLDRRIAALDAEFAEQARTDENARRLTTIPGIGALNATALVAAIGDVATFARGRDLAAWLGLVPRQVTTGGKPKLVGITKRGSKYLRKTLIQGARAAMPTLRGDTRLGQWLRGLLARAHTNTAVVALAAKMARIVWALLRHGRVYEATA-VAA
ISMmg2	RE	IS1111	ISMmg2	ME-ITVGIDLAKSIFQVHAVDAAGHVVVRKALR-----RAQVVPFFAKLPRCLVGMEACGTAHH-WARELMRLGHDVRLMPPAYVKPYV-KRGKTDANDAAAICEAVTRPSMRFVPVKSTEQQAALALHRTRDLLVKQRTQLVNMIRGLLAEFGIEMARGLRHALELAARLSAGDEVPPLAQRVVNGLADQIGAVQIQLTRLEKELLAWHRDCDLSQRLATIPGVGIVSATALAASVSEPERFRSGRQFAASLGLTPLQNCSGGKERLGRISRMGDRYLRRLLVVGMTSLIRRAKTPTSVDPRLPALLQRKPVRVVTVAAANRTARVAWAIMTRGGTYRAPAAMAA
ISMno14	RE	IS1111	ISMno14	M--EYIGLDVSLKETALSVRR--GKRVWRGRCASDPAVIARVLRKHAP-EAQRIVFETGP-LSVWFYHALRAEGLPAICIDARHAKAALDAANKTDANDADGLAHLAEVGFFREVRVKGYDSLLVRTLVAARSKLVQVTTELSNQIRGLMKTFGLIVPG-GGSFEAEVRRLL---SGDHGLARVILPLLEAWNAVRRRAAELGRQLLAGARQSQACQRLMAIPGIGAITATAFVTAIEDPANFRSSRSVAAWFGLTTRRYQSGEVDYDGHISRRGDAHMRGLLYEAATVLLTRSQVDSDLRAWGLKLRERLGFKRAAVAVARKLAVVMHAMLKSGHSYRAKA-AMA
ISMno16	RE	IS1111	ISMno16	MSEIRIGLDTSKSVFQLHGVDAAERPVLKLKLS-----RSKMLAFFAQQPPCLVALEACGASHH-WARTLAGLGHTVRLIAPQHVKPYV-PGSKTDAADAAGLCEAVSRPQMRFVPVKTAEQQAALMLTGLREQWLKRRTQVSNSLRGYAAEFGLAAPQGLARLAELVARLAEDPRVPALARPLFAALWAEYQEIEARVQEADRQLKVWQRGNASCRRLSAVPGIGPVGAALLVLKTPAPQAFRSGRDFAAWLGLTPKDHATAGKPRLGGITRAGDEQLRSVLVAGAMAVLRQLKESAGLAGWLTRLVARKARRLVAVALANKLARIAWRLLVSGASYDPARPARA
ISMno20	RE	IS1111	ISMno20	M---------------------------------------------QCKAR-IVVIQEAGLDGFWIHRALVSEGIESYVVDSASIAVSRRRRAKTDRIDGEALVRTLLRGEPRMVRVPTPEEEDQRRLCRELKTLVGERIRHVNRLKGVLFSQGITD-E-RPDRRERLDELRTGDPLPHHLKALVLRELEIVELLDRQIEVVKAERDALLASAKAVQMLLGLKGIGSGFAGALWSEG-LFRHFDNRRQVAAYAGLAPTPWKSGKIDHEQGVSKAGNPRLRAIAVEMAWLWLRHQ-PGSALSLWYQDRVRCRMKKVITVALARKLLVALWKYVTHGVVIEGAA--VA
ISMno22	RE	IS1111	ISMno22	V--YYAGLDVSLEETAICVVDDTGRIVREARAASEPGALVQALNQIGL-PLERIGLEACS-LTAWLHDGLREAGLPAICIETRQANAAMKMPNKTDRNDARALAQIMRTGWFRQVHVKSRQCRLWRSLLVARRTVLNEMRSIENVVRGILREAGLKLGT-RAAFAGRVRELA---EGVPLMTQLVEPLLEVLASMLTALAGLTKQVMDLVKKEAVCQRLMSVPGVGPITALAFRATIDRPDRFRRSRDVGAHLGLTPARYQSGETDIQGKISRCGDELARTALYEAAHTLLVRSQKWSSLRAWGMKIARRRGMARARVAVARKLAVILHRMWSDGTAFRWGKTLAG
ISMno25	RE	IS1111	ISMno25	MTQLVLAIELSNVSWVLAAIP--GLPRLKRSVAPAPEALLAAIEGYRERER-VIAIYEAGWSGFWLARWLGMRGIETHVVQPASVPVDRRRRAKSDGIDAELLLRTLLRGEPRMVPVPSEADEDARRCVRERTELVTERVALVNRIGAVLATLGVRD-N-LRNRRERLDALRTALPLPAHARAKIGRLLDRLDLVCAQITALERERDAVLDQEAMIQQLSTLRGIGVQSATILVREA-FVRVFANAKALGAYAGLAATPYSSGGTVREQGIGKAGNRRLRTVMVELAWLWQRYQ-PGSAPVNWFRTRVSGRGRKVMVVALARRLLIALWRFATQGVLPEGAV--AS
ISMno26	RE	IS1111	ISMno26	MAQSTIGLDLAKTVFQVHGIDAQGEVIVRRPLR-----RAEVLPFFAKLSPGLVGMEACGPAHD-WARQLIKLGHIVRLMPPASVKPYV-KRGKSDAADAEAIAEAVRRPTMRCVAVKTVDQQAVLMLHKGRDLLVRQRTLLINALRGHLAEFGIVAAQGPAGVKSAIAQFRTD-SLPELARSAIRRLIGQSEEVAEQLRSAETEIVAWCRSDAASRRLLTIPGIGPITASAIAAAVPDPTLFRSGRQFAAWLGLTPRPQSSGGKDRLGGISKQGDGTIRRLLVGGATAVIRVARDN-PGRAWAKRLLERKPARVVSVALANKTARIAWAVMTRGDVYRAP---AV
ISMno29	LE	IS110	ISMno29	MQGSSVGIDVSKSWLDVHVLPSG-----AQRFANTEVGIRQLKRWLGRFALGLVVVEATGKWHRQTRRSLHASGLPVAVVDPFRVRMFAKIWAKTDRLDARVLAQFAAVMAPPQRPPASDALEALQELVAARDSAVAEQTALKNQLAA-----------------------A-------ASPFLIRQLQDRLARIAADIEALAGEIRRLIAADRRHAILVSIPSIGDTIAATLVASLAELGTC-SSRQIGLLAGLAPVADDSGARQGVRVIW-GGRPPVRRVLYLAALSAARH---NAGLKAFHERLIANKKPKCAIIAVARKLAVLANSLIAQDRLWTPNQ--QA
ISMno7	LE	IS110	ISMno7	MDEIFVGIDVSKDRLDVHLRPSD-----ALHVPRDAKGLDTLARRLGRLPVALVVLEATGGFEASVAAALAAVGLPLCIVNPRQIRDFARRLAKTDTLDAEVIALFAERIRPPARPLPEPERSHFAELVSRRRQIIGMIGMETNRRDQ-----------------------A-------VDKQLIRRVDRHIAFLERELVELDRDIDRAIKASETEALLKSVPGIGDVTARTLLAQLPELGTI-GRHQLAALVGIAPINRDSGLMRGRRSIA-GGRTSVRGVLYMAALTAIRR---GSPFRPFYERLTQRRPRKVALVAVMRKLLVTLNAIVRERTPWRPL---AA
ISMpa1	LE	IS110	ISMpa1	M--IFVGDDWAEDHHDVHLMDESGARLASRRLPEGLAGIGEFHQLLARHDQVVIGIETDRGL---WVEALTAADYQVYAINPMAAARYRDSGAKSDAGDAKLLADLVRTDNHRRVAGDSADTEAVKVLARAHQNLIWTRNRHTNALRSALREYYPGA-EDLDTVAQDIQTALRAEAVTAAFGATTRATVGIIAELNRQITDLEAELATHFETHPDADIYRSLPGLGVILGARVLGEFGDPNRYTTAKCRKNYAGTSPLTVASGRKRVLARHVR--NRRLYDAIDQWAFCALNT---SPGARLFYDRRRAADLHHQALRALGNRLVGILHGCLRHRTHYDEHKSQAA
ISMpo4	RE	IS1111	ISMpo4	M--YYAGLDVSLAETSVCVVDEEGKILREAKVASEPEALATWLGALGL-PLTRVGLETGA-LAGWLCEEMTELGVNVVCMDARHARAAMVMTHKTDRNDARGLAQMLRTGWFRQVHVKARRTMELRTLLTSRKTLVLKIGDVENQIRGSLCLFGIKLGT-RRTFSERVRELT---ADLPRVAAILDVLLQAHSAMLLSLDRLNRMVLEIAREHAVCRRLMTVPGVGAVVGLTFIAAIEDPARFAKSRSVGAILGLVPRKHQSGEVDRNGRITKTGDTEARAALFEAAHVMLHRVKKWSGLKAWATKVAQRQGNKRATVALARKMAVVMHRMWVDGTTFRFSAAATA
ISMtsp17		IS1111	ISMtsp17	MGESTVGIDLAKSVFQVHGSDPSGTVVFRKKLR-----RAQVLAFFSTLPRCVVAMEACASAHY-WAREIALAGHDTRLIPPAYVKPFV-KRQKNDMADAEAICEAAQRPTMRFVQGKTAQAQACAVVFRTRDLLVRQRTQLINALRGHLTEFGYVVRQGVGHVGQLVAVI-RDQDVPAQARPVLAVIADTLQALQAQIALLDREIAQRAKDDAVAKRLMTIPGVGPVIAAALVALAPAASTFRRGRNFAAWLGLVPRQHSSGGKERLGRTTKMGERSLRRLLILGASSATKVAADPDKAGAWLAGMLLRKPRMLVTVALANKMARIVWALMAHGGCYRAPA--TA
ISMtsp6	RE	IS1111	ISMtsp6	VGHVFVGIDVSKMRNAVAVADGEGEVRYLGEVDASPESMRRLVRRLAGQERLHFCYEAGP-TGYGLHRLITELGHSCSVVAPSLIPRKPGDRVKTNRRDAVALAKLLRAGELTAVWVPDEGHEAMRDLVRARAAAVESLRVHRQQVSAFMLKHGRVYP-R-MRYLCWLQEQR---FDHPAHQIALQELVEAVRIAKERVARIEAAIAEFVPTWPVVRALQTLRGIDLIVAVTFATEVGDISRFESPRQLMGYLGLVPSERSTGDTVRRGGITKAGNGRVRHMLVESAWTYRHPPKMETRVRERYRALIGRKKATVVCTAIARELVGFMWSVAREARV--------A
ISMtsp7	RE	IS1111	ISMtsp7	M--QMLAIDLAKQSFHVHGVDADGQVI-SRRVG-----RTKLPALVASLAPKVIAMEACATAHH-WARAFLAAGHEVRLINPRFVKPFV-RGSKNDAVDAEAIFDAASRPTMRFVPVKSTEQQDLQSLHRVRDRLVSQRTNLINHTRGLLAEYGLIYPKGAARFPARVRAELSEAGLSPMARATFAALLDELETLETRLERLDDQLRAICREDVVCRRLMTLPGVGPVVATALKASVGDARQFRSGRELAAWIGLVPRQYSTGGKPHLGGVGRRANHYLRRQLVHGARAVALRLAKTDPRSRWFQAVIDRRGFNKGIVAMANKTARIAWAMLRREEDYA-----RA
ISMtsp9	LE	IS110	ISMtsp9	MLSLVAGIDAGKHFLDLGFHPAG-----PMRCDNNPAGIKRLIAALRQRGVIRVALEAIGPYAQPLVHALVAAGFTVALIDPRRVKAFRTLIAKTDRLDAALIARFAHRMSESLRPVPTADQVTLKALSTRRRQLTELIAMEKTRLAQ-----------------------A-------LDPMIVDSHRAVLEALTRTCAEVEAELDRRIAADRKRIILTSIPGIGRRIAGVLITDMPELGRL-DRKAAASLAGMAPHPSQSGAHPGRHAIA-GGRPCLRTAFYMAGMVAARA---CPAFRKPYRAMRDAKPAKLAIVATGRRVVTLANALLRANKTFDQSDHALA
ISMysp1	LE	IS110	ISMysp1	M--VWAGVDVGKEHHWVCAVDDSGKVVLSRRLVNDEQPIRELVAEIDELERVSWTVDLTTVYAALVLTVLADAGKTVRYLAGRAVWQASAGEAKTDAKDARVIADQARMRDLPVLHPDDDLISELRMLTGHRADLVADRTRTINRLRQQLVAVCPALERDAASIAAAAVAAVKTQPGEEVAAGLIADLAREVIALDDRIKTTDADIEGRFRRHPLAEVITSMPGIGFRLGAEFLAAVGDPALIGSADQLAAWAGLAPVSRDSGKRTGRLPHPQALQSPTAPSHVHVGVDRDPL---RPRFQGLLPAQTRRKRPIPATICLARRRTNVLYALIRDNRTWQPDSTAAA
ISNgo2		IS110	ISNgo2	M--NTVGLDISKLTFDATAMV--GKTEHSAKFDNDSKGLDQFSDRLKSLQNLHICMEATGSYYEEVADYFAQY-YSVYVVNPLKISKYAEKRTKTDKQDAKLIAQYCRSAQESKRQKPTDEQYRLSRMTAAYAQIKSECAAMKNRHHA------------------------------AKDEEAAKAYAEIIKAMNEQLEVLKEKIKEQTEKPEGVKRLETIPAIGRMTAAVLFHHL-TSSKFETSNKFAAFAGLSPQQKESGTSVGKGKLTKFGNRKLRAVLFMPAMVAYRI---R-AFPDFIKRLEEKKPKKVIIAALMRKLAVIAYHVHKKGGDYDPSR--SA
ISNgo3		IS110	ISNgo3	M--NIIGPDISKDTIDATLHKTNGSI--YIKFKNNDDGLKQFRLWIKGNRKVYIGMEATGIYYEKAADMLSSY-YTVYVINPLKIKDYGKNRTKTDKADSNLIADYIKRHQDTLIPYQIPKNKALQKLINLKNQLQQQQKQIKNRLHS------------------------------TEEDFIRNIHQDLIDTIQDKMEQVKIAISEQIKKQNHYRNLQTIPSIGKDTASVLYAQL-TEKHFKTANQFVSYAGLSPAIIQSGTSVGRGRLSRYGNRRLKSTLYMPALCAYRF---N-AFPKLINNLKKAKPKMVIIVAIMRKLAKPAYYIVKTGQPYDAER--NQ
ISNme5		IS110	ISNme5	L--LIRYIDIAKRNFVIAVSSLS-----TKTETNNPKGIAHTIEYLKKHKVALVVTESTGGLEIPAAKAIRRAGIAVIIANPRQTHQFAQPLTKTDAKDAKMPAFFAQMTAQKPYQPPTEAEEVLEALVNRRNQPADMRTAEKNRLHQ-------------------------------VHETQVGSVKQLIAHFDRLIDELDKQIDDHTHTHGKAQVAEQIKGIGSITTATLMVMLPELGRL-SHKRIAGLAGIAPHPRESGETKFKSRCF-GGRSAVRKALYMATVAATRF---EPLIRDFYQRLLSEKPYKVAVTACMRKLLTISNARMRDYFAENDTAIRTA
ISOt5	LE	IS110	ISOt5	MIMIIVGIDVSKETFDAAVLINN-----TRKFNNNSEGFNKLVTWLKSRGTGHVCMEATGIYWKNLAKYLYDYGYKVSVVNPARIKGFAMSRTKTDKADSVLIADFCKAMKPEAWYPQPLYIQELQQLVNRLNVLIKHKTQETNRLEG-------------------------------ASKAIANNIQMHIEFLETQIKEIEQLINDHIKNNNKAMLLESIPGIGAKTQAVVLAFLADIEKFSSAKQVVAFVGLNPKHRQSGSSVGASRISRTGNSDLRKSFYMPAMSALRH---NCIIKQFSQRLSDTKPKMLILIAAMRKLLHIIYGVLKHNSPFNPNV--QK
ISPa11	RE	IS1111	ISPa11	MN-SRIGLDLAKQVFQVHGVDRHEHVVCRRQLK-----RAQVRDFFRQLPPCLVAMEACGSAHY-WARELRELGHTVRLIAPQFVKPYV-KGDKHDAHDAEAICEAASRPSMRYVPVKSAEQQAVQSMHRVRSRLVRARTALCNEVRGLLGEFGLIATRGRAATMALLETVMATEPLPAPMGELLRELKDELQTLEARIARLERQIQAHVRGDARIQRLLAVEGIGPISASAVAASAGDARQFRTGRQFAAWLGLVPRQHSTGGQQRLGNISKRGDTYLRTLLIHGARAVVRCCAKTDARSRWLQGLLQRRPANVVAVALANKNARILWALLSRETCYR-----PG
ISPa21	RE	IS1111	ISKpn4;ISPa21	M--KRIAIDLAKSVYQVAESIHVGRVDRRRRLD-----PEAFWRYVQEQAPVEWLMEACGTAHH-WGRLMQAAGHRVVLLHPRYVRAYR-RRNKTDRNDCDAILEAARCEGIRPVPVKSVQQQQVQQLHKMREAWKKTRVQRINLLRGILREMGVAAPNGTQAFLRQACELIERPC---ALRGALQVLLAEISLYEQSMRECEDQLARWHADDDIVHKLDEVSGIGLLTASALKTAVGKPERFASGRHLSAWLGMTPNEYSSGERRKLGRISCKGNTYVRTLLIHGARAALLAAKRTTQLQRWALQTAERIGHNKAAVALANKLVRICWAVWCHERRFSGDWARPA
ISPa25	RE	IS1111	ISPa25	MHATTVAVDLAKDVFELAFADGQGRVIERKRLT-----RRAFARAFEQRPPLRIVMEACGSAHH-WARRFVRQGHAVRLLPASDVRPYV-RGNKTDRNDASGILEADRCGGIASVPVKTPEQQAIQAQHRLREHLKRERTATINLLRGVLREFGIVIAQGAARVSAQVRDALEDGDLPMPLRHSLGEQLQRLLHIQADMRAIEQRLDEYAQRDVAVQRYQRVPGVGLLTATALRAGAGDLARFRSGRQLSAWLGLTPREHSSGQQRRLGRMTKRGDAYLRTLFIHGARAVLQGARKHDPLQAWALGVQDKRGHNKAACALANKLARRLWAMEHHGKPFDAHHPLAA
ISPa29	RE	IS1111	ISPa29	MT-VTVGIDLAKNVFAVHGVDAAGKPALRPSVA-----RSNLLELIATLPPCLIGMEACSGAHH-WAREFEKLGHTVRLMAPKFVAPYRLKRGKNDAADAAAICEAVTRPQMRFVPHKSIEQQGQLMVHRTRQGFVEQRTATLNRIRGLLSELGIVLPLKAATVRREALARLEE--LPGWANTVIGDLLSEVTRLDERITEYDRHIALMARHSTQAQQLMQLGGIGQTTAMALISTVGNGHDFACGRSFSAWLGLVPGQYSSGGKQRLGRITKAGDAYLRSLLVMGARAVLAAAMKQDPISRWARSLAERRGYWRAVVAIAAKNARMCWAVLQRGDAFKM----PA
ISPa34		IS1111	ISPa34	MQSITAGVDLAKQVFAICLMDDAGHVTGRRELR-----RDGFHQWLAEQPEMIVAMEACSSAHY-WGRECQRHGLQPRLMAAQFVKPFR-KRAKNDRQDAEAIATAARQGNMRFVAVKDEPQQVRLSWHRVREGYKKDALAVRNRLRGLLAEFGVVIPESVTALKRTLADLD---ELPTGLLRLIRLQQEHLKIIEAGMAECDARIAEQATADERCQRLRALTGIGPVTADAVVASVGNAAEFRNGRQFAAWMGLTPTQFGSGGKVSLGHISCRGDRYLRTLLIQGARSSLQRAKTATPEQQWIVQLAARMSYGKVLVAIANKHARQVWAMLARSEAYDPEAVQRT
ISPa49	RE	IS1111	ISPa49	MSLTIVGIDIAKSVFQIHEVDKETGEVTSRQIK-----RARLLQHFINREPCFIGMEACGGAQH-WARQFVAMGHTVKLLPAQSVRPFA-GGNKNDVADARAIWIAVQQPGIKAVAIKTEAQQAVLALHRMRQQLVKFRTAQINALRGLLAEYGEVMPLGRDAVAKALPSVFARLRLPGVLIESLREQYTRIAQLDKEVSNIERRLREWHRDDESCRRITAIPGVGLLTATATVAAMGDPGAFSSGREFAAWLGLVPRQTGTGGRVKLLGISKRGDRYLRTLLIHGARSVLMTSK----PPAWAANLATRRPLNVAVVALANKMARTLWALLAHQRVFQPEY-RPA
ISPa55	RE	IS1111	ISPa55	MDTKIVGVDLAKNVFSICELDDGGRVRQRRDLQ-----RAAFTAWLAQLSATVVAMEACSGAHH-WARRCLSHGLVPKLMAAQFVKPFR-KSQKNDRNDAEAIATAARQGNMRFVSVKTVEQQARLSWHRVREGYKTEALSIGNRLRGLLAEFGVVVAQSDTALRQALGDAA--LGLPAMLGELLDALAGHWRQVHERLAECDARIAAHAKADVRSVRAQQILGVGSLTADAVVASVGDGQDFRNGRQLSAWLGLTPVQRSSGGKDRLGSISCRGDSYLRTLLIQGARSSVQRAKKATPEQIWIKDLCSRMPFGKLLVAIANKHARQLWAMLARQEEYDAEAVMPA
ISPa62	RE	IS1111	ISPa119;ISPa53;ISPa62;ISPpu24;ISPpu25	M--KRIAVDLAKSVYQVAESVRFGQVVQRKRLN-----REAFRRYIQEQEPVEWVMEACGTAHY-WGRLAQSLGHQVKLLHPRYVRPYR-RRNKTDRNDCDAMLEAARCTDIHPVPVKSHDQQQLQQLHGLRETWKKSRTQRINLLRGMLREAGIEAPTSTAAFIRAASELVDQPA---SLSRLLHIVLAEINLYEQCMAECEQQLKRWHADDDIVRKLDEVSGIGLLTASALTAAVGKPERFANGRQLSAWLGMTPREFSSGNSRKLGHISRQGNVYVRTLLIHGSRAALLAAQRTTQLQRWAVQTAARIGHNKAAVALANKLVRICWAVWCHERRFSGNWVRPA
ISPa71	RE	IS1111	ISPa71	MHASTVAIDLAKEVFELAFADAQGRIIERKRLS-----RRAFIRSLETRPPLRVLMEACGGAHC-WARRFQRQGHAVRLLPARDVRPYV-RGNKTDRNDVAGILEADRCAGIAPVPVKTPEQQGIQALHRLREHLKAERTATLNLLRGVLREFGVAVPLGSTKVPAAVRDALEDGDLPMALRHSLAEQIDRLSQLARDMLAIEQRLEEFASRDVAVQRYRTVPGVGLLTATALRASAGDLSRFRSGRQFSAWLGLTPREHSSGQQRRLGGLTKRGDVYVRTLLIHGARAVLQAARKQDPLQAWALKVQDTRGHNKAACALANKLARRLWAMDHHGTPFDPRHPRAA
ISPath1	RE	IS1111	ISPath1	MQNTLVGIDLGKHSFHLHGQDRHGKAVFRKKVS-----RKQLVEFFATFHACTLVMEACAGAHH-MARQLAGFGHQVKLISPQFVRPFV-KSNKNDFVDAEAICEAASRPSMRFVTPKTESQQTLSALHRVRESLVRDRTKTINQIHGFLLEFGISLPVGNAVITR-LPAVL--ARLPPRLIAILERLHAHFKYLSEQIGEIDKEMARQLADDELGCRLLSIPGVGPITASVLASEMGDGQQYGSSRDFAASIGLVPRQYSTGGRANLLGISKRGDKNLRRLLVQCARSYMQRLDHSGRLADWVRAMLRRRHSNVVACALANKLARTAWALATRRTTFDAGAAMPA
ISPfa1	RE	IS1111	ISPfa1	MK-TTVGVDIAKNVMQLHYIDAETGEIVNKPVR-----RGAFLEHFANLAPCLVGMEACGGSQH-WARKLTTMGHEVKLMPGKFVKAFV-MGNKNDAADAKAIWLAVQHAG-KSVAVKTETQQAVLGLHRMREQLVKFRTMQINGLRGLLAEYGEVTGKGRAALDKAIPGVLERLRLPAILIDTLREQWNGLAELDKQIASIERRLQTWMREDKASKAIAAIPGVGLLTATAAVATIGDAKTFKSGREFAAWIGLVPRQTGTGGKVHLHGISKRGDIYLRKLLIHGARSVLCLAK----PGPWAEGIKKRRPLNVAIVAQANRIARTIWAILAHDRQYERGYVKPV
ISPfa2	RE	IS1111	ISPfa2	MN-TAVGVDIAKSVFQVHYVDQETGEIVNKPIK-----RAKFLEHFANRAPCLIGMEACGGAHH-WARQLAKLGHEVKLMPGEFVKAFN-IRNKSDAADAKAIWLAVQQPG-KPVAVKTEMQQAMLGLHRMRQQLIKFRTMQINALRGLLTEYGEVMGKSRAKLDKEIPAVLERIRLPAVLIDTFRAQWNGLEKLDEQIAEIERRMREWKKEDKAVKAISEIPGVGLLTATAAVAMMGDAKAFSSGREFAAWVGIVPKQTGSGGKVNLHGISKRGDTYLRTLLIHGARSVLTHAK----PGEWVEQIQKRRPKNVVIVALANKMARTIWAVLAHDRQYQKGYVKPV
ISPfl1	RE	IS1111	ISPfl1	MDTNLLGLDIGKSTFHLVGHDVKGKEVLRKKFN-----RNRLLEFAARLKPCTIAMESCGGSHW-LARKLLSFGHQVKLIAPQHVKPYV-TGNKNDYIDAEAICEAASRPKTRYVAIKTVEQQVLSTQHRLREALVGHRTQTINRIHGFLLEFGIELPATKAAMNQ-VHQILDDPELPQQLKSFIEHLLEEMKRLNDEIKAIDRSIKEQVDTDDAGTRLMSIPGIGPIIASALLADVGDASNFHSSRDFAASLGLVPRQYSTGDQTVLLNISKRGDKYLRKLMIQGSRAVLVHIDRTDALGTWCRDLLIRKHPNKVACALANKLARIVWAVLARGGSYNAQ--SMA
ISPko7		IS1111	ISPko7	MSEITVGLDLAKNVFQVHGADAAGRAVLRKKLR-----RDQVLAFFGQLPACVVAMEACGGAHF-WGREIGKIGHEVRLIPPAYVKPFV-KRQKNDMADAEAICEAAQRPTMRFVPVKSEETQGAAMVFRIRELLIRQRTQAINALRGHLGEFGKIVPQGAANVSKLIAIV-EDPGLPADAIPTLKVLVATLAHLEAEISKLDTEIARCAQDNEVARRLMTVPGIGPLIATAIAVLAPPPETFRKARDFAAWLGLTPRQHSTGGKQRLGATTRMGERSLRRLLIIGANSVIIKRHAAARPGTWLGGMLTRKPPMLVRVALANKMARIVWALMARGGVYKAPA-TAA
ISPlu13	RE	IS110	ISPlu13	MNTALIGIDLGKHSFHVHCQEPSGKALLRKKFT-----RTKLMEFLADCSPATVVMEACAGAHF-MARRIADLGHEAKLISPQFVRPFV-KSNKNDFIDAEAICEAASRPSMRFVQPRTEAQQAMRALHRVRESLVRDKVKTTNQMQAFLLEFGISMPKGIAVIKR-LSTVL--APLPPYLAQILLRLQAHYHYLVGQITEIETALSQEIIQDDTGQRLMTIPGIGPITASVLSSQLGDGKQYSRSRDFAASTGLVPRQYSTGGRTTLLGISKRGNKTLRQLLVLCARSFMQQIERQGKLADWVKQQLERKHSNIVACALANKLARIAWAITTQHTVF------VA
ISPpr8	RE	IS1111	ISPpr8	MN-LTIGLDTAKSVFHAVEKNSRGRVLSKAKLT-----RAKLFTYFANKPPCTVALEACGASHY-WCRVISAYGHKAVMIAPQYVASHR-KGNKNDFNDANAIADVAQRDDIRTVPYKSIEQQDIQLLHRVRERLVRQRTALGNQTRGLLSEYGIVLRQGLAHLRKELPFILEESELTELARRQFFLLHEELLVLDEKVKQADNEIQRVALSHPISQRLMTMSGVGPIISTILLVALGKGEHFRNGRHFSAWCGLVPKQHSTGDKARLLGISKRGNTYIRTQLINGARSALRNASKNDQVSRWAASLAERIGFNKACVALANKMARFAWAMVHNGQDYQL----KP
ISPpu10	LE	IS110	ISPpu10	MAMIEAGVDTSKDELVIQAAPNT-----SFAIPNTPKAIKAWLKTLPKG--SALAIEATSTYHMEMAEQAHAAGFAVYVIDGLRLSKYREIRAKTDAHDAALLARFLSRGSLKAWTPPPAGHREIQVLLRRRAKLVAVRGMLRMSLSG---------DK--------------------------ASELKRVEEVLERIESLEKQLRAVIKKADQMRRVQRLPGVGFLTAAGLVMSF-MRGEFKNSDAFVAYLGMDVTVSQSGKWAGRGKLSKRGDSEVRRLLYNASMSGSRT----ATWKQYYAHHQARKKTTQALVILARRLARLAFGLMRHQADWKPEIKPAS
ISPpu11	RE	IS1111	ISPpu11	MELTTICVDLAKQVFQLAGEDATGRVIYEDRIK----SRQAFHDFLLRLPTTAVLMECGPGAQA-WARLLQAKGNPVRILPAQRVAEHR-SGAKNDRNDCYAILRAGRDTSIASIPIKSTTALAIQALHRIRRGNIKRHTALGNQIRGLLLEHGVSMPQGDAAINKHVPRALEDAPLPDLLRELLDELLMDWLSLGERITALSRRLEATAQEDKVAQRLITIRGVGPIIATAIVAKQTDPSRFASGRMYSAFFGIVPDQHSSGNKIRLGKMSKRGDGYIRSLMIQGAHSVLSQLRDSDPDDRRLLRWLSRLGRKEAAIRLANRNLRIIWALLQSDQVYQRKPAMSL
ISPpu9	RE	IS110	ISPpu9	MARDCAAIDVGGREHFVAVDPRH---ENVQSFTSFTDDLLKMANWLESLGIKVVAMESTGVYWIPIYEILSERGFDVYLVNARATRQI--TGRKSDVLDCQWIWQLMTHGLLRGAFRPDDLTCCVRSLVRQRASKVKDQAQTLNRMQKAMSQMNIQLANG-KAGKEAVARSLHGN-WRREHLHALTQELAAYDFLEQQIADCDDAIKAALEQLPEPVDLTAIPTIGVDTALVLAGEIGDLSRFPSSQHFCSWLGLAPPTRISGGHRLAGGGP-KIVNRAAQALKQAASNARND---KGFIGASHRARLTRMDTSCAIKATAHQLARLVYNLLTKKQAYVEQG-VAA
ISPst6	RE	IS1111	ISPst6	M--KRIAIDLAKSVYQVAESVQVGRVDRRKRLD-----AGAFTRYVQEQEPVEWVMEACGTAHH-WGRLMQEKGHRVVLLHPRYVRPYR-RRNKTDRNDCDAILEAARCQDIRPVPVKSVQQQQVQQLHKLREGWKKSRVQRINLLRGILREAGVEAPNGIKPFLRQACELIERPR---ALRGALQVVLAEINLYEQSMRECEEQLARWHADDEIVHKLDEVSGIGLLTASALKTAVGKPERFASGRHLSAWLGMTPSEYSSGERRRLGRISCKGNVYVRTLLIHGARAALLAAKRTTQLQSWALQTAERIGHNKAAVALANKLVRICWAVWCHERRFSGNWTKPA
ISPsy35	LE	IS110	ISPsy35	MARHCAGIDIGSREHWVAVDRDH---EQVRSFSTFTDDLIKLADWLETLKIEVVAMEATGVYWIPLFELLDARGFKVYLVNSRATRQI--SGRKSDVLDCQWIWQLMSHGLLRGAFRPDDAICSMRALIRQRASKVRNQAQTLNRMQKALSQMNIQLANG-KASKETIARSLHGN-WRLEHLHALGQEVECYDFFEQQIGACDKAITDALSQLPQPVDLTAIPTIGVDTALIIAGEIGDLSRFPTMEHFCSWLGVAPPTRISGGRQLSGKSQ-KTLNNAAQALKQAASNARND---KSFIGASHRARLARMDTSCAIKATAHQLARLIYAMLTKGQPYVEQG-VAS
ISPsy7	RE	IS1111	ISPsy7	MKNKLLGIDIGKNSFHLIGHDAGGHQVLRKCFN-----RNRLLQFAAQIEPCTIAMESCGGSHW-LARKLASLGHRVKLIAPQHVKPYV-TGNKNDFIDAEAICEAASRPRTHYVAVKTVEQQVLSVQHRLRESLVCHRTEAINRVHGFLLEFGIALPATKAAIAK-VPELIDDSDLPLQFKRVMEHLLEDIHRLDTEIKACDAQIKQQLAQDDAGTRLMTIPGIGPITASAFVADLGDASNFRASRDLSAFLGLVPRQFSTGGRPVLLGISKRGDRHLRTLLVQGSRALMIRIERDDALGQWVRDLLARKHPNKVACALANKLARIVWAVLRRGSTYNA---SMI
ISPtu2	LE	IS110	ISPtu2	MKTINVGVDTGKFQLDIYIRPLD-----YFTVKNDEKGIAEAIKKIKIHSPNRIIIEATGRLEMPFIIACAKANLPFVIANPIHIKRFAGQRAKTDKLDAQLIAHYGEAIKPTLSTLKPDIMQTMSDLVARRNQLLVMQTMEKNRLQI-------------------------------LPKELISTIKPILTAFKNQIKKIENKILKLIESCAKNTILQSMKGIGKIAAASIISNLPELGYM-SNKEAGALVGVAPMNRESGRYKGLRKIQ-GGRHQVRTVLYMAMMSAIQS---NPVFKSTYQRLVAAKPKKVALIACVRKMIVILNSMLRDGVMWEAPK---V
ISPye16	RE	IS1111	ISPye16	MRTAAFGIDIGKKVFHVVALNAAGSVIQRAKFS-----RDTLLAFFDAAPNALIGMEACPGSQW-LARRLVAMGHDARIIPARFVKPYV-KSNKTDTVDAAAIAEAVTRPTMRFVEVRTPEQIDLQALHRIRDRLVGQRTALINQARAFCLEYGLAMRVGAGGFHADIRRHLGNVDLTPAMRVLLEELLDDLAYIEGRIRAVTGKVEAYASQHDAVSRLVTIPGIGALGATAIVAAAGDGRQFRKARDLAAWLGLVPAEHSTGGKQTLLGISKRGNRYVRRLIIHGARSCLLHLNANHALGGWLSALEARTHRNKAVVALANKLTRIVWAILTRPGAYLPSRAALS
ISPye19	RE	IS1111	ISPye17;ISPye19	MESTFIGLDVHKASISVAVARGEGEVRHWGSVANRPDHIRKLVEKLAASAQLRFCYEAGP-CGYGLHRQLVEMGHDCIVVAPSLIPLKAGDRVKTDRRDALMLAKLHRAGELTAVWVPDAAHEAMRDLIRARAVAMRVTGKARQHLQGFLLRHGRIYP-G-GPYRRWLALVR---FTQPAQQIVLQDYIDAVADAEARVERLTGQIADLLPQWPVVAAVQAMRGVGFIVAVTVVAEVGDFHRFDSPRQLMAYLGLTPSEHSTGASVRRGGITKAGSGLARRALIEGAWSYRMQARLEPVVRDRYRHLVAAKAKVVVVTAVAREMLGFVWAIARAVTAVS---ATAV
ISPye22	RE	IS1111	ISPye22	M--YYAGLDVSLKEISICVVDEGGRTVARGVCPADPEGVAGWFCTRLL-SPRKIVHESGQ-LSIWLQRGLERLGLPALCIDARRAHKSLSRPNKSDAADAEGLAQLARTGWFTPVHVRSEESDRLRSLIGARAQLISLRKDLEGHVRGILKTFGIRLTGGRQAFRDQLAAAG---ARDLVLRTIADGFIAAHATLCQAAAELDSAVKEKATKHPVVRRLMTIPGVGAIVALSFVALVDDPGRFQKSENVGAFLGLTPRRHQSGGVDWSGRISKCGDGAMRNLLFEAASALIGRVQRFSTLKSWAVRLAGRRGFAKAAVATARKLAVLMLTLWKNETEYKWKE--VA
ISPye25	RE	IS1111	ISPye25	M--LFVGLDVSLEKTAICVISAHGKIVKEAQVASEPEALSCWICDQNG-AIAAVGLEAGP-LSQWLHRGLSDAGLPVVLMETRQVKGALKMPIKTDRRDAEGIARLLHLGWFRPVHCKSVSAQEVRAVLSARKAVQQGFITLEMSLRGLLRNFGLKVGT-RGRFEQRIRELA---AGNLMLEAATEPMLRARSALRRELAGLERNVRQLAQEDPVCRRLMSMPGIGAVVALTYRSAVDDPARFTSSKKVGPWVGLTPSRNQSGERDVSGGITKAGDVNLRRALCQAATVMMHRG-RASWLRTWAAKLARRRGAKRAMVALARRIAVILHRMWKDNTDFRFDI-HAG
ISPye26	RE	IS1111	ISPye26	MSDTTVGLDLAKDVFQVHGADGAGRAVLRKKLR-----RTQVLEFFSQLRPCIVAMEACGGAHF-WGREIGKLGHDVRLIPPAYVKPFV-KRQKNDAADAEAICEAAMRPTMRFVPVKSEETQGAAMVFRVRELLIRQRTQAINALRGHLTEFGQIVPQGASNATRLIAIV-EDPDLPADAIPTLKVLVAALMHLEAEIAKLDAEIARRAKENDVAQRLMTVPGIGPLIATAIAVLAPPPETFRKARDFAAWLGLVPRQHSTGGKQRLGATTKMGERSLRRLLILGANSVIIKRQAAAQPGTWLAGMLSRKPPMLVRVALANKMARIVWALMAKGQDYRAPA-ATA
ISPye32	LE	IS1111	ISPye32	M--RSIGMDVHRSFAQVAILE--GKTT-EIRIDLDHEAVVAFGQALRSD--DEVVLEATGNTAA-IVRLLTPFVARVVIANPLQVKAIAHARVKTDKVDAKILAQLHAAGFLPEVWAADDQTLNLRRLVSERAAAVRSIRRVKSRVQAVLHANLAKYT-G----------------LPKAERDLLIRHLDELDWLGGKLAKLDQTLAGIALDDSRMRKLMSIAGINVAVATAVIAAIGDISRFSAPDRLASYFGLTPRIRQSGDRGIHGRISKQGNTIGRTMLIEAAWSAASVP---GPLRAFFLRIKDRKGHNVAAVATARKIAALIWQLLTKEAPYRPAFPNKT
ISPye46	RE	IS1111	ISPye21;ISPye46	MSETTIGLDLAKHVFQLHGADASGRAVLRKKLR-----RDQVLAFFSQLPSCVVVMEACGGAHF-WGREIGKLGHEVRLIPPAYVKPFV-KRQKNDVGDAEAICEAALRPTMRFVPVKSEETQGAAMVFRVRELLIRQRTQAINALRGHLAEFGQIVPQGAANAARLIAIV-ENQDLPADAIATLKVLVAALIHLETEIARLDAEIARRAKEDEVARRLMTVPGIGPLIATALAVLAPPPGTFRKARDFAAWLGLTPRQHSTGGKQRLGATTKMGERSLRRLLILGANSVIIKRHAAARPGTWLGGMLTRKPPMLVRVALANKMARIVWALMAKGGVYQSPA-AAA
ISPye47	RE	IS1111	ISPye47	VKEITIGLDIAKHVFHAHGADVDGRMVFSRKIR-----RAKLLEFFASQQPCVVALEACGGAHH-WARQITQQGHEVRLIPPIYVKPFV-KRQKNDAADAEAICEAAQRPSMRFVAVKTEQQQASAMIFRTRDLLVRQRTQLVNALRGHLTEYGWVAPQGRGYVTMLADLLEGEMSLPEAALAMFKVMLTTLGHLDQQIDALDHEIKKRAREDEVARRLMTIPGIGPIAATAIAALAPPPEHFKRARDFAAWLGLTPRQMSTGGKQKLGSISKMGERTLRRLLIIGSSAVVLHANRGAAPGSWLGRMLARKARMLVIVAQANKTARIVWAVLMKKEDYRTPVAAAA
ISPye48	RE	IS1111	ISPye48	M--LFVGLDVSLEKTAICVVSEHGKIEREAQAASEPEALTRWMGHLDG-TIAAIGLEAGP-LSQWLYRGLTEAGLDVVLMETRQVKGALKMPIKTDRRDAEGIARLLHLGWFRPVHCKSVSAQEVRAVLGARKAVQQGMIALEMSLRGLLRNFGLKVGA-RGRFEARIRELA---TGNPMLVAATEPLLRARAALRQELAGLERRVRQLAQDDPVCHRLMSMPGIGAVVALTFRSAVDDPARFTSSKKVGPWVGLTPSRNQSGERDVSGGITKAGDVNLRRALCQAATVMMHRG-RATWLRAWAAQVARRRGRRRAMVALARRIGVILHRMWRDGTVFWIEPSHAA
ISPye59	LE	IS110	ISPye59	MAKDTIGIDVSKDRLDAFWHSRT-----ACCLPNTPEGFGQLCAWLGKEEDVLIVFEATGAYHRGLERHLGLAGLPFIKVNPKQARRFAQRLAKTDSVDARMLARMGVVLDLTPQVVEGEDVHDLRELLTARRALIKDQVTAKTRLAT-----------------------A-------LNPLVREQLGRRIEDIGADIQALDEVIAQIARQRERIRRLMTIPGIGRLTATTMLIDMPELGHL-EGKKITALAGLAPMTQQSGKWQGKERIT-GGRSSIRRAIYMPALVAIRF---NRDLHDKYQQLLKAKAKKVAITAIMRRIIILANTLLRERRDWLPD---RP
ISRel25		IS110	ISRel25	MTDVLAAIDVSKERHEVLIEAPDKKRRRRVIVLNNLDEFDRLIGLLRSYRPVRVAFEATGNYHRALAYRLGLAGFEIKLISSIALARTRESWDKNDPKDAQVILHMMTIGAEQFYHPLMRGTNDIQELSKTHDMISRSKTELWHRILTHYLPLYPEADRSKERLLADIYATSARSAPDSDAICMFRMILAEGRSLIAQRNEIEARAVAMLKDNADYQLLCTIPGIGPINALTIMAEAGDLRRFQHHRQFLKFCGMDLATIQSGMFRGQTKLSKYGNARLRRTLWMAAQVAILQ--RANSFRDKFERYITKHLRRKASTAIAAKMARTVHAVIKSGEPYRPFF-TLL
ISRel7	RE	IS1111	ISRel7	MEKTTIGLDIAKHVFQVHGINGAGATVNRRKLR-----RDDVVGFFKALPPCLIGIEACATGHH-WARVLMALGHEVRLMPASYVKPYV-KRQKNDATDAEAICEAVTRPTMRFVPVKSEEQQGVLMRHRVRELLIRQRTMLVNALRGHLAEFGIVTRQGIAGVGMLIALVDDDDLIPPLARSALLPLIGQLREVHEKVRELDRQIHAWHRSNELSRRLETIPGIGPITASAIAATVTDASFFKSGRQLAAWIGLVPRQNSSGGKDRLGRISKQGDPYLRRLLVVGAHAVLRFSGAKVAPTRWAAELL---PHNFVAVALANKMVRIVWALMTTGRRFEATA--AL
ISRel9	RE	IS1111	ISRel9	MEPIFVSLELSRSTWLITSLSPGSGEKMKHVVAGGNVELLDRFEQLQQKFP-IVTIQEAGLDGFWIHRVLETHGIESYVVDAASIATSRRRRAKTDKIDGEALTRTLLRGEPRMVRAPDPKDEDRRRICRERKVLIAERVRHVNRVKGLLFAQGVSG-Q-RKDRRQRLEELQTGDELPKHLKAQINRELDRLELLLEQIAAVESERNSLLSMDSPAAMLLSLKGVGAEFAAVLWTEA-LSRHFDNRRQIAAYAGLTPTPWMSGTIDHEQGVSKAGNPRLRTTMIQLSWLWLRNQ-PASALSRWFVDRVQSRLKKAAIVALARKLLIALWKFVTAGVVIEGAV--TA
ISRfsp2	LE	IS110	ISRfsp2	MASLFIGIDVSKQTLDVAFDPHA-----RETIPSTDEGVQLLVTRLQRLQPTLIVLEATGGLERMVFAQLLQAGLPTARVQPRRVRALAHRQAKTDRLDARLLARFAERVRPPHHQATDEQRASLRDLLVRREQVIQMRTAEINRLTA-------------------------------AAPNLRPGIQQHIDWLDQEIRALEQERDNEAERTRKRELLESVPGIGAITALNLLLRLPELGTI-NRKEAAAFVGVAPYANQSGAQHKPRHIS-GGRRDVRSVLYMATLAATRR---RLVRRAFDQRLCQAKPRKVAIVAAMRKLLTILGAILRQQKPWDPAV--AP
ISRhosp8	LE	IS110	ISRhosp7;ISRhosp8	M--VYCGIDVGKGEHHAVGLTAAGKKIYDKALPNDEAKLRA------SHGSVLVVVDQPNTIGALPVTVARACSHEVGYLPGLAMRRIADGQAKTDARDAFIIADTARTMTLRRVDTGDEALAELEVLIGFDDDLAGEATRVSNRIRGLLTGIHPALERAGTRLVGEILAALEEQPGSTAAETILPKLADTLKETLQQRKSVAEDVEGALDDHPLSRVLTSMPGIGFRTAARILIEVGDGSAFASAAHLAAYAGIAPVTRKSGSSIRGEHPARSGNKKLKRALFLSAFSALH----DPTSRAYYDKKRAEKKHNAALICLARRRCDVLYAMLKNKELYRAPL--AA
ISRhru3	RE	IS1111	ISRhru3	M--YYAGIDVSLELSSVCIVNQDGKIFREVKVASDPEALIGLFGGLGV-ALSRIGLEAGP-LSQWLHAGLTAGGYDVVLLETRHVKAGLSMTVKTDRKDARGIAHLLRMGWFRPVHCKTNSAQEIRVLLVGRKLLQSKMGDLEQGIRGLLRGFGLKVGV-KGRFAARIRELV---AGQAMLETVAEPMLRARDALRAEFTLLHRQILAIVRKDDLCRRLMTVPGVGPLVALTFKSGIDDPSRFTSSKTVGAHFGLTPKKYQSGETDITGGITRTGDAMVRMALYEAAQVLLTRSQRFSSLKRWALEVAKRRGMKRAKVALARKLATVLHRMWIDGSDFRWGK-TSA
ISRle1	RE	IS1111	ISRle1	MEETTIGVDIAKNVFQLHGINAEGQVVLRKALR-----RGQMQPFFEALSPCLIGMEACATAHH-WARTLIASGHDVRLIPPNYIKPYL-RRQKNDAADAAAICEAVTRPSMRFVPVKTEDQQATLMLHSARELLISQRTALINALRGHFAELGIVAPQGARNVRQLIAILEDERYSPQAVRTALAPLATVLIEIEGQITKLDKALLAAHRNNDVSIRLATVPGIGPVIATCLSASVSEPKLFEGGREFAAWLGLVPRQHSTGGKPRLGSISKMGNRHLRKLLVVGAYAALYRMKADTPLANWARGLLSKKPFKLVAVALANKIARIAWAIMARNVNFQSEHLIPA
ISRsp4	RE	IS1111	ISRsp4	MEQIRIGMDTSKSVFQLHGVNAVEQPILRKKLS-----RREMVKFFEKTPPTIIALEACGGSHH-WARLLSSFGHEVKLIAPQLAKPYV-KRGKNDAADAEALCEAMSRPTMRFVPMKTADQQAALMLVGMRERLIRNRTQLANAIRGFAMEFGIVAAKGMCRIEALLERIAADPSLPELAQDLFALHGQEYRELACQIKTLDEKLMKLHRADECSKRLAEIPGVGPIGASLLLMKTPDPRMFKSGRDFAAWIGLTPKDHSTAGKVRLGVITRAGDEMLRSILVVGATSLLQQVRGRSHASAWLMGLLQRKRPKLVAVALANKLARIAWKLMTSGESYRQAEAQTS
ISRta3	RE	IS110	ISRta3	MN-TTYGLDIAKTVFQLYWVEPSGKCC-NRRFN-----RTKLIEFLAKREPGRVALEACASAHW-WARQLQGLGHKPVLLHARYVRPFV-QTNKTDAADAKAIWTAAQQPGMREVAPKSETQQCVLAVHAMRSLRIKMRTMLVNQLRGMLVEFGIHFRRGRQAGLDEIVQRLPEIRVPPTLFEAVHQQLRSLESLDREIAEYDRQITAWGRQDRACQTISAIPGIGMLTATALVATIGEARTFKSGRQLAAFLGLVPKQTGTGGKVRLGGISKRGNPYLRTLLIHGARTVLSHLRKN--QGGWSQALAQKRPTNVVAVAMANKTVRTVWALLAHERTYDRDYVRPA
ISRta4	RE	IS110	ISRta4	MN-TTYGLDIAKGVFQLYWVEPSGECF-NRRFT-----RKALLNFLAKRAPGRVALEACGSAHW-WARQLAALGHKPVLLHAAFVRPFV-QTNKTDVADAKAIWTAVHQPGMRQVARKTETQQAILALHGFRALRVKMRTMLINQLRGVLFEFGIHFRRGRRAGLEEIKQHMAELQLPRVLFDSVAEQLQDIARLDEEIGQIEIRLNTWLKEDHDCQTVAAIPGIGPLTATALVATIGDVHAFRSGRQLAAFLGLVPRQRGTGGKVNLGGISKRGDTYLRTLLIHGARIVLSHLRKG--QSHWSTALVQRRPANVVGVAMANKMARTAWALLAHNRTYDRDYVKLA
ISSam1	LE	IS110	ISSam1	M--VFLGLDVGKQTHHGHGLTPAGKKVFDKQLPNSEPKLRAVFDKLTAKGTVLVIVDQPASIGALPLTVARDAGCQVAYLPGLAMRRIADGEAKTDAKDAAVIADAARTMTLRTLDLTDEVTAELTMLVGFDQDLAGEANRTSNRIRGLLTQFHPSLERDAERLVDDTFTALDEQPGTGTLDVIVPSLAKSLAAVHEQRRALETRIEALLEAHPLSQVLTSMPGIGVRTAAVLLATVGDGSSFPTAAHLASYAGLAPVTRQSGTSIHGEHAPRGGNRQLKRAMFLSAFAALH----DPASRTYYDRCRARKTHTQALLRLARHRISVLFALLRDGTFYEPRS--LA
ISSba8	RE	IS1111	ISSba8	MD-KVIGIDLAKNVFQVCVCLMDNSVMSNKKVN-----RNKLLDKIRQFPESLIAMEACGTAHY-WGRQFQALGYQVQLIPAQHVKPFV-ANQKNDANDALAICEAAFRPNIHMVPVKTVEQQDIKALRCVRSRLVQNRTAMVNQIRSLASESGVIFSVGRLQLQASLSRILADNELSHTLHHLLKFLYEDLCVLNEKINQIERDIKALCQIQPRYNALLSIPGFGPLVTASFMSELGSGHQFKNGRQLSAWCGLVPSQSSSGGKVRLGSITKNGSSELRVLLIHGARAVGRFASRDDRLGRWFNALALRQGRHKAVVALANKIVRIGWRILTSNDNFDVNK-AFA
ISSde11	RE	IS1111	ISSde11	MK-STISIDLAKNVFQLLGMDKHAKQVFSKRLN-----RTQLSEFMSQQPVCDVVFEACYSSHY-WGRKFLAMGHNVKLIPAQHVTPFV-RGSKNDKNDAMAIYEANFRPNIRFVPIKTEAQQEILMLHRVRERLVKQRTACTNQIRGVLVDFGICFPQGHSAFERAMWDIINDESQRPIIKLMANDFWDEYQTVSTRLDRINRLIKQLVEQDPNGKILLSIPGVGPIIASAFAAAIGAGQAFNSAKELAVWLGLTPQQFASGNKSINGSITKRGDGYLRKQLIHGARTVVSHASKNDDLNQWITQLRNRKSICTTVVATAHRLARLMWILLHKQVPYAPQYHEAN
ISSde13	LE	IS110	ISSde13	MKSINVGVDIGKSQLDIFIRPLD-----FFTVANDEKGIRDAINKIKIHKPQCIVVEATGRLEMPFILACSEAKLPFVIANPMHVKRFAGRRAKNDRLDAELIAHYAEAIKPKLTELKPEKIRLMSDLVTRRNQLLTMQTMEKNRHQI-------------------------------LSKTLLSTIKPILTALKNQITKIELKIQKLIEECSKNIILQSMPGIGKIAAASIISNVPELGYI-TNKQAASLIGVAPMTKESGDYKGKRVIQ-GGRAQVRTVLYMAMMSAMQC---NPVFKAIYQRLLGLKPKKVAIIACVRKMVVILNSMLRDGVMWDENTLLTP
ISSde14	RE	IS1111	ISSde14	MK-TLIGIDLAKNVFQVCGINQAGKSVFNRALK-----RSQLMAFLFKYPDSIIAMEACSGSNY-WGRELLTKGFEVRLIPPQHVKPFV-KGNKNDRNDAFAICEAALRPNLTFVQPRTLEQTDMILAHRIRERNVENRTSLINQIRGLLNEYGVVIAQGKERLKLAIPELLENAGLTEIARQHFQALLEEWKQVDRTIKNLEKNIKSQAKLNHQTNRLMGIKGVAEITATAAVAFAGNGAQYHNGRHFAANLGLVPREYSSGGKQKLGKITKRGNNYLRRLLVQGAWSIIRYVGSTDRMSVWAKKLIERRGKHKAAVAVANKLARIIWSMLYNQTEYR-----AN
ISSep2	LE	IS110	ISSep2	MER---------------CVN----------------------------------------------------QINYIQMNPLEAKFKT-RSWKTDQADAHKLACLGPTLKQTSLPIHELIFFELRERVRFHLEIENEQNRLKFQILELLHQTFPGLERSATKYALQLRVIAQESDRHSFLVEKLRLLIQQLKQSIHHLKQLDDAMIQLAQQLDYFENIHSIPGIGKLSTAMIIGEIGDIKRFKSNKQLNAFVGIDIKRYQSGHTHCRDTINKRGNKKARKLLFWVIMNIIRGQHYDNHVVDYYYKLRKQKPHKTAIIACINRLLKTIHYLVMNHKLYDYQM--PH
ISSer1	LE	IS110	ISSer1	M-------DVGKGAHHATGLAPDATRLHDAALPNTEAGLRKVFDRLARHGQVLVVVDQPASIGALPVAVARACGHDVAYLPGLAMRRIADGNAKTDARDAYVIADAARTLALRRVDTGEETLAELEVLVGFDDDLAGEATRIGNRIRGLLTQIHPALERQGQALVEAIVSALDEQPGAKTAELVLPRLADSLKTVLQQRRTVADEVEGILDAHPLAGVLTSMPGIGVRTAARILLEVGDGSAFKTSGHLAAYAGLAPVTRRSGSSIRGEHPNRGGNKHLKRAFFLAAFAALA----DPTSRAYYQRKRDEKKHNAALICLARRRCDVLHAMLRTKTKYQAPA--AA
ISSfl4	LE	IS110	ISEc20;ISSfl4	M--VFIGVDVGKDTHHAVAINRSGKRLFDKALPNDENKLRSLISDLKQHGQILLVVDQPATIGALPVAVARSEGVLVGYLPGLAMRRIADGEAKTDARDAAIIAEAARTLALRTLKLADEQIAELSMLCGFDDDLAAQTTQASNRIRGLLTQIHPAPERVGKRLAADIAQALAEQPGTNAAAVVLPRLALQLITLRKQRDEVALEVEQRVLAHPLYPVLTSMPGVGVRTAARLLTEV-ACRAFASAAHLAAYAGLAPVTRRSGSSIRGEHPSRRGNKALKRALFLSAFTALR----DPLSRAYYTRKMSQKRHNQALIALARRRCDVLFAMMRDGTFYTPQ---GS
ISSfl8	RE	IS1111	ISSfl8	MQNTLIGIDLGKHSFHIHCQDKSGKALLRKKFT-----RTKLMQFLATCPPSVVVMEACAGAHF-MARCISDFGHETKLISPQFVRPFV-KSNKNDFVDAEAICEAASRPSMRFVQPRTETQQAMRALHRVRESLIRDKVKTTNQIHGFLLEFGISLPIGDAVIKR-LSLVL--AEIPEYLSRLLVRLHTHYFYLVEQIAELESELSQSINADDTAQRIMTIPGVGPITASLLSSQLGDGKQFSCSRDFAASTGLVPRQYSTGGKSTLLGISKRGDKNLRRLLVQCARSFIMRLEKHGKLAEWVREQLNKKHSNVVTCALANKLARIAWAITTQKKEY------QA
ISSfr2	RE	IS1111	ISSfr2	MDETYVGLDVHKETISVALADGGGDVRAFGQIVNTPTALARMLAKLSQSRTLKFCYEAGP-CGYGIQRQLSAAGHHCVVVAPSLIPRKPGDRIKTDRRDADNLARLHRAGELSAVWIPDPAHEAMRDLVRARLAAVRSLRQARQQLSGFLLRHGCHY--G-QMHRRWLAGLR---FTQPAHHIVLEDHIATIEAATDRRDRLTKQIEIMLSDWPVVQALQSLRGMALVTAATMIAELGDISRFTNPRQLMAYLGLVPSEHSSGATRRQGGITKAGNGTARRMLIEAAWSYRFPARQEPTIRDRYRKLTKAKPATTVTTAIARELSGFVWAIACQVSP--------R
ISSgr1	LE	IS1111	IS110;ISSgr1	M--VFLGLDVGKTAHHGHGLTPAGKKIFDKPLPNSEPKLRAVFDKLTEKGTVLVIVDQPASIGALPLTVARDAGCRVAYLPGLAMRRIADGEAKTDAKDAAVIADAARTMTLRCLELTDEITAELTVLTGFDQDLAAEATRTSNRIRGLLTQFHPSLERDAQRLIDDVFDALDEQPGTGTLDTVVPSLAASLASVHTQRRAMEAQINTLLEAHPLSPVLTSMPGVGVRTAAVLLVTVGDGTSFPTAAHLASYAGLAPTTKSSGTSIHGEHAPRGGNRQLKRAMFLSAFACMNA---DPASRTYYDRQRARKTHTQALLRLARQRISVLFAMLRDGTFYEPRTELAA
ISShdy1	RE	IS1111	ISShdy1	MT-VTVGIDLAKNVFAVHGVNAAGKAVLKPLVR-----RAKLLELIATLPACLIGIEACTGAHF-WAREFQKMGHTVRIMAPQLVSPYRMRHGKNDAADAAAICEAVTRPNMRFVPIKSVEQQGQLFVHRAHQGYVSERTALINRIRGLLSELGIVLPQAFKAFLSGVAQVLED--LPGYCNQVIGDLLNELYHIEEKIKNSEKLIQQLARDNSAAQLLMQFRGIGPMTATAIVASIGNGHDFKNGRQFSAWLGLTPRQQSSGGKARLGRITKAGDSYLRTLLVLGARSVLLGAANDDPVSRWALQLKERRGYGRALVAIAAKNARMCWAMLHLRDEFRF----PA
ISShes7	RE	IS1111	ISShes7	MK-TLIGIDLAKNIFQVCGVNQAGKSVFNRSIK-----RAQLLTFLRTYPDATIAMEACSGSNY-WGRELLSLGHDVKLIPPQHVKPFV-KGNKNDRNDAFAICEAAQRPNLIFVQPRTLAQVDIIITHRIRERRIRIRTALTNQIRGLLSEYGIALPKGRNPLNLLLPELLEDAQLTTIARQYMRELMEELRAINVAIGSLEKDIKLQARTHPDAKRLMGIRGVAEIIATAAVSFAGDGSGYHGARHFSANLGLVPKEFSSGGKQKLSGITKRGNSYLRRQLIQGAWSIIRYASSNDRISVWALKVIERRGKQKAAVAIANKLARIIWALLFHRSEYR-----SC
ISShfr3	RE	IS1111	ISShfr3	MK-TTISIDLAKNVFQVLGMDCHAKQVFNKRLN-----RTQLTEFMLQQPNCDVVFEACYSSHY-WGRKFLAMGHNVKLIPAQHVTPFV-RGSKNDNNDTMAIYEASFRPNIRFVPVKTEEQQEILMLHRIRERLVKEKTACTNQIRGVLVDFGICFAQGYKAFEVAIWDIINDASQRPIIKLMANDFWGEYQSVNTRLDRINTLIKKLIERDPNGKILLSIPGVGPIIASAFVASIGRGQAFNTAKELGVWLGLTPKQFASGHRSVNGSITKRGNGYLRKQLIHGARAVVSHASKQDDLNLWIMQLRSRKSICSTVVATAHRLARLIWILLQKQVPYVPQYHGTC
ISShsp1	RE	IS1111	ISShsp1	MEQTRIGMDTSKNVFQLHGVDAAEKAVLRKKLT-----RREMVRFFEKLPPTVVAIEACGSSHH-WARLLGSLGHDVRLIAPQLAKPYV-KRGKNDAADAEALCEAVSRPTMRFVPVKTAEQQAALMLVGVRERLIQKRTQLVNAIRGYGAEFGITAATGACRVVPLLERIAADETIPELARELFALQGKEYAQLQCEIERIDAKLMEWHRNDECSQRLAKIPGVGPIGATLLMMKTPDPHLFKSGRDFAAWMGLTPKDHSTAGKTRHGVITRAGDELLRSTLVVGATAVVQHARGRGNLTPWLIGLIGRKSPKLVAVAVANKAARVAWKLMVSGERYQCVAAVAA
ISShwo3	LE	IS110	ISShwo3	MNSISVGVDTGKFQLDIYIRPLD-----FFTVKNDEKGIKDAVNSIKQYTPKRIVIEATGRLEMPFIMACAEANLPFVIANPIHIKRFAGQRAKTDKLDAKLIAHYGEAIKPKLSTLKPSIMQAMSDLVSRRNQILAMQTMEKNRLQI-------------------------------LPKDLAMTIKPILTAFKNQIEKIEAKIIKLIESCAKNIILQSMKGIGKIAAASIISNLPELGYI-NNKEASSLVGVAPMNKESGRFKGQRKIQ-GGRHQVRTVLYMAMMSAIQS---NPVFKQTYQRLVAAKPKKVAIIACIRKMVVTLNSMLRDGVMWEAPK--QI
ISShwo5	RE	IS1111	ISShfr7;ISShwo5	M--YYCGIDLHARLLYVCIIDSKGKVAVHKKIDADKGDLLRILEPYIGN--VIVGVECMHCWYW-VSDWCAELGIDFVLGHALYMKAIHGGKTKNDKIDSFKIASLLRGGNFPIAYNYPNEMRAARDLLRRRMKIVRHGAMLKAHVVNTNSQYNLNLK--NISARQKLRQQY----KDPIVQRNIDLDMALLDCYAKELAQVEWFIEKQAKNHVYLELLKTVPGIGKILSLTILYEIGDVTRFESVQKFASYSRLVKCKAESAGKTYGTNGNKIGNAHLKWAFSEAAVLYLRG---NDKARNYLNRLQKRMSKAKALSALAHKLGRCVYFMLKNKTVFDEQR--KG
ISSko1	RE	IS1111	ISSko1	MHAVTLAVDLAKDVFELAFADAAGRIVERRRLK-----RGPFAQCLVNRAPLSIVMEACGSAHA-WARRFMRLGHTVKLLPAQHVRPYV-RRNKTDRADAAGLLEAARCGDIRPVPVKTTGQQGTQGLHRIREHHKAERTAAINLVRGLLREFGTAIPAGADKIRPAVLAALEDGDLPMPLRHALAGLLQRIASCEEAMAAIEKQLADIARDDTRCQRLMAANGVGLITATAMSAGIGDFARFPSGRHFASALGLTPREYSSGGSRKLGRISKRGDVYLRTLLIHGARSALITACARDRTQQWALALAERKGHNKAVVALANKTARRLWAAEHHGVGFDPDHQRAG
ISSlo1	RE	IS1111	ISSlo1	MK-TLIGIDLAKNVLQVCGVNQVGKTLFNRTVK-----RTQLLKTLVQYPDAVIAMEACSGSNY-WGRELLSRGFEVKLIPPQHVKPFV-KGNKNDRNDAFAICEAAMRPNIIFVKPRTLAQVDIIISHRIRERRIRVRTALTNQIRGLLSEYGIVIPKGRDPLNLALPELLEDASLTTTARRYIRELLDELYAINASIKALEKEIRLQARNHEDTKRLTAIRGVAEIIATASVSFAGDGSGYQNGRHFSANLGLVPKEFSSGGKQKLGAITKRGNSYLRRQLIQGAWSVIRYAKNDDRLSVWARKVIERRGKQKAAVAVANKLARIIWAMLYYKTEYR-----PS
ISSm1	RE	IS1111	IS1618;ISEc76;ISSm1	MT-TTVGIDLAKNVFAVHGVDQNGKTVLKSRVT-----RTALPGLIAGLPPCVIGMEACSGAHY-WARLFRQYGHEPRLMAAKFVSPYRMKSGKNDAADAQAICEAVCRPHMRFVPVKDESQQAMQCLHRTRQGFIEEKTATYNRLRGLISEFGVIAPQSTDALRHMVSAQKNS--LPLQVQQCVDDLLEHVARIEVNIAEYDRILSRMAKTDHRSQRLMELKGVGPTTACALVASIGNAHDFKNGRQLAAWLGLTPSQYSSGGKSKLGRITKAGDSYLRTLLVQGARSVLIGAERTDSFSRWVCSQVERRGYWRAVVAIAAKNARLCWASLHYGDDFRLY--SAS
ISSm3	LE	IS110	ISSm3	MSVRCAGMDVSKGTLDIAISNIA-----QFTVPNGTDGFTQIIGELKKNETRLILMEATGGLESGVACYLQSEGFDVVVINPRQARDFARYLAKTNRIDARILLQMSEVISQHIRPLPDAQRQILAAMVVRCRQLTVMLTAERNRLHP-------------------------------SHPQSYESIRSIISVLKSDLTRIQGEMSIHIKSHELSDLLSAVKGIGAATVAVLLAEVHELGSL-SRREISALIGGARVNRDSGTMRGRRTVF-GGRASVRTALYMSALVGTRH---NQVIKEFYTCLVAAKSKKVALTACIRKLLTILNAMLKKNEAWDPMYQPAS
ISSod14	RE	IS1111	ISSod14	MN-KLISIDLAKTVFQVAAFNPDNTIAFNRKIN-----RPALLDMLRQCEPTLVVMEACYSANY-WGRTIEKLGHTVKLIPARMVKAML-VGNKNDANDAVAIGETAGRPKVSLLRPKTVEQQDIQSLLRIRERLVENRTANCNQLRGFLAEYGLIVAKTRRQLMLAIPLILEDAELSTVARGFIQRLYEFQLYLNEQIDQVAQDILALAQAMPQYPLLLTIPGVGPIVASTLLASINEVNDFKNGRQLAAWLGLTPSQYSSGTTNRLGKITKRGNQTLRRLLIHGARTVVNWCDKDDSLSLWLQRLKQRQHVCKVTVALANKMARMVFVVMSRGQAFDMNKKLAT
ISSod19	RE	IS1111	ISSba19;ISSod19	MK-TTIGLDIAKSVFHAVGVDKAGKLLKKKMLR-----RKDLLPFLAQIEPCLIVMEACGGANY-GAREFELLGHSVKLIAPQFVVPFR-QGNKNDYNDALAIAEAAQRPNMRFVKPKGVEQQDIQLLHRMRERLNKQSTALINQVRGMLAEYGIVMTKSKSAFKVQFPDILTNEALTTKGRAIFYQFYEEFSDIEKRLKDCDTQVLTETKNNVIYQRLETIPGIGPVTATAFYAVAGEGKDFTNGRHFSAWCGLVPKQHSSGGKDNLLGISKRGNAYLHTLFIHGARAVLQHSQKQDKFSCWAIQLAERRGFNRACVAVANKLDRMAWAIAAHDEEYQL----PV
ISSpe2	RE	IS1111	ISSde4;ISSpe2	MN-TTIGLDIAKSVFHFVGVNKAGKLVKKKIIK-----RKELVLFLAQIEPCLVVMEACGGANY-WAREFEKVGHQVKLIAPQYVVPYR-QGNKNDYNDALAIAEAAQRPNMRFVEPKPVEQQDIQMLHRMRERLNKQSTALINQVRGMLAEYGIVITKGKASFRTKLPDILENAELTVKGRSVFYQLYEEFNDIEKRLKNCDAQVQQEVKSNQVCQRLESVPGIGPVTATAFYAAVGQGKDFTNGRHFSAWCGLVPKQHSSGGKNNLLGISKRGNAYLRTLFIHGARTVLQHSSKTDRFSCWASALAERRGFNRACVAVANKLARIAWVIAAREDEYRI----TV
ISSpe4	RE	IS1111	ISSpe4	MKGTIVGVDLAKNVIQVCVFT--NKVHSNTEMT-----PNEFIDWLANFATVTIVFEACGMSNY-WKQKAMTFGHEAKLISAKLVSAVR-QNQKTDKNDALAIVQAALLPEVNFITGKSVEQQQLQSIMRLRELAIKQKTAMTNQLTSLLAEFNLMTSTKHGGLRGVIESTLEDADFSSEFRNALAAAWQQYLAVVTSIATYDQCLEKSLNTHPEAKKLLKIEGVGTLNAINLYIALGDIGVVSTGKDASACIGLTPIQYSSGGKAKLGSIGKVKNSILRSQLITGALSAVSQMVRETTKERWVQALVERRGKKCAAVALANKTVRTAYAMLTQGTEYKAEL-ISA
ISSpi2	RE	IS1111	ISSpi2	MSLKAIGIDLAKLVFSIHGVDEYGKTKLKQTVK-----RNKLLEKIANIPPCIIGMEACSGAHY-WAREFTKYGHDVRIMASKFVIPYR-QSEKNDANDAEAICEAVTRPKTRFVCIKSEEQQAVLCLHRIRQGQIKDRTAMINRLRGLLSEFGIIMPKGRYPAQKHIVEILEDAGLPDLARELLHDLWLSIKQQNQDILKSDRKLYALANQMKDAKRLMTIPGIGEVTATAVVATVSDAKHFSTSRQFAAWIGLVPKQYSTGGKPTLGRISKRGEKHIRTSLIHGARAVIANCAKIDRTSLWIKALIERRGFKRAVIALAAKNARLIWSLLQSGQEYQVNY-VKT
ISSpi5	LE	IS110	ISSpi5	MKSINVGVDTGKYQLDIYIRPLD-----YFTVSNDEKGIKEAVRLIKKYHPERIVIEATGRLEMPFIMACANANLPFVIANPVHIKRFAGQRAKTDKLDAQLIAHYSEAIKPRLSTLKPDVMQAMSDLVGRRSQLLVMQTMEKNRLQI-------------------------------LPQELAMTIKPILTVFKNQITKIEDKIVKLIESNAKNLILQSMKGIGKIAAASIISNLPELGYI-NNKEASSLVGVAPMNKESGRFKGHRKIQ-GGRHQVRTVLYMAMMSAIQS---NPVFKETYQRLVAAKPKKVAIIACVRKMVVILNSMLRDGVLWEAPK---A
ISSpi6	RE	IS1111	ISSpi6	MSTKVIGIDLGKSSFHLVAHDYSGRELFRKHLS-----RAKLIEFLSQTPATVIAMESCGGSHW-LARKCQSLGHEVKLIPPQYVKPYV-KTNKNDYIDADAIAEASTRPSMRFVGVKTESSQVISVIQRIRSSYVKERTACMSRIGAILLEFGMSFPKGHAKMKV-LFQWLADKPIPPMLMQELIEHHEYYSQLNKRIAGQDKKLKQLVEQSEEAQQLKSIPGIGDLTASQCLADISDANNFKNGRQLAAWIGLVPHQYSTGGKTTLLGISKRGNKALRTLFIHGARSILSRPEAVAVFGEWILELRARKPFNVAVVALANKLVRIAWSVLSTKQAFEV----RV
ISSpn10		IS110	ISSpn10	M--CFVGLDVSSTKLDVCIMLNDTSTPVTASLSNDLSGATEIKNHILDLERIVIGMEATSLYSFHPAMFFHEDHVEIMVEQPNKIKKYRDEENKNDTIDAFYIADYFRIERFSPSFLKEEKYMALQHLTRTRLQIIEQLTRTKQHFIENIYYKCNTLAESSEKLAQTIQAAIRGSLQQDSVNVILGLLAREIRNLEKMIKEIDKAIEDMVETIPEYQCLTSIPGVGKVYAAGIIAEIGQIERFKDHPQVAKFAGLNWREKQSGNSNQHTSLVNRGNRYLRYYLVEAANSVRRY---DDEYKDFYKKKYHEHQHKRAIVLTARKFVRLVVVLLRNHQLYTPPRMEDK
ISSpo1	RE	IS1111	ISSpo1	MKSAVIGVDIGKETFHLVGFDHAGERVLRKNIK-----RLAIKPTFEKLPRCVVGMEACISAHF-VSRMLRELGFEPRIIPAIYVKPFN-KGQKNDYNDAEAIAEAAMRPNPRTVTEKSQDQLDLQAMHRVRSRLVARRTATINQIRAFLIEQGITVRAGRHRLQSSFAAILENREISSRMRAILMGLYGDWLWVDERIKAISSEIEEISRSEENSANIMTIPGIGPLISTAIVSAIGKGEVFDRGRDFAAWVGLVPRQFSTGGRTILGRISKRGNSYLRMLLVQAANVILMRPHWDAGLGPWLRGVVGRMPHNKAAVALANKLARTAWSVLRYGSKYQVERLAAI
ISSpu22	RE	IS1111	ISSpu22	MK-TTIGLDIAKSVFHLVGVDKAGKLIKKKMLR-----RKDLLPFVAKIEPCLIVMEACGGASY-WAREFEQFGHIVKLIAPQYVVPFR-QGNKNDYNDALAIAEAAQRPNMRFVKPKSVEQQDVQLLHRMRERLTKQSTALINQVRGMLAEYGIVMTKSKSAFKAQLPDILIDETLTTKGRAIFYQLYDEVIDIEKRLKSCDTQVLNETQNNVICQRLQTIPGVGPVTATAIYAAVGDGKDFSNGRHFSAWCGLVPKQHSSGGKDNLLGISKRGNAYLRTLFIHGARAVLRHSGKSDKLSCWAIQLAERRGFNRACVAVANKLARMSWVIAAREEEFRL----AM
ISSso6	RE	IS1111	ISSso6	MNNLYVGLDVHKESITVAYAINSEPVELMGKIGTSPTDIQNLCKRLRSKSQVSIVYEAGP-CGYGLYRRLVKSGFDCMVCAPSLIPKKPGERVKTDRRDAIRLVRSLRAGDLSAVYVPGIEDEAFRDLARAWASARDDLRHARQRLKSFLLVHGVHYV-G-PAHRRWLSKYS---FESPWRQLAFDEHRRTIEDRQAQCERLESALKEAVTEWPVVEALQAMRGIQFITAVGLISELGDLTRFEHPRQLMSWFGITPSEYSSGGSRHQGSITKAGNSYARKLLVEAAWSYRHPARQEPPVIDRYRKLQAKKNVNITIVAVARELAGFIWDMGRIAMSQQPQC--HK
ISSsu10	LE	IS110	ISSsu10	MDVSCAGIDVHQANIVVCILHGPTRPKRMATFDTTTKGLRACHDFLSQFHVEAVGMESTGVYWRPVWHALCDD--ELILAQPAHMKAI--PGQKTDKKDAHWIAKLTRIGLLPRSFVPDETIQELRELTRQRKHYVESRNRETNRIHKFLQSGGIKLTTG-KKKVPQLLEALDGY-FSDHHRFMLKQSLEIYDFYQKQIELLEERITVYLSQYNHVETLDSIPGIDVITASVIISEVGDMSQFPTSGHLASWAGLCPGNNESAGKKRSTKIR-HGNSYLKKMLMSSRFSPLGPR-KEVPLADRFYQIQSRRGSQKATIALAHQLLKIAYILLKEQMTYPEFL--TS
ISSsu7	LE	IS110	ISSsu7	MSKVVFGIDVSKVSSEVAIVN--GEKVHNYTMSNDAIGFSRLLGDLKTVKP-EIIFEATGVYSRRLQSFLDEHGYAYTRLNPLEAKKQLDRVRKTDQIDAEKLAQSQFVLNRKTTYVQEEIYQNLRDLSRFYQNLTEDIVRAKNRLHKALQVTFPELENGVAYLAEKLIALANQSKKTSPMLEEVRYYAKELFRLSEQRQTILDEMVELAQPLPEYDILLSIPGIAETTATSIIGELGDIRRFQSANQINAFIGIDLRHYESGNFLAKEHITKRGNPYARKILFKCIHNIASASH-NPHIADFYEKRKRQTSTKPHTIASIHRLIRTMYYLIMHNKLYDYASTQNR
ISStac1	LE	IS1111	ISStac1	MTTVFLGLDVGKSAHHGHGLTPAGKKVFDKQLPNTEPKLRDVFTKLTTKGMVLVIVDQPASIGALPLTVARETGCKVAYLPGLAMRRIADGEAKTDAKDAAIIADAARTMTLRSLQLTDEITAELTVLVGFDQDLAAEATRTSNRIRGLLTQFHPSLERDANRLVDDIFEALNGQPGTSTLDIVIPSLARSLGAVHEQRRATEAQITTLLEDHPLSKVLTSLPGVGVRTAATLLVTVGDGTSFPTAAHLASCAGLAPTTKSSGTSIHGEHAPRGGNRQLKRAMFLSAFAALH----DPASRTCYDKCRVRKTHTQALLRLARQRINVLFAMLRDGTFYEPRT--LA
ISStma4	LE	IS110	ISStma4	M--QFIGIDAAKATFDIALPLSHGKYRTKAKLPNTPKGFDELLAWRAKHPNAAVGMEATGIYHEALAQALVEAGVVVHVANPARVKAFGQMRTKTDRSDAKLIARFFEAQRSEPYVPPTPSEVKLRALVRRRDDLQEMLQMEHNRLDV-------------------------------ADISVQQGIKDVIRTLEEQIKQVQKAIEDHIDNDRRHQLLTSIPGVGNTSSAQLLAMLGDLSKYSDVRQVVAHAGLNPAQRQSGNYEGKCRISRVGDANFRKKLYMPALTGKTH---NPTLKSFADRLSAKKPFKVVMCAVMRKLIHLIWGVLRSGRPFEPDV--LA
ISStma6	LE	IS110	ISStma6	M--FGIGIDVSKATLDVAVHGEQ-----FRQFSNDKRGFVRLIRWLKTWPIKQVVLEASGGYERAALDVLHAAGLPMVRINPARARRFAQRAAKTDRLDATVLAQMAHLLPLTRYVPPAPWQQRLAEFAQCRRQLVQMRVSEMQRLRR-----------------------L-------VDPDLIAMKQRHIAQLSDDLKQLDKAIAEQLEGQ---KNIGALKGVGPILISTLACELPELGSL-GSKAIASLVGLAPMNRESGTWQGQRRIS-GGRAVVREALYMAALTAIRY---EPRLRAFYAGLKAKKASKVALVAVMRKMLVILNARKRDAEV-----LGCP
ISStma7	LE	IS110	ISStma7	M--NGIGIDVSKRRLDIGTTDGQ-----TLQVSNSPSGYAELSTWLSTRPAIQIVLEATGGYEQTVLDFLHKAGHPVIRANALRARRLAQKVAKTDRLDALVLAQMAALVELPSYQPLEPWQRKLREFVRARRQTMQALTVARQQQEM-----------------------V-------TDRELRRQMQGNIIRLQTLVERLGKQISEQVAQQ---AVLKSMKGVGPALQAVLASYLPELGQI-SGKAIASLVGVAPISHDSGAMRGRRSIH-GGRAEIRQVLYMAAMSAMRH---EPRLRDFYRSLRARKEGKVAIVAVMRKMLVILNARVRDAEN-----LVPA
ISStma8	LE	IS110	ISStma8	M--NGIGIDVSKRQLDIGTTDGE-----TLQVSNNRSGFSELDVWLKKRPTSQIVLEATGGYEQPVLDLLHKVGHPVARANALRARKLAQQIAKTDRLDAYALAQMAALVKLPPYQPLQPWQQKMREFVRARRQAMDALTIARQQQEM-----------------------V-------LDRELRRLLQGNITRLQTMVERLGKQIAEQVGQQ---KTLKSMKGVGPALQAVLASYLPELGRI-TGKRIASLVGVAPMSHDSGTMRGKRSIH-GGRAEIRQVLYMAAMSAMRH---EPRLRDFYQSLRARKEGKVAIVAVMRKMLVILNARVRDAES-----LVPA
ISSto4		IS110	ISSto4	MTKKAFAIDISQSKLTAAKIKQESVTVKVKEFPYNNEGIEELIKFLEGY---EGILEATGVYFYYLHEKLTEKGFKVTVVNPAHLTEI--LGKKTDKLDAQRLLVAYMTGVIKGSYIPTGEIKELRELTRHRENLVNKITQVKNEIRKTLEIAGYKI-EDSKEEKEELKEKL---NLNDAEKLTLKQLVELLKSLENMVKEVEDMIISKIP--KPVIELSKIPGIGLITAATIYAEFGDISRFPNSKAARAYAGFAPRTKQSGNSESHSGMI-RGNKRLRRGFYLAARSARWL----EPFNEFYERLIARKSVRQATCALAGKLACIVYHVLKDGVYFD---SLSP
ISSto5		IS110	ISSto5	M--PVAGIDISKDKLVVYF----GK---LYEFPNNKQGFEGVKQILPKG--CKIGIESTGVYHINLVKYLGNE-YDVRIINPLVLKRFKDRGKKSDKNDAKKLAELVV--NMG------SVTNEARELTSQWDFVTRSIVRVKNRLRRDLILLGDSL--S----KENLNEVLRG--EDNVVLSEVRFLLGELERLEGRKREIEEELENFVPKD---SLIFTIPGIGRTLGCIILARVGDVRRFSDKRRFVAYCGLDPVVESSGKGVVSRGISKKGDAVLRRAFYLAALTAIRV---NPVIKRFYEEHKGRLRGNKLIIACARKLAVITWAVLYYNKPFD-----GE
ISSto6		IS110	ISSto6	MAKGVLGIDVSKDYLITSR----GR---ERKYKNNLKGYEEILEM----KPCLIVLEPTGVYAIRPSQYFKEKGVKVLQVSPNVLSREKERGKKTDFYDAEKLENMVD--------AKEYEYNPLRELVTLYLFLKDIEVKYKNRLKRTLFLVSDKI--S----KERLEKLANGDEYTPIVLEEIRVLAKTLLETQERLKEVKKMIEEQVPEN---HVLLTIPGIGRLAAGIIIGVVGDVKRFPKPESFVAYCGLDPVVERSGRSVISRGISKRGNKYLRSLFYFLAEMNYSR---NPTLLKFYESHKDRLQGKKLYTALARKLARIVWSVWYNNKPYE-----PK
ISVisp2	RE	IS1111	ISVisp2	MNKIFIGLDTHKSFIQVTVLQEHANPLHLGRIKSNKSALIKLAKQLQSKATLHFVYEAGP-CGYWTYRLMTSLGHCCYVVAPSLIPKKPGDRVKTDKRDAAKLAKLLKAEELTPIYVPEAKDEAIRDLSRARETAMKDLKDAKFQLKGFLLRNNIQAT-V-KKHLRWLTDLI---LPHHSQQIVLQEMIITINERIQRLQRLDNELLHQVKNWPVVKAIQAMRGVRLLVALGTIAELGDLRRFDHPRKLMAYLGLVPTENSSGGKTRRGSLTKCGNSRARRLLVEGAHTYKHKANQEPEIVDRYQRLLQKKHRNVVVVAIAREMIAYIWAIAREVVIVDPKTRLPA
ISVisp6	RE	IS1111	ISVisp6	MSDYFCGIDLAKNHFSLHAVDQNGKVILHKSVT-----RSKLLTTIANMPLMRIGVEACGGAHY-WARTLNKLGHDARIMAVKYVIPYR-TKGKNDLNDAVAICEAVQRPSTRFVPVKSPEQQAILSVHRMREHWVRERTALMNRMRALLSEFGLTIPVGRSSLMKQVPLMLEDAELPHLARTVIADAYRHLGELNQRIADTEQVFDSFAKVSINVQRVMKVRGIGPQTATAILASIGNGSQFDKSRDFSAWLGLVPKQYSTGGKPRLGRITKHGDKYLRTLLVHGARTVIANLGKQDKLSQWCRGVLERRGMNRAIVALAAKNARIIWSLLHNQTEYE---NYAA
ISVpa1	RE	IS1111	ISVpa1	MSAKVIGIDLGKSTFHLVGHDYSGREQYRHKLS-----RSKLLQFISVHEPTLIAMEACCGAHW-LARKCQEYGHQVKLIPPQYVKPYV-KAHKNDFIDAAAIAEASTRPNMRFVSPKSEQAQVGVVIRRVRTGYIRERTATMNRIGSMLIEFGISFPRGHANMKK-LFQWLADNPIPPLLVRELQNQLDYYNQLNERIKEQDRKIEKLSSEDELYTLLQTIPGVGPMTASCCLSCVGKPSDFSNGRNFAAWIGLVPFQYSTGGKQRMLGISKRGNKKLRELFVHAARAVMWREEAERYFGSWLLDLKRRKPFNVALVALANKLARIAWSVMTSHKPFEL----RV
ISVsp10	RE	IS1111	ISVsp10	MTTVTLGLDLELNTPAGSLVVAGGQPL---NLGKHPRLWVELVGWLVNQCEVHCVQEACG-FGWEFHRELEGAGAHSVVVAPQELS----GKRKTDKRDARMLATLLWRACLRPVRVPTVEKQQQRGSHRRREQVIKLRGQIASQGRSLLWDHGRDLD-SLVDMIEPMQRMC---QLNGYSEELKKKAISEVKPPKTAIKKSEPGLILNAAEPEEAAAQVRPKGLGELSYAIIAAEVGDWNRFKNRGQPGSFIGCCPSEYSSGEKQKLGQIDRMGSSRIRTTLVEAAWRICRL---NPNWRGYPEELGPQARKRKAIVACARMLMVDLWRLHMGTATLE---PATT
ISWen2	LE	IS110	ISWen2	M--NFLGIDVSKERFDVSLISKKGKRETKRKFKNDDTGFQGLLNFLQKHEEVKACMESTGCYSEALAEFLHNAGYFVSVVNPACIRFYAKTRQKNDQTDAEIIADYCQRQEPSRWTPPSPEKKKLKHLYRCSNALKDELTLANNHLEK----------------------------KERLPKEVANAWEDLAMNIEQKIETIKNSIRELLKQHEDFQLLLTIPGIGEETAIAILAEIPGIKAFINARQLAAYAGTIPQNITSGSSVAKPRLSKTGSRTLRKAMYFPAIAAKKH---NPIIMASCERLKEKKHAMAIVGAAMRKLLHIVFGVLSSKKAFDPDHGLVL
ISWpi12	LE	IS110	ISWpi12	MITNFIGIDIGKFKNVVAVHEQK-----TVGFDNNTSGWQQLFQKFSDIPNSLVTLENTGKYELGLLHFLVDKNIATHRANTRKVKSFILTLAKSDKSDARALAQYGFERHSTLFVPTFENQSTLVALCQRRDDITQMRAQEKCRLAA-----------------------P-------ENDHIKESCQKTIEFFNIQIDELNNTIQKIIDESQRQKILKTVPGIGPKLSQDFLCLMPELGYL-SRREVASLAGVAPYPKESGKTIGYRRIT-GGRSNVRAKLFTSAMAAAKS---KSVLGAFYSKLVESKKKMVAITALMRKIIVIANARLKEAINLN------I
ISWpi13	LE	IS110	ISWpi13	MTKNASGIDIGSAVHYVCVPE--GRDKQVQKFGCFTADLHNLARWLKKCKVTTVAMESTGVYWISLFQILESYEFEVKLVNARHVKNV--PGRKSDVQDCQWLQQLHSYGLLRGSFRPDNQMCVLRSYVRQRKKLTESASTHVLRMQKALIQMNIQLHKG-KNDKATIAKALTGD-YREEHLFVLKQELELYNIYQEKIAECDENIENYYKTFKQCMDFTKVPGLDALSIQTIISETGNHNKWPTEKHFSSWLGLSPANKITGEKVFSTRTC-RVINRAANAFRMAAHCVSRS---NSGIGAYCRRLKKRLGAPKAITATARKLACIFYSMLKHGQEYVEKGHELI
ISWpi14			ISWpi14	M--RYIGVDLHTNSFTACYLEQEKPEYITFRLQ----DLGNFIKNLQET--DEVALEATGNSCF-FYDEVSPY--RVVVVAPLQFEVIRRSVNKTDKHDARAIAFFLSKDMLPEAKCKSKQCQQLASLLKTRDQLVKSRVSLINKIHGLFNYHGIKIKE---TIKAGFECSLGKHDWSHLEKVEIEVISSNLEVIRESLKKLEKEIIAFAQQLPGFNNLISIKGIGAISAAVFVATIGDINDFSNPEKLTAYFGVVPRVSQSNQQCTIGRITKRGSKIGRTSLVQCTWIAIRY---SPYLKSFYERVKKKRGSAKAIIATARKFLTTIFYTLKNNWIFK---EISY
ISXne4	RE	IS1111	ISXne4	MK-TPVGVDIAKHLMQIHFVDEYTGELIDKQLK-----RNDFLTFFSNREPCLIGMEACGGAHY-WARELRKLGHEVRLLKARFVRAFR-MGNKNDVQDARAIWLAVQQPG-KSVAIKNEEQQAILSLHRMRYQLVKFRTAQINSLHGLLLEFGETVHKGRTLLDKAMPEVLERLKLAPFLLNLLEKQYHRLNEIDEQIEQVEKQLTTWAKQNADCQRIMKIPGVGVLIATAAIATMGDPRAFRSGREFSAYLGLVPKQTGTGGRVKLLGISKRGDTYLRTLFIHGARAATLLTK----PLPWVTELKKRRPVCVVIVGMANKLARTVWALVAHQQEYQKDYVRPY
ISXpo1		IS1111	ISXpo1	MNIKVVGIDLAKNVFQVCVWLTDNSIAWNKKVS-----RQKLLDTLRAFPPTLIAMEACQGAHY-WGRTLQAMGYAVRLIPTQYVKALC-KNQKNDANDALAICETSCRPGIHFVPVKTVEQQDIKALRSARQLVVEQRTTLVNQIRALLVEQGIVIPAGIQQLRHALPDILEEGALSFVLRRLLHSLQEDMQRFDVRIYDMDKEIQAVSSQQSGYAHLLTIPGVGPLIAAAFVSEV-NAEQFQNGRQLSAWCGLVPRQYSSGGKNRLSGMTKQGNRHLRTLIIHGARAVMRCCQREDVLGGWLRKLIARCGFMKATVALANKLVRIIWRILKDDVDFMMKK-AVN
ISYen1	RE	IS1111	ISYen1	MK-STLGIDLAKNVFQLHGVGCNGQTVLKKKLT-----RDKFLPFLMQLEPCLIGMEACASSHH-FARVLRQYGHEVKLIPPQYVKPYV-KTNKTDAADAEAICEAVARPNMRFVQIKTAEQQAILVLHTERNILIRERTACANSMRAILAEFGIIMPRTLSQLYKKIPEILEEYELSPFVRCSVARQLEHLQGVEDQITLIEQELSSWAKTQPACQRVLKVPGVGLMTATYLVASVGNGQQFHSAKQFAAWLGLVPREFSSGGKQRLGRISKRGDRYFRYLLVHGARAVAAVIEHKD-NMPWLYRLLSKKAYNVAVVAQANKTARILWSMLVQHTEYRTLS--VV
ISYps2		IS110	ISYps2	MNTTLIALDIAKKHHDAKIRHPDGRT--YLRIENSLEGFNRLLALTASPEDIIAAFEPTADYHRNIAWWLHKQGVQCHLVSSIRCARARETWDKNDRKDASVIMYLLEQGLSSPFYPLANGIIDIQEISNTYHQVTLALTRCLNSLVNHYLTLYPEAEQAKQQFLEHLYDVAADSSEDSLAVTTFRLQLHRYVGLSAQRLQLEKQSEKYLQERSDYRHLRTIPGIGAVIALMIIAESGDLTRFAHYRQYLNFCGFNLSASQSGQKHSGYRLSKRGNARLRYAFWLAATVAVRT--RENSFRYKYERYIREDQKRKAMTAVATKVARVAHAIVKQDIDYKGYY--GT

## Sheet: 6 RNA Structure Cons. Sequences
IS Element Name	Bridge RNA Consensus Sequence	Bridge RNA Structure
ISPpu10	nRCYUGnYGGGGYGGRGGGACnnnnnYYGnnUCUGRCYnnnnnRGYACAGACnGURGGAGAnnUCnYCCCRCCCCYCACCnnAGCGCCRAUAARGAAUYYAUCGGYnnRACCGACGAUnnnnRCAAGCCnGCGCnnnGGUGRRCCCCGRCARRYn	..((((((((((....(((............(((((((.....))).))))................))).....(((((...((((..............((((.....))))................))))...))))).))))))))))..
ISAar29	GGCUGGUCYGGGACYGGCUGRCRRGRnnGRYRYYGGYCGYYYYRnYnnGRnYGUGACUCnnnnnnnnnnUGRCCYnnnnnRGUGYCYUnnnnnnGAnYUGUCCRnnYnnRRnnRGnYGGCCGRYRCCnnYCYGGCCCACYUCGGURRCYUGAUYAGAAGRYUGYCCRnCYYnnnnRRGnYGUGRCYCRUCACAGnnYUGYYCCGRRGUGAY	..(((((.....)))))..(((..((((((((((((((((((...(..(((((.(((.............(((((.....)).))).............))))))))...)..))))))))))))))))))..)))(((..(((..................((((((((......))))).)))................)))..)))..
ISHne5	RRYCRCYGnnnGnRRGYnRCnRCYYnCnnnCRGYGGYRRGGGnYGGAUCGnnRnnnYGCnGGYCRnnnnnnGGGCCGnGYUAGAGUnnGAUCRCCCYYRUCUUUYCCnnnnGRCCUGAACGGAUACYYGRGnnYnRGnCCCGnAUGACAAGCAnAGGnCRnGGAAAAGAUG	..(((((((((((((((....)))))))))))))))((((((.(.(((((.......(((((((........))))).)).......))))))))))))((((((((.....((((..........(((((((...)))))))...........))).)..))))))))..
ISCARN28	nnnnRYYGAYnnGGYGAYGCGRYnYGRRYnnCGAYnRnRRnAAYCCUCGnnnnnnCUAYnnnGGCRnCYnnnnRGRYRAYCYnCGRYnYUAGARCGAGGCAGnYnnCRCGACGRAYYGAUGnAnnGYGGUAnCCAAYCCRCGRAUAYnAGYnUGAUYCAUCGnYGYnnnnnnnnYnnnnYnnnnnnnnnnnnnnnnnnnn	..(((((((((.((((((((((((((((........(((((...(((((............((((((((....)))))..)))...........)))))...))))).(((.(((((........((((........))))............))))).)))..........)))))))))))))))).)))))))))..
ISAzs32	nYnnGnYnnnnnRGYnRnnnnRnRnYnYYnYCGYnGGGACGnnGGRYnnGGYGAnnYCGYnnnnRnnnYnGnnnnnnnnRnnnnnnnnnRAnnnCGYnnnnYAGAUYGRnnCGCCnYRYYYnYCYGAYnnCAUnRUGYGGCGGCYnnRYGCCGACCRCGRAnRGAAGCRnGnRnYCnRCGRnRnGnYn	.(((((((...)))))))......((((.((((((((......((((((((((.(((((..........(((.(((((((.....))))).)))))..........)))))))))))))))..............(((((((((.....)))).)))))...............))))))))))))..
ISPa11	nYGAUUGCnRRGYRnnnnnRnnnUGAUGGCnRRAYnGGUYRRACCGnnRYnnRnnnARCCYGnnnnnnnYnnnGnnCnnYRAGnnCGnnnnnnYGRUnRGRnnYnnRYnnGCRRAnYCCAUCAnGGnYnGnRnYnnnnnRnYnCRnnnRnARnCCGRAURUAYGnnnGCARUCnYnnCYnnnnnRYYRnnRnnnnnnnnnnRCUnGCAAnnnG	..(.(((((.(((((((.....(((.((((.....((((..(...(((((((((....(((............((((.....))))............))).)))))))).)............((((.(((((.....))))).......)))).................)..).)))....)))).))).....)))))))))))).)..
