# Supplementary material for: Bridge RNAs direct programmable recombination of target and donor DNA
Source: Nature. 2024 Jun 26;630(8018):984–93. doi: 10.1038/s41586-024-07552-4 (PMC11208160; doi:10.1038/s41586-024-07552-4)
Supplement: Supplementary file 4 — Input sequences and covariation scores from Figure 2b and Extended Data Figure 10a. [file 41586_2024_7552_MOESM4_ESM.zip]

Archive with 10 entries (9 files):
- SupplementaryData1/
- __MACOSX/._SupplementaryData1
- SupplementaryData1/donor_bridgeRNA_covariation_ccmpred_input.txt
- __MACOSX/SupplementaryData1/._donor_bridgeRNA_covariation_ccmpred_input.txt
- SupplementaryData1/target_bridgeRNA_covariation_ccmpred_input.txt
- __MACOSX/SupplementaryData1/._target_bridgeRNA_covariation_ccmpred_input.txt
- SupplementaryData1/donor_bridgeRNA_covariation_ccmpred_output.txt
- __MACOSX/SupplementaryData1/._donor_bridgeRNA_covariation_ccmpred_output.txt
- SupplementaryData1/target_bridgeRNA_covariation_ccmpred_output.txt
- __MACOSX/SupplementaryData1/._target_bridgeRNA_covariation_ccmpred_output.txt
