# Supplementary material for: Bridge RNAs direct programmable recombination of target and donor DNA
Source: Nature. 2024 Jun 26;630(8018):984–93. doi: 10.1038/s41586-024-07552-4 (PMC11208160; doi:10.1038/s41586-024-07552-4)
Supplement: Supplementary file 4 — Input sequences and covariation scores from Figure 2b and Extended Data Figure 10a. [file 41586_2024_7552_MOESM4_ESM.zip › SupplementaryData1/donor_bridgeRNA_covariation_ccmpred_input.txt]

CAGGCCATAACAGTATCTACCCACTTGTATTATCCCTCCAGTGCAGAGAA--------AATCGGCCAGTTTTCTCTGCCTGCAGTCCGCATGCCGTATCGGGCCTTGGGTTCTAACCTGTTGCGTAGATTTATGCAGCGGACTGCCTTTCTCCCAAAGTGATAAACCGGACAGTATCATGGACCGGTTTTCCCGGTAATCCGTATTTGCAAGGTTGGTTTCACT
AAACTTACAGGCCATAACAGTATCTTGTATTATCCCTCCAGTGCAGAGAA--------AATCGGCCAGTTTTCTCTGCCTGCAGTCCGCATGCCGTATCGGGCCTTGGGTTCTAACCTGTTGCGTAGATTTATGCAGCGGACTGCCTTTCTCCCAAAGTGATAAACCGGACAGTATCATGGACCGGTTTTCCCGGTAATCCGTATTTGCAAGGTTGGTTTCACT
AAACTTGCAGCCCATAACAGTATCTTCTATTATCCCTCCAGTGCAGAGAA--------AATCGGCCAGTTTTCTCTGCCTGCAGTCCGCATGCCGTATCGGGCCTTGGGTTCTAACCTGTTGCGTAGATTTATGCAGCGGACTGCCTTTCTCCCAAAGTGATAAACCGGACAGTATCATGGACCGGTTTTCCCGGTAATCCGTATTTGCAAGGTTGGTTTCACT
AAACTTGCAGGCCATAACAGTATCTTGTATTATCCCTCCAGAGCAGAGAA--------AATCGGCCAGTTTTCTCTGCCTGCAGTCCGCATGCCGTATCGGGCCTTGGGTTCTAACCTGTTGCGTAGATTTATGCAGCGGACTGCCTTTCTCCCAAAGTGATAAACCGGACAGTATCATGGACCGGTTTTCCCGGTAATCCGTATTTGCAAGGTTGGTTTCACT
ACCAGGAAAAAACTTGCAGGCCATATCAGTATCAGTATTATCCCTCCAGTGCAGAGAAAATCGGCCAGTTTTCTCTGCCTGCAGTCCGCATGCCGTATCGGGCCTTGGGTTCTAACCTGTTGCGTAGATTTATGCAGCGGACTGCCTTTCTCCCAAAGTGATAAACCGGACAGTATCATGGACCGGTTTTCCCGGTAATCCGTATTTGCAAGGTTGGTTTCACT
ACCAGGAAAAAACTTGCAGGCCATATCAGGCCTTGTATTATCCCTCCAGTGCAGAGAAAATCGGCCAGTTTTCTCTGCCTGCAGTCCGCATGCCGTATCGGGCCTTGGGTTCTAACCTGTTGCGTAGATTTATGCAGCGGACTGCCTTTCTCCCAAAGTGATAAACCGGACAGTATCATGGACCGGTTTTCCCGGTAATCCGTATTTGCAAGGTTGGTTTCACT
AAACTTGCAGGCCATAACAGTATCTTATTATCCCTCCAGTGCAGAGAAAA----------T-CGCCAGTTTTCTCTGCCTGCAGTCCGCATGCCGTATCGGGCCTTGGGTTCTAACCTGTTGCGTAGATTTATGCAGCGGACTGCCTTTCTCCCAAAGTGATAAACCGGACAGTATCATGGACCGGTTTTCCCGGTAATCCGTATTTGCAAGGTTGGTTTCACT
GCCGCATCCGGCATAAACAAAGCGCTACGCTTATCAGTATCAGTATTATCGCAGAGAAAATCGGCCAGTTTTCTCTGCCTGCAGTCCGCATGCCGTATCGGGCCTTGGGTTCTAACCTGTTGCGTAGATTTATGCAGCGGACTGCCTTTCTCCCAAAGTGATAAACCGGACAGTATCATGGACCGGTTTTCCCGGTAATCCGTATTTGCAAGGTTGGTTTCACT
ACCAGGAAAAAACTTGCAGGCCATATCAGGTCTACGTATTATCCCTCCAGGCAGAGAAAATCGGCCAGTTTTCTCTGCCTGCAGTCCGCATGCCGTATCGGGCCTTGGGTTCTAACCTGTTGCGTAGATTTATGCAGCGGACTGCCTTTCTCCCAAAGTGATAAACCGGACAGTATCATGGACCGGTTTTCCCGGTAATCCGTATTTGCAAGGTTGGTTTCACT
AAACTTGCAGGCCATAACAGTATCTTGTATTATCCCTCCAGTGCAGAGAA--------AATCGGCCAGTTTTCTCTGCCTGCAGTCCGCATGCCGTATCGGGCCTTGGGTTCTAACCTGTTGCGTAGATTTATGCAGCGGACTGCCTTTCTCCCAAAGTGATAAACCGGACAGTATCATGGACCGGTTTTCCCGGTAAT-------------------------
GGAAAAAACTTGCAGGCCATAACAGGCCTTGTATTATCCCTCCAGTGCAG----AGAAAATCGGCCAGTTTTCTCTGCCTGCAGTCCGCATGCCGTATCGGGCCTTGGGTTCTAACCTGTTGCGTAGATTTATGCAGCGGACTGCCTTTCTCCCAAAGTGATAAACCGGACAGTATCATGGACCGGTTTTCCCGGTAATCCGTATTTGCAAGGTTGGTTTCACT
AAAAAACTTGCAGGCCATAACAGTATCTTGTATTATCCCTCCAGTGCAGA-----GAAAATCGGCCAGTTTTCTCTGCCTGCAGTCCGCATGCCGTATCGGGCCTTGGGTTCTAACCTGTTGCGTAGATTTATGCAGCGGACTGCCTTTCTCCCAAAGTGATAAACCGGACAGTATCATGGACCGGTTTTCCCGGTAATCCGTATTTGCAAGGTTGGTTTCACT
AAACTTGCAGGCCATAACAGTATCTGTATTATCCCTCCAGTGCAGAGAAA---------ATCGGCCAGTTTTCTCTGCCTGCAGTCCGCATGCCGTATCGGGCCTTGGGTTCTAACCTGTTGCGTAGATTTATGCAGCGGACTGCCTTTCTCCCAAAGTGATAAACCGGACAGTATCATGGACCGGTTTTCCCGGTAATCCGTATTTGCAAGGTTGGTTTCACT
AAACTTGCAGGCCATAACAGTATCTTGTATTATCCTCCAGTGCAGAGAAA---------ATCGGCCAGTTTTCTCTGCCTGCAGTCCGCATGCCGTATCGGGCCTTGGGTTCTAACCTGTTGCGTAGATTTATGCAGCGGACTGCCTTTCTCCCAAAGTGATAAACCGGACAGTATCATGGACCGGTTTTCCCGGTAATCCGTATTTGCAAGGTTGGTTTCACT
ACCAGGAAAAAACTTGCAGGCCATATCCGGCAGTATTATCCCTCCAGTGC--AGAGAAAATCGGCCAGTTTTCTCTGCCTGCAGTCCGCATGCCGTATCGGGCCTTGGGTTCTAACCTGTTGCGTAGATTTATGCAGCGGACTGCCTTTCTCCCAAAGTGATAAACCGGACAGTATCATGGACCGGTTTTCCCGGTAATCCGTATTTGCAAGGTTGGTTTCACT
TTATTTGGATTTAAACACAGTTCATCGTAAGTTTGTAGGAAGAAGTTTGG------TTTTGTTCTAATAAGATCCAGCAGAGAGAAGGAAT--------------------------------------------CCC-CTTCTCTCAT----TCTTATTATAACTTGGACAGTTCATTAGGC-----------GGAGCCTGTTTTTACGATGATAAGTC-ACG
ATTCATTTTTTTTATTATAGTTCATTGTATATTACTTTTTTTATTATCTT-----TGCATAG----AAATTCAACATCAGGGTGTGGAAAGACCGAGT----------------------------------CGTCC--CCACACCCT------TACATCAGAACCTGGATAGTTCAAAGGGC-----------AGACCCCGTATTCGCAATGATAGC-TCATG
CCCTTCCTTGACCAACACGGATACTTGTCTTATGACTTTTCTCGCTGATTCCGGGAGGGGGTTGCACCTCCCTACCGGCG-GCGAGG----------------------------------------------------CCTCGTCT-------TTCCCTT-------------------------------------------------------------CG
TTATTTGGATTTTAATATAGTTCGTCGTACATTTGTACGGTTAATTATTT----ATTCATCTTCAAATATCAGGTATC-ACAAGCATGG-----------------------------------------------CC-ATGCTT---TT---ACA-TCTAAAGACTGGATAGTTCGTTGGGGCGGCGTGACTG--ACCCCGTGTTTGCGACGAGAGT-GCAAA
ATGCTTGCGTGGCATAACAGTATCTTGTATTATCCTTTCGTGCAGAAAGA-ACCGGCC----A--GTTCTTCCTGTCA-GGCAGTCCACATGCCGTACCCGGCCTCAGGCACGAACCTGTATTGTAGATCCCTGCAGT-GGGCTGCCTTCTCCACAAGTGACAAACCGGACAGTATCATGGACCGGTTTTCCCGGTAATCCGCATTCACAAGGTTGTTTTCACT
ATGCTTGACCTGCAAGAGAGAATCTTGTATCTTGCGAATTGAGGCGTAAC-------GTGGA----GTTACGTTTCGG-CGGA-----GAGGCCGTCC-CCCCCTTAGGCC---GCCTGTCAAAAAGAT---CGGCC------GCCG--TCCCTCTCTTTGTATGCCGTGGAGAATCGAAGGCC----TTT---TGAGCCTGCATGTTCAAGGTCGGCGGAAAG
TTAATTGTATATTTATATAGTTCGTCGTACATTTGCACTCTTGTTATAAA----TATAAATA----ACTTTGAATAGAC------ATGG-----------------------------------------------C-------CATGTCTTTACATCTG--AAATCGGATAGTTCGTTGG---------------ATCCCGAGTTAGCGACGATGGTTACAGG
AATTTGAAATTTTAAGACAGTCGCTTGTATCTGCTCTTGACTGTCTGCAGCCAATGCTTCCCGCGCGGGAAGCATTGGTGGCGAGTGTCAGATCGTGTCGACCCCTGGTCCTAAGACCGATTCGTAGCTT--GATCGC-CACTCGCTTC---TTCATGCCTTAACCCGTACAGTCGCCTGAG-------------CAGCTCGTATCAGCAAGGAAGGGTTAGCA
CCGGATAACCGACAAGACGGTATCTTATGTCTTGAACTTCCCCGCCAGTG-------ATCCCC-GACTGATCATCGGG-AGGTTGCCGGTGGCATCCCCTGGCCCTGGCTTCCAAGCCGTGGGAGAGAT-TATGCCCC-GGCAACCTTATTCCTGTCGCCTCAGACCGAACGGTATCCTGTGC-----------TGAGCACCCACATATAAGGATGGTCTGGCG
TCGGTTGACGCTGAAGACGGTATCTTGTATCTTTTTCTCCGTGGTGGTTA----------------GCTACCACCACACGAAGCAGAGGAGCTTGAACCCATCCTTAAGGTTCACCTTGTGACGTAGATC-AGGC-CC-TCTGCTTCACCTCTCGCCGACAGACACTGAACGGTAGCCAAGG--GGC-AAAC------CCTGAATGCACAAGGCAAGT-GGGCG
TGCCGGGTAGAAGACAGTTGCTCCTTGTGTCTGCGCATTGCTCTAAAGTT-----------------TGGGTGGAGAGCGATGTGCGGCACGCCGA-------------------------------------GCGGC-CGCACATCGA--CCTCGTCGCCCAGCCCGAACAGT----TGACGAGCT-TGCGCTCGAAC-----TTCACAAGCGTGGGCAGCGA
CCGCTTGACGGAAAAGACAGTCGCTTGTAACTTGCCGTCCCGCCGGCCTG--------AT--ATTGGTGACAGCGCGGTGGCAGGCGAGAGGCCGAA------------------------------------GTCCT-CGCCTGCCGTTCCATCG------AACCCGAACAGTCGCTTGGGCCGC----GGTAGAAGCCCGTTTGCGCAAGGATGGGATCGGA
ATTCGATTTTCTTATTATAGTTCATTGTATATTATTTAATCGTTATATTT----TTGCATAA----ACTTTCAACAT--CAAAGTGTGGAGACCGAT-CTCTCATTAGTCCCGAGACTGTAAAGTATGTT-TCGTCCC-ACGCTTTGTA----CAT---CAGAAACCGGATAGTTCAATGGGCT----TT----TGACCCCGTATTCGCAATGATGGC-TCACG
CATGAAAAAATCAAGACAGTTGCTGGTATCTGAAGTAAGCGGTAGATTGT------------------CGCCGTCTTCTCGGAGTGCGACAGCT-CGTTCATCCTTGGAC----GTCCGTGCCGCAGCC-TGGGCGTC-GCACTTCGACATCGGATTGTCAGAGTTCGAACAG-----TTGGCTGGG-CGTCCG--AGCCCGTATCTGCCAGGCCGAACGGACG
ATTCGTAATCGTCAAGACAGTTGCTTGTATCTTGGAGTTGTGGTACATGA----------------------GACGGATGGACCGTGACAGATCGATAC----------------------------------GTCGT-CACGTTCCTCACCAC-C----CAAGCCCGAACAGTTGCCAGG-----G-CCACC--GAGCCCGCATCGACAAGGACGGGCTCACC
TATTGTTGACACCGTAGTCACTTGTATGGATAATAAGCACCAAATAAGGGGACTTTAGCAGC------AACTAAAGTGCCTTGTTCTGTAGTTCGAT------------------------------------AACAC-AGGACAAGTCTCC---AAGCTGACACTCGGGTAGTCAACTGGGC-----CTC----GAGCCCGAATTAGCAAGGCAGAGTTAGTT
CTGCTTGACTTTCAACACGGTTACTTGTATGTTTAGACCAGACCAGCGCGTCTGATCACCGC---TGAGGTGACCGGACCGGAGCGTGCA-GCCTGGTAGGCCCT-------------------------------AC-GGACCCCGTGCTGGTCTTCCTGACGCCCGAACGGT-TAGTCGAGCGGT-TTGCTGCCTGCTCGCATGCACAAGGAAGGGATATGA
AGGCCGCCGCGCTCTAATGGTTGCTTGTAATAACAAAAACGATTATGGTGCCTGCCGCGGACCGCAATCCGCGACAGGCCGCTGGCGATGGATCGTATCCCGCCCTGA--------CTGTAGCG-AGAT---C---G--CGCCAGCAC------CTTCATCGGACCCGGATGGT------TGCCGGAACACTTGGT---TCGC-TTCACAAGGCAGGG-GTCGA
CATAGGCGTCATCAAGACGGTATCTTATGTCTTGGAGCCAGTCAGTATGTTACCCTTCGGCT---GATCCCCGGAG--CGAGGCAAGATAGATTGTTAGTAGGCCAAGGATTGATCCTGTCCGACAGATT--AATCA--CTTGCCTCAACTT----TGCCACAGTTCGGACGGTATCCGGGCCTGCATTGCGCATGAGCCTGCACAGATAAGGATGAACCGGCA
CATAAACCGGTTCAAGACGGTATCTTATGTCTTGGAGCCAGTCAGTATGTTACCCTTCGGCT---GATCCCCGGAG--CGAGGCAAGATAGATTGTTAGTAGGCCAAGGATTGATCCTGTCCGACAGATT--AATCA--CTTGCCTCAACTT----TGCCACAGTTCGGACGGTATCCGGGCCTGCATTGCGCATGAGCCTGCACAGATAAGGATGAACCGGCA
ATCCTTGACTTCCATCACAGATGCTTGCATGTTTGGATTTGCGGCACTGTGATCCCGGGCGGATAT-CCGCCCGGGATCGGACGGGCGGGACC-G--TGCGCCCCTTGGCTAGAACCGGGGATG-AGCT---TGGTCC-GTCCGTCC--------TCGCGCTGGTCCGAACAG-ATGATGG-----------------CCCGCAT--GCAAGGCAGGTCTCGTG
TTAATAGTAAATCAACACAGAATCTCCTATGTTTGCAAAGTTGTGAATTTAATCGTTAAATTTATGATTTTAAAGT--AAGAAGAATGAGAGTCGCCG---------------------TCCGATAGATA-TCACCTC-ATTCTTTTT----TATCTTTTAGAGTCTGAACAGAATG----------------------------------------------G
CAGTTTAATGACTGAGACGGTATCTTATATCTTGATTATCACTTTTACAGATCCCCTGACGG---ATCATCAGGGATGCTGTTGTGAGTTTGTTATCATTAACCT------------------GTAAAC---CACAAC-AGCCTATT---CTTTATCGCCTAAGATTGAACGGTATCTTG------------------------TTTATAAGTCTAATCAGGCG
ACGCTTGACCGCAAAGACAGTCGCTTGTAACTTCCCTTCGTCCGTATTCG--------GCGCTGTAATGCCGGTTGCGGTGGCGGATGGAAGAC---------------------------------------TCTGC-GTCCGCCGTT-------CCATTGAACCCGAACAGTCGCCGGGG-------------AAGCCCGATTAGGCAAGGATGGGATAAGA
AAGCTTGACCGCGAACAGAGTATCTTGTATGTTGTGTCTGGCCGGGCGAGAGAGGTTATGCTCGGCTGAAGAAGCACTT----CCGGGGAGGCCGACC-GCTCCTGAAGG----CCTTG-TATGTAGAG--AGGCCCC-CCGCCTC-------ATTGCCCACTA--CGAAGAGTATCGAGAACCGAC-AAGTCGG-ACTTCGCATT-ACAAGGTTGCA-GCGGC
GCCCCCCTCCAACAACACAGTTGCTTATCTGTTCGGAATCTGGCAGTTTG------------------GGCGTCGAGAGCCGGCGTGGGCCACCGTGA-GAGCCTGGATCGTTAGATCGTCTTGTAGCTG--GGTGCC-CACGCCGGTTCCTCCCCTGTG-TCGCCCGAACAGTTGCCAGA---------------CACTCGTAGACGTAAGGCTGGGCAGGCA
ACGCTTGACCCGCAACACAGTCGCTTGTATCTCTCAGTTGCCCGCCGGCG------CGAAGC-----CGGCGAGGCTATCGGTGGACGGGAGCCCGTACTCCCCTGGGGCCTGAGCCCGTGACTGAGCCCGGCGCCCC-GTCCGCCGGTTCC----ACACGGAACCCGAACAGTCGCTTGGGCCGCC----GCGCGAGCCCGGATTTGCAAGGACGGGTCATGG
AACTTAAACATTCAAGATGGTTGCTTATATCTTTCAATTACTTCAAAATT-------------------TTTGTCGTCTTGATTGCTGAACG------------------------------------------CGAC-GGTGGTCTCTTTGTTCTGCTG-CATCCCGAAT---------GGT-----------ACATTTCGTATTCATAAGGCTGGGAGCTGG
TTCCTTGAAATTAAACACAGTTGCTTGTATGTTTATTTTGCACGTATAAA---------AACA-TGGTCAAAGCCAAACAGGACGGGATAGACCGTAACTAACT-TGGTCCAGAGGCCGTTTAATAGAT--GGGTCAT-CCCGTCCTGCCTCCTCA----AGAGCTCGAACAGT-----------------------------------------GAGG-----
TTTCTTGATTCTTACCACGGGATCTTGTATGATGAAAATAAGTGAAATTGGATTATAGCA------ATAGCACAAA--AGAAAGCTAGTATACAGTATGTGTTCTTAGGCTGTAGTCTGTACTCAAGAT--AAGTAAC-TAGCTTT-TTTGAATAACTAAAAAAACCGGACGGTATCTTAGGCT---------AAAAGCCTGTATTTACAAGGTTGGTTTTGAG
AATCCCCTTGATCAACACGGATACTTGTCTTATGACTTTCTGCGCCGCTG---------G------ACCGCTGGGA-------G----------------------------------------------------------CGCCCTCGT-CTTTTCCTTTGGCCTGAAC--------------------------------------------AGGCACGGA
AAGCTCCTCCTGCAACACAGTTGCTTATCTGATTGGAATCTGGCACCGTA------------------GGTGTCGAGAGCCGGCGTGGGCCGCCGTGT-AAGCCTGGATCTCGAGATCGCCATGTAGCTT--GGCGCC-CACGCCGGAATCTCCCTTGAT-CCGCCCGAACAGTTGCTGGA---------GCTGAC-ACTCGCAGTGATAAGACTGGGCAAGCT
AACAACATGCATTAATACAGTTGCCTGTGTATTGGATTTGTGCTATGTAG---------------------------AGTGCGGGCGGAAGGCCGTCG-----------------------------------ACCTC-CGCCCGCTCT----GATAATCCCAACCTGAACAGT-----------------------------------------AGGCTTGCC
AGATTGGGTTTGAGAGATGGTATCTTGTATCTCTCACATATTGGTGATTA---GCTGTCACC----AATAAAAACCTG-AGGCTAATG-AGTTTGAGCCCAACCTTAGCATAGATGCTGCGTTGTAGAT---GAAACC--TTAGCCTTATTCATGTCTCCTTAAACTGAATGGTATCCAAG-----------------GCTGTATGTACAAGGGAAGAAAAGAG
CAACTTGACAATCCAGATAGTCGCTTGTATCTGCAAGGCCATGAATTTTGGCGCCGTGGCCGGTACCGGCCACGGCGCGTGGCGATGTCGC-CCGTTA--CCCCTCCGGCTACAACCGTGGGTG-AGCT--CTGGGAT-CTTCGCCATG------TCACGCACGACCGAACAGTCGCTTGAG-------------CCGATCGCATGGACAAGGCAGGTTACGTG
AAGTTTGACTTTGAACAGAGTATCTTGTATGATCAAAATTAATAAAATAT--TACCAAAG--AGTAAGCTTTAAC---CGTTTATTGGGAGGCCGTCC-CGACCTGAGG------CCTGCCGCGTAGATT--GGCCCC-CGCC---------CTATTCACCCATACCGTGGAGTATCTGAGGC-----------AGAGCCTGCATACGCAAGGAAGGTAGGTGC
ACCGCTTGACGTTAAGACGGTAGCTTGTATCCTGAACAGATAGCTGATTA-------GCTGT-----CAGCTATCT--GAAACGGGAGAAGCTTGTATCCGGCCTGAAGACT--GCTTCCGATGTAGCTT--AAG-CC-TCCCGTTTCACCTTTCACGCCACAATCCGAACGGTAACCAGA---------------ACTTCGTATGTACAAGGCTGGAATGGCG
CCGCTTGACGTCCAAGACGGTAGCTTGTATCCTGAACAGATAGCTGATTA-------GCTGT-----CAGCTATCT--GAAACGGGAGAAGCTTGTATCCGGCCTGAAGACT--GCTTCCGATGTAGCTT--AAG-CC-TCCCGTTTCACCTTTCACGCCACAATCCGAACGGTAACCAGA---------------ACTTCGTATGTACAAGGCTGGAATGGCG
TCGCTTGACTTTTAAGACAGTCGCTTGTATCTTAGAAATAGTAGTAGACC---------------------------------------------GTCCCAACCTTGGTCATTAGACCGCTTCGTAG---CATGGGTC--ACTACAACAATCTCTTTGACAGAACTCGAACAGTCGCCGGGG-------------CAGTCCGTATCGGCAAGGATGAGTTATCA
ACGCTTGACAACGAAGACAGTCGCTTGTAACTTCCCTTTATCCGCTATTG--GCGTAGTACT---G--CCTATTGCGGTGGCGGATGGAAGACCGTTGC----------------------------------GTCTC-CGTCCGCCGT----TCCATTG--AACCCGAACAGTCGCCGGGG-------------AAGCCCGCTTAGGCAAGGATGGGATCAGA
TTAGATTTTGAGCAAGACAGTTGCTTGTGTCTTGATAGGGGATTAGAATC-----------------TGGAGTGAGAGCGGTGAATGGCAAGCTGAATGCCGCGT---------------------------AGCTGC-CATTCACCGTTCCACTTGGCGAGAGCCCGAACAGT--------------------------------CACAAGGTGGGCCAAGCC
CCGCTTGACTCGCAAGACAGTCGCTTGTATGTCTCAGGCTCGGGCCAAGG----TTA-----A-GCTGGCTCGGGT-GAAGGTGGCCGGAAGCCCGCATTCTCCTCGGTCGCCAGGCCGTGACTGAGCTTGGCGCTCC-GGCCACTGTT----CCATCAACGAACCCGAACAGTCGCTTGGGCCGGA----CGGCGAGCCCGCATGCGCAAGGACGGGTCATGG
AATCTGATTTTTTAAGACAGTCGCTTGTATCTACTCTTGACTGTCTGCAGCCAATGCTTCCCGCGCGGGAAGCATTGGTGGCGAGTGTCAGATCGTGGTTGCCCCTGGTCCTAAGACCGATTTGTAGCTT--GATCGC-CACTCGCT-T--CTCCATGCCTTAACCCGTACAGTCGCCTGAG-------------CAGCTCGTATCAGCAAGGAAGGGTTAGCA
ATGCTTGCATGGCATAACAGTATCTTGTATTATTAAAAAACCAGAAAGAA----------C-CGCCAGTTCTCTCTGGTGGTGGTCCGGATGCCGTACCCGGGCTCAGACTTTAGTCTGTACAGTAGATGCCTGCACC-GGACCACCGCTTCCACAAGTGACAAACCGAACAGTATCATGGACCGGTTCACCCGGTACCCCGCATTTGCAAGGATGGTTACACC
TTCGCTTGAACTCAAGACAGTTACTTGTATCTTGGCAATTGAGCAGCTGT-------GCTGC----A----AAACAGAGCGGCTGCCAGATCT---------------------------------GAT--------C-GGCAGCCGAG--CAGTTATTTCAAACTCGAACAGTTACTGGA----------------GCTCGCATTTACAAGCAGGAGTTATTT
AATCCAACCTAACAATACAGTTGCCTGTGTATTTGAACTGTGGTAGAAGG---------------------------GTTGCGGGCGGAAGGCCGTAGGAATCC-----------------------------GG-TC-CTCCGCCCGCTTC-AAAAATCCCAACCTGAACAGTTGATTGAGGCCGT-TGCCGCGGACCTCGTA-GCACAGGATGAGGCTTGCC
AAATAGCTTGATCAAGACGGATACTTGTCTTATGACTTTTTTGTCGCGGTTTCAGCCGGGGTGGCCACCCCGGCTGAAC-GGGAAGGGGACGGGTCGCCTGGGCTGGACCAT--GGTCGTGGCG-GAGTATGACCGCC-CCTTCTTT---TCCTTG--------------------------------------------------------------------
ATTCTGATTTACCAAGATGGTATCTTGTATCTTGATTGATGATAAATCTCTGAGTTCTTGGTACTTATCATCGAATCACGAGCATTGTGAGCGTGTACCCACCCTTAGTGCTTACACTGTTTCGTAGATA--ACG-CG-CAATGCTCATCCTTCATCTTCATACTCTGAATGGTATCCAAG----------------CACTGAATGAACAAGGGAAGACGCAAG
CCGCTTGACACCCAAGACAGTCGCTTGTAACTCAAAATCCGCCAGATCGG----------T-TAAATGGCCGGTGCGGTGGCGGGTGGGAGTCCGCAG-----------------------------------GGCCT-CACCCGCCGT------TCCATTGAACCCGAACAGTCGCTTGGGCCGCTCGCAGCGA-AGCTCGATTGCGCAAGGATGGGTGATG-
GGGCTTGTGTCTTAAGAGAGTATCTTGTATATTAAATACATCTCTAAAGCATTA--------------------TTTTC-----TGGGGAAGCCGATC-CGGCCTTAAGCTCTAGCTTG-TTCGTAGAT--AGGCTCC-CCA-----CC---CTCGTCATCCATGCCGTGGAGTATCTGAGACCTGT----CTG--AGTCTGCATTCACAAGGACGGTAGGTGA
ACGCTTGAAAGCCAAGACAGTCGCTTGTAACTTGAAACCACCGCGATCGG-------GTA--A-GCTGTCCGGCGCGGTGACGAGTGGGAGACCGTGC-GGCCCTGGGTCGTT-GACCGTGTTC--GAGCCCGGTTCCCCACCCGTCGTTCCTTCG------AACCCGGACAGTCGCCAGGGCC-------GCAAGAGCTCGCTTAGGCAAGGACGGGTCATGT
GTGCTTGACGTGGGACACAGTTGCTTGTATGTTCAACCCACCGCCATTGA--------TT--ATCGATGGCAAAGGTTCAGGACGTGACAGATCGTTA-----------------------------------ATCGT-CACGTCCTTC------TCTCAATAACCCGAACAGTTGCTGGGGT-----------GTAGCCCGCATTCACAAGGTTGGGGACAGG
CAAAAATGCATTTAAGACGGTATCTTATATCTTGATTCTGTTCTCTCAAAGAATCCCCGACTG--ATCATCGGGA---GGGCAACGAGGAAGTCGAGCCATCCCTGAGGCTTAAGCCTGTCCGGCAGAT-TGAACTCC-TCGCTGTCCA-ACTCGTCATTGTAGTTCGGACGGTATACTTA---GG-----CCTAGAGCTTGTATGAATAAGGTTGA--ACATG
TTGGAATTTAAAACAGTACCTTTTTATATTTACTGAGAATTACAAAAAGGTCATTATATTGTTGGCAAAATGTATTGGCTTTTCGTGTGAGACGAGATGTGGCC-----------------------------GTCCA-CACGATTA------TATTCCAGGAGTCTGAACAGTACTT----------------------------------------------
TTTGGAATTTAAAACAGTACCTTTTATATTTACTGAGAATTACAAAAAGGTCATTATATTGTTGGCAAAATGTATTGGCTTTTCGTGTGAGACGAGATGTGGCC-----------------------------GTCCA-CACGATTA------TATTCCAGGAGTCTGAACAGTACTT----------------------------------------------
TTTAAAACAGTACCTTTTATTTTTACTGAGAAATTAGAAAAGGTCATTAT-------ATTGTTGACAAAATGTATTGGCTGTTCGTGTGAGA------------------------------------------TCCA-CACGA-----TTTTATTCTCAGGAGTCTGAACAGTACTTAAGGCCGCT-ATTTCG--AGCCTGGATACAAAAGGATAGACGAAGG
TTTTAAAGGTATCAAGACAGTTGCTTGTGTCTTGCGCTGGGTTTAAACTG------------------AGGATGAGAGCGGTGGATGGCAAGCCGACCGACAGCGGTGCT----AGCACGTGTGGGAGCCTATGCTGC-CATCCACCTCTCCACCTGGTTTGAGCCCGAACAGT-----------------------------------------GGGCCAGCC
GCGCTTGACTCGGAAGACGGTTACTTGTATGTTCAGGCCAGACCAGCGCGTCTGATCGTCGTT--G-AGACGACCAGACCGGCCCGTGCAGTTTGGTAGGCG-CTTGGGT----GCCCGTGACT-GAGTACAGAACGC-ACGGGCCGTGCTGGTCTTCCTGAAGCCCGAACGGTTACGCGCGCTGGCTTGTCCG--AGCGCGCATGCACAAGCAAGGGATCCGA
ATCGGACCCCGCTTTAATGGTTGCTTGTATTGCTGCGCCAGATTAGAATGCCCAGCGCGGGTGGCCGCCCGAGCTGGGCCGCCGATCGA-----------------------------------------------GC-GGTCGGCT------CTTCATCGGGACCCGGATGGT--------------------------------GACAAGGGAGGGTCGAGG
TCGCTTGACCTACAAGACGGTTGCTTGTATCTTTAAGCCTCGGACCAACTGTAGCCCGATGC----GCCTCTGGG---TTGAAACACGTAGCCCGTG-------------------------------------GCACCCGGGTTGGACCGTCCTTTCTTGCAGCCCGAACGGT------TGTAGG---AATCTAGAGTTCGCATAAACAAGGATGGGAG-CGA
TTATTTGCTTTTTAATACAGTTCGTCGTACATTTGTCATAAATCAAACAA-----TTGAATTA-TTTTTACAGTATCAGGCATGG--------------------------------------------------------CCATGCTTTGCATCT----TAAAACCGGACAGTTCGTTAGGCCG-------T-AGAGCCCGTGTTCGCGACGATGGTTTCAAG
GCACTTGACTTTCCAGACAGTTGCTTGTATCTTGGCAGTCGGTAGAGTTT----------GC-----AGACATTCTGATCGGGGCGCCAGCTCG---------------------------------------GAGCG-GTGCTCTGATCGTCCGTCGCGAGAGCCCGAACAGTTGCGGGGGCCGAC-C--TCG--AGCCCGAATTCACAAGGATGGG-CCAGG
TTACTTGTTTTTTACCACAGTACTTCTTAAGTTTACAATCTATTAATTTT------ATAGATA--TAACTAGAAAGAACAAAAGAGAGGA----------------------------------------------CC-TCTCTTTT-------CTACACAGATTTCGTACAGTTCTATG--------------------------------GTTGAATTGCGT
TGGTTGTGTCAGATAGATGGTATCTTGTATCTTGAAGTTTTGGATGATTA---------GCT---A-CCCTCCAAGCTCTAAAATCAGGAGGATGTTTGACCACGTAATGTTTACATTGAGTTGTAGATT--ATCCCC-TGATTTTACTTTCTCTA------ATACTGGATGGTATCTGAG-----------------GCTGTATGCACAAGTGGAGTCGT-TG
AAGCTTGTTTTTAAACACAGATCATCCTATGTTTGTATAATTATTAAATT---------------------------------G-----A------------------------------------------------------CTTTACCCTTCTATTTAAAACTTGAACAGATCATTA---------------------GGATTGATAAGTAA----CAAGT
CCGCTTGACTTTCAAGACAGTTGCTTGTATCTAGCTCTCGAAGGAAGTTG-------AGAGC----ATTCTGATCGGGGCGCCAGCTCGATGCT---------------------------------------------CGTACCCGATCGCTCGTCGCAAGAGCCCGAACAGTTGCGGGGGCCGACCCAGTCG--AGCCCGAATTCACAAGGACGGGCGCGCG
CCACTTGACTTGTAACACGGTTGCTTGTATGCTTCGTTTTACTGGACATG--GGTTAGTT--TTTTA-TTCTGTCTGGCCCGGCACAGCAGCTCGACT-AGCCCTTGGGAGCAAGCCCGTGTCG-AAGCGAGGAGCGT-TGTGCCGGTTTTTCATT---GATAACCCGAACGGTTGCTTGGGTAAA---T-----AAGCCCGCATTTGCAAGGATGGGTGCATG
CTCTCGCTTGATCATCACCGATACTTGTCTTATGACTTTGCGTTCTGTTTTCGGACCGGGGTGGCCACCCCGGTCCGGCGGAAGGGAGCGGATCGTG------------------------------------ATCGC-CCCTTTCT-TTTC-----CTTC---------------------------------------------------------------
TATTCAAAAATTTATTATAGCTCATCGTATATTAATTTAAATTTGTAATT---TTGTATA------AATATCCAACATCAAGTGTGG----------------------------------------------------CCACACTT-----CTTACATTAGAAACCGGATAG------------------------------------------GAT-GTATG
ATGCTTGACTCCCAACACAGATGCTTGCATGTTCGGAAGACCGAATCAGCTGCGTCGGGGCCGGCCGGCCCCGACG--CGGATGGGCGGGACC-GGGTGTCCCCCTTGGTG---CCTGGCACCGCGGATGAGCGGTCC-GTCCGTCCT-------TCG----------------------------------------------------------------CG
TCAAAGCCTGAACAACACAGTTGCCCTGTGTGTCGAGCTTGTGGTTAGAT-------------------------GGGTGTCGGGAGGCAGACCGTT------------------------------------GTCGC-CTCCCGACTG-----CTTATG--CACCTGAACAGT---------------------------------------------TCATG
CTTTCGCATGAACATCACAGTTGCCTGTCTGATGTGATGCTGGTATGAAG-------------------------GTGTTGCGGAAGGGAGCCCGTCCCCCCCGAGGGTCTGGAGCCCGATAGG--GAGCAAGGGTCC-CTTCCGCGTT----GGTCACA--ACCCTGAACAGTTGCTTGGGACTG-----CTG--ATCCCGCA-CGACATGGACAGGAGCCTT
ATTCGATTTTCTTATTATAGTTCATTGTATATTATTTAATCATTATATTT-------TTGCATAGTTTCAACATCAG-AGTGTGGAATAAAGCCGATT-GCTCATTGATCATTAGATCGTA----AGAT--ATGTTCA-GTCCCCACACTTTTACATCAG--AAACCGGATAGTTCAATGG----GCTTTGC-----CCCCGCATTTGCAATGATG---GCTCA
TAATTTGCAAAATAACATAGAACATGGTAAGTTTGTATTAAGAAAAATAATTTGGTTAATA-----ATATTAACCAAA-GAGTAAAAGC-----------------------------------------------CC-TGCTGCTGTTTT-----CTTCCAAATCCGGATAGAACATTG-------------------------TTACATGGTGGATCAGAAG
ATTTTCTTGACAGAGCACGGTAGCTTGTATGTAATAGCAGTGTGGTGGTT---------AGC---TACTAC-CACATG-AAGCGGAGTGAGCCAGTCCCTGTCCTAAAGGTATACCTTGTTCAACAGCTTATAGCT---CTCCGCTTCCCTT-TCACGCCAGCATT-G------ATCTTG------------------TCTGCATGTACAAGGCA-AACAGGCG
ATGTTTGGTTTTTACCTCAGTTCTTCTTAAGTTTGATTTTTAATAAATCATTAACTTTAAGTATTA-ATCAGAAAGAACAAAAGAGCGGA----------------------------------------------CC-GCTCTTTT------ACTACTTAAATCACGTTCAGTT--------------------------------------------CAAGT
ATTCAGTTTTTATATTATAGTTCATTGTATATTATTTAATCGTTATATTT----TTGCATA----AAGTTTCAACATCAGAGTGTGGA-------------------------------------------------T-CCCCACACTTTA-TACATCCG--AAACCGGATAGTTCAATGGGC-----------TGACCCCGCATTTGCAAT---GGTGGCTCA
CCGCTTGATCAACATCACAGATGCTTGTATGTTGAAGGTTGCCCGATCTGATCGCCGGGGGTGGCCACCCCCGGCGATCGGGCGGGTGGGGCC-GTCG-ACCCCTTGGTGA---CACCGTAAGGGAG---CCTGGTCC-ACTCGTCCTT--CGCGTTC----GGCCTGAACAG-ATGAAGG-----------------CCCGCAT--GCAAGGCAAGGCTCACG
ACACTTGACAGCCAAGACAGTCGCTTGTAACTCAAGCTCCGCCGCATCTG------ATATAC----TCATAGTTGCGGTGGCTGGCGGGAGACCGATTC-CCCCTGGGGA----TCCCGTGACAGAG-CGTGGGTCCC-CGCCGGTCGTTCCATCG------AACCCGAACAGTCGCTTGGGCCGCG-CT-GCG--AGCCCGTTTGCGCAAGGAAGGG-ACAGG
AGGCCCCTCTCTCAACACAGTTGCTTATCTGATCGGAATCTGGCAGCGTA------------------GGCGTCGAGAGCCGGCGTGGGCCGCCGTGC-AAGCCTGGATCTCGAGATCGCCATG--GAGCTTGGCGCC-CACGCCGGAATCTCCCTTGAT-CCGCCCGAACAGT-----------------------------------------GGGCAAGCG
CATGGGCTGTCTCAAGATGGTTGCTTATATCTTCGATTTGCTTCAAACTT--GGCCCGCCGT----GAGGCGGGC---------------TGCC---------------------------------------------GGCTGCCTCGTT--TAACGCT--ATCCCGAAT-----GGTTGATTGA---TCTC---ATTTCGCATCTATAAGGCTGGG-AGTCG
AACTATTGACGCCATAGCCTCTTGTATGGATAATAAGTACTCCAATCGGGGACTTTAGCTGC------AACTAAAGTTCTTCTATCTGGTA--------------------------------------------GCC-AGATAGAACT----CCAAGCACACACTCGAATAGTCTTCTGGGTC----TTG-----AGCCCGCATTTGCAAGCAAGAGTTGCTT
CTCCAGCTTGATCATCACGGATACTTGTCTTATGACATTGCGGTCCGTTTCCGGGCCGGGGTGGCCACCCCGGCCCGG-GCGGAAGGGGACG------------------------------------------CGCC-CCTTTCTT--TTCCATC--------------------------------------------------------------------
TGCTTCATTGGGGGAGACGGTATCTTGTGTCTCTCCGGCGTAAGGATTTG----------CT----ACCCTTCCGCCACTGCTGGCGGGAACCCGTATTCGACCTGAGGCCTGAGCCTGTGATGTAGAT---AGGTCC-CGCCAGCATT-----CCTCTCAAAACTTGAACGGTATCCGAGCC-----------TGAGGCTGCACGAACAAGGAGAAGTGGAGA
AAGCTTGTTTTTTAACTCAGTTCTTCTTAAGTTTACAATTCATTAAATTT------A---T------------------------------------------------------------------------------------------------------------TCAGTA-------------------------------------------------
ATAAATGGGTCTCAAGACAGTTGCTTGTATCTCAAAAGTGGATTACTATG-----AGCT---G--GCTTGGATTTGACAAGGTCTGTGTAGTCCGATTCCTCCC-GGGGTT---GCCCGTAGCATAGCG-ACCGACGC-ACAGACTGAGTCGTTCATCTG-AAGCCCGAACAG---------TTGTC-TGAACTTCAAATCGTATTTGCAAGGAGGGGTATAGA
GCCGGTCTACTTCAACACAGTTGCTTGTGTCTGCAAAATCTGCCAGAATGACGGGCGGTTCTG--ACCAACCGCCCGTCGCTGGATCTGAGCCCG--------------------------------------GGACA-GATCCGGTGGTCTTCC-----TCAACCCGAACAGTTGCATGGG---------CTATGAGCCCGAACGAGCAAGGAAGGGAAGATG
GCCTCCGCCTGACAACACAGTTGCTTATCTCTTCGAGATCTGGCACTTTA-GGTGCCGAG------AGCCCGGCG---CGGGCGACCGTTCG--GCTCTAGGTCTTCGCGATCGCTTGGTAGCAAGGATCCCCGCGCC-GGTCTTCTC------CCTGAT-CCGCCCGAACAG---------TTGATCGAGTTGGC-GCTCGTAATGATAAGACTGGGCAAGCG
AGTCAGTTTTCGTATTATAGTTCATTGTATAATTTTTAATCGTTATATAT----TTGCAT--A-AA-GTTTCAACATCAGTGTGGAATAAGACCGAT-GTTTCCTTGGTCATAAGGCCGTGAGTTATGT-TTCGTC----CCCACACTTTT--ACA--TCAGAAACCGGATAGTTCAATGGG----C-TTTC---GACCCCGTATTCGCAATGATGGC-TCACG
ATTCGATTTTCTTATTATAGTTCATTGTATATTATTTAATCGTTATATTT----TTGCAT--A-AA-GTTTCAACATCAGTGTGGAATAAGACCGAT-GTTTCCTTGGTCATAAGGCCGTGAGTTATGT-TTCGTC----CCCACACTTTT--ACA--TCAGAAACCGGATAGTTCAATGGG----C-TTTC---GACCCCGTATTCGCAATGATGGC-TCACG
CCGCTTGACGCGCAAGACAGTCGCTTGTATCTCTCAGACCAGGCCCAGCG---CTAGGCT-------GAGCCGGGTGA-AGGTGGGCGGAAGCC---------------------------------------GCCCC-GCTCACTGTT----CCATCATCGAACCCGAACAGTCGCTTGGGC---C-------GCCGCCCGAATTTGCAAGGACGGGTCATGG
AAACTTGCAGGCCATAACAGTATCTTGTATTATCCTTCCTGAGCAGAGAG--------AACTGGAGTTCTCACTGCC-ATGCAGTCCGCATGCCGAACCCGGCCTCAGGCCACAGCCTGTTTCGTAGATCTATGCAGCGGACTGCCCTTCTCCACAGGTGACAAACCGGACAGTATCATGGACCGGTTTTCCCGGTAATCCGCATTCACAAGGTTGGTCTCACT
CTCGATAGCCTCCAAGACGGTATCTTGTATCTCGACTAACGCCCCTAAGCGGCGATAGTTCCC-GACTGATCATCGGG-GGAGGACAGCAAGCCGCACCCACCCTTAAGCCTCAGCTTGTTCCGTAGAT-TGCGCTG--TGTCCTCCAC-GCTCCTCCCCATAATCCGAACGGTATCTTGAGCCA----T-GC-AGAGCTCGCATGAACAAGGTTGGATCGGAG
ATGCTTGTTTTTTATCTCAGTTCTTCTTAAGTTAGCAATATATTAATTTT------AGATTTA--T------------------------------------------------------------------------------------TTTACTATTTTAAATTCGTTCAGTTCTATG--------------------------------GTTGAATTCAAT
CCGCTTGACCAACACGACGGTCGCTTGTATCAAGAAACGACCGTGCCGGC----GTAGAGTT----GTCGGT--GCGG-TGTCGGCGGAGAGCCCGTCTGCTCCTGGGGTGCCAGCCCGTTCCTGAGCTCGGTGCCTC-CGCCGTTGAT-------TTTGTGATCCCGAACGGTCGCCTGGGCCGAA----CCGCGAGCCCGCATGCGCAAGGATGGGAGCCA-
AACCAGCTTGACCAAGACGGATACTTGTCTTATGACTTTTCGTGCCGATTGCCGCCGGGAGGTTCCGCTCCCGGACGGCGACGAGGGTCGGATCGTCAGGACGCT---------------------------GATCG--CCCTCGTCTTTCCCATT------GGCCTGAACGG-ATACACGGGCGCT----GCG---GCCCGCA-TGACAAGCAGAGGCAGGAA
TTTGTTGACTTTAAACAGAGTATCTTGTATGATGAATTTTAACAACGGAT------AGCTCAGAATT-AGCTGTCATC-GTTCATTGGGAGGCCGTCG-CACCCTGAGG------CCTGTTCGGTAGATT--GGCCCC-CGCC---------CTATTCACCCATACCGTGGAGTATCCAAGGCT---------AAGAGCCTGCATACACAAGGAAGGTAGGTGC
CAGCTTGACCGTGAAGACGGTATCTTGTATCTTTCTTTCCGTGGTGGTTA---------GCT----ATCACCACA---CGAAGCAGAGGCAGCTGTTGACGCCCTTAAGGCTGACCTTGTCGCGTAGATT-AAGC-CC-TCTGCTTCA---CCTTTCGCCAGACACTGAACGGTAGCCAAGG--GGC-AAAC------CCTGAATGTACAAGGCAAGT-GGGCG
CAGCTTGACCCAAATCACAGATGCTTGCATGATTGCTGGGCTCGAATCGGATCCCCTGAGGGTGCACCCTCAGGGGATCGGGCGGGCGGGATC-GTCCTCGTCCCCGGCTC-AGAACCGCGGCTCAGCT---TGATCC-GTCCGCCCTT-------CGCGCTTGTCCGAACAG-ATGATGG-----------------CCCGCAT--GCAAGGTAAGGTTTCGC
CGGGACGCCATACTTAATGGTTGCTTGTATTGGCGGGCCGGGCTATGATGCCCAGCCCGGGTGGCCACCCGGGCTGGGCCGCCGATCG-------------------------------------------------C-GGTCGGCA------CTTCATCGGGACCCG--------CATGGTTGAACGAACTTCAG-GTTCGCA-TCACAAGGGAGGGTCGAGG
GGCTCCCGTGAACATCACAGTTGCCTGTCTGTTTCGATGATGGTATGAGT-------------------------TAGCTGCGGAAGGGAGCCCGTCCCCCC-------------------------------GGTCC-CTTCCGCGTT-------GGTCATAACCCGAACAGTTGCTTGGGACTG-----CTG--ATCCCGCA-CGACATGGACAGGAGTACC
CCCTCGCCTGAACAACACAGTTGCTTGTGTGTTGGGAATCGGCCAAAGTGGCCGCCGGTCGGGTACCCGACCGGCGGC-GGCGACCGCGAGCCCGTGACC---------------------------------GGCCG-CGGTCGTCGTCTTCTTC------AACCCGAACAGTTGCAGGGG-------------GACCCCGCA--CGCAAGGATGGGATTCCG
CCTGACGGACGGCAAGACGGTATCTTATGTGTCGATTCTCCTCGGAGGTT---AATCGC---C-GACTGATCATCGGTGGGAACGGGGGACGCCGTCGGGCTCCTCTGGCTTC-GCCTGCGCCGTAGATT--CGCGCC-CCCGTTCCGTTTTATCTGCCGCAAGCTGCAACGGTATCTTAGCCCGCCCCTGGCGTGAGCCTGCACGTGTAAGGATCGGCTTGGC
AAGTTTGTTTTTTATCTCAGTTCTTCTTAAGTTAGCATTTTAATTAAATA-TTACATATTA-TTTCAGAAAGAATAAAAGAGAGA--------------------------------------------------------TCTCTCTTTTCTACT--AAAAATCGCGTTCAGTTCTG----T-----------AGATCTCGTTTTCAAGTTGTTGTGAGTTA-
CCACTTGACGCGGGAGACAGTTGCTTGTATCTTCCACCTAGACGAGCATTATAGAGTGAGCCA-GCGACGGACGGTGGCGGGCGACAGCTC--------------------------------------------GGC--GTCGCCCGT--CCTAAACTCAGAGCCCGAACAGTTGCGCGG----------------GCCTGCTT-------------------
TTGCATATTAAAACAGTACCTTTTTATATTTACAGACTATTGATAAAAGGTCAGTATATTGTTGTCAAAATATATTGGCTTGTGTACGAGGGG-TTGACTGGGCT-----------------------------CCCC-GTACACTTTATTT----CTCATGAGTCTGAACAGTAC----------------------------------------GAT-----
GTGCTTGACTTTGAAGACGGTTACTTGTATCTTCCATCCAGACCGTCGCGTTTGACTGCCGT---AAAGGTAGCCAGACCGGCCCGTGCA-----------------------------------------------------ACCGCGCTGGTCTTCATTGAGCCCGAACGGTTACGCGCGCCACC-----ATTGAGCGCGCATGTACAAGCATGGGAGTTGA
CCGCTTGCGAGCTAAGACGGTATCTCGTATGATGATCACGTCGAACTTTGGCAGAATATAGC----TGAGTGTACGGCCAGGCAGAGAGACATCGG-TGGTGCCTGAGGCGTAAGCCTGTGTGACAGAG--TGGTGC--CTCTGCCTGTTTA-TCATTTCAGAGTCCGGACGGTATCTTAGGC-----TTC----AAGCCTGCAT--ACGAGGGAGGTCGGTAA
TTGCTTGACGTTTCAGACGGTATCTTGTATCTTGGAGCATGTAGTGATTA----------GC-----TTCCACTATATGCAAATAGTAGAGTTTGTAATAGACCTAAGACTTTAGTCTGTGAAAGAGAT--AAAACCT-GCTATTTGCCCTCCACTTGCACAACTCTGGACGGTAACTAAGC-------------GATGCTGTATTCACAAGAAAAGACGGGTT
GGGCTTGACCCGGAAGACGGTTACTTGTATGTTCAGACCGGACCAGAACGGTCTGATCGCCGA-TGAGGCGACCAGAC-CGGCCCGTGCAGCTT-------------------------------------------------GCCGTGCTGGTCTTCTTCAAGCCCGAACGGTTACGCGCGCCGGCTTGGCCG--AGTGCGCATGCACAAGCAAGGGATCCGA
CCTCTTGACAAAACAGACAGTCGCTTGTATCTGGATAACAGCGGCAGTTTAGCGAGGGACCCGATCGGGTCCCTCGCC-AGGCGGATGGCGCCCGTGATC--CCTCCGGCAATCACCGA---AGTGGAGCTTTGGAGCCCACCGCCTCG------TCACGCACGACCGAACAGTCGCAAGA------------------TCGCACGTACAAGGAAGGTTACGTG
TTGTTTGTTTTTTACCTCAGTTCTTCTTAAGTTTGATTCTCTATAAATTG-ATGTACTAATC----AGAAAGAACAAAAGAGAGAATTAA----------------------------------------------TA-ATCCTCTCTCTTTTACTACTTAAATCACGTTCAGTTCTGTGA---------------ATCTCGTTTTCAAGTTGTTGTG-ATACC
TCCGCTTAGTCTAATGGTTGCGCTTGCATAAGAAATGTTGTAAAGGATTCCTTTGGCCGGGCGGCCGCCCGGCCAAAGGCGCCGACCGT-----------------------------------------------GC-GGTCGGT-T-----CCTCATCGTGGCCCGAATGGTT------GCTGGA----------GTTCGTAT--GCAAGGCAGGGACGACA
GCGCTTAGTCTAATGGTTGCGCTTCCTTGCATAAGAAATGTTGTAAAGGACTTTGGCCGGGCGGCCGCCCGGCCAAAGGCGCCGACCGT-----------------------------------------------GC-GGTCGGT-T-----CCTCATCGTGGCCCGAATGGTT------GCTGGA----------GTTCGTAT--GCAAGGCAGGGACGACA
ATGCTTGGAAATTAGCTTAGTTCTTCTTAAGTTTGATTTCCTAACTTTAA----------G-----ATATTAATAGGAAAGAACAAAAGA----------------------------------------------CTCTTTTTTCTACTTCAATTTCGTTTAGTTC------------------------------------------------GAAAACCAA
AGACCGGTATAGAGAGATGGTATCTTGTATCTCTCTGTGATAGGTGTTTA------GCTAG-CATT---ATCACATCGGGAAGCCAGTGAAGTTGTAACTCGCCTAATCAGAAATGATGTTTTGTAGAT-TATACTC-----TGGCTTCCTAACCTCCATA-AAACTGAATGGTATCCAAG---CGCTTGA------CGCTGCATGTACAAGGGGAGTAAATAG
TTTGGTGGCGCTCAAGACAGTTGCTTGTATCTTGAAAAATGGTTAAAATA------GCATCT----GTGTGATTTGGCAAGGCTCATGCAGCACGAACTCCCCCTGGGGCTTA-ACCCGCCGTGAAG-CAATTGGCGC-ATGAGCTGAG--CCACTCGTTGAAACCCGAACAGTTGCCAGAAC-----TT-----CAATTCGTATATGCAAGGATGGGTAAATG
GGACTTGACAAGCGATACCGTATCTCGTATATTTGGAGTGTCCGATTCCT-------------------------GGGTGATGGTG---AGGACGCGGTGACAGCTGCGGCACACCGCGTAGCGAAGATT---GTCCC-CCATCATCCC--GGGTCGGCCAGAGCGTGAACCGTATCGTGT------------------ACGTA-TCACGA----GCGCACGTC
ATGCTTGCGTTCAAAGAGAGAATCTTGTATGTTGCGAGGTGAGGCGTGAC-----------------GATAGGTTACGTTTCGGCGGAGAGGCCGCTCCCACCCG-------------------TAGAC---CGGCCC-CCGCCCCT-------CTCTTTTAACGCCGTGGAGAATCGGAGGCC----TTT---TGAGCCTGCATGTTCAAGGTCGGCGCGTAG
ATATTTGGAATTCAACACAGAATCTATGTTTGTTATCAAATATAAAAGTA----ACAAAT--TTCAATACTTAAGTGA-AGAAGAATGGGAGCTGAATCGCGTCT--------------------AGAT-ATAGCCTC-ATTCTTTTTT----ACCTTTTAGAGTCTGAACAGAATGT--------------------------------AGACG----GAGAA
TGACTGGTGGAGGGAGATGGTATCTTGTATCTCTCTCGATATACTATTTA---GCTGATAGT-----GTATCAGG---AAGTATGATGAACTT-GTGCCCACCCTGAGGCTTCAGCCTGTAACGTAGAT---CAAGTC--TCATATTTC--AATTTCTCGATAAACTGAATGGTATCCAAGCC-----------TGAGGCTGCAACTACAAGGTAAGTGGAGAG
ATTCATTTTTATTATTATAGTTCATTGTATATTACTTTTTTTTATTATCT----TTGCATAA----AAATTCAACATCAGGGTGTGGAAAGACCGAATCTTCATTAGCTTTACAAGCCGTAAAATATGT-TCCGTC---CCACACCCTT------ACATCAGAACCTGGATAGTTCAAAGGGC-----------AGACCCCGTATTTGCAATGATAGC-TCATG
ATGGCACTTGACCAAGACGGATACTTGTCTTATGTTTTTCCTATCAATCTCCAGTGCCCACCACTTGGTGAGCAGTGG-TGGCGGCTGGAT--------------------------------------------GTC-AGCCGCCGTCTTCGCAT-G----------------------------------------------------------------CG
GTGCTTAACTTCCAAGACGGTTACTTGTATCTTTAAACCTGACCAGCAAGTCTCAACGCCGT---TGAGGCGGCCAGACCGGCCCGCGCAGTTC---------------------------------------------GAGCGCCGCGCTGGTCTTCGTGAAGCCCGAACGGT----TACGCGCGC-CTTCGATGAGCGCGCATGCACAAGCAGGGGATCTGA
TTTCTTGATTTTTAACACTATATCTTGTATGATAAAAATAAGTGAAATTGGATTATAGCA------ATAGCACAAA--AGAAAGCTAGTATACAGTAGTGTTCCTAAGGCTATAGCCTGAATTTTAGAT--AAGTAAC-TAGCTTTTTT-------AACTAAAAACCGGACGGTATCTTAGGC-----------AAAGCCTGTATTTACAAGTTTGGTTTTGAG
TCCTTGCTTTTTATCACAGTATCTTGTATGATTGCATTGCCTTTCAGTTA---------A--A-AGGTAGCCAGAAAG-GAAAATGGGGACAC-ACATCCGCCCT----------------------------GTGCC-CCATTTTCTG---TTTTGCCTGAAGACTGCACAGTATGGAGG---------------ATCCCGTATTTACAAGGAGAGTTACGGT
ATCGCATCGCATGAACACAGTTGCCTGTATGTCCGGGCTGTGTCATGATG---------------------------CTTGCGGGACGGAGGCCGTTGGGCCCCT-----------------------T-TTGGCCCC-GCCCCGCTTC-----GCATGATCAACCTGAACAGTTGCACGAGGCTGG------G--ACCTCGCA-TCACAGGGACAGGCCTCAT
CGACTTGACTTTCAAGACAGTTGCTTGTATCTAGCGTCACGGAGATACTA---------------------TGGCCATTGTG-ACTGGGGCGCC---------------------------------------GCGCCCCGGT-CAGA---CCAGGCCGGAGAGCCCGAACAGTTGTGC-------------------------CTTGCAAGGACGGGCGGCG-
AAGCTTGACCGCCAACAGAGTATCTTGTATGTTGTCCTTAGCCTGGCGGGGGTTATTCTCG-TCGCTGAAGAAGCACTT----CCGGGGAGGCCGATC-GCTCCTAAAGG----CCTTG-TACGTAGAG--AGGCCCC-CCGCCTCA-TTGCCC--------ACTGCGAAGAGTATCGAGAACCGAC-AAGTCGG-ACTTCGCATT-ACAAGGTTGCA-GCAGC
GCGCTTGACTTCCAAGACGGTTGCTTGTATCTTTGGGGCTCGGACTGGCA----------------------------------CAGGTAGCCCGACGC----------------------------------GGCAC-CTGGGCCGGACCGTCCTTTCTGCAACCCGAACGGT----TGTAGGAAC-TTT----TAGTTCGCATAGACAAGGATGGGAGCGAA
TTTCTTGATTCTTATCACGGTATCTTGTATGATAAAAATAAGTGAAATTGGATTATAGCA------ATAGCACAAA--AGAAAGCTAGTATACAGTAGCGTTCCTAAGGCTATAGCCTGTTCTATAGAT--AAGTAAC-TAGCTTTTTT----AAT---TAAAAACCGGACGGTATCTTAGG-------------AAGCCTGTATTTACAAGGTTGGTTTTGAG
CTGATTGATTCTTATCACGGTATCTTGTATGATAAAAATAAGTGAAATTGGATTATAGCA------ATAGCACAAA--AGAAAGCTAGTATACAGTAGCGTTCCTAAGGCTATAGCCTGTTCTATAGAT--AAGTAAC-TAGCTTTTTT----AAT---TAAAAACCGGACGGTATCTTAGG-------------AAGCCTGTATTTACAAGGTTGGTTTTGAG
AATCTTGCTAACACAGACGGTATCTTGTATCTTACTTGCGTGATGATTAG-----------------CTCTCATCACATGAGGCTGAGGAGCCAGATTCGAACCTTAAGGAA--CCTTGTGCCGTAGAT--ATGGCCC-TCATCCTCACCT--CATCGCCAAACACTGAACGGTAGCCAAGG-------------GACCCTGTATGTACAAGGCAAGT-GGGCG
AGACCGTTTGAACAATACAGTTGCTTCTGTATCTCAGCTTTGCTATGTTGTCAGCGACCTTGG--CCGAGGTTGCTGACGGGGCGGTGCATGGCGTCTGAG-CC-----------------------------CCAGC-ACCGTCTCTCT-----TCATC--ATCTCGAACAGTTGCATG---------------------------AGAAGGAAGAGGGTATG
TCGCACCATCAACATAACAGTTGCCTGTGTCTGGGAAGTCTGGCATGATG---------------------------ATGGTGGGCGGGAAGCCGTTG-GGTCCTTGGCG----CGCCGTGAGCCGGCT-CGGTCTCC-CGC---CCGTTCCATCT---ATCAACCTGAACAGTTGCACGAGGCTGCTCAACAG--ACCTCGCA-TCACAGGGACAGGCACGTG
TAGCCGCGCTCGAAAGACAGTTGCTTGTATCTCAAAAGTGGATTACTATG-----ATCTGGC-----TTAGATTTGGCAAGGCCTGTGTAGTCCGATTCCTCCCGGGGTTATTAGCCCGCAGCATAGCG-ATTGACGC-ACAGGCTGAGCCGTTCA-CCTGAAGCCCGAAC---------AGTTGTC-CGAACTTCAAATCGTATTTGCAAGGAGGGGTATAGA
ATGCCGCTTAGCTTTAATGGTTGCTTGTAATAGCGCAATCAGTTATCGTCGCCTGCCGCGGTTTACCCCGCGGCAGGCCGCTGGCGATCGGATCGAACCCACCCAGAGCAG---GGCTGCCCCGTAGCTT--GATCG---CGTCAGCAC-----CTTCATCGGACCCGGATGGTTGC------CGGA----TTG---GTTCGC-TTCACAAGGCAGGGTCGAGG
ACGCTTGACTTCGAACACAGTCGCTTGTAACTCGCCAAAGACCGGTCGGC-------GATCTAGGCTTGGCCGTTCGGCTGCAGATGGGAGACCGTCT-CATTCTAGGGCGCA-GCCCGTCCCTCAGCT--CGGCTCCCCATCTGCA------AGTCCGTTGAACCCGAACAGTCGCGTGGGCCGCC-TG-GCG--AGCCCGGTTGCGCAAGGAGGGGTG-CCG
ATTCGATTTTCTTATTATAGTTCATTGTATATTATTTATTCGTTATAAAT----TTGCATAA----ACTTTCAACA--TCAGAGTGTGGA----------------------------------------------CC-ACACTTTGTA----CAT---CAGAAACCGGATAGTTCAATGGGCTTT------TAAGACCCCGTATTCGCAATGATGGC-TCACG
GTGCTTGACAACCAAGACAGTTGCTTGTATCTTGAAACCGCTTCGGTGAG-------AGC--C--GAGGCAAGCGTTGTGGGACGTGATAGACCGATA-TGGCCTGGGTCGCGAGACCGTGCATTAGCC-CTGGTCGT-CACGTCCT------GCCCGCCACAACCCGAACAGTTGCCGGGGC-----------AGAGCCCGCATCAGCAAGGCTGGGTAGGCG
CATAGCAGCCCTCAAGACGGTATCTTATGTCTTGGAACCAGTCCCCATGGTACCTTTCGGTTG--ATCCCCGGAG---CGAGGCGGGCAAGATTGTTAACAGACTAAGGACCGATCCTGACTTTCAGATT--AATC-G-CCTGCCTCAACTT----TGCCACCGTTCGGACGGTATCAAGGCCTGCCATAGGCAAGAGCCTGAACAGATAAGGATGAACCGGCA
AAGCTTGACCGGCAACAGAGTATCTTGTATGTTGCTCCTGCACCAAGGAG-G---------T-------------------TCTGGGGGAGGCCGATC-GCTCCTGAAG------CTTG-TCTGTAGAG--AGGCCCC-CCCCG-----CCTCATTGCCCACCA--CGAAGAGTATCGAGAACCGAC-AAGTCGG-ACTTCGCATT-ACAAGGTTGCA-GTGGC
AGCCCGGATAGGAGAGACGGTATCTTGTGTCTCTCCGCAGGGTGATGATT--------AGCT----ACCATCCCCTGTCAGCCCGGTGGAACCCGAGTCGCTCCTGAGGTTCGAACCTGTGCCGTAGAT---CGGACC-ACCGGGCTATTTC----TCTCAAAACTTGAACGGTATCCAAGC-------------GAGGCTGCACGAACAAGGAAAGGTGGAGA
TGTCACTTTTTTAATATAGTTCGTTGTATATTTAAATTATTTTTATTATC-T--------T------------------------------------------------------------------------------TGTCCCCATACTTATACATCTAAAAACTGGATAGTTCATTGGGC-----------TGACCCCGCATTCGCAACGATAGTGTTCAG
GACTTGACAGCTGGACACGGTTACTTGTATGTTTAGCCATGACCAGTGCGTTTGGTCGTGGT---TGAGTCGGCCAGGCCGGTCCGTGTAGTTTGACA-AGCGCTGGGGTG---GCCCGTACCG-GAGTACATGACGC-ACGGGCCGTACTGGTCTTCCTGAAACCCGAACGGTTACTCGCGCCGGTGCGGCCG--AGAGCGCATTCACAAGCAAGGGAGATGA
ATTATGAAATTTTAAGACAGTCGCTTGTATCTGCTCTTGACTGTCTGTAGCCAATGCTTCCCGCGCGGGAAGCATTGGTGGCGAGTGTCAGATCGTGTCGGCCCCTGGTCTTAAGACCGATTCGTAGCTT--GATCGC-CACTCGCTTC----TCATGCCTTAACCCGTACAGTCGCCTGAGC-----------CCAGCTCGTATTTGCAAGGAAGGGTTAGCA
TTATTTGGATTTAAACACAGTTCATCGTAAGTTTGTATAAATATTTTTGATTTGTTCAGTATA-AAAGATCCAGCAAA---GAGAAGG-------------------------------------------------C-CTTCTCTTTC----TTTATCCTAAACTTGAACAGTTCATTAGGCC---------GGGAGCCTGTTTATACGATGATAAGT-TATG
TTATTTGATAATTAACACAGAATCTATGTTTGTTGTCATAATATAAGCAA-------ATAAATTGCATTATGAAGTGA-GAAGGAATGAGAGCAGAGTGTGCCCC--------------------AGATG-CTGCCTC-ATTCCTTTTT----ACTCTTTGGAGTTTGAACAGAATGT--------------------------------------AAAGACGA
TTATTTGGTTTTTAATATAGTTCGTCGTACATTTGTACGGTTAAATGATT-----TTG-----------------------------------------------------------------------------------------GCTTTTACA-TCTAAAGACTGGATAGTTCGTTGGGGCGACATGAGCG--ACCCCGTGTTTGCGACGAGAGTGCAAGG
GACTGGCTTGACCAAGACGGATACTTGTCTTATGACTTTTCCTGCCGATT-CCGCCGGCGGGAGTTACCGCTCCCGGACCGGCGGCG----------------------------------------------------CGCCCTCGTCTTTCCCA----TCGGCCTGAACGG-ATACACGGGCGCT----GCG---GCCCGCA-TGACAAGCAGAGGCAGGAA
TACTAAATTTTTATTATAGTTCGTTGTATATTTAAAATATTTTTTGTATC----TTTGC---ACGATTT-----ACATCTAAGGTATGGA----------------------------------------------CC-ATACTTTA----TACATCTTA--AAACTGGATAGTTCATTGGGCTT-------TAAGACCCCGTATTCGCAACGATAGTGTTCAG
GTTCGTGCATTATGCATTGCATTATGCATTGTCGTACATTTGTACGGTTATGTAATTTTACT-----TCAAAATTAGG-------------------------------------------------T-----------------TTGTTAC----ATCTAAAGACTGGATAGTTCGGTGGGGCAAGAGTGTTG--ACCCCGTGTCTGCGACGAGAGTTCA-AA
CGGCTTGACTTTCAAGACAGCTGCTTGTATCTAGCTCTGAGGTGATCTGC------TGAT--A--GATCTCCTCCAGC-GGGTAGCTCGATGCCGTCTCG-------------------------------------------GCCCCGCTGGAGATCCGCAAGCCCGAACAGCTGCACGGGGCCGC--TGGTGCGAGCCCGCAT--ACAAGACCGGGACAGC-
TTACTTGTTTTTTAATACAGTTCGTCGTACATTTGCCATAAGTTAAACAA-----TTGAATT---A-TTTTTACACCC-TTAAGCATGGA----------------------------------------------CC-ATGCTTTAC----ATCT----TAAAACCGGACAGTTCGTTAGGC-----------AGAGCCCGTGTTCGCGACGATGGTTTCAAG
CAGGGTATGGAGAGAGACGGTATCTTGTATCTCTCCAAGAGTGCTGATTA-------GCTAC-----CGGCACTCACGGGTCGGGTTAAAGCCTGTGACGCTCCTGAGGGCCTACCCTGCGCTGTAGATC--TGGCTCCGACCCC-------CATTCTCTTAAATCTGAACGGTATCCGGG---------------AAGCCGCATAAGCAAGGGAAGACACGAG
AATCAGCTTGACCCGGACGGATACTTGTCTTATGACTTTCCCGGTTCCATCCACCGCACGCCACATGGCGTGCGGTGG-CGGCGGTTGGAT--CGTTTCGCGCCC----------------------------AGATC-GACCGCCGTC-----TTCG---C--------------------------------------------------------------
GCGCCAGTTCACCAAGACAGTTGCTTGTGTCCGGAGAATCAATTACAGGCCGGGCGGTTGTCA-CAAGCAACCGCCCGCCGTGGAGGTGAGACCGAATTTCCCCAAGGTCGCGAGACCGTGG-GT-GAGCATGGTCC--CCTTCGCGTCTTC------CTA-GACCCGAACAGTTGAATGGG----C-TTC----GAGCCCGAACGAGCAAGGAAGGGATGAGG
ACGCTTGACGCAGAAGACAGTCGCTTGTAACTTCCCAAACGCCGGCTTTG------AGGCT-TTAT-GGCTTCAGCGGTGGCGAGCGAGAGACCGAGGCCCCTCTGGGACACC------------------GGGTCCT-CGCCCGCCGTT----CCATTG--AACCCGAACAGTCGCCAGGG-------------AAGCCCGATTAGGCAAGGATGGGATCAGA
TTATTTGCTTTTTAATACAGTTCGTCGTACGTTTGTACTTAGTTAAGCAA-----TTGAATTA-TATTTACAGTATCAGGCATGGATTAAGACAGATCTTCTGTTGGTTTTATAAACCGTTCAAGACAT-TCCGTC----CCCATGCTTTGCATCT----TAAAACCGGACAGTTCGTTAGGC-----------AGAGCCCGTGTTCGCGACGATGGTTTCAAG
TCGCTTGACAATCAAGACAGTCGCTTGTATCTTAGAAGAAGTAGTAAACC-----------------------------------------GTCGCACCCGTCATTAAAGACCGCTTTGTAGCATGGGTCACTACAAC-AATCTCCA---------TGACAGAACTCGAACAGTCGCG-----------------------------GCAAGGATGAGTGATC-
GGACTTGACGGGAGAGACGGTATCTTGTATCTTGAACGTGTTGGTGGTTA----------GC---TACTACTAACTGA-GGTGAAGACTAGCTTGTGCCAACCCTTAAGGTTGACCTTGTGGCGTAGAT--AAAGC---TCTTCACCT-CTCCCCACCCCATACACTGGACGGTATCTAAGG-------------GACCCTGCATGTACAAGGCGAGTGTGGAG
TTTTTCTTGACGGAACACGGTAGCTTGTATGTAATGGCGATGTGGTGGTT--------AGCT----ACCACTACAT--GAAGCGGAGCGAGCCAGTCCCCCCCCTAAAGGTTCACCTTGATTAGCAGCTGATAGCC---CTCCGTTTCCCTT-TCACGCCAGCATT-G------ATCTTG------------------TCTGCATGTACAAGGCG-AACAGGCG
ATTCATTTTTCGTATTACAGTTCATGTTTCATTATATATTCAATTAAAATTATCTTTGCA--TTCAACATCAAGGAAG-TGGAATAAGGCCGATGTTT----CATTCGTCATAAGACAGTAAACAATGT-TCCGCC----CCC----ACTCCTTAACATCCGAATCCGGACAGTTCACTGGGC-----------TGACCCCGCATGCGTAATGATGGCTCCAAG
ACCCCCGCGCGATTTAATGGTTGCTTGTATTAGCGCGAATCAGTATGGTGTCCGGCCCGGGTGGCCACCCGGGTCGGACCGCCGATCGTCGGACGTTGCCCACCTGAGCCTTTAGGCTGCTACGTAGCAGGACTC-GC-GATCGGC-TCT------TCATCAGGCCCG-----TATGGTT--------------------CGCA-TCACAAGGAAGGGCGAGGA
CAGCTTGACGTTTAAGACGGTAGCTTGTATCTTGAACCCTGTAGTAGGTG-----GTGGTTAG-CTACCCCACTCTGG-AACAGAGTGAATTTGGAGCATCCTATAAGGTAAAACCTTGCCCAGCAGCT---TAAATC--CTCTGTTT-CACCTTTCACGCCAG------CATTAACTTTG----------------CTCCGTATGTACAAGGAAAACGGCGTG
TTTTTCTTGACGAAACACGGTAGCTTGTATGTAATAGGACTCGATGGCTA----------GC------TACCATCATATAAGCAGAGTGAGCTTGTCCCAGCCCT----------------------------AGCC--CTCTGCTTCACCTTTCACGCCAGCAT--------TAACATTG---------------ACTCTGCATGTACAAGGGGAAT-AGGCG
TTTTTCTTGACACAACACGGTAGCTTGTATGTAATAGGACTCGATGGCTA----------GC------TACCATCATATAAGCAGAGTGAGCTTGTCCCAGCCCT----------------------------AGCC--CTCTGCTTCACCTTTCACGCCAGCAT--------TAACATTG---------------ACTCTGCATGTACAAGGGGAAT-AGGCG
TTCGTAATTGGGTTCGAAGACAGTTCCTTGTATCTTGAAAGTGGATTACT--------ATGTTCGC-TTAGATTTGGCAAAGCCCGTGTAGTCCGATT-CCTCCTGGGGTTA--GCCCGCAGCATAGCG-ACTGATGC-ACAGGCTGAGTCGTTCATCTG-AAGCCCGAACAG---------TTGTC-TGAACTTCAAATCGTATTTGCAAGGAGGGGTATAGA
TTTTTTGTGTGTAAACACAGTTGCTTGTATATTAAAATTATAGTAAACTA----------GC---AACATAAACCATAACGTTATCCACAGCTTGGGT-GTCCCTAGAGCTAAAACTCGTTCTGTAGCG--TAGGCGT-GGATAACTTC------ATCAGCAAAACCGAACAGT----TG--------------------------TACAAGGCAGGTTACCGA
AACACTTCGCTTGAACACAGTTGCCTGTGTGTTGCGCTTGGTGTAGAATG---------------------------AATGCGGGAAGGAGGCCGTCAGGATCC-TGGTCG---GACCGCGGCTTGGCTC--GGCTCCCTTCCCGCACC-ACCTGCC--GTCAACCTGCACAGTTGCACGAGGCCGT-TGGCGCGGACCTCGCA-CCACAGGAAGAGGTTCATG
ACTGTTGACTTCGAACAGAGAATCTTGTATGTTGCGTTCAGAGGCGTGAG-------GATG-----ATTTCACGTTTC-GGCGGTC---AGGCCGTAA-GCCCCTTAGGCC---GCCTGTCCCTTAGATC--GGCC----ACCGCCC-----CTCTGCTTGTACGCCGTGGAGAATCGAAGGCC----TTT---TGAGCCTGCATGTTCAAGGTCGGCGCGCGC
CGGAAAGGTTCTTATACCGGAAGCTTATATAAAACATATTAGTCAGATCT----------GCGTACAGATCTGACTGG-G-----GTTGAGGCCGTTGATCTCCTTGGGCTTGAGCTCGAGAGGGAGCT--TGGCC--------TC------CTCC------AATTCGGACCGGAAGTTG--------------------------CATAAGGGTGAGTATACA
CCACTTGACATGGGAGACAGTTGCTTGTATCTTAGTTCCGAGCAGCGTTGGTACAGTGAGCCATGAGACGGACGGTGGCGGGCGACAGCTC--------------------------------------------GGC--GTCGCCCGTCC--TATACTCAGAGCCCGAACAGTTGCGCGGGC-----------TCAGCCCGCATCCACAAGGCCGGGCCAATT
GGTCTGAAAAAAGACAGTTGCTCCTTGTGTCTTCGCTTTGGCCTAGCGTG------------------CAGGTGAGAGCGGAGTGCGGGACGCCG--------------------------------------GCGCC-CGCACTCCAC--GCTCTTGCCAGAGCCCGAAC---------AGTTGAACGAGTCAGCAGCTCGCACTCACAAGCATGGGCCGGCA
GGCAGCCCCTGACAAGACAGTTGCTTATCTCTTGCCGATCTGGCACCTTG----------------GGTGCCGAGAGC-CCGGCGTGGGCGACCGTGTGGA-TCCAGGTCTTGCGACCGAGAAGTAGCTT-GGGTCCC-CACGCCGGATTCTCCCT--GAACCGCCCGAACAGTTGGTTGAGT---------TGGC-GCTCGAACTGATAAGACTGGGCAAGCG
TGAACAAGAGCTCGACACAGTTGCTTGTATGTGATTCACTGACGGAGTCG-------------------------GGAGCGGGCTCGGCAGACCGTTCACTCCCTTGGTCG---GACCGTGCGAGAGAC-AGGGTCGC-CGAGTCCGAAGTCCCGG-CCCAAAGCCCGAAC---------AGTTGCG-CGAGCGAAAGCTCGTATTCGCAAGGCTGGGCAGCGG
CTCTTGACAATTAAGACGGTATCTTGTATATTAGAGGGGGAAGGATCAGG-----------------------------------------------------------T----ACCTGCCACGAAGATAAGGTCCC--ACTCCTC-TGCTACGACGATCGAAAACCGAACGGTATCTGAGGC-----------TGAGCCTGTATTCACAAGTGTGGTTCCGTG
CCGCTTGACTTCCAAGACAGTCGCTTGTAACTTGACTGGTGCTGCTCGTG--------ATAAA--GCTATCCGTGCGGTGGCGGACGGAAGACCGTACCC---------------------------------GTCTC-CGCCCGCCGTTCCATCG------AACCCGAACAGTCGCCTGGGCCGC---AAGCGA-AGCCCGATTTGGCAAGGAGGGGATAAGA
TTATTTGGATTTAAATACAGTTCATCGTAAGTTTGTAAGTAATTAGTTGGTTTTGTTTGGTT-----AACAGATCCAGCAGAGAGAGGGA----------------------------------------------CC-CTCTCTCTCATTCTTATTGCG--AACTTGGACAGTTCATTAGGCCTG-----TAG--AGCCTGTTTTTACGATGATAAG-TCACG
TTACTTGTTTTTTAATACAGTTCGTCGTACGTTTGTACATAGTTAAACAA-----TTGAATT---ATTTTTACTGTATCGGCATGGATCAAGACAGATTCATTGTTGGTTTTGAAACCGTA----AGATACGTTCCGTCCCCATGCCTT----ACATCT-TAAAACCGGACAGTTCGTTAGGC-----------AGAGCCCGTGTTCGCGACGATGGTT-CACA
TTACTTGCTTTTTACCACAGTACTTCTTAAGTTTACAATCTATTATATTT-------AGA--TTATA--------AGACAAAAGAGAGG-----------------------------------------------CC-TCTCTTTT-------CTACACAGATTTCGTACAGTTCTATGAG-------------GACCTCGCTTTTAAGTCGTTGAAA-CTCG
AAAATTGAATTGCAAGAGAGAATCTTGTATCTTGCTTGTAACTGTCAGAT----CTCA------------TGAGGTTTC----GGCGGGAGGCCGTTCATCTCCTTAGGCG---GCCTGGATTATAGAT--AGGCCCCCCGCCCTCCTT---TCCC------ACGCCGTGGAGAATCCTAGGCCGCT-------TGAGCCTGCATTCACAAGGTCGGC-GCGAG
ACGCTTGACAAAAAAGACAGTCGCTTGTAACTTCCCTTTGCCCGCTATTG---GCATAGAAC----TGCCTGTTGCGGTGGCGGATGGAAGACCGTTG-----------------------------------GTCTC-CATCCGCCGTTCC----ATTG--AACCCGAACAGTCGCCGGGG-------------AAGCCCGCTTAGGCAAGGATGGGATCAG-
CCGCTTGACTCGCAAGACAGTCGCTTGTATCTCTCAAACCAGGCCCAGCG---------T--TAGCTGAGCCGGGTGAAGGTGGGCGGGAGCCCGTGGTCGC-C-----------------------------GGCCC-CGCCCACTGTTCC---AACATCGAACCCGAACAGTCGCTGGGGCCAG-----CCG--AGCCCGCATTCGCAAGGACGGGTCATGG
ACGCTTGACCGGAAAGACGGTATCTTGTATCTTTCATCCCGTGGTGGTTA------GCTACC----ACCACCCGAAGCA--GAGGCAGCTTG--AAGTCTGCGCTAAGGCTTGACCTTGTCGAGTAGATTAAGCCCTC-TGCTTCACCTTTCGCCAGCAAAGACACTGAACGGTAGCCAAG---------------ACCCTGAATGCACAAGGCAAGTGGGCGA
CGGTTTAAAGCGAAAGACAGTTGCTTGTATCTTTAATCTGGTTTATGCTG----------GTT--AAGTGAGATTGGCAACAATCATGCAGTCAGACAACCATCAAGGGATTAAGCCCGTTAATGAGCT-TTCGACGC-ATGATTGTTGCTTTTCTTCGAGAAACCCGAACAGTTGCTTGA---------------AATTCGCATTGGCAAGAATGGGAGCCGA
AAAACTTGCTAATTAACATAGAATGATAAGTTTGCATAGTTTAATAAAAATACCTTTGGGAAA--ATAATCATTGGAAAAAGCAATAGGAAAAAGATCGCAGCCT----------------------------TC-CC-TATTGCTTGT------TTTCTAAAAACCGAATAGAATGTTG----------------------------------TGGTTATAAG
CCGCTTGACTAGAAAGACAGTCGCTTGTAACTTACGAATCGCCGAGCGGG-----TTAGAGT----AGCCGGCGCGGT-GGCAGGCGAGAGACCGCAACGAC-------------------------------GTCTT-CGCCTGCCGTTCCATCG------AACCCGAACAGTCGCTTGGGCCGCA-CT-GCG--AGCCCGCTTGCGCAAGGAAGGGATCAGA
CCGATTGACCAAAAACACAGTCGCTTGTATCTCTCAATTGCCACCCGGCT------CGAAGC-----CGGCGAGGATGAGGACGCAAGTCAGC----------------------------------------GCGGC-TTGCGTCCGAT---TGT-CCGAATGCCCGAACAGTCGCGGGGGCCGA-----TCG--AGCCCGCATTCGCAAGGATGGGTCATGG
ATTCATTTTTCTTATTACAGTTCATTGTATATTCAATATTAATTATTATC----TTTGC---ATTAA------------AAGTGGAATAAGGCCG--------------------------------------GCC----CCCACTCCTTT--ACATC--CGAATCCGGACAGTTCACTGGGC-----------TGACCCCGCATTTGCAATGATGGCTCCAAG
AAACACCTTGATCAAAACGGATACTTGTCTTATGACATTATTTGGCGGAGGCTGGGAGAGAGTAGCAGCTCTCTCGTCAGCGGCGAGGGATGG----------------------------------------TCACC-CTCGTCTT-TT------TCCGAA--------------------------------------------------------------
CTACTTGACGGCCAAGACGGTATCTTGTATCTTGATCCCTGGGATGGTTA----------GC-----TACCATTCCA-TGAGAGACAGGAGTTTCTTTGGCTCCCGAGGGTTAACCCTGTTCCGTAGACC-AAACCCC-TGTCTCTCACCTCTCCATCGCGGACACTGGACGGTAGCCTAGGGCTGA----TTG--ACCCTGCATGCACAAGGTAAGTGGGCGC
AGTCTTGACCGGCAAGACGGTATCTTGTATCTTAACTCTTGCCATGGTTA---------GCT----ACCTTGGCAC--TGAGACAGAAGAGCTTGTGCCCACCCTTAAGGTTTACCTTGTCGCGTAGATT--AAGCCT-TCTGTCTCGCTTCTGAAGCTAAGACACTGAACGGTAGCCAAGG-------------GACCCTGTATGCACAAGGCAAGTGGGCTC
AACTATTGACGCCATACTCGTTTGTATGGACAATAAACATCCAAATTAGGGGCTTTAGCTGC------AACTAAAGCTCTCTATGTCGTAGTTCGAT------------------------------------AACGC-GACATAGATCTCCAAGCACCA--AACTCGA-----ATACTCGACTGGG--TCTCG--AACCCGCATTCGCAAGCAAGAGTTGCTT
TTGCTTGTTTTTTACCTCAGTTCTTCTTAAGTTTGATTCTCAGTAAATTG-TTGCTATAACT----AGAAAGAACAAAAGAGAGAATTA-----------------------------------------------TA-ATCCTCTCTCTTTTACTACTTAGATCACGTTCAGTTCTGTGAG-------------GATCTCGTTTTCAAGTTGTTGTG-AAACC
AATTTTTATACGTAAGACAGTTGCTTGTATCTTGAAATTTAGCTACCATA-ACGATAAAT------AGATTTGGC---ACGGCGTATGCAGCCCGA--TGACCCTTGGGTTATAACCCG-TTCATCAGCGAATGGCGC-ATACTCTGAGCCACTCA-TCTGAAACCCGAACAGT------TGTCCGTACTCC----ATAACGCATTTGCAAGGATGGGTAA-TA
TTACTTGTTTTTTACCACAGTACTTCTTAAGTTAGCATTTTAATAAAAAGTAAGATCTATAA----AAAGAAAGCA--CAAAAGAGAGGA----------------------------------------------CC-TCTCTTTT------TCTACACAGATTTCGAACAGT-----------------------------------------GCGTAGTG-
AGACTGCTTGACCAAGACGGATACTTGTCTTATCCAGAACGTGGCTCTTGGTCGTCCGGCA-CGTA-TGCCGGGCGAC-GGCGAGGGTCGGATCGTTTCCCG-CTCGGTCG---GACCGTGGAG--GAGTAAGGTCG--CCCTCGTCT------TTTCTAATGACCTGAACGGATACTTGGGCCCGTTTAGCGGTTGGCCCGTA-TGACAAGACAAGGTGGAAA
CCAGATAAGGGGCAAGACGGTATCTTGTATCTGGACACCACCCCCGAACA----TCCGACT-G--ATCATCGG---AGCAGATGCAAGAAGCCCATGC-GCTCCTGAAGCTTCAGCTTGTATCGTAGAT---CGGCTC--TGCATCTGTACTTGCTGGCCCTTGTCCGCACGGTATCCAGAGCTGCCCAAGGCGTGAACTCGCA-TCACAAGGCA----GGACC
GCGCTTGACTTTGCAGACGGTTACTTGTATGTTCAGTTCAGGCCATCGCG---------------------------G-TAGAGTCTGAATGCCGTT------------------------------------GCA-C-GGCCGCCGTGCTGGTCTTCCTGAAGCCCGAACGGTTACGCGCGCCGCC-TTC--G--AGCGCGCATGCACAAGCAAGGGATCTGA
AAAAATTGCGTTCAAGACAGTTGCTTGTATCTTGAAATTCGACTATCATA-------AAAAT-----GATTTGGC---ACAGTGTACGCAACTCGCCAGCCCCTGAGGGTTTT-GCCCGTTGAGGAGCTATTGAC-GC-ATACACTGAG--CCACTCATTGAAACCCGAACAGT------TGTCCGT---------ATAACGTATTTGCAAAGATGGGTACATG
AAGTTTGTTTTTAAGCACAGTTCATCCTATGTTTGTATATATGATGAATAGTTATTAATTCTTACGGGAATTAATAATAAAGGGAGA----------------------------------------------------TGTCCCTTTCTCCCAGTGCTTAAATTTTGAACAGT-----------------------------------------AATAAAAGC
CTACCCACGCATAAGACAGTTGCTTATATCTTGAAGTTGGCATAAACTGC--------ATTTG--TAGGTCTGGC---AAAGCTCATGCAGCACGTGCGAACCCGAGGGCTTCAACCCG-CATGCAAGCGTCCTGCGC-ATGAGCTG-AGTCACTCATCACTAGCCCGTACAGTTGAATGA---------------AATTCGTA-TCGTAAGGAGGGGCACCAT
CGCCTGAGCCAACAACACAGTTGCTTGTATGTCGGGAAAGGAGCATTGTG----GCTGAGTCGTATAGCTCAGCCCCCGTCGCGACCGGAAGCCCGCAGGCGCCTCGGATATCAGACCGCGAGTGAGCTTGGTGCTCC-GGTCG---ATTCTTCCA------TACCCGAACAGTTGCTAGGG-------------GAGCCCGCATCAGCAAGGATGGGATACGA
AAAATTTTGGGGAGATACAGTTGCTTGTATATCTCAAATGAGTTAAACTA-----------------AGCAACACAAACCGTTATCGGCATCTCGTACGCGCCCTTGAAA-ACACTTCGTTTCTTAGCT-TAGAGAGC-CGATAACTTT-----CATCACAAAAACCGAACAGTTGCACG--------------------------TACAAGGCAGGTTAATGA
CCAGCTTGAAAACAAGACAGTTACTTGTATCTTTAATTTCTGTTTCTCTT-----------T-----GTGCAAAAGAGGGAAGGTGCGAGATCCGTCGCCAAGGCTGCTCC---GAGCGCGCCGTAGTT---CGATCC-GCACCTGCCC--TTGGATGGTTAAACTCGAACAGTTACTGGAG-------------CAGCTCGCATTTACAAGCAGGAGTTACCT
GAGTAGCCATCACTTAATGGTTGCTTGTATTGATGCGAATCACTAGTGTGCCCGGCCCGGGTGGCCACCCGGGCCGGCTCGCCGGTCGT-------------------------------------------C---GC-GGCCGGCT------CTTCATCGAGGCCCGGAT---------GGTTGAAGGAACCAAGGGTTCGCA-TCACAAGGAAGGGTCGACG
ACGCTTGACAAACAAGACAGTCGCTTGTAACTTCCCTTTACCCGCTGCTG--------GCGTAGTAATGCCTGTTGCGGTGGCGGATGGAAGACCGATGCACCTTTGGGAACC-GCCCGTGGGAGAGCTTGGGTCTTC-ATCCGCCGTT---CCAT--TG--AACCCGAACAGTCGCCAGGG-------------AAGCCCGCTTAGGCAAGGATGGGATCA-G
GCGCTTGACACGAAAGACGGTTACTTGTATGTTCAGCCATGACCAGTGCGTTTGGTCGTCGT---TGAGGCGACCAGGCCGGCCCGTGCAGTTTGTCTCGCGCTTGGGTGATCGAGCCCGTCAGTGAGTAGAAAGCGT-ACGGGCCGCACTGGTCTTCATGAAGCCCGAACGGTTACGCGCGCTGCG-ATC----GAGTGCGCATGCACAAGCAGGGGATCCGA
TCCCTGCGACAAGATGACAGTTGCTTGTATGACGGGAAAAGAGCATTGTG----GGCGACGGGGCC--GTCTCCCTGTC--GCGACCGGAAGCC---------------------------------------GCTCC-GGTCGCAT-CTTCCATA--------CCCGAACAGTTGCCGGGG-------------GAGCCCGCATCAGCAAGAAAGGGA-TACG
TGTCACTTTTTTAATATAGTTCGTTGTATATTTAAATTATTTTTATTATC---TTT------GCCTC--------ATC-TAAGTA-TG-------------------------------------------------C-CATACTTAT----ACATCTAA--AAACTGGATAGTTCATTGGGC-----------AGACCCCGCATTCGCAACGATAGTGTTCAG
ATGCTTGCGTCTGAACAGGGTATCTTGTATGTTGCTAACGCGTCACATGG---------AT-TAGG-TTTATCGGTTA-----CCGGGGAGGCCGTTC-GCTCCTGGAA------TTCG-TCTGTAGAG--CGGCTCC-CCGCCTC-------ATTACCT--ACTCCGAAGGGTATCCCGAGCCGCT-TGCGCGTGACTTCGTA-TCACAAGGTCGGTAGCGGT
TTGCTTGGTTTTAAACTCAGTTCTTCTTAAGTTTGATTTCAGTTAATTTT-----ATTAGA-T--AAACCAGAAAGAACAAAAGAGAGGAT--------------------------------------------ACC-TCTCTTTT----CCACT---TTTAGTTCGTTCAGTTCTGTGAG-------------GATCTCGTTTTTAAGTTGTTGAAGCC--T
AAGTCCCTCCATCAACACAGTTGCTTATCTGATGAAAATCTGTCAGCGTA------------------GGTGTCGAGAGCCGGCGTGGGCCGCCGTAC-GAGCCTGGATCTCGAGATCGCCATGTAGCTT--GGCGCC-CACGCCGGAATCTCCCTTGAT-CCGCCCGAACAGT-----------------------------------------GGGCAAGCG
GACACCCCTGAAAGATACAGTTGCTTCTGTATCGTAGATCTGCTAGCGTGGTCACGTGTCCCGGCCAGGACCCGTGAC-GGGGTGGTGCGCGACGTCT-GACCCTTGTGGCA--CCACGCTTCTTAGCC--TGTCGGC-ACCGCCTCTCCTTCATT------GTCTCGAACAGTTGCCAGCGGCCCT-C--GTGGGACCGCGTA-TCAGAAGGAGGAGAGCATG
CCGCATTCGCGTGAACACAGTTGCCTGTGTGTTGATTCCGGTGTATGGTT---------------------------GAAGTGGGAAGGAGACCGAGT-GGATCTTGGTCG---GGCCGTGGAATGGCC--CGGTCCC-TTCCCACCGG----TGAACCATCAACCTGAACAGTTGCACGG---------------ACCCCGCA-CCACAGGAAGAGGCGTGGT
ACAATTGAATTTCAAGAGAGAATCTTGTATCTTGCTGGTAACTGCCCGAT-CT----------------------GGGTTTC-GGCGGGAGGCCGATCGCATCCTGAGGCG---GCCTGGATTATAGAT--AGGCCCCCCGCC-CTTCTT--------TCACACGCCGTGGAGAATCCGAGGCCA-------T--GAGCCTGCATTCACAAGGTCGGC-GCGAG
CGAGGTAATGGGCAAGACGGTATCTTGTATCTCGACTACAGCCTCACGAGGGCGATAGTTCCC-GACTGATCATCGGG-GGAGCCATGCAAGTCGAGCCCACCCTAAGGCTAGAGCCTGTTTCGTAGAT-TGCGCTGC-ATGGTTCCACACTCATCCTGATAAGTCCGAACGGTATCCAGAGC-----TTC----GAGCTCGCATCAACAAGGTTGGACGGATG
CAGCTTGACATTCAACACGGTTACTTGTATGTTTAAACCAGATCAGCGCGTCTGGTTACCGC---TAAGGTGACCGGACCGGGCCGTGTA----------------------------------------------AC-GTCCTCCGTGCTGGTCTTCCCGATGCCCGAACGGTTAGTCGAGCGGTTTGATAC--CAGCTCGCATGCACAAGAAAGGGATATGA
ATCGCGCTTGCACATGACGGATACTTGTCTTATGCTTTTCGGAGGTTCTCCCACTGCCCGCCACATGGCGGGCAGTGG-CGGCGGTTGGATCG--AG-GAGGCCTGGGTCTTCAGACCGTTTCT--GAG--TAGGATC-GACCGCCGTCCACCATGGGCCTGA--ACGG-------------------------------------------------------
CTGCTTGACTATCAACACGGTTACTTGTATGTTTAAACCAGACCAGCGCGTCCAATCACCGC---TGAGGTGACCGGACCGGACCGTGCA-GCCT----------------------------GTGGAT-TGCGC-AC-GGACCCCGTGCTGGTCTTTCTGATGCCCGAACGGT-TAATCGAGCGGC-TTGGCGCCAGCTCGCATGCACAAGCAAGGGAGATGA
AACGCTTGACGCCATAGTCTCTTGTATGGATAATAATTACCGATTTAGGGGGCTTTAGCTGC------AACTAAAGCTTTCTATGTCGTAGTTCGATT-----------------------------------AACGC-GACATAGGACTCCAAGCACCA--CACTCGAATAGTCTTCTGGG-------------GAACCCGCATTTGCAAGCAAGAGTTAGCT
GCGCTTGACTTTGAACAGAGTATCTTGTATGATTAAAATCAATAAAATATGAAGATCAGATA---AGCTTTAATGGTTT----ATTGGGAGGCCGTCC-CAGCCTGAGG------CCTGTCGCGTAGATT--GGCCCC-CGCC---------CTATTCACCCATACCGTGGAGTATCCGAGGC-----------AGAGCCTGCATACACAAGGGAGGCAGGTGC
ACCGGCCTTGACCAACATGGATACTTGTCTTATGACATTCGCTGCCGAAC-----------A----ACCGCTGGGAGA-GGGT---------------------------------------------------------------------------------------------------------------------------------------CAAGCG
AATTTTATCGTTCAAGACAGTTGCTTGCATCTTGAAAATTGGTTAAAATA------ACTACA----ATTAGATTTGGCACAGTGTATGCAGCCCGATTACCCCTGGGGTTAAAAAGCCCGTTCGAAAGCGACTGGCGC-ATACACTGAGCCTCTCA-TCTGAAACCCGAACAGT------TGTCCGTACTCC----ATAACGCATTTGCAAGGATGGGTAA-TA
TTGCTTGACTTGGAAGACGGTATCTTGTATCATTATTTCCGTGGTGGTTA----------G------CTCCCATCACACAAGTGAAGAGAGTTTGTTACTCCTCTTAAGGCAT-CCTTGTTATAAAGATC--AAACCT-TCACTTCACTTCTCACCAACATAAAACTGAACGGTAGCCAAGGG-----------CGACCCTGTATGCACAAGGATAGT-GAGTG
CCACTTGACTGCCAAGACGGTATCTTGTATCTTGAAGGCGGTGGTGATTA---------GCT----ATCGCTACT--A-GCGTATCCGGAGTTTGTTCTGACACCGAAAGCC--CTTTGTGACGCAGATT--AGGCCC-GGATGCGCGCCTCTGCCGACTGGACATTGGACGGTAGCCTAGGGCA------TTGTGACCCTGCATGTACAAGGCAAATGGGCGC
CCGCTTGACAGGAAACGGAGTATCTTGTATGTTGAAGCCGTCTGGTTTGA-----------TA-GGTTTTCTGCC---AGACACCGGGGAAGCCGTTC-CGCCCTGGAGG----CCTCG-TGCGTAGATG--GGCTCC-CCG-CCTCAT-------TGCC-GATTTCGAGGAGTATCCGGAACCAGCGTGGCTGG-ACTTCGCATT-ACAAGGTCGAACCGGCA
ATCGCCTAACTCAGACACGGTTGCTTGTATGTTCAATTTCCGGCAGACTTTGTGCGTTGA------TGTCGACGCA--CCGAGCGCGGCAGGCCGCTTTCGCCCTGGTGC-CAAACACCGGTCCTCAGC-AAGGTCGC-CGCGCTCGTT----TCCTCGAAGAGCCCGTACGGT---------TGG-----TCA--AACCCGCATGTGCAAGGATGGGCGTGGA
AAACCGCCTGAGAAATACAGTTGCTTCTGTATCTCGAGTTTGCTAACTTATCAGCCACCTTTG--CCGAGGTTGCTGACGGGGCGGTGTATGGCGTCT-GAGCCTTGTGGATGACCACGTTTTCTAGCG--AGCCAGC-ACCGTCTCTCTTC-ATC------GTCTCGAACAGTTG---------------------------------AAGGAAGAGGGTATG
ACGCTTGACGCCAAACACAGATGCTTGCATGGTGATTGCGGCCCGAATCG---------------------GATT-----------------------------------------------------------------------------------------CCTGAACAG-ATGATGG------------------CCGCAT--GCAAGGCAAGGTTTTGC
TTCCTGAATTTTTAAGACAGTCGCTTGTATCTGCTCTTGACTGTCTAGAGCCAATGCTTCCCGCGCGGGAAGCATTAGTGGCGAGTGTCAGATCGTGTCCGCCCCTGGTCTTAAGACCGATTCGTAGCTG--GATCGC-CACTCGCTTC----TCATGCCTTAACCCGTACAGTCGCCTGAGCGGTGCACCACCACAGCTCGTATTTGCAAGGAAGGGTTAGCA
TTATTTGCTTTCCAATACAGTTCGTCGTACATTTGTCATAAGTAAAACAA-TTGAATTATTT----TTATAGTTTCAA-GCATGGA-ATAAGGCAGATCATTCGTTGGTTTTC-AACCGTATGGCACGTT-CTGTC----CCCATGCTTTGCATCT----GAAAACCGGACAGTTCGTTAGGC-----------AGAGCCCGTGTTTGCGACGATGGTTTCAAG
GCTAAAACCTGACAATACAGTTGCCTGTGTATTGCGTCTGTGCTAGAATG---------------------------GTAGCGGACGGAAGGCCGTCGGGATCCT---------------------GCTCTGGTCCTC-CGTCCGC-CTTTGATATCCC---AACCTGAACAGTTG------------------------------------ATGAGGCTTGCC
AAGCTGGTGCTTGAAGAGAGTATCTTGTATATTAAATGCATCTCTAAAAACACTTGTTTAT----A-GTAGATAACTGATTTTCTGGGGAAGCCGTCCCAACCTTAAGCCTTGAGCTTG-TGTGTAGATT--GGCTCC-CCAC--------CCTCGTCATCCATGCCGTGGAGTATCTGAGACCTGT----CTG--AGTCTGCATTCACAAGGACGGTAGATGA
CCCGTTGACTTTGAACACAGCTGCTTGTATGTTTAAAGTCACTTCAGTTA--------TGTC----ACCGTG-TTTGACCTGATGCCACAGCCCGTTAACCCTCCGGGTTTACAAGCCCGCGGGAGAGCTTATGGCGT-GGCGTCAGTTTTCCTGT-----AAACCCGAACAGCTGCCAGGGCGGCA-TAAGC--CAGCCCGTATTTACAAGGCCGGGAG-A-C
AAGCCACTCCAACAACACAGTTGCTTATCTGTTGGAATTCTGCCAGTGTG------------------GGTGTCGAGAGCCGACGTGGGCCACCGTGA-GAGCCTAGATCC---GATCGTCTTGTAGCA--GGGTGCC-CACGTCGGTATCTCCCCTGTG-TCGCCCGAACAGTTGCCAGA---------GTTGAC-GCTCGTAGACGTAAGGCTGGGCAGGCA
CCCGGTGACGGGCAAGACGGTATCTTGTATCTCGACTAACGCCTCCGCAGGTCGATAGTTCTC-GACTGATCATCGAG-GAAAAGGAGGAAGCCGGGCAGCGGCTAAGGCTTTAGCCTGACCTGTAGAT-TGTGCTCC-TCCTTTTCGCCCTAACTCGCC--AAGTCGAACGGTATCAAGAGCCGCCAACGGCGGTAGCTCGTATTGACAAGGCAGACTGAGTG
GCCGTTGACTTTAAACACAGCTGCTTGTATGTTTAAAGTCACTTCAGTTAGTAAACTGTCAC-----TG--AGTTTGACCTGATGCCACAGCCCGTTAGCCCTCTGGGTTTTCAAGCCCGCGGGTGAGCGCATGGCGT-GGCATCAGTTTTCC---TG--TTAACCCGAACAGCTGCCT-GGGCGGC-CT-GTGCCAGCCCGTATTTACAAGGCCGGGAGCATG
AACTCGCTTGATCAAGACGGATACTTGTCTTATGACGTCCCTCGCCCTTTGCTGCCGGCGAGGTAACTCGCCGGCAGC-GGGAGGGGACGGGTCGTGAAAGTGCT--------------------AGAGTGTGACCG--CCTCTCTCTTTTCCTCG--------------------------------------------------------------------
GCGCTTGACACCCAAGACAGTCGCTTGTAACTCAAAGAGCGCCGGGCGAG--------GT--A-GAGTACCTGGCGCGGTGGCGGACGGGAGACCGGCTCATCCTAGGGC----GCCCGCTCCTCAGCACGGGACTTC-GTCCGCCGTT-------CCATCGAACCCGAACAGTCGCGAGGGCCGCA-GA-GCG--AGCCCGATTGCGCAAGGGAGGG-AAAGG
AATTTTATCGCTCAAAACAGTTGCTTGTATCTTGAAAATTGGTTAAAATA---GCTGCGATT----GGATTTGGC---GAGGTATATGCAGCCCGATCCCCCCAGGGGTTTTTAAGCCCGTAGGTAAGCGAATGGCGC-ATACACTGAGCCACTCA-CATGAAACCCGAACAG---------TTGTC-CGAACTCCATTTCGCATTTGCAAGGATGGGTAAT-A
ACACTTTGACATTAAGAGAGAATCTTGTATCTTGTTTGCGTCTGCCCGAT-----TCGGT--------ATCGGGTTTC-----GGCGGGAGGCCGTTC-ACTCCTGAGGCG---GCCTGGATTATAGAT--AGGCCCCCCGCC----CT----CCTTTCTCAACGCCGTGGAGAATCTCAGGCCG-------CGAGGGCCTGCAT--ACAAGGTCGGC-GAGAG
ACATTTGGATATTAACACAGAATCTATGTTTGTTATGACCTAATAAAAAGTATATTAGGTAT---TATACTTAAGTGA-AAAAGAGTGAGAGCTGAAAGACTCCT---------------TCCGAAGAT-ACTGCCTC-ACTCTTTTTT----ACCTTTTAGAGTCTGAACAGAAT-------------------------------------------GGAGG
CCGCTTGACCAAGAACACAGTCGCTTGTAAGTCTCGAATCGCCGGATCGG-----CTAGAAT-----GTCCGGCGCGGTGACGGACGGGAGACCGCTTCATCCC-----------------------------GC-CC-CGTCCGTTGTTCC----ATTG--AACCCGAACAGTCGCGAGGGCCGCC-TG-GCG--AGCCCGATTGCGCAAGGAGGGGTGCAGA
AACGTGCTTGATCACAACGGAAACTTGTCTTATGCATTTTCGGCCGTTGCCCCGACCTGGTTGGCCAACCAGGTCGGGCGGAA-GGGGGATG------------------------------------------CACC-CCT--TTCTTTTCCACC--------------------------------------------------------------------
TGTCTTGACTTTTAAGACGGTATCTTGTATCTTTATCCAGGTCGTGATTA---------GCT----ATCATGACCT--GAGGCAGAATGAGCTTGTAACCGCCCTTAAGGTTCACCTTGTGCTGTAGATC--AAGCC--TTCTGTCTCGCTCCCCAACTCAGACACTGAACGGTAGCCAAGG-------------GACCCTGTATGCACAAGGCAAGTGGGCTC
TAACTTGATTTTAAACAGAGTATCTTGTATGATTAATTTAAATGAATTTT--AGCCAG----GAGCT-ACCG------AGTTCATTGGGAGGCCGCTT-GAGCCTGAGG------CCTGTCATGTAGATT--GGCCCC-CGCC---------CTATTCACCTATACCGCGGAGTATCTGAGGC-----------AGAGCCTGCATTCACAAGGATGGTAGGTGC
TTATTTGGATTTTAATATAGTTCGTCGTACATTTGTACGGTTAAAAGTTT--TTGTATAATT---------------------------------------------------------------------------------CCATGCTTTTGCA-TCTAAAGACTGGATAGTTCGTTGGGGCAGATAGACTG--ACCCCGTGTTTGCGACGGGAGTGT-AAA
CGTAATTTCGCTCAAGACGGTATCTTATGTCTTGGAACTAGTCCTTGCGGTACCCTTCGGCT---GATCCCCGGAG--CGAGGCAAGCAAGATTATCCTCCCCCTAAGGAGTGATCCTGCCCTGTAGATC--AAT-CG-CTTGCCTCACCTT----TGCCAGTGTTCGGACGGTATCAAGGCCTGCCCTGGGCAAGAGCCTGCACCTATAAGGATGAACCGGCA
GCGCTTGACTCCAAACACGGTTACTTGTATGTTCAGCCATGATCAGCGCGGTTTGGGCGCGGA-AGAGGCGGCCAGAC-CGGCCCGTGCAGCTTGCCCATCGCTTGGGCGTTCGAGCCCGTGAGTGAGTAGAAAGCGC-ACGGGCCGCGCTGGTCTTCATCAAGCCCGAACGGTTGCAGGCGCCGA---ACACG--AGCGCGCATGCACAAGCAGGGGACGCGA
AACCTCATTGACCAACACGGATACTTGTCTTATGGCATTTTCATCTGATCCCGCCGGGAAT-G-ATACCTCCCGGCGG-CGGCGAGGGCAGACCGTGACTTCGCAGGCGCGTTGGCGCCGTTCCTGAGT-GAGGTCGC-CCTCGTCTTT-CCCATC------GGCCTGAACGG----------------------------------ACAAGCAGAGGCAGGAA
ACCGGGCTACTTCGCCACAGTTGCTTGTGTCCGGAAAATCTGGCAGGATGACGGGCGGTTCTC-GCAAAACCGCCCGTTGCTGGAACTGAGCCCGTTACGCCCC-----------------------------GGACA-GCTCCGGTGTCTTCC------TCAACCCGAACAGTTGCAAGGG-------------GAGCCCGTACCGACAAGGAAGGGAGGATG
CGGTCTAACTCTCAGCACAGTTGCTTGCGTCCCCAAAACCTGCCAGAATGACGGGCGGTTCGC-GCAAAACCGCCCGTCGCTGGAACTGAGCCCGTTACGCCCCAAAGGC----GCCTGGTGATCAGAGCGAGGGACA-GCTCCGGCGTCTTCCTC------AACCCGAACAGT-------------------------------------------GTGGATG
CGCCTTGACAGCCAACACAGATTCTTGCATGTTCAATTCGCGCTGATTGAGCACTCCGGCGGATATCCGCCGGAGTGC-GGACGGCCGGGACC---GCAGGCCCCTTGGCTTGAACCGGGGATG-AGAT---TGGTCC-GGCCGTCCTC-------GCGTTTGTCCTGAACAG-ATGATG------------------------------------------CC
GCCTTGACAGCCAACACAGATCCTCTTGCATGTTCAATTCGCGCTGATTGGCACTCCGGCGGATATCCGCCGGAGTGC-GGACGGCCGGGACC---GCAGGCCCCTTGGCTTGAACCGGGGATG-AGAT---TGGTCC-GGCCGTCCTC-------GCGTTTGTCCTGAACAG-ATGATG------------------------------------------CC
CACCTTGACAACCAACACAGATTCTTGCATGTTCAATTTGCGCTGATTGTGCACTCCGGCGGATATCCGCCGGAGTGC-GGACGGCCGGGACC---GCAGGCCCCTTGGCTTGAACCGGGGATG-AGAT---TGGTCC-GGCCGTCCTC-------GCGTTTGTCCTGAACAG-ATGATG------------------------------------------CC
CAACCAACACAGATTCTCATCCGCTTGCATGTTCAATTTGCACTGATTGTGCACTCCGGCGGATATCCGCCGGAGTGC-GGACGGCCGGGACC---GCAGGCCCCTTGGCTTGAACCGGGGATG-AGAT---TGGTCC-GGCCGTCCTC-------GCGTTTGTCCTGAACAG-ATGATG------------------------------------------CC
TTGGGGGTTGTGGTTTATGGTATCTTGTATTATAATACCTAAAACAAAAC----CCCATTATAACCATAATGGGGTTTGTGAGAAAGTAGCGTTGTTTCGCCCCTTGTGCTTAAGCACGCAGTGTAGATGTTAGC-CT-ACTTTCTCAT-----CCATCATCACCCCGAATGGTATCTTAGGCACGT-TG--TTGTAGCCTGTATTCACAAGGTTGGGGTTTAT
GCCATCCCTGAAGGATACAGTTGCTTCTGTATCTCGGATCTGGTAGCGTGGTCACGTGTCCCGGCCAGGACCCGTGAC-GGGGTGGTGCGCGACGTCT-GACCCTCGTGGATGACCACGCTTCCTAGCC--TGTCGGC-ACCACCTCTCCTTCATT------ATCTCGAACAGTTGCCAGCGGCCCG-CTTGGG--ACCGCGTA-TCAGAAGGAGGAGAGCATG
CCGCTTGACGGTCAAGACGGTTGCTTGTATCTTTAGGCCTCGGACCAACT----------------------------------CGGGTAGCCCGAGCCGCCTC------------------------------GCAC-CCGAGTTGGACCGTCTTTCTTGCAGCCCGAACGGT------TGTAGG---AACTTGCAGTTCGCATAGACAAGGATGGGAGCG-A
GCCGGGCTACTTCGCCACAGTTGCTTGTGTCCCCGAAATCTGCCAGAATGGCAACGGGCGGTTGGAACCGCCCGTTGCCGGAACTGAGCCCGTTGCGCCC---------------------------------ACAGC-TCCGGTGTC--------TTCCTGAACCCGAACAGTTGCAAGGG-------------GAGCCCGTACCGGCAAGGAAGGGAGTGGA
CGGATCTTGACGGGACACGGTATCTCATCTATAGTAGAGATGTCCAAATATGAACCCGGGTCA--CCTCCCGGGTTCAAGGGGACGGAGAGGTCAGGTCAGACCTGGGGCAAAAGCCCGAAATCAAGAA--AGACCCT--TCTCCCCTC-------TTCG--ACGACGAACGGTATGCCTGACCGG-----CCCGTAGA------TCGTGAGGCTGTCGCCGAG
CTCCTTGACAGGTAAGACAGTTGCTTGTATCTTACTCTTGGGAACGAGAC----------------------------------GTGATAGGCCGTTGTCACCCTGGGTCCA--GACCGTTGCTCAGCTG--GGTCGT-CACGTTTC--TCCCGCCTGCCAGAGCCCGAACAGTTGATGGGG-------------GAGCCCGTATCTGCAAGGCTGGGAGAGCA
AGTCCGGATAGGAGAGACGGTATCTTGTGTCTCTCCACGGGTTGATGGTT-----AGCTACC----ATCATCCTATCA-GCCCGGTGGCAACCCGAGCCGCTCCTGAGGTGTGAACCTGTGTTGTAGAT---CGG-AC-CACCGGGCTGTTT---CTCTCAAAACTTGAACGGTATCCAAGC-------------GAGGCTGCACAGACAAGGCAAGGTAGAGA
GAATGGCATGGTGAAGACAGTTGCTTGTGTCTTGATCTAGGAATAAACTC----------------TGGGGTGAGAGG-GGTGGATGGCAAGCTGCAAG----------------------------------GCTGC-CATCCACCTTTCCACTTGGCTACAAGCCGAAC---------AGTTGGA-CGAGCAGCCACTCGAAATCACAAGGTGGGCAAAGCC
TCGGCGTCGCCATTTAATGGTTGCTTGTATTAGCGCGATCGTTTATAGTGCCCAGCCCGGGTGGCCACCCGAACTGGGCCGCCGTTCG-------------------------------------------------C-GATCGGCA-C-----TTCATCGGGACCCGAAT---------GGTTGAAGAACTCAAG-GTTCGCA-TCACAAGGGAGGGATGACG
GTGCTTGACACAGGAGACAGTTGCTTGTATATGTCATTCGTGCCTCGTGT---------GGT---GAACTCCCT----ATGGGCGCGGTAGACCGTCCACTGCCTTGGTCGCGAGACCGCGGGGGAGCC-TGGGTCGC-CGCGTCCATACTCCA----TCGCAGCCCGAACAG-----TTGCCAGG----GCCAGGAGCCCGGATTCGCAAGGTCGGGCCAAGG
CAACTGAGCCAACAACACAGTTGCTTGTATGTCGGGAAAGGAGCATTGTGGGTGACTGGGGCTGATAGCTCAGCCCCCGTCGCGACCGGAAGCCCGCAGCCGCCTCGGATGTCAGACCGCGAATGAGCTTGGTGCTCC-AGTCGCT-TCTTCCATA--------CCCGAACAGTTGCCAGGG-------------GAGCCCGCATCAGCAAGGATGGGA-TACG
ATGCTTAAAAATAGAGATGGTATCTTGTATCTCTAAGTAGTAAATGACTA---------GC-TATCATTTATTACTCG-AAAACTAGTGAGCCTGTACCTTCGCCAAGTAAAGATACTGAGATGTAGAT-AAAGCC---CTAGTTTT----CAACTCTCAACAAACTGAATGGTATCCAAG---------------ATGCTGTATGTGCAAGGGGAGTCGTGAG
TTACTTGCATATTAATATAGTTCGTCGTACATTTGTACGTTGGTTAATAA--TTAGATAATT-----TATAACTATGATATAGGCATGGA----------------------------------------------CC-ATGCCTTT------ACATCTG--AAATCGGATAGTTCGTTGGGACT-------TGTGATCCCGTGTTGGCGACGATGGTTACAGG
TTCCGCATTTTTTAATATAGTTCGTTGTATATTTGTAATTAGTTAATTAA----ATTTGAAT----AGTTAAGACA--TCAGAGTATGGA----------------------------------------------CC-ATACTCT-TT------ACATCAGAATCCGGATAGT----TCGTAAGGT-------TGAGCCCGTATTCGCAATGAAGGA-CCAAG
TGGCTTGACTTGCATAACAGTATCTTGTATTATCAAATCGTGCTTTTCAACACCTGAGGGGC------ACCTCAGGTTTGGGTAACTGGATGCCGTATCGGAGCTTGGATTTCAATCCCCCACGTAGATCATTGCAGC-AGTTACCCAC----CCTCGATAACGATCGAACAGTATCTTCGGCCCGG-TTTCCGGCAGCCTGCATTCACAAGGTAGATCATTTG
AAAGGGCTTGATCAAGACGGATACTTGTCTTATGAATTTCTGAGCTTTTGCCACAGATCAGCATATGCTGATCTGT---GGTGGTGGTTGGATCGTGA-----------------------------------ATCAA-CCACCACC-------TTCGCCAAAG------------------------------------------------------ATGACG
TGATATTCAAGACAGTATCTAAAATCTTGATTATCAACTGTTTCGCAATT-------ATCTTGGGCTTGATGATTGCG-GGGGAAAGAGAAGTCTTCCCCAGGCTCAGATCTCAATCTGGAATTTAGATC-AGAC-CT-CTTTCCCGTTATTTTGTCAGCCTAGACCGGACAGTATCCTATGACC-------G---AGTCTGTATATGCAAGGATGGTCGGCGG
TAACTATTGACGCCATAGTCTCTTGTATGGATAATAAACCCACCAATTAACAGGCTTTAGCTG--CAACTAAAGCTTT-CTTTTGTCGTAGTTCGA-------------------------------------AACGC-GACAAACGACTCC---AAGCAAACACTCGAATAGTCTACTGGGT-----C------GAACCCGCATTTGCAAGCAAGAGTTGCTT
AAATGGCTTGATCACAACGGATACTTGTCTTATGATTTTCCCAGTTTTTGACTGGTCGGCACCAACATGCCGACCAGTGGCGAGGGTGG--GTC---------------------------------------A--TC-ACCCTCGT------CTTTTCCAAA----------------------------------------------------------GAA
ACGCTTGACGCGAAAGACAGTCGCTTGTATCTCACGGTTGCCGACCGGCT--------CTG-A-GCCGGGGAAGCTGTCGACGGAAGGGAGCCCGTAC-AGGCCTTGGGT----GCCCGCCTCTGAG-CATGGGGCCC-CGCCCGTCGGTTCCAG----AGGAGCCCGAACAGTCGCTTGGGCCGCA----GTGCGAGCCCGGATTTGCAAGGACGGGTCATGG
TTACTTGTTTTTTAATACAGTTCGTCGTACGTTTGTAGTTAGTTAAACAA------TTGACTTATTTTTACAGTATCGAGCATGG--------------------------------------------------------CCATGCTTT---AC-ATCTCAAAACCGGACAGTTCGTTAGGC-----------AGAGCCCGTGTGTGCGACGATGGTTTAGAG
GGGCTTGACGGCCAAGACGGTATCTTGTATCTTGATCGAGTTGGTGGTTA----------------GCTACTGCCAGCAGAGGTGAAGAAGCTTGGGCCCACCCTTAAGGCTCACCTTGGAAGGTAGATC--AAGCCC-TTCACCTCGTTCCCACATACCAAACACTGGACGGTAGCCAAGG-------------GACCCTGTATGCACAAGGAGAGT-GGGTG
TCGCTTGACGGCGAACACGGTTACTTGTATGTTCAGACTAGACCGGCGCGTCTGACTGCCGC---TGAGGCAGCCAGACCGGACCGTGC-AGCCTGGTAGGGCCTTGGGC----GCCCGTTGAGTAGAT-TGCGC-AC-GGACCCCGTGCTGGTCTTTCTGATGCCCGAACGGT-TAGTCGAGCGGC-TGCGTGCCAGCTCGCATGTACAAGCAAGGGATACGA
TTGCTTGTTTTTTAACTCAGTTCTTCTTAAGTTTACAATCCATTAAATTT------------------------------AGAGTATAAA-------------------------------------------------ACCCTCTCTCTTTTTCTACTAAGATTTCGTTCAGT---------------------------------------------TTAGT
ACGCTTGACTTTCGAGACGGTTACTTGTATGTTTAGCCACGATCAGCGCGTTTGATTGCCGA---TGAGGTGGCCAGACTGGCCCGTGCAGTTTGTCGCCGCGCTGGGGT----GCCCGTGAGTGAGAA-AAGAACGC-ACGGGCCGCGCTGGTCTTCATCAAGCCCGAACGGTTACACGCGCCG-----C-CG--AGCGCGCATGCACAAGCAGGGGATTCGA
TTGCTTGTTTTTTAACTCAGTTCTTCTTAAGTTTGTAATTCACTAAATTT--------AAATA-TTAATTAGAAAGAACAAAAGAGAGC-----------------------------------------------GC-TCTCTTT------TACTACTTAAACTTCGTTCAGTTCTGTGA---------------ATCTCGTTTTCAAGTTGTTGAAATGAGT
CGGATGGTTCGGAGAGATGGTATCTTGTATCTCTCCTGGAGTTGAGGTTA---------GCT---ACCTCTGTTCCGGTGAGTTTGGTGATGCTGATTCCGACCTTAGCACTGATGCTGTTATGTAGATC--AGCGC--CCAGACTCTT---TTGTTCTTATACATTGAATGGTATCCAAGCCCTGT-TTTCAGTGATGCTGCATGTACAAGGGTAGTGAGAGA
ATGCTTAAATCTCAAGACAGTTGCTTGTATCTCTCGGCATACGGCATAAT-------ACGGTC-GC-GCATGAAGCATTGGGGCCTGATAGACCGT-------------------------------------GTCGT-CAGGCCTCTT--CACCT---GAAAGCCCGAACAGTTGCGAGGGC-----------GGAGCCCGTATTCGCAAGGCTGGGCACGAC
CACTTGGCTGAACATCACAGTTGCCTGTCTGATGTGATGATGGTATAAGG-------------------------CGATTGCGGAAGGGAGCCCGTCCCCCCCGATGGTCTGGAGCCCGATAGG--GAGCAAGGGTCC-CTTCCGCTT--------GGTCTCAACCTGAACAGTTGCTTGGGACTG-----CTG--ATCCCGCA-CGACATGGACAGGAGTACC
TTATTTGGTTTTTACCTCAGTTCTTCTTAAGTTAGCATTTTATTAAATTA------GAAA--CTTAATCATACAGAAC-CAAAGAGCGGA----------------------------------------------CCTGCTCTTTTCT------ATGTTA-AATTCGTTCAGTTCTATG--------------------------------GTTGAATTCACT
CCTCTTGACACCGGAGACAGTTGCTTGTATCTTTCGTGGCCTAGACAAGC-----AGTGAGC---CGGACACGGACGGTGGCGGGCGACAGCTCG--------------------------------------GGCGT-CGCCCGCCTT---CCCT--TGAGAGCCCGAACAGTTGCGCG---------------------------GCAAGACCGGG-CCACG
TTTGGTGGTGCTCAAGACAGTTGCTTGTATCTTGAAAATTGGTTAAAATA------GCACCC----GTGTGATTTGGCAAGGCTCATGCAGCACGAACTCCCCCCAGGGA----GCCCG-TCGGTAAGCTATTGGCGC-ATGAGCTGAG--CCACTCGTTGAAACCCGAACAGT---------TGTC-AGAACTTCAATTCGAATATGCAAGGATGGGTAAATG
CGCTTGACTCCCAATACGGTTGCTTGTATATTCCCTTCTGTGACGTCGAC------CTGAT----CAGTTGCCGTCA-CAGGGACAGTCAGCTCGTCTGCCT-------------------------------AGCGA-CTGTCCTTTTCATCCTC----CTAGCCCGAACAGT-----------------------------------------GGGTACGTG
AGTGTTGTTTTTTACCTCAGTTCTTCTTAAGTTTGATTTTTACTAAAACATTAACTTTAAGTATTA-ATCAGAAAGAACAAAAGAGCGGAG--------------------------------------------CCC-GCTCTTTT------ACTACTTAAATCACGTTCAGT---------------------------------------------CAAGT
TTTCGCATGACAAAACACAGTTGCCTGTGTGTTTGCTGAAGTGTAAAATG---------------------------GTTGCGGGAAGGAGGCCGAGAGGATCCT-GG--------CCGTGGCATGGCTC--GGCCCC-TTCCCGCAGT----GCTGCTTTGAACCTGAACAGT-----------------------------------------A--------
CGGCTTGACAGCCAACGGAGTATCTTGTACGCTGAAGTCGCGGGCCTCAG---------------------GATATAGGAGCGATCCGGGAGCCGTAGTCGCCCCTGAAG----CTTCGAGTTGTGGATG--AGA-AA-G-GCTCCCCGCCCTCTTCGCGAACA-CCGTGGAGTATCCGAGGCCCGCAGAGCGG--AGCCTGCGTCTACAAGGCTGGC-GCGCG
AAATTTGGAAATAGACACAGTTCATCGTAAGTTTGAGAAAGTATAATTGGGTTGGTCTATTT-----GATGATCCAGCCGAGAGAGGGAAC--------------------------------------------GTC-CCCCTCTCTTATC-C-TTATTCAAACTTGGACAGTTCATTA------------------------TTGATAAGTTA----CGAAT
AATTTTATCGCTCAAGACAGTTGCTTGTATCTTGAAAATTGGTTAAAATA---GCTGCGATT----GGATTTGGC---GAGGTGTATGCAGCCCGATCCCGCTAGGGGTTTTTAAGCCCGTAGGTAAGCGAATGGCGC-ATACACTGAG--CCACTCACTGAAACCCGAACAGT------TGTCCGTACTCC----ATAACGCATTTGCAAGGATGGGTAA-TA
AACGTGCTTGATCACAACGGAAACTTGTCTTATGACTTTCCAGGCCGTTTCCGATCTGGGATGGCCATCCCAGATCCG-GCGGGAGGGGATG------------------------------------------CACC-CCTTTCTT---------TTCCA---------------------------------------------------------------
AAACCGCTTGATCAAGACGGATACTTGTCTTATGGATTGGATTGGCTCTCACTGCCCGCCACGCTTATGGCGGGCAGT-GGCGGCGGTTTGATCGTAAGTGG-CTTGGTCGT--GACCGCGTGGAAGTT--TGATCAA-CCGCCGCCTTCACCAGGGGCCTGAA--CG---------------------------------------------------TGGCG
TTTGTTGCTTTTGAACAGAGTATCTTGTATGATGAATTTTAACAACCGAT----AGCGCA--GAAAG-TGTCAT---C-GTTCATTGGGAGGCCGTCC-CACCCTGAG--------C---CGTGTAGATT--GGCCCC-CGCC---------CTATTCACCCATACCGTGGAGTATCCGAGGCT---------AAGAGCCTGCATACACAAGGAAGGTAGGTGC
GCCGGTCTATTTCAGCACAGTTGCTTGTGTCCGCAAAATCTGCCAGAATGACGGGCGGTTCTC--ACCAACCGCCCGTCGCTGGATCTGAGCCCGTTCGTGCT------------------------------GGACA-GATCCGGTGTGTCTTCC----TCAACCCGAACAGTTGCATGGG----C-TTC----GAGCCCGAACAGGCAAGGAAGGGAGGATG
ATTCAGTTTTTATATTATAGTTCATTGTATAATTTTTAATTATTATATTT----TTGCATAA----ACATTCAACATC--AAAGTGTGGA----------------------------------------------CC-ACACTTTTACAT--------CAGAAACCGGATAGTTCAATGGGCTT------TTGAGACCCCGCATTCGCAATAATGGC-TCACG
CAACTTGACACCGCAGATAGTCGCTTGTATCTGCACGGAGGAGACTTTGTGCCTCGAACCGGACATCCGATTCGAGGCTTGGCGAAGTCGCCCGACACCCCTCCT---------------ACCGTGGATGCCTGGGAT-CTTCGCCTT-----CGTCACGCACGACCGAATAGTCGCTTGG-----------------ATCGCACGCACAAGGCAGGTTACGTG
CTATCGCTTGATCATCACGGATACTTGTCTTATGACATCCCTATCCGTTTCCGGGCCGGGGTGGCCACCCCGGCCCGG-GCGGAAGGGGACG------------------------------------------CGCC-CCTTTCTTT--TC-----CTTC---------------------------------------------------------------
TCCACTTGAAACCAACACAGTTACTTGTATCTTGGAATCGCTGTCTTTGT----------------------AGTAGAACAGGGGTGGG-----------------------------------------------CCCTGCCCTTGGC----GCCAAGTAAAACTCGAACAGTTACTGGAG-------------CAGCTCGCATTTACAAGCAGGAGTTATTT
ATGCTTGACTTTCAACAGAGAATCTTGTATGTTGCGGTCAGAGGCGTGAG-------GATG-----ATTTCATGTCTT-GGCGGT---AAGGCCGTCC-CTTCCTTAGGCC---GCCTGTCCCTTAGATC--GGCC----ACCGCCC-----CTCTGTTTGCACGCCGTGGAGAATCGAAGGCC----TTT---TGAGCCTGCATGTTCAAGGTTGGCGCAAAC
CCCTTGACAAAAACAGACAGTCGCTTGTATCTCTAGAACAGCGACATGGATGGGGGAACCGAGGCATCGGTTCCCCCGCGGGCGGACGGCTCCCGTTC-----------------------------------GGACC-G-CTGCCCTTG-----TCACGCACGACCGGACAGTCGCATGA------------------TCGCACATACAAGGCAGGTTACGTG
AAGCGGCTTGACCAAGACGGATACTTGTCTTATCCAGATCACGGCTGTGGGTCGCTCGGCGCAGTTGTGCCCGGCGAC-GGCGAGGGTCGGATCGATTTCCG-------------------------------GTCG--CCCTCGTCTT------TTCTAGTGACCTGAACGGATACTTGG-----------------CCCGTA-TGACAAGACAAGGTGGAAA
ATTCAGTTTTTCTATTATAGTTCATTGTATAATAATTTATCATTATAATT----TTGCATAA----ACATTCAACATCAAAGTGTGGAAAGGCTG-ACCTTTCATTAGCCATA-GACTGTGTAGTATGTT-TTGCCC--CCACACTTTA--TACA---TCAGAAACCGGATAGTTCAATGG---GCT-TTTGC----CCCCGCATTCGCAATGATGGC-TCACG
CGCTTGACTTCCAATACGGTTGCTTGTATATTCCCTCCTGTGGCGCCGCC-----CCGATC----AGGTACCGCCACATGGACAGTC--AGCTCGTCTGCCTACAGGGCTCCGAGCCCGCAGAGAAGCC--TGAGC---GACTGTCCTTTTCATCC--TCTTAACCCGAACAGT----------------------------------------TGGGTACGTG
AAAATTTTTAAAAAACATAGTTGATTGTAAGTTAAACATATGATATAAGTACTCACTATAGG----AATAGGGCTATTATGGGCATGTGCTACCGTCGC-----------------------------------------------------------------------------------------------------------------------TA----
GTGGGTTGACGCCATAGTCACTTGTATGGTTGAATTCTTCCTTGAAAGGGGGCTTTGGTGGC------CGCCAAAGCTTTCCCTGTGAGATTTCGATAGCG--------------------------------AAACT-CACAGAGGAC---TCCAAGCCGAAACTCGGATAGTCAACTGGGC-----CTC----GAGCCCGTA-TCACAAGGCAGAGTCAGCT
AACACCCTTGACCAAGACGGATACTTGTCTCAGACTTTCCGTGGCTCTTC--AGCCAC----CTGGATCGCAGGCACC-GGCGACGGGTGGATCGTCTGCGGCC-----------------------------ATCGC-CCGTCGTCTT-------CGCATGAG------------------------------------------------------ATGACG
CCGCGTAATTGTCAAGACAGTTGCTTGTATCTTGGAATTGTGGTACATGA----------------------GACCCATGGAGCGTGACAGATCGATAC----------------------------------GTCGT-CACGCTCCCCTTCACCC-----AAGCCCGAACAGTTGCCCGGG---GC-CAC-C--AAGCCCGCATCGACAAGGACGGGCTCACC
TCGGATTGACACCACAGTCACTTGTATGGATAATTTCTGCCGTGTTTGGGACCCCCAACGGC------CATTGGGGGCCTTCGTGCAGCAGCTCGATGCTT--------------------------------AGCGC-TGCATGAC-T---CTCAAGCGATAACTCGAACAGT--CATCGG--GG-----CCTCGAGCCCGTA-TAGCAAGGCAGAGTCAGCT
TGAAGTGGTGTTCAAGACAGTTGCTTGTATCTTAAAGATCGGTTAAAATA------GCATCG----GAATGATTTGGCAAGGCTCATGCAGCTCGAACTCAGCCAGGGGATT--GCCCGATGTGGAGCC-AATTGCGC-ATGAGCTGAGC--CACTCATTGAAACCCGAACAGT------TGTTGGA-ACCTC---AATTCGAATATGCAAGGATGGGTAA-TA
TCGCTTGACTTTTAAGACAGTCGCTTGTATCTTAGAAAGAGTAGTAGACC---------------------------------------------GTCCCAACCTTGGTCAAAAGACCGCTTTGTAG---CATGGGTC--ACTACAATAATCTCTTTGACAGAACTCGAACAGTCGCCAGGG-------------CAGTCCGTATCTGCAAGGATGAGTGATCA
AGCCCCCTCCAGCAACACAGTTGCTTATCTGACCGGAATCTGGCAGTTTA------------------GGTGTCGAGAGCCGGCGTGGGCCGCCGTGT-GAGCCTGGATCTCGAGATCGCCGTGTAGCTT--GGCGCC-CACGCCGGAATCTCCCTTGAT-CCGCCCGAACAGT-----------------------------------------GGGCAAGCG
TTCACTTGAAAACAAGACAGTTACTTGTATCTTGGCATTTCAGCCGGTGT----------------------GCTGCAAAACAGTGCGGCTGCCA--------------------------------------GCAGCCGCGCAGTTCT---------TTTAAACTCGAACAGT-----------------------------------------GA-------
ACGCTTGACCACCAAGACAGTCGCTTGTAACTTCCCCTGTGCCGCAGTTG--------GT--ATGTGCCGG-TTGCGGTGGCGGACGGGAGACCGG-------------------------------------GTCTT-CGTCCGCCGTTCCAT----CG--AACCCGAACAGTCGCTTGGGCCGCTCGAAGCGA-AGCCCGCTTGCGCAAGGATGGGATCGG-
TTATTTGCTTTTTAACACAGTTCGTCGTACATTTGTACATTGTTAAACAA-----TTTAATTA--TTTTTACAGTATCAAGTATGGAGTAAGACAGATCTGTCGTTGGTTTTGAATCCGTTGG--AAACGTTCCGTC--CCCATGCTTT-ACATCT----TAAAACCGGACAGTTCGTTAGGC-----------AGAGCCCGTGTTTGCGACGATGGTTTCAAG
CACGGGCTTGACCAATACGGATACTTGTCTTATGAATTGGCCAGCTCCTGCCACTGCCCGGCACATGACGGGCAGTGGCGGGGGTCG---GACCGTTCCCCT-CTTGGTCA---GACCG-TGCCTGAGT-ATGGT----CGCCCCCGT-----CTTTTCTATCGACCGAACGGATACATGGGCT----TTG--G---GCCCGCA-TGACAAGACGGGTAAGGAA
ACCAGACCGCGCTCTAATGGTTGCTTGTAATAGCGAAATCGAATATCGTTATGCTCTGCCGCGGCCGCGGCAGAGCGGCTGGCGATCGGAT--CGTACCCGCCCTGAGTCGTC-GACTGCCCCGTAGC---GT-GATC-G--CGCCAGTGCCTTCATCG---GACCCGGATGGTTG------CCGGA----TTG---GTTCGC-TTCACAAGGCAGGGGTACGA
CCCCTGCGACACGATGACAGTTGCTTGTATGACGGGAAAAGAGCATTGTG---GGCGACGG-GGTGA-GTCTTC-CTG-TCGCGACCGGAAGCC---------------------------------------GCTCC-GGTCGCT-TCTTCCATA--------CCCGAACAGTTGCCGGGG-------------GAGCCCGCATCAGCAAGAAAGGGA-TACG
CCACTTGACACAGGAGACAGTTGCTTGTATCTTCAGATTAGCCGAGCATTGTACAGTGAGCCC-GAGGCAGACGGTGAAGGGCGATAGCTC--------------------------------------------GGC--GTCGCCCGT--CCT-AAGCTAGAGCCCGAACAGTTGCGCGG----GTCC-------ATCCCGCATCCGCAAGGCCGGGCCGGCT
AGGCTTGACATTCAATACAGCATCTCGTACCTTGGCGAGTGTGTTTACGT---------------------------------CCTTCTGCGCCGTCTCTAGACT--------------------------TCGCGGG-GAAGATGGAC--CGCCCTCCCACAAGCCGAACAGCATCAGGAACAGTC-TCCACTGTAGCTCGTGTTAACGAGGTTGGC-TGGAA
ATTCGATTTTCTTATTATAGTTCATTGTATATTATTTAATCGTTATATAT---TTGCATA-----A-ATTTACAATAT-CAAAGTGTGGA----------------------------------------------CC-ACACTTTCAC-----A---TCAGAAACCGGATAGTTCAATGGGC-----------TGACCCCGTATTCGCAATGATGGC-TCACG
TATTTGCTTATTAATTATAGTTCGTCGTACATTTGTACGTTGGTTAATAA-TTTGATA----A--TTTATAACTTTGATATAGGCATGGA----------------------------------------------CC-ATGCCTTT------ACATCTGAAAT-CCGGATAGTTCGTTGGGACTT-----ATG--ATCCCGTGTTGGCGACGTAGGTTACAGG
GGGCGTGACATTCGAGACAGTTGCTTGTATCTTGGAATTGTGGTACATGA----------------------GACACCCGGGATGTGACAGATCGATAC---------------------------------GGTCGT-CATATCCTTT-GATCC----ACAAGCCCGAACAG-----TTGCCAGGG-CTCCC--GAGCCCGCATCGACAAGGATGGGCTCACC
AATTCTAGCTCCGAAGACAGTTGCTTGTATCTTGAGATTTGGTTATTATG-------GCA--A-TGAACGGATTTGGCACAGTGCATGTAGCCCGGTT-GCCCCTGGGGTTCTAGCCCGTTTAATAGCG-AATGGCGC-ATGCACTGAGCCACTCA-TCTGAAACCCGAACAGT------TGTCCGTACTCC----ATAACGCATTTGCAAGGATGGGTAA-TA
TCGCTGCGACAAGATGACAGTTGCTTGTATGACGCGAAAGAAGCATTGTGCAGGGGCTGAGTCGTGGCTCAGCCCCGGTC-GCGACGGGAAGCCCGCAGGCGCTTCGGACCCCAATCCGTGAGTGAGCTTGGAGCTCC-AGTCGC-TTCTTCCATA--------CCCGAACAGT-----TGCCTGG-----GCGCGAGCCCGCATCAGCAAGGAAGGGA-TACG
AGCAGGCCGCGCTTTAATGGTTGCTTGTAATAGCAAATCGGGATATTGTCCTCTGCCGCGGACGCATCCGCGGCAGAGCGGCTGGCGACGGATCGTATCCGCCCTGAGTCGTCAGACTGCCCCGTAGCG--GGATCG--CGCCAGCTCCTTC-A---TCG--GACCCGGATGGTTGCCGG------A----TTG---GTTCGC-TTCACAAGGCAGGGGTCGCG
CCGCTTGACAAAGAACACAGTCGCTTGTAAGTCACGAATCACTACGTCGG----------C-TAGATGGCTGACGCGGTGACGGACGGGAGACCGCTTC----------------------------------GGCCC-CGTCCGTCGTTCC------ATTGAACCCGAACAGTCGCGTGGGCCGCA-CT-GCG--AGCCCGCTTGCGCAAGGAGGGGTGA-AG
GCGGTTGCCAACGAAGAGAGAATCTTGTATCTTGCTGCCGCTACCCCGATTCTGTCTGTGTTATGGAGACTGGATCGGGTTTCGGCGGGAGGCCGTTCGCAACCTAAGGCG---GCCTGGATTATAGAT--AGGCCCCCCGCC----CT-----CCTTTCTCAAGCCGCGGAGAATCTCAGGC-----------AGAGCCTGCAT--ACAAGGTCGGCCAGAGA
AATTTTATCGTTCAAGACAGTTGCTTGTATCTTGAAAATTGTTTAAAATA---------ACTG-CGATTGGATTTGGCGAAGTGTATGCAGCCCGATCCCTC-CAGGGGTCATAGCCCG-CCGGTAAGCGAATGGCGC-ATACACTGAGCCACTC-ATCTGAAACCCGAACAGT------TGTCCGTACTCC----ATAACGCATTTGCAAGGATGGGTAA-TA
TGTCACTTTTTTAATATAGTTCGTTGTATATTCAAAATATTTTTTGTACC---TTTGCAGC-CGAT-TTGACATCTAAAGTATGGAGTAAGGCCGATC-CTTTGTTTGTCACAAGACCGTAATGGACGT-TTTGCC----CCCATACTTTATACATCTAA--AAACTGGATAGTTCATTAGG-------------GACCCCGCATTTGCAACGATAGTGTTCAG
TTACTTGTTTTTTACCACAGTACTTCTTAAGTTAGCATTATAATAAAAAAACTAATTTAAACCTAAA------------------------------------------------------------------------TCTCTTTT------TCTACACAGATTTCGTACAGTTC--------------------------------------AG--------
ACGTCAAGCCGACATAACAGTTGCCTGTGTCTTGGAAGCCTGTCATGATG---------------------------G-AGTGGGCGGGAAGCCGTTG-GGTCCTTGGCG----CGCCGTGATCCGGCC-CGGTCTCC-CGCCCGTTCC---ATCT---ATCAACCTGAACAGTTGCACGAGGCTGCGCAACAG--ACCTCGCA-TCACAGGGACAGGCACCG-
CCGCTTGACATTCAAGACAGTTGCTTGTATCTAGCTCCTGCCGGAGTTTG------CAGGC-----ATTCTGCTCGGGGCGCCAGCTCGATGCCGTCT-----------------------------------GCGG--CGCACCCGATCCCCTGTCGCGAGAGCCCGAACAGTTGCGGGGGCCGCC-GCCGAGGCAGCCCGGATTCACAAGAGCGGG-CCACG
ATGCTTGACGGACGAGACGGTATCTTGTATCTTGATCGAGTTGATGGTTA---------GCT----ACCGTCAACTGA-GGTGAAGACCAGCTTGAGTCCACCCTGAAGGGTGACCTTGTGGCGTAGATT--AAGC---CCTTCACCTCTC-CCCACCCCATACACTGGACGGTATCCAAGG-------------GACCCTGCATGTACAAGGCGAGT-GTGGG
TATCAACGCTAACAAAACAGTTGCCCTGTGTGTGGCGCCTATGGCATGAT--------------------------GGTTGCGGGCGGGAGATCGTGG-GGTCCCTGGTCGTAAGACCGTGAGC-CGGC-GTGATCCC-CGCCCGCACAC--CAAACCACCCAACCTGAACAGTT---------------------ACCTCGCA-GCACAGGGATAGGCACATG
TGGAATTGACACCACAGTCACTTGTATGGATAATTTCTGCCGTGTTTGGGCCCCCCAGTGGC------CGCTGGGGGCCTTCATGCAGCAGCTCGATG-----------------------------------AGCGC-TGCATGAC-T---CTCAAGCGATAACTCGAACAGT--CATCGG--GG-----CCTCGAGCCCGTA-TAGCAAGGCAGAGTCAGCT
TGGGGGTAAGGGAGAGATGGTATCTTGTATCTCTCCAGATGAGCTGCTTA---GCTATCAGT------TCATCGCC--CGGTGGGGTTGATCTGGCACCCATCCTGAGGCTTGAGCCTGTGACGTAGATT--CAGGC---CCCCACCG-----ATTCTCTTGAAACTGAATGGTATCGGAGTCC---------GTGAGGCTGAATGTACAAGGGGAGTGGAGAG
CAACTTGACAACCCAGATAGTCGCTTGTATCTGCACGTTAGAGATTTCGTGCCTCTGGCCGGGTACCCGGCCAGAGGCGTGACGAAGTCGC-CCGTTTCCCCCCCCGGTTA-C-AACCGTGGAT--GAGC-CTGG-GATCTTCGTCAT-----CGTCACGTACGACCGAATAGTCGCTTGG-----C-TTC------AACCGCACGCACAAGGCAGGTTACGTG
TCGTTTGACCGGAAAGACGGTATCTTGTATCTTTCTTTCCGTGGTGGTTA----------------GCTACCACCACACGAAGCGGAGGAAGCTGTTTCGCACCTTAAGGCTCACCTTGTTATGTAGAT-CATGC-CC-TCTGCTTCACTTCGCCAGCACAGACACTGAACGGTAGCCAAGG--GGC-AAAC------CCTGTATGCACAAGGCAAGTGGGCGA
AAAAACATCGTTCAAGACAGTTGCTTGTATCTTAGTAATTCGGTACTATT----------GTTTTTGTTAGGTTTGGCAAGGCCCATGCAGTTTGTAATTCCCCCAGGGTTAAAGCCCGCGGTAGAGCT-GATAACGC-ATGGGCTGAGCCACTCA-TCTGAAACCCGAACAGTTGCCTGAA-------------CATTTCGTATATGCAAGGAGGGGTAA-TA
GAATTTGAATATTAACATAGAACATGGTAAGTTTGCATTAAACTTCATTGTAAATTAGTTAAAAAATTAACTAAAAGAAAAGCAGCAGGATA------------------------------------------CCCC-TGCTGCTGTTTTC---TTCC--AAATCCGGATAGAACATTG----------------------CTTTTACCATGATGGAT-CAGA
CCCGATGAGGGGCAAGACGGTATCTTGTATCTCGACTATCGCTCCGTCAGAGCGATAGTTCTC-GACTGATCATCGAG-GGAGGGTTGGAAGCCGTGCAGCTCCTTAGGCTTT-GCCTGTGATGTAGAT-CGTGCTCC-TGCCCTCCACACTCAC-TCATATAGTTCGAACGGTATCTGGGCCCGTCTTTGGCGAGAGCCCGCATTCGCAAGGTTGGACAGAGT
AAGCGGCTTGACCAAGACGGATACTTGTTTTATCCATAACGTGGCTCTTGGTCGTCCGGCACGGTTATGCCGGGCGAC-GGCGAGGGTCGGATCGTTTCCCT-CTTGGTCGTTAGACCGTGGAG--GAGTAAGGTCG--CCCTCGTCTT------TTCTGATGACCTGAACGGATACTTGGGC---T----------GCCCGTA-TGACAAGACAAGGTGGAAA
TCGCTTGACATTCAAGACAGTCGCTTGTATATTAAAAAGAGTAGTAGACC--------------------------------------------GTCA-CACCCTAGGTCTTAAGACCGCTTCGTAG---CATGGGTC--ACTACAACAATCTCCATGACAGAACTCGAACAGTCGCCAGGG-------------CAGCCCGTATCGGCAAGGATGAGTGATCA
ATGCTTGACTTTCAAGACAGTTGCTTGTATCTAGCTGACGAGCGGATTTT-------GCAG-----------GTCTGGGTGGAGCGTGCACGC----------------------------------------GCAGCGGCGTTCCCGATCCTCGTCGTTCGAGCCCGAACAGTTGCGTGGGCCGCA-TCCCTGGCAGCCCGAATTCACAAGGACGGGCGCACG
CCACTTGACATTAAAGACAGTTGCTTGTATATTCAATTTAACGTGTGTCT-----ATGAAAAA--ATGTTTATACGAAAAGGACGGGACAGGCCGCAC-GCCCCTCGGTCGTTAGACCGTTGCGTAGCA-AGGGTCGT-CCCGTCTTTGCTC----CCCAGAAGCTCGAACAGTTGCCTGG-----GTTATCCA--AGCCCGCATTTGCAAGGCCGAGCTAGGT
AACAGGTCCTGAAAACACAGTTGCTTGTGTATTTGGAATCGTGCATTGTTCACGGACCAGGTGCTTGCCTGATCCGTGGCGGCGGCCGAGAGCC-CGTCACCCCTCAGGTG---GCTTAAACCGTGGATGAGCGGCCC-GACCGCCT-T-----CTTTTGTGAACCCGAACAGTTGCAAGG---GGCAAGCCC------CCGCA--CACAAGGAAGGGACCGAA
TGCTTGACAGCCCAAGACAGTTGCTTGTATCTTGAGTTGAGTTTCTCAAT------GATAC-G--ACTCATCATCAACCGGGGCATGATAGACCGAT------------------------------------GTCGT-CATGCCCT------TCCTGACCAAGCCCGAACAGTTGCGTGGGC-----------TGAGCCCGTATCTGCAAGGTAGGGCCACCA
CATAGGCGTCATCAAGACGGTATCTTATGTCTTGATCCCGGCCCTTCCAAAATCCTCTGGTTG-ATCCCCGGAGC---AGGGTGGGG-AATGCTGTAACTATCCTAAGGCTTCAGTCTGTGTGTCAGATT--AGCA---CCCCACCCACCTT----TGCCACAGTTCGGACGGTATCCGAGCCTGTGTTGCGCATGAGCCTGCACAGATAAGGATGAACCGGCA
AGGGGTTGACGCCATAGTCACTTGTATGGATAATACTTCCCTGTTTTGGGGGCTTTAGCGGC------AACTAAAGCTTTCCCTGTCGCAGTTCGT-------------------------------------AACGC-GGCAGTGGACTCC---AAGCGTCAACTCGGATAGTCAACTGGGC-----CTC----GAGCCCGTATCAGCAAGGCAGAGTCGCTT
AGGCCGCATGAGAAATACAGTTGCTTCTGTATCTCCGGTTTGCTATCCTGTCACCGACCTTGG--CCGAGGCCGGTGACGGGACGGTGTTTGGCGTCT-GAGCCTTGTGGTTGACCACGTTTCTTAGCG--AGCCAGC-ACCGTCTCTCTTCAT-C------GTCTCGAACAGTTG---------------------------------AAGGAAGAGAGCATG
TGAACAACTGAGGGAGATGGTATCTTGTGTCTCTCTCGATATGCTGATTA-------GCTAT-----CAGTGTATCAG-GCGAGGTGGGAGCTTGTTTCGACCCTGAGGCTTGAGCCTGTGCTGTAGATG--AAGCCC-CATCCCGCAATTTT----CTTTTAAACTGAATGGTATCTGAGCCCACCC-GTGGGGGAGGCTGTACGTACAAGGTTAGTGGAGAG
AACCCAATTGACCAACACGGATACTTGTCTTATGGCATTTGCGTCTGATCGCTGACGGGAGTTACCGCTCCCGTCAGC-GGCGAGGGTGGGACCGTGACTTCGCAGGCGCCTGGGCGCCGTTCCTGAGTG-AGGT-CG-CCCTCGTCTTTCCCATC------GGCCTGAACG-----------------------------------------------AGGAA
ATTCAGTTTTTATATTATAGTTCATTGTATAATTTTAATTATTATATTTT-----TGCATAA----ACATTCAACATC-AAAGTGTGGAATAAGG------------------------TGTAGTATGT---TTTACCCCACACTTTAT----A--CATCAGAAACCGGATAGTTCAATGGGCTT------TTGAGACCCCGCATTCGCAATGATGGC-TCACG
AATTTTATTGTTCAAGACAGTTGCTTGTATCTTGTTGTTCAGCTAAAATA-----AGA----ATTTAGATTT---GGCAAGGTGTGTGTAGCCTG--------------------------------------GGCAC-ACACACTGAG--CCACTCATCGAAACCCGAACAGT------TGTCCGTATTCC----ATAACGTATTCGCAAGGATGGGTATATG
AAATTTGGAAATAAACACAGTTCATCCTATGTTTGCAATAGGAAAAGTTAATTTTGTAAATT---TATTTTTCAACAGA------------------------------------------------------------------------------TTG--AACTTGGACAGTTCAT--------T----TCAATAG-CAG----------------------
ATTCAATTTTCTTATTATAGTTCATTGTATATTATTTAATCGTTATACTT----TTGCATA----AAGTTTCAACATC--GGAGTGTGGA-------------------------------------------------CCATACTCTT----A--CATCAGAAACCGGATAGTTCAATGGGCT----TTC---AGACCCCGCATTCGCAATGATGGC-TCACG
TTTCGCATTTTTTATCATAGTTCGTTGTATATTAATTTTAATCATTATAA----ATTTGAGCA--A--TTAAGACATCAGTATGGAATAAGTCCGAGC-GTTCATTGGTC----GGCCGTAAACTATGT-TCTGAC----CCCATACTTTTTACAT---CAGAATCCGGATAGTTCGTTGGGC-----------AGACCCCGTATTCGCAATGATGGA-CCAAG
GCTACCCCTCAACTTCACAGTTGCTTGTGTCCGGAATTTTTGGCAAAGTAACGGACGGCTGTTCCAGCAGCCGCCCGTCGCCGGATCTGAGCCCGTTCCCACC------------------------------GGACA-GATCCGGTGT-----CTTCCTTCAACCCGAACAGTTGCTTGGGC-----------AGAGCCCGGACGAGCAAGGAAGGGAGTGGG
CTTGACGCCTAACACCGTTGCTTTTATACATTAAAGGCCGGAACATCTGACCGTTGTGTTGTC-GCACTTCACAATGGCGGGTGCAAAGTGGTTGGGCCTCGCC----------------------------AACCCT-TTGCACCCTT-------GAGGCTTCGTCGAACCGT----T-------------------CTCGCGT--ATAAGGGAGACAGCCTC
CCGCTTGACCCACAACACGGTCGCTTGTATCTCTCAGTTGCCTGCCGGCG----CTGAGC------CGGCGAGGCTGGTGGTGGACGGGAACCCGCGT-CGTCCTGGGGTATGAGCCCGCTTCTGAGCTG-GGGGCCC-TGTCCATCGTCCCAT---CCGGGAACCCGAACGGTCGCTTGAGCCG-------CGTGAGCCCGCATTCGCAAGGACGGGTCATGG
AGCTATTGACGCCATAGTCGTTTGTATGGATAATAAGCACTCCAATCGGGGGCTTTAGCTGC------AACTAAAGCTTTCTATGTAGCA--------------------------------------------------------------------------------------------------------------------------------------
CGGCCTGAGCAAGACAGTTGCTCCTTGTGTCTGGCTTTTGCCCTAGGGTT-----------------TGGGGTGAGAGCGGGGTGCGGGACGCCGCT------------------------------------GCGCC-CGCACCCCAT--CACCAAGCC-AAGCCCGAACAGT-------------------------------TCACAAGCGTGGGCCAGCT
AGACTTGCGTTTTAAGAGAGTATCTTGTATATTAAATGTATCTCTTAAACATTA--------------------TTTT-----CTGGGGAAGCCGTCA-CGCCCTTAAGCCTGAGCTTG-TTTGTAGATT--GGCTCC-CCAC-----C---CTTGTCATCCATGCCGTGGAGTATCTTAGGCCTG-----CTG--AGCCTGTATTCACAAGGACGGTAGGTGA
AAACTTGCAGGCCATAACAGTATCTTGTATTATCCCACCTGTGCAGAGAA--------AATCGGCCAGTTTTCTCTGCCTGCAGTCCGCATGCCGTATCGGGCCTTAGGTTTCAACCTGTTGCGTAGATTTATGCAGCGGACTGCCTTTCTCCCAAAGTGATAAACCGGACAGTATCATGGACCGGTTTTCCCGGTAATCCGTATTTGCAAGGTTGGTTTCACT
CCCGCTTGACAAGCCAGACAGTCGCCTTGTATCTGGACGGGCGGAAAGGGGGCGCGAGGGCCGGCCGGCCCTCGCGCT-CGG----CGGACGGCGCCCGCTACC--------------------------------AC-CGCCGCCGTT-----GTCGCGCACGACCGAACAGTC-----GCTTGGC-TT-CC----AACCGCACGCGCAAGGCAGGTTACGTG
GGCTATTCCGATCATCACAGTTGCTTGTGTCCGGTGAATGTGGGAGGTTCACGGGCGGCTGCTGGAGCAACCGCCCGTCGCCGGTTCTGAGCCCGTGACCC-CCCAAGGCGGAACCCTGTGAAG-GGAGCGAGGGACA-GGTCTGGCGT-----CTTCCTTAAACCCGAACAGTTGCATGGGC-----------AGAGCCCGCACGAGCAAGGAAGGGAGTGGA
CCCTTTGACAAACCAGATAGTCGCTTGTATCTGGACGAGCACGGCTCGTT--GCGCCGGTGTGGCCACACCGGCGTGG-CGGCGATGTCGCCC---GTTCCCCCTCAGGTGCTCACCCGCGTCGGAG----CCAGGGATCATCGCCGTT-----GTCACGCACGACCGAACAGT-----CGGTTGAT--TCTCAA----TCGCACAGACAAGGCAGGTTACGTG
ATCGAGAGCGCTTGACAAGGTTGCTTGTATGTAGCAAAGTAGACCCTGGC------CGCCAC----A--------------------------------------------------------------------GGC-CTATCTCGGTCGCCGTGACGGATAGCCCGAACGGT--------------------------------CACAAGGAAGGGCACTGT
CAATCAGCCCCACTTAATGGTTGCTTGTATAAGCGCGAAACTGTATGGTGCCCGGCTCCGGGTGCCGCCCGTGCCGGGCCGCCGATCGTCGATCGTTGCC---------------------------------ATCGC-GATCGGC-TC-TTCATCTGGC----CCCGTA-----TGGTT-----------------GTTCGCA-TCACAAGGAAGGGTCGACG
CATCGTGATTCTGAAGACAGTATCTTATATCTCGATTCTGCGTTCCACAA----TCCGACTG---ATCATCGGACCCA-GACGCTGGGCAAGACGTTGCCGACCTTGGGCCTAAGCCCGCGCCGTAGATC--GTC-CC-CCAGCGTCCCTTCCTCGCCATTGAGTTCGAACAGTATCGTAGGCTGCCTTGGGCAGAACCCTGGATGGATAAGGCTGAACCCGGC
TCGCCCCATCAACATAACAGTTGCCTGTGTCTGGAAAGTCTGTCATGATG---------------------------GCGGTGGGCGGGAAGCCGTTG-GGTCCTTGGCG----CGCCGTGAGCCGGCT-CGGTCTCC-CGCCC---GTTCCATCT---ATCAACCTGAACAGTTGCACGAGGCTGCCCAACAG--ACCTCGCA-TCACAGGGACAGGCACGTG
CGCCTGAGCCAACATCACAGTTGCTTGTATGTTTGGAAAGTAGCATATTGCGGGGGTCGGTTCACGACACCGCCCCCG-TCGCGACTGGAAGCCCGCAGCCGCCTCGGCTTCTAAACCGCGAGTGAGCTTGGTGCTCC-AGTCGCT-TCTTCCATT--------CCCGAACAGTTGCCAGG----------GCATGAGCCCGCATCAGCAAGGAAGGG-GCACG
GAGTGGCAGGGGGAAGACAGTTGCTTGTGTCTAGATCTAGGGATAAGCTC-----------------TGGGGTGAGAGAGGTGGATGGCAAGCTGTGAGTCCGCGGTGCT-AAAAGCACGTGTG-GGAGCCAAGCTGC-CATCCACCTTTCCACCTGGCCTAAGCCCGAACAGT----TG-------------------------TCACAAGGTGGGCAAAGCC
ATGCTTGACCGGCAACACGGTTACTTATCCCATGTGGTGATTAGCTATCC--------------------CCACATGG-GACAG----------------------------------------------------------T-----TCACCTTTCACGCCA---------------------------------------------------------CGTG
ACACTTGATCTCCAAGACAGTCGCTTGTATCTTACATGGACTGTCTTTTCACCTTGATACCGGTACC-GTATCAAGGTACGCGAGTGGCAGATCGTTC-CGGCCTTGGTCAAAAGACCGTGAAGTAGCC--TGATCGT-CACTCGCT-TTTTATGCC--TCAAACCCGCACAGTCGCCTGAGGTGCCTACAGCACCAGCTCGTATCAGCAAGGAAGGGATTCAG
TATTCAAAAATTTATTATAGCTCATCGTATATTAATTTAAATTTGTAATT---TTGTATA------AATATCCAACATCAAGTGTGG----------------------------------------------------CCACACTT-----CCTACATTAGAAACCGGATAGC----------------------A---------------------------
TTACTTGCTTTTAAACACAGTTCATCCTATGTTTGTAGGAGTTGAAAGAT-------ATAGAT-TTAT----AGTAGA-AGAAAAGGGTA-------------------------------------------------TTACCCTTT-----GCTTTCG--AGCTTGAACAGTTC-----------------------------------------GCATGT-
TTGCCCCTTGATCAAAACGGATACTTGTCTTAATCCGGACCCCGGTTCCTGCTTCCCGGCACCCACATGCCGGGAAGC-AGCGGGGGG-------------------------------------------------C-CCCCCGCT-------TTTCGCATGTCCTGAACGGATACCTGGAACGGTCTGCCCGTTGCCCCGCA-TGACAAGGCCAGGAGACGA
GATTGACGCCTAACACCGTTGCTTTATACATTGCGAGGCCGGTGCATCGGTGCCATTGAGGTGAACACCGCAGTGACG-ATGCGCAGAGCGGTTGGTCCTAGCCCTGAACTTTCGTTCGTAAAA--AAGCAGAACCCT-TTGCGCATTT----CGAGGCT--TCGTCGAACCGT----TG-----------------GCTCGCGT--ATAAGGGAGACATCGCC
AACCCGCTTGATCACAACGGATACTTGTCTTATGCATTGGGTGTCGCTGCTTTTTCCGGGGTGGCCACCCCGGAAAAATCAGGAAGGGAACGG----------------------------------------CCGTC-CCTTCTT---TTCCTTGT------------------------------------------------------------------A
CATACGCACCATAAACACAGTTGCCCTGTGTGTTTGAGGTGTCGTAGGAT--------------------------GGTTGCGCGAAGGAGGCCGTTAGGTCCCT----------------------------GCCCC-TTCGCGCGTG----TC-TGCGTTCAGCCGAACAGT--------------------------------------------TTCATG
CCGCTTGACAAACAACACAGTCGCTTGTATCATTCATTCACCGGCCAAGA------GGAC-------GGGCCGAGTGAAGGTGGGCGGGAGCCCGTTT-CCCCCTCGGTCGA--GACCGTCCCGGAGCC-CGGGGCCT-CGCCCACCGCTTCACGTGCCGTGAACCCGAACAG-----TCGCTCGGG-CA-CCGATAGCCCGCATTCACAAGGACGGGCATGGA
AGAGTTGTTTTTTACCTCAGTTCTTCTTAAGTTTACAATCTCTAATTTTA-TAGA-------TATAA------------AAAAGA--------------------------------------------------------CCTCTCTTTTCTACT----ATAAATC------------------------------------------------GATTCCAGT
ATGCTTGACCGGCAACACGGTTACTTGTATCTTATCCCATGTGGTGATTA---------GCT----ATCACCACATGG-GACAGAG------------------------------------------------------GTTTCACC-----TTTCACGCC----------------------------------------------------------CGTG
GAGTAGGTCATACAAGATGGTTGCTTATATCTTTCGAATAGTTCAAACTT----------------------------------GCCAAG----------------------------------------------------------------------CGAGCCCG----------------------------ATTTCGTATTCATAAGGCTGGGAGCCGG
AAGCATTCGCATGAACACAGTTGCCTGTGTGTTTTTGCCATGCTATGGTT--------------------------G-AGGTGGGAAGGAGACCGACAGGATCC-TGGTC----GGCCGTGGCATGGCTC--GGTCCC-TTCCCACCGG----TGAACCATCAACCTGAACAGTTGCACGGGGCTGT-CAGCAGCAACCCCGCA-CCACAGGAAGAGGCGTGGA
GAACTTGTTTTTTAACTCAGTTCTTCTTAAGTTTGATTTTCTTAATTTTT--ACA-------TATCAGAAAGA----ACAAAAGAGAGG-----------------------------------------------CC-TCTCTTT----T---CTACTTCAATTTCGTTCAGTTCTATGAGA---C-TT-----GATCTCGTTTTCAAGATGGTGAAAGAAGT
ATCCATTTTTTATATTACAGTTCATTGTATATTTAAATTAATTTCTTATA----TTTGCACTCGTAACAGCATCAAGG-ACGTGGAATAAGGCCGTAT-TTTCATTCGTCATAAGACTGTGTAATATGT-TCTGCC----CCCACTC--CCCTTAACATCCGAATCCGGACAGTTCACTGGGC-----------TGACCCCGCATTTGCAATGATGGCTCCAAG
CACCCCGTAGGGCAAGACGGTATCTTGTGTCTTGCGGTTCACGGATCGCT---------AC-C--ATGAACCGCATTG-GGCTCGGGGTAACCCGTCAGGCTCCTGAGGTCCGAACCTGTTCTGTAGAT---TGG-CC-CCCGAGTCCTTTCTCA-TCTCGAAGTTTGAACGGTATCCAAGACCCCC----GGGTGAGGCTGTACGGACAAGGCG----AGAGG
ATGCAGTTTTTATATTATAGTTCATTGTATAATAATTTATCGTTATAAAT----TTGTATA----AACATTCAACATAAGTGTGGAATAAGGCTGAGC-TTTCATTAGTCAAAAGACCGTGTAGTATGT-TTTGCC----CCCACACTTTATACAT---CAGAAACCGGATAGTTCAATGGGCT----TTC---AGACCCCGCATTCGCAATGATGGC-TCACG
AAATTTGCTTTTAAACACAGTTCATCCTATGTTTGTAATAAAAAAGGATTTTATGTTTAGA----T--TTTCAACAGAAGAAAGGG------------------------------------------------------CCTTTCCCTCTCTGCTTTTG--AGCTTGGACAGTTCATTAGGCCTGG-AGCCTGT-ATTTAGGATTGATAAG-------TCAAT
AAGTTTGACTATCAAGACGGTAGCTTGTATCTTGTTTTCTGTAGTGGTTA---------GCT-----CCCACTACAGGAAGCAGGATGAATCT-GTGTCATCCATCAGGATT--TCCTG-TGTGTCAGC--CTAGATC--TCCTGC-TTCCCCTTTCACGCCAG------CATTAACTTTGAACGG-----GCG--ACTCCGCATGCACAAGGGAAACGGCGTG
TTTACTTTTTACACAGTTACTGCGATGATAATAAAGAGGACACGGCAGGC--CACTTGTCAT---TAGGTCCAGTAGA--------C----------------------------------------------------GTGTCCT-----TTATCCAAGAAAGCCCGAACAGT-----------------------------------------GGGCTCATC
TGCTTGACATTCAAGATAATCGCTTGTATCTTAAGAGTAGAGAGATAGAC---------------------------------------------CGACACCCCT-----------------------------------ATCTCTCGATTG-CAACAGTCAAACTCGA-----ATAATCGGTTGGG-ACATCACGATCCCGTATGCGCAAGGTTGAGTCAAAG
GGTCTACCTCAAAAACACAGTTGCTTGTGTCCGCAAAATCTGCCAGAATGACGGGCGGTTCTC--ACCAACCGCCCGTCGCTGGATCTGAGCCCGTTCGTG--------------------------------GGACA-GACCCGGTGTCTTCCTC------AACCCGAACAGT-----TGCAGGG---GCCCTTGAGCCCGAACCGACAAGGAAGGGAGCTGG
ATGGTTGACTGCCAAGACGGTATCTTGTATCTTTCCTCCGGTCCGCACGC--------CGA--------------------------------------------------------------------------------------TGCTGGGCCGGCGAGACACTGGACGGTATCGTAGG-------------GACCCTGTATGTACAAGGCAAGTGGCGC-
ACGCTTGACGGCCAAGACGGTATCTTGTATCTTTCCTCCGGTCCGCACGC--------CGA--------------------------------------------------------------------------------------TGCTGGGCCGGCGAGACACTGGACGGTATCGTAGG-------------GACCCTGTATGTACAAGGCAAGTGGCGC-
ACGGTTGACTACTAAGACAGTATCTTGTATCTTTCCTCCGGTCCGCACGC--------CGA--------------------------------------------------------------------------------------TGCTGGGCCGGCGAGACACTGGACGGTATCGTAGG-------------GACCCTGTATGTACAAGGCAAGTGGCGC-
TCGCTTGACTGACAAGACGGTTGCTTGTATCTTTAAGCCTCGGACCGGCTGGGTAGCCCG------AGCGGCCTCT--GGGATGTTTGAAGCCCGTGACT---------------------------------G--CCGGACCGTCCTT-------CTCTGCAGCCCGAACGGT------TGTAGG---AACTTGAAGTTCGCATAGACAAGGATGGGAGTGAG
TTTTTATTGACGCAACACGGTAGCTTGTATGTAATAGAGAAGTGATGGTT---------AGC---TACCACCACAT--GAAGCGGAGTGAGCTTGTTTCCATCCT--------------------------AAAGCC--CTCTGCTTCACCTTTCACGCCAGCATT--------AACATTG---------------ACTCTGCATGTACAAGGGT-AATAGGCG
ACTGGTCTAACTCAACACAGTTGCTTGTGTCTACAAAATCTGCCAGAATGACGGGCGGTTCTC--AGAAACCGCCCGTTGCTGGATCTGAGCCCGTTCGTG--------------------------------GGACA-GACCCGGTGT-----CTTCCTTAAACCCGAACAGTTGCATGG---------------AGCCCGGACCGGCAAGGAAGGGAGTGGA
GCTTGACCCGTAACACCGTTGCTTTATACATTGCGAGGCCGGTGCATTTGTCATTGGGGTG-GTCAACACCGCGATGAC---GGTGCGCA-------------------------------------------------CGTTGCGCATTTC----GAGGCTTGGTCGAACC------------------------------------------------CCTC
TTACTTGTTTTTTACCACAGTACTTCTTAACTTAGCATTATAATAAATATGTTAACTTAAAC---AATATAAATTAGAAAG----------------------------------------------------------------CTCTCTTTTCTACACAGATTTCGTACAGT----------------------------------------AG--------
ACCACGCTTGACCAAGACGGATACTTGTCTTATGCTTTCCTTATCGATCTCCACTGCCGGCCAAATGGCTGGCAGTGG-TGGCGGCTGGATC--GCTTTGG-GCT----------------------------TGGTC-AGCCGCCGTCTTCGCATGAGG----CCTGAACGGATACGCAAGCTGGATTTTTCATGGGCTTGCA-TGACAAGCATAGG-ACATG
TGGAATTGACACCACAGTCACTTGTATGGATAATTTCTGCCGTGTGTGGGACCCCCAGCTGC------AACTGGGGGCCTTCGTGCAGCAGCTCGA-------------------------------------AGCGC-TGCATGACT----CTAAAGCGATAACTCGAACAGT--CATCGG--GG-----CCTCGAGCCCGTA-TAGCAAGGCAGAGTCAGCT
CAACAACCAACGCTTAATGGTTGCTTGTATTAGCGCGCCGCTCTATAATGCCCGCTTCGGGCGGCCACCCGAAGCGGGTCGCCGATCGT-----------------------------------------------GC-GGTCGGC-AT----CTTCATCGTGGCCCGGAT---------GGTTGAAGGAACCGAGGGTTCGCA-TCACAAGGAAGGGTCGACG
CAACTTGACACCCCAGATAGTCGCTTGTATCTACACGAGAGAGATTTCGTGCCAAGGTCCGGGTGCCCGGACCTTGGCTTGGCGAAGTC-GCCCGTACC--CCCTGAGGTTACAGCCGCGGGAG-AGCT---TGGGAC-CTTCGCCTT-----CATCACGCACGACCGAACAGTCGCTTGG----------------AACCGTACGCACAAGGCAGGTTACGTG
AAACGGCTTGATCAAGACGGATACTTGTCTTATCCTGAACCTGGTTCCTGCCACTGCCCGCCACATGGCGGGCAGTGG-CGGCGGTTGGATC------------------------------------------GATC-AACCGCCGTCTTCCCCAAGGGCCTGAACGGA----------------------------------------------A-------
ACGCTTGACTTCAAAGACGGTTACTTGTATCTTATGTGCCGACCGGCGCGTTTGCTGGTCT-G--GAAGATCACCGGACCGTGTCGTGCAGCCTGGTTAGTCGCT--------------------------ATGGCGC-ACGATCCGCGCCGGTCTTCGAGAAGCCCGAACGGTTACCCGCG---------CGATGAGCGCGCATGGACAAGCAAGGGAGCCGA
GGCGCTTGACTCGACAGAGGTTACTTGTATGTTTCAAACCAGACCATCGC-------GTAG------------------------------------------------------------------------ACGGC-CACCGCGCTGGTC---AACCCGAAGCCCGAACGGTTACGCGCACCGGAGAGTCCG--AGAGCGCATGCACAAGCAAGGGATCTGT
CTGCCTGAAAAAGACAGTTGCTCCTTGTGTCTTAGGGCCGGCGTAGGCTT-----------A----AGGGT-GAGA-GCGGAGTGCGGCAAGCC---------------------------------------GCTGC-CGCACTCC-----CTCCACCAATAGCCCGAACAGTTGCCCGAG---------TCGT-ACCTCGTATTCACAAGCCGGGGCATGGT
TTTCTTGATTCTTATCACGGTATCTTGTATGATGAAAATAAGTGAAATTGGATTATAGCA------ATAGCACAAA--AGAAAGCTAGTATACAGTATGTGTCCTTAGGCTGTAGTCTGTACTCAAGAT--AAGTAAC-TAGCTTT-TTTGAATAACTAAAAAAACCGAACGGTATCTTAGGCT---------AAAAGCCTGTATTTACAAGGTTGGTTTTGAG
GCCTCCGACTGACAAGACAGTTGCTTATCTCTTGCCGATCTGGCACCTTA----------------GGTGCCGAGAGC-CCGGCGTGGGCGACCGTTC-GGCTCTGGGTCTTGCGACCGCTCTGTAGCTT--GGTCCC-CACGCCGGATTCTCCCT--GAACCGCCCGAACAGTTGATCGAGTTGG-----C-----TCTCGGACTGATAAGACTGGGCAAGCG
GACCCGCTTGACCAAGACGGATACTTGTCTTATGACTTCCCTCGGCTCCTGCTGCCCGGCACCCATATGCCGGGTAGC-GGCGGG--GGACG------------------------------------------CGCC-CC--TGTCTT-------TTCTCATGACCGAAC--------------------------------------------GGTAAGGAA
TGGTGATAGGAGAGAGATGGTATCTTGTATCTCTCTGGATAAGCTGATTA-------GCTAT-----CAGCGTATCA--GGAGGAATGGATCTTGGGCCCACCCTTAGGCAAAAGCCTGTTACGTAGAGC--AAGGCCCATTCCTCCATTTTCTCA---AACATACTGAATGGTATCCAAGTCC---------GTGAGGCTGCATGTACAAGGCAAGTGGAGAG
ACGCTTGACCTTCAAGACGGTTGCTTGTATCTTTAGGCCTCGGACCGGCC------CGGGC-----AGCCCGAGCGGCCTCTGGGCCAGTTG------------------------------------------CACCCGAGCCGGACCGTC-CTTCTCTGCAGCCCGAACGGTTGTATGAAC-----------GAAGTTCGCATAGACAAGGATGGGAGTGAG
ATATTTGATTATTAACACAGAATCTATGTTTGATGAAATAAAAGAGGAGT----GTTAATCTTGTAAAATTAAGTGAAAAAGTGTGAGAGT---AAACGGAGCCCTAAAC----GTTGGTCAAG-AGATAT---TACC-TCACACTTTTTT--ATCCTTTAGAGTTTGAACAGAATGT--------------------------------------GA-CGAAG
ATAGTTGATTTCGAACAGAGAATCTTGTATGTTGCGTTCAGAGGCGTGAG----GATGAATTC-ACGTTTCGGCGGTAAGGCCGTCCGT--CCCTTAGGCCAACTTTGGT----GCCTGTCCCGTAGAT---CGG--C-CGCCGCCC-----CTCTGCTTGCACGCCGTGGAGAATCGAAGGCC----TTT---TGAGCCTGCATGTTCAAGGTCGGCGCACGC
CCGCTTGACAGCCAACACAGTCGCTTGTAACTTTCGGCGTGCATCATCTG----------ATAGGCTGGGTGGTGCGGTGACGGAGGGGACGCCGGCT-CATCCTTGGGCGCTAGCCCGGACCTCAGCTC--GGCAGCCTCTCCGTCGTTCCATCG------ACCTCGAACAGTCGCTTGGGCC-------GCAAGAGCCCGGTTGCGCAAGGACGGGGGAGGA
TTATTGGGTTTTTAGCACAGTTCTTCTTAAGCTTACAAAATATTAACTTT-AAATTTTAACC----AGAAAGAA----CAAAAGAGAG-------------------------------------------------C-TCTCTTTT-------CTACTTCAATTTCGTACAGTTCTGTGA---------------ATCTCGTTTTTAAGTAGTTGAAAACAA-
CCAACACATGAACAAGACAGTTGCTTGTGTCTTTGAATTTTGCTAGAGAACCTGGGGGGG-TGGCC-ACCCCCCCAGG-GTGGAGCGGCACCC---GCTAAACCCTTGGCCCTGGCCGGCCGCG--GATGCTTGGGAC-CGCTCCGCCGTCTTCCA------CGCCCGAACAGTTGCCTG-----GCACGACCG-----CCGAACAGGCAAGGAAGGGATCCGA
CCCGTTGACTTTAAACACAGCTGCTTGTATGTTTAAAGACACTTTAATTA-----GGCG---GGTCTTCCGAGTTGTACCTGACGCCACAGCCCGTTTCCCCTCTGGGACAACAGCCCGCGGGAGAGCT-TATGGCGT-AGCGTCAGTTTTC-CTG----TTAACCCGAACAG-CTGCCAGGGCGGC-AT-CAGCCAGCCCGTATTTACAAGGCCGGGAGCTTG
CTCACTTCGCATGAACACAGTTGCCTGTGTGTTTGCACTGATGTAAGATG---------------------------GTTGCGGGAAGGAGGCCGAGAGGAT-CCAGGCCG---GGCCGCGACGTGGCTT--GGTCCC-TTCCCGCTTC-GCCCAT-----CAACCTGAACAGTTGCACGGGGCTGT-CGCCACAGACCCCGCACACAGGAGC--AG--GCGCC
TCGCTTGACGAAAAAGACAGTCGCTTGTATCTCTCATTTGCCAGCCGGCG------CGAAGC-----CGGCGAGGTTGAGGACGCAAGCCAGCCC--------------------------------------GCGGC-TTGCGTCCGA---TTGT-CCGAATGCCCGAACAGTCGCAAGGGCCGA-----TCG--AGCCCGCATCTGCAAGGATGGGTCATGG
GCGCTTGACTGCGAAGACGGTTACTTGTATGCTCACCCCAGACCCGTGCGTCTAAACGCCGT---TGAGGCGGGCAGACC-------G-------------------------------------------------C-GGCCACCGTGCTGGTCTTCCTGAAGCCCGAACGGTTACGCGCGCCGGGTTGTCCG--AGCGCGCATGCACAAGCAAGGGATCCGA
CCGCTTGATTTTCAAGACAGTTGCTTGTATCTACCGAAGGGTTGAAACTG------CGGTAC-----CTCTGATCAGGGCGCCAGCTCGATGTCGTCTG----------------------------------ACACG-GATGGGCGAG-------GGCGACAA------------------------------------------------------------
CAACTTGACAAACCAGATAGTCGCTTGTATCTGCACGGGCAAAGTTTGTGGCGTCTTGGCCGGTACCGGCCAAGACGC-GTGGCGATGTCGCCCGTT--CCCCCTCCGGCTACAACCGTGGGTG-AGCT--TTGGGAT-CTTCGCCATG------TCACGCACGACCGAACAGTCGCTTGAG-------------CCGATCGCATGGACAAGGCAGGTTACGTG
CACTCGCTTGACCATCACGGATACTTGTCTTATGACTTTGCTGTCCGTTTCCGTTCCGGGGTGGCCACCCCGGAACGG-GCGGAAGGGGACG------------------------------------------CGCC-CCTTTCTTTT-------CGTGTCGGCCCGAA------------------------------------------------------
AAGCCGCTTGATCAAAACGGATACTTGTCTTATGACTTCTCTCGGCTCCTGCTGCCCGGCACGGTTATGCCGGGCAGC-GGCGGGGGTCGGATCGAGGGAAACCAGGTGCCGCAACACGAGGCGTAGTA--TGATCG--CCCCCGTCT-TTTCATCTGTCCT----------------------------------------------------------GACG
AGGCTTGACTGTCAACACAGATGCTTGCATGTTGGCGAAGCCGAATCGGCTGCGTCGGGGCCAGCCAGCCCCGACG--CGGATGGCCGGGACCGCCATTCCCCCTGGGTGTT--CACCGTGGGGGAG---CATGGTCC-GTCCGTCCTT-------CGGC------------------------------------------------------------GA--
ATCCAGCTTGATCAATACGGATACTTGTCTTATGATTCTTCCGCCTTCTCAGCCACTGCCGCCGCGG-GGCAGTGG---CGGTGGTTGGATCGCGAAC-----------------------------------TGATC-GGCCACCGT-----CTTCGCATGAGGCC------------------------------------------------GGACACGCG
ATTCATTTTTTTAATTATAGTTCATTGTATATCAATTTTTATTATTATCT-----TTGCATAA--AATTACAACATCA-GGGTGTGG----------------------------------------------------CCACACCC------TTACATCAGAATCTGGATAGTTCAAAGGGC-----------AGACCCCGTATTTGCAATGATAGC-TCATG
ACTTAAAAAATCAAACACGGTATCTTATATGTTGAAAGTGTTCTCCAGAATTTATTAGGG------ACGCTTAGTAAAAGGATAAAGAGATCTTGTTACCAGGCCTAGGGTAA-CTTCGTTACC-AGATT--AAGAC--CTTTGTCCTC----ACACACTATAAACTGAACGGTATCTTAGGCAGGA-----C--TAGCCTGTATTTATAAGGTTAGTAAAGCC
TGATTGGTCGTGAGAGATGGTATCTTGTATCTTTCACCGATGAATGGTTA---------GCT----ACCTTCATCACC-GGAAGTCAGTGAGA-ATGTTTGACCATA----------TGAATTGTAGATT-ATTC-CC-TGACTTCATTTTCTTCT------AAACTGGATGGTATCCAAGCAC---------GTGATGCTGAATGTACAAGTGGAGTAG-TTG
CAGTCGAGATATCAAGACGATATCTTGTATCTCGACTTTGTCTTCTCAGA-----GTAAA--GTCGACTGATCATCGAGGGAAAGGCGGAAGACGACCGGCTCCTGTGGCGT--GCCTGCGAAGTAGATCCATTCTCC-GCCTTTCCAACCTCACT-CATTGAGCTCGTACGATATCTAGGGCCACG----CTGTGAGCTCGCATTTACAAGGTCGA--AGCCG
CAGCCCCTTCAACATAACAGTTGCCTGTGTCTGGAGAGTCTGTCATGATG---------------------------G-GGTGGGTGGGAAGCCGTTG-GGTCCTTGGCGTTGACGCCGTGAGCCGGCT---CGGTC--TCCCGCCCGTTCCATCT---ACAAACCTGAACAGTTGCACGAGGCTGCTCAACAG--ACCTCGCA-TCACAGGGACAGGCA--CC
TCCGGTCTACTCCAGCACAGTTGCTTGTGTCCAGAAAGTCTGGCAGAATGACGGGCGGTTGCG-GACCAACCGCCCGTTGCTGGAACTGAGCCCGTAC-GCCCCAAAGGCG---GCCTGTACC--AGAGCGAGGGACA-GCTCCGGTGTCTTCC------TCAACCCGAACAGTTGCAAGGGCCGTT--------GAGCCCGTACCGGCAAGGAAGGGAGGATG
CGATTGATTTGGAGAGATGGTATCTTGTATCTCTCCGCCCCATGCTATAGTGCCTAGCT---A-GCCTTATATCGTGG-ACGTGCATGGAGTTTGTACCCATCCTTAGACGGAAGTCTGTGACGTAGAT--AAAACCC-ATGCACGTATTTTCT------TAACACTGAATGGTATCCGAG---------------AGGCTGAACGGACAAGGGGAGTCGCAAG
CGGCTTGACAAAACAGACAGTCGCTTGTATCTAGATATAAGCGACGTTTTTAGGAGAGGGCCGATCGGCCCTCTCT--GGCGGTGACGGCGCCCGT--CGTCCCTCTGGCTAACAACCGTAGTGGAGCT-TAGGGCCC-GCCGCCGCTGTG----TCACGTACAACCGAACAGTCGCCTG-----AC-TC-TCAG----TCGTACACACAAGGCAGGTTACGTG
AAACTTGTTTTTTAACTCAGTTCTTCTTAAGTTTGATTTCCTAACTTTTG---------AGTA-CTAATTAGAAAGAACAAAAGAGAGGA----------------------------------------------CC-TCTCTTTT-------CTACTTCAATTTCGTTCAGTTCTATGAG-------------GATCTCGTTTTTAAGTTGTTGAAAGAAGT
AAGTGGCTTGATCAAGACGGATACTTGTCTTATGACTTTTCTTGCTGATTGCCGGCGGGAGTTCGCG------CCGGCGGCGAGGG------------------------------------------------------CCCTCGTCTTTCCC----------ATCGG----------------------------------------------GATGA----
TTGCTTTTTAAAACAGTACCTTTTTATTTTTACTGAGAATTTAAAAAAGGTTAGTACATTGTTGTCAAAATGTATTGACTGTTGTGTGTGAGACGAATCAGGGCTAGGTAA---TACCGTAAAAAAGGTTTAGTCCAC-ACACATTATT-------CTCAGGAGTCTGAACAGTACTTAA-----------------------------AAGGATAGACGAAGG
TTATTTGGAATTTAACATAGTTCGTCGTACATTTGTACGGTTAATAAATTTGTAATTTTACT-----TCAAAATTAGG-------------------------------------------------T-----------------TTGTTACA----TCTAAAGACTGGATAGTTCGGTGGGGCAAGAGTGTTG--ACCCCGTGTCTGCGACGAGAGT-GCAAA
TTGACAGAACACCACAGTCACTTGTATGGTTAATTCCGTTCCATTTCAGGACCCTCAACGGC------CATTGAGGGTCTTTATGCAGTAGCTCG--------------------------------------AGCGC-TGCATAACT----CCGAAGCAATAACTCGAACAGT--CATTGG--GG-----CCTCGAGCCCGCA-TAGCAAGGCAGAGTCAGCT
CCACTTGACACGCGAGACAGTTGCTTGTATCTACCACGGTGCTGATTCTG----------------CTCGCAGAATCTACGAGGCGCCAGCTCGGTGCTG---------------------------------GAGCG-GCGCCTCGCTCTCGTC-GCACCGAGCCCGAACAGTTGCCCG---------------------------GCAAGCCGGGGCCGTGG
AGTGCTTGACAAAACAGACAGTCGCCTTGTATCTGGATGGAGGCGGCAGGTGTGAGGGGTTCGATCGAACCCCTCACGC-GGCGGGCGGCGCCCGTGGTC--CCTCCGGTGAACAACCGTAGTGGAGCTT-TTGGGAC-CGCCGCCGCA-----GTCACGCACGACCGAACAGTCGCCAGA-----C-TT--------ATCGTACGCACAAGGCAGGTTACGTG
CCGCTTGACTTGGAACACGGTTGCTTGTATGTTTCGTTTTACAAGATCAATTTGATGTTG--C-CTAACGCAGTCTGGTCCGGCACGGCAGCTCG--ACCGGCCTTTGGG----GCCCGTGGGGTAGCA-AGGAGCGT-CGTGCCGGTTTTTCACT---GATAACCCGAACGGTTGCTTGGGC-----------TAAGCCCGCATTTGCAAGGATGGGTGC--C
ATGCTTGACTTCCAACACAGATGCTTGCATGTTCGCTTTGGCCCGAATCTACGCTCGGGGGATGCATCCCCCGAGCGTCGGGCGGGCGGGACC-GTAC-GCCCCTTGGTT-TGGAACCGCGGGTGAGCT---TGGTCC-GTCCGTCCTT-------CGCGCTTGTCCGAACAG-----------------------------------------------CCCG
CAGGGTGAGGGTCAAGACGGTATCTTGTATCTCGACTTTCGCCTCCCAAG----GGCGAAAGTTACTGATCATCGAGG-GAAGGTCTTGAAGCGGAGCCGCTCCTAGGGCATCAGCCCGTACTGTAGAT-GACGCTCT-GGCCTTCCAACCCCACT-CGACAAGTTCGAACGGTATCTAGTCCCGTCCCTGGCGTGAGTACGCATTGACAAGGTTGAACTGAGT
AATTTTATCGTTCAAGACAGTTGCTTGTATCTTGAAATTTAGTTAGCATG-GTTATGAAT------AGATTTGGC---AAGGTGTATGCAGTCTGATTCATCCCAGGGTTTATAGCCCGTAGAGAAG-TTAATGACGC-CTATACTGAG--CCACTCATCTGAAACCGAACAGT------TGTCCGTACTCC----ATAACGTATTTGCAAGGATGGTAAAATG
TGCCAGTTCACTCAAGACAGTTGCTTGTGTCTGGAATTTCCATTATAGGCCGGGCGGCTGT-AGAA-GCAACCGCCCGCCGCGGAGGTGAGACCGATTTGCCCCAAGGTCACGAGACCGCGGAT--GAGCCTGGTCC--CCTGCGCGTC-------TTCCTGAACCCGAACAGTTGCATGGGC-----------TGAGCCCGCACGAGCAAGGAAGGGATGAGG
ACGCTTGACAGTCAAGACAGTTGCTTGTATCTTAGGGATCGCATCATCAT----GATGAGAT-----GCACCACGAAACAGGGCGTGACAGACCGATC-----------------------------------GTCGT-CACGCCCTCT--CACCTG---CGAGCCCGAACAGTTGCGTGGG-------------AAGCCCGCA-TCGCAAGGCCGGGCCCAGG
ATTCAATTTTCTTATTATAGTTCATTGTATAATAATTTATCGTTATAATT-----TTGCA--TAAAATCTCAACATCAAGTGTGGAATAAGGCCG--------------------------------------GCC----CCCACACTTCATAC---ACCAGAAACCGGATAGTTCAATGGGCTT------TTGAGACCCCGCATTCGCAATGATGGT-TCACG
AAGCCGCTTGATCACAACGGATACTTGTCTTATGCATCAGGCGTCGCCGTTTTTGCCGGGATGGCCACCCCGGCAAAATCAGGAAGGGGACG------------------------------------------CACC-CCTTCTTT---TCC-----------------------------------------------------------------------
CAGCTTGCAACTTAAGACGGTATCTCGTATGATGATCACGTCGACTTTTG---GCAAAATA-TAGCTGAGTGTACGGCCAGGCAGAGTGACATCG-GTGGTGCCTGAGGCGTGAGCCTGTGGGACAGAG--TGGTGC--CTCTGCCTGT-TTATCATTTCAGAGTCCGGACGGTATCTTAGGC-----------GAAGCCTGCAT--ACGAGGGAGGTCGGTTA
GCGCTTGACGGCCAAGACGGTTGCTTGTATCTTTAAGCCTCGGACCGGCT-GGTAGCCCG------AGCGGCCTC--TGGGATGTTTGAAGCCCGTGACT---------------------------------G--CCGGACCGTCCTTTCTTG-------CAGCCCGAACGGT----TGTA-GGAA----TCTTTAGTTCGCATAAACAAGGATGGGAGCGAG
CCGCTTGACGTTTCAGACGGTATCTTGTATCTTGGAGTTTGTAGTGATTA----------GC-----TTCCACTATATGCAAATTGTAGAGTTTGTAATAGACCTAAGACTTTAGTCTGTGAAAGAGAT--AAAACCT-ACAATTTGCCCTCCACTTGCACAACTCTGGACGGTAACTAAGCA-----------TGATGCTGTATTCACAAGAAAAGACGGGTT
CCGCAGCCGCCACATAATGGTTGCTTGTATTAGCGCGAATCGCTATGGTGCCCGGCCCAGGTGGCCGCCTAGACCGGGCCGCCGGTCGT-----------------------------------------------GC-GATCGGCT-CT------TCATCGGACCCGGAT---------GGTTGAAGGAACCGAGGGTTCGCA-TCACAAGGAAGGGGCGACG
CCATTTGACAAGCCAGATAGTCGCTTGTATCTGGACGGACGCAGCTTGTTGCACAGGGGTGGGTACCCACCCCGGCGCTACGGTGATGTCGCCCGTTAC--CCCTCAGGTGTCCGCCGA-GACGGAGCT--TGGGATC-ATCGCCG-TT-----GTCACGCATGACCGAACAGTCGGTTGA----------------AATCGTACAGACAAGGCAGGTTACGTG
TGCATTTTTCTTATTATAGTTCATTGTATATTAATTAATCATTCTATTTT-----TGCATAA----ATATTCAACATCAGAGTGTGG--A-------------------------------------------------CCCCACACTT----CTACGTCCCAAACCGGATAGTTCAATGGG----C-TTTC---GACCCCGCATTCGCAATGATGGT-TCATG
AACCTCCTTGACCAAAACGGATACTTGTCTTATGACTTTTGCTGCCGAAC-CCGGGAGGGGTAGCAGCCCCTCGTCGG-CGGCGAGGG-------------------------------------------------C-CCTCGTCTTT---------------------------------------------------------------------------
CGAGTGCTTTGGAGAGATGGTATCTTGTATCTTGAGGCTTTGGATGATTA---------GCT----ATCTCCAAGCTCTAAAATCAGTGAGGATGTTGTACCACGTAATGTTTACATTGAGCTGTAGATT--ATCCC--CTGATTTTACTTTCTCT-A----ATACTGGATGGTATCCGAG----------------TGCTGTATGTACAAATGGAGTCA-TTG
GTGATTGACAGGCAAGACGGTATCTTGTATCTTGTTCCCTGTAGTGGTTA---------GCT----ACCGCTACAC---GAGACAGAGGAACTCGATGTCACCCTTAAGGCTCACCTTGGTTTGTAGATT--GGGTCC-TCTGTCTCACCTTCCCACGATAGACACTGAACGGTAGCCTGGG---GCTC------GACCCTGTATGTACAAGGATAGTGGGCGG
TGGCTTGACTTGCATAACAGTATCTTGTATTATCAAACCGTGCTTTTCCACACCTGAGGGGT------ACCTCAGGTAAGAGTAGCTGGATGCCGTATCGAGGCTTAGATTTCAATCCGCACCGTAGATTTTTGCAGC-AGCTACTCGC----CCTCGATAACGATCGGACAGTCTCTTCGGCCCGG-TTTCCGGCAGCCTGCATTCACAAGGTAGATCATTTG
AAAAAAATTGTCTAAGACAGTTGCTTGTATCTTAAAAGTAGGTTAAAATA-------AATACGATTAGATTTGGC---GCAGTGTACGCAGTCTGAGT-TGCCCTGGGGTTTTAGCCCGTTTTAAAGCT-ATTGGCGC-ATACACTGAG--CCACTCATCTGAAACCGAACAGT------TGTCTGT---------ATAACGCATTTGCAAGGCAGGTAATATG
ACGCTTGACTTTGAAGACGGTTACTTGTATCTTTAAACCAGACCAGCGCGTCTGGACGCCG-T-TG-AGACGGCCAGACCGGACCGTGCAGCCTGGTACGCGCTTGGGCTTTGAAGCCCGTTTCTGAGTACATGGCGCCGTGCGCCGCGCTGGTCTTCGTGAAGCCCGAACGGTTACGCGCACCGGATGTTCCG--AGAGCGCATGCACAAGCAAGGGATCTGA
AGACTTGACTTTCAATACAGCATCTCGTACCTTAGCTAGCGGGTTGAGGG--------ATC--------------------------------------------------------------------------------CC----G-----CCCTCCCACAAGCCGGACAGCATCCAGAGC-----------GCAACTCGCGTTTACGAGGTCGGCCGGAGA
CTGTTTGTTTTTTACCTCAGTTCTTCTTAAGTTTGATTCTCAGTAAATTG-TTGATATAACA----AGAAAGAACAAAAGAGAGAATTA-----------------------------------------------TA-ATCCTCTCTCTTTTACTACTTAAATCACGTTCAGTTCTGTGAG-------------GATCTCGTTTTTAAGTTGTTGTGAGTAGA
CCCGGTGAGGCTCAAGACGGTATCTTGTATCTCGACTAACGCTCCGTCAGAGCGATAGT---TCGA-CTGATCATCGAGGGAGGGTTGGAAGCCGCGCAGCTCCTTAGGCTTT-GCCTGTGACGTAGAT-CGTGCTCC-AGCCCTCCACACTCACT-CATACAGTTCGCACGGTATCTTGGGCCGCCTGCGGCGAGAGCCCGCATTCGCAAGGTTGGACA---G
AGCGCCCTTGACCAAAACGGATACTTGTCTTATGGAATCCGTGGCTGTTGCTGCCCGGCACCGCAAACTGCGGGGCAGCGGCGGGGGTGGCGTCGTGCGGAGCTTGGTCTTGCAGGACC-GCGGTCGAG-TTGACGAG-CCCCCGTCTT------TTCTGA---------------------------------------------------------------
GCGCTTGACCGCCAAGACGGTTGCTTGTATCTTCAGGCCTCGGACCAGCT------CGGGT-----AGCCCGAGCGGCCTCTGGGCC----------------------------------------------------GAGTTGGACCGTCCTTTCTT-GCAGCCCGAACGGT------TGTAGG---AATCTGCAGTTCGCATAGACAAGGATGGGAGCGAG
CCGCTTGACAGCCAAGACAGTCGCTTGTAACTCTCAACTCAGCGACTCGC--------CT--ATAGACGGGTTGCG-GTGACAGGCGGG-TGC----------------------------------------GC-CC-CGCTTGTCGTT---CCT-GT--GAACCCGAACAGTCGCCTGGGCCGCGCCTCGCGA-AGCTCGATTAGGCAAGGACGGG-TCGTC
CTGGTTGAAAAGGAACACAGTTGCTTGTATGTTTACTTCAGTCTTTCCAA----AGTCATT------CATGGTTTGAGCCCGGCGTGGCAGACCGTTTCCGTCTTGGGCCTTGAGCCCGTTGAACAGCC-TGGGTCGC-CACGCCGCATCTCCCAA------AACCCGAACAGT-----------------------------------------GGGTAAA--
GACTGGCTTGACCAAGACGGATACTTGTCTTATGACTTTTTGTGCCGATTGCCGCCGGGAGTGACCGCTCCCGGACGGCGGCGAGGGTCGGATCGTCATGAT----------------------TAGAGTTTGATCG--CCCTCGTCTTTCCCATC------GGCCTGAACGGATACAGGGG-------------C---CCGCA-TGACAAGCAGAGGCAGGAA
GACTGGCTTGACCAAGACGGATACTTGTCTTGTGACTTTTCGAGCTGATTGCCGCCGGGAGTGACCGCTCCCGGACGGCGGCGAGGGTCGGATCGTCATGAT----------------------TAGAGTTTGATCG--CCCTCGTCTTTCCCATC------GGCCTGAACGGATACAGGGG-------------C---CCGCA-TGACAAGCAGAGGCAGGAA
AGACTTGCTTTTTAACTCAGTTCTTCTTAAGTTTGATTCTGGTTAAATTA--TAGTCATAAAT--CAGAAAGAATAAAAGAGAGGAACAAGGTC---------------------------------------ACC----CCCTCTCTTTTCCACTCAAG--AATTCGTTCAGTTCTGTG-------------------------------TGTTGAA-GCTTA
TTTAGCTTGACAAGAACGGTATCTTGTGTTCTAAAAGTAGATCAGGAGGTG-ATACCCTGGGA--CGCCGGGGTAAAATGGGAGGAGTGAATCTGTGTTCCACCTGATGCCTG-GCATGATTTGTAGAG--TAGATC--CTCTTCCCACTGCTTTGTTCAGTAACTCGTACGGTATCATAAACC---------G--AGTTTGCACTTGCAAGGTTGATTC--GA
AGGCTTGACCGGGAACGGAGTATCTTGTATGTTGTCCGCGTCTGGTCTGA-----------TA--GGGTTTTGGGCCG-GGCACCGGGGAGGCCGTCC-CATCCTGGAGG----CCTCG-TTCGTAGAG---CGGCTC-CCCGCCTCAT------TGCCG--ACTTCGAGGAGTATCCAAAACCAGCCAGGCTGG-ACTTTGCA-TCACAAGGTCGAAGCTGCA
TTGGAATTTAAAACAGTACCTTTTTATTTTTACTGAGAATTTTAAAAAGGTCAATATATTGTTGGCAAAATGTGTTGACTGTTCGTGTCAGGTCATTG-----------------------------------GCCGG-CACGATTT------TATTTCAGGAGTCTGAACAGTAC--------------------AATTA-----------------------
GACCCGCCCTGATCTAATGGTTGCTTGTAATAGCAAAATCGATTATCGTTCTCTGCCGCGGACGCATCCGCGGCAGAGCCGCTGGCGACGGATCGAGCCCACCCTGAGTCATCAGACTCTTCCGTAGCG--TGATCG--CGCCAGC-ACCTTCATC-G----GACCCGGATGGT------TGCCGGAACAGTTGGT---TCGT-TCAACAAGGCGGGGTCGGCG
AAGCCCCTCCATCAACACAGTTGCTTATCTGATCGGAATCTGGCAGCGTA------------------GGTGTCGAGAGCCGGCGTGGGCCGCCGTGT-AAGCCTGGATCTCGAGATCGCCATGTAGCTT--GGCGCC-CACGCCGGAATCTCCCTTGAT-CCGCCCGAACAGTTGCTGGA---------GCTGAC-ACTCGCAGTGATAAGACTGGGCAAGCG
GCGCTCCTCCAGCAACACAGTTGCTTATCTGATTGGAATCTGGCACCGTA------------------GGTGTCGAGAGCCGGCGTGGGCCGCCGTGT-AAGCCTGGATCTCGAGATCGCCATGTAGCTT--GGCGCC-CACGCCGGAATCTCCCTTGAT-CCGCCCGAACAGTTGCTGGA---------GCTGAC-ACTCGCAGTGATAAGACTGGGCAAGCG
ATGCTTGACTTGAAGCACAGTTCATCCTATGCTTGTTGTCGTTAGGTTTC-------TAAT----TAATAATCCTAGCACAAAGGCAGGACACACTATC----------------------------------GTACC-TGCCTTTATT---TACGAGAGAAAAGCTGAACAGT---------------------------------------------TCTCA
CGCACAGTAGATCCACGGTTGCTTGTGTGGAGGATTTGTGGTTTACTGGATCAGCCGGGCATC-GCAAACCCGGCTGA-TGCAGGCAGGCGGCCGTTT-----------------------------------GGCCC-TGCCTGCTCC----CTTTG----ACCCCGAACGGTTGATCGG-----G-CTTTT----GCCCGCA-CCACAAGCCTGGGAGC--A
CTCATTGACTTTCAAGACAGTTGCTTGTATCTTCATTTAGCACGTATGAA------CA----T--AGTCAAAACCAAACAGGACGGGATAGACCGTTG-TTGCCTTGGTCGTG-GGCCG-TGCGTGAGCATGGGTCGT-CCCGTCCTGCCTCCGCA----AAAGCTCGAACAGTTGCCTGGGCTAAC------AGCCCGCATCATTTGCAAGGCCGAGCTCTGG
GGCTTCCGTTTGAAGCACGGTTGCTTGTGTCTCTAGAATCATGCATGATCGGGTGACCCGG-GTGA-CCGGATCACCC-GCTGCGGCGGAAGCCGTAC--ACCCCTTGGTATGAGTCCGTGGTTGAGCAAGGAGCTCC-GTCGCATCT---TCC------ATAGCCCGAACGGTTGCCAGG----------GTTCGACCCCGCACCAGCAAGGAAGGGATGAGG
CTTGACCCTTAACACCGTTGCTTTTATACATTGAGAGGCCGGAACGTCAGTGTCATTGGGGTGAACACCGCAATGGCG-GAGCGCAAAGTGGTTGTTGCCGGGCCTGAACTTTCGTTCGTAAAA--AAGCAGAACCCT-TTGCGCTCTT------CGAGGCATCGTCGAACCGT----T----------------------------ATAAGGGTGACCACCTC
CACGGACTTGACCAATACGGATACTTGTCTTATGTTTATCCCGGCTCTCACCACTGCCCGGCACATGACGGGCAGTGG-CGGGGGCCGGA--CCGTTCCCCTCTT---------------CGCATGAGT--AT--GGT-CGCCCCCGTT-----TTTTCTATCGACCGAACGGATACATGGGCT----TTG--G---GCCCGCA-TGACAAGACGGGTAAGGAA
TTACTTGTTTTTTAACTCAGTTCTTCTTAAGTTTGTAAATCATTAAATTT---------AATAATAATC-AGAAAGAATAAAAGAGAGG-----------------------------------------------CC-TCTCT---TTTTCTACT---TAAATTTCGTTCAGTTCTATGAGTTT---TTA-----AGCTCGATTTTAAGTCGTTGAA-ACTTG
ACGCTTGACCTCAGACACAGTCGCTTGTAAGTCATTGCGGCGGTCACGGA-----GTAGAG-----TGTCCGCAGCGGTGCCGGAGGGTAGATCGTCTCATCCC-----------------------------GTCGC-CCTCCGGTCGTTCCAGT---G--AACCCGAACAGTCGCCTGGGCCGGT----CCGCGAGCCCGCTTTCGCAAGGAAGGG-TCGCC
AAACCGCTACCAGCTAATGGTTGCTTGTATTAGCGCGAATCGATATTTTGCCCGACCCGGGCGGCCACCCGGGCCGGGCCGCCGATCGTCGATCGTTC-----------------------------------ATCGC-GATCGGCT-CTTC--ATCG----GGCCCGGAT---------GGTTGAAGGAACCGAGGGTTCGCA-TCACAAGGAAGGGACGACG
CTCTTGCTTTTTATCACAGTATCTTGTATGATTGCATTGCCTTATTTTAA--------AG------GTAGCTAGAAAA-GGAAACGAGGACACCATTTCT---------------------------------GTGCC-TCGTTTCTTGTTT--TTGCCTGAAGACTGCACAGTATGGAGGG-------------CATCCCGTATTTACAAGGAGAGTTGCGGT
TGCCAGCGCCTGAATCATGGTTGCTTGTATGAGGAAATCCTGCTATGGATCTCTGCAGGGGTGGCCACCCCTGCAGAGCCGGTCGATTGTCG------------------------------------------CGCA-GTCGACT-TTCTTCAT-CGGA----CCCGGATGGTTGCTTGA----------------GTTCGCATTCGCAAGGTTGGGTCGACG
GGGCTTGTGGTTTAAGAGAGTATCTTGTATATTAAATACATCTCTAAAAC----------A-------------TTT-CTG-----GGGAAGCCGATC-CGGCCTTAAGCTCTAGCTTG-TTCGTAGAT--AGGCTCC-C-----CAC---CCTCGTCATCCATGCCGTGAAGTATCTGAGACCTGT----CTG--AGTCTGCATTCACAAGGACGGTAGGTGA
CACACTGATCGGGAAGACGGTATCTTGTATGTTGACTGTGGTCCCTGTGA--CCATGGTCCCC-GACTGATCATCGGGCGGCAGGTGACAGGCCGGTGTGGCCCTGAAGCCTC-GCTTGGTTCGTAGATG--GGCCGT-CACCTGCCAA--CACACTCAGACAGTTCGAACGGTATCTGGTGCCGGT------CTGAGCAGGTATTCGCAAGGTAGAACAGAGT
TTTCGCATTTTTTAATATAGTTCGTTGTATATTAATTTTTATAAGTATAT----ATTTGA--G-TAAGCAATGTCATCAGAGTGTGG----------------------------------------------------CCCCACACTTTTTACAT---CAGAAACCGGATAGTTCGTTGGGC-----------TGACCCCGCATTCGCAATGGAGGC-TCACG
AAAGTTGACTTTTAAGACGGTATCTTGTATCTTACTTGTCGCCATGGTTA---------GCT----ACCTTGGCACTG-AGACAGAAAGAGCTTGTGCGTACCCTTAAGGTTCACCTTGGCATGTAGATT--AAGCCT-TCTGTCTCGCTTCTGA-TGCCAGACACTGAACGGTAGCCAAGG-------------GACCCTGTATGCACAAGGCAAGTGGCGGT
TGGCTTGTATTTTAACTCAGTTCTTCTTAAGTTTGTCTTTTAGTAAATTT--------AGA----------------------------------------------------------------------------------TCTCTCTTTTTCTACTAAGATTTCGTTCAGT-----------------------------------------GAA-ACATT
TTATTTGGATTTTAATATAGTTCGTCGTACATTTGTACGGTAAAAAAATT-ATTTATCTAT-AGAAA------------------------------------------------------------------------A----TGCTTTAC----ATCTAAAGACTGGATAGTTCGTTGGGGCTAC-TTTTAG--ACCCCGTGTTTGCGACGAAAGT-GCAAC
ATTCAATTTTCTTATTATAGTTCATGTATTTGATTCATTATATATTATTTT-ATACTTT---TGAG----TTTCAACATCAGAGTGTGGA----------------------------------------------CC-ACACTCTTACAT--------CAGAAACCGGATAGTTCAATGGGCTGTA-ATGATGGC---------TCACGATG-----------
TCAGAGCTTGATCAAAAGGGATACTTGTCTTATGACTTTGCCTGTCTCCATCTGCCAGCCAAGCTTATGGCGGGCAGA-GGCGGTGTGTGGATCGGGACACG-C---------------------------CGATCGC-ACACCGTCTTCTCATGAGGCCTGAA--------------------------------------------------------GACG
TTACTTGTTTTTTAGCACAGTACTTCTTAAGTTTACAATTCATTAAATTT--------AAGCA-TAAT---------------------------------------------------------------------------------------------------GCGTAG---------------------------------------------------
GCGTTTGCGTTTTAATAGAGTATCTTGTATATTAAACATATCTCTTAAACATTATT----------------G---ATTT--TCTGGGGAAGCCGGAC-CAACCTTAAGCTTGAGCTTG-TATGTAGATT--GGCTCC-CCA-----CC---CTCGTCATCCATGCCGTGGAGTATCTGAGACCTGT----CTG--AGTCTGCATTCACAAGGACGGTAGGTGA
GCCTCTAACCCTGAACACAGTTGCCTGTCTGTTGTTGATGAGGTAGCATC-----------------------GCAGG-TGTGGAAGGGAGCCCGTCCCCCCCCAGGGCCGATGAGCCCGTGTG-GGAGCAAGGGTCC-CTTCCACGTA-------ACGATCAACCTGAACAGTTGCTTGGGACGGC-TGGCCCCGATCCCGCA-CGACATGGACAGGAGCCTT
TACTTGTTTTTTAATACAGTTCGTCGTACATTTGTACATTGTTAAACAAT------TGAATTA--T-TTTTATAGCATCAGGCA--T----------------------------------------------------CCATGC--TTTACATCT----CAAAACCGGACAGTTCGTTAGGCCATA-------AGAGCCCGTGTTTGCGACGATGGTTTCAAG
AGTTGACTTCGAAACACAGTACATTGTATATTGACTACAAATATAATAAA-------------------------------------------------AG--------------------------------GCAGG-GAATGTTAAGCCCACCTTCCACGAATCTGAACAGTACATTAGGTTAGA-AA-------------ATGCACAATGATAGATTACCT
AATTATTGACACCATAGTCTCTTGTATGGATAATAACTACTCAAATTAGGGGCTTTAGCAGC------AACTAAAGCTCTCTATGTAGTAGTTCG--------------------------------------AACGC-TACATAGATCTCCAAGCACCA--CACTCGAATAGTCTTCTGGG-------------GAACCCGTATTTGCAAGCAAGAGTTGCTT
AATTATTGACACCATAGTCTCTTGTATGGATAATAAATATTCAATTAGGGGGCTTTAGCAGC------AACTAAAGCTCTCTATGTAGTAGTTCG--------------------------------------AACGC-TACATAGATCTCCAAGCACCA--CACTCGAATAGTCTTCTGGG-------------GAACCCGTATTTGCAAGCAAGAGTTGCTT
ATATTTGCTTTTAAACACAGTTCATCCTATGTTTGCGGGGAGTTGCAATA---------AATAATAATTGCAGAAGAA-AAGG------------------------------------------------------------CCTTTACCCCCTTGCTTAGAGCTTGAACAGTTCATTA----------------------------T------AAG-CAGGT
GAGAAGTCCTCACTTAATGGTTGCTTGTATTGATGCGAATCACTACAGTGCCCGACCCGGGTGGCCGCCCGGGCCGGGCTGCCGACCG-ACG------------------------------------------CG-C-GGTCGGCTCT-T--CATCGG----GCCCGGAT---------GGTTGAAGGAACCAAGGGTTCGCATTCACAAGGAAGGGTCGACG
CCGCAGTCGCATGAACACAGTTGCCTGTGTGTTGGTTCTGGTGTATGGTT--------------------------G-AAGTGGGAAGGAGACCGAGTGGATCCT-G----------CGTGGCATGGCC--CGGTCCC-TTCCCACCGG----TGAACCATCAACCTGAACAGTTGCACGGGGCTGT-----AG--ACCCCGCA-CCACAGGAAGAGGCGTGGA
ATGCTTGACAGCCAAGACAGTTGCTTGTATCTTGGACCGAGTGCGGCAAT-------GATACG-TTACATCATCAACCCGGGCGTGA----------------------------------------------------TCACGCCCTC----ACAGTGCAGAGCCCGAACAGTTGCGTGGGC-----------TGAGCCCGTATCTGCAAGGCCGGGCCACAC
AACGGGCTTGATCACAACGGAAACTTGTCTTATGACTTTTCTGGCGGTTGCCGATCCGGGGTGGCCACCCCGGATCGG-GCGGAAGGGGATG------------------------------------------CACC-CCTTTCTT--TTCCA----------------------------------------------------------------------
AAACTGCTTGATCAAGACGGATACTTGTCTTATGATTTTTAAGCTTCATCCCTGGCTACACCAATTGGTGTAGCCAGGGCGGCGGCTGGATC------------------------------------------GATC-AGCCACCGT-----CTTCGCATGAGGCC------------------------------------------------GGACACGCG
CCGCTTGACTCGCTAGACGGTTACTTGTATGTTCAAGCCTGACCGGTACGAAAGTCTGGGAG----CAACCAGACT----GAACCGTGTAGTTTGATTCGCGCTTGGGCCAATGAGCCCGTTTCTGAGTACAGAACGC-ACGGTTCGTGCTGGTCTTCCCGAAACCCGAACGGTTACCCGCCCCGATCTGATCG--AGGGCGCATGCACAAGCAAGGGATCTGA
AAGGCGCTTGATCACAACGGATACTTGTCTTATGACTTTTGCTGTCGCTGTTGCTACCGGGTGGCCGCCCGGAAGCAACGG-GAAGGGGACGG----------------------------------------CCGCC-CCTT---CTTTTCCTTGT------------------------------------------------------------------A
GCCGGTTTACTTCAGCACAGTTGCTTGTGTCCAAAAAATTTGGCAGAATGACGGGCGGTTGCG-GACCAACCGCCCGTTGCTGGAACTGAGCCCGTAC-GCCCCAAAGGCG---GCCTGTACC--AGAGCGAGGGACA-GCTCCGGCGTCTTCC------TCAACCCGAACAGTTGCAAGGG-------------GAGCCCGTACCGACAAGGAAGGGAGGATG
TCAATTGACATTCAACACAGTTGCTTGTATGATACTCCCCATGGAATATC-ATCCATGATAAAAAAAAAATAAGGTTACC-GGTGTGGCAGGCCGTACAAACCGAGGGACAACATCCCGTATCCAAGCC-CGGGCCGC-CACACC--TTCTCCTT----ATAAACCCGGACAGCTGCAGGGGACTCATAATGGGAGATCCCGCATTCACAAGGAAGGGAC---A
AATTTTATCGTTCAAGACAGTTGCTCCTTGTATCTTGAAAACCGGTTAAAATAGCTACGAAT----AAATTTGGC---AAGATGTATGCAGCCTGCTT-GCTCCTGGGGTTTTAGCCCGTTAAA-AAGCGACCGGCGC-ATACACTGAGCCACTC-ATCTGAAACCCGAACAGT------TGTCCGTACTCC----ATAACGCATTTGCAAGGATGGGTAA-TA
ACACTTGACTCGGAACACGGTTACTTGTATCTTCCAGCCAGACCAGCACG---------------------GTAGAGTCTGA-CGGCCGATGAGGTGGCCAGA------------------------------GCACG--GTCGCCGTGCTGGTCTTCCTGTATCCCGAACGGTTACGAGCGCCGGGTCCGCCG--AGCGCGCATGCACAAGCACGGGAGTCGA
TAAATTGGTATTCAAGACAGTTGCTTGTATCCTGAGATTTAGTTACCATG-GTGACGGAT------AAATTTGGCA---CAGTGTGTGCGGCCTGA-TCCTGCCTGGGGTTTAAAGCCCGTACCTGAGCAACCGGCGC--TACACTGAG--CCGCTCATTGAAACCCGAACAGT---------TGTC-CGTATGTCATAACGTATTTGCAAGGATGGGTA-ATT
AAATATCATACTCAAGACAGTTGCTTGTATCTTGGTTCTTCGTTATCATG---------AGCAGATAGATTTGGC---AAAGCGTATGCAGCCTGG-TGCCCCTTAGAGTTTAAGCCCG-TATGTAAGCAAATGGCGC-ATACGCTGAGCCACTCA-TCTGAAACCCGAACAGT----TGT---------------ATAACACATTTGCAAGGATGGGTAA-TA
GGCCTACCTCAAAAGCACAGTTGCTTGTGTACGCGATATCTGCCAGAATGACGGGCGGTTCTC-GCAAAACCGCCCGTCGCTGGATCTGAGCCCGTTACGCCCC-----------------------------GGACA-GCTCCGGTGATCTTCC-----TCAACCCGAACAGTTGCAAG---------------------------GCAAGGAAGGGAGGATG
AGGCTTGACCCGAAACACAGATGCTTGCATGTTTGCGGGACCGACTCAGCGCGTCGAGGCCGGTACCGGCCTCGACGC-GGATGTCCGGGACC-GTTT-CACCCTTTGGC-TCAGCCCGCGGG--AGAG-CATGGTCC-GGCCGTCCTC------TGGCTCTTGTCCGAACAG----------------------------------GCAAGGCAGGAAGCGTC
GAAAAAAGCCATCAAGACAGTTGCTTGTGTCTTGAGCCAGGTTTAAACTG------------------AGGTTGAGAGCGGTGAGTGGCAAGCTGAAT-----------------------------------GCTGC-CACTCACCTCT-CCACTCTGGTCAT-------------------------------------------------------GCCAG
AGCTATTGACGCCATAGTCGTTTGTATGGATAATAACCAAGCCAAAAGGGGGCTTTAGCGGC------AACTAAAGCTTTCTATGTGGCAGTTCGATTGA---------------------------------AACGC-CTCATAGGAC----TCCAAGCATAAATCGAATAG-----TCGACTGGG--TCTCG--AACCCGCATTCGCAAGCAAGATTAGCTT
GCACAAGCAGCACAAGACAGTTGCTTGTGTCTTGAGAGGGGATTAGAATC-----------------TGAAGTGAGAGCGGTGAATGGCAAGCTGAAT-----------------------------------GCTGC-CATTCACCGTTCCACTTGGCGAGAGCCCGAACAGT-----------------------------------------GGCCAAGCC
CTACTTTTTAATATAGTTCGTTTATATTATTTGTATATTCAAAATATTTG---TTGTATCTTTGCC--GATTTAACATCTAA-GTATGG-----------------------------------------------CC-ATAC-TTATA----CATCTAA--AAACTGGATAGTTCATTGGGCT----TT----TGACCCCGCATTCGCAACGATAGTGTTCAG
TTACTTGTTTTTATCCACAGTACTTCTTAAGTTTACAATTCCTTAAATTT--------AAG-GATTAATCAGAAAAGACAAAAGAGAGG-----------------------------------------------CC-TCTCTTTT-------CTACACAGATTTCGTACAGTTCTATG------------------------------AGGT----------
CAGTTTAATGACTGAGACGGTATCTTATATCTTGATTATCACTTTTACAGATCCCCTGAC-TG--ATCATCAGGGATGCTGTTGTGAGTTTGTTATTATTAACCT------------------GTAAAC---CACAAC-AGCCT---CTTCTGTATCGCCTAAGATTGAACGGTATCTTG------------------------TTTATAAGTCTAATCAGGCG
AAAAATAACGTTCAAGACAGTTGCTCCTTGTATCTTAAAATTTGTTTAAA---ATATCCAT----GGTTAGATTTGGCAAGGTGTATGCAGCCTGATACCTCCAGGGGTTCATAGCCCG-TGAATAAGCGACCGGCGC-ATACACTGAGCCACTC-ATCTGAAACCCGAACAG---------TTGTC-CGAACTCCATTTCGCATTTGCAAGGAAGGGTAA-TA
GGGCTTGACGGGCAAGACGGTATCTTGTATCTTGTTCTCATTGATGGTTA----------------GCTACCATCAATTGAGGTGAAGAAGCTTGGGCCCACCCTTAAGGCTCACCTTGGAAGGTAGATC--AAGCCC-TTCACCTCGTTCCCACATACCAAACACTGGACGGTAGCCAAGG-------------GACCCTGCATGCACAAGGAGAGT-GGGTG
AAAATTGAAATTCAAGAGAGAATCTTGTATCTTGCTTGCATCTCCCCGATCTCCGTGCTACTTGGAGCCAGAATCGGGTTTC-GGCGGGAGGCCGATCGCACCCTGAG--------CTGGATTGTAGAT--AGGCCCCCCGCC-CT-------CCTTTTCTGACGCCGTGGAGAATCCGAGGC-----------TGAGCCTGCATTCACAAGGTCGGCGAGAGA
CTCGGTGAGGGCCAAGACGGTATCTTGTATCTCGACTTCAGCCCTGTCAA----ATAGTCCCC-GACTGATCATCGGG-GGAAGGTGGGAAGACGTGCGCACCCTTAGGCTTCAGCCTGCATCGTAGAT-AGCACTCC-CGCCTTCCGCACTCGCT-CGAAAAGCTCGAACGGTATCTAGAGTCCACATGCTGGAGAACTCGCATTCACAAGGCAGGGCC----
CCAGCAAAAATGAAACATGGTTGCTTGGATGAGCAAAATGTAGGATACTGCCGGGCGGGTGG----CCGCCCGCCCGGCAGCTGGTTGTGGATCGTCAC----------------------------------ATCGC-AACCGGCTCT-TC------------------------------------------------------------------------
AAGCTTGACCGAAAAGACAGTCGCTTGTATCTCTCAATTGCCAGCCGGCG------CGAAGC-----CGGCGAGGTTAAGGACGCAAGCAGCCCGGTCCCCCTCTGGGCCATTGAGCCCGCGTGTGAGC--ATGGCGC-TTGCGTCCGA---TTGT-CCGAACGCCCGAACAGTCGCAAGGGCCGA-----TCG--AGCCCGCATTCGCAAGGATGGGTCATGG
CCCACTGATGGGCAAGACGGTATCTTGTATCTCGACTCCTCCTCGAAAGAAGTCTCCGACTG---ATCATCGGGG----GAGGGTTTGGAAGCCGGGCACACCCTTAGGCTTGAGCCTGCTTTGTAGATG-GTGCTCC--AGCCCTCCACACTCACTCGAAAAGTCCGAACGGTATCTAAGGCCGCTTCATGCGGGAGCCAGTATTCACAAGGTAGGACCGAGT
AAAAAAGTCCTCGAAGACAGTTGCTTGTGTCTTCAGGACCTCTTAAAATC----------------AAGGTGTGAGAGCGGTGGATGGCAGACTGGATGCCGGCGGTGCCCTAGAGCACGAGTG-GGAGCATAGTCGC-CATCCACCTCTCACTCTGACCGAAGCCCGAACAGTTGAATGAGC-----------GCAACTCGGAATCACAAGCCCGGGATGGTC
GCATCTGATCGGAGAGATGGTATCTTGTATCTCTCCAGGGCAATGAGGTT--------AGCT----ACCTTGATGCCC-AAGGCCGGGAAAGCCGTTCCCATCCTGAGAGCTGACTCTGTTTCGTAGAT-TGTGC-TC-CCGGCCCA------CTTCTCCAACTCCTGAATGGTATCCAAGCCCTCCAGCGGAGTGAGGCTGTATGAACAAGGCAAGGATCGAG
ACGCTTGACCGGCAAGACAGTCGCTTGTAACTTTCCCTCATCCGCTTTTG--ACGATTTACT----GCCAGAT-GCGGTGGCGGATGGAAGATCGTTTCCCCTCAGGGACATCAAGCCCGTGCGGGAGCCTGGGTCTC-CATCCGTCGTTCCATCG------AACCCAAACAGTCGCCAGGGC-----------AAAGCCCGTTTAGGCAAGGATGGGAAAAGA
AAAATTGAATTCCAAGAGAGAATCTTGTATCTTGCTTGCAACTGCCCGATGCGATCCCGTGCTAGGGGATCAGATCGGGTTTCGGCGGGAGGCCGTTCATCTCCTTAGGCG---GCCTGGATTATAGAT--AGGCCCCCCGCCC---TCCTCTCCC------ACGCCGTGGAGAATCCTAGGCCGT-----TTG--AGCCTGCATTCACAAGGTCGGC-GCGAG
TTTTTCTTGACGAAACACAGTAGCTTGTATGTAATAGACATATGGTGGTT---------AGC------TACCATCACAGAAGCGGAGTGAGCTTGTCCCCTCC------------------------------AGCC--CTCCGCTTCACCTTTCACGCCAGCATT--AACA--TTCAACGGTTGCCAGGAGCGATACTCTGCATGTACAAGGGT-AATAGGCG
AAAATTGGTTTTTAACTCAGTTCTTCTTAAGTTTGTATTTTATAAATTTA-TAGTATAAATC----AGAAAGCACAAAAGAGAGAAT----------------------------------------------------ATCCTCTCTCTTTTTCTACTAAAATTTCGTTCAGTTCTGTG-----------------TCTCGTTTTTAAGTTGTTGAAATTAGT
GCGGGCGCTGGTCAACACAGTTGCTTATCTGTTTGGAATCTGGCAGCGTA------------------GGCGTCGAGAGCCGGCGTGGGCCGCCGTAG-GAGCCTGGATCTCGAGATCGACTTGTAGCTT--GGCGCC-CACGCCGGAATCTCCCTTGGT-CCGCCCGAACAGTTGCTCGA-----------------CTCGAAGTGATAAGACTGGGCAAGCG
CCACTTGACATTGAAGACAGTTGCTTGTATCTTTATTTTGAAGTATATGG----ATGAAA--ACTAGTTAATACGAAACAGGACGGGACAGATCGTTT-AGCCCTGGGCCGTT-GGCCGTGGATTAGAT--GGGTCGT-CCCGTTCTGC----CCGGCCCCAAGCTCGAACAGTTGCCTGGGTTAGT---------AGCCCGCATTTGCAAGGTTGAGCCGTGC
AACTATTGACGCCATAGTCTCTTGTATGGAAAATAAGCACTCCAATCGGGGACTTTAGCTGC------AACTAAAGTTCTTCTATCTGGT----------------------------------------------CT-AGATAGAACT----CCAAGCACACACTCGAATAGTCTTCTGGGTC-----T-----GAGCCCGCATTTGCAAGCAAGAGTTGCTT
CCGCTTGACATCTAAGACAGTCGCTTGTATCTTCGAGACTCCGGCGAGTA--------GCGT-----CGCCGGGGTGAAGGTGGGCGGGAGCCCGCTCCCCCCAAGGTCTGACAAGACCGTTCGGAAGCTCGGGGCCC-CGCCTGCCGCTTCACGTGCCGTGAACCCGAACAGTCGCCTGGGCCGCC-CT-GCG--AGCCCGCATAGACAAGGACGGGTCATGG
ACGCTTGACAGCCAAGACGGTTGCTTGTATCTTCAGAGAGAGGCTTCGGA----------------------------CCGGCTCACGCAGCCCGAGCGCCCTC-----------------------------GGCGC-GTGAGCCGGACCGTCCTCTCTTCAGCCCGAACGGT------TGTAGGAACTC---GCAGTTCGCATAGACAAGGATGGGAGCGAG
GGATTTGTGTTTTAAGAGAGTATCTTGTATATTAAATCCATCCCTAAAAC--A-------C----------T----GA-TTTACTGGGGAAGCCGTCCCAACCTTAAGCCTTGAGCTTG-CGCGTAGAA--AGGCTCC-CCACCCTCG--------TCATCCATGCCGTGGAGTATCTTAGGCCTG-----CTG--AGCCTGCATTCACAAGGATGGTAGATGG
ACGCTTGACAAACAAGACAGTCGCTTGTAACTTCCCTTTACCCGCTCTTG-GCGC-------TGATGCCTGTTGCG-GTGGCGGATGGAAGACCGA-------------------------------------GTCTC-CGTCCGCCGT----TCCATTG--AACCCGAACAGTCGCCAGGG-------------AAGCCCGATTAGGCAAGGATGGGATCAGA
AGTTATTGACGCCATAGTCGTTTGTATGGATAATAACTAAGTAATTTGGG----------------------------------------------ACCCAAGCT----------------------------GCCGC-AACTTAAG--CTCTCTATGTGATAGCTCG------ATATCC------------------------TTCGCAATAAAGAGAACGCT
ATGCTTGACCGGAGAGACGGTATCTTGTATCTTTGTCCGAGTGATGGTTA---------GCT----ACCATTACTT--GAGGCGGAATGAGCTTGTACCCACCCTGAAGGGTAACCTTGTAGCGTAGATG--AAGCC--TTCCGCCTCGCCTTTCACACCCGACACTGGACGGTAGCCAAGG-------------GACCCTGCATGAACAAGGAGAGTGGTGTG
CATAATGAGCGATAAGACGGTATCTTATGTTTCGATTTTATCCAAATCCCAAATCCCCGGCTG--ATCACCGGGC---GGGAAGCGGAGAAGCCGAGCGTACCCTGAGGCATCAGCCTGTTTTGTAGAT-AACGCTCT-CCGCTACCCACATCCGCCTTCTAAGTTCGTACGGTATGC---------------------------------GGC----------
GCCCCGCGACAAAATGACAGTTGCTTGTATGAAGCGACAGGAGCATAGTGCGGGGGTCGGTTCATGACACCGCCCCCG-TTGCGACCGGAAGCCCGCAGCCGTCTTGGATCCCAAACCGCGAATGAGCTTGGAGCTCC-GGTCGCTT-CTTCCATA--------CCCGAACAGTT-----GCCTGG-----GCACGAGCCCGCATCAGCAAGGAAGGG-GTACG
TTGCTTGATTTTTAACACGGTTGCTTGTATGTTTCATTTTGCCCGATGGAACATTTTATGT----AAGATTCATTTGGCTCGGCATGACAGTTCGAAGTGCCTCTGGGACATC-GCCCGTGGGGGAG-CGATGAGCGT-CCTGCCGATTTTTCACG---ATTAACCCGAACGGTTGCTTGGGA-----------TGATCCCGCATTTGCAAGGATGGGTATGAA
GCGCTTGACTTCCAAGACAGTCGCTTGTAACTTCCCCTTTCCGTCATTTG-----GCGGT--T-TACTGCCGGATGCGGTGGCGGATGTAAGAC-CGAAGCCCCTTGGGAACCAGCCCGTGGCAGAGCCCGGTTCTGC-ATCCGCCGTT---CCAT----CGAACCCGAACAGTCGCCAGGG-------------AAGCCCGCTTAGGCAAGGATGGGA-TAAG
AAGGTTGACTGAGAACAGAGTATCTTGTATGTTTAACACATAAGGCTTGT------TAAGGT-----TATTACAGTTAT-----CGGGGAAACCGTAC-CCTCCTGGAGG----CCTCG-TGTGTAGAT--AGGTTCC-CCGCCTCA-------TTACTT--ATCTCGAAGAGTATCAAGAAGCTGTATAACAG--ACTTCGCATT-ACAAGGAAGAGAAAGTA
TCGCTTGACTTTCAAGACAGTCGCTTGTATATTAAAAGAAGTGGTAGACC-----------------------------------------GTCGCACCCGTCATTAAAGACCGCTTTGTAGCATGGGTCACCACAAC-AATCTCT---------TTGACAGAACTCGAACAGTCGCCGGGG-------------CAGTCCGCATCGGCAAGGATGAGTGATCA
CACCTTGACACCAAACACAGATGCTGCATGTTCAAACTGCATTCATTGTTGACCCCTGGGGGATAT-CCCCCAGGGGTCGGACGGGCGGGACC-GTAACC--CCCTTGGCTTGAACCGGGGATG-AGC---CTGGTCC-GCCCGTCCTT--CGCGTTTGT----CCTGAACAG-ATAGTGG------------------CCGTAT--GCAAGGCAAGGTATCGT
CCACCTTGACACCAAACACAGATGCCTCGCATGTTCAAACTGCATCCATTGACCCCTGGGGGATAT-CCCCCAGGGGTCGGACGGGCGGGACC-GTAACC--CCCTTGGCTTGAACCGGGGATG-AGC---CTGGTCC-GCCCGTCCTT--CGCGTTTGT----CCTGAACAG-ATAGTGG------------------CCGTAT--GCAAGGCAAGGTATCGT
AACCTTGACACCAAACACAGATGCTTGCATGTTCAAACTGCATTCATTGTGACCCCTGGGGGATAT-CCCCCAGGGGTCGGACGGGCGGGACC-GTAACC--CCCTTGGCTTGAACCGGGGATG-AGC---CTGGTCC-GCCCGTCCTT--CGCGTTTGT----CCTGAACAG-ATAGTGG------------------CCGTAT--GCAAGGCAAGGTATCGT
CGCCTTGACAACCAACACAGATTCTTGCATGTTCAAACTGCATTCATTGTGACCCCTGGGGGATAT-CCCCCAGGGGTCGGACGGGCGGGACC-GTAACC--CCCTTGGCTTGAACCGGGGATG-AGC---CTGGTCC-GCCCGTCCTT--CGCGTTTGT----CCTGAACAG-ATAGTGG------------------CCGTAT--GCAAGGCAAGGTATCGT
ACGCTTGACCGCCACGACGGTCGCTTGTATCAAGGGACGGCCGCGCCGGC-------GTAGA----GTTGCGGGTGCGGTCTCGGTGGAGAGCCCGGAGGCTCCTGGGGCGCAAGCCCGTTCCTGAGCTCGGCGCCTC-CACCGTTGAT-------TTTGTGATCCCGAACGGTCGCCTGGGCCGAA----CCGCGAGCCCGCATGCGCAAGGATGGGAGCCAA
TTAGAAATTGAGCAAGACAGTTGCTTGTGTCTTGAGAGGTGATTAGAATC-----------------TGGAGTGAGAGCGGTGAATGGCAAGCTGAATGC---------------------------------GCTGC-CATTCACCGTTCCACTTGGCGAGAGCCCGAACAGT-------------------------------TCACAAGGTGGGCCAAGCC
ATTCATTTTTCGTATTACAGTTCATTGTATAATCAATTATAATTTATATC----TTTG----CATAACAACATCAAGG-AAGTGGAATAAGGCCGATT-TGTCATTCGTCATAAGACAGTGTAATATGT-TCTGCC----CCCACTCCT----TAACATCCGAATCCGGACAGTTCACTGGGC-----------TGACCCCGCATTTGCAATGATGGCTCCAAG
AGTTGTTGACGCCATAGTCGTTTGTATGGATAATAACTAAGTAATTTGGG---------------------------------------------TCCCAAG--------------------------------------------------------TGATAGCTC--------------------------------------TCGCAATAAAGAGAACGCT
ATTCAACTTTTATATTATAGTTCATTGTATAATAATTTATCGTTATAAAT----TTGCATAA----ACATTCAACATC--AAAGTGTGGA----------------------------------------------CC-ACACTTT-------ATACATCAGAAACCGGATAGTTCAATGGGCTT----TT---AGACCCCGCATTCGCAATGATGGC-TCATG
ATTCAATTTTCTTATTATAGTTCATTGTATAATAATTTATCGTTATAAAT----TTGCATAA----ACATTCAACATC--AAAGTGTGGA----------------------------------------------CC-ACACTTT-------ATACATCAGAAACCGGATAGTTCAATGGGCTT----TT---AGACCCCGCATTCGCAATGATGGC-TCATG
GGACTTGGATTTTACCTTAGTTCTTCTTAAGTTTAATTTCTCTAAATTTTGATAGTTAAA--------TTTAGTTCTG-TGAGACCTGGATCTCGTTT-----------------------------------AAACCAAAGTA--------------------------------------------------------------------------------
ACGCTTGACGGCGAAGACGGTTACTTGTATGTTCAATCCTGGCCGGCGCGTTTGGGGGCCGA---GAAGGCCCTCGGACAGGATCGTGCAGCCTGGGATTCG-CTGGGGCCT--GCCCGTGCCTGAGTTTATTGC-GC-ACGATCCCCGCGCTTCTTCGCGAAGCCCGAACGGTTAATCGCGC-----------TGAGCGCGCAGTGACAAGCATGGGAGGCGA
CCGCTTGACTGCCAACACAGTCGCTTGTAACTTGTCTTCCACCACATCTG-------CTA--T-TGTTGCGGGTGCGGTGGCGGGAGGGAGACCGAGTCCCCACT----------------------------GTCCC-CGCCCGCCGTTCCATCG------ACCCCGAACAGTCGCCTGGGCCGCAGCAAACGA-AGCCCGTTTCGACAAGGATGGGAGAGGA
CCCCTTGACGCCGAACACAGATGCTTGCATGTTGGGATTGCAGCGTTTTGTCCCGGGCGGATGGCCATCCGCCCGGGATCGCACGGGCGGGACCGAG--CGCCCCTTGGCTAGAACCGG------GGATG--AGCCTGGTCCGTCCGTCCTCGCGCTGGT----CCTGAACAG-ATGATGG------------------CCGCAT--GCAAGGCAAGGTACCCG
GATGTTGACTTTAAACACAGCTGCTTGTATGTTTAAAGTCACTTCAGTTA-----CC--------------AGTTTGACCTAATGCCACAGCCCGTTAGCCCTCTGGGTTTCCAAGCCCGCGGGTGAGCTCCTGGCGT-GGCTTCAGTTTTCCTGT-----TAACCCGAACAG-CTGCCCGGGCGGC-CT-GTGCCAGCCCGTATTTACAAGGCCGGGAGACT-
AGGTCTACTTCAAAATACAGTTGCTTGTGTCCGCAAATTCTGCCAGAATGACGGGCGGCTCTC-GTAAAACCGCCCGTCGCTGGATCTGAGCCCGTTTCGTGC------------------------------GGACA-GATCCGATGTCTTCCTC------AACCCGAACAGTTGCATGG----------------GCCCGGACCGGCAAGGAAGGGAATTGG
AATTTTTACGTTCAAGACAGTTGCTTGTATCTTGAAAATAATTTAAAATA-------CCC--C-TGACTGGATTTGGCAAGGTGTATGCAGCCCGACTTCC-CCTGGGGTGTAAGCCCGCAAAACAGCG-ACTGGCGC-ATACACTGAG-CCACTCATCTGAAGCCCGAACAGT------TGTCCGTACTCC----ATAACGCATTTGCAAGGATGGGTA-ATT
CTTGACCCTTAACACCGTTGCTTTTATACATTGAAGGCCGGAACATCGGATTGTCTTGAGG-------GTCGAGACGATGCGCAGAGCGGTGTCCTTGCCGGGCCTGAACTTTCGTTCGTAAAAAAG----CAGAACC-CTCTGCGCATTTC----GAGGCTTCGTCGAACCGT----TG-----------------GCTCGCGT--ATAAGGGAGACTACCTC
CATCGTGATTCTTAAGACAGTATCTTATATCTCGATTCTGTGTTCCACAA-GAGGCAGAATCTCGTTCATCGGATCCA-GACGCTGGGCAAGACGTTGCCGACCTTGGGCCTAAGCCCGCGCCGTAGATC--GTC-CC-CCAGCGTCCCTTCCTCGCCATTGAGTTCGAACAGTATCGTAGGCTGCCTTGGGCAGAACCCTGGATGGATAAGGCTGAACCCGGC
ATCCAGAATGAACAATACAGTTGCTTCTGTATCTGCGCTTTGCTAATCTCCCACCGACCTT-G-GCCGAGGCCGGTGGTGGGACGGTGTATGGCGTCT-GAGCCTTGTGGC---CCACGTTTGCTAGCG--AGCCAGC-ACCGTCTCTC-------TTCATCGTCTCGAACAGT-----------------------------------------GAGCATGGA
AGCAAGGAGCCAAAGACAGTTGGCTTGTGTCTTTAGGGCAGATAAAATCA-------------------GAAGTGAGAGGGTGGATGGCAAGCTG--------------------------------------GCTGC-CGTCCACTCTTCTCACTCTGGCAAGCTCGAACAG----------------------------------------------ACCAG
ATGTACTTGTTTTATCTCGGTTCTTCTTAAGTTAGCAATTGTTTAAATTT----------------------------------------------------------------------------------------------------------AGTAATAA-------------------------------------------------------ATAGT
GGGCTTGTGCTTTAAGAGAGTATCTTGTATATTAAACACATCTCTAAAACCAAAAAAGTTTATATGATAACTGATTTTCTGG-----GGAAGTCGATC-CGGCCTTAAGCCTGAGCTTG-TTTGTAGAT--AGGCTCC------CCACC---CTCGTCATCCATGCCGTGGAGTATCTGAGACCTGT----CTG--AGTCTGCATTCACAAGGACGGTAGGTGA
AAGAGGCTTGATCAAGACGGATACTTGTCTTATGAAGATCCCAGCTTTTGCAGATCAGCAT-TCGA-ATGCTGATCTGTGGTGGTGGTTGGATCGTAAGACGCTTGGTCTTTGAGGACCGTTCG-AGAGTAAGATCAA-CCACCACCTT-------CGCCAAAG------------------------------------------------------ATGACG
TTTCGCATTTTTTATCATAGTTCGTTGTATATTTCCTTTAATCATTATAA----ATTTGAGT----AATTAAGACATC-AGAGTATGGAATAA-GTCCGACGCT----------------------GATGTTCTGACCCCATACTCTTT------ACATCAGAATCCGGATAGT----TCGTAAGGT----GTTTGAACCCGTATTTGCAATGAAGGA-CCAAG
GCGCTTGATTTTCAAGACAGTTGCTTGTATCTAGCAGAAGAGTGATTTTG----------------CAGTCATTCTGATCGGGGCGCCAGCTCGATGTC----------------------------------GAGCG-GCGTCCCGATCGTTCGTCGCGAGAGCCCGAATAGTTGC----------------------------TCACAAGGATGGG-TCAGG
GAACTTGTTTTTTAACTCAGTTCTTCTTAAGTTTGATTCTGATTAGATTG-TAGTTATAAAT---CAGAAAGAACAAAAGAGAGG--------------------------------------------------------CCTCTCTTTTCCACT---AAGACTTCGTTCAGT-----------------------------------------GAATCATTA
CACTCGCTTGACCATCACGGATACTTGTCTTATGACATTGTTGTCCGTTTCCGTTCCGGGGTGGCCACCCCGGAACGG-GTGGAAGGGGACG------------------------------------------CGCC-CCTTTCTTTT-------CCTTCAGGCCCGAAC-----------------------------------------------------
TTGTTTGGTTTTTACCTCAGTTCTTCTTAAGTTAGCAATTTAATAAAAAGTTAAATTTAAGA---GTTATAAAT----------------------------------------------------------------------------------------------------------------------------------------------------GT
CCCGGTAAGGCTCAAGACGGTATCTTGTATCTCGACTAACGCTCCGCCAGAGCGATAGTT--CTAC-TGATCATCGA-GGGAGGGTTGGAAGCCGCGCAGCTCCTTAGGCTTT-GCCTGTGACGTAGAT-CGTGCTCC-AGCCCTCCACACTCAC-TCGTACAGTTCGCACGGTATCTTGGGCCGCCTCCGGCGAGAGCCCGCATTCGCAAGGTTGGACAGAGT
CCGCTTGACTCGCAAGACAGTCGCTTGTATCTCTCAGACGCGGCCCAGCG--------CTA-A-GCTGAGCCGGGTGAAGGTGGGCGGGAGCCCGTC-CTGGCCTGGGTCC---GACTG-AGCGTGG-----CGC-CC-CGCCCACTGTT---CCATCATCGAACCCGAACAGTCGCTTGGGCCAG-----CCG--AGCCCGCATTCACAAGGACGGGTCATGG
ATTCTATTTCCTTATTACAGTTCATTGTATATTACTTTTAATTTTATATA----TTTGCAT-T-AGTTAACAACATCAAGGTGTGGAGCAAGACAGATTTTCCATTTGTCACAAGACAGTGTAATATGT----TCCGTCCCCACACCTTTAC---ATCCG--AAACCGGACAGTTCACTGG----GCTATGC-----CCCCGCATTTGCAATGATAGTTCCACG
ATACAATCGCCATTTAATGGTTGCTTGTATTAGCGTGATCCCTTATGCTGCCCAACCCGGGTGGCCGCCCGGGCTGGGCCGCCGATCGA-----------------------------------------------GC-GGTCGGTA------CTTCATCGGGACCCGAAT---------GGTTGAAGAACTCAAG-GTTCGCATTCACAAGGGAGGGATGACG
ATCGGGTGCCGATTTAATGGTTGCTTGTATTAGCGCGGTGGTTTATATTGCCCAGCCCGGGTGGCCACCCAGGCTGGGCCGCCGATCGG-----------------------------------------------GC-GGTCGGCA------CTTCATCGGGACCCGAATGGT----T------------------GTTCGCA-TCACAAGGGAGGGTCGACG
ACCCGGGCTACCGGCCCGCAGACGGCGCCTGACGCGCCTGTCCGGGCTTGTCAGAAAGAACCGGCCAGTTCTCTCTGATGGCGGTCCGGATGCCGTGTCCGGGCTTAGGCTTT-GCCTGTTCCGTAGATCTTTGCACC-GGACCGCCGTTTTCTCATGTGATAAACCGGACAGTATCATGGACCGGCTTCACCGGTAACCCGTATTTGCAAGGTTGGTTTCACT
TCGGCTTGAAAACAACACAGTTACTTGTATCTTGGCTGAGCGGCCTCTGT----------------GAGGCAAAACAG-AGCGGCTGCGAGATCCTAACCGCCCCAGGTCA---GACCGGTAGGTAGTC--TGATCCG-CAGCCGCCGTGTTCTTT----TTAACTCGAACAGTTACCTGAGC-----------TCAGCTCGAATTTACAAGAAGGAGTTCTCT
TGGCTTGACATGAAAGAAGGTTGCTTGTATCTTTAAGTCTGCGGTTTCGG---------------------------ACCGGCTCACGTAGCCCGTTCCTCCTCTGGGAAACCAAGCCCGCGAGTGAGCACTGGGCGC-GTGAGTCGGACCGTTCTTCCGTAAGCCCGAAC---------GGTTGTC-GGAATAA-AGTTCGCATAAACAAGGACGGGAGTGGA
ACCGGTCTACTTCAGCACAGTTGCTTGTGTCGGCAAAAACTGGCAGAATGACGGGCGGTTGAA-GCAGAACCGCCCGTTGCTGGAACTGAGCCCGTAACGCCCC-----------------------------GGACA-GCTCCGGTGTCTTCC------TCAACCCGAACAGTTGCAAGGGCCGTT--------GAGCCCGTACCGGCAAGGAAGGGAGGATG
GTTCATTTTCTTTATTACAGTTCATTGTATATTAAATATTAATTATTATA----TTT-----GCTAACATCATCAAGG-ATGTGGAATAAGGCCGCAT-TTTCATTCGTCATAAGACAGTTTAATATGT-TCTGCC----CCCACTCC----TTAACATCCGAATCCGGACAGTTCACTGGGC-----------TGACCCCGCATTTGCAATGATGGTTCCAAG
ATTCATTTTCTTTATTACAGTTCATTGTATATTAAATATTAATTATTATA----TTT-----GCTAACATCATCAAGG-ATGTGGAATAAGGCCGCAT-TTTCATTCGTCATAAGACAGTTTAATATGT-TCTGCC----CCCACTCC----TTAACATCCGAATCCGGACAGTTCACTGGGC-----------TGACCCCGCATTTGCAATGATGGTTCCAAG
ATCCGTTTTTTATATTACAGTTCATTGTATATTAAATATTAATTATTATA----TTT-----GCTAACATCATCAAGG-ATGTGGAATAAGGCCGCAT-TTTCATTCGTCATAAGACAGTTTAATATGT-TCTGCC----CCCACTCC----TTAACATCCGAATCCGGACAGTTCACTGGGC-----------TGACCCCGCATTTGCAATGATGGTTCCAAG
TATGCTTGAAATCAAGACAGTTACTTGTATCTTCTTTAACGGGATCCTGA------------------------------------------------------TTTGG-G---------------------CGCGCC-TGCCCTTGGG--CGTGTGAAATAAACTCGAACAGTTACTGGAG-------------CAGCTCGCATTTACAAGCAGGAGTTATCT
ACGCTTGACAAACAAGACGGATGCTTGTATCTTTGCTGCTCGGACCGGCT----------------------------------CACGCAGTTCGAC-GCAACCTTGGGCT---GCCCGCGGCGGAGCT-CAGAACGCATGGGCCGGACCGTCCTTCTCTGCAGCCCGAACGGTTGT---------A-------GAAGTTCGCATAGACAAGGATGGGAGCGAG
TGGCTTGACTTGGATAACAGTATCTTGTATTATTCAACCGTGCTTTTCAACACCTGAGGGGC------ACCTCAGGTTTGGGTCACTGGATGCCGTATCGGAGCTTGGATTTCAATCCCTCGCGTAGATCATTGCAGC-AGTGACCCGC----CCTCGATAACGATCGAACAGTCTCTTCGGCCCGG-TTTCCGGCAGCCAGCATTTACAAGGTAGATCATTTG
GAGCTCCCTGCACAACACAGTTGCTTATCTGTTCGGATTCTGTCAGTGTG------------------GGTGTCGAGAGCCGACGTGGGCCACCGTGA-GAGCCT---------------------------GGTGCC-CACGTCGGTTTCT-CCCCTGTATCGCCCGAAC---------AGTTGCC-AGAGTAGCCGCTCGTAGACATAAGGCTGGGCAGGCG
GCGCTTGACTGCCAACACAGTCGCTTGTAAGTTGGAATCGTCTGGATCGG---------T--TAGCTGACCGATGCGG-TGGCGGCGGGACGTTCGTCTCATCCT----------------------------ACGGCCTGCCGTCTTT-------CCATTGAACCCGAACAGTCGCCGGGGCCGCG-TT-GCG--AGCCCGATTAGGCAAGGAGGGGTTCAGA
GTAATCGGGTTCGAGGACAGGTGCTTGTATCTTGAAAGTGGATTACTATG-----TTCTGGC-----TTAGATTTGGCAAAGCCCGTGTAGTCCGATT-CCTCCTGGGGTTA--GCCCGCAGCATAGCG-ACTGACGC-ACAAGCTGAGTCGTTCATCTG-AAGCCCGAACAG---------TTGTC-TGAACTTCAAATCGTATTTGCAAGGAGGGGTATAGA
AACGGGCTTGATCAAGACGGATACTTGTCTTATGACTTTTCGTGCCGTTTGCCGAGAGTGC------GAGCTCTCGGACGGCGGCG------------------------------------------------------CGCCCTCGTCTT----TCCCATGGCCTGAAC---------------------------------------------GGCAGGAA
ACCCTTGACATTCAAGACAGTTGCTTGTATCTTCCGGTACGGCGTTGATCAGAGTACGTCAT---GACACG--GACGTCGACGGGCGGCAGCTCGATACG-CCTGCGGT------ACCG-TGCGTGAGC-CTGGGCGC-CGCCTGTC-CCTCAGCT----CGAGCCCGCACAGTTGCCCGG---------------ATCCCGCATCCACAAGGCCGGGCCCTGT
ACTTTTGCATATCAACACAGAATCTCCTATGTTTACATCTAATATTATTG---TAATGATTT-----TATGAGTGAAAAGAGTGAGAGCACA---------------------------------AGATA----TAGC--CTCACTCCT--TTACTTTTTTGAGTTTGAACAGAATGTAA---------------------------------AAAAACGAAGA
ACCTCTTGACAAACCAGACAGTCGCCTTGTATCTGGATAGAGGCGGCGAATGTGAGGGGTCCGCGCGGACCCCTCACG-CGGCGGGAGGCACCCGTGATC---------------------------------GGAAC--CTCGCCGCA-----GTCACGCACGACCGAACAGTCGCCAGA----------------AATCGCACGTACAAGGCAGGTTACGTG
ATCCTTGCTTCCCAACAGAGAATCTTGTATGTTGCGTTCAGAGGCGTAAC----------GA---TGTTGCGTTT------CGGCGGAGAGGCCGTTCCCACCCT--------------------AGAT---CGGCCG-CCGTC-------CCTCTCTTGCTACGCCGTGGAGAATCGAAGGCC----TTC---TGAGCCTGCATGTTCAAGGTCGGCGCGAAG
CGGTCTACCTCACAACACAGTTGCTTGTGTCCAGGAAATCTGGCAGGATGACGGGCGGTTCTC-GCAAAACCGCCCGTTGCTGGAACTGAGCCCGTAACGCCCCAAAAGC----GCCTGTATC--AGAGCGAGGGACA-GCTCCGGTGTCTTCC------TCAACCCGAACAGTTGCAAGGG-------------GAGCCCGTACCGACAAGGAAGGGAGGATG
CAATTTTTATTGGAATACAGTTGCTTGTATATTAAAAATCTAGTACACTA----------------GCAACAAACCAC-CACAATCTGCATCTCGTACGCACCCAAGAGAG-CAACTCGTTTTGTAGCA-ATGAGAGC-AGATTGTATC-----CATCACCAAAACCGAACAGTTG-------------------------------GCAAGGCAGGTTA-ATG
CGGGCTACTTCTCAGCATAGTTGCTTGTGTCCGCAAAATCTGCCAGAATGACGGGCGGTTCTC-ACAAAACCGCCCGTTGCTGGAACTGAGCCCGTTACGCC-------------------------------GGACA-GCTCCGGTGGTCTTCC-----TCAACCCGAACAGTTGCAAGGG-------------GAGCCCGAACCCACAAGGAAGGGAGGATG
CAGCCCCCACAATCTAATAGTTGCTTGTATTAGCGCGAGATGATAAGCTGCCTGCCCTGGACGGCCATCCAGGGCAGGCCGCCGGTCGT-----------------------------------------------GC-GATCGGT-TCTTCATCA------GGCCCGGAGAGT------TGAAGG-----CCTTGGGTTCGCA-TAACAAGGAAGGGATGACG
AAGAATTGACACCATAGTCACTTGTATGGATAATAACTCCTTGTTTGGGTCAAGCTTTAGCCG--CAACTAAAGCCTT-CTTTTGCAGCAGTTCGTAATT---------------------------------AACGT-TGCCTAAGACT---CCAAGCAATAACTCGGATAGTC--AACG---GG----GCCTGGAGCCCGTATTAGCAAGGCGGAGTCGCTT
CTGCTTGATCTTTAACACGGTATCTTGTATCTTTAATCATGATGGCAAGC------------------TACCATC--ATTCAAGAAAGAA----------------------------------------------TC-TTTCTTGGCT---CTTTAGCCAAACACTGAACGGTAGCGTAGG---GC--------GACCCTGAATTTACAAGGCAAGT-GGGCT
TCTCTTGACAACCGAGGGAGTATCTTGTATCTTCAGTTTCTGAGCTTCGG--AGCTTCACG-GTAC-GGCGAAGGTGGGCGCTCAGGGAAGGCCGTGC-TGCCTAGAAGCACGAGCTTGTTCGTTAGATC--GGCCTC-CCCGCCCT-------CTTCGCCTATGCCGTGGAGTATCCGAGGC-----------TGAGCCTGCATCCACAAGGTTGGTAGGCGT
CCCGTTGACTTTAAACACAGCTGCTTGTATGTTTAAGGTACTTTAATTAC----------T-T--TAACCGAGTTGTACCTGACGCTACAGCCCGATTCCCCTCAGGGACCACAGCCCGTGGGAGAGCT-TATGGCGT-GGCGTCAGTTTTCC-TG----TTAACCCGAACAG-CTGCCAGGGCGGC-AT-CAGCCAGCCCGTATTTACAAGGCCGGGAGCTTG
CCCGTTGACTTTAAACACAGCTGCTTGTATGTTTTAAGGTACTTTAATTA----------T-T--TAACCGAGTTGTACCTGACGCTACAGCCCGATTCCCCTCAGGGACCACAGCCCGTGGGAGAGCT-TATGGCGT-GGCGTCAGTTTTCC-TG----TTAACCCGAACAG-CTGCCAGGGCGGC-AT-CAGCCAGCCCGTATTTACAAGGCCGGGAGCTTG
ACACCTACAGTTCAAGACAGTTGCTTGTCTCTTGGAGGCAGGGATGACTA-------CTC------GCGATAGATTGG-ATTCGGCGGCAGCTCGTTC-ACCCTGTGGGTTGGAGCCCGTCGCTCAGCC--TGGGCGC-CGCCGAGTCC--TCG---CTGTGAGCCCGCACAGTTGCCGGGGCGAGCGTCGGGCTCAGCCCGCAGTGACAAGGTCGGG-CCGC-
ATGCATGATCAGCAAGACAGTTGCTTGTATCTCGCGCCTTGTGGCACGAT----GCTACGGC-----TCATGATCAACTGGGGCATGATAGACCGTT------------------------------------GTCAT-CATGCTCCTT--CACCT--GCACAGCCCGAACAGT----TGCGAGGGC----CCCTGAGCCCGCATTCGCAAGGCTGGGCACGAC
CATCGCTGCTGCATGACAGTTGACTTGTGTCTTATTAGGCTCTATCGTTG------------------TAGGTGAGAGCGGAGTGCGGCAGGCCGTTT-----------------------------------GCCGC-CGCACTCCGTTTCTCCTGCCTTAAGCCCGAACAGTTGC----------------------------TCACAAGCGTGGGCATGGC
CATAGACGTCATCAAGACGGTATCTTATGTCTTGGAGCCAGTCAGTATGTTACCCTTCGGCT---GATCCCCGGAG--TGAGGCAGATCAGATTGTTTACACGCTTGGGGATGACTCCGTTAAACAGATT--AATCGA--CTGCCTCAACTT----TGCCACAGTTCGGACGGTATCCGGGCCTGCATTGCGCATGAGCCTGCACAGATAAGGATGAACCGGCA
GGTTGCAGGCGTTCACAGTATCTACTTGTATTATTAAAAAATCCAGAGAG--------AACCGGCCAGTTCCCTCTGGTGGTGGTCCGGATGCCGTGTCCGGGCTCAGACTTTAGTCTGTTTGGTAGATTCCCGCACCAGACCACCGTTATCCACAAGTGATAAACCGAACAGTATCATGGACCGGTTCACCCGGTACCCCGTATTTGCAAGGATGGTTTCACT
AGGTTAATCATCCAAGATGGTTGCTTATATCTTTCGATTGGTTCAAACTT------------------------------------------------------------------------------------------------------CTC-TGCGGCATCTCGAAC-------------------------ATTTCGTATTCATAAGGCTGGGAGCCGG
TTGCTTGTTTTTTAACTCAGTTCTTCTTAAGTTTGTAATCTATTAAATTA-------------------------------GAGTATTAA----------------------------------------------TA-ATCCTCTCTCTTTTCCTACTAAGATTTCGTTCAGT---------------------------------------------TCAGT
CCTGTTAGCAGGGAAGACGGTATCTTGTATCTGGACATAGCGCTCCTATGGTCTTCCGACTG---ATCATCGGAGG----AGGTGCGGGAAGTCCAGTCGCTCCTGAAGCTTCAGCTTGTGCTGTAGAT---CGGCTC-GCGCCCTCATGCTG---GCCCAGTGTCCGAACGGTATCCAGATCCGCCCTTGGCGTGAACTCGCATCCACAAGGCAGGACCGGGC
CGTACAAGGATGAGAGATGGTATCTTGTATGTTGAAGCTTTGGGTGATTA---------GCT----ATCCCCAAGCTCTAAAATCAGTGAGGATGCTTGACCACATAATGCTCACATTGATCTGTAGATT--ATCCC--CTGATTTTCTTAC----TC--AAATACTGGATGGTATCCAAG-----------------GCTGAATGTACAAGTGGAGTCGTTGA
TTGCTTGACGCGAAACACGGTTGCTTGTATGTTAGGTTTTCCAAGATCTT------AAGT--TGCT--GCTTTTTGGTTACGGCGAGGCAGCTCGCAGTCC--------------------------------AGCGT-CGCGTCGTTT----TTTTCTGATAACCCGAACGGTTGCCTGGGCTGA--------TAAGCCCGCATTCGCAAGGCCGGGTAAGGA
AACGCCCTTGACTAAGACGGATACTTGTCTTATGGAATTCCCGGCTCCCGCTGCCCAGCACCGCAAACTGCGGGGCAGCGGCGGGGGTGGCGTCGTGCGGAGCTTGGTCTTGAAGGACC-GCGGTCGAGTTTGACGAG-CCCCCGTCTT-------TTCTAACG----------------------------------------------------------AA
AACCGGATGGATCAAGACGGTATCTTGTGTCTTGCGGCTGATGACTAGCT---------AC----CATGAGTCGCAT-CGGTTCCGGGGAACCCGAATGCACCCTGAGGCATGAGCCTGTCGCGTAGAT---GGGTCC-CCGGGGCCGTCTCATCT---CGAAGTTTGAACGGTATCCAAGCCCCCT----GGGTGAGGCTGTACGGACAAGGCGAGA-GGACG
TCAGAGCTTGATCAAAAGGGATACTTGTCTTATGACTTTGCCCGTCTCCATCTGCCCGACACGCTTATGGCGGGCAGA-GGCGGTGTGTGGATCGGGACACG-CT--------------------------CGATCGC-ACACCGTCTTCTCATGAGGCCTGAA-----------------------------------------------------------G
CCCGCTTGACCATCCAGACAGTCGCCTTGTATCTGGATCGCAGCGCCGGATGTGAAGGGACCGGCCGGTCCCTTCACG-CGGCGCGTGGCGCCCGTCT--TCCCTCTGGCTTCAACCGCGAG---AGAGCTAAGGGAC-CGCCGCCG-----CAGTCACGCACGACCGAACAGTCGCTTGA-----TCTTC------GATCGCATGCACAAGGCAGGTTACGTG
ACGCTTGACGCCAAACACAGATGCTTGCATGGTGATTGCAGCCCGAATCGACCCGCGGGGGGGCCGCCCGCCGCGGGTCGGGCGGGCGGGATC-GTGG-CTCCCTGGGCTC---AGCCGCGGATGAGAT---GGATCC-GTCCGCCCTT-------CGCGCTGTCCTGAACAG-ATGATGG------------------CCGCAT--GCAAGGCAAGGTTTTGC
TTTTCTTTGACGGAACACGGTAGCTTGTATGTAATAAGCATGTGGTGGTT---------AGC------TACCATCGCA-TGAAGCGGAGAG--------------------------------------------CCT-CCGCTTCACCTTT--CACGCCAGCA--------TTAACATTG---------------ACTCTGTATGTACAAGGGTAATAGCGTG
AAGCTTGACCGGCAAGACAGTCGCTTGTAACTTTGATTTGCCGTTTTGTG----CCAGA---T--TGGCGCTTGCGGA-GGCAGGCGAGAGTCCGCAATCCCCTTGGGCGCATAGCCCG-CAAG-AGAGCATGGACCTTTGCCTGCCGTTTCATCG------AACCCGAACAGTCGCTTGGGCCGCCACGAACGA-AGCCCGATTGTGCAAGGATGGG-ACAGG
AATCTTGACGTCCAACAGAGTATCTTGTATGTTTAAGTCAGATGAATTGA------TAGAGT----ATTTAACA-----GTTACTGGGGAAGCCGTTG-GCACCTGGAGG----CCTCG-TTTGTAGATT--GGCTCC-CCGC-CTCAT-------TGC-AAAGCTCGAAGAGTATCAGGAACCGATAGAATCGG-ACTTCGCA-TCACAAGGTTGAGATTGCA
TTACTTGTTTTTTACCACAGTACTTCTTAAGTTTACAATCTATTAAATTA---------GA--------------------------------------------------------------------------------------TCTTTTACTACACAGATTTCGTACAGT----------------------------------------AG--------
AAACTTGCGGGCTATAACAGTATCTTGTATTATCCTTTCTGAGCAGAGAG----AGCCGGCCA--GTTCTCACTGCCA-TGCAGTCCGCATGCCGGACCCGGCCTCAGGCTCAAGCCTGTTTTGTAGATCTATGCAGCGGACTGCCCTTCTCCACAGGTGACAAACCGGACAGTATCATGGACCGGTTTTCCCGGTAATCCGCATTCACAAGGTTGGTCTCACT
AACTCTTGACGCCATAGTCTCTTGTATGGATAATAACTAACAAATAAGGGGACTTTAGCTGC------AACTAAAGTTCTCTATCTGATAGTTCGA-------------------------------------AACGT-CAGATAGAACTCCAAGCACCA--CACTCGAATAGTCTTCTGGGT-----C------GAACCCGCATTTACAAGCAAGAGTTAGCT
CAAAAATTAGTTTAAGACGGTATCTTATATCTTGATTCTGAACTCCAAAA-----AGGATCCCCACTGATCATCGGGAGGGCAATGAGGAAGTCGAGCGATCCCTGAGGCTTAAGCCTGTCCGGCAGAT-TGAACTCC-TCGCTGTCCGTACTCGTCATTGTAGTTCGAACGGTATACTTA---GG-----CCTAGAGCTTGTATGAATAAGGTTGA--ACAAG
ACCCTTGACAACCAACACGGTATCTTGTATGTTGCCGTCATCGCTTGACTCTACTCGGGG------ACGCCTGAGTAG-GAGCGGCGGGAGGCTGATCCGCGTCTAAGGCC---GCCTGTCATC-GGAGTTCAGCCGC-CGACGCTCAC--CGTGTGGCGTCCGGTCGAACGGTATCGAAAGCCGCT-CTCGTGGCAGCTTGCATGCACAAGGCTGACCGCAC-
CCGCATTCGCATGAACACAGTTGCCTGTGTGTTGGTTCTGGTGTATGGTT-------------------------TGA-AGTGGGAAGGAGACCGAATGAATCCT-GG--------CCGTGGCATGGCC--CGGTCCC-TTCCCACCGG----TGAACCATCAACCTGAACAGTTGCACGGGGCTGT-TTCAAGCCAGCCCGCA-CCACAGGAAGAGGCGTGGA
AACCCGCTTGATCAAAACGGATACTTGTCTTATAAACTTCTTGCTTCTTCGCCGGAGAGGACGGCCATCCTCTTCCGGCGAT--GGGGGACG------------------------------------------CGCC-CCC--ATCT--------TTTC--CAATCGTC---------------------------------------------GATGAGAAA
AAACTTGGAAATCAAGAGAGAATCTTGTATCTTGTTTGTAACTGCCCGAT--C----------------------GGGTTTC-GGCGGGAGGCCGATCGCATCCTGAGGCG---GCCTGGATTATAGAT--AGGCTCCCCGCC-CTT--------CTTTCACACGCCGTAGAGAATCCGAGGCCA-------T--GAGCCTGCATTCACAAGGTCGGCGAGAGA
CGCCCCAACCTTCATAACAGTTGCCCTGTGTCTGAGAAGTCTGTCATGAT--------------------------GGAGGTGGGCGGGAAGCCGTTGGGTCCCT----------------------------TCTCC-CGCCC---GTTTCGACC--CATCAACCTGAACAGTTGCACGAGGCTGCCGAACAG--ACCTCGCA-TCACAGGGACAGGCA--TC
AATTTTAACGCTCAAGACAGTTGCTTGTATCTTGAAAACGATTTAGAATA-------GC---TGTGATTGGATTTGGCAAGGTGTATGCAGCCCGAAGTCCCCTAGGGTCTAAAGCCCG-CCCTTCAGCGAATGGCGC-ATACACTGAG--CCACTCATTGAAACCCGAACAGT------TGTCCGTACTCC----ATAACGCATTTGCAAGGATGGGTACATG
TTGCTTGACACAGGAGACAGTTGCTTGTATCTGTCATTAGTGCCTCGTGT---------GGT---GAACTCCCT----ATGGGCGCGGTAGACCGTACGCTGCCTTGGTTGCGAGACCGCGGGGGAGCC-TGGGTCGC-CGCGTCCATACTCCA----TCGCAGCCCGAACAGTTGCCAGGG---------CCACGAGCCCGGATTCGCAAGGTCGGGCGAAGG
TTAGTTGACATTAAGCACAGTTCATCCTATGCTTATAGTCGCTAGGGTAC--------AAT-T--AATAACTCTAGCA-CAAAGGCAGGACACACTATTGATCGT----------------------ATGTAAGTACC-TGCCTTTATT---TAAGAGAGTTAAGCTGAACAGT---------------------------------------------TCTCA
CGCCCAGTAAGTCCACGGTTGCTTGTGTGGACGATATGTGATTTACTGGAATCAGCCGGGCAGCCAAACCCGGCTG--ATGCAGGCAGGCGGCCGTTTT----------------------------------GGCCC-TGCCTGCTCC----CTTTG----ACCCCGAACGGTTGATCGG-----G-CTTTT----GCCCGCA-CCACAAGCCTGGGAGC--A
AAAATTGAATTTCAAGAGAGAATCTTGTATCTTGTTTGCATCTCCCCGAT-----TCGGT--------ATCGGGTTT-----CGACGGGAGGCCGGTCGCATCCTGAGGCG---GCCTGGATTATAGAT--AGGCCCCCCGCC-CTTC--------TTTCACACGCCGTGGAGAATCCGAGGCCAT-----TT--GAGCCTGCATTCACAAGGTCGGCG-CGAG
AGTCAGTTTTCGTATTATAGTTCATGTATAATTTTTAATCGTTATATATT-----TGCA---TAAA-GTTTCAACATCAGTGTGGAATAAGACCGAT-GTTTCCTTGGTCATAAGGCCGTGAGTTATGT-TTCGTC----CCCACACTTTT--ACA--TCAGAAACCGGATAGTTCAATGGG----C-TTTC---GACCCCGTATTCGCAATGATGGC-TCACG
CATAATGTGCTTCAAGACGGTATCTTATATCTTGATTCTGTCTTCTTTTGGAATCCCCGACTG--ATCATCGGGA---GGGTAGCGGGGAAGTCGCACCCGACCTTAGGCTTAAGCCTGCCACGTAGAT-TGAACTCC-CCGCTATCCG---CACTCGCTAAAGTTCGAACGGTATCTTAG---------------ATCCTGTATTTATAAGGCTGAGCAAGCG
ATCCAGCTTGACCAATACGGATACTTGTCTTATGATTTTGGCAGTTCCTA--TGCCCGGCACGTTTATGTCAGGCAGC-GGCGGAGGTTGGATCGTTCCCCTC-T--------------------------AGGTCA--CCTCCGTCTT------TTTTTGAAACCTGAACGGATACTTGGGC---T----------GCCCACA-TGACAAGACAAGGTTAGGA
AAGCATTCGCATGAACACAGTTGCCTGTGTGTTGGTTCTGATGTATGGTC---------------------------GAAGTGGGAAGGAGACCGAGTGGATCCT-G----------CGTGGCATGGCC--CGGTCCC-TTCCCACCGG----TGAACCATCAACCTGAACAGTT----------------------------------------AGGCATGGA
AATTTTTACGTTCAAGACAGTTGCTCCTTGTATCTTGACAATTGGTTAAA----ATAAC---TGTGATTAGACTTGGCAAGGTGTATGCAGCCCGATCCC---------------------------------GGCGC-ATACACTGAG--CCACTCATTGAAACCCGAAC---------AGTTGTC-AGTACGCCATAACGCATTTGCAAGGATGGGTACATG
TTTGTTGCTTTTGAACAGAGTATCTTGTATGATGAATTTTAACAACCGAT----ACCGATT------AAGCTGTCATT-GTTCATTGGGAGGCCGTCC-CACCCTGAGG------CCTGTCTAGTAGATT--GGCCCC-CGCC---------CTATTCACCCATACCGTGGAGTATCCGAGGCT----TA----GC-GCCTGCATACACAAGGATGGTAGGTGC
CCCTTGACTTCTAAGACGGTTGCTTGTATCTTGATTTGTGGTCGTAGAAT-------------------GCGGCCGACGCGGGCGCGACAGACCGA-------------------------------------GTCGT-CGCGCCCGCC--CTTGAAGGAGGAGCCCGAACGGTTGCCGGG-G-----------CAAGCCCGTATCCGCAAGGCCGGGCCGCCT
TATTCAAAAATCTATTATAGTTCATTGTATCTTCCTTTTTTTTAGTATAT-----TTGCATAA--AGTTTCAACATCAAGTGTGGAATAAGACCGAAT-TTTCATTAGTCTTTAGACTGTTAACTATGT-TCTGCC----CCCACACTTCCTTA--CATCAGAAACCGGATAGTTCATTGGGC-----------TGACCCCGCATTTGCAATGATGGC-TCACG
CTTCGCAACCTGAATTACAGTTGCCCTGTGTAATTGTGCTGTGCCATATT-------------------------GG-GTACGGGCGGGAGACCGTTG-----------------------------------GTCCC-CGCCCGCTTT-------GACAAACACCTGAACAGTTGCACG-------------------------TCACAGGGACAGGCCCATG
TTATTTGCTTTTAAACACAGTTCATCCTATGTTTGTGAAGTCTGTGAAAA-----AATAA------ATTTATTGCAGA-AGAAAAAGGT-----------------------------------------------AC-CTTTTGCT-----TACGAGCTT------GAACAGT--------------------------------------------TAAGCA
AAGCCTGTTGACCAAAACGGATACTTGTCTTATGACATGTCCCGGTTCCCCCGCTGCCCGGCACATGCCGGGCAGCGG-CGGCGGTCGGATCGCGTTA--CGCTTGGTCGACAAGGACCGAAAGTGAGT---ATGATC-GGCCGCCGTTCACCACAGGCC------------------------------------------------------------GGCG
ACCTGCCTTGAACAACACGGATACTTGTCTTATGATTTTCTGTGCCGAGCCCGCCGGGAGAGGGAGCCCTCTCGTCGGC-GGCGAGG----------------------------------------------------CCTCGTCT-------TTCCCTT-------------------------------------------------------------CG
TGGAAAGGTTTTTATACCGGAAGCTTATATAAAACATATTAGTCAGATCT--------GTGT---AATACAGATCTGACTG--GGGTGTAGGCCGTTGACTTCCTTGGGCTTGAGCCCGTCGGGGAGCT---TGGCCC-GCCTCC-----------------AATTCGGACCGGAAGTT-----------------------------TAAGGGTGAGTATACA
TTATTTGGAAATTAACACAGAATCTCCTATGTTTACCCCGTTATCCGATTATTTGAGTAAGT------ATAGTGAAAAAGAATGAG------------------------------------------------------CTCATTCTTTTTTATCTTTTAGAGCTTGAACAGAAT---------------------------------------AAGCGAAGG
ATAAATCGGGCAAGACAGTTGCTCCGCTTGTGTCTTGATTAGAGATTAGA--------ATCT-----GAAGTGAGA-GCGGTGAATGGCAAGCTG--------------------------------------GCTGC-CATTCACCGTTCCACTTGGCGAGAGCCCGAACAGT--------------------------------CACAAGGTGGGCCAAGCC
GCACTTGACAACTAAGACAGTCGCTTGTATCTTAGAAATAGTAGTAGACC---------------------------------------------GTCCCAACCTAGGTCATTAGACCGCTTTGTAG---CATGGGTC--ACTACAATAATCTCCATGACAGAACTCGAACAGTCGCCAGGGT-----------ACAGTCCGCATCGGCAAGGATGAGTGATCA
CCGCTTGACATAGGAGACAGTTGCTTGTATCTCAGTCCCATGCGTTTTGT---------GGT---GAACTCCCT----GTGGACGGGGTAGACCGAGTACTGCCTTGGTGCAGACACCGCGGGGGAGCC-GGGGTCGC-CGCGTCCACACTCCACC----ACAGCCCGAACAG-----TTGCCAGG----GCCTCGAGCCCGGATCAGCAAGGTCGGGCG--AG
TAGGTTGACAGCCAAGACGGTATCTTGTATCTTAGTTTGTATAGTGATTA---------GCT----ATCACTATATGA-AAATTGTAGAGCTT-GTGTTCTACCTAAAACTTCAGTTTGTCCGAAAGAG---TAAGTC-TACAATTTTCCCCTAATTACTTCAACTCGAACGGTAACTAAGCACTT---TG-----ATGCTGTATTCACAAGGTTGA--TCGTG
ATCGGATGAGAAGACAGTTGCTCCTTGTGTCTAGAGATTGCTCTACAGTT----------------TGAGTGGAGA-GCGATGTGCGGCACGCCGACA-GGCCGTAGTGTTCCAGCACGTGTAGGAGCC-AGGGCGGC-CGCACATCGA--CCTCGTTGCCTAGCCCGAACAGT----TGACGAGCG-TTCGCTCGAAC-----TTCACAAGCGTGGGCAGCGA
TGATTGATTTGGAGAGATGGTATCTTGTATCTTTCCAAACCATGATATATGCTT--------AGGCATTATATCAAAGTGCATGATCAGAGTTTGTACCCATCCTTAGATGAAAGTCTGTGACGTAGAT--AAAACCC-----ATGCAC---TATATTCTTAATACTGAATGGTATCCAAGTCCTTCCAGCATGGAAGACTGAATGAACAAGGGGAGTATCAAG
AACTCGCTTGATCAACACGGATACTTGTCTTATGACTATCCCCGCTTCTTGCCGGAGAGGACGGCCATCCTCTTCCGGCGATGGGGGACGGA------------------------------------------TCG--CCCCCATCT--------TTTC--CAATCG------------------------------------------------------AA
TTACTTGTTTTTTACCACAGTACTTCTTAAGTTTACAATCTATTAAATTT-------AGAGTA-TTA---------------------------------------------------------------------CC-TCTCTTT-------TCTACACAGATTTCGTACAGTTCTATGA---------------ACCTCGCTTTAAAGTCGTTGAAACGCGT
TCACTTGACATCCCATATAGTCACTGGTATATTGTGTCATCCACTCGTTA-C---------C-----------------------------GACGAAGCC----------------------------------CGCT-CCGCGTCGA-----TTTTTCCTTAGTTCGAATAGTCACCTGAAC-----------GCAGTCCGCATTCACCAGCTTGAACAGGAA
CCGCTTGACAAAGAACACAGTCGCTTGTAAGTCACGACACGCTGGATCGG---------CT-AGATTGGCCGATATGGTGACGGACGGGAGACCGCTT-CATCCTAGGGCTT--GCCCGCGCCTCAGCGCGGCGC-CC-CGTCCGTTGTTCC----ATTG--AACCCGAACAGTCGCGAGGGCCGCC-TG-GCG--AGCCCGGTTGCGCAAGGAGGGGTGCAGA
CATAATGGACAACAAGACGGTATCTTATATCTGATTTTACCCAATTAGGGAA-TCCCCGACTG--ATCACCGGGC---GGGAAGCGGAGAAGCCGGGCGTACCCTGAGGCTTCAGCCTGCTGCGTAGAT-TTCGCTCT-CCGTTTCCCTCATCCGCCTCATAAGTTCGTACGGTATCGTAGGCCCCC----GGGAGAGCCTGTATGATCAAGGCTGAACCAGG-
CGCGATGAGGGTCAAGACGGTATCTTGTATCTCGACTCTGGTGCTTCATCCGCCATAGTTCTC-GACTGATCATCGAG-GGAGAGTGGGAAGCTGTTGAGCTCCTAAGGCTAGAGCCTCCATTGTAGATAACCACTCC-CACTCTCCAACCTCACTCGATAAGT-CCGAACGGTATCGAAGCCCGTCCCTGACGTGAGCAAGCATCTACAAGGCCG---GACCG
AGTCGGCAACCTCTTAATGGTTGCTTGTATTAGCGCCCAGCGTTACATTGCCCAGCCTGGGTGGCCACCCGGGCTGGGCCGCCGATCG-------------------------------------------------C-GATCGGCA------CTTCATCGGGACCCGGAT---------GGTTGAAGGAACCAAGGGTTCGCAA--ACAAGGCAGGGTCGACG
GCACTTGACAATCAAGACGGTTGCTTGTATCTTGAATCTGAGTCGCTACTGATGCGTTGGTT----ATCCAAATCAGG-ACGTGACAGACCGACGTTTCCG--------------------------------TGGCT-CGTCACGTCCT--CCCTCCCAAGAGCTCGGACGGTTGCCTGGGCCG-------T-GGAGCCCGCATCTGCAAGGTCGAGCCTGCA
GTCTTTTTTATGGGATACAGTTGCTTGTATATCTCCAATGAGTTATAATA------------------AGCAAAAAC-CCGTTATCCACATCTTGCACGCACCTTAGAACC---GTTCGCCTCGTAGCT-CTAAGAGT-GGATAACATT----TCATCAAAAAAACCGTACAGT-----TG----------------AACCGAAT--ACAAGGCAGGTTAATGA
CCCTTGATTGTTAACACCGTTGCTTATACATTGGAGGCCGGAACATTGTTTTGTCTTGATGGTGCACCGTCGAGACGATGTGCAGAGCGGTTGGGCCTTTGGCCCTGAACTTTCGTTCGTAAAAAAG----CAAAACC-CTCTGCGCAT----TACGAGGCTTCGTCGAACCG------------------------------------------GACCTCATG
TAAACGGGCGCTAAAGACAGTTGCTTGTATCTCGAAAGTGGATTACTATG-----AACTGGC-----TTAGATTTGGCAAGGTCTGTGTAGTCCGATTCCTCCCAGGGTTA---GCCCGCAGCATAGCG-ATTGACGC-ACAGGCTGAGCCGTTCA-TCTGAAGCCCGAAC---------AGTTGTC-CGAACTTCAAATCGTATTGGCAAGGAGGGGTATGG-
TTGGATTTTAAAACAGTACCTTTTTATTTTTACAAAGAATTATTAAAGGT--TGATTATATTGTAAGGTATAATCGAC-TTGCATACG-AGA-CGATTCGGGGCT----------------------------GTC-C-GTATGCATTT----ATTCTTTGGAGTTTGAACAGTACT-TA-----------------------------AAGGAAAAA-CGAGG
TTTCTTGATTCTTATCACGGTATCTTGTATGATGAAAATAAGTGCTATTGGATTATAGCA------ATAGCACAAA--AGAAAGCTAGTATACAGTATGCGTCCTTAGGCTGTAGTCTGTACTCAAGAT--AAGTAAC-TAGCTTT-TTTGAATAACTAAAAAAACCGGACGGTATCTTAGGCT---------AAAAGCCTGTATTTACAAGGTTGGTTTTGAG
CCGCTTGACTTCAAAGACAGTCGCTTGTATCTCTGATTCATCGCCGCGCC--GGGGTAAAGT-----CGGTGCTGCGGTCGCGGATGGGAG----CCCCCAGCCT----------------------------GC-CC-CATCCGCTGCTTCCCTC------AGCCCGCACAGTCGCCGGGGCCGCA--AGGCG--AGCCCGCATGCGCAAGGACGGG-ACATG
GCGCTTGACTGCCAAGACGGTTGCTTGTATCTTTAGCGCTCGGACTGGCT-CAGGTAGC---C-CGAGCGCCCTCT--GGGATGTTTCAAGCCCGTGGC----------------------------------AGCCG-GACCGTCCTT-------CTCTGCAGCCCG------ATCGGTTGTAGG---AGCTTGAAGTTCGCATAGACAAGGATGGGAGTGAG
TTACTTGTTTTTTAACACAGTACTTCTTAAGTTTACAATTCATTAAATTA--------GAGTA-TAA------------------------------------------------------------------------TCTCTTTT-------CTACACAGATTCCGTACAGT------------------------------TAG-----------------
GAGCCCCTCCGGCAACACAGTTGCTTATCTGATCGGAATCTGGCAGCGTA------------------GGTGCCGAGAGCCGGCGTGGGCCGCCGTGT-AAGCCTGGATCTCGAGATCGCCATGTAGCTT--GGCGCC-CACGCCGGAATCTCCCTTGAT-CCGCCCGAACAGTTGCTGGA---------GCTGAC-ACTCGCAGTGATAAGACTGGGCAAGCG
AACACGCTTGACTAAGACGGATACTTGTCTTATGACTTTGTCTTGTTTTGGCCGCCTGTGGGCCCACCCACAGACGGC-GGGAG----------------------------------------------------------CGCCCCTTTCTTTTCCATGAGGCCTGAACGG-ATAGCC----------------GGCCCGCA-TGACAAGCATGGGACACGG
ATCTGTTGACGCCATAGTCGTTTGTATGGATAATAAAACCGACTTGAGGGGGCTTTAGCGGC------AACTAAAGCTTTCTATACAGTAGTTCGATTGATGCCT----------------------------AACAC-TGTATAGGACTCC----AAGCAACACTCGAATAGTCTACTGGGT-----C------GAACCCGCATTCGCAATGCAGAGTTGCTT
ACACGTAATTGTCAAGACAGTTGCTTGTATCTTGGAGTTGTGGGACATGA----------------------GACGGATGGAACGTGACAGATCGATAC----------------------------------GTCGT-CACGTTCCCCCACCCCA-GC-GAAGCCCGAACAGTTGCCAGG-----G-CCACC--GAGCCCGCATCCACAAGGTCGGGCTCCCC
TCCTTGACATTCAAGACGGTTGCTTGTATCTTGGTTTTGGTCGTTCACAA-----------T----ACGGCCGGTAGTGTGGGCGCGACAGACCGATTTC-TCCTTGGT------ACCGTAGAT-AAGCACTCGTCGT-CGCGCCCTAGTTC----TGGAGGAGCCCGAACGGTTGCCGGAGCC---------GCAAGCTCGTATCCGCAAGGCCGGGCCTACA
AAACCGCTTGATCAAGACGGATACTTGTCTTATGCTGATCATGGCTCCTGCCACTGCCCACCACATGGTGGGCAGTGG-CGGCGGTTGGATC--GTAA-AGCGCTTGGTCG---GACCGTTTCTGAGT----TTGATC-AGCCGCCGTC-----TTCACCACAG--------------------------------------------------------GGCG
ACGCTTGACCGCTAAGACAGTCGCTTGTAACTTGAACATTGCCGGATCTG--------CTATG--ATTGGCAATGCGGTGGCGGGCGGGAGACCGTCTTCA--------------------------------GTCTT-CGCCTGCCGTTCC----ATTG--AACCCGAACAGTCGCTTGGGCCGC---TTGCGA-AGCCCGATTGCGCAAGGAAGGGATCAG-
TCGCTTGACCTGGAACACGGTTGCTTGTATGTTTCGTATTGCTAGACTTG-------GATATGTTTAATTCAGTCGTGCCCGGCACGGCAGCTCGAC------------------------------------AGCGT-CGTGCCGGTTTTTCAGT---GATAACCCGAACGGTTGCTTGGGC-----------TAAGCCCGCATTTGCAAGGATGGGTGC--C
AAAGTTGACTTTCAAGACGGTATCTTGTATCTTAATTCTCGTTATGGTTA---------GCT----ACCATGGCACAG-AGACAGAAGAAACTTGTGCCCACCCTTAAGGATTACCTTGTCGCGTAGATT--AAG-TC-TTCTGTCTCGCTTCTGATGCCAGACACTGAACGGTAGCCAAGG-------------GACCCTGTATGCACAAGGCAAGTGGGCTC
GCTACCTCTCCACATCACAGTTGCTTGTGTACGGAAAATGGCGGAGAGTAACGGGCGGCTGTAGACGCAGCCGCCCGTCGCTGGGTCTGAGCCCGTGTCCT--------------------------------GGACA-GGCCCGGTGTCTTCCTC------AACCCGAACAGTTGCATGGGC-----------AGAGCCCGGACGAGCAAGGAAGGGAGATGG
TTATTTGTTTTTTACCTCAGTTCTTCTTAAGTTTGATTCTCAGTAAATTG-TTGATATAACT----AGAAAGAACAAAAGAGAGAATT-------------------------------------------------A-ATCCTCTCTCTTTTACTACTTGAATCACGTTCAGTTCTGTGAG-------------GATCTCGTTTTCAAGTTGTTGTGATACC-
CGCCTGAGCCAACAACACAGTTGCTTGTATGGCGGGAAAGGAGCATTGTGCAGGTGCTGAGTCGTTGTTCAGCCCCCG-TCGCGACCGGAAGCCCGCAGGCGTCTCGGATATCAGACCGCGAGTGAGCTTGGTGCTCC-GGTCGCTT-CTTCCATA--------CCCGAACAGTTGCCAGGG-------------GAGCCCGCATCAGCAAGGATGGGA-TACG
GCCAAGCCTGATCAACATGGTTGCTTGTCTGTTGGACGGATGCTAGGGTTCCCGCCTGGTGTTACCGCACCAGGCGGGTTTCGGCGGAGGGGCCGATG-ACCCCTGGGCGTTT--------------------GCCG--CCGCCGAAGTTTC--------ATGACCCGGATGGTTG----------------------TCCGAAGCCACAAGGATGGGTC---G
CGGCTGTATCGGAGAGATGGTATCTTGTATCTCTCTGCGACAAGTGATTA---------GCTA-TCACT--TGTCACTCGGAACCAGGGAGTGTGAGCCCACCCTAAACTGTAAAGTTGAGACGTAGATG--ACGCCC-CTGGTTCCAT------CATCTTGAAATTGTATGGTATCCAAGGCCCACATTGTGGTGACACTGCATGTACAAGGGGAATAG-GAA
CAACTTGACAACCCAGATAGTCGCTTGTATCTGCCTGAAGCTATTTCTGTGCGCCGAGGCCGGATCCGGCCCCGGCGCTTGGCGATGTCGCCC-GTAAC--CCCTCCGGTTTCAGCCGTGGGTG-AG----CCAGGGATCTTCGCCAACG-----TCACGCACGACCGAACAGT-----C-GTTGGA-TT-CCAA----TCGTACGCACAAGGCAGGTTACGTG
CCGGGCTACTTCCAGCACAGTTGCTTGTGTCCAGGAAATCTGTCAGAATGACGGGCGGTTGCG-CACCAACCGCCCGTTGCTGGAACTGAGCCCGTTG-CGCCCAAAGGCGA--GCCTGTGTC--AGAGCGAGGGACA-GCTCCGGTGTCTTCC------TCAACCCGAACAGTTGCAAGGGCTCGA--------------------GCAAGGAAGGGAGGATG
AAGCTCCTCCATCAACACAGTTGCTTATCTGATGGAAATCTGGCAGCGTA------------------GGTGCCGAGAGCCGGCGTGGGCCGCCGTGT-AAGCCTGGATCTCGAGATCGCCTTGGAGCT--TGGCGCC-CACGCCGGAATCTCCCTTGAT-CCGCCCGAACAGTTGCTGGA---------GCTGAC-ACTCGCAGTGATAAGACTGGGCAAGCG
AATAATATCCACCAAGACCGTTGCCTGTGTATTGGATTTGTGCTATGTAG---------------------------A-GTGCGGGCGGAAGGC---------------------------------------CCTCC-GCCCGCTCTT----GATGATCCCAACCTGAACAGT-----------------------------------------AGGCTTGCC
TTACTTGTTTTTTAGCACAGTTCTTCTTAAGTTTACATTTTATAAATTTA---------AGCAAAA-ATCAGAAAGAACAAAAGAGAGGA-------------------------------------------------CCTCTTT-----TTTCTACCTACATTTCGAACAGTT----------------------------------------GAAAGTACC
ACACTTTGACATTAAGAGAGAATCTTGTATCTTGTTTGCATCTGCCCGATCTCGTTCCGTGGTAGGAACTGGATCGGGCTTC-GGCGGGAGGCCGTTCACATCCTGAGGCG---GCCTGGATTATAGAT--AGGCCCCCCGCC-CT-------CCTTTCTCAACGCCGTGGAGAATCTCAGGCCG-------CGAGAGCCTGCAT--ACAAGGTCGGC-GAGAG
CCCTTGACTTTCAAGACGGTTGCTTGTATATTGATTTCGGTCGTTCACAA------------------TGCGGCCACAATGGGTGCGACAGACCGATTCCT-CCT----------------------------GTCGT-CGCGCCCACCCTCTGGAGGAG----CCCGAACGGTTGCCGGGGCC---------GCGAGCCCGTATCCGCAAGGTCGGGCCTACC
ACACTTGACTAGCAAGACGGTTGCTTGTATCTTTACGGTTGTGGATCGGA--------------------------------CTGACCTGCGCAGCC-----------------------------G------------GTGAGACCGT---CCTTTTTTGAAGCCCGAACGGTT----GTA-------------GAGTTCGCATAAGCAAGGAAGGGAGCAAA
AACCCCTTTGAGAAATACAGTTGCTTCTGTATCTCTGATTTGCTATGTTGTCAGCGACCTTGG--CCGAGGTCGCTGACGGGGCGGTGTATGGCGTCTGAGCCTTGTGGCATTAACCACGTTTGTAAGC-GAGCCAGC-ACCGTCTCTCTTCATC-------ATCTCGAACAGTTGCATG-------------------------TCAGAAGGAAGAGAACAT-
ACGCTTGACAAACAAGACAGTCGCTTGTAACTTCCCTTTACCCGCTCCCC-------GGCGCTGTAATGCCTGTTGCGGGGCGGATGGAAGACCG--------------------------------------GTCTC-CGTCCGCCGT----TCCATTG--AACCCGAACAGTCGCCGGGG-------------AAGCCCGATTAGGCAAGGATGGGATCAGA
AGGCTTGACTGACAACACGGTTACTTGTATCTTGCTCATGTCGTGATTAG----------CT----ATCACGACATGA-AACAGAGTGAGCTTCGAAGGAGAGCCAAGGCTATAAACCTTGTGGTTGAG-TTTAAGCC--CTCTGTT-TCACCTTTCACGCCAG-------------------------------------------------------GCGTG
AGGAAAAGTTTTTATACCGGAAGCTTATATAAAACATATTAGTCAGATCT--------GTGT---AATACAGATCTGACTGGGGT--GTAGGCCGTTGACTC---------------------------CTTGGCCTC--------------CTCC------AATTCGGACCG------------------------------------AAGGGTGAGTACAAT
CATAATTTGTATCAAGACGGTATCTTATATCTTGATTCGGCCATCTTTTGGAATCCCCGACTG--ATCATCGGGA---GGGTAGCGGGGAAGTCGTGCGTACCCTAAGGCTTAAGCCTGTTTTGTAGAT-TGAACTCC-CCGCCATCCG---CACTCGCTATAGTTCGAACGGTATCTTAGG-------------GATCCTGTATTTATAAGGCTGAATAAGCG
ATCCTTGACTCCCAAGAGAGAATCTTGTATCTTCCGAAATTGAGCGTGAG---------GATA--G-AC-TCACGTTT---CGGCGGAGAGGCCGTCCCCGTCCTTAGGCC---GCCTGTGAGCTAGAT--AGGCC-------GCCG--TCCCTCTGTATGTACGCCGTGGAGAATCGGAGGCC----TTT---TGAGCCTGCATGTTCAAGGTCGGCGCAGCC
CGAATGGCAGGGGAAGACAGTTGCTTGTGTCTAGCTTTGGGGATAAGCTC-----------T----AGGGTGAGGAGG-GGTGGACGGCAAGCTGTGAGTCCGCGGTGCT-AAAAGCACGTGTG-GGAGCCAAGCTGC-CATCCACCTTTCCACCTGGCCACAAGCCGAAC---------AGTTGGA-CGAGCAGCCACTCGAAGTCACAAGGTGGGCAAAGCC
TTTCGCATTTTTTAATATAGTTCGTTGTATATTAAATTTTATAAGTATATTTTGATAAAAC-----AATGTCATCGGA-GTGTGG--------------------------------------------------------CCACACTTTTTACAT---CAGAAACCGGATAGTTCGTTGGGC-----------TGACCCCGCATTCGCAATGGAGGC-TCACG
CAACTTGACTTCTCAGATAGTCGCTTGTATCTGTTCATAGAGCAAAATGTGCGCTTTGGCCGGTACCGGCCAAAGCGCGCGGCGATGTCGCCCGATAC---CCCCTGGGTAAC-ACCCGTGG-GTGAGC--CTGGGAT-CTTCGCCGTT-----GTCACGCACGACCGAACAGTCGGTTGA----------------GATCGCACGAACAAGGCAGGTTACGTG
CCAGATAGCTGGCAAGACGGTATCTTATATCTTGATCTCTTTCCTCACAGGATCGATGATCCCCACTGATCATCGGGATGTCATGGGTGAGATTGCGAGTGCCCGTGGGTTTAAGCCTGTCACCTAGATT--AATCC--CCCATGACATATCTCATCGCCAAAGGCCGTACGGTATCTTGTGC-----TTC----GAGCACGTATTTATAAGGAAGGTCCGGCG
GTCCTTGACAAGTAACACAGTTGCTTGTATCTTTAAAAATAATAATATTG---------------------------AAAACGGGAGACAGACCGAC------------------------------------GTCGT-CTCCTGAAAG-----ATTCCTAAAGCCCGAACAGTTGCATGAGTTAAC-CA------AACTCGTATCTGCAAGGATGGGATCAGG
CTGCTTGACTCCAAAGACGGTTACTTGTATGTTTAAGCCAGACCAGTACGTCTGGTTGCCGC---TGAGGCGGCCAGACCGGACCGTGCAGTTTGAGC-GCGCCTGGGGTG---GCCCGTGACT-GAGTGCAGAGCGC-ACGGGCCGTGCTGGTCTTCCTGAAGCCCGAACGGTTACGCGCCCCGGTTCGACCG--AGCGCGCATGCACAAGGAAGGGATCCGA
CCCCCGCTTGACCATCACGGATACTTGTCTTATGACTTTGTGGTCCGTTCCCGGTCCGGGGTGGCCACCCCGGACCGGACGG-AAGGGGACG------------------------------------------CACC-CCTTTCTT-TTTCA-----------------------------------------------------------------------
TTGCTTGTTTTTTAACTCAGTTCTTCTTAAGTTTGTTTTCTATTAAATTA--------GAGTTATAAATCAGAAAGAACAAAAGAGAGGA----------------------------------------------CC-TCTCTTTT-------CTACTTAAATTTCGTTCAGTTCTGTGAG-------------GATCTCGTTTTTAAGTTGTTGAAAGAAGT
GCGCTTGACTCGGAAGACGGTTACTTGTATGTTCAGACCAGACCGGAACGTCTGATCGTCGTT--G-AGACGACCAGACCGGCCCGTGCAGTTTGGTA-----------------------------------AGCGC-ACGGGCCGTGCTGGTCTTCCTGAAGCCCGAACGGTTACGCGCGCCGGCCTGGCCG--AGCGCGCATGCACAAGCAAGGGATCCGA
TTTGTCTTGACAGAACACGGTAGCTTGTATGTAATAAGCATGTGGTGGTT--------AGCT----ACCATCACAT--GAAGTGGAGTGAGCTTGTCCTCGCCCT---------------------------AGGCC--CTCCACTTCACCTTTCACGCCAGCAT--------TAACATTG---------------ACTCTGCATGTACAAGGGTAAT-AGGCG
TTTTTCTTGATTGAACACGGTAGCTTGTATGTAATAAGCATGTGGTGGTT--------AGCT----ACCATCACAT--GAAGTGGAGTGAGCTTGTCCTCGCCCT---------------------------AGGCC--CTCCACTTCACCTTTCACGCCAGCAT--------TAACATTG---------------ACTCTGCATGTACAAGGGTAAT-AGGCG
AGCTCCTCCTGCAAACACAGTTGCTTATCTGATCGGAATCTGGCAGCGTA------------------GGTGCCGAGAGCCGGCGTGGGCCGCCGTGC-AAGCCTGGATCTCGAGATCGCCATGTAGCTT--GGCGCC-CACGCCGGAATCTCCCTTGAT-CCGCCCGAACAGTTGCTGGA---------GCTGAC-ACTCGCAGTGATAAGACTGGGCAAGCG
ATTCAATTTCTTTATTACAGTTCATTGTATATTCAAATTAATTTCTTATA-TTTGC------ACTAACAACATCAAGG-AAGTGGAATAAGGCCGCTC-TTCCATTCGTCATAAGACAGTAAGTTATGT-TCAGCC----CCCACTCCT----TAACATCCGAATCCGGACAGTTCACTGGGC-----------TGACCCCGCATTTGCAATGATGGCTCCAAG
ACGCTTGACAAACAAGACAGTCGCTTGTAACTTCCCTTTATCCGCTGTTG-GCGCTGTAAT-----GCCTATTGCGG-TGGCGGATGGAAGACCGA-TGCATCTT----------------------------GTCTC-CATCCGCTGT----TCCATTG--AACCCGAACAGTCGCCGGGG-------------AAGCCCGATTAGGCAAGGATGGGATCAGA
AGGTCGATGTGGAGAGATGGTATCTTGTATCTCTCCAGGTGAAGTGATTA---------GCT----ATCACTGTAACCGGAAGTGAGTGAGGACGGGCCTGACCGAAGCTTTAAAGCTGATTGGTAGATT--GTCCC--CTTGCTTCAA-----TATCTCATTAACTGAATGGTATCCAAGGCCTTCTATGAAGTGACGCTGAATGAGAAAGGGGAGTACAAAG
AACCAGCTTGATCAAAACGGATACTTGTCTTATGATTATTCCTGCTTCTTGCCGGAGAGGGCGGTCACCCTCGTCCGGCGATGGGGGAT-----------------------------------------------G--CCCCCATCTTTCCAATCG-TC------------------------------------------------------------GA--
ATATTTGGTAGTTAACACAGAATCTATGTTTGTCAATCGCGATAAAGATATAATTTAGGA-------TACTTGAGTGA-AAAAGAATGAGAGCAGAGTTGCGTCT--------------------AGAT-CTTGCCTC-ATTCTTTTTT----AC-CTTTTGAGTCTGAACAGAAT---------------------------------------AGACGAGGG
CATGAGGGTGGCCAAGACGGTATCTTATGTGTTGACTCTCCCCCGTAGGCAGTCGCCGACTG---ATCATCGGT----GGGGACGGGGGACGCCGTCGGGCTCCCAAGGCTTT-GCCTGTTGCGTAGATT--CGCGCC-CCCGTCCCGTTTTATCTGCCGCGAGCCGCAACGGTATCTTAGCCCGCCTCTGGCGAGAGCCTGCACGCGTAAGGATCGGCGTGGC
ACCACCTGACAAACACAGTTGCCAGTGTGTCGAAACTGTGCTTATATGGG-----------------------------TGCGGGCGGAAGGCCGTCGGAATCCTGGTCTTTAAAGACCGTGTGTGGCTCTGGTCCTC-CGCCCGCT---TCGAAT--CCCTAACCTGAACAGTTGAC------------------ACCTCGCA-TCACAGGATAAGGCAGTCC
ACGCTTGACGTCCAAGACGGTTACTTGTATGTTCAGCTCAGACCAGCGCGTCTCGGTGCCGT---TGCGGCGACCGGACCGGACCGTGCAGCCTGAGG-CCGCCTGGGGCGTG-GCCCGTATCT-GAGTACATGGCGC-ACGGACCGCGCTGGTCTTCGCCGAGCCCGAACGGTTACGCGCGCCGCG-CCTGCG--AGCGCGCATGGACAAGGAAGGGATGCGA
CCGCTTGACCCCCAAGACAGTCGCTTGTAACTCAGCACTTCGCACATGTG--------CTATT--GTTGGCGGTGCGGCGGCGGGTTGCAGTCCGTCT-CATCCTTGGGCCTT-GCCCGCAGCTCAGCG-AGGATCGC-AACCCGCCGGTTC--ATCGAC----CCCGAACAGTCGCCAGGGCCGCA--AGGCG--AGCCCGCTTAGGCAAGGATGGGA-TCCG
CTGGTCTACTTCCGGCACAGTTGCTTGTGTCCGCAAAATCTGCCAGAATGACGGGCGGTTCTC--ACCAACCGCCCGTCGCTGGAACTGAGCCCGTTACGCCCCAAAGGCGACAGCCTGTCTC--AGAGCGAGGGACA-GTCCGGTGTCTTCC-------TCAACCCGAACAGTTGCAAGGGC-----TTC----GAGCCCGCACCGACAAGGAAGGGAGGATG
CAAGATGAGGATCAAGACGGTATCTTGTATCTCGACTACTGCTTATTTTA----AGCGATAGTTAT-TGATCCTCGGGGGAGCGAGTGCAAGCCGTGTCCGCCCTAAAGCTTCAGCTTGTAACGTAGAT-AGCGCTGC-ACTCCTCCGCACTCATCCAGCA-AGTCCGAACGGTATCCTGAGC-----CTC----GAGCTCGCATCAGCAAGGTTGGACGGATG
CAACTTGACACATCAGATAGTCGCTTGTATCTGCACATTGATGATTTTGTGCCTCTTGCCGGGTACCCGGCAAGAGGCGTGGCGGCGTCGCCC-G--TTCTCCCTCCGGCTACAACCGT------GGATGAGCAGGGATCGTCGCCATC-----GTCACGTACGACCGAACAGTCGCTTGG----------------AACCGCACGCACAAGGCAGGTTACGTG
AAACTTGCAGGCCATAACAGTATCTTGTATTATCCTTCCCGTGCAGAGAG----AGCCGGCCA--GCTCTCTCTGTCA-TGCAGTCCGCATGCCGTATCATGCCTTAGGTTTCAACCTGTGTCGTAGATTTATGCAGCGGACTGCCATTCTCCCAAAGTGATAAACCGGACAGTATCATGGACCGGTTTTCCCGGTAATCCGCATTCACAAGGTTGGTCTCACT
AACGATTGACGCCATACTCGTTTGTATGGATAATGACAACTCAAATTAGGGGCTTTAGCTGC------AACTAAAGCTCTCTATGTCGTAGTTCGATTGA---------------------------------AACGC-GATATAGAACTCCAAGCACCA--AACTCGA-----ATACTCGACTGGG--TCTCG--AACCCGCATTCGCAAGCAAGAGTTAGCT
ACGCTTGACAAACAAGACAGTCGCTTGTAACTTCCCTTTACCCGCTCCTG--------GCGCTGATGCCTC--TTGCGGGGCGGATGGAAGACCGA-TGCATC------------------------------GTCTC-CGTCCGCCGT----TCCATTG--AACCCGAACAGTCGCCAGGG-------------AAGCCCGATTAGGCAAGGATGGGATCAGA
AATTTTATCGTTCAAGACAGTTGCTCCTTGTATCTTAATAATTGGTTAAA---ATAACTACG----ATTAGATTTGGCACAGCGTATGCAGCCCGATG-TCTCCTGGGGTTATAAGCCCGTTCATCAGCGAATGGCGC-ATACGCTGAGCCACTCA-TCTGAAACCCGAACAGT------TGTCCGTACTCC----ATAACGCATTTGCAAGGATGGGTAA-TA
ATGCTTGTGCTTGAACAGGGTATCTTGTATGTTGCCTCCACACCATATGA--------ATAT---GGTATCGCCGTTA-----CCGGGGAGGCCGTTC-GCTCCTGGAAG----CTTCG-TCCGTAGAG--CGGCTCC-CCGCCTC-------ATTACCT--ACTCCGAAGGGTATCCCGAGCCGCT-TGCGCGAGACTTCGTA-TCACAAGGTCGGTAGCGGT
AGAGCGCTTGATCAAGACGGATACTTGTCTTATGACTATCCCGCTTCTTTGCCGGCTCGGGTAGCCGCCCTTGCCGGC-GATGGGGG----------------------------------------------------CCCCCATCTTTTCAATCG-TC------------------------------------------------------------GA--
CTTGCCCTTGATCAACACGGATACTTGTCTTATGATGAGGGTGGCTCTCAACTGCCCGCCACCGTTATGGCGGGCAGT-GGCGGG--GGACG------------------------------------------CGCC-C--CCGCCT-------TTTCTTCCGACCGAAC--------------------------GCCCGCA-CGACAAGACGGGTGGAGAA
AATTTTTACGTTCAAGACAGTTGCTTGTATCTTGAAAACGATTTACAATA---GCTACGTTT----GGATTTGGC---AAGGCGTATGCAGCCCGATACCAT-CTGGGGTTTTAAGCCCGTTTTTAAGCAAACGGCGC-ATACGCTGAG--CCGCTCATTGAAACCCGAACAGT------TGTCCGTACTCC----ATAACGTATTTGCAAGGATGGGTACATG
TTACTTAATCATCCACGGTTGCTTGTGTGGAGGAAATGTGGTTTACTTGCCGACCGGGATGC----GCATCCCGGTCGATGCAGGCAGGAGGCCGAAT-----------------------------------GGCCC-TGCCTGCTCC----CTTTG----ACCCCGAACGG-----TTGACCGG-----GCTTTAGCCCGCA-CCACAAGACTGGGAGCA--
ATGCCTAAATCTCAAGACAGTTGCTTGTATCTCTCAGCCTGTGGCACGAT------ACT---GCCGCCCATGACGAATTGGGGCCTGATAGACCGTT------------------------------------GTCGT-CAGGCCCCCT--CACCTGT--AAAGCCCGAACAGTTGCGAGGGC-----------TGAGCCCGCATTCGCAAGGCTGGGCACGAC
TCAAAGCTTGATCAAGACGGATACTTGTCTTATGATTTTCTCTGTCTCCACCTCTGCCGGCCAGATGGCGGGCAGAGG-CGGTGTGTGGAT--CGTGAAACGCTTGGTCTTGCAGGACC-GTTCTAAAGTA--TGATC-ACACGCCGTCTTCG-----------------------------------------------------------------------
TCACTTGCTTTTAAACACAGTTCATCCTATGTTTGTGAGGTGATTGTTTA-TAATTTTATA-G--G-AAGAAGAATA--AAGGGTAAAGA----------------------------------------------CT-TTACCCTTTGC-----TTACG--AGCTTGAACAGT-----------------------------A--------------------
TAAAGAAATTAGCAACATAGTTGATTGTAAGTTAAATTCTTAGTATAATGAATCAGAGCTGTT-TAATAGTTTTGATT-ATAACCCAAGCGACCGTCCCG---------------------------------GTACT-TGGGTTATCT----CCTTAATACGT-TTGGATA------------------------------------------------ACTA
ATTCATTTTTATTATTATAGTTCATTGTATATTACTTTTTTTTATTATCT----TTGCA---T-AAAAAATCAACATCAGGGTGTGGAAAGACCGATTTTCCATTAGCTTTACAAGCCGTGAAATATGT-TCCGTC---CCACACCCTT------ACATCAGAACCTGGATAGTTCAAAGGGC-----------AGACCCCGTATTCGCAATGATAGC-TCATG
GGGGTTGACAGGGTAGACGGTATCTTGTATCTTTAGGTTTGTCGTGGTTA----------GC------TGCCACGGCTTGGGAGGAAAGAAGCTTCTAGGGGCCTGAAGGCAT-CCTTGTAACAGAGAT-CAAGC-CT-TTCCTCCCCCTTC--TTGGCCAGACACTGAAC---------GGTAGCCAAGGGTTAGACCCTGTATGCACAAGGAAAGT-GGGCA
CGGCTTGACTTTTAAGATGGTATCTTGTATCTTATTCCATGTCATGGTTA---------GCT-----ACCCTGACAAG-AGATAGAAGCAGCTTGTGCCCAGCCTTAAGGATCACCTTGCCGCGTAGAT--AAAG--CCTTCTGTCTCGCTTCTGATGCC--AACCTGGAC------------------------------------------------GG---
TTTCTGATTTTTTAAGACAGTCGCTTGTATCTACTCTTGACTGTCTGCAGGCCAATAGTTCCCGCGGGAACTATTGGT-GGCGAGTGTCAGATCGTTATCGCCCTTGGTCTTAAGACCGATCCGCAGCTT--GATCGC-CACTCGCTTC----TCATGCCGTAACCCGTACAGTCGCCGGAGCGGTG--------CAGCTCGTATCAGCAAGGAAGGGTTAGCA
TCTCTTGAAACCGGACACAGTTGCTTGTATGTTTATTTTGGATGTATGAA---------AACA-TGGTCAAAGCCAAACAGGGCGGGGTAGACCGTAACTAAC-----------------------------GGTCAT-CCCGTCCTGCCTCCTCA----AGAGCTCGAACAGTTGCCTGGGTTGGAAAGCCCG-----CATCATTCGCAAGACCGAGCCGTAG
TTTCTCTTGACTTAACACGGTAGCTTGTATGTAATAACAGTGTGGTGGTT---------AGC-----TACCAGCACATGAGGCGGAGTGAGTCAGTAACTATCCTAAGGCTATGACCTTCGGTGTCAGCT-AAAACC--CTCCGCTTCACCTTTCACGCCAGCATT--------AACATTG---------------ACTCTGCATGTACAAGGGTAAT-AGGCG
TCCACCTTGACACCAAACACAGCCCTTGCATGTTCAAACTGCATTCATTGGACCCCTGGGGGATAT-CCCCCAGGGGTCGGACGGGCGGAACC-GTAACC--CCCTTGGCTTGAACCGGGGATG-AG---CCTGGTCC-GCCCGTCCTT--CGCGTTTGT----CCTGAACAG-ATAGTGG------------------CCGTAT--GCAAGGCAAGGTATCGT
CACAGCCCCTCATCCGCCTGCCGGCTTGCATGTTCAAACTGCATTCATTGGACCCCTGGGGGATAT-CCCCCAGGGGTCGGACGGGCGGAACC-GTAACC--CCCTTGGCTTGAACCGGGGATG-AG---CCTGGTCC-GCCCGTCCTT--CGCGTTTGT----CCTGAACAG-ATAGTGG------------------CCGTAT--GCAAGGCAAGGTATCGT
CCACTTGACACGGGAGACAGTTGCTTGTATCTTCCAACTAGACGAGCATT-------------------------GGTAGAGTGAGCCAGCGACG--------------------------------------GCGTC-GCCCGCCCTA------AACTCAGAGCCCGAACAGT----TGCGCGGGTCTATCCCGCATCAC------GCAAGACCGGGCC-TGT
TCAGGCCTTGCAAATAACGGATACTTGTCTTATGAAGAGGTGTCCTTTGGCCAGCCGGGCTTGGCCAAGCCCGGCTGGCGGAA--TGGGACG------------------------------------------CGCC-CA--TTTCTTTTCCAGTGGCCTGAA--------------------------------------------------------GGTC
CCGCTTGATTTTCAAGACAGTTGCTTGTATCTACCGAAAGGTTGAAGTTG-----------C-----GATACATCTGATCAGGGCGCCAGTTC----------------------------------------GAACG-GCGTCCTGATTGGTTGTCGTGAGAGCCCGAACAGTTGCGGGGGCCGGC-----CG--AGCCCGAATTCACAAGGATCGGCGGGCG
AAAAAATGGATTTAAGACGGTATCTTATATCTTGATTCAGACCCCTAAAAGAATCCCCGACTG--ATCATCGGGA---GGGCAGTGGGGAAATCGTGTTCGCCCTTAGGCTTAAGCCTGTGACTCAGATTGATCT-CC-CCACTGTCCGCACT---CGCTGTAGTTCGAACGGTATACTTAG-------------GAGCTTGTATGAATAAGGTTGAACAGGCG
ACGTGTGACCGTCAAAACAGTTGCTTGTATCTTGGAATTGTGGTACATGA----------------------GA----------------------------C----------------------------------------TTC-TCCACCACC----CAAGCCCGAACAGTTGCCGGGGC-----------TGAGCCCGCATCGACAAGGACGGGCTCACC
AGGCTTGACGGGAGAGACGGTATCTTGTATCTTTCTTTCTGTAGTGGTTA----------GC-----TCCCACTACACGAGAAGAAGTGAGCCTGTGTCCGACCTGAAGCACCAGTTTGTTCTGTAGAT--AAGGCC--CTTCTTCTCACCTTCCACACCTGACACTGAACGGTAGCCAAGG-------------GACCCTGCATGTACAAGGTGAGTGGTGTG
CCGCTTGACCTCACAGACAGTCGCTTGTATCTCTCATTCATCGCGGCGCG-GGCGTAGAGTT----GGTGCTGCG--G-TGGCGGATGGGAGCCCTATCGCTCCTTGGGTGACAGCCCGCTCCTGAGCCTGGTGCCCC-ATCCGTTGGTTCCTT-------CAGCCCGAACAGTCGCCGGGGCCGCC-A-GGCG--AGCCCGCATGCGCAAGGACGGG-ACAT-
AAATTTGCTTTTAAACACAGTTCATCCTATGTTTGTACTATAGAAGGATTTTATGTTGAGAT----TTTTCAACAGAA-GAAAGGGA----------------------------------------------------TCCTTTCCCTCTCTGCTTTTG--AGCTTGGACAGTTCATTAGGCC---------GGGAGCCTGTATTTAGGATGATAAG-TCAAT
AAGCCGCTTGACCAAAACGGATACTTGTCTTATGAAAATCCCGCTGTTTGACCGTCAGCAGGTGCGCCCGCTGACGGTGGAGGGGTCGGATCG----------------------------------------TGATC-GCCCCTTCTTTTCCTTG--------------------------------------------------------------------
ACGGTCTTCTTCCAACCCAGTTGCTTGTGTCCCCGAAATCTGCCAGAATGACGGGCGGTTCTC-GCAAAGCCGCCCGTTGCCGGAACTGAGCCCGTTG-CGCCCAAAGG------CCTGTAAAC-AGAGCAAGGGACA-GCTCCGGTGTCTTCC------TCAACCCGAACAGTTGCAAG---------------------------GCAAGGAAGGGAGGATG
CTACTTTTAAATATAGTTCGTTTATATTATTTGTATATTCAAAATAATTGATCTTTGTAGCC---G--ATTTAACA-TCTAAGTATGG-A-----------------------------------------------C-CATACTTATACAT------CCAAAAACTGGATAGTTCGTTGGTC-----------AGAACCCGTATTTGCAACGATAGTGTTCAG
AGGCTTGACTTTCAACACAGATGCTTGCATGTTGATCGTGGCCCGAATCACCTTCGGGAGGTGGCCACCTCCCGAAGGCCGGACGGGCGGGACCGTAA-----------------------------------GTCCG-TCCGTCCTTT-------GCGCTTGTCCTGGACAG-ATGACAG-----------------CCCGCAT--GCAAGGTAAGGTTCCGC
TATTCATTTTTCAATATAGCTCGTTGTATAATTAGAATTGTTATTATTAT---CTTTG--C------------------------------------------------------------------------GCC----CCCATG-CCTTTA---CATCGGAAACTGGATAGCTCATTGGGTTT---CT-----GACCCCGCATTCGCAACGATAGTTCATAG
AGACCAAACCAACATAACAGTTGCCTGTGTCTTGGAAGTCTGTCAGGATG-------------------------T---GGTGGGCGGGAAGCCGTTG-GGTCCTTGGCG----CGCCGTGAGCCGGCT---CGGT--CTCCCGCCCGTTCCATCT---ATCAACCTGAACAGTTGCACGAGGCTGCCCAACAG--ACCTCGCA-TCACAGGGACAGGCACGTG
TGAGACTCTCCAGCACACAGTTGCTTATCTGATCGGAATCTGGCAGCGTA------------------GGTGCCGAGAGCCGGCGTGGGCCGCCGTGC-AAGCCTGGATCTCGAGATCGCCATG--GAGCTTGGCGCC-CACGCCGGAATCTCCCTTGAT-CCGCCCGAACAGT-----------------------------------------GGGCAAGCG
TCGCTTGATTTTCAAGACAGCTGCTTGTATCTAGCAGGGACCTAATCGAT-----------------CGATAGATCTCTGAGCGTGGGTAGCCCGTTC-GATCCTTGGTGTCCACACCGTATCCGAGC---CCGAGCC-CCACGCTGGT---GATCTGCA--AGCCCGTACAGCTGCTCGGGGCCGC---GCTGCGAGCCCGCAT--ACAAGGTGGGGTCTGC-
GTGATTGGTGGGAGAGATGGTATCTTGTATCTCTCCTGGGTAATGAGATT--------AGCT----ACCTCATTACCCGGAGCCGGCTGAGCACCTACCCAACCTGAGCACTCATGCTGTTTCGTAGAA--TGTGCCT-GCCGGCTCC----CTTTCTCCACATCCTGAATGGTATCCAAGCCCTCCATCGGAGTGAGGCTGTATGCACAAGGCAAGGAGCGAG
AACTCCTCGGCGTTTAATGGTTGCTTGTAATAGCGCAATCAGATATTGTCGCCTGCCGCGGCTGAACCCGCGGCAGGCCGCTGGCGATCGGATCGCGCCCACCCTGAGCA----GGCTGCCCCGTAGCA--GGATCG---CGCCAGCACCTTCATC-GGA----CCCGGATGG-----TTGCCGGAA-CAATCAG--GTTCGC-TTCACAAGGCAGGGTCGACG
CTAGTTGAAAAGGAACACAGTTGCTTGTATGTTTACTTCAGTCTTTCAAA-ATAGATCT------TTCATGGTTTGAGCCCGGCGTGGCAGACCGCTCTCGTCTGGGGCCTCGAGCCCGTTGGATAGCC-TGGGTCGC-CACGCCGTACCTCCCCA------AACCCGAACAGT-----------------------------------------GGGTA--AA
GCATTTTTTAATATAGTTCGTAATTGTATATTTGTAATTAGTTAATTAAA-----TTTGAAT----AGTTAAGACATC--AGAGTATGGA----------------------------------------------CC-ATACTCT-TT------ACATCAGAATCCGGATAGT----TCGTAAGGT-------TGAGCCCGTATTCGCAATGAAGGA-CCAAG
AGGGTTGACATTCAATACAGCATCTCGTACCTTTGGTGAGTGAGTTCACG-ACTGGTGAG--GAGAGTACTGATGG-TGGGCAGATCGGATCTTGTCGGAAAGCATGACTGCTAGTTCGTGGGGAAGAT----GGACC-GCCCTCCCGC-------------AAGCCGAACAGCATCAAGAACAGTC-TCCACTGTAGCTCGTGTTTACGAGGTTGGCTG-GAA
AAACGGCTTGATCAAGACGGATACTTGTCTTATGCAGATCCCGGCTCTTACCACTGCACGCCACATGGCGTGCAGTGG-CGGTGGCTGGAT--CGTCCCGGGCTTGGTCGTGAAGGACC-GTCTTAGAGTGT--GATC-AGCCATCGTC-----TTCGCCT------------------------------------------------------------GCG
TTTGTTGACTTGGAACAGAGTATCTTGTATGATGAATTTTAACAACCGAT----AGCCTAG-AATAA-------C-ATCGTTCATTGGGAGGCCGTTC-GCCCCTGAGG------CCTGTGCTGTAGATT--GGCCCC-CGCC---------CTATTCACCCATACCGTGGAGTATCCGAGGC-----------AGAGCCTGCATACACAAGGAAGGTAGGTGC
AATTGAATCCATTTAGACAGTTGCTTGTGTCTTAAGTCAGGAATAAACTG------------------AGGGTGAGAGCGGTGAGTAGCAAGCTGAATGCCCC---------------------------CATGCTGC-TACTCACCT-CTCCGCTCTGGACAT-------------------------------------------------------GCCAG
TGGTTCATTCAGAGAGACGGTATCTTGTGTCTCTCCGGTGGAAGGATTTG----------CT---A-CCCTTTCGCCACTGCTGGCGGGAACCCGTATCCGACCTGAGGCCTGAGCCTGTGATGTAGAT---AGGTCC-CGCCAGCA-TT----TCTCTCAAAACTTGAACGGTATCCGAGCCCGCC-------TGAGGCTGCACGAACAAGGAGAAGTGGAGA
GGGCTTGACTTTGAAGACAGTTACTTGTATCTTCTACCTGACCACCGCGGTCTGACAGCCCT---TGAGGCAGCCAGACCGGCCCGTGCAGTTTGGTAGCGACTTGGGTATTCAAGCCCGTCCCTGAGTACACAACGCCGTGTGCCACGCTGGTCTTCATTGATCCCGAACGGT----TACGCGCGC-CTTCGCTGAGCGCGCATGTACAAGCATGGGAGTTGA
ACGCTTGACAGACAAGACAGTCGCTTGTAACTCTCACGACCGCGACTCGC-------CTAGA----TTTAGGGTCGCGGTGATGGGCGGGTGTCCGACATTCCCTGGGTCCTT-GACCGTGGGAGAGCTTGGTACCCC-GCCCGTCGTT---CCAT--CG--AACCCGAACAGTCGCCTGGGCCGCCAAGCGCGA-AGCTCGATTAGGCAAGGATGGG-TCGCC
CCCGTTGACTTTAAACACAGCTGCTTGTATGTTTAAAGACACTTTAATTA----------T-T--TAACCGAGTTGTACCTGACGCCACAGCCCGTTTCCCCTCTGGGACAACAGCCCGCGGGAGAGCT-TATGGCGT-AGCGTCAGTTTTC-CTG----TTAACCCGAACAG-CTGCCAGGGCGGC--ACCAGCCAGCCCGTATTTACAAGGCCGGGAGCTTG
CGCTTGACACGCACCACAGCATCTGGTATGTTGACTTTCCCTCGTGAGAGGAGATCCGAGGA----CGCTCGGA----CGGGAGGCGGGAACCC---------------------------------------GATCC-CGCCTCTCATTTCGGTGCGTTCGACTCCGAACAGCATCATAG---------------ATCCTGTATTTACCAGCATGGAAGACCG
TATTCAGTTTTATATTATAGTTCATTGTATAATTTTAATTATTATATTTT-----TGCATAA----ACATTCAACATC-AAAGTGTGGAATAA----------------------------------------TTACCCCACACTTTAT----A--CATCAGAAACCGGATAGTTCAATGGGCTT------TTGAGACCCCGCATTCGCAATGATGGC-TCACG
CGTATTCAGTTTTTATATTGTTCATGTATAATTTTTAATTATTATATTTT-----TGCATAA----ACATTCAACATC-AAAGTGTGGAATAA----------------------------------------TTACCCCACACTTTAT----A--CATCAGAAACCGGATAGTTCAATGGGCTT------TTGAGACCCCGCATTCGCAATGATGGC-TCACG
ATTCGATTTTCTTATTATAGTTCATTGTATAATTTTAATTATTATATTTT-----TGCATAA----ACATTCAACATC-AAAGTGTGGAATAA----------------------------------------TTACCCCACACTTTAT----A--CATCAGAAACCGGATAGTTCAATGGGCTT------TTGAGACCCCGCATTCGCAATGATGGC-TCACG
GAATGGTAGGGGCAAGACAGTTGCTTGTGTCTAGATCAGGGGATAAACTC----------------TGAAGTGAGAGG-GGTGGATGGCAAGCTGTGAGTCCGCGGTGCT-TAAAGCACGAGTG-GGAGCAAAGCTGC-CATCCACCTTTCCACCTGGCCTAAGCCCGAACAGT----TG-------------------------TCACAAGGTGGGCAAAGCC
ATACTTGTTTATTAACACAGTTCTTCTTAAGTTAGCCTTATCAAATATAA---------------------------------------A----------------------------------------------------CCCCTCTCTTTTCTACTATTATTTCGAACAGTTCTGTGAG-------------GATCTCGTTTTTAAGATGCAGAAAA-GCT
CCGCTTGACCGTCAACACAGCCGCTTGTATCTTCGAGTTGCCCGCTGGCG---TGACGCCG-G--CGAGGCTACACGGTGAGGGT---CAGCCCGTGT-TTGCCTCGGGCTCAAGCCCGCGAC--AGAG-CAAGGTGC--GGCCCTCATCGCCAGTCCCG--AACCCGGAC-----ACCCGCTCGG----GCCCA-AGCCCGCATTTGCAAGGTAGGGTCATGG
TTTCTTGACTCTTAACACGGTATCTTGTATGATAAAAATAAGTGAAATTGGATTATAGCA------ATAGCACAAA--AGAAAGCTAGTATACAGTTATGCTCCTAAGGCTCTAGCCTGAATTTTAGAT--AAGTAAC-TATCTTTTTT-------AACTAAAAACCGGACGGTATCTTAGGC-----------AAAGCCTGTATTTACAAGGTTGGTTTTGAG
AACGGGCTTGATCAAGACGGATACTTGTCTTATGACTTTTCGTGCCGTTT---GGGAGATA-------------------------------------------------------------------------------C--CCTCGTCTT----TCCCATGGCCTGAAC---------------------------CCCGCA-TGACAAGCAGAGGCAGGAA
ACGCTTGACCAACAAGACAGTCGCTTGTAACTTGCCAGCCGCCGGATCTG------CTAAGT----TGTGCGGAGCGGTGGCAGGCGGGAGACCGAGT-----------------------------------GTCCT-TGCTTGCCGTTCCATCG------AACCCGAACAGTCGCTTGGGCCGCT-C---AGCAAGCCCGGTTGCGCAAGGATGGGATCAGA
AACTATTGACGCCATAGTCTCTTGTATGGATAATAAGCGCTCCAATCGGGGACTTTAGCTGC------AACTAAAGTTCTTCTATCTGGT----------------------------------------------CC-AGATAGAACT----CCAAGCACACACTCGAATAGTCTTCTGGGTC-----T-----GAGCCCGCATTTGCAAGCAAGAGTTGCTT
AATTTTATCGTTCAAGACAGTTGCTTGTATCTTGAAATCTGGTTACTATG---GCA------ATACGGATTTG---GCGCAGTGTATGTAGTCCGATG-ACCCCTTGGGTTTAAGCCCGTCTAATAGCG-AATGACAC-ATACACTGAGCCACTCA-TCTGAAACCCGAACAGT------TGTCCGTACTCC----ATAACGCATTTGCAAGGATGGGTAA-TA
TAAGACCTTGATCAAGACGGATACTTGTCTTATGATTATTGCGGTTTATCCTGCAAGGAGTAC--CAGCTCCCTGCAGCGGCGGGAG----------------------------------------------------CTCCCGTCTTTTCCA----------------------------------------------------------------------
GCGCTTGACTTTGAAGACGGTTACTTGTATCTTCCATCCGACCCTCGCGGTTTGATTGCCCTTTTGGGGGTAGCCAGACCGGTCCGTGCAGTTTGGTAGCGACTGGGGTGTTCGAGCCCGTCCCTGAGTACATAACGC-ACGGGCCGCGCTGGTCTTCATGAAGCCCGAACGGTTACGCGCGCCGCC-TTC--G--AGCGCGCATGTACAAGCATGGGAGCTGA
TTTCTGATTTTTTAAGACAGTCGCTTGTATCTGCTCTTGACTGTCTGCAGCCAATGCTTCCCGCGCGGGAAGCATTGGTGGCGAGTGTCAGATCGTGTTCGCCCCTGGTCTTAAGACCGATTCGTAGCTT--GATCGC-CACTCGCT-TCTC-TCATGCCTTAACCCGTACAGTCGCCTGAGCGGTGCACCACCACAGCTCGTATCAGCAAGGAAGGGTTAGCA
CCAGCTTGAAATCAACACAGTTACTTGTATCTTGGCATTTTAGCCGTCGT----------------GCTACAAAACAG-AGCGGCTGCGAGATCCTAAGCGTCTCGGGTCG---GACCGTGGTGTAGTTT--GATCCG-CAGCCGCCGTGTTCTTT----CAAACTCGAACAGTTACTTGAG-------------CAGCTCGAATCTACAAGAAGGAGTCTCTC
CTGCGCCTGAATCAAGACAGTTGCTTATCTCTTGACGATCTGCCAGATTA-------------------GGTGTCGAGAGCCGGCGTGGTCGG-GCGTCACACCT---------------------------CTCGCC-ACGCCGGAAT--CTCCCTGCACACGCCCGAACAGTTGCTCGAGTA----------GGCGCTCGTAACGATAAGGCTGGG-CCGCA
TGGCATTGACACCACAGTCACTTGTATGGATAATTTCTGCGTTGTTTGGGACCCCCAGTG-----G-CCGCTGGGG-CCTTCGTGCAGCAGCTCG--------------------------------------AGCGC-TGCATGAC-T---CTCAAGCGATAACTCGAACAGT--CATCGG--GG-----CCTCGAGCCCGTA-TAGCAAGGCAGAGTCAGCT
TCTCTTGACTTTTAAGACAGTCGCTTGTATCTTAGAAAGAGTAGTAGACC---------------------------------------------GTCCCAACCTAGGTCATTAGACCGTTTTGTAG---CATGGGTC--ACTACAATAATCTCGTTGACAGAACTCGAACAGTCGCCAGGG-------------CAGCCCGTATCGGCAAGGATGAGTGATCA
CCACTTGCGCCTGAAGACGGTATCTTGTATCTTGAAATGAGTGGTGGGTA---------GC------TCCCATCACTTCGAGACAGAGGAGCTTGAGCCCGCTCCTAAGGCTCACCTTGCAACGTAGATC--AAGCCC-TCTGTCTCACCTCTCGCCAACAGACGCTGAACGGTAGCCAAG---------------ACCCTGTATGCACAAGGCAAGT-GGGCG
ATATTTGTTTTTAAACACAGTTCATCCTATGTTTGCAAACAGACAAGTAT---------AGTAAACATTGCAGAAGAA-AGGGTAAAGGAGACTGCTTCCCGTCTTGGGCATTAGCCTG-TTCG-CAATGTTAGTCCC-TTTACCCT-------CTGCTTACAGCTTGGACAGTTCATTAGGCGTGC-GAGCCTGTATGCAGGATTGATAAGCCA----TAAGC
CTTCCGAGCGTGAGACACAGTTGCCCTGTGTAGTTCAAGTGTGCGAAGAT--------------------------GGTCGCGGGCGGGAGACCGTTC-GGTCCCTGGTCCTGAGACCGTGATCCGGCC--TGGTCCC-CGCCCGCTTT-----AGTGCACCCACCTGAACAGTTGCACGAGGCCGT-TGCCGCGGACCTCGCA-TCACAGGGACAGGCT--CG
CCCGGTGAGGTTCAAGACGGTATCTTGTATCTCGACTATCGCTCCGTCAGAGCGATAGTTCTC-GACTGATCATCGAG-GGAGGGCTGGAAGCCGCGCAGCTGCTTAGGCTTT-GCCTGTGACGTAGAT-CGTGCTCC-AACCCTCCGCACTCAC-TCGTATAGTTCGAACGGTATCTTGGCCCGTCTTTGGCGAGAGCCCGCATTCGCAAGGTTGGACAGAGT
AGTCGGCTTTTATATTATAGTTCATTGTATATTATTTACTCTTTATACTT----TTGCATAA----ACATTCAACATC--AAAGTGTGGA----------------------------------------------CC-ACACTTTTACAT--------CAGAAACCGGATAGTTCAATGGGCT----TT----TGACCCCGCATTCGCAATGATGGC-TCACG
CACGCTGATCGGGAAGACGGTATCTTGTATGTTGACTGTGGTTCCTGTGA--CCATGGTCCCC-GACTGATCATCGGGCGGCAGGTGACAGGCCGGTGTGCCCCTGAAGCCTC-GCTTGGTTCGTAGATG--GGCCGT-CACCTGCCAA----CACACTCAGAC----------ATCTGGTGCCGGCGC----CTGAGCACGTATTCGCAAGGTAGAACAGAGT
ACCGGTCTAGTTCAGCACAGTTGCTTGTGTCCGGAAAATTCGGCAGAATGACGGGCGGTTCTG--ACCAACCGCCCGTCGCTGGAGCTGAGCCCGTGTCGCC-------------------------------GGACA-GCGCCGGTGTCTTCCT------CAACCCGAACAGTTGCATGGG----C-TTC----GAGCCCGTACCGACAAGGAAGGGAGTGGA
CCAGCAAAATTGAAACATGGTTGCTTGGATGACAGGAATGTAGGATACTACCGGGCGGGTG-G--C-CGCCCGCCCGGAAGCTGGTTGTGGATCGTCAC----------------------------------ATCGC-AACCGGCT-----------------------------------------------------------------------------
TCGGGACGTAAACTTAATGGTTGCTTGTATTAGCGCGAATCGCTATGGTGACGGTCCGGCCCAGCCAGGCCGGACCGC-AGCCGATCGTCGATCGTTGCCCACCG----------------------------ATCGC-GGTCGGCT---------CTTC--ATCTCGGAC-------CCGGATGGT----CCATGGGTTCGCA-TCACAAGGAAGGGTCGAAG
GCGCTTGACTTCGGAGACGGTTACTTGTATGTTCTAGACCAGGCCAGCCC---------------------------------GTCCGGATGCTGTC------------------------------------GCA-C-GGCCGCCGAGCTGGTCTTCCTGAAGCCCGAACGGTTACGCGTGCCGGCTGCTCCG--AGCGCGCATGCACAAGCAAGGGATCCGA
CAGTAGGAGCATTAAGACGATATCTTGTATCTCGACTTTGTCTTCTCAGA-----GTAAA--GTCGACTGATCATCGAGGGAAAGGCGGAAGATGACCGGCTCCTGTGGC----GCCTGCGAAGTAGATCCATTCTCC-GCCTTTCCAACCTCACT-CATTGAGCTCGTACGATATCTAGAGCCACT-T---TGTGAGCTCGCATTTACAAGGTCGA--AGCCG
TTACTTGTTTTTTACCACAGTACTTCTTAAGTTAGCATTTTAATAAAAAC---------------------------ATTAAGGCCTAAA-------------------------------------------------AGACCTCGATTTTAAGTCGTTGAAACTCGCGTAG---------------------------------------------------
AATTTTTATGTTCAAGACAGTTGCTTGTATCTTAAATGTAGGTTAAAATA-------AATA-CGTTAGATT---TGGTGCGGTGTATGCAGCCTGATACCGCCTAGGGTTCCTAGCCCG-TCTGTAAGCGATTGGCGC-ATACACCCAGCCACTCA-TCTGAAACCCGAACAGT------TGTCCGTATTCC----ATAACGTATTTGCAAGGAGGGGTAA-TA
GACTTAGTCATTCAAGATGGTTGCTTATATCTTTCAGATCATTCAAACTT--------------------------------------------------AGCCTTGATTGCT-------------------------------------------------AGCCCG----------------------------ATTTCGTATTCATAAGGCTGGGAGCCAC
TCCTTGCTTTTTATCACAGTATCTTGTATGATTGCATTGCCTTTCAGTAG---------A--A-AGGTAGCCAGAAAA-GAAAACGGGGACACC-CATCCGCCCT----------------------------GTGCC-CCGTTTTCCGTTT--TTGCCTGAAGACTGCACAGTATGGAGGGCTGGCCGCCCCAGCATCCCGTATTTACAAGGAGAGTTGCGGT
TAATTGACTTGAGACATAGTACATTGTATATTGACACCAGGTAATAAAGA------TTAAGAT-ATTGATAAGGAAAATGGAAGGGGTTAAGCTTGAAAAACCATAGGGTATT-ACCCGTTGCGAATGT-TAAGC----CCCCTTCCAC----ATAAG------TCTGGATAGTACATTA--------------------------TACAATGAT----AGGCT
GGATGGCTTGACCACAACGGATACTTGTCTTATGACCTTTGCGGTTCCTGCCGGTGAAGCGCAGCGACACTTCACCGGCGGCGGGGGTCGGACCG--------------------------------------GTCG--CCCCCGTC-------TTTTCCAGAA-------------------------------------------------------CGGAA
AACTATTGACGCCATAGTCTCTTGTATGGATAATAAGTACTCCAATCGGGGACTTTAGCTGC------AACTAAAGTTCTCTATCTGGTAGTTCGA-------------------------------------AACGC-CAGATAGAACTCCAAGCACCA--CACTCGAATAGTCTTCTGGGTC-----T-----GAGCCCGCATTTGCAAGCAAGAGTTAGCT
TGGACGGCGGGTTAAGACAGTTGCTTGTGTCTTGATCTAGGAATAAACTC-----------T-----AGGGTGAGAGG-GGTGGATGGCAAGCTGTGAGTCCGC------------------------GCAAAGCTGC-CATCCACCTTTCCACCTGGCCATAAGCCGAACAGT-------------------------------TCACAAGGTGGGCAGAGCC
CTCTTCCGCTTAATGGTTGCGCTTCCTTGCATAAGAGATGTTGTATAAGCCTTTGGCCGGGCGGCCGCCCGGCCAAAGGCGCCGATTGT-----------------------------------------------GC-GATCGGC-TC-----CTCATCGTGGCCCGAATGGTT------GCTGGA----------GTTCGTAT--GCAAGGCAGGGACGACA
CGTAGACTGATTTAAGACGGTATCTTAAATCTCGATTCTGATCTCAAAAAGAATCCCCGACTG--ATCATCGGGA---GAGCGGTGGAGAAGACGTGCACATCCTGAGGCTTAAGCCTGCGCCATAGAT-AGTTCTCT-CCATCGCTCG---CACTTACAAAAGTTCGAACGGTATTCTGGCTTGGC-TTGCCTTGACCCTGTATTTATAAGGCTGAACTCGTG
AGCAATTGAAACCATAGTCGTTTGTATGGATAATAAACACTCAATTAGGG----------------------------------------------ACCCAGACTTTAGCTGCAACT---AAAGTTGATTTATACAGCAGTTCGATT-----------------------------------------------------------------------------
AGCATGATACTGAGAGATGGTATCTTGTATCTCTCAGTCTGATATATTTG------ATTAGC---TATCAGTATATCAAGGATCGTGTGAACTTGTGTTCGTCCTGAGGTTAAAACCTGTGACGCAGAT--AAAGTC--CATGTTCCTA----TTTCTCTAGTG-CTGAATGGTATCAAAGTC-----------GAAGGCTGTATTTACAAGGGTAGTAAGGAG
AGAGTTGTTTTTTACCTCAGTTCTTCTTAAGTTTGATTCTCATTAAATCG--TTATCTAAAT---CAGAAAGAACAAAAGAGAGG----A----------------------------------------------CC-TCTCTTTT----ACTATCTCA--ACCACGTTCAGTTCTGTG------------------CTCGTTTTTAAGTTGTTGTGAGTAGG
GGGCCCTCGCCGTTTAATGGTTGCTTGTAATAGCGCGATCAGATATTGTTGCCTGCCGCGATTGCACCCGCGGCAGGCCGCTGGCGATCGGATCGCACCCATCCTGAGC------GCTGCCCTGTAGCA--GGATCG---CGCCAGCACCTTCATC-GGA----CCCGGATGG-----TTGCCGGAA-CAATCAG--GTTCGC-TTCACAAGGCAGGGTCGACG
ATAAGATTTCCTTATTACAGTTCATTGTATATTTAAATTAAATAATTACT-----TTTA---CAGT-TAACAACATCAAGGTGTGGAGCAGGCCGCTT-TTTCATTCGTCATAAGACAGTAAG--AAATG-TTCC-GCCCCCATATCTT---TACATCCG--AAACCGAACAGTTCAATGGGC-----------TGACCCCGTATTTGCAATGATGGCTCCACG
CATGGGCTGTCTCAAGATGGTTGCTTATATCTTCGATTTGCTTCAAACTT--GGCGCGCCGT----TTGGCGCGCTGCT---T------------------------------------------------------------GCCTCG--TTTAACGCC--ATCCCGAAT-----GGTTGATTGA---TCTC---ATTTCGCATCTATAAGGCTGGG-AGCCG
CTACTTGACGACCAAGACGGTATCTTGTATCTTGAATCTTGGGATGGTTA----------GC-----TACCATTCCAA-GAGAGACAGGAGTTTCTGCGGCTCCATAGGTGCGAGCCTGTTCTGAAGACT-AAACCCC-TGTCTCTCACCTCTCCATCGCGGACACTGGACGGTAGCCTAGGGCTG----GTTG--ACCCTGCATGCACAAGGTAAGTGGGCGC
TCGCTTGACGCTAAAGACGGTATCTTGTATCTTTATCTCCGTGGTGGTTA---------GCT----AC---CACCGCACGAAGCAGAGGAGCCTGAACCCATCCTTAAGGTTGACCTTGTAGCGTAGATC--AGGCCC-TCTGCTTCAC---CTCTCGCCAGCAC--GGACA------CTG----------------CCCTGAATGCACAAGGCA-AGTGGGCG
TAGTTGACTCGAAACATAGTCACTTGTATGATTACTATTCTTAAAAAAGGACCTTTAGCAGC------AACTAAAGGCCTTTATATGGTAGTTCGATTC----------------------------------AACAC-CATATAAACT----CAAAGTGATAACTCGAATAGTATCAGGGC-------------GAGCCCGTATT-ACAAGACAGGGTAAACT
AGAAATTGAGCAAGACAGTTGCTCCGCTTGTGTCTTGAGAGGGGATTAGA--------ATTT----GG--AGTGAGAGCGGTGAATGGCAAGCTGAAT-----------------------------------GCTGC-CATTCACCGTTCCACTTGGCGAGAGCCCGAACAGT-----------------------------------------GGCCAAGCC
CAGCTTGACGATCAAGACAGTCGCTTGTAACTTGAAGTCGCCGTCATCGG--GTAAGAAG-----TTGCGTGATGCGGTGGCGGGCAAGAGGCCGAGGC----------------------------------GGCCT-TGCCCGCCGTTCCATCG------AACCCGAACAGTCGCCGGGGCCGCA--ACGCG--AGCCCGATTAGGCAAGGACGGG-ATAGG
CTGTATGAACAAGACAGTTGCTCCTTGTGTCTGCCAGCTTGTCTAGCATT------------------GGGGTGAGAGCGATGGGTGGCATGCTGAACCCATGCAGTGCT-TGAAGCACGGGCGGGAGCCTAAGCAGC-CACCCATTCG--CCTCTGGCCGAAGCCCGAACAGT-----------------------------------------GGGCTAGCC
GAGGCTGTATGAGAAGACAGTTGCTTGTGCCTGCCAGCTTGTCTAGCATT------------------GGGGTGAGAGCGATGGGTGGCATGCTGAACCCATGCAGTGCT-TGAAGCACGGGCGGGAGCCTAAGCAGC-CACCCATTCG--CCTCTGGCCGAAGCCCGAACAGT-----------------------------------------GGGCTAGCC
CTCGATGAGATTTAAGACGGTATCTTGTATCTCGACTATCGCTCCGTCAGAGCGATAGTTCTC-GACTGATCATCGAG-GGAGGGATGGAAGCTGTGCAGCTCCTTAGGCTTC-GCCTGTGACGTAGAT-TGTGCTCC-ATCCCTCCACACTCAC-TCGTATAGTTCGAACGGTATCTTGGCCCGTTTTTGGCGAGAGCCCGCATTCGCAAGGTTGGACAGAGT
CAACTTGACACCCCAGATAGTCGCTTGTATCTGCACGGAAGGTTTTTTGTGCCTCGAACCGGATATCCGGTTCGAGGCTTGGCGAAGTCGCCC---GACACCCCTCCGGTTACAACC---GTGGTTGAG-CATGGGAC-CTTCGCCTTT-----GTCACGTACGACCGAATAGTCGCTTGG-----------------ATCGCACGCACAAGGCAGGTTACGTG
GGTAGAAAAAAACTTGCAGGCCATATCAGGCTTTGTATTATCCCTCCTGTGCAGAGAAAATCGGCCAGTTTTCTCTGCCTGCAGTCCGCATGCCGTATCGGGCCTTAGGTTTCAACCTGTTGCGTAGATTTATGCAGCGGACTGCCTTTCTCCCAAAGTGATAAACCGGACAGTATCATGGACCGGTTTTCCCGGTAATCCGTATTTGCAAGGTTGGTTTCACG
TTATTTGCTTATTAATATAGTTCGTCGTACATTTGTCGTACATTTGTACGTAAAAGTTT---GATT-TAGTTCTTTGA-ATAGGCATGGA----------------------------------------------CC-ATGCCTTT------ACATCTG--AAATCGGATAGTTCGTTGGGACTT-----ATG--ATCCCGTGTTAGCGACGATGGTTACAGG
AAACAGCCCCGGTTTAATGGTTGCTTGTATTAGCGCGAATCATTACACTGCCCGGCCCGGGTGGCCACCCGGGCCGGGTCGCCGATCGTCGATCGTAACCCACC-----------------------------ATCGC-GATCGGCTCT-------TCATCGGACCCGGATGGT------TGAAGG-----CCTTGGGTTCGCA-TCACAAGGAAGGGTCGAGG
CCGCTTGACGAAGAACACAGTCGCTTGTAAGTCAAGACGCGCTGGATCGG-----ATAGAG-----TGTCCGGTGCGGTAACGGACGGGAGACCGCTTCA---------------------------------GC-CC-CGTCCGTTGTTCC----ATTG--AACCCGAACAGTCGCGAGGGCCGCC-TG-GCG--AGCCCGGTTGCGCAAGGATGGGTGCAGA
CGCTGGCTTGATTATCACGGATACTTGTCTTATGACATTGCGGTCCGTTTCCGGACCGGGGTGGCCACCCCGGTCCGG-GCGGAAGGGGACG------------------------------------------CGCC-CCTTTCTT--TTCCA----------------------------------------------------------------------
TGGCTTGAATTTCGACACGGTTGCTTGTAAGATTGTTTTCACCTGCTTCA----------------------------------------GACCGTAGTGCCCTCTGATTTCGAGATCG-TGAGTGAGCATGGGTCGG-AG---CAGGTTCCTTCCTAAACTAGTCCGAAC---------GGTTGCC-TGGGCGAAAGCCCGATTCTGCAAGGTTGGACG--TG
CCGCTTGACCTGCAACACAGTCGCTTGTATCTCTCCCTTGCCCGCTGACA------CGACAC-----CGGCGAGGCTGGCGGCGGACGGGAGCC---------------------------------------GCCCC-GTCCGCC-GGTTCCATCCGG---AACCCGAACAGTCGCTCGGGCCGCA------GTGAGCCCGCATTCGCAAGGACGGGTCATCG
CACCTTGACTCCAAACACAGATGCTTGCATGTTTGTTTTTGCAGCTATCGTCCCCGACGGATGGCCATCCGCCGGGGATCGGACGGGCGGGACCGTG--CGCCCCTTGGCTAGAACCGGGGATG-AG-------CTTGGTCCGTCCGTT--CCCGCGCTG--GTCCTGAACAG-ATGATGG-----------------CCCGCAT--GCAAGGCAAGGTATTGC
AAACAGCTTGATCAAGACGGATACTTGTCTTATGCTGATCCCGGCTCTTGCCAGCGCGCGCCACATGGCGCGCGCTGG-CGGTGGCTGGAT--CGTCACGGG-CTTGGTCGTG-GACCGTTTT--AGAGT--GTGATC-AGCCATCGTC-----TTCGCCT------------------------------------------------------------GCG
CAGCTTGACGATCAAGACGGTAGCTTGTATCTTGAACTAGGTAGTGGGTG-------ATGGTTACTACCATCACCTGA-AACAGGGTGAATCTGGTA------------------------------------AGATC--CCCTGTT-TCACCTTTCACGCCAGC------ATCAACTTTG-----------------TCCGCATGAACAAGGAAAATGGCGTG
TTACTTGTTTTTTAGCACAGTACTTCTTAAGTTTACAATTCATTAATTTT-------AGA--ACATA------------AAAAGAGAG-------------------------------------------------C-TCTCTTTT-------CTACACAGATTTCGAACAGT-----------------------------------------G--------
AATTAAACCCGACAATACAGTTGCCTGTGTATCGACATTGTGCTATAAGA--------------------------G-ATGTGGGCGGAAGGCCGTC------------------------------------ACCTC-CGCCCACCCT---TGATGATCCCAACCTGAACAGT-----------------------------------------AGGCTTGCC
CGGACGGTGGGTTAAGACAGTTGCTTGTGTCTTGATCTGGGAATAAACTC----------------TGAGGTGAGAGG-GGTGGATGGCAAGCTGTGAGTCCGCGGTGCT----AGCACGAGTG-GGAGCAAAGCTGC-CATCCACCTTTCCACCTGGCCCAAGCCCGAACAGT----TG-------------------------TCACAAGCGTGGGCAAGCC
TCGTTTGTTTTTTACCTCAGTTCTTCTTAAGTTTGATTCTCTTTAAATTG-------ATAGTATTCA----------AAGAGAGAAT----------------------------------------------------ATCCTCTCTCTTTTACTACTTAGATCACGTTCAGTTCTGTGAG-------------GATCTCGTTTTCAAGTTGTTGTGAGCAGA
TCAACCCTTGACTAAGACGGATACTTGTCTTATGATTTCACACGGCTTCCGCTGGCCGGCCCTGTTATGCCAGTCAGC-GAC-GGCGGTAGATCGAAA-GGAGCTTGGTCAAT-GACCGTTGAATAGTC--AGATCAC-CGCC-GTCTTTTCCATG--------------------------------------------------------------AAGA--
ATTCAGTTTTCTTATTATAGCTCATTGTATATTAATTTATAATTATAATT---TTGTATA-----AA-CTTACAACATCAGGAAGTGGAA----------------------------------------------CC-CACTTCTTTACAT-------CCAAAACCGGATAGCTCATTGGGCTTT-----ATATGACCCCGCATTCGCAATGATGGTTCACAG
CAGGTCTACTTCCCTCCCAGTTGCTTGTGTCCTCGAAATCTGTCAGAATGGCAACGGGCGGTTGGAACCGCCCGTTGCCGGAACTGAGCCCGTTGCGCCCA--------------------------------ACAGC-TCCGGTGTCT--------TCCTCAACCCGAACAGTTGCAAGGG-------------GAGCCCGTACCGGCAAGGAAGGGAGTGGA
TTAATAGGTTATCAACACAGAATCTCCTATGTTTACGAAGCTAACTCAGTTTAGATTTGTA-----ATATAAAGTGAT-AAAGGGATGAGAGCAGATGTACCACTTAA--------TTGGAGATTAGAA-ACTGCCTC-ATCCTTTG-TTATCT-TT--TCGAGTCTGAACAGAAT----------------------------------------GA------
TAATTTGCATAGTAACATAGAACATGGTAAGTTTGCATTAGTAAAAATAGTTTGGTTAAAA-AATCA-----AGCA--AAAGCAGCAGG-----------------------------------------------CC-TGCTGCTGTT-----TTCTTCCAAATCCGGATAGAACATTG-------------------------TTACATGGTGGATCAGAAG
AGGCTGATTAGGAGAGATGGTATCTTGTATCTCTTCTTGATGGGTGTTTA-----GCTAGC-----ACCTATCGCATCGGGAAATCGGGAGCTCGTGCGCGACCTTAGCAAAAATGCTGTTTTGTAGATT--GAGCCC-TGATTTCCTAACCTCCA---T-TAAACTGAATGGTATCCTAGCACCCCGTAAGGGTGATGCTGCATGTACAAGGGGAGTAGATAG
ATGCTTGCATGGCATAACAGTATCTTGTATTATCCTCCCGTACAGAAAGA-----ACC----GGAGTTCTTTC-TGTCAGGCAGTCCACATGCCGTACCCGGCCTTAGGCCCGAGCCTGTGTTGTAGATCCCTGCAGT-GGACTGCCTTCTCCACAAGTGACAAACCGGACAGTATCATGGACCGGTTTTCCCGGTAATCCGCATTCACAAGGTTGGTTTCACT
CCTAGGCAAGGACAACACGGTATCTTGTGTCTTGGAACGGTGCCCTGATCATTCCCCCGGTG----A-CCCCGGG---AGGCTCCGATGACGCTGCCTCGGCTCTTAAGCCTTAGCTTGCAAAGTAGAT-TCAGCGCG-TCGGCGGCCTGACACCGCCTTGGAACTTGAACGGTATCTTAGGCCCAC-CT-GTGAGAGCCTGCACTCACAAGGGCAAG-TCTGG
GAACTTGACTTTGAAGACGGTTACTTGTATGTTCAGACCAGACCAGTGCG----GTAGA---G-TCT----------------------------------------------------------------------C-GGTCGCCGTGCTGGTCTTCCTGAAGCCCGAACGGTTACGCGCGCCTT-----GTGTGAGCGCGCATGCACAAGCAAGGGATCTGA
AAGCCGCTTGATCAAGACGGATACTTGTCTTATGTTGAACTCGGCTCCTGCCACTGCCCGGCACATGGCGGGCAGTGG-CGGCGGTTGGATC--GTAAATGG-CTGGGTCGT--GACCGTTCC--AGAGT--TTGATC-AGCCGCCGTCTTCCCCAAGGGCCTGAACGGA---------------------------------------------GA-------
TTAATTGGAAATCAACACAGAATCTCCTATGTTTGCAAAGAGAATAATAA---TTCTAAATTTGCAATATTAAAGTGTAAAAGAATGAGAGAGCATTT-GTGCCT----------------GCAAAGATA--TATCCT-CATTCTTTTT---TATCTTTTAGAGTCTGAACAGAAT---------------------------------------AGACGGAGG
TAATTTGCATAGTAACATAGAACATGGTAAGTTTGCATTAGTAAATGTACTTAGTTAAAAA-ATTAACCTAAAGATAA-AAGCAGCAGGATAAAG---------------------------------------TCCCCTGCTGCTGTTTTC-----TTCCAAATCCGGATAGAACGTTG------------------------TTTACCAGGTGGATCAGAAG
TCTGTTAGGGAGGAAGACGGTATCTTGTATCTGGACATAGGGCCCCTACGTCCGACTGAT-------C----ATCGGA-GGAGGGCCGGAAGTCCAGTCGCTCCAGAAGCTTCAGCTTGTGCTGTAGAT--AGGCTCC-CGCCCTCCGTTTGCTG-GCCCACTGTCCGTACGGTATCCAGATCCGCCGCTGGCGTGAACTCGCATCCACAAGGCAGGACCGGGC
TTACTTGTTTTTTACCACAGTACTTCTTAAGTTTACAATTCACTAAATTT--------AAGTA-TAAAACAGAAAAGACAAAAGAGAGG-----------------------------------------------CC-TCTCTTTT-------CTACACAGATTTCGTACAGTTCTATGAGGCTTT--------GACCTCGCTTTCAAGTCGTTGAAA-CTCG
TCCCTTGACTAAACAGACAGTCGCTTGTATCTCTAGAACAGCGACAAAAATGGGGGAACCGAGGCATCGGTTCCCCCGCGGGCGGACGGCTCCCGTTC-----------------------------------GGACC-G-CTGCCCTTG-----TCACGTACGACCGAACAGTCGCATGA----------------AATCGCACATACAAGGAAGGTTACGTG
CCGCTTGACTCGCTAGACGGTTACTTGTATGTTTAAGCCCGACCAGTACG-------GT---AATGA------------------------------------------------------------------------------CGTGCTGGTCTTCCCGAAACCCGAACGGTTACCAGCCCCGAGCTGATCG--AGGGCGCATGCACAAGCAAGGGATCCGA
CAACTTGACAACCCAGATAGTCGCTTGTATCTGCATGTTAGATTTTATGTGCCTCTGGCTGGGTACCCAGCCAGAGGCGTGACGAAGTCGCC-CGTTT-CCCCCTCCGGTTACAACCGT------GGATGAGCAGGGATCTTCGTCATC-----GTCACGTACGACCGAATAGTCGCTTGG-----C-TTC------AACCGCACGCACAAGGCAGGTTACGTG
TTACTTGTTTTTTACCACAGTACTTCTTAAGTTAGCATTTTAATAAAAACTTTAATTTATAAT-CC-GAAAGAA----CAAAAGAGAGG-----------------------------------------------CC-TCTCTTTT------ACTACACAGATTTCGTACAGT-----------------------------------------GCGTAGTG-
ACTGGTCTACTTCAACACAGTTGCTTGTGTCCGCAAAATCTGCCAGAATGACGGGCGGTTCTT--ACCAACCGCCCGTTGCTGGATCTGAGCCCGTTCGTG--------------------------------GGACA-GATCCGGTAT-----CTTCCTTAAACCCGAACAGTTGCATGG---------------AGCCCGGACCGGCAAGGAAGGGAGTGGA
TCGCTGCGACAAGATGACAGTTGCTTGTATGACGGGAAAGGAGCATTGTGCGGGGGCTGGGTCATGACCGAACCCCCGTC-GCGGCCGGAAGCCCGCAGGCGTTTCGGACCCTAATCCGCGAGTGAGCTTGGAGCTCC-GGTCGC-TTCTTCCATA--------CCCGAACAGTTGCCCGGG-------------GAGCCCGCATCAGCAAGAAAGGGA-TACG
AAATTTGGAAATAGACACAGTTCATCGTAAGTTTGAGAAAGTATAATTGGTTTTGTTGGTC-TATA-TGTTGATCCAGCGAGAGAGGGAAC--------------------------------------------GTC-CCCCTCTCTTATC--CTTATTCAAACTTGGACAGTTCATTAGGCCTG-----CAG--AGCCTGTTTTTACGATGATAAGTTACGA
ATTCAGTTGTCTTATTATAGTTCATTGTATATTATTTAATCGTTATATTT----TTGCATAA----AGTTTCAACATC-A-GAGTGTGG-----------------------------------------------CC-ACACT-TTAT----ACATCCG--AAACCGGATAGTTCAATGGGC-----------TGACCCCGCATTTGCAAT---GGTGGCTCA
TCGCTTGACTTTCAAGACAGTTGCTTGTATCTAGCGATCAGTTGATTCTG----------GC------GTAGTTCTGATCAGG------G--------------------------------------------------GTACCTGATCATTCGTCGTGAGAGCCCGAACAGTTGCGGGGGCCGGCCACCGCGTCAGCCCGAATTCACAAGGACGGGCGCG-G
CATGATGGGCGGAAAGACGGTATCTTATATCTCGATTCTGTCTTCTACAA----ATAATCCCC-GACTGATCATCGGGAGGGAGATGGGAAGTCGTAACATCCCTTAGGTTTGAGCCTGGATTGCAGAT-TGAACTCC-CATCTCCCACACTCGCCCTTGAAAGTTCGAACGGTATGCGT--------------------------CATAAGGTTGAA-CCGGG
GCGCTTGACTCGAGAGACGGTTACTTGTATGTTCAGACCAGGCCAGAACG---------------------G-------TAGAGTCTGGTCGCCG------------------------------------------C-GGCCGCCGTGCTGGTCTTCTTCAAGCCCGAACGGTTACGCGCACCGGCCTGGCCG--AGTGCGCATGCACAAGCAAGGGATCCGA
TGCCTGCGACAAGGTGACAGTTGCTTGTATGACGCGAAAAGAGCATTGTCCGGGGGCTGGGTCATGACCGAACCCCCG-TCGCGACCGGAAGCCCGCAGGCGTTTCGGACTCGAATCCGCGAATGAGCTTGGAGCTCC-GGTCGCT-TCTTCCATA--------CCCGAACAGTTGCCCGG----------GCATGAGCCCGCATCAGCAAGAAAGGGA-TACG
AGCTTAATTGCGAGAGATGGTATCTTGTATCTTGCAACGATGAATAGTTA----------GC---TACTTTTCATCGTTTGGAGTCAGGAGGATGTTTGACCACTAAATGCTC-CATTGTAATGTAGATA--ATCCCCTGGCTTCAATTTTCTTCCAC------ACTGGATGGTATCCAAGCGC---------GTGACGCTGCATGTACAAGTAAAGTCG--GT
AAATTTGCTTTTTAGCACAGTTCATCCTATGTTTGTAGTAAAAACAGAAATATGATTGAAAA----ATTTTCAACAGAAGAAAGGG------------------------------------------------------CCTTTCCCTCTCTGCTTTTG--AACTTGAACAGTTCATTAG----------------GCCTGTATTTAGATTGATAAG-TCAAT
GCGGCTTGACAGTCCAGACAGTCGCCTTGTATCTGGGCTGTGGCGTTGAA-GTGGCGGGGCCGGCCGGCCCCGCCACG-CGGCGGACGGCGCCCGTTTC----------------------------------CC-----GCCGCCGCAGT-CGCACGCG----ACCGAACAGTCGCACG--------------------CGCATGGACAAGGCAGGTTGCGTG
ATTCAGTTTTTATATTATAGTTCATTGTATATTATTTAATCGTTATATTT----TTGCA---TAAA-GTTTCAACATCAGTGTGGAATAAGACCGA-TGTTTCCATGGTCAT--GACCGTG----AGATA--TGTTTACCCCCACACTTTATAC---ATCAGAAACCGGATAGTTCAATGGGCTT----TT---AGACCCCGCATTCACAATGATGGC-TCACG
AGAGTTGGTTTTTACCTCAGTTCTTCTTAAGTTTGAATCTCACTAAATTA--ATATTGTAAT---CA-----------CAAAAGAGAGG-----------------------------------------------CC-TCTCTTTT------ACTACTTCAACCACGTTCAGTTCTATG---------------------------------------AAGGT
CCCCTTGACAATCAAGACAGTCGCTTGTATATTGAGAGAAGTGGTAGACC---------------------------------------------GTCCCAACCTTGGTCAAAAGACCGCTTCGTAG---CAAG-GGT-CACCACCATAATCTCCCTGACAAAACTCGAACAGTCGCCGGG---------------AGACCGTATCGGCAAGGATGAGTAATCA
AATTTTTACGTTCAAGACAGTTGCTTGTATCTTGAAAACTGGTTAAGATA------ACA---GCTTAGATTTGGC---AAGGTGTATGCAGCCAGTAGCC-CCCTGGGGTTATAGCCCGTGGTT-AAGCGTTCGGCGC-ATACACTGAGC--CACTCATTGAAACCCGAACAGT------TGTCCGTACTCC----ATAACGTATTTGCAAGGATGGGTAA-TA
ACGCTTGACCGGCAAGACAGTCGCTGTAACTTCCCTTTATCCGCATTTGG-------GGGTTT-AGTTCCCGGTGCGGTGGCGGATGGAAGACCGAACC-TCCCTTGGGAACCAGCCCGTGGCAGAGCC-CGGGTCTC-CGTCCGCCGTTCCATCG------AACCCGAACAGTCGCCAGGGCCGCT-CGCGCGGCAGCCCGCTTAGGCAAGGATGGG-ACAGG
AATTTTATCGTTCAAGGCAGTTGCTTGTATCTTGAGATTTGGTTATTATG-------GCA--A-TGAACGGATTTGGCACGGTGTATGTAGCCCGATG-ACCCCTTGGGTTTAAGCCCGTCTAATAGCG-AATGGCAC-ATACATTGAGCCACTCA-TCTGAAACCCGAACAGT------TGTTCGTACTCC----ATAACGCATTTGCAAGGATGGGTAA-TA
CTGCTTGACTTTCAACACGGTTACTTGTATGTTTAAACCAGATCAGCGCGTCTAATCACCGT---TGAGGTGACCGGACCGGATCGTGCA-GCCTGAAACGCCCT----------------GAGTCGAT-TGCGC-AC-GGAACCCGTGCTGGTCTTCCTGACGCCCGAACGGTTAGTTG-AGCGGC-GTTTCGCCTGCTCGCATGCACAAGGAAGGGATATGA
CGACTTGACTTTCAAGACAGTTGCTTGTATCTAGCTCTTTCCAGAGTTTG------CAGAC-----ATTCTGAT-----CAGAG-CGCCA-----------------------------------------------G-CGTCTCTGATCGTCGGTCGCATGAGCCCGAATAGTTGCGGGGGCCGAT-CT-TCG--AGCCCGAATTCACAAGGATGGGCCGAGG
CCGGACTTGACGAAGACGGATACTTGTCTTAGAGATTCCGAGCCTTCTGGCTGGTGGGGACCGCAATTTCCCCACCGGCGTAGAGGAACGGATCGTGCCTGCGCT-----------------------T--TGATCGT--CCTCTTCATTTCC-----A--------------------------------------------------------------T--
CGGGGTGAGGGTCAAGACGGTATCTTGTATCTCGACTTTCGCCTCACAAG----GGCGAAAGTTAC-TGATCATCGA-GGGAGGGTCAGAAGCGGAGCCGCTCCAAGGGCATCAGCCCGTATTGTAGAT-AACGCTCT-GGCCCTCCAACCCCACT-CGAACAGTTCGAACGGTATCTAGTGCCGCCCCCGGCGTGAGCACGCATTCGCAAGGTTGA--ACC-G
CCCCTTGACCGATGACACAGTTGCTTGTATGTTCGGATCTAACATATGAC------------------------CTCACGGTGGGCGACAGCTCGTCCTGCCGCTGGTCCTCGAGACCGTGCTTTAGCTG--GGGCGT-CGTCCACT------GCTCGTCGGAGCCCGAACAGTTGATCGG-----G-GGACC---ACCCCGCATTGGCAAGGCTGGGCCGACG
ATGCTTGACACGAAAGAGAGAATCTTGTATGTTGCATTCAGAGGCGTGAG-------GAT------AGATTCACGTTTCGGCGGT---AAGGCCGTCC-GTCCCTTAGGCC---GCCTGTCCCGTAGATC--GGCC----GCCGCCC-----CTCTCTTCTTACGCCGTGGAGAATCGAAGGCC----TTT---TGAGCCTGCATGTTCAAGGTTGACGCAAAG
TTACTTGTTTTTTACCACAGTACTTCTTAAGTTAGCATTTTAATAAAAACTTAATACCTATA---AATTAGAA-AGAACAAAAGAGAGGA----------------------------------------------CC-TCTCTTTT------ACTACACAGATTTCGTACAGTTCT-------------------------------------AG--------
ACCCTTGCGTTTTAATAGAGTATCTTGTATATTAAACATATCTCTTAAACAAGATTA--------------TGATTTTCTG-----GGGAAGCCGGCC-CAACCTTAAGCTTTAGCTTG-CTCGTAGATT--GGCTCC-C-----CACC---CTCGTCATCCATGCCGTGGAGTATCTGAGACCTGT----CTG--AGTCTGCATTCACAAGGACGGTAGGTGA
AGCCGCCTAGCTCTTAATGGTTGCTTGTAATAGCGAAGTCGACTATCATTCCTGCCGTGGACGGCCATCCACGGCAGGCCGCTGGCGACGGATCGAACCCATCCTGAGCA----GGCTGCCCCGTAGCG--TGATCG--CGCCAGC-ACCTTCAT-CG----GACCCGGATGGTTGC------CGGA----TTG---GTTCGC-TTCACAAGGCGGGGTCGACG
AGCCGCCTAGCTCTTAATGGTTGCTTGTAATAGCGCAATCGGTTATCGTCCCTGCCGTGGACGGCCATCCACGGCAGGCCGCTGGCGACGGATCGAACCCATCCTGAGCA----GGCTGCCCCGTAGCG--TGATCG--CGCCAGC-ACCTTCAT-CG----GACCCGGATGGTTGC------CGGA----TTG---GTTCGC-TTCACAAGGCGGGGTCGACG
AAGCTGATTGTGAGAGATGGTATCTTGTATCTCTCAGTGATTGATGTTTA------GCTAGC---A-GCAATCACATCGGGACGCCAGGAGTATGTGAACGACCTAATCAGAAATGATGGGTTGTAGATA--ATGCCC-TGGCTTCCTA---ACCTCCAT-AAAACTGAATGGTATCCTAGGCCCTATTTCAGGTGACGCTGCATGTACAAGGGGAGTAAATAG
CCAAGATTTGGGGGATACAGTTGCTTGTATATCTAAATTAAGTTATACTC---------AG--------CAACATAACCCGTTATCGGCATCTCGTTGTGTCCCTCGAAA-GCACTTCGTCTTGTAGCT-TAGAGAGC-CGATAACGTTCATCAC-----AAAAACCCTAC-----------------------------------TACAAGGCAGGTTA--CG
CAGCGTCGTATCTTTAATGGTTGCTTGTTATAGCAATCGCGGCTATTATCCCCTGCCGCAGACTAATCGGCAGCAGGGCCGCTGGCGACTGATCGGACCCGCCCTGAGCCGC--GGCTGCCCCGTAGCG--TGATCG--CGCCAGCGTCTTCAACA------GACCCGGATGGT------TGCTGGAACTTTCAG--GTTCGC--TAACAAGGCAGGGACGACG
AAGAAACTTGATCACAACGGATACTTGTCTTATGCATTTGGGGTCGCTGCTTTTGCCGGGGTGACCACCCCGGTAAAATCAGGAAGGGGACG------------------------------------------CGCG-CCTTCTT----------TTCCTTG-----------------------------------------------------------AA
ATGCTTGACCACCAACAGAGTATCTTGTATGTTGCTTCCATCGTCAAGGC-------GAC--G--ATAATCGAGGCAAC----ATCGGGAGGCCGTTC-CACCCTTGAGGC---CCTCG-TTTGTAGATT--GGCCCCCCGCCTCA---------TTACC--ACTACGTGGAGTATCCCGA-----------------TTCGT-ATCACAAGGTTGTAGCGGTA
AGTGATTGACGACATACTCGTTTGTATGGATAATCTCACTCGTATTTGGGGGCTTTAGCTGC------AACTAAAGCTTTCTAATGTGCAGTTCGATTGA---------------------------------AACGC-ACCTTAGAACTCC---AAGCAACAA-----------------------------------------------------------T
TGGTCGGGCCCGATTAATGGTTGCTTGTATTAGCGCGATCCATTACACTGCTCGGACCGGGTGGCCGCCCGAGCCGAGCCGCCGATCGTCGGACGTAACCCGCCCAAGCCT---GGCCGTAGCA-AGAT---C---GC-GATCGGCTTTCTT--CATCGG----ACCGGAT-------------GG-----CCATGGGTTCGCA-TCACAAGGAAGGTCG-ACG
CCGCTTGATTTTCAAGACAGTTGCTTGTATCTACCGAAGGGTTGTTACTG-----------C-----GGTACCTCTGATCAGGGCGCCA-CTTCGA-CGCGGTCTTGGTGGC--CACCGTTCGTTAGC---CAGAGCG-GCGTCCTGATTCGTTGGCGTGAGAGCCCGAACAGTTG-----------------------------TCACACGGATGGGCGAGGG
TAATTTGGATATAAACACAGTTCATCGTAAGTTTGTAGAGAAGTATTTGG----ATTTTGTTTACTATTCAGATCCGGCAAAGAGAAGGATAAA----------------------------------------CCCC-TTCTCTTTTT----CTTTTCATAAACTTGAACAGTTCATTAGGC-----------GGAGCCTGCTTTAACGATGATAAGTATGAT
ATTCAGTTTTTATATTATAGTTCATTGTATATTATTTAATCATTATATTT------------------------------------------------------T---------------ATCGTAGAA-TATGTTCC-GTCCCCACACTTTTACATCAG--AAACCGGATAGTTCAATGGGC-----------TGACCCCGCATTTGCAATGATG---GCTCA
ATGACCACCAAACAACACAGTTGCCCTGTGTGTTTGGTGTGTGTCATGAT-------------------------TGG-AGCGGGCGGGAAGCCGTT------------------------------------GCTCC-CGCCCGCCTTTGCAGAC---CCCATCCTGAACAGT----------------------------------------------CACC
TCACCCAAGCGACATAACAGTTGCCCTGTGTGTGGAAGTTCTGTCATGAT--------------------------GG-GGTGGGCGGGAAGCCGTTG-GGTCCTTGGCG----CGCCGTGAGCCGGCT-CGGTCTCC-CGCCCG---TTTCATCC---ATCAACCTGAACAGTTGCACGAGGCTGCCGAACAG--ACCTCGCA-CCACAGGGACAGGCGC--C
TTAACTAGACACCACAGTCACTTGTATGGATAATTCTCTGCGTTTTCCGGACCCTCAACGGC------CATTGAGGGCCTTCATGCAGCAGCTCG--------------------------------------AGCGC-TGCATGACTC----TTTAGCGATAACTCGAACAGT--CATCGG-------------GAGCCCGCA-TAGCAAGGCAGAGTTAGCT
TTATTTGATTTTCAACACAGTTCGTCGTACATTTGTCATAAGTTAAACAG-----TTTAATTA--T--TTTTATAAGC------------------------------------------------------C------AT------GTTTTACATCTT--AAACCCGGACAGTTCGTTAGGC-----------AGAGCCCGTGTTTGCGACGATGGTTTCAAG
CAGCTTGACATTGAACACGGTTACTTGTATGTTTAAACCAGACCAGCGCGTCTGATCACCGC---TGAGGTGACCGGACCGGATCGTGTAGCCTG---------------------------------------C-AC-GTTCTCCGTGCTGGTCTTCCTGAAGCCCGAACGGTTAGTCGAGCGGTTTGATAC--CAGATCGCATGCACAAGAAAGGGATAAGA
AGGGTTGACCTCCAACAGGGTATCTTGTATGTTCGCCCCAGAGATTCAGG------TAGGGT---TTTACTC-GGTTA-----CCGGGGAGGCCGTTT-GCTCCTGGA--------TCG-TCTGTAGAG--CGGCTCC-CCGC------C-TCATTGCTT--ACTCCGAAGGGTATCCAGAACCCGT-TACCGGG-ACTTCGCATACACAAGGTCGGCAGTAGC
CCGCTTGACTTTCAAGACAGTTGCTTGTATCTAGCTCTTTGACAAGTTTG--------------------CAGCCATTCTGATTGGGG-------------------------------------------------G-CGTCCCCAATCAGTCGTCGCAGGAGCCCGAACAGTTGCGGGGGCCGAT-TCATCG--AGCCCGAATTCACAAGGATGGG-CCACG
CCGCTTGACAACAAAGACAGTCGCTTGTATCTCTCAATTGCCTGCCGACG------CGAAGC-----CGGCGAGG----GTAAGGCCGCAAGCCA--------------------------------------GC-GC-GGCTTGCGTCCGATTGT-CCGAACGCCCGAACAGTCGATTGGGCCGA-----TCG--AGCCCGCATTCGCAAGGATGGGTCATGG
CCTTAGCGGCCGACTAATGGTTGCTTGTATTAGCGCGAATGGCTATCGTGCCTGCTCCGGGCGGCCACCCGGAGCAGGTCGCTGGTCGTCGATCG--------------------------------------ATCGC-GATCAGCT-CTTC--ATCG----GACCCGGAT---------GGTTGA-----CCGTGGGTTCGCA-TCACAAGGAAGGGTCGACG
AATTTTAACGTTCAAGACAGTTGCTTGTATCTTGAAAACGGTTTAAAATA---GTTACGATT----AGATTTGGC---AAGGTGCATGCAGCCCGATTCCT-CCTAGGGTTTAAGCCCGTTAATTAGCG-ACCGGCGC-ATACACTGAG--CCACTCATTGAAACCCGAACAGT------TGTCCGT-ATCC----ATAACGCATTTGCAAGGATGGGTACATG
CAACTTGACAGTCCAGATAGTCGCTTGTATCTGCACGGCACTGATTTGTGCGCCTTGGCCGGTGGC-CGGCCAAGGCGCGTGGCGATGTCGCCCGTTAC--CCCTCCGGCTACAACCGTGGGTG-AGCT--CTGGGACCTTCGCCATGT-------CACGCACGACCGAACAGTCGCTTGAG-------------CCGATCGCATGGACAAGGCAGGTTACGTG
GCGCTTGACTTCGAAGACGGTTACTTGTATCTTTAAACCAGACCGGCGCG---------------------------G-TAGAGTCTGAACGCCGTT------------------------------------GCGCC---GCGCTGGT-----CTTCGTCAAGCCCGAACGGT----TACGCGCGC-CTTCGATGAGCGCGCATGCACAAGCAAGGGATCTGA
ACGCCCGCTCAGCAACACAGTTGCTTATCTGTTCGGAATCTGGCAGCGTA------------------GGCGTCGAGAGCCGGCGTGGGCCGCCGTGC-AAGCCTGGATCTTGAGATCGCCATGTAGCTT--GGCGCC-CACGCCGGAATCTCCCTTGAT-CCGCCCGAACAGTTGCTGGA---------GCTGAC-ACTCGCAGTGATAAGACTGGGCGAGCG
CCGTGACTTGACCAACACGGATACTTGTCTTATGACTTTCTTCGCTGAACCTGCGAGAGGGTTGTGGCCCTCCCTCAGC-GGCGAGGG-------------------------------------------------C-CCTCGTCTTTCTC------------------------------------------------------------------------
ATTCAGTTTTCTTATTATAGTTCATTGTATATTATTTAATCATTATATTT----TTGCAT--A-AA-GTTTCAACATCAGAGTGTGGTAAGACCG-ATTACTCATTGATCATTAGATCGTT----AGATATGTTCCGT-CCCCAC--ACTTTTACATCAG--AAACCGGATAGTTCAATGGGC-----------TGACCCCGCATTTGCAATGATGG---CTCA
AACCGCTTAGCTTTTAATGGTTGCTTGTAATAGCGCGATCGATTATTGTGGCCTGCCGCGGTTACGGCCGCGGCAGGCCGCTGGCGATCGGATCGAACCCATCCAGAGCA----GGCTGCCCCGTAGCA--TGATCG---CGTCAGCACTTC--ATCG----GACCCGGATGGTT----------------------GTTCGC-TTCACAAGGCGGGGTCGACG
ACGCTTGACAGCAAAGACAGTCGCTTGTAACTTCCCTTTACCCGCTCCTG-GCGC-------TGATGCCTCTTGCG-GTGGCGGATGGAAGACCG--------------------------------------GTCTC-CGTCCGCCGT----TCCATTG--AACCCGAACAGTCGCCAGGG-------------AAGCCCGATTAGGCAAGGATGGGATCAGA
AGGGGTTGACACCATAGTCACTTGTATGGATAATGAAACCTTGAAACGGGTCTTCTGGCT--G--C--AACCAGAGGGTCCAGAGCAGCAATCCG--------------------------------------GATGC-TGTACTGG-ACT-CCATGACA--ATCTCGAATAG-----TCAACCGGC---CCCG--AACCCGCATTTGCAAGGCAGAG-TTATC
TAGTTATTGACGCCATAGTCTCTTGTATGGATAATTAACCCACCAAATAAAGCCTTAGCG--G--C--AACTAAGGCTTCTTTTGTGGCAGTTC----------------------------------------ACAC-CGCAAAAGGCTCC---AAGCAAATACTCGAATAGTCTACTGGG-------------GAACCCGCATTTGCAAGCAAGGGTTGCTT
ACCCTTGACAGGCGTCACGGTATCTTGTATGATCTCCTCACCCTCTCTCA----------G------------GGGATCCGGGAGAGGGTCGCCGTAAGCCCCATGAGGCATCGTCCTGCACTG-AGAT--TGGCGCC-CTCGCCCGGT----GCT---CCAGACTCGAACGGTATCCCGAGGCGCCCTGGGCGTC--CTCGCATGCACAAGGTCGAGGT--CG
ACGGTTGACAGGAAAGACGGTTACTTGTATGTTCAGGCCAGACCAGCGCGTTCGATTGCCGT---TGAGGCAACCGGACCGGACCGTGCA-GCCTGGTAGCGCCTTGGGCTTCAGCCCGTCTCGTAAAT---CGC-GC-ACGGGCCGCGCTGGTCTTCAACAAGCCCGAACGGTTACGCGCCCCGGTCTGCCCG--AGGGCGCATTCACAAGGAAGGGTTACGA
TTGGTTTTAATAACAGTACCTTTTTATTTTTATAGAGAATTAGTTAAAGGTGATTACATTGTTGACAAAATGTAATTG-ACTTGTGCGTGAGGCATGTTGGGGCT---------------------GACTTTCCC-AC-GCACT-----TTCTATTCTCATGAGTTTGAACAGTACTTAA-----------------------------AAGGAAAGACGAAGG
ACCCCCCTTTGTCTTCACAGTTGCTTGTGTCAGAGAAATCTGGCAGGCTGGCGGGCGGCTGTCACAGCAGCCGCCCGCCGCTGGACCTGAGCCCGTGT-GACCCA----------------------------GGACA-GGTCCGGTGT-----CTTTCTTCAACCCGAACAGTTGCATGGGC-----------AGAGCCCGAACGAGCAAGGAAGGGAGTGGG
CACTCAGCGCTTCAACATAGTTGCTTGTGTGTTTCCGGCATGCTATTCTT-------------------TCGAGGAAA-CGAAGGAAGGTGATCGAGCG----------------------------------ATCAC-TTCCTTCGCC-----CCTCGATTGGTTCGAATAGTTG------------------------------CACAAGTTGGAAC-CTGA
AGCTATTGACGCCATAGTCGTTTGTATGGATAATCTTTCCTGAATTCGGGGGCTTTAGCTGC------AACTAAAGCTTTCTATGGGGTAGTTCGA-------------------------------------AATAC-TCCATAGGAC----TCCAAGCACAAATCGAATAG-----TCGACTGGG----TCG--AACCCGCATTCGCACGCAAGGTTAGCTT
CCGCTTGACTGGAAAGACAGTCGCTTGTAACTTGACCCTTGCCGGATCTG-----CTAAGCT-----ACGCAGTGCGGTGGCAGGCGGAAGACCGTGT-----------------------------------GTCTT-CGCCTGCCGTTCCATCG------AACCCGAACAGTCGCTTGGGCCGC---TCGCGA-AGCCCGGTTGCGCAAGGATGGGATCAGA
TCGCTTGACTGGAAAGACGGTATCTTGTATCTTTTCTTCTGTGGTGGTTA----------------GCTACCATCACACGAAGCAGAGGAGCTTGAGCCCAACCTTAAGGTTGACCTTGTTCCGTAGATC--AAGCCC-TCTGCTTCAC---CTTTCGCCAACAC--GGACA------CTG----------------CCCTGAATGCACAAGGCA-AGTGGGCG
ATCAGGCTTGACCATCACGGATACTTGTTTTATGACTTCGGTCGGCTCCTACTGTCCGCCACGCTTATGGCGGACAGT-GGCGGGGGAGGGATCGGTCGACACGTTGGTC----GACCGCAGCGCAGTA--GGAT----CGCCCCCGTC----TTTTCTTTCGGCCTGAAC-----------------------------------------ACCAGGAGAGGA
ATCTGGCTTGACCATCACGGATACTTGCCTTATGGTTTTCCCGGCTCATCGTACGGGGGAGTGGCCACTCCCCCGTACCGGCAGGGT----------------------------------------------------GCCCCGTC------TTTTCCAACAGCCTGAACGG----------------------------------------------TTGGA
GACCCGCCGCAACTTAATGGTTGCTTGTAATAGCGAAATCGATTATCGTCCTCTGCCGCGGACGCATCCGCGGCAGAGCGGCTGGTGACGGATCGAGCCCACCCTGAGCCGC--GGCTGCCTCGTAGCG--TGATCG--CACCAGCGCCTTC-A-TCG----GACCCGGATGGTTGC------CGGA----TTG---GTTCGC-TTCACAAGGCAGGGTCGACG
ACCACCAAGCATGAACACAGTTGCTTGTGTGTTTGGCTTCTGGCATAATGTCGCCGCCGATCATGGTTTGACCGGCGACGACGGCCGCGAGCCCGTGCCCCCTC-AGGTGGCG--------------------GGGAC-CGGCCGTCTTCTTCCTG------AACCCGAACAGTTGCCAGG---GGC-AAGCC-----CCCGCAC-AGCAAGGATGGGACGACG
ACGGCGCACTCTTGTGGGAGCCAGCAAGGCCGGCTTGTGTCTTGAGGTAG----------G-AATCAGAAGTGAGAG-CGGTGAATGGCAAGCTGTACGCCGG-----------------------------AGCTGC-CATTCACCTCTCCACCTGGCCCGAGCCCGAACAGTTGATTG-------------------------TCACAAGGTGGGCCAAGCC
TAAGAGTAGATTTTTATCATAGGAGCTGGCATGATAAAGGGCTAGTCGGT-----TTAGTGC-----------------------------------------------------------------------------------TCGT----CAAGGAGAATGATCGAAC--------------------------------------------GATG-----
ACGCTTGACAACGAAGACAGTCGCTTGTAACTTCCCTTTACCCGCTATTG--GCGTAGTACT---G--CCTATTGCGGTGGCGGATGGAAGACCGTT------------------------------------GTCTC-CGTCCGCCGT----TCCATTG--AACCCGAACAGTCGCCGGGG-------------AAGCCCGCTTAGGCAAGGATGGGATCAGA
GAACTTGTTTTTTAACTCAGTTCTTCTTAAGTTTGATTCTGATTAAATTA-TAGTCATAAA-T--CAGAAAGAACAAAAGAGAGG--------------------------------------------------------CCTCTCTTTTCCACT--CAAGAATTCGTTCAGT-----------------------------------------GAGC-----
GACCTGACACATCAACACAGTTGCCCTGTGTGTAGGGGATGTGTCAGGAT--------------------------GGGTGCGGGCGGGAGATCGTTGGGTCC------------------------------ATCCC-CGCCCGCGTT-CCAAGTACC-CAAACCTGAACAGTTGATCGAGGCCGCTCACCGG--ACCTCGCA-GCACAGGGATAGGCC--CC
ACACTTGAAATCGAAGAGAGAATCTTGTATCTTCCGTGACACTGCCCGGC--TCCCCGATT-GCAGG----GGCGG-G-CTTTGGCGGGAGGCCGCGCAGATCCCGAGGCGT--GCCTGCAGCG-AGAG--TGGCCCC-CGCCCTTCCT-----CTCT---CACGCCGTGGAGAATCCGAGGC---C-TT----TGAGCCTGCATTCACAAGGCAGGC-GCGAG
ACGCTTGACTTTTAAGACAGTCGCTTGTATATTAACAATAGTGCTTTTTAATTTAAATAA------ATATCTTTCAAA-CAGTCAGTCGAGATCGTCC-CACCCTAGGGTTT--GCCCG-TAAGTAGCCG--GATCCG-ACAGACTGTT---TATTCTCAAAAGTCCGAACAGTCGATTGGG-------------GAACCCGCATT-GCAAGGAAGGATATGAG
TCCTTGACATTCAAGACGGTTGCTTGTATCTTGGTTTTGGTCGTTCACAA-----------T----GCGACTGGTAGTGTGGGCGCGACAGACCGATTCCTC-CT-------------------------CTCGTCGT-CGCGCCCACTTTC----CGGAGGAGCCCGAACGGTTGCCG-------G------GCAAGCTCGTATCCGCAAGGCCGGGTGAACG
TCGAATTGACACCACAGTCACTTGTATGGATAATTCCTGCCGTGTTTGGGACCCCCAGTGGC------CGCTGGGGGCCTTCATGCAGCAGCTCGATG-----------------------------------AGCGC-TGCATGAC-T---CTCAAGCGATAACTCGAACAGT--CATCGG--GG-----CCTCGAGCCCGTA-TAGCAAGGCAGAGTCAGCT
GCAACCGCCTCCTAACATGGTTGCTTGTGTGATCGCTGACTGATAGATTGTCCGCCTGGCGTAGCCGCGCCAGGCGGACAGCCGTCGGAGGACCGTAGCCAC-------------------------------GTCGC-CGTCGGCGCT-TC-ACT------GACCCGGATGGTTG---------------------GTCCGAAGCCACAAGGAGGGGTCGATG
TTATTTGGTTTTTAATATAGTTCGTCGTACATTTGTACGGTTAAAAGTTT-TTGAATAAAT------TTATCTTCAAATATCAGG--------------------------------------------------------CCCCATGCTTTTACA-TCTAAAGACTGGATAGTTCGTTGGGGCAGATTGACTG--ACCCCGTGTTTGCGACGAGAGTCAAAAG
GCCGCTTGACGATCCAGACAGTCGCCTTGTATCTGGATCGCAGCGCCATTTGTGAAGGGACCGGCCGGTCCCTTCACG-CGGCGCGCGTCGCCCGTCTTCCC--TCTGGCCTCAACCGC--GAG-AGAGCTAAGGGAC-CGCCGCCG-----CAGTCACGCACGACCGAACAGTCGCTTGA-----TCTTC------GATCGCATGCACAAGGCAGGTTACGTG
CCGCTTGACAAACAAGACAGTCGCTTGTAACTTACGAATCGCCGAGCCGG----------T-TAGTGC--CAGGCGCGGGGCGGACGGGAGACCGTCT-CGTCCTAGGGCTTTAGCCCGTTCCTCAGCTCG-GGACTC-CGTCCGCCGTTCCAT------CGAACCCGAACAGTCGCGGGGGCCGCA--ACGCG--AGCCCGATTGCGCAAGGAGGGGTGA-AG
CCGCTTGACAGATAAGACAGTCGCTTGTAACTCTCATAGCCGCGACTCGG----ATAG----TTTGAGAGCC--GCGGTGGCGGGCGGGTGTTCGTTC-CGACCTGGGTCATT-GACCGTGGGAGAGCT--TGGAGCCTCGCCCGTCGTTCC--AT----TGAACCCGAACAGTCGCCGGGGCCGCAAAGTGCGA-AGCCCGATTAGGCAAGGACGGGTCGCCA
GCACTTGACTCGGAAGACGGTTACTTGTATCTTTAAACCGGCCCAGCGCG---------------------------G-TAGAGTCTGAACGCCGTT------------------------------------GC-AC-GGCCGCCGCGCTGGTCTTCGTGAAGCCCGAACGGTTACGCGCGCCAA---GCTTG--AGCGCGCATGCACAAGCAAGGGATCTGA
TTATTTGGATTTTAATATAGTTCGTCGTACATTTGTACAGTTAAATGATT-TTGAATATT--------TATCTTCAAATAT----------------------------------------------------------------ATGCTTTTACA-TCTAAAGACTGGATAGTTCGTTGGGGCGGCATGTCCG--ACCCCGTGTTTGCGACGAGAGT-GCAAA
GGCCTTGACACAAAACACAGATGCTTGCATGTTTGTCATGGCCCCGCGACGTTCCGGGGGATGGCCATCCCCCGGAACTCGGACGAACGGGACCGTGGT-TTCCTTGG--------CCGTGGATGAGCT---TGGTCC-GTTCGTCCTC--GCGCTCGGC-----CTGAACAG--------------------------------------------TTGCCCG
TGCTCGGTTTGGAGAGATGGTATCTTGTATCTCTCCAGGAATATCTGTTT--------AGCT----AGCAGAGGTTCCTGAACTTGGAGAAGTTGAACCCAACCTTGGCAATGATGCAGAGTCGTAGAT-TTAACTC--CCAAGTTCAT---TATTCTCACTATATTGAATGGTATCCACGCACTGTTTTTCAGTGATGCTGTATGAACAAGGGTAAT-AAGAG
CCCTTTGACAATCCAGATAGTCGCTTGTATCTGGACGATCTGCCGATTGTAGCACCGGGGTGGGCCCGCCCCGGTGCTCCGGCGATGTCGCCC---GATCACCCTTTGGCAGCAACC-G-TGCG--GAAGC-CAGGGATCATCGCCG-----CAGTCACGTACAACCGAACAGTCGCTTGA------------------TCGTACAGACAAGGCAGGTTACGTG
TGCTTGACAGCTCAAGACAGTTGCTTGTATCTTGCGCCGAGGGCGGCAAT------GATAC-C-GCA-CATCATCAACCGGGGCCTGACAGACCGAT------------------------------------GTCGT-CAGGCCCCTC----TCTGGACCGAGCCCGAACAGTTGCGTGGGC-----------TGAGCCCGTATCTGCAAGGCCGGGCCACCA
TCCCTGCGACAAGATGACAGTTGCTTGTATGTCGGGAAAGCAGCATTCTG-GGCGACGGGGGTTTGA-CCCGTCGCGACCGGAAGCCCGCAGCCGC-------TTCGGATCCCAAACCGTGAATGA-------GCTTG-GAGCTCCAGTCGCTTCTTCCA--TACCCGAACAGTTGCCCGGG-------------GAGCCCGCATCAGCAAGGAAGGGATACGA
AACCCGCTTGATCAAAACGGATACTTGTCTTATGACTTTCTGCGCCGCTG---------G------ACCGCTGGGAGA-GG--G----------------------------------------------------------CGCCCTCGT-CTTTTCCTTTGGCCTGGAC---------GGATACC-CGGGGGACAGCCCCGAATGACAAGCAGAGGCGCGGA
AAGCTTGGAATTCTACACAGTTCTTCTTAAGTTTAGATTTTATTAAAAGT-----TTTTAATATGA-ATCAGAAAGAACAAAAGAGAGGA----------------------------------------------CC-TCTCTTTT------ACTACACTTATTTCGAACAGTTCTGTGA---------------ATCTCGTTTTTAAGTTGTTGAATACTGT
GGCTTCGGTCTGAGGCACGGTTGCTTGTGTCTCTCGAATCATGCATGATCCGGGTGACCCGGGTGACCGGATCACCCG-TTGCGG-CGGAAGCC-CGTACAGCCCTTGGCATAAGCCCGTGGATGAGCAAGGAGCTCC-GACCGCAT-CTTCC-------ACAGCCCGAACGGTTGCTAGGG-------------GACCCCGCACCGGCAAGGAAGGGATCAGA
ACGCTTGACCCGAGACACAGTCGCTTGTAAGTCATCGAGATGCTCAGGGA-----TTAGAGT-----GTCGGCTGCGGTGCCGGAGGGTAGATCGTCTCATCC------------------------------GTCGC-CCTCCGGTCGTTCCAGT---G--AACCCGAACAGTCGCCAGGGCCGGT----CCGCGAGCCCGCTTTCGCAAGGAAGGG-TCGCC
GGACTTGACAAGCGATACCGTATCTCGTATATTGAGAGGGTCCGATTCCT-------------------------GGGTGATGGT---GAGGACGCGATGACAGCCGCGGCCGACCGCGTAGCGAAGATT--GTCCC--CCGTCACCTT--GGGTCGGCCAGAGCGTGGACCGTATCGTG-------------------------TCACGA----GCGCACGTC
GATCGGTCGCGACTTAATGGTTGCTTGTAATAGCGCAATCGAATATTGTCCCTGCCGCAGATGGCGATCCGCGACAGGCCGCTGGCGACGGATCGAGCCCACCCTGAGCCGTC-GGCTGCAGTGTAGCG--TGATCG--CGTCAGC-AC----CTTCATCG-GACCCGGATGGTTGC------CGGA----TTG---GTTCGC-TTCACAAGGCAGGGACGATG
TTAGAAATTGAGCAAGACAGTTGCTTGTGTCTTGAGAGGGGATTAGAATC-----------------TGAAGTGAGAGCGGTGAATGGCAAGCTGAA------------------------------------GCTGC-CATTCACCGTTCCACTTGGCGAGAGCCCGAACAGT-----------------------------------------GGCCACGCC
CCAGCTTGAAATCAACACAGTTACTTGTATCTTGGCATTTGAACCGTTGT----------------GGTACAAAACAG-AGCGGCTGCGAGATCCTAGCCGCCTCGGGTC----GACCGTGGTGTAGTTT--GATCCG-CAGCCGCCGTGTTCTTT----CGAACTCGAACAGTTACTTGAG-------------CAGCTCGAATCTACAAGAAGGAGTCTCTC
TTACTTGTTTTTTACCACAGTACTTCTTAAGTTAGCATTTTAATAAAAACCTAAATTTAAGCTAATAATTAGAAATAACAAAAGAGAGGA----------------------------------------------CC-TCTCTTTT------TCTACACAGATTTCGTACAGTTCTATG-------------------------------GGTAG--------
CCTATTGACAAACGTTAGCAGATTTAGTACCATATAAGTGTAGCAAAGAGTGCACTTATTTTA-TTATAGTAAGGG--AAGCAGCTGGCCTGACACCC-TGTCATTGGGTTTT-ACCCGTTTCTGAAA--AAGTCAAC-CGGCCCCTTATT------ATATACACTCG-------------------------------------------------GTGTAAT
ACGCTTGACCGACAAGACAGTCGCTTGTAACTCTCATACCGCCACATCTG------CTACAC---CAGTG-GTTGCGGTGGCAGGCGTGAGACCG--------------------------------------GTCTT-CGCCTGCCGATCCATCG------ACCCCGAACAGTCGCTTGGGCCGCTCGAAGCGA-AGCCCGCTTGCGCAAGGATGGG-ACAAG
GATTTTTACGTTCAAGACAATTGCTCCTTGCATCTTGAAAATTGGTTAAT-------ATAA-CACGATTAGATTTGGCAATGTGTATGCAGCCTGTTGTC-TCCTGGGGTTATAGCCCGTGAT-TAAGCGTTTGGCGC-ATACACTGAG--CCACTCATTGAAACCCGAACAGT------TGTCCGTACTCC----ATAACGTATTTGCAAGGATGGGTAA-TA
CTTAATGGACTTTAAGACGGTATCTTATATCTTGATTCTGAGTTTTTAAAAATCCCCGATTG---ATCATCGGGA---GGGCGGCGGGGAAGACGTGCCCATCCTAAGGCTTAAGCCTGTCTCGTAGAT-TGTACTCC-CCGTTGCCCG---CACTTGCCGAAGTTCGAACGGTATCCTA-----A-----CTTTGATCCTGTATTCATAAGGCCGAACCCGCA
GAGGAGTAGATTTCTTTCATAGGAGATGATATGAAAGAAAGCGGTCGTTGCGCTCCAGGGGTATATATTCCTGGAGTA-GATAGGCTATAGGCTGGATATTTGTTTGGGGCT--CCCTGTTAAGGAGATT--AGTCTT-CGCCTATA---------GCTGAAAGGTC-------A----------------------------------------------GGT
ATCGGATGAGAAGACAGTTGCTCCTTGTGTCTGGAGGTTGCTCTAAAGTT----------------TGAGTGGAGA-GCGATGTGCGGCACGCCGACA-----------------------------------GCAGC-CGCACATCGA--CCTCGTTGCCTAGCCCGAACAGT----TGACGAGCG-TTCGCTCGAAC-----TTCACAAGCGTGGGCAGCGA
ACATTTGATAATTAACACAGAATCTATGTTTGTTATCAAATAATAAATTA----------GC----ATCATGAAGTGAAAAGGAATGAGAGCAGGTGACGACCCC--------------------AGAT--ACTGCCT-CATTTCTTTTTACCC---TTTAGAGTTTGAACAGAATGTAA-----------------------------------AAAAGACGA
TAACTACTTTTTAATATAGTTCGTTGTATATTATTTGTATATTCAAAATATGTTGTATCTT-TGAG-CCGATTTAACATCTAAGTATGGAT--------------------------------------------CCC-ATACTTATAC-ATCCAA------AAACTGGATAGTTCGTTGGTC-----------AGAACCCGTATTTGCAACGATAGTGTTCAG
TATGCTTGAACTCAAGACAGTTACTTGTATCTTCTTTAAAGGCGTCCTGA---TTCTGGGT----A-AACCAGAGG--CAGGTGTGAGATCGCCGCT------------------------------------GCGCC-TGCCCTTGGG--CAGTGAGAGTAAACTCGAACAGT-----------------------------------------GA-------
CCGCTTGACATCCGAGACAGTTGCTTGTATCTACCACTCGCTTGATGTTG----------------GTGGCAGGATCCTTGGGGCGCCAGCTC-G----------------------------------------GCG-GCGCCCCGTCTTCCTCTCCGGAGAGCCCGACCAGTTGCGCG----------------AGTCCGCATCCGCAAGACGGG--GCC-G
TCTCTTGACGCTAAAGACGGTATCTTGTATCTTTCCCTCCGTGGTGGTTA----------------GCTACCGCCACACGAAGCAGAGGAAGCTGATTCCGACCTTAAGGCTCACCTTGTTTTGTAGAT-TAGGC-CC-TCTGTTTCACCTTTCGCCGACAGACACTGAACGGTAACCAAGG--GGC-AAACC------CTGAATGCACAAGGCAAGT-GGGCG
ACACTTGACTGCGAAGACGGTTACTTGTATGTTCAATTCCGGCCAGCGCGTTGGAGGGCCGA---GAAGGCCCTCGGACAGGATCG------------------------------------------------------CGATCCGCGCTGGTCTTCGCGAAGCCCGAACGGTTAATCGCG----C--------GAGCGCGCAGTGACAAGCATGGGAGGCGA
CCGCTTGACTGCCAAGACGGTATCTTGTATCTTGAGCGCGGTAGTGATTA---------GCT----ATCGCTACTAGC-GGATCCGGTGAGTTTGTTCTGACACGGAAAGCC--CTTTGTGACGCAGAT---TAGGCC-CCGGATTCGC-GCCTCTGAGAGCCGACTGGA-----TGCTGG---------------ACCCTGCATGAACAAGGCAAGTGGGCGC
AACGCCCTTGACCAAGACGGATACTTGTCTTATGGAATTTTTGGCTCCTGCTGCCCGGCACCGCAAACTGCGGGGCAGCGGCGGGGGCTGCGTCGTGCGGAGCTTGGTCTTTCAGGACC-GCGGTCGAGTTTGACGAG-CCCCCGTCTT-------TTCTAAC-------------------------------------------------------------
GTAATCGGGCTCGAAGACAGTTGCTTGTATCATGAAAATGGATTACTATG-----TTCTGGC-----TTAGATTTGGCAAAGCCCGTGTAGTCCGATT-CCTCCTGGGGTTA--GCCCGCAGCATAGCG-ACTGACGC-ACAGGCTGAGTCGTTCATCTG-AAGCCCGAACAG---------TTGTC-TGAACTTCAAATCGTATTTGCAAGGAGGGGTATAGA
TTTTTTGATTTTAATATAGTTCGTTGTATATTATTTGTATATTCAAAATATTTGTTGTATCTTTGC--CGATTTAACATCTAAGTATGGA----------------------------------------------CC-ATACTTA-TACATCCAA------AAACTGGATAGTTCGTTGGTC-----------AGAACCCGCATTTGCAACGATAGTGTTCAG
TTACCACCGTCATTTAATGGTTGCTTGTATTAGCGCGGTCCGTTATGCTGCCCAGCCCGGGTGGCCGCCCGGGCTAGGCCGCCGATCGCGGATCGTAACCCACCGAAGCCTT----CTGTGTCGTAGCA--AGATCGC-GATCGGTA-C-----TTCATCGGGACCCGGAT---------GGTTGAAGAACTCAAG-GTTCGCATTCACAAGGGAGGGATGACG
ACGCTAGCCTGCCAAACCGGTATCTTGTATCTTTCCTCCGGTGGTGATTA-----------------------------------------GCTATCAC----------------------------------------CACTGC-----TGGGCCGGCGAGACACTGGACGGTATCGTAGG-------------GACCCTGTATGTACAAGGCAAGTGGCGC-
ACGCTTGACCGCCAAGACGGTATCTTGTATCTTTCCTCCGGTGGTGATTA-----------------------------------------GCTATCAC----------------------------------------CACTGC-----TGGGCCGGCGAGACACTGGACGGTATCGTAGG-------------GACCCTGTATGTACAAGGCAAGTGGCGC-
CCCGATGAGGGGCAAGACGGTATCTTGTATCTCGACTATCGCTCCGCCAGAGCGATAGTTCTC-GACTGATCATCGAGGGAGGGTCTGGAAGCCGTGCAGCTCCTTAGGCTTT-GCCTGTGATGTATAT-TGTGCTCC-ACCCCTCCACACTCAC-TCGTATAGTTCGAACGGTATCTTGGCCCGTCTCTGACGAGAGCCCGCATTCGCAAGGTTGGACAGAGT
CCCCTTGACAATCGACACAGAACATGGTATGTTGAAGGTGTAAGAATTGA---AGCCTATGT----TGAGAGGAAAAG-GGAAGGACAGATAACTTCTACGTCATTGGTCCTTAGACCGTTCAG--GATGTTTACACT-GTCCTTCC-----CCTTCCTG--A-ACCGAACCGGAACATTGG-------------AAGCCCGTATTTGCCATGATGGTTACAGG
TGGGTTGATTTTTAACAGAGTATCTTGTATGATCAAATTTAAAGAACCCAGAAGAAACAT--CCTAAGCTTTAC---CCGTTCATTGGGAGGCCGTCC-CAGCCTGAGG------CCTG-TGCGTAGATT--GGCCCC-CGCCCTAT---------TCACCCATTCCGTGGAGTATCCGAGGC-----------AGAGCCTGTATATACAAGGAAGGTAGGTG-
AGTCGATCGGTACAAGATGGTATCTTGTATCTGTCCGTGGCATTTGATTA------GCT---ACGAAT-GT-CACGACCGGGGCTGGTGAGTCAGTGCGTCAGGCAAGTATTTATGCTGTTGCGTAGAT-TGAGACC--CCAGCCCCATTTC----TCTTAGACACTGAATGGTATCCAGGTCCC-------GGTGAGGCCGTATGAACAAGCGGAGTAAAAAG
ACTCTTGACTCTCAACACGGTATCTTGTATGTTGCACCTATCGCTTGACTCTACTCGGGG------ACGCCTGAGTAG-GAGCGCGAGGGAGCCGTTCCGTGTCTAAGGCCCGAGCCTGCCGCAGAGATG--CGCTCC-TCGCGCTCAG--CGTGTGGCGTCCGGTCGAACGGTATCAAAGGCCGCT-C----GGCAGCCTGCATACACAAGGCTGACCGCACA
TCTCTTGCATATAAACACAGTTCATCCTATGTTTGCAAAGAAAAATAAATTTTTTATTAATTT--T-CAATAGAAGAAGGGAAAGAATAAAGCTGTGATTAGTCTTGGTCTAAAGACCGTTCAG--AAT-GCCGGT---TCCTTTCCCTCTCTGCT--ATAAAACTTGGACAGTTCATTAGGCGTGG-GAGCCTGGATTTAGGATTGATAAGTTA----AAAGC
TGATGGGTGGAGGGAGATGGTATCTTGTATCTCTCTCGATATACTGTTTA---------GC-TATCAGTGTATC-AGGAAGTGTGATGAACGT-GCACCGCTCCGGAGGCTTGAGCCTGAAACGTAGAT---AACGTC--TCACACTTCAATTTCTCAA-TGAAACTGGATGGTATCCAAGCCC---------GTGAGGCTGTATGAACAAGGTAAGTGGAGAG
AGTCGGGATCATATTAATGGTTGCTTGTATTAGCACGATCCATTATTGTGCCCGGCCCGGGCGGCCGCTCGGGCCGGGTCGCCGGTCGTCGATCGTGAC----------------------------------ATCGC-GATCGGCTCT-------TCATCGGACCCGGAT---------GGTTGAAGGAACCGAGGGTTCGCA-TCACAAGGAAGGGTCGAGG
ACGCTTGACAAGCAAGACGGTTGCTTGTATCTTTGCAGCTCGGACCGGCT----------------------------------CAGGCAGCCCGTCGCGCCT------------------------------GGCGC-CTGAGCCGGACGTCCTTCTCTGCAGCCCGAACGGT------TGTAGG---AACTTGAAGTTCGCATAGACAAGGATGGGAGCGAG
CAGGGTATGGAGAGAGACGGTATCTTGTATCTCTCCATGAGTGCTGATTA-------GCTAC-----CGGCACTCACGGGTCGGGTTAAAGCCCGTGGAACTCCTGAGGGCATACCCTGTGCTGTAGATC--TGGCTC---CGACCCAT----ATTCTCTTAAATCTGAACGGTATCCGGG---------------AAGCCGCATAAGCAAGGGAAGACACGAG
ACACTAGGCCAACATAACAGTTGCCTGTGTATCGAAATCCTGTCATGGTG---------------------------G-AGTGGGCGGGAAGCCGTTG-GGTCCTTGGCG----CGCCGTGAGCCGGCT-CGGTCTCC-CGCCCGTTCCATCTA------TCAACCTGAACAGTTGCACGAGGCTGCCCAACAG--ACCTCGCA-TCACAGGGACAGGCAC--C
ACACCAAGCCAACATAACAGTTGCCTGTGTATCGAAATTCTGTCATTGTG---------------------------G-AGTGGGCGGGAAGCCGTTG-GGTCCTTGGCG----CGCCGTGAGCCGGCT-CGGTCTCC-CGCCCGTTCCATCTA------TCAACCTGAACAGTTGCACGAGGCTGCCCAACAG--ACCTCGCA-TCACAGGGACAGGCAC--C
AACTATTGACGCCATAGTCTCTTGTATGGATAATAACCACTCAAATCGGGGACTTTAGCTGC------AACTAAAGTTCTTCTATCTGGT----------------------------------------------CC-TGATAGAACT----CCAAGCACACACTCGAATAGTCTTCTGGGTC-----T-----GAGCCCGCATTTGCAAGCAAGAGTTGCTT
CCACTTGACTTTGAAGACAGTTGCTTGTATCTTCAATTTAGTGTTTCAGT------ATG---GTACAGTTAATACGAACAGGACGGGACAGACCGACT-GTGCCTTGATCC---GATCGTGCAATAGAT--GGGACGT-CCCGTTCCGGCTCTCCA----AAAGCTCGAACAGTTGCCTGGGT-----------AAAGCCCGCATTCGCAAGGTTGAGCTTTGG
CGCCTGAGCCAACAACACAGTTGCTTGTATGTCGGGAAAGGAGCATTGTGCAGGGGCTGAGTCGTAGCTCAGCCCCCG-TCGCGACTGGAAGCCCGCAGGCGCCTCGGATGTCAAACCGCGATTGAGCTTGGTGCTCC-AGTCGCTT-CTTCCATG--------CCCGAACAGTTGCCAGGG-------------GAGCCCGCATCAGCAAGGATGGGA-TACG
TAGCTTGACTTGGATAACAGTATCTTGTATTATCCAAGCGTGCTTTTCAACACCTGAGGGGC------ACCTCAGGTTTGGGTCGCTGGATGCCGTATCGGAGCTTGGATTTCAATCCCCGGCGTAGATCTTTGCAGC-AGCGACCCAC----CCTCGATAACGATCGGACAGTCTCTTCGGCCCGG-TTTCCGGCAGCCTGCATTCACAAGGTAGATCATTTG
AATTTTATCGTTCAAGACAGTTGCTTGTATCTTGAAAATTGGTTAAAATA------ACTAC----GATTAGATTTGGCACAGTGTATGCGGCCCGATTACCCCTAGGGTTAATAGCCCGTTT-ATAAGCTACTGGCGC-ATACACTGAGCCTCTCA-TCTGAAACCCGAACAGT------TGTCCGTACTCC----ATAACGCATTTGCAAGGATGGGTAA-TA
GGCTATAAGTTCAAACACAGTTGCCTGTCTGTTTGAGATGTGGCATTGTG------------------------TTTG-AGCGGAGGGGAACCCGTC--CCCCCATGGGTCCCATCCCG-TCTG-AGAGCAAGGGTCC-CCTTCGCTTG-----GT--CGTCAACCTGAACAGTTGCTTGGGC-----CTGCCACGAGCCCGCA-CGACATGGACAGGAGCTTT
AAGCTTGACTTTCAAGACGGTTGCTTGTATCTTTAAGCCTCGGACCGGCTGTAGCCCGAGGC----GCCTCTGGGT---TGATGTTTGAAGCCCGTGCCTGA-------------------------------GGGCCGGACCGTCCTT-------CTCTGCAGCCCGAACGGT------TGTAGG---AACTTGAAGTTCGCATAGACAAGGATGGGAGTGAG
ACCCTTGACACGCAACACAGATGCTTGCATGTTCATTGAGGCGCGAATCGTCCTCGGGGGGTGGCCACCCCCCGAGGACCGGATCGGCGGGACCGTGT-GACCCTTGGTT-CAGCACCGTGGGG--GAGCCTGGTCCG-CCGCTCCG--------TCGCGCTTGATCGAACAG-ATAAGAG-----------------CCCGCAT--GCAAGGCAGATCACGCC
CTCTCGCATGAACATCACAGTTGCCTGTCTGATGTGATGCTGGTAAGAAG-------------------------GTGTTGCGGAAGGGAGCCCGTCCCC---------------------------------GGTCC-CTTCCGCGTT-------GGTCACAACCCGAACAGTTGCTTG---------------------------------------ATACC
AAGGTTGACTTTCAAGACGGTATCTTGTATCTTAATCCATGTCATAGTTA---------GCT----ACATTGACAC-T-GAGACAGAAGAGCTTGGGCCCACCCTTAAGGTTCACCTTGTTTTGTAGATC--AAGCCT-TCTGTCTCGCTTCTCCAACGTGAACACTGAACGGTAGCCAAGG-------------GACCCTGTATGCACAAGGCAAGTGGGCTC
CCTCTTGACAAACAACACCGTATCTCATATAATATGGATAGCGTTCCAGA---------------------------G-TGGTAGAGAGA-TTCGAAC-AACGCTTGCGGTTGACCGCGTGGCTTAGAG---TAA--T-CCCTGCCACTCTCGGCACGGCACCAATCGAACCGTATCA-----------------------------------------AGCC-
ACGCTTGACAAAAAAGACAGTCGCTTGTAACTTCCCTTTACCCGCTATTG-----GCGTAGTA--CTGCCTGTTGCGGTGGCGGATGGAAGACCGTT------------------------------------GTCTC-CATCCGCCGTTCC----ATTG--AACCCGAACAGTCGCCGGGG-------------AAGCCCGCTTAGGCAAGGATGGGATCAG-
AGGCTGATTAGAAGAGATGGTATCTTGTATCTCTTCTTGATGAGTGTTTA------GCTAGC----ACTTGTCACATCGGGAAGACAGGAGCTCGTACCCAACCAGAGTGGAAATGCTGTGACGTAGATT--GAGCCC-TGACTTCCTA----ACCTCAATTAAACTGAATGGTATCCTAGCGCCCCCTAAGGGTGACGCTGCATGTACAAGGGGAGTAGATAG
CGAACTGAGATTCAAGACGGTATCTTGTATCTCGACTTGAGGCTCTTCGGAGTCCCCGACTG---ATCATCGGGG----GAGGAAGTGTAGGTCGTGCCCACCCTAAAGCTTCAGCTTGTAACGTAGAT-TGCGCTGC-ACTCCTCCGCACTCATCCAGTA-AGTCCGAACGGTATCCAGAG-------------GAGCTCGCATCGACAAGGTAGGACGGATG
CACGGTAGGGCCGAAGACGGTATCTTGTATCTCGACCAAAGCCTCCTGGT---TATGGTTCCC-GACTGATCATCGGGGGAGGAGCTGCAAGCCGTATCCATCCTTAAGCCTGAGCTTGCCTCGTAGAT-TGCGCTGC--GCTCCTCCACACTCATCCGCCAAGTCCGAACGGTATCCAGAGC-----TTC----GAGCTCGCATCAGCAAGGTTGG--ACAGG
ACCACTTGACCAGCTAGACAGTCGCCTTGTATCTGGACGCTAGCGCCGAAGAGGGGACCGGTGGCCACCGGTCCCCTCG--CGCGGCGGACGGCGCCCGCGTCC-----------------------------CCGCC-GCCGCGGT---------CACGCACGACCGAACAGTCGCTTGAA-------------TCGATCGCATGCGCAAGGCAGGTTACGTG
AATTGAATCCAATAAGACAGTTGCTTGTGTCTTGAGCCAGGATTAGACTG------------------AGGGTGAGAGCGGTGAGTAGCAAGCTGAATGCCCC---------------------------CACGCTGC-TACTCACCCC-TCCGCTCTGGACAT-------------------------------------------------------GCCAG
AACTATTGACGCCATAGTCGTTTGTATGGATAATCTTTCCTGAATTCGGGGGCTTTAGCTGC------AACTAAAGCTT---TCTATGGAGGTAGTT------------------------------------ACCAC-ATAGGAC-------TCCAAGCACAAATCGAATAG-----TCGACTGGG-CC-TCG--AACCCGCATTCGCAAGCAAGATTAGCTT
AACGCCCTTGACCAAGACGGATACTTGTCTTATGACAATGCACGGCTCCTCTGCCCAGCACCGCATATTGCGGGGCAGCGGCGGGGGTGGCGTCGTGCGGAGCTTGGTTTTTGGGAACC-GCGGTCGAGTTTGACGA--CCCCCGTCTT-------TTCTTGCG------------------------------------------------------------
AAGCTTGCAGGCGATAACAGTATCTTGTATTATCCCTTCAGTGCAGGGAG----AACC----GGAGTTCTCTCTGCC-ATGCGGTCCGCATGCCGTATCAGGCCTCAGGCAATAACCTGTGACGTAGATTTATGCAGCGGACCGCCGTTCTCCACAAGTGACAAACCGGACAGTATCATGGACCGGTTTTCCCGGTAATCCGCATTCACAAGGCTGGTCTCACT
CCGCTTGACGACCAAGACGGTATCTTGTATCTTGACCCCTGGGATGGTTA----------GC-----TCCCATTCCAT-GAGAGACAGGTGAGTTTCTACGGCCTTAGGTGCCAACCTGTTCTGAAGACTA-AACCCC-TGTCTCTCACCTCTCCATCGCGGACACTGGACGGTAGCCTAGGGCTGT----TTG--ACCCTGCATGCACAAGGTAAGTGGGCGC
AAATTTGGAATTAGACACAGTTCATCGTAAGTTTGAGAAAGTATAATTGGGTTGGTCTATTT-----GATGATCCAGCCGAGAGAGGGAAC--------------------------------------------GTC-CCCCTCTCTTATC--CTTATTTAAACTTGGACAGTTCATTA------------------------TTGATAAGTTA----CGATA
GCGCTTGACTCGCAAGACGGTTGCTTGTATCTTTAAGCCACGGACCGGCT------CGGGTAGCCGACCGCCCT--CTGGGATGTTCGAAGCCCGTGCCTG--------------------------------G--CCGGACCGTCCTT-------CTCCGCAGCCCGAACGGT------TGTAGG---AACTTGAAGTTCGCATAGACAAGGATGGGAGTGAG
CCGCTTGACTTCCAACACAGTCGCTTGTAAGTCAGGAATCGCTGCATCTG-------GT---ATGT-ATCCGGAGCGGTGGCGGACGGGAGACCGTCT-CATCCAGGG--------CCGTTCCTCAGCGTGGCGC-CC-CGTCCGTCGTTCCATCG------AACCCGAACAGTCGCTTGGGCCGC---TTGCGA-AGCCCGGTTGCGCAAGGAAGGGATCAGA
CAGCTTGACGATCCAGATAGTCGCTTGTATCTGGACAAGGGTGGCTTTGTGCGCCGGGACGGGTACCCGTCCCGGCGTGGCGGCGATGTCGCCCGCTGCACCCCTTGATCTT--GATCGTGGG--AGAGCC-TGGGACCACCGCCGT------TGTCACGCACGACCGAACAGTCGGTTG-----AT-----------ATCGAACGGACAAGGCAGGTTACGTG
GCCAAGCCTGATCAACATGGTTGCTTGTCTGTTGGAAGGCTGTTAGCGTGCCCGCCCGGCGGTGCAACGCCAGGCGGGTTTCGGCGGAGGGGCCGATA-ACCCCTGGGCGTTT--------------------GC-CG-CCGCCGAAGTTTCA--------TGACCCGGATGGTTG----------------------TCCGAAGCCACAAGGATGGGTC---G
CTTGACTTCATATAGCTGGTCTCCTATCTTTAGGTCGTTGCATCTGAGAGCCGGATGCTTT-GAAATGCAGAATCTGGC--GGGCAGGGATGCCGTCATGGGTCCTGGGG----CCCCGTCAAGGAGAG--TGGCATC-CTGCCCCAC-----------------------------------------------------------------------GA---
CGCTTGACTTCCAATACGGTTGCTTGTATATTCCCCTCCGTGGCACCGAC-----CCGATC----AGTTGTCGCCACACGGACAGTCAG-----------------------------------------------GC-GACTGTCCTT--CTCATCGTCTTAACCCGAACAGT-----------------------------------------GGTACCGTG
TAGGTTGATTTTGAACAGAGTATCTTGTATGATGAAATTAAATAAAAATA----ATCAAGTA----CGCTTAAACCG---TTCAATGGGAGGCCGTCC-CAGCCTGAGG------CCTGCCGCGTAGATT--GGCCCC-CGC---------CCTATTCACCCATACCGTGGAGTATCCGAGGC-----------GGAGCCTGCATACACAAGGCAGGTAGGTGC
TAAATGACTGGGCAAGACAGTTGCTTGTGTCTAAAGAAAGGAATAAAGTC-----------------TGGGGTGAGAGCGGTGAATGGCAGGTTGTTC-----------------------------------ACCGC-CATTCACCTCTCCCTCTGGCTACAAGCCGAACAGT----TGAACGAGC----------------------------GGCATCACC
ATATTTGATAATTAACACAGAATCTATGTTTGTTGTTATAACGAAAAACA-ATAAATT----AGTT--TGCTTTAG-TGAGAAGAATGGGAGC----------------------------------------GCCCC-ATTCTTT-TT----GCCTTTTGGAGTCTGAACAGAATG--------------------------------------AGACGGAGA
TTGTCGATTCTGAAAGATGGTATCTTGTATCTTGAGGTTTTGGATGATTA---------GCT----ATCTCCAAGCTCTAAAATCAGTGAGGATGTTTGACCACGTAATGTTTACATTGATCTGTAGATT--ATCCC--CTGATTTTACTTTCTCT---A--ATACTGGATGGTATCCGAG-----------------GCTGTATGCACAAGTGGAGTCGT-TG
ACACTTGACATTCAAGACAGTTGCTTGTATATGGAGGGCTATCTGATGAA------TCCT--CGTGGTCGGATGCATTCGGGGCGTGCC-----------------------------------------------GT-CACGTCCCTC---CACC----CAAACCCGAACAGTTGCCTGGGCCGA-----ACG--AGCCCGCATCCGCAAGACCGGGTTCCAC
CGAAGTAAAAAACAAGACGGTATCTTGTATCTCGACTTGAGCCTCCTCAG----ATAGTCCCC-GACTGATCATCGGG-GGAGGAACGCAAGCCGTGTCCACCCTAAAGCCTGAGCTTGTAACGTAGAT-TGCGCTGC-GCTCCTCCGCACTCATCCAGT-AAGTCCGAACGGTATCCAGAGCT-----T----TGAGCTCGCATCAACAAGGTAGGACGGATG
CCCCTTGACAAGCAACACAGTTACTAGTATAATCTAACGGGACACGGTAT-----------------------------------------ACCGTTCTGCGCCAGGTTCACGAGATCGCCGCGGAGTGTTGGGTAGC-CGTGTCCT----TCAACGCGACCAAGCCGAACAGTATCTGGG---------------AACCCGCATATGCTAGCAAGGCTGGCGC
CGCCTTGACACCAAACACAGATGCTTGCATGTTCAAACTGCATCGATTGTGCTCTCCGGCGGATATCCGCCGGAGAGC-GGACGGTCGGGACC---GCGCGCCCCTTGGCAAGAACCGGGGATG-AGAC---TGGTCC-GGCCGTCCTC--------GCGTTTGTCCGAACAG-ATGATG----------------------------CAAGGTT--TCGTTCG
ATGGTTTGACACCACAGTCACTTGTATGGACAATTCCATCCGTGTTCTGGACCCCCAGTGGC------CGCTGGGGGCCTTCATGCAGTAGCTCG--------------------------------------AGCGC-TGCATGAC-T---CTCAAGCGATAACTCGAACAGT--CATCGG--GG-----CCTCGAGCCCGTA-TAGCAAGGCAGAGTCAGCT
CTTCAAGGTTTTCAAGATGGTTGCTTATATCTTTCGATTGGTTCAAACTTGCAGACCGGTT-GGGA------------------ACTGCATGCCGATCC-------------------------------------GC-GGCTGCCTCGTTC----TGCGTCATCCCGAAT-----GGTTGATTGA---TCTC---ATTTCGCATCCGTAAGGCTGGGAGCCGG
ACACTGAGGAACAAAGACGGTATCTTGTATCTCGACTACAGCCTCCTCAG----ATAGTCCCC-GACTGATCATCGGG-GGAGGATGGCAAGCCGTGTCCACCCTTAGGCTTGAGCTTGCAACGTAGAT--AGGCTGC-CTCCGCCACACTC---ATCCCCAAGTTCGAACGGTATCTAGAGC-----------AGAGCTCGTATTCACAAGGTTGGACGGG--
ACAGTTGACCGTGAACGGAGTATCTTGTATATTGAATCTGACTGGTTTGA-------TAGG-----GTTTAGATC---AGTCACCGGGGAGACCGTCC-CCTCCTGGAGG----CCTCG-TATGTAGATT--GGTCCC-CC-GCCTCAT-------TGCC-CACTTCGAGGAGTATCCGGAACCAGTACAACTGG-ACTTCGCA-TAGCAAGGTTGAAGCGGCA
GGGCTTGTGGTTTAAGAGAGTATCTTGTATATTAAACCCATCTCTTAAAC---ATT----------------GATTT-----TCTGGGGAAGCCGATC-CGGCCTTAAGCTTGAGCTTG-TTTGTAGAT--AGGCTCC-CCA-----CC---CTCGTCATCCATGCCGTGGAGTATCTGAGACCTGT----CTG--AGTCTGCATTCACAAGGACGGTAGGTGA
ACACTTGACCGGCAAGACAGTCGCTTGTATCTCTTCCTGCCGCCGCCGTG-------GATAT---GATG--GCAGCGGAGGCGGACGGGAGACCGTTACTC-TCTTGGTCTC--GACCGCGGGG--GAGCGCGGCTCCCCGTCCGTT------GTTCCAGGCAGCCCGAACAGTCGCTTGGTCCGCT-CT-GCG--AGACCGCATTTGCAAGAACGGGAGATGG
ATTTTAGGTGGAAGAGATGGTATCTTGTATCTTGCCCCACTCAAAATGGT----CAGACATTATTCACTGACCGCCAA-GGATAATAGTATATTGTTCGCCCCCTGAGTGCCTACACTGTAAAGTAGAT----AAAAC-TATTATCCTT-----TCATCAATAATCTGAATGGTATCAAAG---------------ACGCTGCATTGACAAGGATAGAAAAGAT
TAGCTATTGACGCCATAGTCTCTTGTATGGATAATACACCCACCAAATTTCAAGCCTTAGCTG--CAACTAAGGCCTT-TCTATTTGGTAGTTCGA-------------------------------------AACAC-CAAATAGGACT---CCAAGCAAATACTCGAATAGTCTACTGGG-------------GAACCCGCATTTGCAAGCAGGAGTTGCTT
AGATCACATGATCAACACAGCTGCCTGTCTGTTGGTGATGTGCGAAAGTG--------------------------GGCGGTGGAAGGGAGCCCGTCCCCCCC------------------------------GGTCC-CTTCCACCTT-------CGTTCAACCCTGAACAGTTGCTTG-------------------------TCACCATGC----------
ACGCTTGACCTGAAACACAGATGCTTGCATGTTGTTTCCAGCGCAAATCGGCCGCGTGCGGATGCATCCGCACGCGGCCGGATCGACGG-GGCCGCGATCCC-CT-TGGTCGAGACCCGCGG-GTGAG--CCTGGTCC-GCCGATCC------CTTTGCGCC----------------------------------------------------------CGCA
TACCTGTGGGAGCCGGCTTGCCGGCTTGTGTCTTGAGGGGGTATTAGAAT-----------C----AGGAGTGAGAG-CGGTGAATGGCAAGCTGA-------------------------------------GCTGC-CATTCACCGTTCCACTTGGCGAGAGCCCGAACAGT-------------------------------TCACAAGGTGGGCCAAGCC
CTGCTTGACTTTTTATTTGCAGACTACTACAATATATTTATGGTAAATAT-ATTATCCATCT----TGTTGCTTAAGCTGTTAGAATGAGTGGCGC-----------------------------------------------------CCCTCATCCGCAGCATTCG-----------------------------------------------GAATAGGCA
GATGAAAACCATCAAGACAGTTGCTTGTGTCTTGAACCAGACTTAAACTG------------------AAGGTGAGAGCGGTGAGTGACAAGCTGAAT-----------------------------------GCTGT-CACTCACCTC-TCCACTCTGGTGAGCCCGAACAG----------------------------------------------GCCAG
AAGAGGCTTGCGCATGACGGATACTTGTCTTATGGAAAGGGTGGCTTTTGCCGCTGCCTGCCACATGGCTGGCAGCGG-CGACGGCTGGTCCGC---CCCGTTCGTGGTCTT--GACCGTTTCT--GAG--TCTGGTC-AGCCGTCGCTTTCGCCTTGGG----CCTGAACGGATACGCGTGT-----------GCATCACGCA-TGACAAGGATAGGACATGG
TGGGCAACTGAGGGAGATGGTATCTTGTGTCTCTCTCGATGTACTGATTA---------GCT---ATCCGTGCATCAGGTGAGGTGGTGAGTCTGTTTCGGCCCTGAGGCCT--GCCTGCGCTGTAGATT--GGACCC-CACCTCGCAA---ATCTCTTGTAAAACTGGATGGTATCCAAGTC-----------TGAGGCTGTACCTACAAGGCAAGTGGAGAG
ACTCTTGACTTGCAACAGAGAATCTTGTATGTTTCGTTGAGAGGCGTGAG-------GATG-----ATTTCACGTTTC-GGCGG---TAAGGCCGTGC-GGCCCTTAGGCC---GCCTGTCCCGTAGAT--AGGCC----ACCGCT-----CCTCTGTTTGCACGCCGTGGAGAATCGAAGGCC----TTT---TGAGCCTGCATGTTCAAGGTAGGCGCGAGC
ACGCTTGACAGCAAAGACAGTCGCTTGTAACTTTCCTTTATCCGCTATTG-------GGGC-TGATTGCCTGTTGCGGTGGTGGATGGAAGACCGA-------------------------------------GTCTC-CATCCACCGTTCC--A--TTG--AACCCGAACAGTCGCCGGGG-------------AAGCCCGCTTAGGCAAGGATGGGATCAG-
ACGCTTGACTGGGAAGACGGTTACTTGTATCTTCAGGCCAGACCAGCACGGTCTGATGGCCAT-TGTGGTGATCAGAC-CGGACCGTGCAGCCTGGTACGCGCTGGGGCCTTGAAGCCCGTTTCTGAGTGTATTGCGCCGGGTTCCGTGCTGGTCTTCCTGAAGCCCGAACGGT----TACGCGCGC-CGGCGTTGAGCGCGCATGCACAAGCAAGGGAGCCGA
GCACTTGACTTTGAAGACGGTTACTTGTATCTTCAATTCAGATCGGAGCGTCTGAATGCCGT---TGAGGCATGCAGG---CCGGCCCG-TGCAG--------------------------------------GCA-C-GGCCGCCGCGCTGATCTTTATCAAGCCCGAACGGT----TACGCGCGC-CTTCGATGAGCGCGCATGCACAAGAAAGGGATCTGA
AAGGGGCTTGATCAAGACGGATACTTGTCTTATGACTTTGGGAGCTTTTGCAGATCAGCATTTTAAAATGCTGATCTGTGGTGGTGGTTGGATCGTTTA-GCGCTTGGTCTTG-GACTGTTTC--AGAGTAAGATCAA-CCACCACCTT-------CGCCACAG------------------------------------------------------ATGACG
AGATCGGTGGAGGGAGATGGTATCTTGTATCTCTCTCGATATCCTGTTTA----GCTATC------AGGGTATCAGGGCCGGTGA-TGAACCT-GTGTCGCTCCTGAGGCTTCAGCCTGTGACGTAGAT---CAGGTC---TCGCCGGTCAAGTTTCTCAATAAACTGGATGGTATCCAAGCC-----------TGAGGCTGTATGAACAAGGTAAGTGGAGAG
TCCCTTGCTACTTAAGACAGTTGCTTGTATCTTTGATTTGACTGGTTGATTGACCCCGC----------GTCATT---CGTCGGGGAGAAGGTCGTTCTAGGACTGGAGT----ACTCGTGGGTCAGCTC--GACCCT-CCCTTGACGC----GTGTTTCTTAACTTGAACAGTTGCGTGAACC----TTG-----AGTTCGTA-TCGCAAGTAGAAGGATAAA
TTAGTTGTTTTTTAGCACAGTTCTTCTTAAGCTTGTAAAGTATTAAGTTT------------------------------AGGGTATAAA-------------------------------------------------ATCCCCTC-TCTTTTCTACTAACATTTCGAACAGT-----------------------------------------GAGTAAAGT
CCCACCTGACAACACAGTTGCCTGTCTGTCCGAATCGTGGCATGATGGGG------------------------------CCGACGGCGATCCCGTGGGCCGCCCTGGGCC---GCCCGTCCGGGTGATC--GGGACG-CCGTCGGTTG-----GT-CTGA----------------------------------------------------------TCAGC
AGATTGCCTGCTTGACACGGTTGCTTGTATGTCGCACAATTCGGTCTGGA------------------------------------------------------T----------------------------GCATCCATTTCTTGGTAGCGTTTAGCCTAAGCCCGAAC---------GGTTGTA--AGGCAGCACGCCGCATTCACAAGGATGGGCAAGCC
CCGCTTGACCAAGAAGACAGTCGCTTGTAACTTGACGTCCCGCGCTTCTG-----ATGTCGC-----TGGCAGCGCGGTGGCAGGCGAGAGGCCGA-------------------------------------GTCCT-CGCCTGCCGTTCCATCG------AACCCGAACAGTCGCTTGGGCCGCT----GTCGAAGCCCGTTTGCGCAAGGATGGGACCGTA
GCGCTTGACGGGCAAGACGGTTGCTTGTATCTTTAAGCCTCGGACCGGCT-CAGGTAGCC--C--GAGCGGCCTC--TGGGATGTTTGAAGCCCGAG------------------------------------G--CCGGACCGTCCTT-------CTCTGCAGCCCGAACGGT------TGTAGG---AACTTGAAGTTCGCATAGACAAGGATGGGAGTGAG
AGCGTTGACTTTTAAGACGGTATCTTGTATCTTTACTTCCGCCATGGTTA---------GCT----ACCCTGGTACTG-AGACAGAAAGAGCTTGTGCGTACCCTTAAGGATCACCTTGCCTCGTAGATC--AAGCCT-TCTGTCTCACTTCTCCAGCGAAGACACTGAACGGTAGCCAAGG-------------GACCCTGTATGCACAAGGCAAGTGGGCTC
AGCTCGGGTGAGCATCACAGTTGCCTGTCTGATGGGATGGTGGTATGAAG-------------------------GTGTTGCGGAAGGGAGCCCGTCCCCCCCGAGGGTCTCGAGCCCGATAGG--GAGCAAGGGTCC-CTTCCGCGTT-------GGTCACAACCCGAACAGTTGCT-----------------------------------------ATACC
AATTTTGGAATATAACACAGAATGTGATAAGTTTGCTTTTTAATAATAGTCATTTA------CAACATATTGGAA---AAAGCAGTAGGAAA------------------------------------------C-CC-TACTGCTTGT------TTTCTGGAAACCGAATAGAATGCTG-----------------------------------GGT-TCATA
CTCTTGACATTTAATACAGTATGTCCTATATTTAAAAAGAACGGAAATCATTCATTT-GTCTAATT-TTAGAAATGGGTAGGAGATGGGAACCC------------------------------------------CC-CATCTCC-TT----CAACCCAGGACCCCGAACAGTAT---------------------------------------GGGCGTGGG
AAGGTTGTTTTTTACCTCAGTTCTTCTTAAGTTTGATTTCTATTAAAATA----ATTA-------------------------------A------------------------------------------------------CTCTCTTTTAC-TACTAAATCACGATCAGTTCTGTGAGACTA-----TTG--ATCTCGTTTTTAAGTTGTTGTGAGCAAA
CGGGGTGAGGGTCAAGACGGTATCTTGTATCTCGACTTTGGCCTCCCAAAGGCCAAAGT---TCACTGATCATCGAG-GGAAGGTCTTGAAGCGGAGCCGCTCCGAGGGCATCAGCCCGCACTGTAGAT-AACGCTCT-GGCCTTCCAACCCCAC-TCGACTAGTTCGAACGGTATCTAGTCCCGCCCCCGGCGTGAGCACGCATTAACAAGGTTGAACTGAGT
ATGCTTGACTCAAAACACAGATGCTTGCATGCTGCTTGGGCCGACTCATTACATCGAGGCCGGCGCCGGCCTCGATGT-GGACGTCCGGGACCGTCCCTCTCCCTTGGTGTTT-CACCGTGGGTTAGCT---TGGTCC-GGTCGTTCCT-------CGGTTTGTCCTGAACAG-ATGATGG------------------CCGCAT--GCAAGGCAAGGTATTGT
TATTTGGATTTTAATATAGTTCGTCGTACATTTGCACAGTTCAATATTAT--TGAATAGA--------TATCTTCAAATAT----------------------------------------------------------------ATGCTTTTACATCTGA-AGACTGGATAGTTCGTTGTGGCGGCAAGACTG--ACCCCGAGTTTGCGACGTAAGT-GCAAA
GACTTGACCCTCAAGACGGTTGCTTGTATCTTCCATTCCGGTCGTTGCTA----TTCGGTGCCACACGATCGGGTGG-AGTGACCCTGTAGCCTGTTC-CCCCCTGGGGCGCCAGCCCGTAAAAAAGCT--GAGGCGC-GGGGTCACTGTTCCCGCTTTCCGAGCCCGAAC---------GGTTGTT-------AGAGTCCGCATTCGCAAGGAGGGGCCGTGA
ACGCGTGACAGTCAAGACAGTTGCTTGTATCTTGGAATTGTGGTACATGA----------------------GACCCATGGGACGTGACAGATCGATAC----------------------------------GTCGT-CACGTTCCCCACCACC-----CAAGCCCGAACAGTTGCTGGGG------CCACC--GAGCCCGCATCGACAAGGACGGGCTCACC
AATTTTTAACTTCAAGACAGTTGCTTGTATCTTGAAGGATGGTTAAAATT-------AATA-CGTTAGATT---TGGCAAAGTGTATGCAGCCCGATGCCTTCC-AGGGTTCAAGCCCG-TGTATCAGCGACTGGCGC-ATACGCTGAGCCACTCA-TCTGAAACCCGAACAGTTGTCCGT---------------ATAACGTATTTGCAAGGAGGGGTAAA-A
CCCTCGGGTGAACATCACAGTTGCCTGTCTGATGCGACGGTGGTATGAAG-------------------------GTGTTGCGGAAGGGAGCCCGTCCCCCCCGAGGGTCTGGAGCCCGATAGG--GAGCAAGGGTCC-CTTCCGCGTT-------GGTCACAACCCGAACAGTTGCTTGGGACTG-----CTG--ATCCCGCA-CGACATGGAC--CTATACC
ACGCTTGACCCGAAAGACAGTCGCTTGTAACTTGAATCGCGCCGTTTCTG----GTA-----CAGTGCCGGAG-GCGGTGGCGAGTGTGAGACCGAT------------------------------------GTCCG-CGCTCGCCGT--TCCATTG----AACCCGAACAGTCGCTTGGGCCGCC-AT-ATG--AGCCCGTTTGTGCAAGGATGGG-GAACA
CGCCTGAACGAACAACACAGTTGCTTGTATGTCGAGAAAGGAGCATTGTGCGAGGGTCGAATCATGACTCGGCCCTCGT-CGCGACCGGAAGCCCGCAGCCTCCTCGGATATCAGACCGCGAATGAGCTTGGTGCTCC-AGTCGCTT-CTTCCATA--------CCCGCACAGTTGCCAGGG-------------GAGCCCGCATCAGCAAGGATGGGA-TATG
AGGCTTGACGGGCGAGACGGTATCTTGTATCTTGATCGAGTTGATGATTA----------------GCTACCATCAAC-TGAGGTGAAGAGCTTGTGCCCACCCTGAAGGTTGACCTTGTGGTGTAGATT--AAGCCT-TCACCTCTCCCACCCCATTCTGAACACTGGACGGTATCCGAGG---GC--------GACCCTGCATGTACAAGGCGAGTGTGGAG
GAGTTAGTCATTCAAGATGGTTGCTTATATCTTTCAGATGATTCAAACTT------------------------------------AGCACGTC--------------------------------------------------------------CCTGCGAGCCCGAGC-------------------------ATTTCGTATTCATAAGGCTGGGAGCCGG
CAAAAGGAGCTGCATGACGGTATCTTATATCTCGATTCTTTCCTCCAAAAATTACCGGATG-----ATCACCGGGGGG-AGGCGGAATGAAGACGTGCGCGACCTGAGGCTAGAGCCTGCCGCGTAGAC-TGGACTC---TCCGCCTCACACT---CGCCATAGTTCGAACGGTATCGTAGGCCCGCCTTGCGGTGAGCCTGTATCCATAAGGTTGAACTGGCG
CTCGCTTGAAAACAACACAGTTACTTGTATCTTGGAATTGCCCTCCTTGT-------G--A------------------AAGCGGCAGGTCGTGATGATCAATCAAGACC----GTTCGTAAGTTCGATC--CACGCCCTGCCCTTGG----CGCTAAGTAAAACTCGAACAGTTACTGGAG-------------CAGCTCGCATTTACAAGCAGGAGTTATTT
TTTGTTGCAAGTTAACACAGAATCTCCTATGTTTGTAAAAGTATAAAATCTTATTTTAGATT---TATATTAAAGTGAAAAG-AATGAGAGTAC---------------------------------------CACCT-CATTCTTT-TTTTATCT-TTTAGAGTTTGAACAGAATGTAA----------------------------CCAGGAGAAA-AAACG
AGTTGACTTTGAAACACAGTACATTGTATATTGACTACAAATTATTTAAT---TAT-------------------------------------------------------------------------------------------CCTTCCACG------AATCTGAACAGTACATTA-----------------------ATGCACAATGATAGATTATTT
GCGCTTGACCGGAAAGACAGTCGCTTGTAACTTCCCAAACGCCGCATTCG-----AAGCTGT---AATGGCAAGTGCGGTGGCGGATGGAAGACCGATGCACC------------------------A-----TCTCC-GTCCGCCGTT---CCAT----CGAACCCGAACAGTCGCCAGGGC-----------AAAGCCCGCTTAGGCAAGGATGGGATCA-G
GTGCTTGACCGTCAAGACGGTTGCTTGTATCTTTAGGCCTCGGACCAGCT------CGGGT-----AGCCCGAGCGGCCTCTGGGCCAGTTGTTGAATCCCGCT-------------------------------GCCCGAGTTGGACCGTCCTTTCTTG-CAGCCCGAACGGTT--------G---------CGAAGTTCGCATAGACAAGGATGGGAGCGAG
ATTCAGTTTTTCTATTATAGTTCATTGTATAATAATTTATCGTTATAAAT----TTGCAT--AAAC--ATTCAACATAAGAGTGGAATAAGACCGAGT-TTTCATTAGTCGT--GACCGTGTAATATGT-TTCGTC----TCCACACTTTTACAT----CAGAAACCGGATAGTTCAATGGGCT----T-----AGACCCCGCATTCGCAATGATGGC-TCACG
CCGCTTGACGTCCAAGACGGTAGCTTGTATCTTGAACCGGTAGCTGGTTA----------GC-----TACCGGTTACATGAAACGGAGGAAGCTGTATCCGACCTGAAGATCGATCTTCCGACGTAGCTT-AAGC-CC-TCCGTTTCACCTT-TCACGCCACAATCCGAACGGTAACCAGA---------------ACTTCGCATGTACAAGGCTGGAATGGCG
TCTCTTGACGGGTAAGACGGTATCTTGTATCTTTGTCTCTGTGGTGATCA---------------------GCTATCACCACCGCGGATTCGACGAGTTTGCTCT-----------------------C---CTCGAT-CCGCTCT--TCTGAGCCAGCTGGACACTGGACGGTAGCCAAGGGCA-------TGAGACCCTGCATGTACAAGGCAAGTGGGCGC
CCGCTTGACCACCAAGACAGTCGCTTGTAACTCAAATCCGTCCGCATCTG-------GTA--C--ATCTCCGGTTGCGGTGGCGGGCGAAGGACCGTTTCCCCCTGGGGATCGATCCCGTGGCAGAGCTGGGGTCTTC-GCCCGCCGTT-------CCATCGAACCCGAACAGTCGCTTGGGCCGCA-CA-ACG--AGCCCGCTTGCGCAAGGAAGGG-ACAGG
CAGCTTGTTTTTTAACTCAGTTCTTCTTAAGTTTACAATCTATTAATTTTATAGTATTTAAT---CAGAAAGAACAAAAGAGAGAATTA-----------------------------------------------TA-ATCCTCTCTCTTTTTCTACTAAGATTTCGTTCAGTTCTATG---------------------------------------TCAGT
CAGGATAACCGGCAAGACGGTATCTTATGTCTTGACCTTCTCCGTTCCGG-------ATCCCC-GACTGATCATCGGG-AGGTTACCGGTGGCATCACCCAGCCCTGGA------CCCGCGGGAGAGAT-TATGCCCC-GGTAACCTGTTTCCCGTCGCCTCAGACCGAACGGTATCCTGTGC-----------TGAGCACCCACATATAAGGATGGTCCGGCG
AGACTTGTTTTTTACCTCAGTTCTTCTTAAGTTTGATTTTCTTTAAATCGTTAACTTTAAGTATTA-ATCAGAAAGAACAAAAGAGCGGA----------------------------------------------CC-GCTCTTTT------ACTACTTAAATCACGTTCAGT----------------------------------------------AAGT
TATTCAAAAATTTATTATAGCTCATGTATATTATTTTTTCATTGTAACTT------TGTATA----AATACTCAACACCAAGTGTGG----------------------------------------------------CCACACTTCTTTC--AT---CAGAAACCGGATAGCTCATTGGG-------------GACCCCGCATTCGCAATGATGGC-TCACG
TTCCGAGCCCCACATAACAGTTGCCCTGTGTCTGGCAATTCTGTCATGAT--------------------------GG-GGTGGGCGGGAAGCCGTTGGGTCCCT---------------------------CGGT-C-TCCCGCCCGTTTC-GATCACTTCAATCTGAACAGTTGCACGAGGCTGCCCAACAG--ACCTCGCA-TCACAGGGACAGGCCCATG
TAATTTGCAATTTAACACAGATCATCCTATGTTTGCAAAACAATAAATTT--------AAG-GAAATAATGGAGAAGTCAGGGTAAAGAAA--------------------------------------------TCC-TTTACCCTTTTACTACA----AAAGCTTGAACAGATCATTA----------------------------------TAAGCTTCGT
CCGCTTGACATCACAGACAGTCGCTTGTATCTCTCATTCATCGCGGGGCG-GGCGTAAAGTC----GGTGTTGC---GGCGGCGGATGGGAGCCCCCCCGCTCCTCGGGCATAAGCCCGCTCCTGAGCCCGGTGCCCC-ATCCGCTGGTTCC-------TGCAACCCGAACAGTCGCCGGGGCCGCC-A-GGCG--AGCCCGCATGCGCAAGGACGGGACATGG
TTGCTTAACGTTTCAGACGGTATCTTGTATCTTAGCGCTTGTAGTGATTA----------GC-----TTCCACTATATGCAAATTGTAGAGTTTGTAATAGACCTAAGACTTTAGTCTGTGAAAGAGAT--AAAACCT-ACAATTTG-----CCCTAACCACTT---GCAC---AACTCTG------------------CTGTATTCACAAGAAA-CGGTGGTT
AACTATTGACGCAATAGTCTCTTGTATGGATAATAAGTAATCCAATCGGGGACTTTAGCTGC------AACTAAAGTTCTATATCTGGTAGTTCGA-------------------------------------AACGC-CAGATAGAACTCCAAGCACCA--CACTCGAATAGTCTTCTGGGTC-----T-----GAGCCCGCATTTGCAAGCATGAGTTAGCT
CGACTTGACTCGGAAGACGGTTACTTGTATGTTCAGGCCAGACCGGCACGTCTGATCGCCGT---TGAGGCGGCCAGAGCGGCCCGTGT-----------------------------------------------AC-GGCCGCCGAGCTGGTCTTCCTGAAGCCCGAACGGTTACACGCGCCGG-----CTGCGAGCGCGCATGCACAAGCAAGGGATCCGA
GCGCTTGACCGACAAGACAGTCGCTTGTAACTTGAACTCATCGCGATCGG------TT----AACTGGCCG-ACGCGGTGACGGGTGGGAGGCCGCGC-GCCCCTGGGTCGTTAGACCGTATGTGAGATCGGCGC-CC-CACTCGTCGTTCCTTCG------AACCCGGACAGTCGCCAGGGCC-------GCAAGAGCTCGCTTAGGCAAGGACGGG-TCATG
CCCCATGAGGGTGGACACAGTTGCTTATTTGTCCCGATTGCGCGAAAGTA------------------GGTGCCGAGAGCCGGCGTGGCTGACCGTTGCGCTCCTGGATCGATCGATCGCGTTGTAGCT--AGGTCGC-CACGCCGGATCTT-CCTGCCATACGCCCGAACAGT-----------------------------------------GGGAAGGG-
TTATTTGGAAATGAACACAGATCATCCTATGTTTGCAGATATATAATTAA------ATTAAT-----TAAA-AGAAAAGAAAG------------------------------------------------C-----T-TTACCTT------TAC-TACAAAAACTTGGACAG-ATCATT-----------------------------AAGTTA----ATGTA
CGAAGTGACGGGCAAGACGGTATCTTGTATCTCGACTGCAGCCTCTCAGG----ATAGTCTCC-GACTGATCATCGGAGGGGAGAGTGCAAGACGTATCCACCCTTAAGCTTCAGCTTGTAACGTAGAT-AGCGCTGC-ACTCCTCCGCACTCATCCAGTA-AGTCCGAACGGTATCTTGAGCTG---------CGAGCTCGCATAAGCAAGGTTGGACGGATG
CTCAGTGAGATTCAAGACGGTATCTCGACTATCGCTCCATCAGGAGCGATAGTTCTCGACTG---ATCATCGAGG---GAGGGATCTGGAAGCCGTGCAGCTCCTTAGGCTTC-GCCTGTGACGTAGAT-TGTGCTCC-AACCCTCCACACTCAC-TCGTACAGTTCGAACGGTATCTTGGCCCGTCTCTGGCGAGAGCCCGCATTCACAAGGTTGGACAGAGT
AAGGCGCATGACGGATACAGTTGCTTCTGTATCTCGGATCTGCTATTTTGTCACCTTCCTTGG--CCGAGGCTGGTGACGGGGCGGTGTATGGCGTCT-GAGCCT---------------------------GCCAGC-ACCGTCTCTCTTTCATC------ATCTCGAACAGTT-----------------------------------AGGAAGAGAGCATG
TCCTTGACATTCAACACGGTTGCTTGTATATTGATTTCGGTCGTTCACAA------------------TGCGGCCACAACGGGCACGACAGACCGACTCCTC------------------------------CGCCGC-CGCCCCTGGT-----TTCGGGGGAGCCCGAACGGTCGCCTGAGCC---------G---GCTCGCATCCGCAAGGCCGGGTACACG
ATTCAGTTTTTATATTATAGTTCATTGTATATTATTTAATCGTTATATTT-TTGCATAAAGT---TTCAACATCCA--AGTGTGGAATAAGACCGTTCTTTTCCTGGTCATAAAGGCCGTGTGATATGT-TTAGCC----CCCACACTTTATA---CATCAGAAACCGGATAGTTCAATGGGCTT------TTGAGACCCCGCATTCGCAATGATGGT-TCACG
GCATTTTTTAATATAGTTCGTAATTGTATATTTGTACTTAGTTAATTAAA-----TTTGAAT----AGTAAA--GACATCAGAGTATGGA----------------------------------------------CC-ATACTCT-TT------ACATCAGAATCCGGATAGT----TCGTAAGGT----GCATGAACCCGTATTTGCAATGAGGGA-TCAAG
AGGTATGGATGAAAGACAGTTGGCTTGTGTCTTTAGGTGAGATAGATTCA-------------------GAGGTGAGAGGAGTGGATGACAGCT---------------------------------------GCTGCCATCCACTCTTTCACTCTGGTCCAAGCTCGAACAGT-----------------------------------------GAGTGG---
TTTCGCATTTTTTATCATAGTTCGTTGTATATTAACTTTTGTCATTATAA----ATTTGAGT----AATTAAGACATC-AGAGTATGGAAT--------------------------------------------ACCCCATGCTCTTT------ACATCAGAATCCGGATAGT----TCGTAAGGT----GTTTGAACCCGTATTTGCAATGAAGGA-CCAAG
AAACTTGCAGGCCATAACAGTATCTTGTATTATCCCTTCCAGACAGAGAG----AGCCGGCCA--GCTCTCTCTGTCA-TGCAGTCCGCATGCCGTATCGGGCCTTGGGTTCTAACCTGCGTGGTAGATTTATGCAGCGGACTGCCTTTCTCCCAAAGTGATAAACCGGACAGTATCATGGACCGGTTTTCCCGGTAATCCGTATTTGCAAGGTTGGTTTCACT
AGGCTTGACTTCGAAGACGGTTACTTGTATGTTCAAACCAGACCAGCGCGTTTGACCGCCGT---CGAGACGGCCAGACCGATCCGTGCAGCCTGGAAGGTTCTTGGGTTTCGAAGCCCGTGACTGAGTAGATGGCGT-GCGGATCGCACTGGTCTTTCTCAAGCCCGAACGGTTACCGGCGCCGGCCTGGCCG--AGCGCGCATGCACAAGGAAGGGTTCGAA
ACGCTTGACATCAAAGACAGTCGCTTGTAACTTGATTTCGCCGCGCTGTG-----ATAATC-----TCGCTGCTGCGGTGGCGGATGGAAGACCGATCCC-CCCT----------------------------GTCTC-CCTCCGCT------TTTTCATCGAACCCGAACAGTCGCCGGGGCCGCT-TG-GC-GAAGCCCGATTAGGCAAGGATGGGATAAGA
CCCGGTAAGGCTCAAGACGGTATCTTGTATCTCGACTAACGCTCCGCCAG---TCTCGACT-G--ATCATCGAGG---GAGGGACTTGGAAGCCGCGCAGCTCCTTAGGCTTT-GCCTGTGACGTAGAT-CGTGCTCC-AGCCCTCCACACT-CACTCGTACAGTTCGCACGGTATCTTGGGCCGCCTCCGGCGAGAGCCCGCATTCGCAAGGTTGGACAGAGT
AAACTTGGATTATAACTCAGTTCTTCTTAAGTTTGATTTCTAATAAAACAGTTAATTTTAAATAAAT-----------GGAGAGAG------------------------------------------------------CCCTCTCTTTTT-CATC--TATAGCACGTTCAGT------TCTGTG--CGGCTTAGACCTCGTTTTCATGATGTTGTGTCATCG
CAAGGTCCTGATCAACACAGTTGCTTATCTGTTCGGATTGTGGCAGTTTA------------------GGTGTCGAGAGCCGGCGTGGGCCACCGTCA-GAGCCTGGATCTA--GATCGTCGTGTAGCTG--GGTGCC-CACGCCGGATTCTCCCTTGAT-TCGCCCGAACAGT-----------------------------------------GGGCAAACA
CCGCTTGACGAAGAACACAGTCGCTTGTAAGTCAGATCGCGCCGGATCGG---------C--TAAGTGGCCGGTGCGGTAACGGACGGGAGACCGCTTC----------------------------------GC-CC-CGTCCGTTGTTCCAT----CG--AACCCGAACAGTCGCGAGGGCCGCC-TG-GCG--AGCCCGATTGCGCAAGGAGGGGTGCGGA
GTGCCGTGTGAAGACAGTTGCTCCTTGTGTCTGCAAAGCTCTATAAGCTC-----------------GAAGGTGAGAGCGACGGGAGGCAAGCTGC-------------------------------------GCTGC-CTCCCGCCGT---CCTCTGACCTAGCCCGAACAGT-----------------------------------------GGGCAGTCA
CCCTTGACTTTCAAGACGGTTGCTTGTATCTTGGTTTCGGTCGTTCACAA------------------TGCGGCCAATATGGGCGCGACAGACCGTTTCACTCCT----------------------------GTCGT-CGCGCCCCTT----ACCTGGAGGAGCCCGAACGGTTGCCAGGGCCG-------CGA-AGCCCGAATCCGCAAGGACGGGCCCGAC
ATTCATTTTCTTTATTACAGTTCATTGTATATTCAATATTAATTATTATA----TTTGCA--CTTAACAACATCAAGG-ATGTGGAACAAGGCCGCGT-TTTCATTCGTCATAAGACAGTGTGATATGT-TCTGCC----CCCACTC----CTTAACATCCGAATCCGGACAGTTCACTGGGC-----------TGACCCCGCATTTGCAATGATGGCTCTAAG
TTGTTTGTTTTTTACCTCAGTTCTTCTTAAGTTTGATTCTCAGTAAATTG-TTGATATAACT----AGAAAGAACAAAAGAGAGAATTA-----------------------------------------------TA-ATCCTCTCTCTTTTACTACTTAGATCACGTTCAGTTCTGTGAG-------------GATCTCGTTTTTAAGTTGTTGTGAGCAGA
GCCGGGCTACTTCAACACAGTTGCTTGTGTCCAGAAAATCTGACAAGATGACGGGCGGTTCTC-GCAAAACCGCCCGTCGCTGGATCTGAGCCCGTTCGTGCTCAAAGGC----GCCTGTCGGG--GAGCGAGGGACA-GATCCGGTGATCTTCC-----TCAACCCGAACAGTTGCATGGGC-----TTC----GAGCCCGGACGAGCAAGGAAGGGACGATG
TTAGTTGCTTTTTACCACAGTTCTTCTTAAGTTTACAAAGTAGTAAATTT-AAGTACTAAAC---CAGAAAGCAC----AAAAGAGAGG-----------------------------------------------CC-TCTCTTT-------TCTACTCAGATTCCGTACAGTTCTATGAG-------------GACCTCGCTTTTAAGTAGTTGAAACTAGT
GAACGGTCGCGACTTAATGGTTGCTTGTAATAGCGACTTGGATTATTGTCCCTGCCGCGGACAGCCCTCCGTGGCAGGCCGCTGGCGATCGGATCGATGCGCCCTGAGCCG---GGCTGCCCCGTAGCGT-GATC-GT-CGTCAGCA-CCTTCAT-CG----GACCCGGATGGT------TGCCGGACAACCTGGT---TCGC-TTCACAAGGCAGGGTCGACG
CAAATTGAAATTCAAGAGAGAATCTTGTATCTTGCTTGCATCTCCCCGGTCTCTGTGCTACTTGGAGCCAGAATCGGGTTTC-GGCGGGAGGCCGATCGCACCCT---------------ATTGTAGAT--AGGCCCCCCGCC-CTC-------C-TTTCTGACGCCGTGGAGAATCCGAGGC-----------TGAGCCTGCATTCACAAGGTCGGCGA-GAG
GATTTTTACGTTCAAGACAGTTGCTTGTATCTTGAAAATTGGTTAATATA---------AC-AGCGATTAGATTTGGCAATGTGTATGCAGCCTGTTGTC-TCCTGGGGTTATAGCCCGTGAT-TAAGCGTTTGGCGC-ATACACTGAG--CCACTCATTGAAACCCGAACAGT------TGTCCGTACTCC----ATAACGCATTTGCAAGGATGGGTAA-TA
CCGCTTGACGTGAAAGACGGTATCTTGTATCTTGCAATCGGTAGTGGTGA-------GCA------GCCACTGCCTGG-AGCCGAAGC-AGCTTGGGCCCAACCTTAAGGCCGACCTTGAGCCGTAGAT--AAAGC---CTTCGACTCCACCTCATCGCCAAAT--------------CCG---------------ACCCTGCATGCACAAGGCAAAT-GGGCG
AAGCTTGATTTTAGAGACAGTCGCTTGTATCTTACGGTTGACTGTCTGCAGCCATTGATTCC------AATCAATGGT-GGCGAGTGTCAGATCGTGTCCGCCCCTGGTCTCAAGACCGGTCTGTAGCTT--GATCGC-CACTCGCT--CTCTACATGCCTTAACCCGTACAGTCGCCTGAG-------------CAGCTCGTATCAGCAAGGAAGGGTTAGCA
GTGCTTGACGGCCAAGACGGTTGCTTGTATCTTTAAGCCTCGGACCGGCT----------------------------CGGGTAGCCCG-----------------------------------------------CG-GACCGTCCTT-------TCTTGCAGCCCGAACGGTT--------G---------CGAAGTTCGCATAGACAAGGATGGGAGCGAA
TTCTTGCTTTTTATCACAGTATCTTGTATGATTGCATTGCCTTTCGTTGA-------GAG------GCAGCCAGAAAA-GGAAACGGAGTCACC-CACCATCCCT--------------------------CTGTGCT-CCGTTTCCCGTTT--TTGCCTGAAGACTGAACAGTATGAAGGG-------------CATCCCGCATTTACAAGGAGAGTTGCGGT
AAATTTGCATAGTAACATAGAATGTGATAAGTTTGCTTTTGAATAATGAG----ATTACGTTT-ACAACATATTGGAAAAAGCAGTAGGA----------------------------------------------CC-TACTGCTTGT------TTTCTAGAAACCGAATAGAATGCTG-----------------------------------GGT-TCATA
TAGTCGCACTCGAAAGACAGTTGCTTGTATCTCGAAAGTGGATTACTATG-----AACTGGC-----TTAGATTTGGCAAGGTCTGTGTAGTCAGATTCCTCC-CGGGGTT---GCCCGCAGCATAGCG-ATTGACGC-ACAGGCTGAGCCATTCATCT-GAAGCCCGAAC---------AGTTGTC-CGAACTTCAAATCGTATTTGCAAGGAGGGGTATAGA
ATTTTATAAATCAAACACGGTATCTTATATGTTGACGTGTTCTCTGAAATATTTACTAAGGA----CGCTTAGTAA--AGGGAAGTGAGATCTTGTGACCAGGCCAAGGTTTAAGCCTGATGCCCAGATT--AAGAC--CACTTCCCCACGC-ACT----ATAAACTGTACGGTATCTTAGGCTGGTTAAACCA--AGCCTGTAT--ATAAGGTTAGTCG--AT
CTCTTGACTTTTAAGACAGTTGCTTGTATCTTGGTGTAGGCATGAGGGAA------ACTGGT------CAGGTGTATTCTGGGTGTGGCAGACCGGGC-GGACCTTGGTCG---GACCGTAAAA-AAGCGAGGGTCGC-CGCACCCTCC----GGA-GATTGAGCCCGTACAGTTGTCAGGGCCGGAT-------GAGCCCGCATCTGCAAGGACGGGCGAATC
CAACTTGACACACAAGATAGTCGCTTGTATCTGCACCTTGATGAATGTGTGCCTCTTGCCGGGTACCCGGCAAGAGGCGTGGCGGCGTCGCCC---GTTCCCCCTTCGGTTACAACCGT------GGATGAGCAGGGATCGTCGCCATC-----GTCACGTACGACCGAACAGTCGCTCGG----------------AACCGCACGCACAAGGCAGGTTACGTG
CAACTTGACAACAGAGATAGTCGCTTGTATCTGCCCTTAAGAGATTTTGTGTCCCCGACCGGATATCCGGTCGGGGACATGGCGAAGTCGCC---CGTTGCCCCTCCGGCCACAACCGTGGATG-AG---CCTGGGAT-CTTCGTCAT-----CGTCACGTACGACCGAATAGTCGCTTGG------------------TCGCACGAACAAGGCAGGTTGCGTG
AATTATTACGTTCAAGACAGTTGCTTGTATCTTAAAAAAACTTTAAAATA---GCTACGATT----AGATTTGGC---ACAGTGTATGCAGCCCGATGA-CACCTGGGGTAATAGCCCGTTAAACAGCG-ACTGGCGC-ATACACTGAGCCACTCA-TCTGAAACCCGAACAGT------TGTCCGTACTCC----ATAACGCATTTGCAAGGATGGGTAA-TA
ACCGCAAGAATTAAACATGGTTGCTTGGATAAGAAAAATGTAGGATATTGCCGGGCGGGTGG----CCGCCCGCCCGGCAGCTGGTTGTCGATCGTCA-----------------------------------ATCGC-AACCGGCTCT-TC------------------------------------------------------------------------
TCGCTTGACAAACAAGACAGTCGCTTGTATCATTGAGACACCGGCCAGCA----------A-----TCGGCCGAGTGAAGGTGGGCGGGAGCCCGCGT-CCCCCTCGGTCGTCAGGCCGTCCCGGAGCT-TGGGGCCC-CGCCCACCGCTTCACGTGCCGTGAACCCGAACAGTCGCCAGGGC------CTCC-GAAGCCCGCATACGCAAGGACGGGTCATGG
CGCAAGGTGGAGGGAGATGGTATCTTGTATCTCTCTCGATATTCTGATTA-------GCTGT-----CAGCGTATCAGGGCGTGTGATGAACTTGTGCCCACCCGAAGGCTTGAGCCTGACACGTAGATC--AAGTCG--CACACGCCA--ACTTTCTCAATAGACTGAATGGTATCCAAGC-------------GAGGCTGTATGTACAAGGTGAGTGAAAAG
AACCGGCTTGATCAAAACGGATACTTGTCTTATGAATTTTCCTGCGGATCTCACCGGCGGCTCGAC-CCCGCCGGTGATGAGAGGGGATGGATCGTCGACACGCTGACCTTTGAAGGGCCGAGCTAAAGTTTGATCA--CCCCTTTCTTTTCCATG--------------------------------------------------------------------
CGGCAGCCTAAAAGATACAGTTGCTTCTGTATCCGGGTTCTGCTAGGCTGGTCACCGGCCCCGGCCAGGGTCAGTGAC-GGGGTGGTGCGCGACGTCT-GACCCTTGTGGATAACCACGTTCTCTAGCC--TGTCGGC-ACCGCCTCTCTTCATC-------GTCTCGAACAGTTGATTGCGGCCTT-G--CAAGGACCGCGCA-CCAGAAGGAAGAGAGCAT-
CGCACTGACCGGCAAGACGGTATCTTGTATCTCGACAATCACTCAGTTAC--TGGGTGATTGTAACAGATCATCGGAAGCAGGGTCAGAAAGACGAGCCCACCCTCAGGCTTGAGTCTGTGACGTAGAT-AGTTCTTC--GACCCTGCGCACTCACTCGTGAAGTTCGAACGGTATCTTGAGCCAGCTTGCGCGAGAGCTCGCATTGACAAGGTTGAACAGAGT
AAATTTTGAAATCAACACAGAATCTCCTATGTTTGCGAAAGTTATTGGTTGTTGATAAATTT---GACTTTTAAGTGAAAGAAAATGAGAGCAGGT--------------------------------------GCCT-CATTTTCTTT---TATCTTTTAGAGTCTGAACAGAAT---------------------------------------AGACGAAGG
TTGCGTAAATCCCAAGACAGTTGCTTGTATCTCTCGGCTTGTGGCACGAT--ACTGCCGCCT----ATGAAGCATTGG-GGCCTGACAGA--T----------------------------------------G--TC-GTCAGGCCCTCTCACCTG--GAAAGCCCGAAC-----CGTTGCGAGGG-----T--GAGCCCGCATTCGCAAGGCTGGGCACGAC
ATTCAGTTTTTATATTATAGTTCATTGTATATTTTTTAATTATTATATTT----TTGCATAA----ACATTCAACATC-AAAGTGTGGAATAA----------------------------------------TTACCCCACACTTTAT----A--CATCAGAAACCGGATAGTTCAATGGGCTT------TTGAGACCCCGCATTCGCAATGATGGC-TCACG
ATTCAGTTTTTATATTATAGTTCATTGTATAATTTTTAATTATTATACTT----TTGCATAA----ACATTCAACATC-AAAGTGTGGAATAA----------------------------------------TTACCCCACACTTTAT----A--CATCAGAAACCGGATAGTTCAATGGGCTT------TTGAGACCCCGCATTCGCAATGATGGC-TCACG
AAATTTGCTTTTTAACACAGTTCATCCTATGTTTGTACTTTCTTTAGGAC-TATCATAAAA-----AGTTTTCAACAGAA-G--------------------------------------------------------------CTTTCCCTCTCTGCTTTGAACTTGGACAGTTCATTAGG----C------TGTAATTAGGATTGATAAGTCA----AAAGC
CTCGAGGCTAGGTGACACGGTATCTTGTATGTCGACGACCCGCCATAACGGCGGGTAGTCTCC-GGCTGATCACCGGAAGGAAGACAGGAAGACGTGTCCGCTCCTAGGCTACAGCCTGCACTGTAGAT--AGTCTCC-TGCCTTCCCAATCCACTCG--TGAGTCCGAACGGTATCTGGAGCCCCACCCGGTGGTAGCTCGCATAGGCAAGGTTGGATGGAGT
CTTCTTGACTTTTAAGACGGTTGCTTGTATCTTTAGAGTTTGATTTCGGA----------------------------CTGGCTCATGCAGCCCGGTACGCCTCTGGGCGAAAGGCCCG-TGACTGAGTCTTGGGCGC-ATGAGCTGG-ACCGTCTTTCTGGAGCCCGAACGG-----TTGTC-----------GAAGTTCGCATAGACAAGGATGGGATAGGA
ACTATGAAAATCAAACACGGTATCTTATATGTTGAAAGTGTTCTCCAGAAATTTATTAAGGA----CGCTTAGTAAAG-GGATAAAGAGATCTTGCTACCAGGCC--------------------AGATT--AAGAC--CTTTATCCC----CACACACTATAAACTGAACGGTATCTTAGGCAGGA--------TAGCCTGTATTCATAAGGTTAGTACAGCC
ACGCTTGACGCGAGACACAGTCGCTTGTAAGTCGCGAATCGCTTCGTCGG---------C--TAAGTTGTCGGCGCGGTGGCGGACGGGAGACCGTCTC-ATCCTGGGGCATGAAGCCCGGACCTCAGCACGGGCATC-CGTCCGCCGTTCCATCG------AACCCGAACAGTCGCGAGGGCCGC---AAGCGA-AGCCCGGTTGCGCAAGGAAGGGTG-AAG
ACACTTGACGGGAGACACAGTCGCTTGTAAGTCACGAATCGCTTCGTCGG---------C--TAAGTTGTCGGCGCGGTGGCGGACGGGAGACCGTCTC-ATCCTGGGGCATGAAGCCCGGACCTCAGCACGGGCATC-CGTCCGCCGTTCCATCG------AACCCGAACAGTCGCGAGGGCCGC---AAGCGA-AGCCCGGTTGCGCAAGGAAGGGTG-AAG
TCAGTTGACTTTAAACACAGCTGCTTGTATGTTTAAAGTCACTTCAGTTA------CC------------GTGTTTGACCTGATGCCACAGCCCGTCCACCCTCTGGGCCTGCAAGCCCGCGGGAGAGCTTTTGGCGT-GGCTTCAGTTTTCCTGT-----AAACCCGAACAG-CTGCCAGGGCGGC-AC-ACGCCAGCCCGTATTTACAAGGCCGGGAG-A-C
ATGCTTGACGCGCAACAGAGAATCTTGTATCTTGCGGGGTGAGGCGTGAG----GATGAA------TTCACG--TTT----CGGCGGTGAGGCCGTCA-GGTCCTTAGGCC---GCCTG-TTCGAAGAT---CGGCCC-CCGTCC------CTCTCTTTTGAACGCCGTGGAGAATCGAAGGCC----TTT---TGAGCCTGCATGTTCAAGGTTGGCGGAAAG
TTACTTGACGTCCAATACAGTGGCTTGTATATAAAATAGAAGATTTAAAA----ACTGAGGATATACTATCGATTGAGAGAGGTGTGGCAGACCGTCGACCCCTT------------------------ATGGGTCGC-CACACCATC----ACCTGATT--AACCCGAACAATGGCCAGGA-------------GAGTCCGCATTAACAAGGCCGGG-AGATG
CCGCTTGACTTTCAAGACAGTTGCTTGTATCTAGCACTCGAGAGAGTTTG-----------C-----AGTCATTCTGA-TCGGGGCGCCAGCTCGATG-CTGCCTGGGTGGTAACACCGTGCGTTAGCC--GCAGCGG-CGTCCCGATC--GTTGTCGCAAGAGCCCGAACAGTTGCGGGGGCCGACTTGGTCG--AGCCCGAATTCACAAGGACGGGCGCGCG
TGTGGAAGGATGAGACATGGTTGCTTGGATGATCAAAACATGAGATAATTCCGGGCGGGTGG----CCGCCCGCCCGGCAGCTGGTTGTCGATCGT--------------------------------------TCGC-AACCGGCTCT------TCATC------------------------------------------------------------GATG
CCGCTTGACACATGACACAGTTGCTTGTATGTTCGGATCTAACATTTGGC------------------------CTCACGGTGGGCGACAGCTCGTGTTACCGCTGGTCCTCGAGACCGTGCGTTAGCTG--GGGCGT-CGTCCACC------GCTCGTCGGAGCCCGAACAGTTGATCGG-----G-GGACC---ACCCCGCATTGGCAAGGCTGGGCCGACG
CCCAGTAACGGGCAAGACGGTATCTTGTATCTCGACTATCGCACCTACAGCGCGATAGTTCTC-GACTGATCATCGAGGAAGAGGAATGAAGCCGGGCAGCGGCTAAGGCTTGAGCCTGCACTGTAGAT-TGAGCTCC--TCCTCTCAACCTCACT--CGCCAAGTCGAACGGTATCCTGAGCC---------GGTAGCTCGCATCAACAAGGCTGACCGAGTG
TTATTTGCTTTTCAATACAGTTCGTCGTACATTTGTCATGAGTTAAACAA-----TTGAATTA-TTTTTACAGTATCAGGCATGGAATAAGAC-AGATTTGTCGTTGGTTTAGAAACCGTAGAATACGTT-ACGTC----CCCATGCTTTGCATCT----TAAAACCGGACAGTTCGTTAGGCCG-------T-AGAGCCCGTGTTCGCGACGATGGTTTCAAG
TACTCGGTTCTGAGAGATGGTATCTTGTATGTTGAAGCTTTGGATGATTA---------GCT----ATCTCCAAGCTCTAAAATCAGTGAGGATGTTTGACCACGTAATGTTTACATTGAGCTGTAGATT--ATCCC--CTGATTTTACTTTCTCT-A----ATACTGGATGGTATCCGAG---------------ATGCTGTATGTACAAGTGGAGTCA-TTG
CGGCTTGACGTGCAAGACGGTAGCTTGTATCTTGAATCTTGCAGTAGGTG--ATGGTTAGCT----ACCTTCACCTGA-AACAGGGTGAATCT-GACGCGTCCATTAAGGAAGACCTTGTCCCGCAGCT---TAGCTC--CCCTGTT-TCACCTTTCACGCCAG------CATTAACTTTG----------------CTCCGTATGCACAAGGAAAACGGCGTG
AAGCCCCTCCAACAACACAGTTGCTTATCTGTTCGGATTCTGGCAGTTTA------------------GGTGTCGAGAGCCGACGTGGGCCACCGTGA-GAGCCTGGATCGTTAGATCGTCGTGTAGCTG--GGTGCC-CACGCCGGTCT-CTCCCCTGTATCGCCCGAACAGTTGCCAGA---------GTTGAC-GCTCGTAGACGTAAGGCTGGGCAGGCG
AGACTTGACTTTCAATACAGCATCTCGTACCTTAGTCAGTAGGTGAGTTC-------------------------TTCCAGCGGTC------------------------------------------------------GACCG--------CCCTCCCACAAGCCGGACAGCATCAAGAGCG---------CGCAGCTCGTGTTTACGAGGTCGGCTGGAGA
ACGCTTGACAAACAAGACAGTCGCTTGTAACTTGGATTCACGCGAATCGG-----ATAAGGC-----CGGTATCGCGGTGACGGGCGGGAGTTCGTTA-CGACCTGGGTCA-------------------TAGGACCC-CGCCCGTCAATCC------ACAGAACCCGAACAGTCGCCGGGGCCGCAATGCGCGA-AGCTCGTTTAGGCAAGGACGGGTCGAC-
ACCGGTCTACTTCAGCACAGTTGCTTGTGTCGGCAAAAACTGGCAGAATGCGAACGGGCGGA----ACCGCCCGTT---GCTGGAACTGAGCCCGTAACGCCCC-----------------------------GGACA-GCTCCGGTGTCTTCC------TCAACCCGAACAGTTGCAAGGGCCGTT--------GAGCCCGTACCGGCAAGGAAGGGAGGATG
GGGCTTGACGGGCAAGACGGTATCTTGTATCTTGTTCTCATTGGTGGTTA-----------------------GCAAT-TGAGGTGAAGAGTTTGTGCCCACCCTTAAGGCTCACCTTGGAAGGTAGATC--AAGCCT-TCACCTCGTTCCCACACCATAAAACACTGGACGGTAGCCAAGG-------------GACCCTGTATGCACAAGGAGAGTGGTGTG
CGAGCCTCCCATCAACACAGTTGCTTATCTGATCGGAATCTGGCAGCGTA------------------GGTGCCGAGAGCCGGCGTGGGCCGCCGTAC-AAGCCTGGATCTCGAGATCGCCATGTAGCTT--GGCGCC-CACGCCGGAATCTCCCTTGAT-CCGCCCAAACAGTTGCTGGA---------GCTGAC-ACTCGCAGTGATAAGACTGGGCAAGCG
CAGCTTGACAGCCAAGACAGTCGCTTGTAACTTGTCCCGTGCCGACTCTG-------CTATTG--CAGCAGGTGCGGT-GGCGGACGAGAGACCG--------------------------------------GTCTT-CGTCCGCCGTTCCAT------CGACCCCGAACAGTCGTCTGGGCCGC---AAGCGA-AGCCCGATTAGGCAAGGATGGG-ATAGG
CTTGACCACTAACACCGTTGCTTTTATACATTAGAGGCCGGAACACCTGTCCGTTGTGTTGTC-GCACTTCACGATGGCGGGTGCAAAGTGGTTGAGCCCAT-------------------------------ACCCT-TTGCATCCTT-------GAGGCTTCGTCGAACCG------------------------------------AAGGGAGACAGCCTC
AAGTTTGCAGGCGATAACAGTATCTTGTATAATTTTTTCTGTGCAGGGAG--------AACCGGAGTTTT--CCCTGCCGGCAGTCCTCATGCCGTATCGGGCCTTGGGCTCTAACCTGTGCCGTAGATTTATGCAGC-GGACGCCGTTATCCACAAGTGACAAACCGGACAGTATCATGGACCGGTTTTCCCGGTAACCCGCATTCACAAGGTTGGTTTCACT
GAACCGCGGCCACTTAATGGTTGCTTGTTATAGCGGGATCGATTATTGTCCTCTGCCGCGGACGCATCCGCGGCAGAGCGGCTGGCGACGGATCGAGCCCACCCTGAGCCAT--AGCTGCAGCGTAGCG--TGATCG--CGTCAGCGCCTTC-AT-CG----GACCCGGATGGT--------------------------CGC-TCAACAAGGCGGGGTCGACG
AGGGGGCTTGATCAAGACGGATACTTGTCTTATGAATATCCCAGCTTTTGCCACCGATCAGCATGTGCTGATCGGTGG-TGGTGGTTGGAT--------------------------------------------ATC-AACCATCA-----CCTTCGCCAAAG------------------------------------------------------ATGACG
CCGCTTGACTCGCAAGACAGTCGCTTGTATGTCTGGTCGACGGCCCAGCG--------CTA-A-GCTGAGCCGGGTGAAGGTGGGCGGGAGCCCGGCA-CCCCCG---------------CCCTGAGCTTGGCGC-CC-CGCCCACTGTT---CCATCTTTGAGCCCGAACAG-----TCGCCGGGG-CC-GCCAGAGCCCGCATGCGCAAGGACGGGTCATGG
CCGCTTGACAAACAACACAGTTACTAGTATGATCCAACGGGACACGGTAT-----------------------------------------ACCGTTTTG---------------------------------GTAGC-CGTGTCCCTT----ACT-CGACAAAGCCGAACAGTTATCTGGG----C-TTTC---AAGCCCGTATATGCTAGCAAGGCTGTCGC
ACGCTTGACCCGCAACACAGTCGCTTGTATCTCTCAATTGCCCGCCGGCG---------CGAA-GCCGGCGAGGCTGTCGGTGGACGGGAGCCCGTGT-CCTCCTTGGGTACCAGCCCGTGCCTGAG---CACGGCGCCCGTCCACCGGTTCCGTT---CGGAACCCGAACAGTCGCTTGGGCCGCC----GCGCGAGCCCGGATTTGCAAGGACGGGTCATGG
CTGCTCCACACTCATAACAGTTGCCCTGTGTCTGATGGTTCTGTCATGAT------------------------GGGGTGGGCG---GGAAGCCGTTGGGTCCCT---------------------------CGGT-C-TCCCGCCCGTTTCGACCCATC--ATCCTGAACAGTTGCACGAGGCTGCCCAACAG--ACCTCGCA-TCACAGGGACAGGCCCATG
AAGCTTGAGTTCTAACAGAGTATCTTGTATGTTCAATACCGATGAACAGT-----------T---AAGGTTGTCCACCAGTTACCGGGGAGGCCGTCT-GAGCCTGGAGG----CCTCG-TATGTAGAG--TGGCTCC-CCG-CCTCATTACCA--------ACCTCGAAGAGTATCAAGAACCGGATTGGCCGG-ACTTCGTA-TCGCAAGGTCGAG-GCAGT
TTGATGGGAGTGGAATACAGTTGCTTGTATATCCAAAACAAGATATAATA------------------AGCCAACC--CGCTTATCTGTCTTTCGTTTCACCCCTAGAGATGACATTCGTTTTGTAGCA--TTGAAACCAGATAAGCAC---CCATCAATAACAACCGTACAGTTG-------------------------------GCAAGGCAGGT-TTATG
GCGGCAGCATAAAAACACAGTTGCCTGTGTGTCCGAACTGTGCGAAAGTG--------------------------G-ATACGGGCGGGAGACCGTTAGATTCCT--------------------------TGGTCCC-CGCCCGCGTT-------TGTATCCACCTGAACAGTTGCACGAGGCTGCCCAACAG--ACCTCGCA-TCACAGGGACAGGCC---A
CTTGACGCCTAACACCGTTGCTTTTATACATTTGAGGCCGGAACGTTAAATCATTGTGGTGAATCAACACCGCAATGGCTGCTGCAAAGCGGTTGAGCCCAT-------------------------------ACCCT-TTGCAGCTTT------TGAGGTCTTGTCGCACCGT----T--------------------------GTATAAGGGAGACAGCCTC
GTAAATAATTTACAACATAGTTGATTGTAAGTTAAATCTCCAGTATAATTTCAAATTAAAGTGAAAGCTTTAGTT----ATAACCTAAGCGACCGT----------------------------------------CT-TAGGCTAT-----------------------------------------------------------------------T----A
CTCTTGACATTTAATACAGTATGTCCTATATTTAAAAAGAACGGAAATCA-CCCCT-TCATTAGTTT-AGAAATGGGTAGGAGATGGGCAACCCGAGC-----------------------------------GG-GCCCCATCTCCTT----CAACCCAGGACCCCGAACAGTAT---------------------------------------GGGCGTGGG
CCGCATTCGCGTGAACACAGTTGCCTGTGTGTTGGTTCCGGTGTATGGTT-------------------------TGA-AGTGGGAAGGAGACCGAGTGGATCCT-G----------CGTGGCATGGCC--CGGTCCC-TTCCCACCGG----TGAACCATCAACCTGAACAGTTGCACGGGGCTGT----CAG--ACCCCGCA-CCACAGGAAGAGGCATGGA
CTGATTAAGTTGAGAGATGGTATCTTGTATGTTGAGATTTTGGATGATTA---------GCT----ATCACCAAGCTCTAAAATCAGTGAGGATGCTTGACCACATAATGTAGACATTGTTCTGTAGATT--ATCCC--CTGATTTTACT---TACTC--AAATACTGGATGGTATCCAAG-----------------GCTGAATGTACAAGTGGAGTCGTTGA
GCCGGGCGACTTCGCCACAGTTGCTTGTGTCCGGAAAATCTGTCAGAATGACGGGCGGTTGCG-CACCAACCGCCCGTTGCTGGAACTGAGCCCGTTGC----------------------------------GGACA-GCTCCGGTGTCTTCCT------CAACCCGAACAGTTGCAAG----------------------------CAAGGAAGGGAGGATG
AAACTGCTTGATCAAGACGGATACTTGTCTTATCAAAACCGCAGGCTTCCCCACTGCACGCCACATGGCGTGCAGTGG-CGGCGGTTGGATC------------------------------------------GATC-GACCGCCGTCTTCCCCCTGGGCCTGAACGGA----------------------------------------------A-------
GTGATTGATGGGAGAGATGGTATCTTGTATCTCTCCCGGGTAATGGGATT--------AGCT----ACCTCATTACCCGAGCCGGCTAAGCACC-TGCCCAACCTGAGCACTCATGCTGTGTCGTAGAG---TGTGTC-TGCCGGCTCC---CTTTCTCCACATCCTGAATGGTATCCAAGCCCTCCGCTGGAGTGAGGCTGTATGCACAAGGCAAGGAGCGAG
TGCTTGATATTCAAGATCATCGCTTGTATCTTAAGAGCAGAGAGATAGAC-------------------------------------------CGTT--ACCCC------------------------------------------------------GAAAAGGTCAAACTGAATCATC--------------------------CGCAAGGTCGA--GTCGA
AACGACCTTGACCAAGACGGATACTTGTCTTATGAGAATCCCTGGCTCCTCTACCCGGCACCGCGCGGTGCCGGGTAGTGGCGGGGGCGGCGCCGTGCGGAGCTTGGTCTTGCAGGACC-GCGGTCGAGTTTGGCGAG-CCCCTGTCTTTTC------TTAC--------------------------------------------------------------
TCAGGGCGTCGCTTTAATGGTTGCTTGTCTTAGCGGGCTGGATTAGAATGCCCAGCCCGGGTGGCCGCCCGGGCTGGGCCGCCGATCG-------------------------------------------------C-GGTCGGCA------CTTCATCGGGACCCGGATGGT----TGA----ACGAACTTCAG-GTTCGCACAGACAAGGGAGGGTCGAGG
CCCCAGCAACCACATAATGGTTGCTTGTATTAGCGCGAATCGGTATTGTGCCTGCTCCGGGCGCGCACCCGGAGCAGGTCGCCGGTCGT-----------------------------------------------GC-GATCGGCT------CTTCATC-GGACCCGGAT---------GGTTGAAGGAACCAAGGGTTCGCA-TCACAAGGAAGGGTCGAAG
ACAATTGACCGGCAAGACGGTATCTTGTATCTTGCTCGTTGTGTTGGTTA---------GCT----GCCATCACACGA-GCCGGGGAGAGCTTGGTCCCAAACCTTAAGGCC--CCTTGCCCTGTAGAT---GAAGTC--CCCCGGCTCACTTTCACGCCAGCATT----------------------------------TGCATGCACAAGGCG-AGCGGGCG
GCAGGCGCTGATCAACACAGTTGCTTATCTGTTCGGAATCTGGCAGCGTA------------------GGCGTCGAGAGCCGGCGTGGGCCGCCGTAG-GGGCCTGGATCTTGAGATCGACCTGTAGCTG--GGCGCC-CACGCCGGAATCTCCCTTGAT-CCGCCCGAACAGTTGCTCG---------A-------ACTCGAAGTGATAAGACTGGGCAAGCG
AAGCCGCTTGATCAAGACGGATACTTGTCTTATGACTTCCCTCGGCTCCTGCTGCCCGGCATA--TATGCCGGGCAGC-GGCGGGGGTCGGATCGAGGGAAACCAGGTGCTTCACCACGAGGCGTAGTG--TGATCG--CCCCCGTCTTTTCATCTGTCCTGAA--CGG---------------------------------------------------GGAA
GCTCTTAACAGTGGAGACAGTTGCTTGTATCTTGAATCCCGTGTCGCAAT---GATGGAAT------CTTTCTCCAAG-CGGGCGTGATAGACCGATC-CAGCCGAGGTCGT--GACCGAGGAGTAGCC-AGGGTCGT-CACGCCTT----CATCCTGAATGAGCCCGAACAGTTGCACGGG-------------CAGCCCGCATCTGCAAGGATGGGCCACCA
GAGCAACCGCGATCTAATGGTTGCTTGTAATAGCGAAACCGAATATCGTCATGCTCTGCCGCGGCCGCGGCAGAGCGGCTGGCGATCGGAT--CGAGCCCACCCTGAGCA----GGCTGCCCCGTAG-----C---GT-GATCGTCGTCAGCACCTTCATCGGACCCGGATGGTTGCCAG------A----TTG---GTTCGC-TTCACAAGGCAGGGTGACGA
AAATAAAGTCATCAAGACAGTTGCTTGTGTCTTGCGCAGGAATTAGACTG------------------GTGATGAGAGCGGTGAGTGGCAAGCTGAATGCCCGGAGTGCTTAA-----------------CACGCTGC-CATTCACCCCTCCACTC-TGGTTA------------------------------------------------------------G
GCGCTTGACCGCCAACACAGTCGCTTGTAACTCATTGTCTGCGTCTTCTG-----GTATCGT----TGGAGGCGCGGA-TGCGGAGGGGACGCCGGCT-CGTCCTTGGGCTTGAGCCCGCGCCTCAGCC-TGGTCGCC-CCTCCGTTTG------TCCATCGACCTCGAACAGTCGCTTGGGCC-------GCAAGAGCCCGGTTGCGCAAGGAAGGGGAAGGG
CGGTCTGATCAAGACAGTTGCTCCTTGTGTCTGGGTTTTGCCCTAGGGTT-----------------TGGGTTGAGAGCGGGGTGCGGGACGCCGCT------------------------------------GCGCC-CGCACCCCAT---CACCAGACCAAGCCCGAACAGT------------------------------CTCACAAGCGTGGGCCAGCT
AAAGTTGACTTTCAAGACGGTATCTTGTATCTTTACTTCCGCCATGGTTA----------GC-----TATCTTGGCACTGAGACAGAAGAAGCTTGGCCCACCCTTAAGGTCCACCTTGTGCCGTAGAT-CAAGC-CT-TCTGTCTCGCTTCTGAAGCGAAGACACTGAAC-----GTTAG---------------ACCCTGTATGCACAAGGCCAGTGGGCTC
CATAATGCGCTTCAAGACGGTATCTTATATCTTGATTCGACCCTCTTTTT-------GGGGCAGACTGATCATCGGGAGGGTAGTGGGGAAGTCGTGCGCACCCTAAGGCTTAAGCCTGTTTTGTAGAT-TGAACTCC-CCGCTATCCG---CACTCGCTATAGTTCGAACGGTATCTTAG---------------ATCCTGTATTTATAAGGCTGAATCAGCG
ATGCTTGACGTTAAAGACGGTATCTTGTATCTTTCTTTCCGTGGTGGTTA----------------GCTACCATCACACGAAGTAGAGGAAGCTGAGCCCAACCTTAAGGCTCACCTTGCGACGTAGATC-AAGC-CC-TCTGCTTCACTTCGCCAGCATAGACACTGAACGGTATCCAAG---------------ACCCTGCATGCACAAGGCAAGTGGGCGA
ATTCATTTTCTTTATTACAGTTCATTGTATATTCAATATTAATTATTATC-TTTGC------ACTAACAACATCAAGG-AAGTGGAATAAGGCCGCTT-ACTCATTCGTCATAAGACAGTAAATTATGT-TCTGCC----CCCACTCCT----TAACATCCGAATCCGGACAGTTCACTGGGC-----------TGACCCCGCATTTGCAATGATGGCTCCAAG
TTACTTGTTTTTTACCTCAGTTCTTCTTAAGTTTGATTTTCAGTAAATCA-TTGATATAACT----AGAAAGAACAAAAGAGAGAATT-------------------------------------------------A-ATCCTCTCTCTTTTACTACTTGAATCACGTTCAGTTCTGTGAG-------------GATCTCGTTTTCAAGTTGTTGTGATACC-
AAAGTTGTTTTTTACCTCAGTTCTTCTTAAGTTTGATTTTCAATTATTCTTTAGTTTTAA-TAGCAAGAAAGAACAAAAGAGAGA--------------------------------------------------------CCTCTCTCTTTTACTACTTCAATCACGATCAGT----------------------------------------------AGGT
GGCAGACCCTGACAAGACAGTTGCTTATCTCTTGCCGATCTGGCACTTTA----------------GGTGCCGAGAGC-CCGGCGCGGGCGACCGTGTGGA-TCCAGGTCTTGCGACCGTGAAGTAGCTT-GGGTCCC-CACGCCGGATTCTCCCT--GAATCGCCCGAACAGTTGGTTGAGT---------TGGC-GCTCGAACTGATAAGACTGGGCAAGCA
ATGCTTGACGCGGAAGAGAGAATCTTGTATCTTGCGAACTGAGGCGTGAC-------GAT------AGATTACGTCTT-G---GCGGAGAGGCCGTTC-AGACCTAAGGCC---GCCTGTTTCCCAGAA---TGGCCC-CCGC--C-----CCTCTCTGTTTACGCCGTGGAGAATCGGAGGC-----------TGAGCCTGCATGTTCAAGGTCGGCGCATAG
TGGACGGTTGGGAGAGATGGTATCTTGTATCTCTCCCCGAATATCTGATT--------AGCT----ATCAGATGTTCAAGAATCCGGTGAAGCTGGGCCCACCCAATGCACTCATGCAGTTCCGTAGAT-CAGACTC--CCGGATTCTTTTT--ATTCTCTCAGGTTGAATGGTATCCAAGCCCTGCCTCGCAGTGATGCTGAATGGACAAGGGTAATAAGAGA
ACCCTATCGCGCTTTAATGGTTGCTTGTAATAGCGAAATCGATTATCGTCTCTGCCGCGGATGGCCATCCGCGGCAGAGCGGCTGGCGCGGATCGTATCCGCCCTGAGCCGC--GGCTGCCCCGTAGCTT--GATCGC-GCCAGC--ACCTTCATC---G--GACCCGGATGGTTGCCGG------A----TTG---GTTCGC-TTCACAAGGCAGGGGTCACG
AGCTGCCCCTGACAAGACAGTTGCTTATCTCTTGCCAATCTGGCACCTTG----------------GGTGCCGAGAGC-CCGGCGTGGGCGACCGTGTGGA-TCCAGGTCTTGCGACCGAGAAGTAGCTT-GGGTCCC-CACGCCGGATTCTCCCT--GAACCGCCCGAACAGTTGGTTGAGT---------TGGC-GCTCGAACTGATAAGACTGGGCAAGCG
GGCTGCTCCTGACAAGACAGTTGCTTATCTCTTGCCGATCTGGCACCTTG----------------GGTGCCGAGAGC-CCGGCGTGGGCGACCGTGTGGA-TCCAGGTCTTGCGACCGAGAAGTAGCTT-GGGTCCC-CACGCCGGATTCTCCCT--GAACCGCCCGAACAGTTGGTTGAGT---------TGGC-GCTCGAACTGATAAGACTGGGCAAGCG
ATCGCCCTTGACCAAGACGGATACTTGTCTTATGAGATTCAGGGCTCCTGCTGCCCAGTACCGCAAACTGCGGGGCAGCGGCGGGGGTGGCGTCGTGCGGAGCTTGGTCTTGAAGGACC-GCGGTCGAGTTTGACGAG-CCCCCGTCTT-------TTCTAACG----------------------------------------------------------AA
ACATTTGTTTTTCAACTCAGATCTTCTTAAGTTTGATTTTAATTAAAACATTAACTTTAAATATAA-ATCAGAAAGAACAAAAGAGCGGA----------------------------------------------CC-GCTCTTTTCT-------ACTTTAATTTCGTTCAG---------------------------------------------------
ATTCATTTTTCTTATTATAGTTCATTGTATATTATTTAATCGTTATATTT----TTGCATA----AAGCTTCAACATCAGAGTGTGG--A--------------------------------------------------CCCACAC--TTTTACATCAG--AAACCGGATAGTTCAATGGGC-----------TGACCCCGCATTTGCAAT---GGTGGCTCA
ATGCTTGACGTGCAAGAGAGAATCTTGTATCTTGCGAACTGAGGCGTAAC-------GAT------AG----GTTACGTTTCGGCGGAGAGGCCGTTCCCACCCG---------------TCGAAAGAT---CGGCCA-CCGCCCCT-------CTCTTTTTACGCCGTGGAGAATCGGAGGC-----------TGAGCCTGCATGTTCAAGGTCGGCGCGTAG
CTAACTGAACGTAAAGACGGTATCTTATATCTCGATCATCAACCAGTACT----ATGATCCCC-GGTTGATCACCGGGTGGCTGTGGAGAGATGGTGTCAGCCCCTGGGTTTTAACCCGTCCGATAGATT--CATCCT-CCAGGGCCTTCATTCG-CCCTGCAAACCGTACGGTATCTTGTGCC---------GTGAGCATGTATTGATAAGGATGGTTACGG-
TCCCTGCCATAAAATCACAGTTGCTTGTATGACGGGAAAGGAGCATTGTGCAGGGGCCGAGTGGTCGCTCAGCCCCCG-TCGCGACCGGAAGCCCGCAGGCGCTTGGGTTCGCAAACCGCGAGTGAGCTTGGAGCTCC-GGTCGCT-TCTTCCATA--------CCCGGACAGT-----TGCCTGG-----GCGCGAGCCCGCATCAGCAAGGAAGGGA-TACG
GACACCCCTGATCAACATGGTTGCTTGTCTGTTGAAGAGGCGTTAGGCTGTCCGCCTGGTGTTCCAGCACCAGGCGGACCGCCGGCGGA-----------------------------------------------GC-CGCTGGC--------ATATCCATGACCCGGATGGTTGCAGGGAC-----------GT---CCGGAGCCACAAGGATGGGATGGAT
CAGCTTGACCTTCAACACAGCCGCTTGTATCTTGAAGTTGCCCGCTGGCG--TGACGCCAGC-----GAGGCTA--CACGGTGAGGGTCAGCCCGCGTCCGT-CTGGGGCT---GCCCGCGAC--AGAAC-GAGGTGCGCCCTCACCG-CCACAGTCCCG--AACCCGGACAG-----CCGCTCGG---GCCCG--AGCCCGCATTTGCAAGGTAGGGTCATGG
CACACTGACCGGGAAGACGGTATCTTGTATGTTGACTTTGGTCCCTGTGA--CCATGGTCCCC-GACTGATCATCGGGCGGCAGGTGACAGGTCGTCGTGCCCCTGAAGCCTC-GCTTGGTCTGTAGATG--GGCCGT-CTCCTGCCAA--CACACTCAGACAGTTCGAACGGTATCTGGTGCCGGCGC----CTGAGCACGTATTCGCAAGGTAGAACAGAGT
CTACCTCGTGATCAAGACAGGTGCTTGTATCTACCGCTCGCTCCATTGTG--------AG------GTCACTGTATGACGGGCGACAGCTC---GCGC-CCCCCTCGGTCTCGAGACCGTGCGTTAG----CCAGGGC--GTCGCCCGTCTCTCGCCTCG--AGCCCGAAC-------AGGTGCGC----GGCCCAAGACCGCATTCGCAAGGCTGGG-CCAAG
ACACCAGGCAAACATAACAGTTGCCTGTGTCTTGAAAGCCTGTCATGATG-------------------------G---GGTGGGCGGGAAGCCGTTG-GGTCCTTGGCG----CGCCGTGAGCCGGCT---CGGT-C-TCCCGCCCGTTCCATCT---ATCAACCTGAACAGTTGCACGAGGCTGCCCAACAG--ACCTCGCA-TCACAGGGACAGGCAC--C
CCGCGTCTACTTCAGCACAGTTGCTTGTGTCCGGAAAATCTGCCAGAATGACGGGCGGTTGTG-GACCAACCGCCCGTCGCCGGAACTGAGCCCGTAGCGCCCCAAAGGCGAC-GCCTGTTCA--AGAGCGAGGGACA-GCTCCGGTGTCTTCC------TCAACCCGAACAGTTGCAAGGG-------------GAGCCCGTACCGACAAGGAAGGGAGGATG
TTAGAAATTGAGCAAGACAGTTGCTTGTGTCTTGATGAGGGATTAAAATC-----------------TGGAGTGAGAGCGGTGAATGACAAGCTGAATGC---------------------------------GCTGT-CATTCACCGTTCCACTTGGCGAGAGCCCGAACAGT-------------------------------TCACAAGGTGGGCCAAGCC
GGGCTTGACTCGGAAGACGGTTACTTTGTATGTTCAGTACTGACCAGTAC-----------------GTAAAGTCTGG-TGGTAGCCAGACG------------------------------------------CGCACGGTTGCCGTGCTGGTCTTCCTGAAGCCCGAACGGTTACGCGCGCCATT-TACATCG-AGTGCGCATGTACAAGCATGGGATCCGA
CATTGCTGCTGCATGACAGTTGACTTGTGTCTAACGCGGGTATATCGTTG------------------A-GGTGAGAGCGGAGTGCGGCAGGCCGC-------------------------------------ACCGC-CGCACTCCGATTCTCCTGCCCCAAGCCCGAACAGTTGCCTGAGCC---------GCGAGCTCGAACTTACAAGCATGGGCACGGC
TTTGGAATTTATAACAGTACCTTTTATTTTTACTGAGAATTTTAAAAAGGTCATTATATTGTTGGCAAAATATATTGGCTGTTCGTGTGAGGCCAGAAGTGG-CTAGGT------ACCGTAAAAAAGGT-TTCGCCCA-CACGATTT------TATTCCAGGAGTCTGAACAGTACT-------------------------------------------TG--
GCCCTTGACTCCCAAGACGGTTGCTTGTATCTTTACTGTTCGGACCGGCC----------ATG--CAGCCCGATTCCCCCTGGGGCCTGATAGAGAGCCCGACCTTGAGC-CTGGTGCGCATGG--------TCCG---GACCG-------TCCTTTCTTGCAACCCGAACGGT----TGTA--GG---AACCTTTAGTTCGCATAGACAAGGATGGGAGA-GA
CAGCTTGACGCTTAAGACGGTAGCTTTGTATATTGAACTACGTAGTGGGT---GGTGGTTA-----GCTACCATCACC-TGAAACAGGG-----------------------------------------------CC-CTGTTTCACC-T-TTCACGCCAGCA--------------TCA----------------CTTCGCATGAACAAGGAAA-ATGGGCG
ACGGTGCTTGACCAAGACGGATACTTGTCTTATGTTTTCCGTATCGATCTCCAGTGCCCAGGATGAACTGGGCAGTGG-TGGCGGCTGGATCGC---TTTGGGCTTGGTCG---GACCG-TTAGTGAGT---ACGATC-AGCCGCCGTCTTCGCAT-G----------------------------------------------------------------CG
CTCAGACTTGATCATCACGGATACTTGTCTTATGACATTGCCGTCCGTTTCCGGGCCGGGGTGGCCACCCCGGCCCGG-GCGAAAGGGGACG------------------------------------------CGCC-CCTTTCTT--TTCCA----------------------------------------------------------------------
GGCGGTCTACTTCAGCACAGTTGCTTGTGTCCAGAGATTCTGCCAGAATGACGGGCGGTTCTC--ACCAACCGCCCGTTGCTGGATCTGAGCCCGTACGCGCTCAAAGGCTTGAGCCTGTCGGG--GAGCGTGGGACA-GGTCCGGTATTCT-TCC----TCAACCCGAACAGTTGCATGG---------------AGCCCGAACCGGCAAGGAAGGGAGGATG
TACCCGCTTGACCAAGACGGATACTTGTCTTATGACTTTCCCCGGCTTCCGCTGGCCGGCACGAATATGCCGGGCAGC-GGCGGGGGACGGATCGAGCATGG-GTTGGCC----GGCCGCGCGGTAGT----ATGATCGCCCCCGTCTT-------TTCTTTTGACC------------------------------------------------GGTAAGGAA
TTACTTGTTTTTTACCACAGTACTTCTTAAGTTAGCATTCTATTAAAAAC----AT-----T--------------------------------------------------------------------------------CTT------TTTCTACACAGATTTCGTACAGT----------------------------------------AG--------
AGCGGCTATTGGCCAATAATTCGACTCTCGTATATTGAAGGTGCCGCGGCGCTGGTCTATGAT-GGCGACGAAGCGGTCGGGCGGAGTGATGCCGAAC-GACTC----------------GGGTCAGATAGGTGC----CTCTGCCCGTTTC--ATTTTGTTAGTCCGAACGGTATCTTGGGC-----------GGAGCCCGCAT--ACGAGAGAGG--CCAAA
TCGCTTGACTGACAAGACGGTTGCTTGTATCTTTAAGCCTCGGACCGGCT------CGGGT-----AGCCCGAGCGGCCTCCGGGCCATTTGTTGAAGCCCGCCT-----------------------------C--CCGAGCCGGACCGTC-CTTCTCTGCAGCCCGAACGGT------TGTAGG---AACTTGAAGTTCGTATAGACAAGGATGGGAGTGAG
ACACTTGACTTTAAACACGGTTGCTTGTATGTTTTGTGTTGCTGGACAGTGGTTGTTTGAGTA--GGTTTATGTCTGGCCCGGTGCGGCAGTTCGAAACTCCCTTGGGACACCAAGCCCGTGGGAAAGCGATGAGCGT-CGCACCGGTTTTC----ATGGATAACCCGGACGGTTGCTTGGGC-----------TAAGCCCGTATTTGCAAGGTTGGGAATCAT
CGTCTTGACAATGAAGATGGTTGCTTGTATATTCGAGGTGGAACCCAGCA----CGG----T-----------------------------------------------------------------------GTCGC-CG-TGCTGGTTC---CTCCAGGGAGCCCGAATGG-----TTGATCGA---GCCCG--AGCTCGGATCCGCAAGGTAGGGCGCTGG
TTCCTTGACAGTCAAGACGGTTGCTTGTATCTTGAGTCAGAGGGTTCGGA----------------------------CCGGCTCACGTAGCCCGACG-----------------------------------GGCAC-GTGAGCCGGACCGTCCTCTCTTCAGCCCGAAC---------GGTTGTG-GGAACAAGAGTTCGCATAGACAAGGATGGGAGCGAG
ACGCTTGACACCCAAGACAGTTGCTTGTATCTTGAAAGAAGAGGGGAAAT-----GATACGA----GGGAAGCGCGGGCCGGGCGCGACAGACCGACTC----------------------------------GTCGT-CGCGTCCGCGACCTCCT--CCACAGCCCGAACAGTTGCCTGGGCC------ACCCTGAGCCCGCATCTGCAAGGCCGGGCAG-CG
TACTAAATTTTTATTATAGTTCGTTGTATATTTAAAATATTTTTTATATC------TTT---GCAC-CCGATTTACATCTAAAGTATGGA----------------------------------------------CC-ATACTTTATACATCCAA------AAACTGGATAGTTCATTGGGCT----TT----TGACCCCGCATTCGCAACGATAGTGTTCAG
AGCCGCTTGAGCCAACACAGTTGCTTGTATGTCGGGAAAGGAGCATAGTGCGGGGGTCGGTTCACGACACCGCCCCCGT-CGCGACTGGAAGCCCGTAGCCGCCTCGGTGACAAGGCCGCGAATGAGCTTGGTGCTCC-AGTCGTT-TCTTCCATT--------CCCGCACAGT-----TGCCAGG-----GCTCGAGCCCGCATCAGCAAGGAAGGG-ACGCG
CAAAAAAACGGTCAAGACAGTTGCTTGTGTCTGGCGTCAGGGTTAGACTG------------------GTGGTGAGAGCGGTGAGTGGCAAGCTGAATGCCGGCAGTGCT-TAAAGCAGTGTAGGAGCT-CATGCTGC-CACTCACCCCTCCCCCTGGTTTGAGCCCGAACAGT-----------------------------------------GGGCCAGCC
TTATTTGTTTTTAAACACAGTTCGTCGTACGTTTGTACTTAGTTAATTAA-----TTGAATT---AATTTTACAGTATCAGGCATGGCCAAGGCAGATCATTCGTTGGTTTTGAAACCGTACC--AAACGTTCCGTCC-CCATGCCTTA----CATCT--TAAAACCGGACAGTTCGTTAGGCCG-------T-AGAGCCCGTGTTTGCGACGATGGTTTCAAG
AAGTTTAAAGTGAAAGACAGTTGCTTGTATCTTTAAACTGGTTTATTATG----GTTAAGTT----AGAT----TGGCAACAATCATGCAGTCAGATAACCATCAAGGGATTAAGCCCGTTAATGAGCT-TTCGACGC-ATGATTGTGACTTTTCTTCGAAAAACCCGAACAGTTGCTTGA---------------AATTCGCATTTGCAAGAATGGGAGCCGA
TTACTTGTTTTTTAACACAGTTCTTCTTAAGTTAGCTTTATTAAATATTA---------------------------------------A--------------------------------------------------ATCCCCTCTCTTTCCTACTATTATTTCGAACAGTTCTGTGAG-------------GATCTCGTTTTTAAGATGCAGAAAATAGT
ATCCGTTTTTTATATTACAGTTCATTGTATATTCAATATTAATTATTATATTTGCACTCGTT----AACAACATCAAGGATGTGGAATAAGGCCGTCC-TTTCATTCGTCATAAGACAGTTCAATATGT-TCTGCC----CCCACT----CCTTAACATCCGAATCCGGACAGTTCACTGGGTT----TTG-----ACCCCGCATTTGCAATGATGGCTCTAAG
AATTAATATCACCAATACAGTTGCCTGTGTATTGCACTTGTGTTATAAGG---------------------------GTTGCGGGCGGAAGGCCGTCGGGGTCC-TGGTC----GACCGTTTGCTGGCT-TTGGCCTC-CGCCCGCTCTTGATAAT---CCCAACCTGAACAGTTGATGGAGCCGTC-ACCACGG-ACCTCGCA-GCACAGGATGAGGCTTGCC
AGGCCCATCTCTCAACACAGTTGCTTATCTGATCGGAATCTGGCAGCGTA------------------GGTGCCGAGAGCCGGCGTGGGCCGCCGTGT-AAGCCTGGATCTCGAGATCGCCATG--GAGCTTGGCGCC-CACGCCGGAATCTCCCTTGAT-CCGCCCGAACAGTTGCTGGA---------GCTGAC-ACTCGCAGTGATAAGACTGGGCAAGCG
CCGCTTGACCTGGAAGACAGATGCTTGCATCTTGCGGTCAGCCCGATCTGACCGCCGGGGGTGGCCACCCCCGGCGGTCGGACGGACGGGACC-GAGT-GTCCCTTGGTT-C-GAGCCGTAGTCGAGAT---CGGTCC-GTCCGTCCCT----TCAAGTCTG----------------------------------------------------------GACA
TAATTTGCTTTTTAACACAGATCATCCTATGTTTGCAAAGTATTAATTTT-------------------------AGGAAAGAATAAGG-----------------------------------------------CT-TTACTCTTTT----ACTACCA--AGTTTGAACAG------------------------------------------AATTGTAGT
TGACTTGACAATTAACACAGAACATCGTATATTGATTCCTATACCAAAAAAATGTTTTATAA-----AAGAAAAAAG-AAGGTGGAAAAAGGACATTTTCGTCATTGGTTAAAAAACCGTTCAG--AATG--TTG-TT-CACCACCTTCTTCTCTTCCCCA-------------------------------------------------------------GG
GAGCTAGTCATTCAAGATGGTTGCTTATATGTCTCAGTTGGTTCAAACTT-------GCCT------TGGCCACTGAACGGGTTGACT-------------------------------------------------T-GGTGGTCCCTT--TGTTCTGCCGCACCCGAAT---------GGTTGAC-------ACATTTCGTATTCGTAAGGCTGGGAGTTGG
ATCAGCCCCAGCTTTAATGGTTGCTTGTATTAGCGCGAAGGATTACACTGCCCAGCCCGGGTGGCCACCCAGGCTGGGCCGCCGATCG-------------------------------------------------C-GATCGGCA------CTTCATCGGGACCCGAATGGTT----------------------GTTCGCA-TCACAAGGGAGGGTCGACG
TCCTTTGGATTTTAACTCAGTTCTTCTTAAGTTTGTAATATCTATATTTC----ATTA----ATTAATATGAA-AGAACAAAAGAGAGGA----------------------------------------------CC-TCTCTTTTTCTACTTCA------ATTTCGTTCAGTTCCCTG---------------------------GCAAGGTAG--------
TCATTGCTTTTCATCACAGTATCTTGTATGATTGCACCGCCCTATCTTAA----------G----GGGAGCCGAAAAA-GGAAACGGGGTCACCGCCT-ATCCCT----------------------AT--TTGTGCC-CCGTTTCCCGTTT--TTGCCTGAAGACTGAACAGTATGGAGGGCTGGTGCTACTGGCATCCCGCATTTACAAGGATAGTTGCGGT
ACACTTGACCGCGAACAGGGTATCTTGTATGTTCGATCTGGAGATTTAGG-------TAAG-----GTTTAGCCCGGT-TA--CCGGGGAGGCCGTTC-GCTCCTGGAAG----CTTCG-TCCGTAGAG--CGGCTCC-CCGC--CT-----CATTGCCC--ACTCCGAAGGGTATCCAGAGCCCTT-TT-ACGGGACTTCGCATAGACAAGGTCGGTAGCGGC
GACCCGCTTGACCATCACGGATACTTGTCTTATGACGTCCGTGGCCACTGGCAGCCGGCGAGTGCACTCGCCGGCTGC-GGGAGGGGGCGGGTCG--------------------------------------ACCGC-TCCCTCTCTTTTCC-----------------------------------------------------------------------
TCCATTGACTTTAAACACAGCTGCTTGTATGTTTAAAGTCATATTAGTTAGTACACTGTC------AAAGCGTTGTAC-CTGACGTTTCAGCCCGTCTGCCCTCTGGGACATCAGCCCGCGGGAGAGCT-TATGGCGG-AACGTCAGTTTTTCTCT-----TAACCCGAACAGCTGCCAGGACCGCT-CT-GCG--AGTCCGTATTTACAAGGCCGGGAGTGAA
ACTGGTCTACTTCAACACAGTTGCTTGTGTCTGCAAAATCTGCCAGAATGACGGGCGGTTCTG--ACCAACCGCCCGTCGCTGGATCTGAGCCCGTTCGTGCTC-----------------------------GGACA-GATCCGGTGTCTTCCTC------AACCCGAACAGTTGCATGGG-------------GAGCCCGAACCGACAAGGAAGGGAGCTGG
AGAGTTGTTTTTTAGCTCAGTTCTTCTTAAGTTAGCATTTTATAATAAAA-----TTTAAGTATTCAGAAAGAA----TAAAAGAGA----------------------------------------------------TCTCT--CTT---TTCTACTAAAATCACGTTCAGTTCTGTGA---------------ATCTCGTTTTCAAGTTGTTGTGAGTAAA
AACTTGCAGGCCGTAACAAGTATCTTGTATTATCCCTCCAGTGCAGAGAA--------AATCGGCCAGTTTTCTCTGCCTGCAGTCCGCATGCCGTATCCAGCCTTGGGTTCTAACCTGTGTTGTAGATTTATGCAGCGGACTGCCTTTCTCCCAAAGTGATAAACCGGACAGTATCATGGACCGGTTTTCCCGGTAATCCGTATTTGCAAGGTTGGTTTCACT
AAATTTGTTGTGTCTTATGGTATCTTGTATTAGAATATGGGTAAAAGAAA----TACCATC-A--T-AATGGGGTTAAAGAGAAAGTAGAGTT-GTGGCGTCCCTAGTGCTTAAGCACGTAGTGTAGATA-TAAGCCT-ACTTCCTCAT-CCACTATCAC----CCCGAATGGTATCTCAGGCACGTTTTCCGT--AGCCCGCATTCACAAGGTTTGGAGGTCA
TTTATTGTAAGTTAAGACAGAATCTCCTATGTTTGTAAAAGTATTAAATCGTATTTTAGATT---TGTATTAAAGTGAAAAGAGTGAGAG----------------------------------------------CC-TCACTCTTTTTTTATCT-TTTAGAGTTTGAACAGAATGTAA-----------------------------CAGGAGAAA-AAACG
AGTCGGCTTTTATATTATAGTTCATTGTATAATTTTTAATTATTATATTT----TTGCATAA----ACATTCAACATC--AAAGTGTGGA----------------------------------------------CC-ACACTTTATA-CA------TCAAAAACCGGATAGTTCAATGGGCTT----TT---AGACCCCGCATTCGCAATGATGGC-TCACG
ATTCAGTTTTTATATTATAGTTCATTGTATAATAAATTATCGTTATAAAT----TTGCATAA----ACATTCAACATC--AAAGTGTGGA----------------------------------------------CC-ACACTTTATA-CA------TCAAAAACCGGATAGTTCAATGGGCTT----TT---AGACCCCGCATTCGCAATGATGGC-TCACG
AACCGGCTTGATCAAAACGGATACTTGTCTTATGACTATCTGCGCTTCTTGCCGGAGAGGAGGGCCATCCTCTTCCGGCGATGGAGGATGG--------------------------------------------CG--CCTCCATCTTTCCAATCG-TC------------------------------------------------------------GA--
CTCTTGACATTTAATACAGTATGTCCTATATTTAAAAAGAACGGAAATAACCCTTCATTAGTCTTTTTTAGAAATGGGTAGGAGATGGG-----------------------------------------------CC-CATCTCCT-T----CAACCCAGGACCCCGAACAGTAT---------------------------------------GGGCGTGGG
AAACTTGAAGGCCAAAACAGTATCTTGTATTATCCTTCCCGTGCAGAGAG----AACC----GGAGTTCTCTCTGCC-ATGCAGTCCGCATGCCGTATCTGGCCTTAGGTTTCAACCTGTGCCGTAGATTTATGCAGCGGACTGCCGTTCTCCACAAGTGACAAACCGGACAGTATCATGGACCGGTTTTCCCGGTAATCCGCATTCACAAGGTTGGTATCACT
TCACCGTCTAGACTTAATGGTTGCTTGTATTAACGAGATTTGGTATTCTGCCCACTCCGGGTAGCCGCCCGGAGTGGGGCGCCGGTCGT-----------------------------------------------GC-GATCGGC-TC-----TTCATCA-GACCCGGAT---------GGTTGAAGGAACCGAGGGTTCGCA-TCACAAGGAAGGGATGACG
TCCCTTGCCACTTAAGACAGTTGCTTGTATCTTGGACTTGACCGGTGAGTTTTGTCCGGGAGGCGCCTCCCGGACAAAGCGTCGGAGAGAGATCGTTCGGGAC------------------------------ATCCT-CTCTGACG------CATGTTTCCAACTTGAACAGTTGCGTGAACCTA-----TTG--AGTTCGTA-TCGCAAGTAGAAGAAAAAC
ATTCAGTTTTTATATTATAATTCATTGTATAATAATTTATCGTTATAACT----TTGCATAA----ACATTCAATATC--AAAGTGTGGA----------------------------------------------CC-ACACTTTA-T---ACA---TCAGAAACCGGATAGTTCAATGGGCTTT------TAAGACCCCGCATTCGCAATGATGGC-TCACG
AAGATTGACTTTAAACAGAGTATCTTGTATGATCAAAATTAATGAAATAT--TGCTAAAA--AGTAA-TGTAA----CCGTTTATTGGGAGGCCGTCA-CGCCCTGAGGA----TCCTGCTCCGTAGATT--GGCCCC-CGCC---------CTATTCACCCATACCGTGGAGTATCCAAGGC-----------AGAGCCTGCATACACAAGGAAGGTAGGTGC
GCTCTTGACCTTTAAGACGGTTACTTGTATCTTTAACCCGGACCGGCGAG---------------------------G-TAGAGTCTGGACGCCGTA---------------------------------------AC-GGCCGCCGCGCAGGTCTTCATCAAGCCCGAACGGT----TACGCGCGC-CTTTGCTGAGCGCGCATGCACAAGAAAGGGATCTGA
TCCCTTGACAAGGAACATAGTCACTGGTATGTTGTCTACATCCACTCGATTGGG--------CAGAAGTCGAAGCCGAATGGGGGGACGAGACCGTTT-----------------------------------GTCCG--CCTCCTG--TTTGACTTTCCTCAGTTCGAATAGTCACCTG--------------------CGCATTCACCAGCCAGAACAGGAA
AACATGGTACTGAGAGATGGTATCTTGAATCTCTCAGTCTGATATATTTG---ATTAGCTAT-----CAGTTTATCAAGGATCGTGTGAACTT-GTGTTCGTCCTGAGGTTAAAACCTGTTACGCAGAT---AAAGTC--CATGCTCCT----ATTTCTCAAGTGCTGAATGGTATCAAAGTC-----------GAAGGCTGTATTTACAAGGGTAGTGAGGAG
CAGCGTGACCGCCAAGACGGTATCTTATATCTCGATTTTGTGTTCTTCAA-------GAGACAAGCTGATCACCGGGCCGGGAGCCGGGAAGACGGACCCACCCTTGGGCGTAAGCCTGTTACGTAGATGGTCA--CC-CGACTCCCCTTCTCGCCAGCG--CGTTCGAACGGTCTCGTAGGCTGCCTTGGGCAGGAACCTGGATGGATAAGGCTGAACCCGGT
CCGGTCTACTTCCAGCACAGTTGCTTGTGTCCGGAAAATCTGTCAGAATGACGGGCGGTTGCG-GACCAACCGCCCGTTGCTGGAACTGAGCCCGTTG-CGCCC-----------------------------GGACA-GCTCCGGTGTCTTCCT------CAACCCGAACAGTTGCAAG----------------------------CAAGGAAGGGAGGATG
TCGCCGGTCTACCAGCACAGTTGCTTGTGTCCGCGAGATCTGCCAGAATG-GAACGGGCGGTTGCAACCGCCCGTTC--GCTGGAACTGAGCCCGCAA-CGCCCTAAGGCGACAGCCTGTATC--AGAGCGAGGGACA-GCTCCGGTGTCTTCC------TCAACCCGAACAGTTGCATGGGC-----TTC----GAGCCCGCACGAGCAAGGAAGGGAGGATG
ACGCTTGACACCAAAGACAGTCGCTTGTAACTTGTCCTTGTCGGGATCGG-------TTAGAG--TACCGATCGCGGT-GTCGGGTGAGAGTCCGCAGTCCCC------------------------------GGCCT-CACCCGTCGTTCCATCG------AACCCGACCAGTCGCTTGGGCCGCTCACGGCGA-AGCTCGATTGCGCAAGGATGGGTGAA-G
GAGCGTTGACACCACAGTCACTTGTATGGATAATTTCTGCCGTGACTGGGACCCCCGACGG------CCATCGGGGGCCTTCATGCAGCAGCTCGAT------------------------------------AGCGC-TGCATGACTC----TGAAGCGATAACTCGAACAGT--CATCGG--GG-----CCTCGAGCCCGTA-TAGCAAGGCAGAGTCAGCT
ATCCAGCTTGATCAACACGGATACTTGTCTTATGACTTTCCATGCCGAACGGAGAGAGTG--A--CCGCTCTCTCGTCAGCGGCGAGGGACG------------------------------------------CGCC-CTCGTCTT---TTCTTTGGCCTGA-------------------------------------------------------------
TTTTTTTTGACAGAACACGGTAGCTTGTATGTAATAGGATTCGATGGCTA---------GCT----AC--CATCGTATGAAGCAGAGTGAGCTTGTCTCCGCCCT----------------------------AGCC--CTCTGCTTCACCTTTCACGCCAGCATT--------AACATTG---------------ACTCTGCATGTACAAGGGAAAT-AGGCG
TTGTTGACTAACAAGACGGTATCTTGTATCTTGAAAAAAGCATCTAGTGTTTAAGCTTAAGC------ATTAGGTGGA-GAAGGGAAGAACTCTGGAAGATTCCTTAGATATAAATCTGTAGAAAAGAA--AAGAG---TTCCCTTCTC----AAAAG-TAGAGGCTGGACGGTATCGTAG----------------TTCTGTATTCACAAGGTAAGCCTTACT
TTATTTGCTTTTTAATACAGTTCGTCGTACATTTGTACTTAGTTAAACAA-----TTGAATT----ATTTTTACAGTA-TTAGGCATGGA----------------------------------------------CC-ATGCCTTA-------CATCTG-AAAACCGGACAGTTCGTTAGGACAAG--------GAGCCCGTGTTTGCGACGATGGTTTCAGG
TGGCTTGACGCTGAACACGGTTGCTTGTAAGTTGTTCCACACCTGCTTCA-------------------------------------GACCGCC------------------------------------------------GGTTCTTCT------TGATTAACCCGAACGGTTGCCTGAGC-----------AAAGCTCGTTTCTGCAAGTCAGGGTGAGAG
AAATCGGTTTGGAGAGATGGTATCTTGTATCTCTCCAGATAGAGTAATAA----------GCTATTATT-CTATCACAGGAATTGAGTGAGTTTGGGCCCACCCTAAGAGATTACTCTGGTTCGTAGATG--AAACC--CTCAATTCATTTT--ATCTTAATAAACTGGATGGTATCCAAGT-------------GACACTGCATGAACAAGGGAAGCTATAAG
CACCGGTCTATTCAGCACAGTTGCTTGTGTCCGAAAAATTTGGCAGAATGACGGGCGGTTGCC-GACCAACCGCCCGTCGCTGGAACTGAGCCCGTACCGACCCAAGGCGATCGAGCCTGAGGG-AGAGCGAGGGACA-GATCCGGTGTCTTCCTC------AACCCGAACAGTTGCATGGG-------------GAGCCCGAACCGACAAGGAAGGGAGCTGG
CATGAATTCGTTCAAGACGGTATCTTATATCTCGATTCTGTTCTCTACAAGAATCCCCGACTG--ATCATCGGGA---GGAAGAGGGAGAAGTCGCTTTGGCCCTGAGGCTTCAGCCTGTGCCGTAGAT-AGAACTCT-CCCTCCTCCACACCCGCCTTGGCAGTTCGAACGGTATGCGT--------------------------CATAAGGCTGA--ACCGG
ACTCGTGACTTCTAACAGAGAATCTTGTATGTTGCTTTCAGAGCCGTGAG-------GATG-----GTGTCACGTCTT-G---GCGGAGAGGCCGTGC-GCCCCTTAGGCC---GCCTGTCCCGTAGAT---CGGCCC-CCGCC-------CCTCTGTTTGCACGCCGTGGAGAATCGAAGGCC----TTT---TAAGCCTGCATGTTCAAGGTAGGCGCGAAC
TTTCGCATTTTTTAATATAGTTCGTTGTATATTAACTTTAGTTATTCTAA----ATTTGAGT----AATTAAGACA--TCAGAGTATGGA----------------------------------------------CC-ATACTCT-TT------ACATCAGAATCCGGATAGT----TCGTAAGGT-------TGAGCCCGTATTCGCAATGAAGGA-CCAAG
TCATTTGTTTTTTAGCACAGTTCTTCTTAAGTTTACAATCTCTTATATTT-------AAT--AAAT-AATAGAAAGAACAAAAGAGAGGA----------------------------------------------CC-TCTCTTTT-------CTACCTACATTTCGAACAGT-----------------------------------------GAT------
ACGCTTGACAGTCAAAACAGTTGCTTGTATCTTAGGGGTCGCATCATCAT----GATGAAAT-----GCACCACGAAACAGGGTGTGACAGACCGATC-----------------------------------GTCGT-CACACCCCCT---CACCTGTCACAGCCCAAACAGTTGCGTGGGC-----------CGAGCCCGCA-TCGCAAGGCCGGGCCATCC
ACCGTTGACAGGAAAGACGGTATCTTGTATCTTGTTTCCCGTGGTGGTGA-------GGTGC-----CACCACACG---AGGTGGAGAGAGCTTGATTCGCTCCTGAAGGGTAACCTTGATTTGTAGACG--AAGCC--CTCCGCCTCACTTTCCGCCGGACACCACGTACGGTACCAAGGGCCTGGAACCCAGTGACCCTGCATGGACAAGGCAGTGGGCGTG
AGCTTGACAACTAAGACAGTTGCTTGTATGTTTCTATGCCATGGCTCATG--------ATATG-TTTTGTCAGGCT--AAGGACGTGACAGATCGTATAGCGCCAGGGACATA-GTCCG-AGCGTAAGCATGGGTCGT-CACGTCC-A-----TCTCCACATAACCCGAACAGT-----TGTCAGGG-----TTGAAGCCCGTATCCGCAAGGCCGGGGGGAGA
CTCGGGGGTAGATGACACGGTATCTTGTATGTCGACGCCCCGCCAGATTG---GTGGGTAG-TCGC-TGATCCCCGGAAGGAAGGCAGGAAGACGAATTCGCCCTTAAGCCTGAGCTTGCAATGTAGATG--GTCTCC-TGCCTTCCCACCC--CACTCACGAATCCGAACGGTATCTAGACCCACCGCAGGTGAGAGCTCGCATAAGCAAGGTTGGATG-GAG
GCCACGCCTGATCAACATGGTTGCTTGTCTGTTGGAGAAGCGGTAAGCTGTCCGCCTGGTGTTCCAGCACCAGGCGGACCGCCGGCGG-------------------------------------------------C-CGCTGGC-A-------TATCCATGACCCGGATGGTT-------------------------------CACAAGGATGGGATGGAT
CCGCTTGACACACAAGACAGTCGCTTGTATCATGCAGACACCGGCCAGCA-----------------------AGTGAAGGTGGGCGGGAGCCCGTGT-CCCCCTCGGTCGACAGACCGTCCCGGAGCT-TGGGGCCC-CGCCCACTGCGTCACGTGCCGTGAACCCGAACAGTCGCCAGGGC------C-CC-GAAGCCCGCATAGACAAGGAC----GGGGC
AGAACCGGCGTGAGAAGACAGTTGCCGCTTGTGTCTTGGCTTGCGGTTAG---------GA-----TGAAGGTGAGAGCAGCAGGGGGCAGGCTGT-------------------------------------TCCGC-CCCCTGCTGACCTCTGACGTCCCAGCCCGAACAGT-----------------------------------------GG-------
AATTTTTACGTTCAAGACAGTTGCTCCTTGTATCTTGGAAATTGGTTAAG---ATAACAA--C--GATTAGATTTGGCAAGGTGTATGCAGCCTGATTCCCCCCGGGGTTTATAGCCCGTGATT-AAGCGTTTGGCGC-ATACACTGAG--CCACTCTCTGAAACCCGAACAGT------TGTCCGTACTCC----ATAACGTATTTGCAAGGATGGGTAA-TA
GCGCTTGACTCGGAAGACGGTTACTTGTATGTTCAGACCAGGCCAGAACG---------------------------G-TAGAGTCTGAACGCCG--------------------------------------GC-AC-GGCCGCCGTGCTGGTCTTGCTGAAGCCCGAACGGTTACGCGCGCCGGCTCGGCCG--AGTGCGCATGCACAAGCAAGGGATCCGA
TTATTTGTTTTTTACCACAGTTCTTCTTAAGTTTACAATTCATTAATTTT--------ATT-A-ATAAATCAGAAAGAACAAAGAGAGGA----------------------------------------------CC-TCTCTTT-------TCTACCCACATTTCGTACAGTTGTTTG-----------------------------AAAGTAGATTG----
TCGCTTGACTTGAGACACGGTTGCTTGTATGTTTCGTTTTGCTGGACAAG---GTTAAGTTTAATTAATCTTATCTGGCCCAGCACGGCAGCTCGAT------------------------------------AGCGT-CGTGCTGGTTTTTCAGT---GATAACCCGAACGGTTGCTTGGGC-----------TAAGCCCGCATTTGCAAGGATGGGTGC--C
AACCTGCTTGATCAAAACGGATACTTGTCTTATGACTATCTGCGCTTCTTCCGGAGAGGACGG-CCATCCTTCTCCGGCGATGGGGG--ACG------------------------------------------CG---CCCCCATCTTTCCAATCG-TC------------------------------------------------------------GA--
ACGCTTGACAAACAAGACAGTCGCTTGTAACTTCCCTTTATCCGCCCGCT----CCTGGCGCTGTAATGCCTGTTGCGTGGCGGATGGAAGACCG--------------------------------------GTCTC-CGTCCGCCGT----TCCATTG--AACCCGAACAGTCGCCAGGG-------------AAGCCCGATTAGGCAAGGATGGGATCAGA
TGTCACTTTTTTAATATAGTTCGTTGTATATTTAAAATATTTTTTGTATC------TTTG--CACGATTTAACATCTAAGTATGGATTAAGGCCGAGTTTAGG-ATGGTTTTAAAACCGTAATTAACGT-TCCGTC----CCCATACTTTATACAT--CCAAAAACTGGATAGTTCATTGGGCT----TT----TGACCCCGCATTCGCAACGATAGTGTTCAG
GGCTCGCCTAACCAACACAGTTGCCTGTCTGTTGGAGTGATGGTATGAGG-------------------------TGATTGCGGAAGGGAGCCCGTCCCCCC-------------------------------GGTCC-CTTCCGCGTC----GGTCACA--ACCCTGAACAGTTGCTTGGGACTG-----CCG--ATCCCGCA-CGACATGGACAGGAGCCTT
GTGCTTGACTGGCAACACGGTTACTTGTATCTTTCTCACGTAGTGATTAG----------CT----ATCACTACATGA-AACAGAGTGAGCTTCAAAGGCGCGCTAAGGCT---------------------TAAGCC--CTCTGTT-TCACCTTTCACGCCAG-------------------------------------------------------GCGTG
TAAGCTTGACAAGCCAGACAGTCGCCTTGTATCTGGCGAATCGCGCCGCCTGCGAGGGGGTGGGCCC-CCCCCTCGTG-CGGCGGCTGGCGCCCGTGA--ACCCTCCGGCCACAACCGCAGGTG-AGCTT--TGGGAC-CGCCGCCGTTG-----TCACGCACGACCGAACAGT-----C-GCCCG----AGGGGCAG-TCGCACGCACAAGGCAGGTTACGTG
ACGCTTGACAATCAAGACAATTGCTTGTATCTTACGGTGGGCACATTCAT---GATGCTG------AGCACCACGAAACAGGGCGTGACAGACCGATC-----------------------------------GTCGT-CACGCCCC--CTCACCTGCAG--AGCCCGAACAGTTGCGTGGGC-----------AGAGCCCGCA-TCGCAAGGCCGGGCCATCC
TCGCTTGACACGCAAGACAGTCGCTTGTAACTCTCATGGCCGCGACTCGC----------ATAGTTTGCGGGTTGCGG-TGACGGGCGGGTGTCCGATACGCCCTAGGTC----GACCGCAAGTGAGCTTGGCACCCC-GCCTGTCGTT---CCATCG----AACCCGAACAGTCGCCTGGGCCGCAAAGCGCGA-AGCTCGATTAGGCAAGGACGGG-TCACC
TGAGGGCTTGAGCAAAACGGATACTTGTCTTATGATTTTTCCCGGCTTTTCCACTGACAGCCGCGCGGCGGTCAGTGG-CGGTGGTCGGATC------------------------------------------GATC-GGCCACCGT-----CTTCGCTCAAGGCC------------------------------------------------GGACACGCG
CAACTTGACAAACCAGATAGTCGCTTGTATCTGCACGGGACCATTTTGTGGCGCCTTGGCCGGTACCGGCCAAGGCGCGTGGCGATGTCGC-CCGTTA--CCCCTCCGGCTACAACCGTGGGTG-AGCT--CTGGGAT-CTTCGCCATG------TCACGCACGACCGAACAGTCGCTTGAG-------------CCGATCGCATGAACAAGGCAGGTTACGTG
AAGAGGCTTGATCAAGACGGATACTTGTCTTATGAAGGTCCCAGCTTTTGCAGACAAGCAT-TTAA-ATGCTTGTCTGTGGTGGTGGTTGGATCGTTTAGAG-CTTGGTCTTG-GACCGTATC--AGAGTAAGATCAA-CCACCACCTT-------CGCCACAG------------------------------------------------------ATGACG
ATTCAGTTTTTATATTATAGTTCATTGTATAATTTTTAATTATTATATTT----TTGCATAA----ACATTCAACATC-AAAGTGTGGAATAA----------------------------------------TTACCCCACACTTTAT----A--CATCAGAAACCGGATAGTTCAATGGGCTT------TTGAGACCCCGCATTCGCAATGATGGC-TCACG
CCCTTGCTTTATATCACAGCATCTTGTATGATTGCACTGCCTTACTTTAG---------A--A--GGTAGCCAGAAAA-GAAAACGGGGACAC-GCAACGCTCCT--------------TGTTGAAGAG-TCCGTGCC-CCGTTTTCCGTTT--TTGCCCGAAGACTGCACAGCATGGAGGG-------------CATCCCGTATTTACAAGGAAAGTTGCGGT
ATTCAAGTTTTTATTATAGTTCATTGTATATTAATTAAACGTTGTACTTT--TGTATAAA-------GTTTCAACATCAGTGTGGAATAAGACCG-ACGTAAGCTTAGTCTTTAGATTGTTTCGAATGT-TCAGCC----CCCACACTTTT--A--CATCAGAATCCGGATAGTTCATTGGGC-----------AGACCCCGCATTTGCAATGATGGCTA-AAG
TTACTTGTTTTTTAGCACAGTACTTCTTAAGTTTACAATTAATTAAATTT---------------------------------------A-------------------------------------------------------CGATTTTAAGTCGTTGAAACTCGCGTAGTA-------------------------------------------------
CGGCCAGACCCACATAACAGTTGCCCTGTGTCTGAGAGACCTGTCATGAT---------------------------GGAGTGGGCGGGAAGCCGTTGGGTCC------------------------------TCT----CCCGCCCGTCTCGACCCAT--CATCCTGAACAGTTGCACGAGGCTGCGCAACAG--ACCTCGCA-TCACAGGGACAGGCTCATG
GCGCTTGACTTCGGAGACGGTTACTTGTATGTTCAGGCCAGATCAGCACG-------GTAG------------------------------------------------------------------------------GGCCACCGTGCTGGTCTTCCTGAAGCCCGAACGGTTAGGCGCGCCGGCTTGGCCG--AGCGCGCATGCACAAGCAAGGGATCCGA
AACTATTGACGCCATAGTCTCTTGTATGGATAATAACTAACGAATCAGGGGACTTTAGCTGC------AACTAAAGCTCTCTATCTGATAGTTCGATT-----------------------------------AACAT-CAGATAGAACTCCAAGT-ATCA-CACTCGAATAGTCTTCTGGGTC-----T-----GAGCCCGCATTCGCAAGCAAGAGTTGCTT
ATCGAAAGCGCTTGACACGGTTGCTTGTATGTAGCAAAGTACGCCCAGGC------CG-------------------------------------C-------------------------------------ACCTCGGTTCGTC------ATGAACAGACAGCCCGAACGGT--------------------------------CACAAGGAAGGGCACTGT
AGTGTTGTTTTTTACCTCAGTTCTTCTTAAGTTTACAATTCAATAAATTA---GTT------ACTCA-----------CAAAAGAGAGAA-------------------------------------------------TCTCTCT-----TTTCTACTTTTATCACGTTCAGT-----------------------------------------GAGTATAGT
GTTTTCTTGACGGAACACGGTAGCTTGTATGTAATAGAGATGTGCTGGTT---------AG------CTACCATCACA-TGAAGCGGGGA----GAGCCTGACCTTC----------GGCAGCATAGGC-------CCTCCGCTTCACCTTT--CACGCCAGCA--------TTAACATTG---------------ACTCTGCATGTACAAGGGTAATAGCGTG
CCGCTTGACTCGCAAGACAGTCGCTTGTATCTCTCAGACGCGGCCCAGCG--------CTA-A-GCTGAGCCGGGTGAAGGTGGGCGGGAGCCCGTGC-GGGCCTGGGTCCC--GACCGTGACTGAGCTTGGCGC-CC-CACCCACTGTTCC---ATCATCGAACCCGAACAGTCGCTTGGGCCAG-----CTG--AGCCCGCATTCGCAAGGATGGGTCATGG
GCGCTTGACTTTGAACACAGTTGCTTGTATCCTTAAAACATTGAAGTTCA---------G--G-ACAAGGTAATGGG-AAGTTGTCCACAGCCCGATTCCCCCT----------------------------TGGCGT-GGACAGCTGA-CCGTTTGCAAGTAGCCCGAACAGTTGCTGG-----------------CCTCGTATTTGCAAGGCTGGGCAATGG
TTTACTTTTAACACAGTTACTGCGATGATAATAAAGAGGACACGGCAGGCGTCATTAGGTCCT-GGAGACCGTCTCGC----AGTACGACCGCCGTGTCCAACTT----------------------ATTA---------------------------------------------------------------------------------------------
AATTATTGACGGCATAGTCTCTTGTATGGATAATAAATATCTAAATTCGGGGCTTTAGCAGC------AACTAAAGCTTTTTATGCAGCAGTTCGA-------------------------------------AACGC-TGCATAGACT----CCAAGCACACACTCGAATAGTCTTCTGGG-------------GAACCCGCATTTGCAAGCAAGAGTTGCTT
ATGCCGTCCCTACTTAATGGTTGCTTGTAATAGCGCAATCAGATATTGTTGCCTACCGAGGCTGCAACCACGGCAGGCCGCTGGCGATCGGATCGTACCCATCCTGAGC------GCTGACCCGTAGCG--TGATCG---CGCCAGCACCTTCATC-GGA----CCCGGATGGTTGC------CGGA----TTG---GTTCGC-TTCACAAGGCAGGGTCGACG
AAAATTGACGAGGAACAGAGTATCTTGTATGTTGAATCTTATTGAGTTAA--------TAAT----TTTATCAGTTTAC-----CGGGTAGGCTGTTC-CGCCCTAGAGG----CCTCG-TTTGTAGAG--TAGCCCC-CCGCCT-------CATTGCTC--AACTCGAAGAGTATCAGGACCTTGTATAACAAGGACTTCGCA-TCACAAGGTCGAACGAAGC
AACTATTGACGCCATAGTCTCTTGTATGGATAATAAGCACTCCAATCGGGGACTTTAGCTGC------AACTAAAGTTCTTCTATCTGG-----------------------------------------------TC-AGATAGAACT----CCAAGCACACACTCGAATAGTCTTCTGGGTC-----T-----GAGCCCGCATTTGCAAGCAAGAGTTGCTT
CTCACTAGAAATCAAGACGGTATCTTGTATCTCGACTAAATACCTCCACA----ATAGTCCCC-GACTGATCATCGGGGGAGGGGCTGGAAGTCGTGTCCACCCTTAGGCGCGAGCCTGCAACGTAGAT-AGTGCTCC--GCCCCTCCACACTCACTCGAACAGCCCGAACGGTATCCAGAGC-----CTC----GAGCTCGCATTCACAAGGTTGGGCCAGTG
CCTGTTAGGGGGGAAGACGGTATCTTGTATCTGGACATAGCGCCCCTACGGTCTTCCGACTG---ATCATCGGAGG---AGG-TGCGGGAAGTCCAGTCGCTCCTGAAGCTTCAGCTTGTGCTGTAGATC--GGCTCC-CGCGCTCCCTTTGCTG-GCCCACTGTCCGTACGGTATCCAGATCCGCCGCTGGCGTGAACTCGCATCCACAAGGCAGGACCGGGC
ACAGGGCCTGACGAACACAGTTGCTTGTGTGTCTGGAATCGTGCATTGATCACGGACCAGGTGTCTGCCTGATCCGTGGCGGCGGTCGGAGCCCGTC--ACCCCTCAGGT---AGCCTAAACCGTGGATGAGC-GGCC-CGACCGCCTT-----CTTTTGTGAACCCGAACAGTTGCAAGG---GGCAAGCCC------CCGCA--CACAAGGAAGGGACCGA-
CAACCACGCCAACATAACAGTTGCCCTGTGTCTTGAAGATCTGTCAGGAT-----------------------GGGGTTGGGCGG---GAAGCCGTTG-GGTCCTTGGCG----CGCCGTGAGCCGGCT---CGGT--CTCCCGCCCGTTCCATT----ACCAACCTGAACAGTTGCACGAGGCTGCCCAACAG--ACCTCGCA-TCACAGGGACAGGCACGTG
AACACCCTTGATCAAAACGGATACTTGTCTTATGATTTTGGAGCTTCTTCCCGGAGAGGAC-GGCA-TCCTTCTCCGGCGATGGG--GGACG------------------------------------------CGCC---CCCATC--------TTTTC--CAATCGTC---------------------------------------------GATGAGAAA
GGACTTGTGTTTTAAGAGAGTATCTTGTATATTAAAAACATCTTCAAACAGATAATT--------------GATTGTCGATTTCTGGGGAAGCCGTTCGCA-CCTGAAGCTTGAGCTTG-CATGTAGAT--AGGCTCC-CCAC--------CCTCGTCATCCATGCCGCGGAGTATCTGAGACCTGT----CTG--AGTCTGCATTCACAAGGACGGTAGATGA
AAGCTTGACCGCCAACAGAGTATCTTGTATGTTGTGTCTGGCCTAGCGGGGGTTATTCTC--GTGCTGAAGAAGCACTT----CCGGGGAGGCCGATC-GCTCCTGAAGG----CCTTG-TATGTAGAG--AGGCCCC-CCGCCTCATT-GCCCAC--------TGCGAAGAGTATCGAGAACCGAC-AAGTCGG-ACTTCGCATT-ACAAGGTTGCA-GCAGC
TAGCTATTGACGCCATAGTCTCTTGTATGGATAATTACCCACCTAAATAACAAGCCTTAGCGG--CAACTAAGGCCTT-CTTTTACAGTAGTTCG--------------------------------------AACGC-TGTAAAAGAC---TCCAAGCAACAACTCGAATAGTCTACTGGG-------------GAACCCGCATTTGCAAGCAAGGTTAGCTT
AAGTCGCTTGATCACAACGGATACTTGTCTTATGAAAATCTGGTCGCTTCTTGATCCGGGGTGGCCACCCCGGATCAACG-GGAAGGGGACGG----------------------------------------CCGCC-CCTTCTTT---TCCTTG--------------------------------------------------------------------
GTAACCGGGTTCGAAGACAGTTGCTTGTATCTTGAAAGTGGATTACTATG-----TTCTGGC-----TTAGATTTGGCAAAGCCTGTGTAGTCCGATT-CCTCCTGGGGTTA--GCCCGCAGCATAGCG-ACTGACAC-ACAGGCTGAGTCGTTCATCTG-AAGCCCGAACAG---------TTGTC-TGAACTTCAAATCGTATTTGCAAGGAGGGGTATAGA
ACGCTTGACGAACAAGACGGTTGCTTGTATCTTCTGGGCTCGGACCGGCC----CAGGTAGCCCGACGCGCCTCTGGGTTGATCGTTGAAGCCCGTGCCTGAGCT----------------------------GGCTG-GACCGTCC-------TACTCTGCAACCCGAAC---------GGTTGTA------G-AAGTTCGCATAGACAAGGATGGGAGCGAG
CTGCTAGGGGGGTAAGACGGTATCTTGTATCTGGACCTGTCGCCCTTAAA--CAGGCGTCATGTGAC--ATCATCGGAGGAGGTGTGGGAAGTCCAGTCGCTCCTGAAGCTTCAGCTTGCATCGTAGATC--GGCTCCCCTCTCCACATGCTGGCCCTTGGGTGTCCGAACGGTATCCAGATCCGCCCCCGGCGTGAACTCGCATCGACAAGGCAGGACC----
CCGCTTGACGCGCAAGACAGTCGCTTGTATCTTTCAGGGTGCGGCCAGCA---CTAGGCT-------GAGCCGGGTGAAGGGGGGCGGGAGCCCGGGG-CCTCCTGGGTCCTCAGACCGCGTCTGAGCTCGGTGC-CC-CGCCCCCTGTTCCAGC---AGTGAACCCGAACAGTCGCTTGGGCCGCG--TCGCG--AGCCCGCATGCGCAAGGACGGGTC-AT-
CCACTTGTTTTTTACCTCAGTTCTTCTTAACTTAGCTATTCATTAAATTA------------------------------------GATA-----------------------------------------------C-TTCTCTTT------TCTAAGTTAAATTCGTTCAGTTCTAT-----------------------------------AGAATTCATT
CATCGTGATTTCTAAGACGGTATCTTATATCTCGATTCTGGATTCCACAA----TCCGACTG---ATCATCGGACCCA-GACGCTGGGCAAGACGTTGCCGACCTTGGGCCTAAGCCCGCGCCGTAGATC--GTC-CC-CCAGCGTCCCTTCCTCGCCATAGAGTTCGAACGGTATCGTAGGCGGCCTTGGGCAGCACCCTGGATGGATAAGGCTGAACCCGGC
GCCTCCGCCTAACAAGACAGTTGCTTATCTCTTCCGACTCTGGCACCTTA----------------GGTGCCGAGAGCCCG--GCGCGGACGAC-CGTTCGGCTCTAG--------CTGTAGCAAGGATCTCCGCGCC-G-------GTTTCTCCCTGAT-CCGCCCGAACAGTTGATCGAGCT---------GGC-ACTCGTACTGATAAGACTGGGCAAGCG
AGTCGGCTTGATCAAGACGGATACTTGTCTTATGCTGATCTCGGCTCTTGCCAGCGCGCGCCACATGGCGCGCGCTGG-CGGTGGCTGGAT--CGTCACAGG-CTTGGTCGT--GACCGTTTT--AGAGT--GTGATC-AGCCATCGTC-----TTCGC--------------------------------------------------------------GCG
TTACTTGACGTTTCAGACGGTATCTTGTATCTTACCATTCATAGTGATTA---------GCT----ATCACTATATTGCAAATTGCAGAGTTTCGTGTACTAGCA--------------------AGAT---AAAACC-TGTAATTTGCCCTAACTTGCACAACTCTGGACGGTAACTAAGC-------------GATGCTGCATTCACAAGAAAAGACGGGTT
TACGATTGACACCACAGTCACTTGTATGGATAATTTCTGCCGTGTTTGGGACCCCCAGTGGC------CGCTGGGGGCCTTCATGCAGCAGCTCG--------------------------------------AGCGC-TGCATGAC-T---CTCAAGCGATAACTCGAACAGT--CATCGG--GG-----CCTCGAGCCCGTA-TAGCAAGGCAGAGTCAGCT
ACCGCCCTTGCACATAACGGAAACTTGTCTTATGACTTTTGCGCTTGCTGCCGATCCGGGGTGGCCACCCCGGATCGG-GCGGAAGGGGATG------------------------------------------CACC-CCTTTCTT--------TTCCAAC--------------------------------------------------------------
AATTTTATCGTTCAGGACAGATGCTTGTATCTTGATAATTGGTTAAAATA------ACTAC----GATTAGATTTGGCACAGTGTATGCAGCCCGATTACCCCCAGGGTTAATAGCCCG-TACATGAGCGACTGGCGC-ATACACTGAGCCACTCA-TCTGAAACCCGAACAGT------TGTCCGTACTCC----ATAACGCATTTGCAAGGATGGGTAA-TA
AAACCGCTTGATCAAGACGGATACTTGTCTTATCCTGATCCCGGCTCCTGCCACTGCCCGCCACATGGCGGGCAGTGG-CGGCGGTTGGATCGC---------------------------------------TGATC-GACCGCCGTC-----TTCGCCC------------------------------------------------------------GTG
AGTCGGCTTTTATATTATAGTTCATTGTATAATAAATTATCGTTATAAAT----TTGCATAA----ACATTCAACAT--CAAAGTGTGGA----------------------------------------------CC-ACACTTTATACATC-------AAAAACCGGATAGTTCAATGGGCTT----TT---AGACCCCGCATTCGCAATGAT-AGCTCACG
TGCTTTTTAGCGGAATACAGTTGCTTGTATATTAAAATTAATATAAAATA----------G------CAAC-AAAACCCCGTTATCTGCATCTCGCGCTCGCCCCAGGCA-ACAAACCGAGTTGTAGCA--ATGAGGC-AGATAAC-ATTTCACCA----AAAAACCGAACAGT-----TGCCAGAC---------AACCCGAAT--GCAAGGCAGGTTA-ATG
CGGCTTGATTTTTAAGACGGTATCTTGTATCTTTATCCCGGTCGTGATTA---------GCT----AT--CATGACTT-GAGACAGAAGAGCTTGTTACCGCCCTTAAGGATCACCTTGTACTGTAGATC--AAGCCT-TCTGTCTCGCTTCTGAAACACAGACACTGAACGGTAGCCAAGG-------------GACCCTGTATGCACAAGGCAAGTGGGCTC
AGGCTTGCAGGCGAAAACAGTATCTTGTATTATCCTCTCTGTGCAGAGAGGGCCGGCCAGT------TCTCCCTGCCA-TGCCGTCCGCATGCCGTATCCGGCCTTAGGTTACAACCTGTATTGTAGATTTATGCAGCGGACTGCCGTTCTCCACAAGTGACAAACCGGACAGTATCATGGACCGGTTTTCCCGGTAATCCGCATTCACAAGGTTGGTCTCACT
AGGCTTGCAGGCGATAACAGTATCTTGTATTATCCTCTCTGTGCAGAGAGGGCCGGCCAGT------TCTCCCTGCCA-TGCCGTCCGCATGCCGTATCCGGCCTTAGGTTACAACCTGTATTGTAGATTTATGCAGCGGACTGCCGTTCTCCACAAGTGACAAACCGGACAGTATCATGGACCGGTTTTCCCGGTAATCCGCATTCACAAGGTTGGTCTCACT
AAACTTGGATTTTAACTCAGTTCTTCTTAAGTTTGATTTCTCTTAAAACATTAACTTTAAATATGAACCAGAAAGAAAC-AGAGAGAGGA-------------------------------------------------CCTC-TCTTTTT--CATCT--ATAGCACGTTCAGTTCTGTGA---GG-----CCTAGACCTCGTTTTCAAGATGTTGTGCCATTG
TTATTTGCTTTTTAATACAGTTCGTCGTACATTTGTACATTGTTAAACAA-----TTGAATT---AATTTTATAGTATC--AAGCATGG-----------------------------------------------CC-ATGC----TTTACATCT----GAAAACCGGACAGTTCGTTAGGC-----------AGAGCCCGTGTTCGCGACGATGGTTTCAAG
TGGCTTGAATTTCGACACGGTTGCTTGTAAGATTATTTTCACCTGCTTCA----------------------------------------GACC------------------------------------------GC-AGGTTCTTTTCTAAACT------AGTCCGAAC---------GGTTGCC-TGGGCGAAAGCCCGATTCTGCAAGGTTGGA--CGTG
CATGAGCGGGTTTAAGACGGTATCTTATATCTCGATTCTGACCGAAAAAAAATCCCCGACTG---ATCATCGGGG----GGCGATGGGGAAGACGTGCCCACCCTGAGGCTTAAGCCTGCCTTGTAGAT-AGTTCTCT-CCATCGCCCGCAC-TCACTTTAAAGTTCGAACGGTATTCTGGCTTGGT-TCGCCTTGACCCTGTATTCATAAGGCTGAACTTGCG
AAGACGCTTGATCAAGACGGATACTTGTCTTATGGTTTTCCCAGCTTTTGTCACAGATCAATAGTTATTGATCTGT---GGCGGTGGTTGGGTCGTCAATGG-CTTGGTCGTT-GACCGTTTTG--GAGTAAGACCAA-CCACCTCC-------TTCGCCAAAG------------------------------------------------------ATGACG
CCTCTTGACCTCTGAGACGGTATCTTGTATCTTAACTCACATAGTGATTA-----------------GCTCTCACTATACGCAAACAGCAGAGTTTGGTTGCTCCTAAACTTGAGTTTGGCCCAAAGATAAAACCTGC-TGCTTGCCCTGACCGCCTGCACAACTCTGGACAGTAACTA------------------------------------GGTTATGC-
TCTTGACTTTTTTATCACAGTTCATCATATGTTAAAAAAGAGGTTTTCTT----TT-------------------------------------------------------------------------------------------ACCCTAAATTAAA--ACTCTGGACAGTTCAGTAGG----C-TTC----GAGCCTGTATGCGTGATGATAGA-GTCTA
TCAGTGGTCGCTCTTAATGGTTGCTTGTATTAGCGCGCTCGCCTATAGTGCCCGGCCCGGGTGGCCACCCGAGCCGGGTCGCCGTTCG-------------------------------------------------C-GATCGGCA-C-----TTCATCGGGACCCGAATGGT---------TGAAGAACTTGAG-GTTCGCA-TCACAAGGGAGGGATGACG
AAGCTTGCAGGCGATAACAGTATCTTGTATTATCCTTCCTGTGCAGAAAG----AGCC----GGAGCTCTTTCTGCCA-TGCAGTCCGCATGCCGTACCGGGCCTGAGGCTACAACCTGTACCGTAGATTTATGCAGCGGACTGCCGTTCTCCACAAGTGACAGACCGGACAGTATCATGGACCGGTATTCCCGGTAACCCGCATTCACAAGGTTGGTTTCACT
ATTCAGTTTTTATATTATAGTTCATTGTATATTATTTAATCGTTATACTT----TTGCATA----AAGTTTCAACATCAGAGTGTGGAAAGGCCGATG-TTTCATTAGTCATAAGACCGTGAAGTATGT-TTCGCC---CCACACTCTT----ACA--TCAGAAACAGGATAGTTCAATGGGCTT------TTGAGACCCCGCATTCGCAATGATGGT-TCACG
AGGTCACCTGAGAAATACAGTTGCTTCTGTATCTCCGGTTTGCTATGTTGGTCAGCCGCCTTGGCCGAGGTTGCTGAC-GGGGCGGTGTATGGCGTCT-GAGCCTTGTGGGTTACCACGTTTCCTAGCG--AGCCAGC-ACCGTCTCTCTTC-----ATC--GTCTCGAACAGTTGAATG-----------------------------AAGGAAGAGGGTATG
CTGCTTGACTTTCAAGACAGTTGCTTGTATCTAGCTCTCGAGAGAAGTTG----------------AGAGCATTCTGATCGGGGCGCCAGCTCGATGT--TGCCTTGGTGGTGACACCGTGCGTTAGC---CGGAGCG-GCGTCCCGAGTTCTCGTCGCTCGAGCCCGAACAGTTGCGGGGGCCGGCCGTGCCG--AGCCCGAATTCACAAGGACGGGCGAGCG
TGGCTTGACAACCAAGACGGTTGCTTGTATCTTTGGATCTCGGACCGATT----------------------------------CACGCAGCCCGAGA-----------------------------------GGCGC-GTGAATTGGA-CCGTCTTTCTTGAGCCCGAACGGT------TGCCGG---AACCCTCAGTTCGCATAAACAAGGATGGGAGTAGA
TCTGCTTGAAAACAACACAGTTACTTGTATCTTGGATTTGCCATCTTTGT----------------------GATAGA-ACAAGGGTGGG------------------------------------------------TGCCCTTGGC------GGTAAACAAACTCGAACAGTTACTGGAG-------------CAGCTCGCATTTACAAGCAGGAGTTATTT
AACCCGCTACCTAAACATGGTTGCTTGTATGTTCGATGGCTGCTAGCTTGTCCGCCTGACGCTGACACGCCAGGCGGACTGTCGGCGGAGGGCCGTGTCC-CCCTGAGCC----GGCTGCGCGGGAG--CTGGGCCGC-CGCTGACGTT--TCACT------GACCCGGATGGTTGCAGGGACTTT-----GAGGT---CCGTATCCACAAGGAGGGGTC---G
CTGGGACCTGACAGATACAGTTGCTTCTGTATCTGCGCTCTGCTAAACTGGTCACCGGCCCCGGCCCGGGTCAGTGAC-GGGGTAGTGCGCGACGTCT-GACCCTTGTGGATGACCACGTTTCCTAGCC--TGTCGGC-ACCGCCTCTCTTCATC-------GTCTCGAACAGTTGATTGCGGCCTT-TGCAGG--ACCGCGCA-CCAGAAGGAAGAGAGCAT-
CTCGGTGACGGCCAAGACGGTATCTTGTATCTCGACTAACGCCTCACAAAGGCGATAGTTCTC-GACTGATCATCGAGGAAGAGAAGTGAAGCCGGGCAGCGGCTAAAGCTTGAGCTTGTTCCGTAGAT-AGTGCTCC--TCCTCTTCACATTCACTCGTTAAGCCCGAACGGTATCTAGGCCTGCCACTGGCATGAGCTCGAATTCACAAGGCAGAGCAGAG-
AACCGGCTTGATCAAAACGGATACTTGTCTTATGACTATCCTCGCTTCTTGCCGGCTCGGGTA-GCCGCCCGGCCGGC-GATGGGGG----------------------------------------------------CCCCCATCTTTTCCAATCGTC------------------------------------------------------------GA--
TGATTGTGTGAGGAAGATGGTATCTTGTATCTTTCTCGATAAGATGGTTA---------GC-T-ACCATTTTATCAGG-GCGTGTGATGAACCAGTCTCCAACCTTAGACTAGAGTCTGCGATGTAGATAAAAGGTC--TCACACGCCAAAT-TATCTCAATATACTGAATGGTATCCAAGT-------------GAGACTGCATGTACAAGGTGAGTGAAGAG
AAAGAGCTTGATCAAGACGGATACTTGTCTTATGACTTTGGGAGCTTTTGCAGACCAGCAT-TTAA-ATGCTGGTCTGTGGTGGTGGTTGGATCGTAACATGCTTGGTCTTTGAGGACCGTTTG-AGAGTAAGATCAG-CCACCACCTT-------CGCCAAAG------------------------------------------------------ATGACG
TGGCTTGACTTGGATAACAGTATCTTGTATTATCAAGTCGTGCTTTTCAACACCTGAGGGGC------ACCTCAGGTTTGGGTCGCTGGATGCCGTATCGGACCTGGAACTA--GTTCGAGACGTAGATCATTGCAGC-AGCGACCCGC----CCTCGATAACGATCGAACAGTCTCTTCGGCCCGG-TTTCCGGCAGCCTGCATTCACAAGGTAGATCATTTG
AAGCGTAATCGTCAAGACAGTTGCTTGTATCTTGGAGTTGTGGTACATGA----------------------GACGGATGGAGCGTGACAGATCGATA----------------------------------GGTCGT-CACGTTCCTCCCCCCCA-CC-GAAGCCCG--C---ATCA---------------------------TCACAAGGTCGGGTACACC
CCGCTTGACAAACAAGACAGTCGCTTGTATCGTCACCACTCCGGCGACTA--------ACGT-----CGCCGGAGTGAAGGCGGGCGGGAGCCCGTGTTCCCCCGGGTCCGCTAAGACCGTTCGGAAGCTTGGAGCCC-CGCCCGCCGCTTCACGTGCCTTGAACCCGCACAGTCGCCAGGGCCGCA-CT-GCG--AGCCCGCATAGACAAGGAC----GGGGC
CCACTTGACATGAAACACAGTTGCTTGTATAATCAATTTAGCGTGTCTCT-----ATGAAAA---CCGTTCATACGAAAAGGACGGGACAGGCCGGGCG----------------------------------GTCGT-CGCGTCCTTGCTCCCCA----AAAGCTCGAACAGTTGCCAGGGTTATC---------AGCCCGCATTGGCAAGGCCGAGCTAGCT
AAAACGCTTGATCAAGACGGATACTTGTCTTATGGATTGGAGCGGCTCTCACTGCCCACCA-CATA-TGGTGAGCAGTGCGGCGGTTGG--GTCGTTAGCAG-CTTGGTCGTG-GACCGTTTC--AGAGTTTGA--TC-AACCGCCGTC-----TTCACCAAAG--------------------------------------------------------GGCG
TTGACATGAAAGACGGTTGCTCTCTTGTATCTTTAAGTCTGCGGTTTCGG---------------------------ACCGGCTCACGTAGCCCGTTCCTCCTCTGGGAAACCAAGCCCGCGAGTGAGCACTGGGCGC-GTGAGTCGGACCGTTCTTCCGTAAGCCCGAAC---------GGTTGTC-GGAATAA-AGTTCGCATAAACAAGGATGGGAGTGGA
TCGCTTGACTGCCAAGACGGTTGCTTGTATCTTTATGGCTCGGACCGGCT------CGGGT-----AGCCCGAGCGGCC----TCTGGGATG------------------------------------------CGCC-CGAGCCGGACCGTCCTTCTCTACAGCCCGAACGGT------TGTAGG---AACTTGAAGTTCGCATAGACAAGGATGGGAGTGAG
ACCCTTGACGAACATCACGGTAGATTGCATGATGGGGTCGCCATCCTGTT---------------------GGATGGGGCGCCGGCGGACCCTCGAGTACTGGATTGGTCC---GACCGTGG---GTAT-CTTGGGAC-CGCCGGCGTT----AC-GGTCGACACGCGCACGGTAGAGAGG---------------AGCCCGCATT-GCAATCCGGCGTGGACC
AATTTTTACCTTCAAGACAGTTGCTTGTATCTTGAGATTTGGTTACTATG-------GCA--A-TGAACGGATTTGGCACAGTGCATGTAGCCCGG-TGGCCCCTGGGGTTCTAGCCCGTCTAATAGCG-AATGGCGC-ATGCACTGAGCCACTCA-TCTGAAACCCGAACAGT------TGTCCGTACTCC----ATAACGCATTTGCAAGGATGGGTAA-TA
AAATTTGTTGTGTCTTATGGTATCTTGTATTAGAATATGGGTAAAAGAAACCATTACGAGT-A--C-TATCATAATGGGGTTAAAGAGAAAGTTGTGGCGTCCCTAGTGCTTAAGCACGTAGTGTAGATATAAGC-CT-ACTTCCT-CATCCACTATCAC----CCCGAATGGTATCTCAGGCACGTTTTCCGT--AGCCCGCATTCACAAGGTTTGGAGGTCA
AATTTGCATATTAACATAGTTCGTCGTACGTTTGCATCTTGAAAAATAAA-----TTGTAAT----TTTACATTTAA--ATAAGCACGGAGAA----------------------------------------TCCCC-GTGCTTTC-----ACA-TCTGTAAAACTGGATAGTTCGTTAGGTT----TTA-----AGCCTGTGTTTACGACGATAGTTATCAG
TCGCTTGACAGTCAAGACGGTTGCTTGTATCTTTAGGCCTCGGACCAGCT------CGGGT-----AGCCCGAGCGGCCTCTG------------------------------------------------------------TGG-ACCGTCCTTTCTTGCAGCCCGAACGGTT--------G---------CGAAGTTCGCATAGACAAGGATGGGAGC-GA
CGAGGTGAGGGTCAAGACGGTATCTTGTATCTCGACTTTCCCTTCCAAAG--AGCGA-----AACGACTGATCATCGAGGGAAGGTCAGAAGCGGAGCTGCTCCGAGGGCATCAGCCCGTATTGTAGAT-AGCGCTCT-GGCCTTCCAACCCCAC--TCGACAAGTCGAACGGTATCTAGTCCCGCCCCCGGCGTGAGCACGCATTAACAAGGTTGACAGAGTG
CAACTTGACAACCCAGATAGTCGCTTGTATCTGCACGTTAGAGATTTTGTGCCTCTGGCCGGGTACCCGGCCAGAGGCGTGACGAAGTCGCC-CGCACC--CCCTCCGGTTACAACCG------TAGATGAGCTGGGATCTTCGTCATC-----GTCACGTACGACCGAATAGTCGCTTGG-----C-TTC------AACCGCACGCACAAGGCAGGTTACGTG
CCCTTGACTTTAAAGACAGTTGCTTGTATCTTGTCAGCGGTCGTAAAATC---------------------GACCGGG-CGGGCGCGACAGACCGACTCCGGCC-----------------------------GTCGT-CGCGCCCCTTTTTCGGCCAACAGAGCCCGAACAGTTGCCAGGGCCT-------GGAGAGCCCGTATCCGCAAGGACGGGCC----
AAACTTGAAATTCAAGAGAGAATCTTGTATCTTGCTTGCATCTCCCCGAT-TC----A------------CGG-----ATTTCGGCGGGAGGCCGATCGCAGCCT--------------GATTATAGAT--AGGCCCCCCGCC----CT----CCTTTTCTGACGCCGTGGAGAATCCGAGGC-----------TGAGCCTGCATTCACAAGGTCGGCGAGAGA
AATTTGATCGTTCAAGACAGTTGCTTGTATCTTGAAAACTGTTTAAAATA-----ATC----A-CGATTAGATTTGGCACAGCGTATGCAGCCTGTTTTTACCCCAGGGTCTTAAGCCCGTCCGCAAGCGATTGGCGC-ATACGCTGAGCCACTCA-TCTGAAACCCGAACAGT------TGTCCGTACTCC----ATAACGCATTTGCAAGGATGGGTAA-TA
TTAGTTGGAAATCAACACAGAATCTCCTATGTTTGCAAAAGAGAAAATAG----TTTAAATTTGTAAAATTAAAGTGAAAGAGAATGAGAGAACATTT-GCGCCT----------------GCAAAGAT--ATATCCT-CATTCTTTTT---TATCTTTTAGAGTCTGAACAGAAT---------------------------------------AGACGAAGG
GCCCTTGACTCCCAACACAGATGCTTGCATGTTCAGTTTGGCGCGAATCGGCGCTCCGGGACCGCGGTCCCGGAGCGCCGGATCGGCGGGACC-GCAA-GGACCTTGGCGTTGA-GCCGTAAGGGAG--C-CTGGTCC-GCCGATCCTT-------CGCGCCTG--------------------------------------------------------CCCG
AAACTTGTTTTTTAACTCAGTTCTTCTTAAGTTTACAATTCATTAAATTT---------AGCTATAAATCAGAAAGAACAAAAGAGCGGA----------------------------------------------CC-GCTCTTTTCT-------ACTTCAATTTCGTTCAGTTCTATGAG-------------GATCTCGTTTTTAAGTTGTTGAAAGCAA-
AATCACTTATATTACTATAGTTCATTATATATTCAATAGGACTTTGTAAA---TTTGCAAAA----ATTATCAATATCTTGAGTGGAAGAAGACCGATCCCGCGTTTGTCATAAGACCGTGCCC--GATGTTTAGTCC--CCACTCATTTTT---ACATTAAAAACTGGATAGTTCAATGGGC-----------TGACCCCGCATTTATAATGGAAGT-TCATG
AAATTTGGAAAGTAACACAGAATCTCCTATGTTTGATGTATTATTTAAAT-------TTGG----GATAA--AAGTGGAAAGGAATGAGA----------------------------------------------CT-CATTCCTT---ATTATCTCTTAGAGTTTGAACAGAATGTAA----------------------------CCAGGATAACCAAACA
ACGCTTGACAAAGAAGACAGTCGCTTGTAACTTCCCTTTACCCGCTGTTG-----GCGTAGTA--CTGCCTGTTGCGGTGGCGGATGGAAGACCGTTGC----------------------------------GTCTC-CGTCCGCCGT----TCCATTG--AACCCGAACAGTCGCCGGGG-------------AAGCCCGCTTAGGCAAGGATGGGATCAGA
CGTAGTCAGTTTTCGTATTATAGTTCATTGTATAATTTTTAATCGTTATATATTTGCATAA-----AGTTTCAACATAAGTGTGGAATAAGACCGATG-TTTCCTTGGTCATAAGGCCGTGAGTTATGT-TTCGTC----CCCACACTTTTA--CA--TCAGAAACCGGATAGTTCAATGGG----C-TTTC---GACCCCGTATTCGCAATGATGGC-TCACG
ATAGTTGACTTTTCATAGTTGGTCTTGTATGTTTAAGTTAGGTTTTTAGGATAACTATTATAAGATACTCTTACTTGT-GGATAGAGTGTTGCCGTTCACCTCCCTGAATC---ATTCGTCTTGGAGACTGGTGC----CTCTATCT------AATAAATAGTTTACGAAT-----------------------------------AACAAGGCAGTAACGCTT
CATGATTTTTACGTTTAAGACAGTTCCTTGTATCTTTAAAATTGGTTAAT----ATAA----CATTAGATT---TGGCAATATGTATGCAGCCTGTTGCCTCCTAGGGTTTATAGCCCGTGATT-AAGCGTTTGGCGC-ATACACTGAG--CCACTCATCGAAACCCGAACAGT------TGTCCGTACTCC----ATAACGCATTTGCAAGGATGGGTA-ATA
TGAGAAAGAACTCGACACAGTTGCTTGTATGTGATTCACTGAAGGGGTCG-------------------------GGAGCGGGTTCGGCAGATCGTCC-----------------------------------GTCGC-CGAGCCCGAAGTCCCGG-CCCAAAGCCCGTACAGTTGCGCG----------AGCACAAGCTCGTATTCGCAAGGCAGGGTAGCGG
AACCGACCTGCTTGACACGGTTGCTTGTATGTCGCATCATTGTCTCCGGA---------------------------------CGCCACAGATC-------------------------TGGTGTCCATTTCTTGG---TAGCG---------TTTAGCCTAAGCCCGAAC---------GGTTGT-----GCAGCACGCCGGATTCACAAGGATGGGCAAGCC
GAATCTCATGATTATACCATTAGATCGTATATTAGTTATTAGTGGATTTCAATTCCTTTT--------GAAAGGATATAGGGAAGGCGA-------------------------------------------AATCAC-GCCTTCCCCC----CTTCTTG--AATCTGGACAGTACATTAGGCT-----A-----AAGCCTGCATTTACGATGATAGAGACAAG
ATTCAGTTTTTATATTATAGTTCATTGTATAATTTTTAATTATTATATTT----TTGCATAA----ACATTCAACATCAAAGTGTGGAAAGACCGA-TGTTTCCTTGGTCATAAGGCCGTGAGTTATGT-TTCGTC---CCACACTTTT---ACA---TCAGAAACCGGATAGTTCAATGGG----C-TTTC---GACCCCGTATTCGCAATGATGGC-TCACG
ACCGCTTGACAAAACAGACAGTCGCCTTGTATCTGGATAGAGGCGGCAAGTGCGAGGGGTTCGATCGAACCCCTCGCG-----CGGCGGACGGCGCCCATACCC-----------------------------CCGCT-GCCGCAGT---------CACGCACGACCGAACAGTCGCCAGA-----------------ATCGCACGTACAAGGCAGGTTACGTG
ATTCAGTTTCCTTATTATAGTTCATTGTATATTATTTAATCGTTGTACAT-----TTGCATAA--AGTTACAACATCAAGTGTGGAAT-AAGGCCGATGTTTCCATGGTCAT--GACCG-AGCG-ATATGTTCC--GT-CCCCACACTT--TTACA--TCAGAAACCGGATAGTTCAATGGGCT----TT----TGACCCCGCATTCGCAATGATGGC-TCACG
AAATCGGTTTGGAGAGATGGTATCTTGTATCTCTCTAGATAGAGTAATAA----------GCTATTATT-CTATCACAGGAATTGAGTGAGTTTGACCGCAACCTTAGAGTTGACTCTGTTACGTAGATG--AAACC--CTCAATTCATTTT--ACCTTAATAAACTGGATGGTATCCAAGT-------------GACACTGCATGTACAAGGGAAGCTATAAG
ATTCAGTTTTCTTATTATAGTTCATTGTATATTATTTAATCATTATATTT----TTGCAT--A-AA-GTTTCAACATCAGTGTGGAATAAGGCCGATT-ACTCATTGATC----GATCGTT----AGATATGTTCC---GTCCCCACACTTTTACATCAG--AAACCGGATAGTTCAATGGGC-----------TGACCCCGCATTTGCAATGATG---GCTCA
CGAAAGCCTGATAAACACAGTTGCCTGTGTGTCTGACCTGTGGTTATATA---------------------------GCTGCGGGCGGAAGGCCGTCGGGATCCT----------------------------TCCTC-CGCCCGCTTCTTGACCC----TCAACCTGCACAGTTG--------------------ACCTCGCA-TCACAGGATAAGGCACGCC
GCGCTTGACTCGGAAGACGGATACTTGTATGTTCAGACCAGGCCAGAACG-----------------------------TAGAGTCTGGGCGCCGT-------------------------------------GC-AC-GGCCGCCGTGCTGGCCTTCCTGAAGCCCGAACGGTTACGCGCGCCGGCCTGACCG--AGCGCGCATGCACAAGCAAGGGATCCGA
CCTCTTGACTTTCAAGACTGTTGCTTGTATCTTCATTCTGATGTGTGTGT------ATGA--ACTAGTTAAAGCGAAACAGGACGGGACAGATCGATTACGCC------------------------------GTCGT-CCGGTCCTGCCTCCCCA----AAAGCTCGAACAGTTGCCTGG---------------AGCCCGCATTGGCAAGGTTGAGCTTTGG
CAACTTGACACCACAGATAGTCGCTTGTATCTGCACGAGATGATTATGTGGCCTCGGGCCGGATATCCGGCCCGAGGCTTGGCGAAGTCGCCC---GCTGCCCCTCCGGCTACAACCGTCAATG-AGCT---TGGGAT-CTTCGCCTTT-----GTCACGCACGACCGAATAGTCGCTTGG------------------TCGCACGAACAAGGCAGGTTACGTG
TGATGGGGAGTGGAATACAGTTGCTTGTATATCCAAAATAAGATATAATA------------------AGCCAACC--CACTTATCTGTCTTTCGTTTCGCCCCTAGAATA---GTTCGTTTTGTAGCA--TTGAAACCAGATAAGCA---CCCATCAACAACAACCGTACAGTTG-------------------------------GCAAGGCAGGT-TTATG
AGCAACCGGCTGTTTAATGGTTGCTTGTAATAGCAAAACCGATTATCGTCATGCCCTGCCGCGACCGCGGCAGGGCGGCTGGCGATCGGAT--CGAGCCCACCCTGAGCCGC--GGCTGCTCTGTAGC---GT-GATC-G--CGCCAGCATCTTCA---TCAGACCCGGATGGTTGCCCGAACAAA-----TTG---GTTCGC-TTCACAAGGCAGGGATCCGA
TTCGCTTGAACTCGAGACAGTTACTTGTATCTTGGCAACGGAGCCGTTGT-------GCTGCAAGAGCGGCTGCGAG--ATCTTGCCGGTGGCAGATGCTGACCAAGGGT-CAAGCTCGCGTTGTAG----TTGGATC-GGCAGCCGCG--CAGTGATTTCAAACTCGAACAGTTACCGGAG-------------CAGCTCGCATTTACAAGCAGGAGTTAAAT
TAATTTGACTTTGAACAGAGTATCTTGTATGATTAATTTTAAGACCTATTAGCAAGTAAATCCGAAGCTTTAACAGTTC----ATTGGGAGGCCGTCC-CAGCCTGAGG------CCTG-TGCGTAGATT--GGCCCC-CGCC---------CTATTCACCCATGCCGTGGAGTATCCGAGGC-----------AGAGCCTGCATACACAAGGATGGTAGGTGC
CTGCTTGATCCCCAAGACAGTCGCTTGTATCTGTGGTTCATCGCGGTGCG--GGCGTAAAGT-----CAGTGTCGCGGTGGCGGATGGGAGCCCGCTC-GCTCCTCGGGCATCAGCCCGCTCCTGAG---CACGGTACCCATCCGCCGGTTCTCTC------AGCCCGAACAGTCGCCGGGGCCGC-----GCG--AGCCCGCATGCGCAAGGACGGG-ACATG
AAGCTTTCGCTTGAACACAGTTGCCTGTGTGTTTGTTCAGTGTTATGGTC--------------------------G-AAGTGGGAAGGAAACCGAAGGGATCC-TGGTC----GGCCGTGGCATGGCTC--GGTTCC-TTCCCACCGG----TGAACCATCAACCTGAACAGTTGCACGGGGCTGT-TAGCTGCAACCCCGCA-CCACAGGAAGAGGCGTGGA
CGTTTGATTTGGAGAGATGGTATCTTGTATCTCTCCAAACCATGATACAT---TGCTTAGCT----AGCTTTATATCA-TAGTGCATGAAGTTTGTACCCATCCTTAGATGAAAGTCTGTGACGTAGAT--AAAACCC-ATGCGCTAATTTT-----TCTTAAAACTGAATGGTATCCAAGTCC---------G--AGGCTGAATGAACAAGGCGAGTATCAAG
CCCTGATCCTTCACAACAGTTGCTTGTGTTTTGGTTTCGGACTACAATCG----------------------GTTGGTATGGGCGCGACAGACCGATACCT--------------------------------GTCGT-CGCGCCCCTTTTGATCTCGGCGGAGCCCGAACAGTTGCCTGGGCCG-------CGGCAGCCCGTACCCGCAAGGTAGGGATGCCG
ACCGCCCTTGACCAAGACAGATACTTGTCTTATGGAATTCTTGGCTCCTACTGCCCAGCACCGCAAATTGCGATGCAGCGGCGGGGGCGGCGTCGTGCGGAGCTTGGTCTTGCAGGGCC-GCGGTCGAGTTTGACGGG-CCCCCGTCTT------TTCTAACGACCTGAACAG------------------------------------------AGGAAGAAA
CCAACCCAGCATGAACACAGTTGCTTGTGTGTTTGGAATCTGCGAGAAGGGCCGCCGACCGAT--GAGGGTCGGCGGC-GGCGGTCGAGATCCCGTGCGCCCCACAGGTGTGCAAACCGAGACGGAGCT--GGGGAC--CGACCGTTGT-------CTTGTGAACCCGAACAGTTGCAGGGG----------CAAGAGCCCGCACAAGCAAGGATGGGAGCAAG
CGACTTGTGATTTAAGAGAGTATCTTGTATATTAAACCCATCTCTGAAACGAAAGAAGTTTATATTGTAACTGATTTTCTGG-----GGAAGCCGCCCCGACCTTAAGCCTTGAGCTTG-TTCGTAGATT--GGCTCC------CCACC---CTCGTCATCCATGCCGTGGAGTATCTAAGACCTGT----CTG--AGTCTGCATTCACAAGGACGGTAGATGA
AATTTTATCGTTCAAGACAGTTGCTCCTTGTATCTTGAAAATTGTTTAAA----ATAAC---TGCGATTGGATTTGGCGAAGTGTATGCAGCCCGATCCCTC-CAGGGGTCATAGCCCG-CCGGTAAGCGAATGGCGC-ATACACTGAGCCACTCA-TCTGAAACCCGAACAGT------TGTCCGTACTCC----ATAACGCATTTGCAAGGATGGGTAA-TA
AAACCAACCCAACATAACAGTTGCCTGTGTCTTGGAAGTCTGTCATGATG------------------------AGGGTGGGCGGG---AAGCCGTTG-GGTCC-----------------------------GCGGTCTCCCGCCCGTTCCATCT---ATTAACCTGAACAGTTGCACGAGGCTGCGCAACAG--ACCTCGCA-TCACAGGGACAGGCGCGTG
TTACTTGTTTTTTACCACAGTACTTCTTAAGTTTGTTTTTTGTTAAATTA--------GAT-AATTA----------ACAAAAGAGAGG-----------------------------------------------CC-TCTCTTTT-------CTACACAGATTTCGTACAGT----------------------------------------AG--------
CTACTTTTTAATATAGTTCGTTTATATTATTTGCATATTTAAAATATTTTATCTTTGCAGCC-----GATTTAACA-TCTAAGTATGG-A-----------------------------------------------C-CATACTTATACATCC------AAAAACTGGATAGTTCATTGGGC-----------TGACCCCGCATTAGCAACGATAGTGTTCAG
ATGCCTAAATCTCAAGACAGTTGCTTGTATCTCTCAGCTTGTGGCACGAT------ACTG--C-CGCCCATAAAGAATTGGGGCCTGATAGACCGT-------------------------------------GTCGT-CAGGCCTCTT--CACCTGT--AAAGCCCGAACAGTTGCGAGGGC-----------AAAGCCCGCATTCGCAAGGCTGGGCACGAC
AATCTTGACTGCCAAGACGGTATCTTGTATCTTATTCCCGTCATGGTTAG----------CT----ACCTTGGCAC--TGAGACAAAAGAGCTTGAGCGTACCCTTAAGGTTCACCTTGCCATGTAGATT--AAGCCT-TTTGTCTCGCTTCTGAAGCTAAGACACTGAACGGTAGCCAAGG-------------GACCCTGTATGCACAAGGCAAGTGGGCTC
ATATTTGGAATTCAACACAGAATCTATGTTTGAAATCAAATATAAAGGGA----ATAAATTAG--AATACTTAAGTGA-AGAAGAGTGAGAGCCGATTCGTGTCC-----------------CAAAGAT-ATTGCCTC-ACTCTTTTTC----GCCTTTTAGAGTCTGAACAGAATGTA-------------------------------AGACG----GAGAA
ACGCTTGACTCTCAACAGAGTATCTTGTATGTTAAGACTCAACGAAATGA------TAGGGT-----TCTTCACCAGTT---ACCGGGGAGGCCGCTG-GCTCCTGGAGG----CCTCG-TCCGTAGAG--TGGCTCC-CCGC-CTC------AT-TGCCA-ACCTCGAAGAGTATCAGGAACCAGTCAGACTGG-ATTTCGCA-TCACAAGGTCGAGG-CAGC
CATAGCCCAGTCCAAGACGGTATCTTATGTCTTGGAGCCAGTCCTTGTGGTACCCTTCGGCT---GATCCCCGGAG--CGAGGCAAGCAAGATTGTGTTCGTCCTAAGGATTGATCCTGTGTACCAGATC--AAT-CG-CTTGCCTCACCTT----TGCCACAGTTCGGACGGTATCCGGGCCTGCATTGAGCATGAGCCTGAACAGATAAGGATGAACCGGCA
ATGCTTGCAGGCGATAACAGTATCTTGTATTATCCTTCCCGTGCAGAGAG----AACC----GGAGTTCTCTCTGCC-ATGCAGTCCACATGCCGTACCCGGCCTCAGGTTCTAACCTGTGTTGTAGATTTATGCAGTGGGCTGCCGTTCTCCACAAGTGACAAACCGGACAGTATCATGGACCGGTTTTCCCGGTAATCCGCATTCACAAGGTTGGTTTCACT
AGGCTTGACCTCAAAGACAGTCGCTTGTAACTTGGTGGCAGCTTCATCTG----GTAGAGAT----GGAGTTGC--GGTGATGCGGGCCAGCCCGCCAGCAC-CATGGGCGGCAGCCCGTGGGG-AAGTCGAGGGCGG-CGCGCATCGATCCATCG------ATCCCGAACAGTCGCCGGGGCCGCA-AGCGCGCGAGCCCGTTCAGGCAAGGAGGGGATGAGA
AATGTTGACTTCCAAGACGGTATCTTGTATCTTAATCTCTGTCATGGTTA---------GCT-----ACCCTGGCACA-GAGACAGAAGAGCTTGTGCCCACCCTTAAGGATCACCTTGTCGCGTAGATC--AAGCCT-TCTGTCTCGTTTCTCCAGCGAAGACACTGAACGGTAGCCAAGG-------------GACCCTGTATGCACAAGGCAAGTGGGCTC
TTAACTGAGCATCCACGGTTGCTTGTGTGGACGTAATATGGTTTACTGGATGGCCGGGATGC----GCATCCCGGCCAATGCAGGCAGGAGGCCGTATT----------------------------------GGCCC-TGCCTGCTCC----CTTTG----ACCCCGAACGGTTGCTCGG----GC-TTTC-----GCCCGCA-CCACAAGCCTGGGAGCA--
ATGCTTGTTTTTTAACTCAGTTCTTCTTAAGTTTACAATCTCTAATTTTA--------------------------------------GA------------------------------------------------------CTCTCTTTTCCTACTAAGATTTCGTTCAGT---------------------------------------------TCAGT
ATTCAGTTTTTATATTATAGTTCATTGTATAATTTTTAATCGTTATATAT----TTGCATAA----AGTTTCAACATC-AAAGTGTGGAATAA----------------------------------------TTACCCCACACTTTAT---A---CATCAGAAACCGGATAGTTCAATGGGCTT------TTGAGACCCCGCATTCGCAATGATGGC-TCACG
ACCGCCCTTGACCAAGACGGATACTTGTCTTATGAGATTTGAGGCTCCTGCTGCCCAGCACCGCAAACTGCGGGGCAGCGGCGGGGGTGGCGCCGTGCGGAGCTTGGTCTTGAAGGACC-GCGGTCGAGTTTGACGAG-CCCCCGTCTT-------TTCTAACG-----------------------------------------------------------A
GACCAGCCGCGATCTAATGGTTGCTTGTAATAGCGAAACCGAATATCGTTATGCTCTGCCGCAGCCGCGGCAGAGCGGCTGGCGATCGGAT--CGAGCCCACCCTGAGCCAT--GGCTGCATTGTAG-----CG----GGATCGTCGTCAGCACCTTCATCGGACCCGGATGGTTGCCAG------A----TTG---GTTCGC-TTCACAAGGCAGGGTGACGA
AACCCACTTGATCACAACGGATACTTGTCTTATGAACTTCTTGCTTCTTCGCCGGAGAGGACGACCATCCTCTGCCGGCGATTGGGTACGGATCG--------------------------------------ATCGC--CCCCATCTTTTCCAATCGT--------------------------------------------------------------A--
CCGGATAACCGGCAAGACGGTATCTTATGTCTTGATCTTCTCCACTCAGG-------ATCCCC-GACTGATCATCGGG-AGGTTACCGGTGGCATCACCCGGCCCTGG--------CCGCGGGAGAGAT-TATGCCCC-GGTAACCTGTTTCCCGTCGCCTCAGACCGAACGGTATCCTGTG-------------GAGCACCCACATATAAGGATGGTCCGGCG
CTGCTTGACTTTCAAGACAGTTGCTTGTATCTAGATCCTCAGCAGAGTTT----------GC-----ACAGATTCTGA-TCGGGGCGCCAGCTCGTTG-TTGCCTGGGTGG---CACCGTGCGTTAGCC--AGAGCGG-CGTCCCGATC--GTCGTCGCGAGAGCCCGAACAGTTGCGGGGGCCGAGCATCTCG--AGCCCGGATTCACAAGGACGG--GCGCG
ACCCTTGACGGCCGAGACGGTATCTTGTATCTTTGTTTCCGTCGCGGTTA----------GC-----TCCCGCGACA-CGGGGTGAAAGAAGCTGAGCCCACCCTTAGGGTAAACCTTGCTGCGTAGATA-AAGC-CT-TTCACCCCACCTCACCTGCATCGACACTGGACGGTATCCAAGG-------------GACCCTGTATGCACAAGGCAAGTGGGTGT
TAAAATGAGGGGCAACACGGTATCTTATATCTTGATCATTACCCCATAAAATCCCCAGTTG-----ATCACTGGGTGGA--TACGGATGAGATGGTAACAGCCCCTGGGCTTCAACCTGTCCGATAGATT--CATCC--TCCGTA--TTCTTTATTCGCCGTAAACTGTACGGTATCTTGTGTCT----A-----GAGCACGTATTGATAAGGATAGTTCGGCG
AGGCCGCTTGATCATAACGGATACTTGTCTTATGAAGGTGGCAATCTTTCCGCCGACGAGCCG-CAAACTCGTCGACGAGGGAAGGGACAGATCGCAA-----------------------------------ATCG--CCCTCCTCTTTTCCCGTGGCCTGAA--CGGA--------------------------------------------------GA--
CGGCTCTCTGACAGATACAGTTGCTTCTGTATCTGCTCTCTGGTAAACTTGTCACGGACCCCGGCCAGGGTCAGTGAC-GGGGTGGTTCGCGACGTCT-GACCCTTGTGGATGACCACGCTTCTTAGCC--TGTCGGC-ACCGCCTCTCTTCATC-------GTCTCGAACAGTTGATTGCG---G-----GCAGGACCGCGCACCAG-CAGGAAGAGAGCAT-
CCACTTGACACCAAACACGGTTGCTTGTATGTTTCATTTACCAGACATTA-----AAGAATTGTTGATTTGT-TCCGGCCTGGCTCGGCAGCTCGGAAT----------------------------------AGCGC-CGAGCCGGTGTTTCAAT---GTTAACCCGAACGGTTGTA------------------AGCCCGCATTTACAAGGATGGGTATTAT
TAAGTTGCTTTTTAACACAGATCATCCTATGTTTGTAAAATATTAATTTT-----AT-T---A--AA-------------------------------------------------------------------------TTTACTCTT-TTTACT--ACCGAGTCTGAACAGATCATT-------------------CCTGTATTTA---GGATAGATAGACA
GACTTGACAGAGAACATAATCGCTTGTATGTTTGGGGAAGGTGGCAGACC---------------------------------------------GATTCTATCTGGGTCTTTAGACCGTTGCGAAG---CATGGGTC--GCCACCTGTTTCAACTCGCAGTC---------------------------------------------------------TGCG
ACGGTTGACAGGAAAGACGGTTACTTGTATGTTCAGGCCAGACCGGCGCGGTCTGATTGCCGT-TGAAGCAATCGGAC-CGGACCGTGC-AGCCTGGTAGGCCCTTGGGCTTGAGCCCGTGACGTAAAT---CGC-GC-ACGGGCCGCGCTGGTCTTCAACAAGCCCGAACGGTTACGCGCCCCGGCCAGCCCG--AGGGCGCATTCACAAGGAAGGGTTACGA
GTCCGGCAACTTGCTAATGGTTGCTTGTATTAAACCGATCTGCTATTTTGCCCGCTCCGGATGGCCATCCGGAGCGGGTCGCCGGTCGT-----------------------------------------------GC-GATCGGCTCT-------TCATCGGGCCCGGATGGT-----------------------GTTCGCA-TCACAAGGAAGGGTCGAGG
TAATCGGGCTCGAAAGACAGTTGCTTGTATCTTGAAAGTAGATTACTATG-----TTCTGGC-----TTAGATTTGGCAAAGCCTGTGTAGTCCGATT-CCTCCTGGGGTTA--GCCCGCAGCATAGCG-ACTGACGC-ACAGGCTGAGCCGCTCATCT-GAAGCCCGAACAG---------TTGTC-TGAACTTCAAATCGTATTTGCAAGGAGGGGTATAGA
ACGCTTGACCCGCAACACGGTCGCTTGTATCTCTCAGTTGCCAACCGGCG------GTGAGC----CGGCAAGGCTGGCGACGGACGGGAACCTGCAC-ACGCCTTGGGTGAC-GCCCGCTTCTGAGCT-CGGGATCC-CGTCCGCCGTCCC---ATCCGGGAACCCGAACGGTCGCTTGGGCCG-------TGTGAGCCCGCATTCGCAAGGACGGGTCATGG
AAATCGGTTCGGAGAGATGGTATCTTGTATCTCTCCAGATAGAGTAATAT----------GCT-GTTATTCTATCACAAGAATTGAGAGAGTTTGGTTCCGCCCTTAGAGAATACTCTGTTTCGTAGATG--AAA-CC-CTCAATTCATTTT--ATCTAAATAAACTGGATGGTATCCAAGGCCTTTTTAAAAGTGACACTGCATCCACAAGGGGAGTTATTAG
TTTGCTTGAAAACCAGACAGTTACTTGTATCTTGGCATTTCAGCTGGTGT----------------GCTGCAAAAGAGTGCGGCTGCGAGATCC------------------------------------------GC-AGCCGCGCAGTTCTT-----TTAAACTCGAACAGTGACTGGAG-------------CAGCTCGAAT--ACAAGCAGGAGTTATTT
GGGGGATGATGAAAGACAGTTGGCTTGTGTCTTTGATCAAGGTAAAGTCT-----------------GGGGTGAGAGG-GGTGGATGGCAAGCTG--------------------------------------GCTGC-CATCCACTCTTCCCGCTTTGGAAAGCTCGAACAGT-----------------------------------------GAGCCCCAA
CATCGCAGGTGCATGACAGTTGACTTGTGTCAAATAAGGGTCTATCGTTG------------------TAGGTGAGAGCGGAGTGCGGCAGGCCGTTT-----------------------------------GCCGC-CGCACTCCGGTTCTCCTGCCTCAAGCCCGAACAGTT--------------------------------ACAAGCATGGGCACGGC
CGCGTGACCAACACAGTTGCCCCCCCCCCTGTCTGTTGGCATGATGGTAT---------------------AAGGCAGTTGCGGAAGGGAGCCCGTCCCCCC-------------------------------GGTCC-CTTCCGCTT--------GGTCTCAACCTGAACAGTTGCCTGGGACTG-----CTG--ATCCCGCA-CGACATGGACAGGAGTACC
AAAATTGAAATTCAAGAGAGAATCTTGTATCTTGGTTGTAACTGCCCCATGCGATCCCGTGTTATCAGATGGGGTTTC-----GGCGGGAGGCCGATCACACCCTGAGGCGC--GCCTGGATTATAGAT--AGGCCCCCCGCCC----T---TCCTTTTCTAACGCCGTGGAGAATCCGAGGC-----------TGAGCCTGCATTCACAAGGTCGGCGAGAGA
AGGCTGTATGAACAAGACAGTTGCTTGTGTCTGCCAGCTTGTCTAGCATT------------------GGGGTGAGAGCGATGGGTGGCATGCTGAACCCATGCAGTGCT-TGAAGCACGGGCGGGAGCCTAAGCAGC-CACCCATTCG--CCTCTGGCCGAAGCCCGAACAGT-----------------------------------------GGGCTAGCC
AAGCTGGTTGTGAGAGATGGTATCTTGTATCTCTCTGCATTAAGTGGTTA---GCTATTACT------TAATGCATCC-AGAAGTCAGGAGTTTGTTGCCAACCTGAGCAAATATGCTGTCGCGTAGATT--AAACCC-TGACTTC-TTTTTCTCA----ATAAACTGAATGGTATCCAAG-----------------GCTGCATGTACAAGGGGAGTATATAG
AAGCAGCTTGATCAAGACGGATACTTGTCTTATGAAGATCACAGCTTTTGCAGATCAGCAT-TTAA-ATGCTGATCTGTGGTGGTGGTTGGATCGTTTAGCGCTTGGTCTTTAAGGACC-GTCCTGGAGTAAGATCAA-CCACCACCTT-------CGCCAAAG------------------------------------------------------ATGACG
TTATTTGGATTTTAATATAGTTCGTCGTACATTTGTACGGTTAAAATTTT-TTGAATATAT-----------------------------------------------------------------------------------CATGCTTTTACA-TCTAAAGACTGGATAGTTCGTTGGGGCAGCATCACTG--ACCCCGTGTTTGCGACGAGAGTGT-AAA
TTATTTGCTTTTAAACACAGTTCATCCTATGTTTGTAGGACTTTGATGAATAATTTTATTGC----AGAAGAAAA---AGGTAAAGAGA-----------------------------------------------TC-CCTTTACCCTTTG----CTTAAGAGCTTGAACAGTTCATTAGGCCAGG-AGCCTGA-ATGTAGGATTGATAAGCCA----TTAAG
AGCTCCCAGCCTGAACATGGTTGCTTGTCTGTCTGATTGGCGGTAGGTTGTCCGCCCGGCGTAGGCGCGCCGGACGGACTGTCGGTGGAGGGCCGCAAACCCCCGAGCCTTTTTGGGCTGGGCCTGAGC-TTGGCCGC-CGCCGACGTT--TCACA------GACCCGGATGGTTGCAGGGACTTT-----GAGGT---CCGAAGCCACAAGGATGGGTC---G
ACGCTTGACATCCAAGACAGTTGCTTGTATCTTGAAAGGAGAGGGGAAAT-----GATGCG----AGGGAAGCGCAGGCCGGGCGCGACAGACCGACTC----------------------------------GTCGT-CGCGTCCGGATCATCCT--CCACAGCCCGAACAG-----TTGCCTGG----GCCATGAGCCCGCATCTGCAAGGCCGGGCAG-CG
AACCCGCTTGATTGAAACGGATACTTGTCTTATGACTGTGCCTGCTTCTTGCCGGAGAGGACGGCCATCCTCTTCCGGCGATGGGG------------------------------------------------------CCCCATCTTTCCAATC--------------------------------------------------------------------
TTGACTAAACACCACAGTCACTTGTATGGTTAATCCTGTTCCATTTTAGGACCCTCAATGGC------CGTTGAGGGTCTTTATGCAGTAGCTCGA-------------------------------------AGCGC-TGCATAAC-T----CCTAGCAATAACTCGAACAGT--CATTGG--GG-----CCTCGAGCCCGTA-TAGCAAGGCAGAGTAAGCT
GGGGAGCGATGAAAGACAGTTGGCTTGTGTCTTTGATCAGGGTAATGTCT-----------------GGGGTGAGAGG-GGTGGATGGCAAGCTG--------------------------------------GCTGC-CATCCACTCTTCCCGCTTTGGAAAGCTCGAACAGT-----------------------------------------GAGCCCCAA
AACCAGTCTGACAGATACAGTTGCTTCTGTATCTCGGCTCTGCTATTCTGGTCACCGGCCTTGGCCAAGGCCGGTGAC-GGGATGGTGTATGGCGTCTGAGCCCTGTGGCATCGACCAGTTTCCTAGCG--AGCCAAC-ACCATCTCTCCTCATC-------GTCTCGAACAGT-----------------------------------------GAGAGCATG
GGGTGGCAGAGGTAAGACAGTTGCTTGTGTCTGAGTAAGGGAATAAACTC----------------TGGGGTGAGAGG-GGTAGATGGCAAGCTGTGAGTCCGCGGTGCT-TGAAGCACGAGTG-GGAGCAAAGCTGC-CATCTACCTTTCTACCTGGCCATAAGCCGAACAGT------------------------------ATCACAAGGTGGGCAAAGCC
GCACTTGACAATCAAGACGGTTGCTTGTATCTTGAATCTGAGTCGCTAGT--------ATGCGTGGTTATCTAAATCAGGACGTGACAGACC------------------------------------------GGCTCGTCACGTCCT---CCCTCCCGAGAGCTCGGACGGTTGCCTGGGCCGGTGGAGCCCGCATCG----TGTGCAAGGTCGAGCATGGG
TTGACTAAACACCACAGTCACTTGTATGGTTAATTCCGTTCCATTTCCGGACCCTCAATGGC------CGTTGAGGGCCTTTATGCAGTAGCTCGA-------------------------------------AGCAC-TGCATAACT----CTATAGCAATAACTCGAACAGT--CATTGG--GG-----CCTCGAGCCCACA-TAGCAAAGCAGAGTCAGCT
GAGACCCTGCCTCAACACAGTTGCTTATCTGATCGGAATCTGGCAGCGTA------------------GGTGTCGAGAGCCGGCGTGGGCCGCCGTGT-AAGCCTGGATCTCGAGATCGCCCTGTAGCTT--GGCGCC-CACGCCGGAATCTCCCTTGAT-CCGCCCGAACAGTTGCTGGA---------GCTGAC-ACTCGCAGTGATAAGACTGGGCAAGCG
CAGAAGTCACTACGTAATGGTTGCTTGTATTAGCGCGAACCGCTATCGTGCCCGGCCCAGGTGGCCACCTAGACCGGGCCGCCGGTCGT-----------------------------------------------GC-GATCGGTT-C-T-TCATCGGA----CCCGGATGGT-----------------------GTTCGCA-TCACAAGGAGGGGTCGACG
AAGCTGGTTGTGAGAGATGGTATCTTGTATCTCTCAGTATTAAATGGTTA------GCTAC-C--AATTAATACATCAAGAAGTCAGAGAGTTTGAGCACGACCTTAGCAAATATGCTGTTTTGTAGATT--AAA-CC-CTGACTTCTT--TCACTCAAT--AAACTGAATGGTATCCAAG---------------ACGCTGTATGTACAAGGGGAGTCTATCG
ATCGCCCAACGTAAACACAGTTGCCCTGTATGTCTGTGTTGTGTCATGAT--------------------------GCTTGCGGGACGGAGGCCGTTGGGCCCCT---------------------------GGCCCC-GTCCCGCTTC-----GCATGATCAACCTGAACAGTTGCACGAGGCTGC-TT-CAG--ACCTCGCA-TCACAGGGACAGGCCTCAT
ATGCTTGACAAACAAGACAGTCGCTTGTAACTTCCCTTTGTCCGCTATTG--------GCGCTGTAATGCCGGTTGCGGTGGCGGATGGAAGACCGA------------------------------------TCTCC-ATCCGCTGTT-----CCATTG--AACCCGAACAGTCGCCGGGG-------------AAGCCCGATTAGGCAAGGATGGGATCAGA
AATAAAGGTCATCAAGACAGTTGCTTGTGTCTTGGGCAGGAATTAGACTG------------------AGGGTGAGAGCGGTGAGTGGCAAGCTGAAT-----------------------------------GCTGC-CATTCACCTCTCC-GCTCTGGTTA----------------------------------------------------------CAG
ATGCTTGACAGCCAAGACAGTCGCTTGTAACTTGCCAGCTACCGTCTCTG-------GGGTTTTAATTTCCGGTGCGGTGGCGGAAGGAAGACCGAGCCAATC------------------------------GTCTC-CGTCCGTCGTTCCATCG------AACCCGAACAGTCGCCAGGG-------------AAGCCCGCTTAGGCAAGGATGGG-ACAAG
AAATATACTGTTCAAGACAGTTGCTTGTATCTTGAAATTTGGTTATAATA-------ATAGC---GATTAGATTTGGCAAGGTGTATGTAATCCGATT-GTCCCTGGGGTTATAGCCCGTAGCA-AAGCGAATGATGC-ATACACTTAG--CCACTCATCTGAAACCGAACAGT----TGT---------------ATAACGTATTTGCAAGGATGGTAATATG
ACTCTTGGATTTTAACTCAGTTCTTCTTAAGTTTGATTCTGTTTAAATTA-TAGC-------ATTAA------------GAGCAG--------------------------------------------------------CTGCTCTTTTC---TACTTAGATTTCGATCAGT-----------------------------------------GAACAAAGT
AATTTTATCCTTCAAGACAGTTGCTCCTTGTATCTTGAAATTTGGCTACC----ATAAC---GAATAGATTTGGC---ACGGCGTATGCAGCCTGATTTCTC-CAGGGGTTTTAGCCCG-TGACTAAGCGACTGGCGC-ATACGCTGAGCCACTCA-TCTGAAACCCGAACAGT------TGTCCGTACTCC----ATAACGCATTTGCAAGGATGGGTAA-TA
AATTTTATCGTTCAAGACAATTGCTCCTTGTATCTTGAAACTTAGCTACC----ATAAC---GAATAGATTTGGC---ACGGCGTATGCAGCCTGATTTCTC-CAGGGGTTTTAGCCCG-TGACTAAGCGACTGGCGC-ATACGCTGAGCCACTCA-TCTGAAACCCGAACAGT------TGTCCGTACTCC----ATAACGCATTTGCAAGGATGGGTAA-TA
ACAGTTGTTTTTTAACTCAGTTCTTCTTAAGTTTGATTCTCTTTAAATTT-TAGTATTAACC----AGAGAGA----ACGAAAGAGCGG-----------------------------------------------CC-GCTCTTTT-------CTACTTCCATTTCGTTCAGTTCTATG-------------------------------TGTTGAAAAAAGT
TTTTTCTTGACTTTACACGGTAGCTTGTATGTAATAGGCATGTGGTGGTT--------AGCT-----ACTATCACATG-AAGTGGAGTGAGCCAGATTTTCGCCTAAGGTTATGACCTTCTATGGAAGCT-ATAGCC--CTCCACTTCACCTTTCACGCCAGCATT--------AACATTG---------------ACTCTGCATGTACAAGGCT-AATAGGCG
ACACTGAGGGGCGAAGACGGTATCTTGTATCTCGACGACAGCCTCCTCAG---ATAGTCCC-C--GGCTGATCATCGG-GGAGGATGGCAGGCCGTGTCCACCCTTAAGCTTGAGCTTGCAACGTAGAT--AGGCTGC-C-TCCTCCACACCCATCCCCG--AGTCCGAACGGTATCTAGAGC-----------AGAGCTCGTATTCACAAGGTTGG--ACGGG
CGGCTTGACAGGAAAGACGGTATCTTGTATCTTGAACCTCGTGATGGTTA----------------GCTCCCATCGCACGAGACCGAGGAGCTTGCACCCATCCTGAAGGTCGACCTTGTGAGGTAGATC--AAGCCC-TCGGTCTCTTCTC-TCACGCCAGACACTGAACGGTATCCAAG---------------ACCCTGCATGCACCAGGCAAGT-GGGCG
TCGCTTGACAACGGAGAGAGTATCTTGTATCTTCAGTTTCGAAGTCTCGAGCTTCTCGGTGT-----AGACGAGGAGGGCGTTCCGGGAAGGCCGTTT-CGGCTAGAAGCATGAGCTTGTTCGTTAGATT--GGCCCC-CCG-CC-------CTCTTCGTCTATGCCGTGGAGTATCCGAGGC-----------AAAGCCTGCATCCACAAGGCTGGTAGGCGG
AGTTATTGACACCATAGTCGTTTGTATGGATAATAACTCTCAAAATCGGGGGCTTTAGCTGC------AACTAAAGCTTTCCATGTAGTAGTTCGATT-----------------------------------AACAC-TACATAGGAC----TCCAAGCATGAATCGAATAG-----TCGACTGGG--TCTCG--AACCCGCATTCGCAAGCATGATTAGCTT
TTACTTGTTTTTTACCACAGTACTTCTTAAGTTTGATTCTCATTAAATTT-------ATGATA-TAAACAAGAAAGAACAAAAGAGCGGA----------------------------------------------CC-GCTCTTTT-------CTACACAGATTTCGTACAGT------TG-------------GATCTCGCTTTTAAGTCGTTGAAACGCGT
AAAGTTGTTTTTCACCTCAGTTCTTCTTAAGTTTGATTTTTAATGAATCCTTAACTTTAAGTTATA-ATCAGAAAGAACAAAAGAGAGAA-----------------------------------------------CCTCTCT---CTTTTTACTACTCAGACCACGATCAGT-----------------------------------------GTGCCAAGT
AGGCGTCCGCGACTTAATGGTTGCTTGTAATAACGCGATCGGTTATCGTCGCCTGTCGCGGTTACGACCGCGACAGGCCGCTGCCGATCGGATCGCACCCATCCTGAGCA----GGCTGCCCCGTAGCA--GGATCG---CGCCAGCAC-----CTTCATCGGACCCGGATGGTT----------------------GTTCGC-TTCACAAGGCGGGGGCGACG
GCATTTTTTAATATAGTTCGTAATTGTATATTTCCTTTAATCATTATAAA-----TTTGAGT----AATTAAGACATC-AGAGTATGGAAT-----------------------------------GATGTTCTGACCCCATGCTCTTT------ACATCAGAATCCGGATAGT----TCGTAAGGT----GTTTGAACCCGTATTTGCAATGAAGGA-CCAAG
TCCTGATCCTTCACAACAGTTGCTTGTGTCTTGGTTTCGGACTACAATCG----------------------GTTGGTATGGGCGCGACAGACCGATTTC---------------------------------GTCGT-CGCGCCC-CTTTGAGCTCGGTGGAGCCCGCACAGTTGCCTGGGCC---------GTGAGCCCGTACCCGCAAGGTTGGGTGCCCG
CTGCTTGACGTTAGAGACGGTATCTTGTATCTTCCCCTGCGTGGTGATTA---------GCT----ATCTCCACACGG-AACGGGAGGCAGCTTGTACCCGCCCTTAAGGTAGACCTTGTTGCGTAGACCAAGACCTCCTGTTCCACTTTCTCACCGACCAGACACTGAACGGTAGCCAAGG--------GCTTTGACCCTGCATGTACAAGGCAAGT-GGGTG
TGAGAAAGAACTCGACACAGTTGCTTGTATGTGATTCACTGAAGGGGTCG-------------------------GGAGCGGGCTCGGCAGATCGTCCCC---------------------------------GTCGC-CGAGTCCGAAGTCCCGG-CCCAAAGCCCGTAC---------AGTTGCT-CGAGCGAAAGCTCGTATTCGCAAGGCAGGGCAGTGG
CGAAGTGAGGATCAAGACGGTATCTTGTATCTCGACTTTTGCCTCCTTGCGGCCAAAGTTCTCGACTGATCATCGAGG-GAAGGCCATGAAGCAGAGCCGCTCCTTGGGCATCAGCCCGCATTGTAGAT--ATGCTCG--GGCCTTCCACCCTCACTCGAACAGTTCGAACGGTATCTAGTCCCGTCCCCGACGTGAGCACGCATTCACAAGGTTGAACCGAGT
TGGCTTGACTTGAGACACGGTTGCTTGTATGTTTCATTTTGCCGGACAAGGCGGGTAAATTGTTAGTCGATTGTCTGGCCCGGCAAGGCAGCTCGTCTACCCCTT----------------------------AGCGT-CGTGCCGGTTTTTCATT---GTCAACCCGAACGGTTGCCTGGGCCGAT-AAGCCCGCATT-----TTTGCAAGGATGGGTGCATG
CCACTTGACGAATGACACAGCTGCTTGTATCTCTGATCATGGTGCTACTG--------------------------TATGGTGGGCGACAGCCCGATCCCATCCT----------------------------GGCGT-CGCCCACCGGTTG--CTCGTCCGAGCCCGCACAG-----CTGCCCGGG-GCCTCG--AGCCCGCATCCGCAAGGCCGGGTCGACG
CCTAGGCAAGGGCAACACGGTATCTTGTGTCTTGGATCGTGCCCTGATCAAATCCCCCGGT------GACCCGGG---AGGCTCCGATGACGCTGCCTCGGCTCTTAAGCCTTAGCTTGCAAAGTAGAT-TCAGCGCG-TCGGCGGCCTGACACCGCCTTGGAACTTGAACGGTATCTTAGGCC---------GAGAGCCTGTACTCACAAGGGCAAG-GCTGG
ATTCATTTTTATTATTATAGTTCATTGTATATTGTTTTTTTTATTATCTT-----TGCATAG----AAATTCAACATCAGGGTGTGGAAAGACCGATT------------C---AGCCGTTGAATATGT-TCCGTC---CCACACTC------TTACATCAGAACCTGGATAGTTCAAAGGGC-----------AGACCCCGTATTCGCAATGATAGC-TCATG
AGGCTTGACTCTCAACACGGTATCTTGTATGTTCGTTTCATCGCTTGACTCTACTCAGGGGC------ACTTGAGTAGCGAGCGTCGGGATGCCGATTCTTGACTGAGGCC---GCCTGCACAGAAGATC--AGCACC-CGGCGCTCCATGTCGGGCGTC--CGGTCGAACGGTATCGAAGG-------------GAGCCTGTATCCACAAGGCTGACCGTACG
CGCGGTAGGGAGCAAGACGGTATCTTGTATCTCGACTACCGACCTTTTTGTCCCCGACTG------ATCAT-CGGGGG-AAGGGAGTGCAAGACGCGACCGCCCTAGGGCTTCAGCCTGCGACGTAGAG-AGTTCTGC--CTCCTTCCACACTCATCCGCCAAGTCCGAACGGTATCCAGGCCTGCCCGTGGCGTGAGCTCGCATAAGCAAGGTTGG--ACCGG
CCGCTTGACGTTCAAGACGGTAGCTTGTATCTTGAATGTGTTGCTGGTTA----------GC-----TACCAGCAACATGAAACGGAGGCAGCTTTTTGCGCCCTTAAGACCCATCTTGCTTCGTAGCTTTAAGC-CC-TCCGTTTCTCCTT-TCACGCCAGCAA-CGAACGGTAA--------------------ACTTCGTATGTACAAGGCTGATGGCGTG
AATTTTTACGTTCAAGACAGTTGCTCCTTGTATCTTGAAAATTGGTTAAAATAGCTGCGTTT----GGATTTGGC---AAGGTGTATGCAGCCCGACC-TCTCCAGGGGTTTCAAGCCCGTCGTTAAGCGAATGGCAC-ATACACTGAGCCACTC-ATCTGAAACCCGAACAGT------TGTCCGTACTCC----ATAACGTATTTGCAAGGATGGGTAA-TA
AATAAAAACAACCATGACAGTTGCTTGTGTCTTGCGCAGGGATTAGGATG------------------AGGATGAGAGCGGTGAGTGGCAAGCTGAAT-----------------------------------GCTGC-CATTCACCTCTCTACTCTGGTAGAGCCC------------------------------------------------G--------
TTATTTGTTTTTTAACTCAGTTCTTCTTAAGTTTGTCATTTACTAATTTT--------------------------------------GA---------------------------------------------------TCTCTCTTTTCTACTTTTA--ATCACGTTCAGTTCTGTG-------------------------------TGTTGTGAGTATG
TCGCTTGACCGGCAAGACGGTATCTTGTATCTTTCTCTCCGTGATGGTTA----------------GCTACCATCACACGAAGCGGAGGAAGCTGTCGGGCTCCTTAAGGTAGACCTTGTTTTGTAGATC-AAGC-CC-TCTGCTTCACTTCGCCAGCATAGACACTGAACGGTATCCAAG---------------ACCCTGTATGCACAAGGCAAGTGGGCGA
GAGTTAGTCATTCAAGATGGTTGCTTATATCTTTCAAATAATTCAAACTT------------------------------------AGCACGTC--------------------------------------------------------------CCTGCGAGCCCGAGC-------------------------ATTTCGTATTCATAAGGCTGGGAGCCGG
TGGCTTGACTCGGAAGACGGTTACTTGTATGTTTAAGCCAGACCAGTACG----GTAGAGTCT--GAACGTAGCCAGACTAGACCGTGCA-------------------------------------------------ACGGTCCGTGCTGGTCTTCCCGAAACCCGAACGGTTACGCGCGCCGGCCCTGCCG--CGTGCGCATGTACAAGCATGGGATCCGA
AGAGTTGTTTTTTAGCTCAGTTCTTCTTAAGTTTGTTTTTTAATAAATTA--GA-------C-----------------AACAG----------------------------------------------------------CTCTCTCTTCTACT--AAAAATCACGTTCAGTTCTGTG--------------------------------GTTGTGAGTTC-
CCACTGGACTTTAAAGACAGTTGCTTGTATATTCAATTTAACGTGTCTCT-----ATGAAAA---ACGTTTATGCGAAAAGGATGGGACAGACCGTAC-GCCCCTCGGTCGTT-GATCGTTGCGTAGCA-AGGGTCGT-CCCATCCTTGCTCCCCA----AAAGCTCGAACAGTTGCCCGGGTTATC-CA------AGCCCGCATTCGCAAGGCCGAGCTCGTT
CCACTTGATTTTCAAGACAGTTGCTTGTATCTAGCAGAAGGATGATGTTG------CAGTA-----------------TCGGGGCGCCAGCTC----------------------------------------GAGCG-GCGTCTCCGATTCTCGTCGCGAGAGCCCGAATAGTTGCGGGGGCCGGCCGGGGTGTCAGCCCGAATTCACAAGGACGGGCGAGGG
CAACTTGACAAACCAGATAGTCGCTTGTATCTGCACGGCCAAGATTTGTGGCGTCTTGGCCGGTACCGGCCAAGACGC-GTGGCGATGTCGCCCGTT--CCCCCTCCGGCTACAACCGTGGGTG-AGCT--TTGGGAT-CTTCGCCATG------TCACGCACGACCGAACAGTCGCTTGAG-------------CCGATCGCATGGACAAGGCAGGTTACGTG
CGTGTTGACAAGCAAGACGGTTACTTAACCCCTGTGGTGATTAGCTATCG--------------------CTACACTGAAACAGAGAGAGTTTCATAACGCCGCTAAGGGAAAACCTTGAGTCGTAGAA---AAAA-C-CCTCTGT-TTCACCTTTCACGCCAG--------------------------------------------------------CGTG
ATTTGGCTTCTTTAAGATGGTATCTTGTATCTTGAATAACCGCTTAATAC--------T-G------------TTC-ATGAGCATTGAGAGTATGAGTATAACCTTAGTGCCTACACTGTGTAAGAGATT--ATG-CC-CAATGCTCATCCCATCTCTTCATATTCTGAATGGTATCCAAG---------------ACACTGCATAGACAAGGGAAGACATAAG
AATCGGGCGTGCTTTAATGGTTGCTTGTATTAGCGCGCCGGATTAGAATGCCCAGCCCGGGTGGCCGCCCGAGCTGGGCCGCCGATCG-------------------------------------------------C-GGTCGGCA------CTTCATCGGGACCCG--------CATGGTTGAACGAACTTCAG-GTTCGCA-TCACAAGGGAGGGTCGAGG
ACGCTTGACGAACAAGACAGTCGCTTGTAACTTCCCATTTCCGCCATTTA-GCGCTGTAAT-----GCCAAATGCG-GTGACGGATGAAAGACCGCAACTCCCTAGGGCTTTGAAGCCCGTGAATGAGCAAGGGTCTT-CATCCGTCGTTCCATCG------AACCCGAACAGTCGCCAGGGCCGCT----GCGA-AGCCCGATTAGGCAAGGATGGGATAAGA
CACGATAGGGCGCAAGACGGTATCTTGTATCTCGACCAACGCCTCCTGGT---TATGGTTCCC-GACTGATCATCGGGGGAGGAGCTGCAAGCCGTACCCATCCTTAAGCTTGAGCTTGTTTCGTAGAT-AGCGCTGC--GCTCCTCCACACTCATCCACCAAGTCCGAACGGTATCCAGAGC-----TTC----GAGCTCGTATCAACAAGGTTGG--ACAGG
GGACTTGACTAACAACACGGTTACTTGTATCTTCCTCATGTAGTGATTAG----------CT----ATCACTACAT---GAAACAGAG-------------------------------------------------C-TCTGTTTCAC---CTTTCACGCCAG-------------------------------------------------------GCGTG
AAACTGCCCGCTTGACACGGTTGCTTGTATGTCGGAAAATATGTCCTGGA--------------------------------------------------AGCCT--------------------GGATCGAGGCTTC-CATTTTTGATAGCGTTTAGCCTAAGCCCGAAC---------GGTTGGA--TGGCAGCACGCCGAATTCACAAGGATGGGTAAGCC
TCAGGGTCTTCAAGATGGTTGCTGTATATCTTTCGATGGGTTCAAACTTC-----------------------------TGCAGGCC-------G--------------------------------------ACCGC-GGCTGCCTCGTTC----TGCGTCATCCCGAAT-----GGTTGATTGA---TCTC---ATTTCGCATCCGTAAGGCTGGGAGCCGG
ATGGTTGCCGATGCTCACAGTATCTTGTATGATGATTCCATCAGAAAGAA----------C-CGCCAGTTCTCTCTGATGGCAGTCCGGATGCCGTGGCCGGGCTTAGGCTTT-GCCTGTTCCGTAGATCTTTGCACC-GGACTGCCGTTCTTTCATGTGACAAACCGGACAGTATCATGGACCGGCTTCACCGGTAACCCGCATTCGCAAGGTTGGTTTCACT
ATGATTGCCGGGACTCACAGTATCTTGTATGATGATCCCATCAGAAAGAA----------C-CGCCAGTTCTCTCTGATGGCAGTCCGGATGCCGTGGCCGGGCTTAGGCTTT-GCCTGTTCCGTAGATCTTTGCACC-GGACTGCCGTTCTTTCATGTGACAAACCGGACAGTATCATGGACCGGCTTCACCGGTAACCCGCATTCGCAAGGTTGGTTTCACT
GCGCTTGACAGCCAAGACGGTTGCTTGTATCTTCAGCGCTCGGACCGGCA----------------------------CAGGTAGCCCGACGC----------------------------------------GC-CG-GACCGTCCTTTCTT-------GCAGCCCGAACGGT------TGTAGG---AACTTGCAGTTCGCATAGACAAGGATGGGAGCGAG
TTATTTGATTTTTAATATAGTTCGTCGTACATTTGTACGGATAAATGTTT-----TT---G----------------------------------------------------------------------------------CCATGCTTTTACA-TCTAAAGACTGGATAGTTCGTTGGGGCGGCATGACTG--ACCCCGTGTTTGCGACGAGAGT-GCAAA
TCGCTTGACGTTCCAGATAGTCGCTTGTATCTGGACGAACGGAAGTTTGTGCCTGGGTGGGTGGCCACCCACCCAGGCGCGGCGTCGGTGTCGCCCGTTCCCCCTCAGGCTAC-------------------AGGGAT-CACCGCCGTT-----GTCACGCACGACCGAACAGT-----CGGTTGAT-TT-TCAA----TCGTACAGACAAGGCAGGTTACGTG
GGCTATGATGGAGAACACAGTTGCCTGTCTGTTGAAAATGTGTCATTGTG------------------------TCT-GTGCGGAGGAGAGCCCGTCC-CCCCCGTGGGCCCAATCCCG-AACG-AGAGCAGGGGCCT-CCTCCGCT--------TGGTCATCAACCGAACAGTTGCTTGGGCCGCT-------TGAGCCCGCA-TGACATGGACGCTTATACC
GCATTTTTTAATATAGTTCGTAATTGTATATTAACTTTAGTTATTCTAAA-----TTTGAGT----AATTAAGACAT--CAGAGTATGGA----------------------------------------------CC-ATACTCT-TT------ACATCAGAATCCGGATAGT----TCGTAAGGT-------TGAGCCCGTATTCGCAATGAAGGA-CCAAG
TTTGTTGACGTTGAACAGAGTATCTTGTATGATGAATTTTAACAACCGAT----ACCGATTA------AGCTGTCATC-GTTCATTGGGAGGCCGTTC-GCACCTTAGG------CCTG-TATGTAGATT--GGCCCC-CGCC---------CTATTCACCCATACCGTGGAGTATCCGAGGC-----------AGAGCCTGCATATACAAGGAAGGTAGGTGC
CCAAATAAGTTTTAACACGGTATCTTATATCTTGATCATCTACCAGCAAT----ATGATCCCC-GATTGATCATCGGGTGGCTACGGAGAGATAGTAACAGCCCTGAGGCTTCAGCCTGTCCGATAGATT--TATCCT-CCGTAGCCTT---CATTCGCTACAAACCGTACGGTATCTTGTGCC---------GTGAGCACGTATTGATAAGGATGGTTAAGCG
AGCTTGACTACAAAAGAGAGAATCTTGTATCTTGTTTGCATCTGCCCCGA-----TCC------------GGATCGGGCTTC-GGCGGGAGGCCGTGA-TGACCTGAGGCG---GCCTG-GGAGTAGAT--AGGCCCCCCGCC-CTCCTTTC--CC------ACGCCGTGGAGAATCCGAGGCCGT-----ACG--AGCCTGCATTCACAAGGTCGGC-GCGAG
ACGTCATCCAGACTTAATGGTTGCTTGTAATAGCGGAATCGAATATCATCCCTGCTGCGGACTGCAATCCGCAGCAGGCCGCTGGCGACGGATCGTACCCATCCTGAGCA----GGCTGCCCCGTAGCG--TGATCG--CGCCAGCA-C----CT-TCATCGGACCCGGATGGTTGCCGG------A----TTG---GTTCGC-TTCACAAGGCAGGGTCGAGG
AGCTATTGACGCCATAGTCTCTTGTATGGATAATAAGCACTCCAATCGGGGACTTTAGCTGC------AACTAAAGTTCTTCTATCTGAT----------------------------------------------TC-AGATAGAACT----CCAAGCACACACTCGAATAGTCTTCTGGGTC-----T-----GAGCCCGCATTTGCAAGCAAGAGTTGCTT
GCCGCCTGAACACAAGACAGTTGCTTATCTCTCGCCAATTTGCGAATGTG----------------G------------CCGGCGTG---------------------------------AGCGTGGATCCCC-------ACGCCGGATCTC-CCTTACA--CGCCCGAACAGTTGCTCGA----------------ACTCGGAATGATAAGGCCGGGCTAGC-
TGAAGAAAACCTCGACACAGTTGCTTGTATGTGATTCACTGAAGGGGTCG-------------------------GGAGCGGGCTCGGCAGATCGTCCA----------------------------------ATCGC-CGAGCCCGAAGTCCCG-GCCCAAAGCCCGTAC---------AGTTGCA-CGAGCGCGAGCTCGCATTCGCAAGGCAGGGCAGCGG
CATAAGGGGCGGCGAGACGGTATCTTATATCTCGATTTTATCCAATCTCAAATCCCCGGATG---ATCACCGGGC---GGAAGCCGGAGAAGCCGAGCCCGACCTGAGGCTTCAGCCTGACACGTAGAG-TACGCTCT-CCGCCTTCCACATTCGCCTTTTAAGTTCGAACGGTATCGTAGGCC---------GTGAGCCTGTATCCATAAGGCTGAACCAGG-
CATAACGCCGTCCAAGACGGTATCTTATGTCTTGGAACCAGTCCCTGTGGTACCCTTCGGCT---GATCCCCGGAGCG-AGGCGGGCAAGACTGGTTGTCACCCAAGGAATCAATCCTGTAATGCAGATTAA----TC-GCTCGCCTCA--CCT-TTGCCACCGTTCGGACGGTATCAAGGCCTGCCCTGGGCAAGAGCCTGCACAGATAAGGTTGAACCGGCA
CCAGGTAACCGGCAAGACGGTATCTTATATCCCGATCATTCTCCTCCGGGTATGATGATCCCC-GACTGATCATCGGG-AAGTTGCTGGAGATGGGGGCGCCCCCTGGGCATAAGCCTGCTTCGTAGACT--CATCCCCGGCAACTTAACTCCCG-CCTTCAAGACCGGACGGTATCCTGTG-------------GAGCACGCATCCATAAGGATGGTCATGG-
TAGCTATTGACGCCATAGTCTCTTGTATGGATAATAAATCCACTTATTAACAAGCCATAGCTG--CAACTATGGCCTT-CTTTTACAGTAGTTCGA-------------------------------------AACGC-TGTAAAAGAC--TCCAAGCAAAATACTCGAATAGTCTACTGGG-------------GAACCCACATTACGCAAGTAGGGGTTAGC
TTATTTGGATTTTAATATAGTTCGTCGTACATTTGTACGGTTAAATGTTTATAATTTCAACTTCAAATTTCAGGATATTCAAGCATGGA-----------------------------------------------CC-CATGCTTT-T----ACA-TCTAAAGACTGGATAGTTCGTTGGGGCGGTGAAACCG--ACCCCGTGTTTGCGACGAGAGT-GCAAA
TTATTTGCTTATTAATATAGTTCGTCGTACATTTGTACGTTTGTTAAAAGTTTGATAATT-------TAGTTCTTTGA-ATAGGCATGG-----------------------------------------------CC-ATGCCTTT------ACATCTG--AAATCGGATAGTTCG-------------------ATCCCGTGTTGGCGACGATGGTTACAGG
TCGCTTGACTTTCAAGACAGTTGCTTGTATCTTCCGATCCGTCAGTCTCGCTACAGTGAACCACGAAACGGACGGTGACGGGCAACAGCTCGATG----CCCCCTGGGTCGCCAGACCGCACGGTAG----CCTGGGC--GTTGCCCGT--CCGATACTCAGAGCCCGAACAGTTGCGCGGG-------------CAGCCCGCATCCGCAAGGTTGGGCCAACG
CCGCTTGACTCGCAAGACAGTCGCTTGTATCTCTCAGGCCAGGCCCAGCG--------CTA-A-GCTGAGCCGGGTGAAGGTGGGCGGGAGCCCGTGG-AGGCCTGGGTCCTCAGACCGTGACTGAGCTCGGTGC-CC-CGCCCACTGTT---CCATCATCGAACCCGAACAGTCGCTTGGGCCAG-----C--GGAGCCCGCATTCGCAAGGACGGGTCATGG
TGGCTTGAAGTTCGACACGGTTGCTTGTAAGCTAATTTCTACCTGCCTCA-------------------------------------GATCGCGGTGCCCTC---GGATTTCG--------------------GGGTC-GAGGCAGGTT-CCTTCCTAAATTAGTCCGAACGGTTGCCTGGGC-----------AAAGCCCGATTCTGCAAGGTTGGACAGGGG
ATGCTTGACCGGCAACACGGTTACTTGTATCTTCCTCATGTAGTGATTAG----------CT----ATCACTACATGA-AACAGAGTGAGCTTCAAAGGCGCGCTAAGGCTATCACCTTGCGATTGAGT--TTAAGCC--CTCTGTT-TCACCTTTCACGCCAG-------------------------------------------------------GCGTG
AAGCTTGACTTTTAAGACGGTATCTTGTATCTTAACAGCGGTTATGATTA---------GCT----ACCATAACCTG--AGGCAGAATGAGTTTGTGCGCGTCCCTAGGGTTAACCTTGTGTCAAAGAG--AAAACC--TTCTGTCT--CGCTGCTGATGCCAATCTGAAC------ACTGAACGG-----TCG--ACCCTGAATGCACAAGGCAAGTGAGCTC
CAACTTGACAACCCAGATAGTCGCTTGTATCTGCACGTTAGGAATTTCGCGCCTCTGGCCGGGTACCCGGCCAGAGGCGTGACGAAGTCGCC-CGCAC--CCCCTCCGGTTACAACCGTGGATG-AG---CCTGG-GATCTTCGTCATC-----GTCACGTACGACCGAATAGTCGCTTGG-----------------ATCGCACGCACAAGGCAGGTTACGTG
CGCCTTGACATCAAACACAGATGCTTGCATGTTCAAACTGCATCCGATGTGACCCCTGGGGGATAT-CCCCCAGGGGTCGGACGGGCGGGACC-GTAACC--CCCTTGGCTTGAACCGGGGATG-AGC---CTGGTCC-GCCCGTCCTT--CGCGTTTGT----CCTGAACAG-ATAATGG-----------------CCCGCAT--GCAAGGCAAGGTATCGT
AACCCGATTGACACGGACGGATACTTGTCTTATGACTTTTTCGGTTCCATTCACCGCACGCCACATGGCGTGCGGTGG-CGGCGGTTGGAT--CGTTTCGCGCCCGGTCTGTCAGGACC-GTAATCAAGT--GAGACC-GACCGCCGTC-----TTCGCATGAG--------------------------------------------------------GACG
GCGCTTGACTCGGAAGACGGTTACTTGTATCTTTAGACCAGACCAGCGCG----GTAGAGTCT--GATCGCTGTTG---AGGCGGCCAGA-------------------------------------------------GGCCGCCGCGCTGGTCTTCCTGAAGCCCGAACGGTTACGCGCGCCGA---TCTCG--AGCGCGCATGCACAAGCAAGGGATCTGA
CTCATTGACTACCAAGACGGTATCTTGTATCTTGATTGATATAGTGATTA---------GCT----ACCACTATACG--CAAATTGTAGAGTTTGGAGTGCTGCTAAAATTTAAATTTGAACCTGAGAT--AAAACCT-ACAATTTGCCCTTTCCCTCATACAACTCGAACGGTAACTAAGCACTT---TG-----ATGCTGTATTCACAAGGTAGATGGTTAA
ACGCTTGACACGAAAGACGGTTACTTGTATGTTCAGGCCAGACCGGCGCGGTCCGAAGGCCGT-TGAGGCCACCGGAC-CGGACCGTGCA-GCCTGGTACGCGCTTGGGCTTGAGCCCGTGGCGTCGAT---TGC-GC-ACGGACCGCGTTGGTCTTCACGAAGCCCGAACGGTTACGCACGCCGGCCCGGCCG--AGCGTGCATGCACAAGCAAGGGATCCGA
AAGAATTGACACCATAGTCACTTGTATGGATAATAAACCCTGTTTTAGGGCAAGCTTTAGCAG--CAACTAAAGCTTT-CTTATACAGTAGCTCGC-------------------------------------AGCGC-TGTATAGGACT----CCAAGCTAAACTCGGATAGTCAACTGGG-------------GAGCCCGAA-TAGCAAGGCAGAGTCGCTT
ACGCTTGACGACTAAGACAGTATCTTGTATCTTTCCTCCGGTGGTGATTA-----------------------GCTAT-CACCAC-CGCACGCC---------------------------------------GCAGCGCACTGCTGG-----GCCGGCGAGACACTGGACGGTATCGTAGG-------------GACCCTGTATGTACAAGGCAAGTGGCGC-
GCCCTTGACAATGAAGACAGTTGCTTGTATCTTGAATCCCGAGTCTAAAC------AATGGA----ATCATTCTCCAACCGGGCGTGATAGACCGATT-CAGCCGAGGTCGT--GACCGAGGAGTAGCC-CGGGTCGT-CACGCCTTT----ATCCTGAATGAGCCCGAACAGTTGCACGGG-------------AAGCCCGCATCTGCAAGGATGGGCCACCA
TAATTTGCAGATTAACATAGAACATGGTAAGTTTGTATAAAGAAAGACAGAT---TAGTTA-AAAT-AACTAAATAGAAAAGCAGCAGGATA------------------------------------------CCCC-TGCTGCTTGTTTT----CTTCCAAATCCGGATAGAACATTG------------------------TTTACCAGGTGGATCGGAAG
CTCACTAGAAATCAAGACGGTATCTTGTATCTCGACTACTGCCCCACCCC----ATAGTCCCC-GACTGATCATCGGGGGAGGGATAGGAAGCCGTGTCCACCCTTAGGCGCGAGCCTGCAACGTAGAT-AGTGCTCC--GCCCCTCCACACTCACTCG-ACAGCCCGAACGGTATCCAGAGC-----CTC----GAGCTCGCATTCACAAGGTTGGGCCAGTG
AGACTTGTTTTTTAACTCAGTTCTTCTTAAGTTTGACTTTTAGTAACTTT---AAATGA------------------------------------------------------------------------------------------TTTTACTACCAAGATTTCGTTCAGT-----------------------------------------G--------
CGATCGGGCGAATCTAATGGTTGCTTGTTTTAGCGCACCGGACTAGAATGCCCAGCTCGGGTGGCCGCCCGAGCTGGGCTGCCGATCG-------------------------------------------------C-GATCGGTA------CTTCATCGGGACCCGGATGGTTGAACGA-----A----TAG---GTTCGCACACACAAGGGAGGGTCGACG
TCGATTGACGAGCAAGACGGTATCTTGTATCTTTCCCTCCGTGGTGGTTA---------GCT----ATCACCACAC--GAAGCAGAGGCAGCTTGAGCCCGACCTTAAGGTTGACCTTGTTCCGTAGATC--AAG-TC-TTCTGCTT--CACCTCTCGCCAGACACTGAACGGTAGCCAAG---------------ACCCTGAATGCACAAGGCAAGT-GGGCG
CGCCTGAGCAAATATCACAGTTGCTTGTATGACGAGAAAGTAGCATATTGTGACGGGGGTC-GGGC-CGCCCCCGTCGC----GACCGGAAGCCCGCCGCCGCCTCGGCTTATACACCGTGAATGAGCTTGGTGCTCC-AGTCGTATC-------TTCCA--TACCCGAACAGTTGCCAGG----------GCATGAACCCGCATCAGCAAGGAAGGGGCAGGT
GCCACACTTGACCAAGACGGATACTTGTCTTATGAAATCCGGGTCGCTGTCAGTCAGGAGGTGGCCACCTCGTGACTGCTGGAGAGAGCGGGTCGAGTCA---------------------------------ACCGC--CTCTTCT-TTTCCTCGGGCCTGAA--CGG---------------------------------------------------GG--
CTCACGCTTGATCATCACGGATACTTGTCTTATGACATTGCCGTCCGTTTCCGGACCGGGGTGGCCACCCCGGTCCGG-GCGGAAGGGGATG------------------------------------------CACC-CCTTACTT--TTCCA----------------------------------------------------------------------
ACGCTTGACTCGAAAGACGGTTACTTGTATCTTCAGACCAGACCGGCACGTCTGATCGCCGT---TGTGGTGATCAGACCGGACCGTGCAGCCTGGTATCGG-CTGGGGCTTGAGCCCGTTTCC-GAGTGTATTGCGC-ACGGTCCGTGCTGGTCTTCCTGAAGCCCGAACGGTTACGCGCGCCGAC---ATTG--AGCGCGCATGCGCAAGCAAGGGAGCCGA
GATCTTGCGTTTCAAGAGAGAATCTCGTATCATGGAGGGAGAGCCGGTGA----------------------------------------GAACGTGGTCCGCCTGGAGAGA--GCTCGCTATTCAGATG-ATTCCCC-GGCTCCCCTT-------CGCGG-----------------------------------------------------------CGCG
CGCCTGAGCCAACGTCACAGTTGCTTGTATGTCGGGAAAGGAGCATATTGCGGGGGTGGGTTCATGACACCGCCCCCG-TCGCGACTGGAAGCCCGCAGCCGCCTCGGCTTTTAAACCGCGAATGAGCTTGGTGCTCC-AGTCGCT-TCTTCCACT--------CCCGGACAGTTGCCAGG----------GCAGAAACCCGCATCAGCAAGGAAGGG-GCACG
ATTCAGTTTTTATATTATAGTTCATTGTATAATTTTTAATTATTATATTT----TTGCATAA----ACATTCAACATC--AAAGTGTGGA----------------------------------------------CC-ACACTTT-AT----A--CATCAGAAACCGGATAGTTCAATGGGCTT------TTGAGACCCCGCATTCGCAATGATGGC-TCACG
CAACTTGACACCTCAGATAGTCGCTTGTATCTGCACGACGGTGGATTTGTGAACCTCGAACCGGCCGGTTCGAGGT--TCGGCGAAGTCGCCC-GTTA--CCCCTCGGGTTACAACC-GTGGATGAGCT---TGGGAT-CTTCGCCA-C----TGTCACGCACGACCGAATAGTCGCTTGG-----------------ATCGCACGCACAAGGCAGGTTACGTG
AGGCTTGACCTTCAACACAGCCGCTTGTATCTTGAAGTTGCCCGCTGGCG---------AGC---CAGTGAGGTTACACGGTGAGGGTCAGCCCGTGTCCGT-CTGGGGCCTCAGCCCGCGAC--AGAG-CAAGGTGCGCCCTCACCGCC-ACAGTCCCA--AACCCGGAC-----AACCGCTCGG----GCCCA-AGCCCGCATTTGCAAGGTAGGGTCATGG
AACCCCGCCACGTAACATGGTTGCTTGTCTGTTGAAGCCGCGGTAGGATCTCCGCCTGACGCTGCAACGTCAGGCGGACTGTCGGTGGAGGGCCGTCC-CATCCTGAGGCTTTAGCCTGCGCGG--GAGCAGGGCCGC-CGCCGACGTT--C--C-----ATGACCCGGATGGTTGCAGGGACTTT-----GAGGT---CCGAAGCCACAAGGAGGGGTCTATG
TGGAAAGGTTTTTATACCGGAAGCTTATATAAAACATATTAGTCAGATCT--------GAGT---AATACAGATCTGACTGGGGTG--TAGGCCGTTGACTCCCTTGAGCTTAAGCTCGACTG--GGAGCTTGGCC---AACCTCCA---------------AATTCGGACCGGAAGTTG--------------------------CATAAGGGTGAATACACA
AGGCTTGACAGGTAACACGGTATCTTGTATGTTCACGCCGCTGCTTGACTTCTACTCAGGGA----CGCTTGAGTAGT-GAGCGTCGAGATGCCGACTCTCTTCGGAGGCC---GCCTGCACAGGAGATC--AGCACT-CGGCGCTCAG----CGTCGGGTCCGGTCGAACGGTATCAAAGG-------------GAGCCTGCATTCACAAGGCTGACCGCACG
AAACCTCTTGATCACTACGGATACTTGTCTTATGACTTTTCCCGTCGCCGTTGATTCTGGATGGCCATCTCGGGTCAACGGGAAGGGGAAGG------------------------------------------CCGC-CCCTTCTTTT--C------------------------------------------------------------------------
TTGCACCTTTTTTTATATAGTTCGTTGTATATTAATTTTAGTTATTATAA----ATTTGAGT----AATTAAGACA--TCAGAGTGTGGA----------------------------------------------CC-ATATTCT-------TTACATCAGAATCCGGATAGTTCGTTAGGT----GTTT----GAACCCGTATTCGCAATGATGGA-CCAAG
ATTTTCTTGACTAAACACGGTAGCTTGTATGTAATCAACGAGCGATGATT---------AG------CTACCATCGCA-TGAAGCGGAGAGAACCTACCC---------------------------------GTCCT-CTGCTTCACCTTTCA----CGCCAG------CATTAACATTG---------------ACTCTGCATGAACAAGACAAATTGCGTG
CCGGATAGCCGACAAGACGGTATCTTATGTCTTGATCCTCCCCGCCAGTG-------ATCCCC-GACTGATCATCGGG-AGGTTGCCGGTGAGCATCCCCTAGCCCTGGT----GCCCGCGGGAGAGAT-TATGCCCC-GGCAGCCTTTCTCCCTTCGCCTCAGACCGAACGGTATCCTGTGC-----------TGAGCACCCACACATAAGGATGGTCTGGCG
TTGGGACCGAAAAATAATGGTTGCTTGTAATAGCAAAATGTGTTTATGTTCCCGACCGAGGGTGGACCCCCGGTCGGG-TGGCTGGCGCGGATCGCGCCCACCCTCAGCC----GGCTGCAGCGTAGCA--GGATCGC-GTCAGCCT-CTT------CACCGGACCCGGATGGTTGCCGG-----------------GTTCGCTTTTACAAGGCAGGGTCGACG
GACAAAGCCTGAAAACACAGTTGCTTGTGTGTTTGGAATCGTGCATTGTTCACGGACCAGGTGCTTGCCTGATCCGTGGCGGCGGTCGGAGCCCGTCA--CCCCTCAGGTG---GCTTAAACCGTGGATGAGCGGCCC-GACCGCC-TT-----CTTTTGTGAACCCGAACAGTTGCAAGG---GGCAAGCCC------CCGCA--CACAAGGAAGGGACCGAT
TCGCTTGACATTCAAGACAGTCGCTTGTATCTTAGAAATAGTAGTAGACC---------------------------------------------GTCCCAACCTTGGTCATCAGACCGCTTCGTAG---CATGGGTC--ACTACAACAATCTCGTTGACAGAACTCGAACAGTCGCCGGGG-------------CAGTCCGTATCGGCAAGGATGAGTTATCA
CCGCTTGACATTCAAGACAGTTGCTTGTATCTAGTTCTGTGAGGAGTTTG----------------CAGGCATTCTGGTCGGGGCGCCAGCTCGATGTC----------------------------------GAGCG-GCGTCCCGAGTACCTGTCGCAGGAGCCCGAACAGTTGCGGGGGCCGCT----GCGA-----------------------------
TACGCTTGACGACAAGACAGTTACTTGTATCTTCTCTTCGGCACCTGCCT---------------------TGGATAA-AAGAGTGGGTAGGC----------------------------------------GGCGC-CTGCCCTTGGCCAAGTGGAACAAAACTCGAACAGTTATTGGAG-------------CAGCTCGTATTTACAAGCAGGAGTTGTTT
CTTGACATCTAACACCGCTGCTTTTATACATTGAAGGGCAGGAAGATCTGTTGTAGAGAGAGGGCCCTCTCTCTACAA-TGCC-TGAAGCTGTTGTGG-TGGTCTGGGACTTTTGTCCGGAAAAAAGCT--TAACACT-TCCTGGCAC-----TGAGGCT--TGGTCGAAC-------------------------------------TAAGGGAGACAAAGCC
ACCGGTCTATTCCAGCACAGTTGCTTGTGTCCAGAAAATTTGGCAGAATGACGGGCGGTTGGA-TCAAAACCGCCCGTTGCTGGAGCTGAGCCCGCTG-CGCCCGAAGGCGAC-GCCTGTAAC--AGAGCGAGGGACA-GCTCCGGTGTCTTCC------TCAACCCGAACAGT----TGGA-AGG-----CTTAGAGCCCGTACCGACAAGGAAGGGAGGATG
AAGCTTGAATTTCAAGACAGTCGCTTGTATCTTACTATTGACTGTCTGGAGCCATTAGTTCCCGCGGGAACTAATGGC-GGCGAGTGTCAGATCGTGGCCGCCCCTGGTCTTCAGACCGATTCGTAGCTT--GATCGC-CACTCGCTTCTTC---ATGCCTTAACCCGTACAGTCGCCTGAGGTGTC-ACAACACCAGCTCGTATCAGCAAGGAAGGGTCTAAC
TTATTTGGATTACAACACAGAATCTATGTTTGTTTTCAAACAAAAAAAGG---CAATAAAT-T-AGTCTTTTAAGTGA-AAAAGAGTGAGAGCCATG-----------------------CGCGAAGATA--TGCCTC-ACTCTTTTTT----ACCCTTTAGAGTCTGAACAGAAT---------------------------------------AGACGAAGA
CGGAAAGGTTTTTATACCGGAAGCTTATATAAAACATATTAGTCAGATCT----------GCGTACAGATCTGACTGG-GG-----TTGAGGCCGTTGCTCTCCTTGGGCTTGAGCTCGAGAGGGAGCT--TGGCC--------TC------CTCC------AATTCGGACCGGAAGTTGGGC-----------TGAGCCCGA----ATAAGGGTGAGTATACA
CGCTTGACTTCCAATACGGTTGCTTGTATATTCCCTTCTGTGACGCCGAC------CCGATC----AGTTGTCGTCA-CAGGGACAGTCAGCTCGTCTGCCTACCGGGTTTCGAGCCCGCAGAGAAGCT--TGAGCGA-CTGTCCTTTTTCATCCT---TCTAACCCGAACAGT-----------------------------------------GGGTACGTG
TTACTTGTTTTTAGCCACAGTTCTTCTTAAGTTAGCATTTTATAAATTTA-----ACT----AAAAATCAGA-AAGCACAAAAGAGAGGA----------------------------------------------CC-TCTCTTTT-------CTACCCACATTTCGAACAGTTGTTTG-----------------------------AAAGTAGATTG----
TTGTTGACTAACGAGACGGTATCTTGTATCTTGAAAAAAGCATCTAATGT----TTTAAGCTT-AAGCATTAGGTGGA-GAAGGGAAGAACTCTGATCGAAGCCTTAGATATAAATCTGTACTAAAGAT--AAGAG---TTCCCTTCTC----AA-AAGTATAGGCTGTACGGTATCGTAG----------------TTCTGTATTCACAAGGTAAGCCTTACT
CCGCCTTCGCATGAACACAGTTGCCTGTGTGTTGGTTCTGGTGTATGGTT-------------------------CGA-AGTGGGAAGGAGACCGAGTGGATCCT-G----------CGTGGCATGGCC--CGGTCCC-TTCCCACCGG----TGAACCATCAACCTGAACAGTT----------------------------------------AGGCGTGGA
CTCTTGACTTCGAAGACAGTTGCTTGTATCTTGGTTTTGGTCGTAGAATC---------------------GGCCGGG-TGGGCGCGGCAGACCGGCTCCGGCCC--------------------------TCGTCGC--GCCTTCCTTTTTATGAGAGGAGAGCCCGAACAGTTGCCTGGGCC---------GGGAGCTCGTATCTGCAAGGACGG--GCCAA
TCGCTTGACCCGAAAGACAGTCGCTTGTATCTCTCATTTGCCAGCCGGCG------CGAAGC-----CGGCGAGGTTGAGGACGCAAGCCAGCC---------------------------------------GCGGT-TTGCGTCCGA---TTGT-CCGATTGCCCGAACAGTCGCAAGGGCCGG-----TCG--AGCCCGCATCTGCAAGGAAGGGTCATGG
ACGCTTGATCGCCAAGACAGTCGCTTGTAACTTAAACCGTGCCGGATCGG----------C-TACATCGCCGCTGCGGTGGCGGACGGGACGCCGGCT-CATCCTCGGGCGATAGCCCGTTCCTCAGCTT-GGCCGCC-CGTCTGCCGTTCCATCG------AACCCGAACAGTCGCTTGGGCCGCGCGAAGCGA-AGCCCGCTTAGGCAAGGACGGG-ACATG
CCGCTTGACCTCGAACACAGTCGCTTGTAAGTCAGTTTCGCGGACCCGGA----------GTA-AGATCGGGATCGCGGTGACGGGCGGGAGCCCGACCTGCCCTTGGCCGTCAGGCCGCGGGAGAGCTTGGCGCCCC-GCCCGTCGTT-CCAT------CGAACCCGAACAGTCGCCGGGGCCGCA-TC-GCGGCAGCCCGTTTAGGCAAGGAAGGGTCGCCA
ATGCTTAAATCTCAAGACAGTTGCTTGTATCTCTCGGCTTGTGACACGAT---------ACTGCCGC-----------TGGGGCCTGATAGACCG--------------------------------------GTCGT-CCGGCC--CTCTCACCTGTAA--AGCCCGAACAGTTGCGAGGGC-----------TGAGCCCGCATTCGCAAGGCTGGGCACGAC
TTACTTGTTTTTTACCACAGTACTTCTTAAGTTAGCATTTTAATAAAAAC-----ATTAG---------------------------------------------------------------------------------------ATTTTAAGTCGTTGAAACTCGCGTAGTA-------------------------------------------------
GAGGTTGACTGGAGAGACGGTATCTTGTATCTTGTTTCCTGTGGTGGTTA---------AGC------TTCCACCATACGAGGCGGAGGAGCTTGTGGCGCTCCTGAAGGGTAACCTTGGTTTGTAGAT--AAGGCCC-TCCGCCTCACCTTCCGCCGGACCACACTGGACGGTACCAAGGGCCTGAAACTCAGTGACCCTGCATGGACAAGGCGAGTGGCGTG
AGGCTTGACCGCGAACAGGGTATCTTGTATGTTCGATCCAGAGATTTGGG-------TAAG------GTTTGGCCCGGTTA--CCGGGGAGGCCGTTC-GCTCCTGGAA------TTCG-TTTGTAGAG--CGGCTCC-CCGC--C-----TCATTGCCC--ACTCCGAAGGGTATCCAGAACCCGTTTTACGGG-ACTTCGTATACACAAGGTCGGTAGCGGC
CATAGTACCGTTCAAGACGGTATCTTATGTCTTGGCATCAGTCCCCATGGTACCCTTCGGTT---GATCCCCGGAG--CGAGGCAGGCAAGATTGTGTATAGACTAAGGAATGATCCTGACTTTCAGATT--AATCA--CCTGCCTCAACTT----TGCCACAGTTCGGACGGTATCAAGGCCTGCCATAGGCAAGAGCCTGGACAGATAAGGATGAACCGGCT
CAGCTTGACAAACAACACAGATGCTTGCATGTTTGTCGAGGCGCGAATTGTCCTCGAGGGGTGGCCACCCCTCGAGGACCGGATCGGCGGGACCGTTC-GACCCTTGGCTT-CGAACCGCGGG--AGAGCCTGGTCCG-CCGATCCT-T----CGCGCTT--GGTCTGAACA--------------------------------------------------CG
ATCGGACGGCGCTTTAATGGTTGCTTGTATTAGGGCGCCGGACTATAGTGCCCAACCCGGGTGGCCACCCGAGCTGGGCCGCCGATCGA-----------------------------------------------GC-GGTCGGCA------CTTCATCGGGACCCGGATGGT--------------------------CGCATCGACAAGGGAGGGTCGAGG
TGAGGTCCTGACCAACACAGTTGCTTATCTGTTCGGAATCTGGCAGTTTA------------------GGTGTCGAGAGCCGGCGTGGGCTGCCGTCA-GAGCCTGGATCTC--GATCGCCATGTAGCTT--GGTACC-CACGCCGGATTCTCCCTTGAT-TCGCCCGAACAGT-----------------------------------------GGGCAGGCG
GGGCTTGACTCGGAAGACGGTTACTTGTATGCTCAGTACTGACCAGTACGAAAGTCTGGTGG----TAGCCAGAC----GAGACCGTGCAGTTTGCCC---------------------------GAGTACAAAACGC-ACGGTTCGTGCTGGTCTTCCTGAAGCCCGAACGGTTACGCGCGCCATT-TACATCG-AGTGCGCATGTACAAGCATGGGATCCGA
TTATTTGGAAATCAACACAGAATCTCCTATGTTTGCGAAGTTATCGATTTTCAATAAATTTG---AATAATGAAGTGAAAAAGAATGAGAGAACATAT-GTCCCTAAAT------ATTGACACATAGAA--AAATCCT-CATTCTTTTT---TATCTTTTAGAGTCTGAACAGAAT---------------------------------------AGACGAAGG
AGGGGTTGACACCATAGTCACTTGTATGGATAATGAAACCTTGAAACGGGGTCTTCTGGCTG----CAACCAGAGGGCTCCAGAACAGTAGTCCGA-------------------------------------GACGC-TGTTGTGGAC--TCCATGACA--ATCTCGAATAG-----TCAACCGGA--TCCCG--AACCCGCATTTGCAAGGCAGAG-TTATC
TGGCTCATTGGGAGAGACGGTATCTTGTGTCTCTCCGGCGGAAGGATTTG----------CT---A-CCCTTTCGCCACTGCTGGCGGGAACCCGTAGTCGACCTGAGGCCTGAGCCTGTGATGTAGAT---AGGTCC-CGCCAGCA-TT----TCTCTCAAAACTTGAACGGTATCCGAGCCCGCC-------TGAGGCTGCACGAACAAGGAGAAGTGGAGA
AAATTTTTTAAAAAACATAGTTGATTGTAAGTTAAAAACATGATATAAAT-----ACTCACTATGAATAGAGTTATCACGGGCGTG------------------------------------------------------CTAGCCCTA--TCTCTCGATACG--------------------------------------------------------TATCG
CAGCTTGACCCCCAACACAGATGCTTGCATGTTGCCTTCAGCCTGATCGTATCGCCGGGGGTGGCCACCCCCGGCGATCGGTCGGGTGGGATC---GTCGGCCCCTTGGTGAT-CACCGTGAGGGAG---CTTGATCC-ACTCGATCAT-------CGCGTTGGCCTGAACAG-ATGAAGG------------------CCGCAT--GCAAGGCAAGGTCCACG
CAAGCCAATTGAAGATACAGTTGCTTCTGTATCTGTGATCTGCTAGTCTGCCATCGACCTT-GGCG-AAGGCCGATGGTGAGGCGGTGTATGGCGTCT-GAGCCTTGTGGGT--CCACGTTTACTAGCG--AGCCAGC-ACCGTCTCTC------TTTCATCGTCTCGAACAGT--------------------------------------------------
ATACTTGACTGGAGACACGGTTACTTGTATCTTGCTCATGTCGTGATTAG----------CT----ATCACGACATGA-AACAGAGTGAGCTTCGAAGGAGAGCCAGGGCTATAAACCTTGCGGTTGAG-TTTAAGCC--CTCTGTT-TCACCTTTCACGCCAG-------------------------------------------------------GCGTG
CTACTTGACTTTCGAGACAGTTGCTTGTATCTAGCTCTTTCCAGAGTTTG------CAGAC-----ATTCTGATCAGGGCGCCAGCTCGATGCCGTCTGG---------------------------------GCGG--CGTTCCTGATCGT-CGTCGCATGAGCCCGAACAGTTGCGGGGGCCGAC-CG-TCGGGAGCCCGAATTCACAAGGACGGGCCGAGG
ATGCTTGACGCGCAAGAGAGAATCTTGTATCTTGCGGATTGAGGCGTGAA-------GATA-----GCATCACGTTTC-GG---CGGAGAGGCCGACCCCATCCTTAGGCC---GCCTGCTGCGAAGAT---TGGCC------GCCG--TCCCCCTGTCTATACGCCGTGGAGAATCGGAGGCC----TTT---TGAGCCTGCATGTTCAAGGTCGGCGGGGAC
GTGCTTGACATCACAGACGGTATCTTGTATCTTGTTTTCCGGTCATGGTT-----------C----GCTACCATGACCCGAGGCGGAGGCAGCTGTGAGGTCC------------------------------GC-CC-TTCGCCTCACTTTCACTGCCACGAGACTGGACGGTAGCCAAG---A-------GGTGAGCCTGCATGTACAAGGCAAGTCAGTGG
TCATTTGTTTTTTACCACAGTTCTTCTTAAGTTTACAATCTCTTATATTT---------AATAAATAATCAGAAAGAACGAAAGAGAGG-----------------------------------------------CC-TCTCTTTT----CTACT---CTTATTTCGTACAGTTCTGT---------------------------------GTTGAA-ACAAA
ACACGTAATTGTCAAGACAGTTGCTTGTATCTTGGAGTTGTGGTACATGA----------------------GACGGATGGAACGTGACAGATCG--------------------------------------GTCGT-CACGTCCCCCCCCACC-----CAAGCCCGAACAGT-----TG-CCGGGGCCACCG--AGCCCGCATCGACAAGGACGGGCTCACC
GCGCTTGACCGAAAACACAGTCGCTTGTATCTCTCGATTGCCAACCGGCG------TGAAGC---CCGGTG-AGGATGAGGACGCAAGCCAGCC---------------------------------------GCGGC-TTGCGTCCGA---TTGT-CCGAACGCCCGAACAGTCGCAAGGGCCGA-----TCG--AGCCCGCATTTGCAAGGATGGGTCATGG
AGAGGTTGAGCAAGACAGTTGCTCCGCTTGTGTCTTGAGAGGGGATTAGA--------ATCT----GG--AGTGAGAGCGGTGAATGGCAAGCTGAAT-----------------------------------GCTGC-CATTCACCGTTCCACTTGGCGAGAGCCCGAACAGT-----------------------------------------GGCCAAGCC
CCCGGGGCTAAACAAGACGGTATCTTGTATCTCGACTACCACCCTCTCAA----ATAGTCCCC-GACTGATCATCGGGGGAGAGCCAGGAAGCCGTGTCCACCCTTAGGCCTGAGCCCGACCCGTAGAT-AGTGC-CC-TGGCCCTCCACACTCACTCAGATAGCTCGAACGGTATCTAGACCCACTTCAAGTGAGAGCTCGCATTCACAAGGCCGGGTGCAGT
TCCTTGACTTTCAAGACGGTTGCTTGTATCTTGGTTTTGGTCGTTCACAA------------------TGCGGCCAACATGGGCGCGACAGACCGATTCC-TCCT------------------------ACTCGTCGT-CGCGCCCCTA---GTTTTGGAGGAGTCCGAACGGTTGCCGGAGCC---------GCAAGCTCGTATCCGCAAGGCCGGGCCAATG
CCCGCTGAGGGGCAAGACGGTATCTTGTATCTCGACTATTGCTTCCCAAA----ATAGTCCCC-GACTGATCATCGGGGGAGAGCCTGGAAGACGTACCCAGCCTCAGGCCCGAGCCTGTTTCGTAGAT-AGTGCTCC--GGCCCTCCACAC---TCACTAAAGTCCGAACGGTATCTAGGCCTACCCTCGGTAAGAGCCCGCATTCACAAGGTTGGGCAAGTG
TTGCTTGTTTTTTAACTCAGTTCTTCTTAAGTTTACAATTCATTAAATTT-----ATTAG--ATTCAGAAAGCACAAAAGAGAGAA------------------------------------------------------TCCTCTCTCTTTTTCTACTAAAATTTCGTTCAGT-----------------------------------------GAAAGTAGT
ATGCTTGACCGGCAAGACGGTATCTTGTATCTTGTTCCCTGTGGTGGTTA---------GCT---ACTACCACAC---GAGGCAAAGTGAGTTTGGGCCCAACCTTAAGGTTGACCTTCTCTTGTAGATC--AAA-CC-CTTCGCCTCTCTTCTTTCGCCAGACACTGAACGGTAGCCAAG---------------ACCCTGTATGCACAAGGCAAGT-GGGCG
ACACTTGCATGTTAACACAGAATCTCCTATGTTTGTGTCAAGCAAATGTAGTTTTATAGATT---TGTTTTATAGTGAGAAAAGGAAG-A-----------------------------------------------C-TTCCTTTT--TTTCGCTTCCTAAGG-CAGAACAGAATGT-----------------------------------------AGGGA
TAATTTGCATATGAACATAGAACATGGTAAGTTTGTATTAAGAAATATAGTATTTTAGTTAAAATAATAACAAAGAGAAAAGCAGCAGGATAAA----------------------------------------CCCC-TGCTGCTGTTTT-----CTTCCAAATCCGGATAGAACGTTG-----------------AACT---TTTACCAGGTGGATCAGAAG
CTCGGTAATGGAGAAGACGGTATCTTGTATCTCGACTACCACGCTATGTT----ATAGTTCCC-GACTGATCATCGGGGGAAGGTCAGAAAGCCGTATCCACCCTTAGGCTTGAGCCTGCGACGTAGAT-AGCGCTGC-GGCCTTCCATACTTACT-CTTACAGCTCGAACGGTATCCAGAGCCGCCTCCGGCGAGAGCTCGCATCAGCAAGGTAGAGCTGAGG
AGGCTTGACGCGCAAGACGGTATCTTGTATCTTGATCATATTGGTGGTTA----------G------CTACCGCCAATAGAGGTGAAGAAGCTTGAGCCCACCCTGAAGGTTGACCTTGTGGTGTAGATG--AAGCCC-TTCACCTCGTTCCCACTTGCCAAACACTGGACGGTAGCCAAGG-------------GACCCTGCATGCACAAGGTGAGTGGTGTG
ATGCTTGGAAGTTAGCTTAGTTCTTCTTAAGTTTAAATTCTCTAAATTTT---------GATAGTTA-----------CAAAAGAGAGG-----------------------------------------------CC-TCTCTTTT-------CTACTTT-----------------------------------------------------------AAGT
ATCGTGCTTGCGCATAACGGAAACTTGTCTTATGACATTTCCGCCTGCTGCCGATCCGGGGTGGCCACCCCGGATCGG-GCGGAAGGGGATG------------------------------------------CACC-CCTTTCTT--------TTCCAAC--------------------------------------------------------------
ACGCTTGACAAACAAGACAGTCGCTTGTAACTTCCCTTTACCCGCTCCTGGCGCTGTAATGC----CTGTTGCGGTGGCGG----------------------------------------------------------------CCGATGCACCTTTTG--AACCCGAACAGTCGCCAGGG-------------AAGCCCGATTAGGCAAGGATGGGATCAGA
TCCCTTGACTTTCAAGACAATCGCTTGTATCTTACAGAGGTAGGTAACCCTTTGTAGCTTG-GGCTA---TTTTAGGAAGGAGCGTGGCAACCCAGTTTCCC-CCTGGTGTTGACACCGAATGGTAGCC-CTCGGAGC-CACGCTG-CTAGCCCAATGACAAAACTCGA--AGGATCGCTAGAGAC------CTAGATCTCGGATTTGCAAGGACGAGTGGTCA
AACCCGCTTGATCAACACGGATACTTGTCTTATGATTTTCCTGTCCTGATCGCCAGCGAGTCG-CGAGCTCGCTGGCG-GTGGGAGGGGATGTCGTTC-----------------------------------ACCG--CCCCTCTCTTTTCCT----------------------------------------------------------------------
AAATTTTAAAAAAAACATAGTTGATTGTAAGTTAAACATATGATATAAATACTCACTATAGG----AATAGGGCTATTATGGGCATGTGCTACCGTCTCCGT-------------------------------GTACA-CCAGCCCT-----------------------------------------------------------------------TA----
ATATTTGAAATTAAACACAGTTCATCCTATGTTTGCATAATGCAAATAAG--TCCCATTATTAACAATCAAACAGAAGAAGGAAAAGGAAC-CAGTATTCGTCATTGGTCTGAAGACCG-TTCG-CAATGC-TAG-TCCCTTTTCCTTT---TACTGCTGACATCCTGAACAGTT-------------------------------------GAG----AAAGC
CCACTTGATTTCGAAGACAGTTGCTTGTATCTTCATTTTTAAGTATACAT-----ATGA------TCGTACACACGAATAGAACGGGGCAGATCGTTT-GAACC-----------------------------ATCGT-CCCGTTCTGTCTC----CCAAAAAGCTCGAACAGTTGCTTG-G-------------CCGTATGAATTTGCAAGGTAGAGCTTGGG
AGCCTGCTTGACCAAAACGGATACTTGTCTTATGACTTTCTGTGCCCGATCCGCTGGGAGGGAGTCC-TCCTCAGCGG-CGAGGGTCGGATC------------------------------------------GATC-GGCCCTCGT-----CTTTTCCATTGGCC------------------------------------------------GGCACGGAA
TCGCTTGACAGCCAACACGGTTACTTGTATGTTCAGCCCAGACCGGCGCGTTCGATTGCCGT---TGAGGCAACCGGACCGGACCGTGCA-GCCTGGTACCGCCTTGGGC----GCCCGTCACTGAGTTGATTGC-GC-ACGGACCGTGCTGGTCTTCCTGATGCCCGAACGGTTAGTC-GAGCGGC-GGCGCGCCGGCTCGCATGCACAAGGAAGGGAGATGA
AGGCTTGACTTGGTAGACGGTTACTTGTATGTTTAAGCCTGACCAGTACG----GTAAAGTCT--GAACGTAGCCAGACTAGACCGTGCAGTTTGTCGC-GCGCTTGGGCG---GCCCGTGACT-GAGTACAGAACGC-ACGGTCCGTGCTGGTCTTCCCGAAACCCGAACGGTTACGCGCGCCAGCCCTACCG--AGTGCGCATGTACAAGCATGGGATCCGA
CCCGCTCGCTAGAGACACGGTATCTTGTATGTCGACTAGCCCGCATCAGTCTCCGACT-G------ATCA-TCGGAAG-GAGGGCCTGGAAGACGACTCGCTCCTTAGGCTTCAGCCTGCATCGTAGAT-AGTGCTCC--GGCCCTCCGCACTCACCCAGTGAATCCGAACGGTATCTTGAGCCCGCTTACGCGAGAGCTCGTATTGGCAAGGTTGGA-TCGGG
ATTCATTTTTCGTATTACAGTTCATTGTATATTCAATTATAATTTATATCTTTGCATTCGTTAACAACATCAAGG----AAGTGGAATAAGGCCGATT-TGCCATATGTCATAAGACAGTAAGATATGT-TTCGCC----CCCACTC----CTTAACATCCGAATCCGGACAGTTCACTGGGC-----------TGACCCCGCATTTGCAATGATGGCTCCAAG
GAATTGGATGAACAACACAGTTGCCTGTCTGTTGAGGATGTGCGATAGTG-------------------------GGGTTGCGGAAGGGAGCCCGTCCCCCCCCAGGGTCCTGAGCCCGTGTGG--GAGCAAGGGTCC-CCTCCGCGCC-------GACGTCAACCTGAACAG-----TTGCCTGGGCCAGCCAAGAGCCCGCA-CGACATGGACAGGAGCCT-
AATCCGCTTGATCAAAACGGATACTTGTCTTATGATTTCTGTGCTTCTTGCGCCGGAGAGG-ACTC-CGTCTCCGGCGATGGGGGACGGATCGTG---------------------------------------GATC-GCCC-CCA------TCTTTTC--CAATCGTC---------------------------------------------GATCAGAAA
CAGCTTGACCAACAAGACAGTCGCTTGTAACTTGAAATCGTCGTCATCGG---------AT-AAGCTGTCCGATGCGG-TGGCGGGCGGAAGACCGATTCCCCCCAGGGTTCGAGCCCGTGGGG-AGCAAGGCTCTCC-GCCTGCCGTT---CCAT----TGAACCCGAACAGTCGCGGGGGCCGCAAGTCGCGA-AGCCCGATTGCGCAAGGAGGGGTG-ATA
TGGAAAGGCTTTTATACCGGAAGCTTATATAAAACATATTAGTCAGATCT--------GTGT---AATACAGATCTGACTGGG--GTGTAGGCCGTGACGCTCCTTGGGCTTAAGCCCGATGGGGAGCT--TGGCCGC----CTCC----------------AATTCGGACCG------------------------------------AAGGGTGAGTATACA
AACACGCTTGATCAAAACGGATACTTGTCTTATGATTTTCGCGCTTCTTCCCGGAGAGGACGG-CCATCCTTCTCCGGCGAT--GGGGGACG------------------------------------------CGCC-CCC--ATCTTTTC----------CAATCG----------------------------------------------------GA--
AACTGTTTAACGAAAGACAGTTGCTTATGTCTTCGCGATCTGATACAACT------------------------CCGA-GCGGAAGAGTAGCCCGCTT----------------------------------GGGCGC-TCTTCCGCAGGGGGTG-TCGTCGATCCCGAACAGT-----------------------------------AAGGCCGGGAGCCG-
ACGCCTGACCCGAAAGACAGTCGCTTGTAATTTGCCGAATGCCGTTTCTG--------CT--AAGCTTGGCGGAGCTGTGGCAGGCGAAAGACCGCATC----------------------------------GTCTT-CGCCTGCCGTTCCATCG------AACCCGAACAGTCGCTTGGGCCGCT-TT-GCG--AGCCCGCTTGCGCAAGGATGGGATCAGA
AAACCGCTTGATCAAGACGGATACTTGTCTTATCCTGACCTCGGCTCCTGCCACTGTCCGCCACATGGCGGGCAGTGG-CGGCGGTTGGAT--CGTAATGAG-CTAGGTC----GACCGTCCTGCAGTT---T-GATC-AGCCTCCGTC-----TTCACCAAA---------------------------------------------------------GGCG
CGCGATGAGGGTCAAGACGGTATCTTGTATCTCGACTAACGCCTCGTCAGGGCGATAGTTCTC-GACTGATCATCGAG-GGAAGACCGGAAGCCGTCCAGCTCCTAGGGCCTGAGCCCGCATTATAGATACGTGCTCC-GGCCTTCCACACTCACT-CAGCAAGTTCGAACGGTATCTAGTCCCGCT-TCGGCGTGAGCACGTATTGGCAAGGCAGAACCGAGT
ACTTGACGGCTAATACCGCTGCTTTATACATTGAGAGGCACGAACATTTGCGGGGGACCTGTG-AGAGCAGGCGCCCG-GAACCGTGAGGTGTTGAGC-GGCCCTTGGACTTTAGTCCGTAAAAAAGCTG--AACACT-CACGGTTTTC----GGAGGCA--TTGTCGAAC-------C----------------------------ATAAGGAGGACATTGCC
GACTAGTCGGCATTTAATGGTTGCTTGTAATAGCAAAATCGATTATCGTTCTCTGCCGCGGACGCATCCGCGGCAGAGCGGCTGGCGACGGATCGAACCCATCCTGAGTCAT--GACTCTTTCGTAGCG--TGATCG--CGTCAGCGCCT------TC------ATCGGAC--------------------------------------------GATGA----
ATGCTTGACCGGAAAGAGAGAATCTTGTATGTTGCTTTCTGAGGCGTGAG-------GATGT-----TTTCACGTT--T--CGGCGGAGAGGCCGTTCCCAC-CCGAGGCC---GCCTGATGCGAAGAT---CGGCC------GCCGTC--CCTCTCTTTTTATGCTGTGGAGAATCGGAGGC---C-TTT---GGAGCCTGCATGTTCAAGGTCAGCAGAAAG
TATTTGTTTTTTAATACAGTTCGTCGTACATTTGTACAGAGTTAAACAAT------TGAATT----ATTTTACAGTATCAGGCATGG----------------------------------------------------CCATGCT--TTGCATCT----TAAAACCGGACAGTTCGTTAGGC-----------AGAGCCCGTGTGTGCGACGATGGTTTCAAG
TCGTAGTCGCGCTCGAAAGACAGTTCCTTGTATCTCGAAAGTGGATTACT-----ATGAACTG--GCTTAGATTTGGCAAGGTCTGTGTAGTCCGATTCCTCCC-GGGGTT---GCCCGTAGCATAGCG-ATTGACGC-ACAGGCTGAGCCGTTCATCTG-AAGCCCGAACAGTTGTCCGA----------ACTTAAAATCGTATTTGCAAGGAGGGGTATAGA
CCGCATTCGTGTGAACACAGTTGCCTGTGTGTTTGTTCTGGTGTATGGTT--------------------------G-AGGTGGGAAGGAGGCCGAGTGGATCCT-GG--------CCGTGGCATGGCC--CGGTCCC-TTCCCACCGG----TGAACCATCAACCTGAACAGTTGCACGGGGCTGT----CAG--ACCCCGCA-CCACAGGAAGAGGCGTGGT
AAGCTTGACCGCCAACAGAGTATCTTGTATGTTGTGACTGACCTGGCGGGAGTTATTCTCGTCAGCTGAAGAAGCACTT----CCGGGGAGGCCGATC-GCTCCTGAAGG----CCTTG-TACGTAGAG--AGGCCCC-CCGCCTC-------ATTGCCCACCA--CGAAGAGTATCGAGAACCGAC-AAGTCGG-ACTTCGCATT-ACAAGGTTGCA-GCGGC
TGGAAAGGTTTTTATACCGGAAGCTTATATAAAACATATTAGTCAGATCT--------GC--G-TAATACAGATCTGACTGGGGTT--GAGGCCGTTGACTTCCTTGGGCTCAAGCTCGACGGG--GAGCTTGGCCC---GCCTCCA---------------AATTCGTACCG-------------------------------------AGGGTGAGTATATA
CACCTTGACCTTCAACACAGATGCTTGCATGTTCATTTTGCATTGATTGTGCACTCCGGCGGATATCCGCCGGAGTGC-GGACGGTCGGGACC-GTATC--TCCCTTGGCTTGAACCGGGGATG-AGCT---TGGTCC-GGCCGTCCT--------GGCGTTTGTCCGAACAG-ATGATGG-----------------CCCGCAT--GCAAGGCAGGTATCGTC
TTTTTCTTGACTGAACACGGTAGCTTGTATGTAATGCCAATGTGGTGGTT---------AGC---TACCACCACAT--GAAGCGGAGTGAGCCAGTCCCCACCCTAAAGGTTCACCTTGATTAGCAGCTGATAGCC---CTCCGTTTCCCTT-TCACGCCAGCATT-G------ATCTTG---------------------GAATGTACAAGGCG-AACAGGCG
TTATTTGGATTTTAATATAGTTCGTGTCGTACATTTGTACGGTTAAATGTATAATTTCAACTTCAAATTTCAGGATATTCAAGCATGGAA----------------------------------------------CC-CATGCTTT-T----ACA-TCTAAAGACTGGATAGTTCGTTGGGGCGGTGAAACCG--ACCCCGTGTTTGCGACGAGAGT-GCAAA
GCAACTTGACACGCCAGACAGTCGCCTTGTATCTGAAAGTTGGCGCGTCTCGAGGGGGCCGGCGCGCCGGCCCCCTCGTCTGGCTTCGGCTCCCGTCCC--CCCTCAGGCTACAACCGTGGGAG-AGCT-TTGGGACC-GTCGCCTG------TGTCACGCACGACCGAACAGTCGCTAGA----------------GATCGCATGGACAAGGCAGGTTACGTG
CCGCTTGACTTTCAAGACAGTTGCTTGTATCTCGTGCTGTGCGGATTTTG-----CAGGCATT--CTCGTCAGGGCGCCAGCTC----------G---------------------------------------A-GCGGCGTCCTGATTCGCCCATCGTCGAGCCCGAACAGT-----------------------------------------GGG------
CGCTTGACACGCACCACAGCATCTGGTATGTTGACTTTCCCTCGCAAGAGGAGATCCGAGGA----CGCTCGGA----CGGGAGGTGGGAACCCGGTTAGAGCCTTTGGCC---GCCCGTTAAACAGAGT--AGTTCC-TGCCTCCCATTTCGGTGCGTTTGATTCCGGACAGCATCATAGG-------------GATCCTGCATTTACCAGCATGGAAGAACC
TTACTTGTTTTTTACCACAGTACTTCTTAAGTTAGCATTTTAATAAAAAC----ATTAAGAC----ATA----------------------------------------------------------------------------------TTTCTACACAGATTTCGTACAGT----------------------------------------AG--------
ATTCAATTTTCTTATTATAGTTCATTGTATATTATTAATTGTTATATTTT-----TGCATA----AAGTTTCAACATCA--GAGTGTGGA---------------------------------------------------CCAC--ACTTTTATA--CCAGAAACCGGATAGTTCAATGGGCT----TT----TGACCCCGCATTCGCAATGATGGC-TCACG
GCAATCGGGCGTTCTAATGGTTGCTTGTATTAGCGCGCTGGGTTAGACTGCCCAGCTCGGGTAGCCGCCCGGGCTGGGCCGCCGATCG-------------------------------------------------C-GGTCGGCA------CTTCATCGGGACCCG-----TATGGTTGAACGAA-CTTTCG---GTTCGCA-TCACAAGGGAGGGTCGAGG
ACGCTTGACAAACAAGACAGTCGCTTGTAACTTCCCTTTACACGCATCAG-CCGCTGTAAT-----GCCTGTTGCGGT-GGCGGATGGAAGACCGA-------------------------------------GTCTC-CGTCCGCCGT----TCCATTG--AACCCGAACAGTCGCCAGGG-------------AAGCCCGATTAGGCAAGGATGGGATCAGA
TTACTTGTTTTTTAGCTCAGTTCTTCTTAAGTTTACAATTCATTAAATTT-----ATTAGA----TA----------ACAAAAGAGAGG-----------------------------------------------CC-TCTCTTTT-------CTACTTTTATTTCGTTCAGTTCTGTGA---------------ATCTCGTTTTCAAGTTGTTGAAAGAAGT
AGGAAAACTTTTTATACCGGAAGCTTATATAAAACATATTAGTCAGATCT--------GGGT---AATACAGATCTGACTGGG--GTGTAGGCCGTTGACTTCCTTGGGCTTAAGCCCGGTGGGGAGCT--TGGCCGC----C----------TCC------AACTCGGACCGGAAGTTG---------------------------ATAAGGGTGAGTACAAT
CTGCTTGACACGCAACATAGTCACTGGTATATTTCGGCATCCACTCGTTA----CCC---------------------------------------------------------------------------------------------TCGGCCATCCTTCGTTCGAATAGT--CACCG---------------AACCCGAATTCACCAGCTTGAACAGGAC
AATGTGCTTGATCACAACGGAAACTTGTTTTATGACCTTTCCGCTGGTTTCCGATCCGAGGTGGCCACCCCGGATCGG-GAGGAAGGGGATG------------------------------------------CACC-CCTTTCTTTT--C----CACCA---------------------------------------------------------------
TAGTTCATTAGGAGAGACGGTATCTTGTGTCTCTCCGGCGGAAGGATTTG----------CT----ACCCTTTCGTCACTGCTGGCGGGAACCCGCATTCGACCTGAGGCCTGAGCCTGTGACGTAGAT---AGGTCC-CGCCAGTATT-----TCTCTTAAAACTTGAACGGTATCCGAGCC-----------TGAGGCTGCACGAACAAGGAGAAGTGGAGA
CACCTCATAGAGCAAGACGGTATCTTGTGTCTTGCGGTTCACGGATCGCT---------AC-C--ATGAACCGTACCG-GGCTCGGGGTAACCCGATCGCATCCTGAGGTCCGAACCTGTTTCGTAGAT---GGG-CC-CCCGAGTCCTTTTTC-ATCTCGAAGTTTGAACGGTATCCATGCCCCC-----GGGTGAGGCTGTACGGACAAGGTG----AGAGG
TCACTTGACACTCGACACGGTTACTTGTATGTTCAGACCCGACCAGCGCG-----------------------TAAAGTCCGAATACCGTCGAGGTAACCGGACT----------------------------------GGACCCGGCGCTGGTCTTCCTGATGCCCGAACGGT-TATTCGAGCGGC-CTCGCGTCGGCTCGCATGCACAAGGAAGGGATACGA
AACCCGCTTGATCAAGACGGATACTTGTCTTATGCTGATCCAGGCTCTTGCCAGCGCGCGCCACATGGCGCGCGCTGG-CGGGGGCTGGAT--CGTCACGGG-CTTGGTCGT--GACCGTTTT--AGAGT--GTGATC-AGCCATCGT-----CTTCGCCTGAGGCC------------------------------------------------GGACACGCG
CCGCTTGATCTCCAAGATGGTATCTTGTATCTTGTTTTTTATGGTGGTTA---------GC------TCCCATCATATCGAGACAGAGAAGCTTGACGCCAACCTTAAGGCAC-CCTTGAGCCGTAGATC--AAGCCC-TCTGTCTCACTTCATCCAGCT------------------CCG---------------ACCCTGCATGCACAAGGCAAC-TGGGCT
CAGCTTGACAGCAAAGACAGTCGCTTGTAACTCTGTTGTTGCCGACTCAG-----GCAAGAT----GGCCTGTGCGGT-GGCGGGCGAAAGGCCGATGCCTCCCAGGGACGCCAGCCCGTGGGGGAGTT-TGGGTCTT-CGCCCGTCGTTCCATCG------AACCCGAACAGTCGCTTGGGCCGCC---AGCGA-AGCCCGCTTGCGCAAGGACGGG-ACAGG
AGAGTTGTTTTTTACCTCAGTTCTTCTTAAGTTTGATTCTCTTTAAATTA----------GTATTAA-------AGAACAAAAGAGAGG-----------------------------------------------CC-TCTCTTTT-----TACTACTTCAAACACGTTCAGTTCTGTG----------------------------CAAGGTAGTA------
AGCTATAATTATTAACATAGTTGATTGTAAGTTAAATCTTCTTTATAATTAACTAAAGTG--T--A-AAACTTTAGTT-ATAACCTAAGCGACCGT-------------------------------------GTACT-TAGGTTATCTCCT----TAA--------------------------------------------------------------AT-
CCTCTTGACTCGAAATACAGTTGCTTGTATAATCATATCCGTGTGTCTGT-----ATGAAAA---AGGTTCATACGAAAAGGACGGGACAGGCCGCCC-GCCCCTGGGTCGACAGACCGTGTTGTAGCA-AGGGTCGT-CCCGTTCTGGCTC----TGCGAAAGCTCGAACAGTTGCCTGGGTAAGTA-------AAGCCCGCATCTGCAAGGTTGAGCTCGGT
CACGGTAGGGCCGAAGACGGTATCTTGTATCTCGACCATCGCCTCTTTGT---TATGGTTCCC-GACTGATCATCGGGGGAGGAGTTGCAAGCCGTGTCCACCCTTAAGCCCCAGCTTGCGTCGTAGAT-AGCGCTGC--GCTCCTCCACACTCATCCGGCAAGTCCGAACGGTATCCAGAGC-----TTC----GAGCTCGCATCAGCAAGGTTGG--ACAGG
ACGCTTGCTTCCGAACAGAGTATCTTGTATGATCGAATCTAATGAAATGCATAGGAGG----TTTA-AAGTTTTACG-TTTCACCGGGAAGGCCGTTC-CGACCTGAGG------CCTG-ATTGTAGATT--GGCCTC-CCGCCCTATT--------CGTCCATACCGTGGAGTATCCGAGGC-----------AGAGCCTGCATACACAAGGAAGGTAGACGC
GCTCGCTTGAGCGAACACAGTTGCCTGTCTGTTGAAAATGTGAGAATGTG------------------------ATCG-TGCGGAAGGGAGCCCGTCCCCCCCCC----------------------------GGTCC-CTTCCGCGTC-------TGCTTGACCCTGAACAGTTGCTTG---------------------GCTTTCACCATGC----------
TCGCACCGTCAACATAACAGTTGCCCTGTGTCTGAAAAGCCTGTCATAAT--------------------------GATGGTGGGCGGGAAGCCGTTG-GGTCCTTGGCG----CGCCGTGAGCCGGCT-CGGTCTCC-CGCCCGTTCCATTC------AACAACCTGAACAGTTGCACGAGGCTGCCCAACAG--ACCTCGCA-TCACAGGGACAGGCACGTG
CGACGGCCTGAGAGATACAGTTGCTTCTGTATCTGGGCTTTGCTAAACTGGTCACCGGCCCCGGCCAGGGCCGATGGC-GGGGTGGTGCGCGACGTCT-GACCCTTGTGGATGACCACGTTTCTTAGCC--TGTCGGC-ACCGCCTCTCTTCATC-------GTCTCGAACAGTTGATTGCGGCCTT-TT-AGG--ACCGCGCA-CCAGAAGGAAGAGAGCAT-
TCGGGAGCCAAAAAACACAGTTGCTTGTGTCTTGAAAATGTGCCAAAAAGGGCCGGCGCGGTAGCCGCCGCGCCGGCCCTGGAGAGGAGAGCCCGTTACCCCC-T---------------------------TGC-CT-TCTCTCCATC-TTCACA------AGCCCGAACAGTTGCACGGTC-----------GAAGGCCGAA-CCGCAAGGAAGGGATCGGA
CCACCGCGTGAGGGATACAGTTGCTTCTGTATCTGAGTTTCGCTAAACTTGTCACTGTCCCTGGCCAGGGACGGTGAC-GGGGTGGTGCGCGACGTCT-GACCCTTGTGGTTGACCACGCTTCTTAGCC--TGTCGGC-ACCGCCTCTCTTCATC-------GTCTCGGACAGTTGATTGC---------------ACCGCGCA-CCAGAAGGAAGAGAGCAT-
TCGCTTGACGCGCAAGACAGTCGCTTGTATCTCTGGATCCCGGGGGAGGC-------GT---AAGCTT-CCCGACGTGAGGGTGGGCGGGAGCCCGGGGGGGCCTGGGTCTTCAGACCGTGTTAGAGCTAGGGGCCCC-GTCCACTCGTTCC----AGGAACAACCCGAACAGTCGCTTGGGCC---------GCGAGCCCGCATTCACAAGGACGGGTTATG-
TTCAATTTTCTTATTATAGTTCATTGTATATTATTTTTTCGTTATACTTT-----TGC----ATAAAGTTTCAACA--TCAGAGCGTGG-----------------------------------------------CC-ACACTCTTACAT--------CAGAAACCGGATAGTTCAATGGGCT----TT----TGACCCCGCATTCGCAATGATGGC-TCACG
ACGCTTGACCCGCAACACAGTCGCTTGTATCTCTCAGTTGCCAAGCTCGC-----CGCGCGC-----GGCGAGCTTGG-GGGCGGACGGAGCCCGTGT-GCGCCTGGGGTGCGAGCCCGTGGCTGAGCTTGGCGCCTC-GTCCGCCCCA----TCGCTCTCGAGCCCGAACAGTCGCCTG-GGCCGCCGAACGGCGAGCCCGTATTCGCAAGGACGGGTCATGG
CAAGCTTCGTTTGAACACAGTTGCCTGTGTGTTCGTGCTGTTGCAAGATT---------------------------GTTGCGGGAAGGAGACCGAGAGGATCC----------------------------GGTCCC-TTCCCGCTTCGCC-CAT-----CAACCTGAACAGTTGCATGAGGCTGT-CGCCACAGACCTCGCACACAGGAGCAG----GCCCC
AAGCTTGACCGCCAACAGAGTATCTTGTATGTTGTGCCTAGCCTGATGAGTTATTCTCGT--CAGC----TATAGAAGCACTTCCGGGGAGGCCGATC-GCTCCTGAAGG----CCTTG-TATGTAGAG--AGGCCCC-CCGCCT-------CATTGCCCACTA--CGAAGAGTATCGAGAACCGAC-AAGTCGG-ACTTCGCATT-ACAAGGTTGCA-GCGGC
CAGCTTGACTTTTAAGACGGTTGCTTGTATCTTTACGATTTGATTTCGGA----------------------------CCGGTTCATGCAGCCCGATCTACCTCT-----------------------CCTTGGGCGC-ATGAGCTGGACCG-TCTTTCTAAAGCCCGAACGG-----TTGTC-----------GAAGTTCGCATAGACAAGGATGGGACATGA
CCGCTTGAAAAAGAACACAGTCGCTTGTAAGTCAGGGATTGCCGACTCGG---------C--TAATTGGCCGGTGCGGTGGCGGACGGGAGACCGTTTCATCCTTGGGCTTTGAAGCCCGTGCCTCAGCGCGGGACTC-CGTCCGCCGTTCCATCG------AACCCGAACAGTCGCTTGGGCCGCA--AGGCG--AGCCCGATTGCGCAAGGAGGGG-TCAAG
GCAGGGTGAAGACAGTTGCTCCCACGTGTGTCTAGATCTAGGAATAAGCT----------C-----TGGGGTGAGAGG-GGTGGATGGCAAGCTGTGAGTCC-------------------------------GCTGC-CATCCACCTTTCCACCTGGCCATAAGCCGAAC---------AGTTGGA-CGAGCAGCCACTCGAAATCACAAGGTGGGCAAAGCC
TTACTTGTTTTTTAACTCAGTTCTTCTTAAGTTTGTAAATCACTAAATTT---------AATTATCA---------AAAGAGAGAA------------------------------------------------------TCCTCTCTCTTTTACTACTTAAACTTCGTTCAGTTCCCTG--------------------------------GTTGAAATGAGT
GCGCCAACCCCGCATAACAGTTGCCCTGTGTCTTGGAAGTCTGTCAGAAT------------------------GGGTTGGGCG---GGAAGCCGTTG-GGTCCTTGGCG----CGCCGTGAGCCGGCTC--GGC--C-TCCCGCCCGTTCCATTA----CCAACCTGAACAGTTGCACGAGGCTGCCCAACAG--ACCTCGCA-TCACAGGGACAGGCACGTG
CCCCCCCTCCAGCAACACAGTTGCTTATCTGAGCGGAATCTGGCAGTTTA------------------GGTGTCGAGAGCCGACGTGGGCCGCCGTTC-GAGCCTGGATCT---GATCGTCTTG--GAGCAAGGCGCC-CACGCCGGAATCTCCCTTGGT-CCGCCCGAACAGT-----------------------------------------GGGCAAGCG
GAACTTGCAAGCGAAGAGAGAATCTTGTATCTTGCGTTCTGAAGCGTGAC------------------GATGGTTGCGTTTCGGCGGAGAGGCCG-GCCCACCCTGAGGCC---GCCTGTGGAC-AGAT---CGGCCC-CCGCCCCTCT------CTTTTTGACGCCGTGGAGAATCGGAGGCC----TTT---TGAGCCTGCATGTTCAAGGTTGGCGGAAAG
AAAATTGAATTTCAAGAGAGAATCTTGTATCTTATTTGCATCTGCCCGAT-----TTGGT--------ATCGG-----GATTCGGCGGGAGGCCGTTCACATCCTTAGGCG---GCCTGGATTATAGAT--AGGCCCCCCGCC----CT----CCTTTCTCAACGCCGTGGAGAATCTCAGGCCG-------CGAGAGCCTGCAT--ACAAGGACGGC-GAGAG
TCGCTTGACGTCGAACACGGTTACTTGTATGTTCAGGCCAGACCAGCGCGGTCCGATCACCGA-TGAGGTGACCGGAC-CGGACCGTGCA-GCCTGAACGGCCCTAGGGTTT--GCCCGTGGCGTGAAT---TGC-GC-ACGGTCCGTGCTGGTCTTCCCGATGCCCGAACGGTTAGTCGAGCGGCCACTCGCCG--GCTCGCATTCACAAGGAAGGGTTAAGA
CATACATTTTTTTATTACAGTTCATTGTATATTCCAATATCCTTTATACTTTTGCATTTGTT----AACGACATCAAG-AAGTGGAATAAGGCCGTTC-GGTCATTCGTCG---GACTGTGTCTAATGT-TTAGCC----CCCACTCCT----TAACATCCGAATCCGGACAGTTCACTGGGC-----------TGACCCCGCATTTGCAATGATGGTTCCAAG
CCAGCAATAACTCCACGGTTGCTTGTGTGGACGATTTGTGGTTTACTTGGTCAGCCGGGCAGC-GCAAGCCCGGCTGA-TGCAGGCAGGCGGCCGTTT-----------------------------------GGCCC-TGCCTGCTCC----CTTTG----ACCCCGAACGGTTGATCGG-----G-CTTTT----GCCCGCA-CCACAAGCCTGGGAGC--A
AGAGTTGTTTTTTACCTCAGTTCTTCTTAAGTTTGATTCTCTTTAAATTG-----------------------------------------------------------------------------------------------------------------------ATAGTAT---------------------------------------GATTAAGGT
ACGCTTGACCCGAAAGACAGTCGCTTGTAACTTGCCAACCACCGTTTCTG------CTAAGC----TTTGCGGAGCGGTGGCAGGCGGGAGACCGCATCA---------------------------------GTCTT-CGCCTGCCGTTTCATCG------AACCCGGACAGTCGCTTGGGCCGCT--TGGCG--AGCCCGGTTGCGCAAGGATGGGATCAGA
ACACTTGACTTTCAACAGAGAATCTTGTATGTTGCGATCACAGGCGTGAG-------GATG-----GTTTCACGTTTC-GGCGGT---AAGGCCGTTC-GTCCCTTAGGCC---GCCTGTCCCGTAGATC--GGCC----ACCGCCC-----CTCTGATTGCACGCCGTGGAGAATCGAAGGCC----TTT---TGAGCCTGCATGTTCAAGGTGGGCGCGACC
AGATGTTGACACCATAGTCGTTTGTATGGATAATCACCCCTGATTTTGGGGGCTTTAGCTGC------AACTAAAGCTTTCTATGTGGTAGCTCGA-------------------------------------AGCGC-CACATAGGACTC----CAAGCACCAATCGAATAG-----TCGACTGGG---------AACCCGCATTTGCAAGCATGAGGAGCTT
AGGCGTTGACACCACAGTCACTTGTATGGATAATTTCTGCCGTGTTTGGGCCCCCCGGCGGC------CATCGGGGGGCTTCATGCAGCAGCTCGATT-GAACCT---------------------------TAGCGC-TACATGAC-T---CTCAAGCGATAACTCGAACAGT--TATCGG--GG-----CCTCGAGCCCGTA-TAGCAAGGCAGAGTCAGCT
TATTAGGAAATCAACACAGAATCTCCTATGTTTGCATAGTTAGAAAATCA---ATCTATATTTGATATCATAAAGTGA-AAAAGGGTGAGAGTCGATTCGCGACTAAA--------TTGACGCAGAGAT-ACCGCCTC-ATTCTTTTTT----ATCTTTTAGAGTCTGAACAGAAT---------------------------------------AGACGAAGG
TCGCTTGACTGCCAAGACAGTCGCTTGTAACTCATTGTCCGCCGAATCCC----------GTAAGAATGGGACTGCGGTGGCGGATGGAAGAACGACC-CCCCATTGGGCTTG-GCCCGTGGG--AGAGCCGTTCGTC-CGTCCGCCGTTCCATCG------AACCCGAACAGGCGCCAGGGCCG-------C-GAAGCCCGCTTAGACAAGGATGGGATCAG-
GGACTTGTATTTTAAGAGAGTATCTTGTATATTAAACGCATCTCTTAAACATTAT------------------AACTGATTTTCTGGGGAAGCCGGCC-CAACCTTAAGCTTTAGCTTG-TTCGTAGATT--GGCTCC-CCAC--------CCTCGTCATCCATGCCGTGGAGTATCTGAGACCTGT----CTG--AGTCTGCATTCACAAGGACGGTAGGTGA
TTTTTTGTGTGTGAACACAGTTGCTTGTATATTAAATTTATAATAAACTA----------GC---AACATAACCCATAATGTTATCCACAGCTTGAGC-GTCCCTAGAGCTAAAACTCGTTCTGTAGCG--TAGGCGT-GGATAACTTC------ATCAGCAAAACCGAACAGTTGAAAT----------------AACCCGAAT--ACAAGGTAGGTTACCGA
GCGCTTGACCGCAAACACAGTCGCTTGTAACTTGAACGCCGCCGCATCTG-----TTAGAT----TAGCCGATGCGGT-GGCAGGCGAGAGGCCGTCC-----------------------------------GGCCT-CGCCTGCCGTTCC--ATCG----AACCCGAACAGTCGCCGGGGCCGCA-TA-GCG--AGCCCGTTTAGGCAAGGATGGG-AAGCG
AAACTTGGAGTTTAACTCAGTTCTTCTTAAGTTTACAATCTTTAGTTTTA-TAGA------------------------------------------------------------------------------------------------C----TACTATAA---------------------------------GCT------------------------
TTGTTTGCTTTTTACCTCAGTTCTTCTTAAGTTTGATTTTTATTAAATTG-ATA-------T-----------------------------------------------------------------------------T--CTCTCTTTTCTACT----AAAAATC------------------------------------------------GATGCCAGT
CCTGTTAGAGGGGAAGACGGTATCTTGTATCTGGACATAGCGCCCCTAGGTCCGACTGAT-------C----ATCGGA-GGAGGGCGGGAAGTCCAGTCGCTCCTGAAGCTTCAGCTTGTGCTGTAGATC--GGCTCC-CGCCCTCCCTTTGCTG-GCCCAATGTCCGTACGGTATCCAGATCCGCCGCTGGCGTGAACTCGCATCCACAAGGCAGGACCGGGC
ATAAAATGCTGAAAGACAGTTGGCTTGTGTCTTTGATCAAGGTAAAGTCT----ATCAAG--GTGT-CTGGGGTGAGAGGGTGGATGGCAAGCT---------------------------------------GCTGC-CATCCACTCTTCCCGCTTGGCAAAGCTCGAACAGT-----------------------------------------GAGCCGCCA
CAGGATAGCCGACAAGACGGTATCTTATGTCTTGATCTTCTCCGCCTTAG-------ATCCCC-GACTGATCATCGGG-AGATAGCCGGTGGCTCCCCCTAACCC-------------------GAGAT-TGTGCCCC-GGCTGTCTATTTCCCGTCGCCTTAGACCGAACGGTATCCTGTGC-----------TGAGCACCCACATATAAGGATGGTCCGGCG
GGCCTATCGGCGTTTAATGGTTGCTTGTAATAGCGCAATCAGATATTGTCGCCTGCCGCGACTGCAACCGCGGCAGGCCGCTGGCGATCGGATCGCGCCCACCCTGAGC------GCTGCCCTGTAGCA--GGATCG---CGCCAGCACCTTCATC-GGA----CCCGGATGG-----TTGCCGGAA-CAATCAG--GTTCGC-TTCACAAGGCAGGGTCGACG
CAGCTTGACGCTCAAGACGGTAGCTTGTATCTTGAACCATGTAGTGGGTG---GTGGTT---AGCTACCAT-CACCTGAAACAGGGTGAATCTGGTACTTC--------------------------------AGATC--CCCTGT-TTCACCTTTCACGCCAGC------ATCAACTTTG-----------------TCCGCATGAACAAGGAAAATGGCGTG
ATCACCCCCGAATCTAATGGTTGCTTGTATTAGCGCGAAGCATTACACTGCCCAGCCCGGGCGGCCGCCCAGGCTGGGCCGCCGATCG-------------------------------------------------C-GATCGGCG------CTTCACCGAGACCCGGAT---------GGTTGAAGGAACCGAGGGTTCGCA-TCACAAGGGAGGGTCGACG
ACGTTTGACTGGCAAGACAGTCGCTTGTAACTTAGATTTTGCCGTTTCTG----GTA-----TAGTACCGGTTGCGGT-GGCGGACGGGAGACCGCCCCCCT-------------------------------GTCCT-CGTCCGCCGTTCCATCG------ACCCCGAACAGTCGCTTGGGCCGCTCGAAGCGA-AGCCCGCTTGCGCAAGGATGGG-ATAGG
TTGGATTTTAAAACAGTACCTTTTTATTTTTACAAAGAATTATTAAAGGT--TGATTATATTGTAAGGTATAATCGACTTGCATACGAGAC--------------------------------------------GTC-CGTATGCTTT---TATTCTTTGGAGTTTGAACAGTACTTAA-----------------------------AAGGAAAAACG-AGG
GAGCTTGACATCGGAGACGGTTACTTGTATGTTTAAGCCGGACCAGCGCG----GTCGAG--------------CCGCC----GATGAGAC--------------------------------------------GGT-CATCGTGCTGGTCTTCTTCCA--AACCCGAACGGTTACAGGCGCCGGCTCTACCG--AGCGCGCATGGACAAGAAAGGG-ATCGA
GAGCCACTCCAACACCACAGTTGCTTATCTGTTCGGATTCTGTCAGTGTG------------------GGTGTCGAGAGCCGGCGTGGGCCACCGTCA-GAGCCTGGATCTA--GATCGCCGTGTAGCTG--GGTGCC-CACGCCGGTTTCTCCC-CTGTGTCGCCCGAACAGTTGCCAGAGTT----------GCCGCTCGTAGACGTAAGGCTGGGCAGGCG
AAAAAAATCCTCACAGACAGTTGCTTGTGTCTTCAAGGGCTCTTAAACTG------------A--G-AAGGGTGAGAGCAGTGGATGGCAGACTGAAAGCCAGCGGTGCT-TTAAGCACGAGTG-GGAGCCTAGTCGC-CATCCACCTCTCACTCTGACCGAAGCCCGAACAGTTGGATGAGC-----------AAAACTCGAAATCACAAGCTAGGGATGGTC
AAGGTTGTTTTTTACCTCAGTTCTTCTTAAGTTTGATTTATATTAAAACATTTTAGTTATT-AACA-GAAAGAACAAAGGAGAGAATT-------------------------------------------------A-ATCCTCTCTCTTTTACTACTTTAATTACGATCAGT----------------------------------------------CAGT
ATGCCCCTTGCGCATAACGGATACTTGTCTTATGACTTTTTCCGCCGCTG------------------AACCGC----------------------T--------------------------------------GCC-CTCG-----T---CTTTTCCTTTGGCCTGGACGG-ATACTCG----------------GCCCGA-ATGACAAGCAGAGGCGCGGA
GCGCTTGACTTCGAAGACGGTTACTTGTATCTTTAAACCAGACCAGCGCG-------GTAGAG-TCTGAACGCCGTTG-AGGCGGCC----------------------------------------------------GGCCGCCGCGCTGGTCTTCGTGAAGCCCGAACGGTTACGCGCGCC-----TTGATTGAGCGCGCATGCACAAGCAAGGGATCTGA
ACGCTTGCATGGCATAACAGTATCTTGTATTATCCTTTCCGTGCAAAGAG----AACCGGC-C-AGTTCGCTT-TGCCAGGCAGTCCGGATGCCGTGCCGGGCCTTAGATCCCAATCTGTTTCGTAGATATTTGCACCGGACTGCCCTTCTCCACATCTGATAAACCGAACAGTATCATGGACCGGAACACCCGGTACCCCGCATTCGCAAGGATGGTTATACG
TCGCTTGACGGGCAAGACGGTATCTTGTATCTTCGTCTTCGTGATGGTTA----------------GCTACCGTCACA-TGAGGTGAAGAGCATGTTTGGAGCCTGAAGGCTT-CCTTGCTGTGGAGATA-ATGCCCT-TCGCCTCGCCCTCACCAGCACAGACACTGAACGGTAGCCAAG--------G----GGACCCTGTATGTACAAGGCAAGTGGGTGA
ACGGTTGACCTTCAAGACGGTATCTTGTATCTTGTTTCTTGTGGTAGGTA---------GCT---C---CTATCACGCTGGGACAGAGGAAGCTGTTTTGATTCGGAAGGC---CCTTGGAGAAAAGATC-AAGC-CC-TCTGTCTCTTTTCGCCAATTCAGACACTGAACGGTAGCCAAG---GGAATA------ACCCTGCATGCACAAGGCAAGTGGGCGA
AATTTTGACCTTCAAGACAGTTGCTTGTATCTTGAAGACTGATTAAAATT-------AATACGATTAGATT---TGGCAAAACGTATGCAGCCCGATGCCTTCCA--------------------------CTGGCGC-ATACGCTGAGCCACTCA-TCTGAAACCCGAACAGT------TGTCCGTATTCC----ATAACGTATTTGCAAGGAGGGGTAAA-A
TCCCTGTGGGAGCCGGCTTGCCGGCTTGTGTCTTCAAGGTCTCTTAAACT---------CG-----AAAGGGTGAGAGCAGTGGATGGCAGACTGAAAGCCAGGTGTGCTCTAAAGCACGAGTG-GGAGCCTAGTCGC-CATCCACCTCTCACTCTGACCTAAGCCCGAACAGTTGAATGAGT-----------AGAACTCGCAGTCACAAGCTAGGGTAAGTC
CCGGCTTGAACTCAACACAGTTACTTGTATCTTGGCATTTCAGCCATTGT----------------GCTGCAAAACAG-AGCGGCTGCGAGATCCTAAGCGCCTCGGGTC----GACCGTGGTGTAGTTT--GATCCG-CAGCCGCCGTGTTCTTT----CGAACTCGAACAGTTACTTGAG-------------CAGCTCGAATTTACAAGAAGGAGTCTCTC
ACACTGAAGGGCGAAGACGGTATCTTGTATCTCGACTACAGCCTCCTCAG------AGTC--CCGACTGATCATCGGG-GGAGGATGGCAAGCCGCGTCCACCCTTAAGCTTGAGTTTGCAGCGTAGAT--AGGCTGC-C-TCCTCCACACTC--ATCCCCAAGTCCGAACGGTATCTGGAGC-----------AGAGCTCGTATTCGCAAGGTTGGACGGG--
ACCTTTGACTTTGAACAGAGTATCTTGTATGATCAAAATTAATAAATTAC-----TAAAAGATCTAAGCTTTAACC---GTTTATTGGGAGGCCGTCC-CGACCTTAGG------CCTGTTGCGTAGATT--GGCCCC-CGCC---------CTATTCACCCATACCGTGGAGTATCCGAGGC-----------AGAGCCTGTATACACAAGGAAGGTAGGTGC
GCGCTTGACAGCAAAGACAGTCGCTTGTAACTTGCCATCATGTGCATGGG-----ACATACTT--C-CTGTATGCGG-TGGCGGATCCAAGCCCGCAG-CCCCCTTGGGATTTAGCCCGTGGC--AGAGCCAGGGCTG-GCTCCGTTGTTC--CAT----TGAACCCGAACAGTCGCCAGGGCCGCT----GCGA-AGCCCGCTTAGACAAGGATGGG-ATTAG
CAACTTATTGACCATAGTCACTTGTATGGTTAATATATCCCTGTTTGGGTAGCTTTAGCTGC------AACTAAAGCCCTTCTATGTAGTA--------------------------------------------GCT-ACCTAGAACT--CCAAGCATTAAAACTCGGATAGTCAAATGGG-------------GAGCCCGTA-TAGCAAGGCAGAGTAAGTT
TTACTTGTTTTTTAGCACAGTACTTCTTAAGTTAGCATTTAAATAAAAAAACTAATTTAAAC----ATATAAAATAGAAAG-----------------------------------------------------------------------------------------------------------------------------------------TAGTA-
ATTCAATTTTCTTATTATAGTTCATTGTATATTATTAATTGTTATATTTT-----TGCA---T-AAAGTTTCAACATCAGA--GTGTGGA------------------------------------------CGCCCC--TACACTC------TTACATCAGAAACCGGATAGTTCAATGGGCT----TT----TGACCCCGCATTCGCAATGATGGC-TCATG
ACGCTTGACAGCCAAGACAGTCGCTTGTAACTTGCCGTCCTCCGCGATTG--GCGCTGT---A--ATGCCCGTTGCGGTGGCGGAAGGAAGACCGTCG-----------------------------------GTCTC-CGTCCGCCGTTCCATCG------AACCCGAACAGTCGCCAGGG-------------AAGCCCGCTTAGGCAAGGATGGGATAAGA
AAAGTTGTTTTTTACCTCAGTTCTTCTTAAGTTTGTCTTTTAATAAATTT--GGTACTTAAT---CAGAAAGAATAAAAGAGAGA--------------------------------------------------------TCTCTCTTTTCTACT--AAAAATCACGTTCAGTTCTGTGA---------------ATCTCGTTTTCAAGTTGTTGTGAGT-CA
ACGCTTGACCCGAAAGACAGTCGCTTGTAACTTGCCGAATGCCGTTTCTG--------CT--AAGCTTGGCGGAGCGGTGGCAGGCGAAAGACCGCATC----------------------------------GTCTT-CGCCTGCCGTTCCATCG------AACCCGAACAGTCGCTTGGGCCGCT-TT-GCG--AGCCCGCTTGCGCAAGGATGGGATCAGA
[truncated: 95,401 more chars]
