# Supplementary material for: Bridge RNAs direct programmable recombination of target and donor DNA
Source: Nature. 2024 Jun 26;630(8018):984–93. doi: 10.1038/s41586-024-07552-4 (PMC11208160; doi:10.1038/s41586-024-07552-4)
Supplement: Supplementary file 4 — Input sequences and covariation scores from Figure 2b and Extended Data Figure 10a. [file 41586_2024_7552_MOESM4_ESM.zip › SupplementaryData1/target_bridgeRNA_covariation_ccmpred_input.txt]

TGACAAGGCCCGAGTTATCGGGCCTATTTTTTACTTACTGCTCTTCGCCGGCAGAGAAAATCGGCCAGTTTTCTCTGCCTGCAGTCCGCATGCCGTATCGGGCCTTGGGTTCTAACCTGTTGCGTAGATTTATGCAGCGGACTGCCTTTCTCCCAAAGTGATAAACCGGACAGTATCATGGACCGGTTTTCCCGGTAATCCGTATTTGCAAGGTTGGTTTCACT
GACGCTGGCGCGTCTTATCAGGCCTACGTGATTCCTGCAATTGATTGAATGCAGAGAAAATCGGCCAGTTTTCTCTGCCTGCAGTCCGCATGCCGTATCGGGCCTTGGGTTCTAACCTGTTGCGTAGATTTATGCAGCGGACTGCCTTTCTCCCAAAGTGATAAACCGGACAGTATCATGGACCGGTTTTCCCGGTAATCCGTATTTGCAAGGTTGGTTTCACT
GACGCTGGCGCGTCTTATCAGGCCTACGCAGGGGTAGAACCGTAGGTCGGGCAGAGAAAATCGGCCAGTTTTCTCTGCCTGCAGTCCGCATGCCGTATCGGGCCTTGGGTTCTAACCTGTTGCGTAGATTTATGCAGCGGACTGCCTTTCTCCCAAAGTGATAAACCGGACAGTATCATGGACCGGTTTTCCCGGTAATCCGTATTTGCAAGGTTGGTTTCACT
ATGCGCTACGCGTCTTATCAGGCCTACGAAGATCGTGCAATATATTGATTGCAGAGAAAATCGGCCAGTTTTCTCTGCCTGCAGTCCGCATGCCGTATCGGGCCTTGGGTTCTAACCTGTTGCGTAGATTTATGCAGCGGACTGCCTTTCTCCCAAAGTGATAAACCGGACAGTATCATGGACCGGTTTTCCCGGTAATCCGTATTTGCAAGGTTGGTTTCACT
GAAAATCGGCCAGTTTTCTCTGCCTACATTGGTGCCGGATCGGTAGACCGGCAGAGAAAATCGGCCAGTTTTCTCTGCCTGCAGTCCGCATGCCGTATCGGGCCTTGGGTTCTAACCTGTTGCGTAGATTTATGCAGCGGACTGCCTTTCTCCCAAAGTGATAAACCGGACAGTATCATGGACCGGTTTTCCCGGTAATCCGTATTTGCAAGGTTGGTTTCACT
CTGATGCGCTATGCCAATCAGGCCTACAGCATATAATGCAACATTTTGAAGCAGAGAAAATCGGCCAGTTTTCTCTGCCTGCAGTCCGCATGCCGTATCGGGCCTTGGGTTCTAACCTGTTGCGTAGATTTATGCAGCGGACTGCCTTTCTCCCAAAGTGATAAACCGGACAGTATCATGGACCGGTTTTCCCGGTAATCCGTATTTGCAAGGTTGGTTTCACT
CTGATGCGCTACGCTTATCAGGCCTACATGGTCCTGCAATATATTGAATTGCAGAGAAAATCGGCCAGTTTTCTCTGCCTGCAGTCCGCATGCCGTATCGGGCCTTGGGTTCTAACCTGTTGCGTAGATTTATGCAGCGGACTGCCTTTCTCCCAAAGTGATAAACCGGACAGTATCATGGACCGGTTTTCCCGGTAATCCGTATTTGCAAGGTTGGTTTCACT
TGATGTGCTGCGTCTTATCAGGCCTACAGCATATAATGCAAGATTTTGAAGCAGAGAAAATCGGCCAGTTTTCTCTGCCTGCAGTCCGCATGCCGTATCGGGCCTTGGGTTCTAACCTGTTGCGTAGATTTATGCAGCGGACTGCCTTTCTCCCAAAGTGATAAACCGGACAGTATCATGGACCGGTTTTCCCGGTAATCCGTATTTGCAAGGTTGGTTTCACT
TAGAGTGGCTTGAAGGTTTAGACCTACGCAATGAGCGCGACTCACAAAATGCAGAGAAAATCGGCCAGTTTTCTCTGCCTGCAGTCCGCATGCCGTATCGGGCCTTGGGTTCTAACCTGTTGCGTAGATTTATGCAGCGGACTGCCTTTCTCCCAAAGTGATAAACCGGACAGTATCATGGACCGGTTTTCCCGGTAATCCGTATTTGCAAGGTTGGTTTCACT
CTGATGCGCTATGCTTATCAGGCCTACGTGAACTCTGCAATATATTGAATGCAGAGAAAATCGGCCAGTTTTCTCTGCCTGCAGTCCGCATGCCGTATCGGGCCTTGGGTTCTAACCTGTTGCGTAGATTTATGCAGCGGACTGCCTTTCTCCCAAAGTGATAAACCGGACAGTATCATGGACCGGTTTTCCCGGTAATCCGTATTTGCAAGGTTGGTTTCACT
CTGATGCGCTGCGCTTATCAGGCCTACAATAAACTTCAATATATTGAATTGCAGAGAAAATCGGCCAGTTTTCTCTGCCTGCAGTCCGCATGCCGTATCGGGCCTTGGGTTCTAACCTGTTGCGTAGATTTATGCAGCGGACTGCCTTTCTCCCAAAGTGATAAACCGGACAGTATCATGGACCGGTTTTCCCGGTAATCCGTATTTGCAAGGTTGGTTTCACT
CTGATGCGCTACGCTTATCAGGCCTACAGTTTAAAACTTATTTAAACCCTGCAGAGAAAATCGGCCAGTTTTCTCTGCCTGCAGTCCGCATGCCGTATCGGGCCTTGGGTTCTAACCTGTTGCGTAGATTTATGCAGCGGACTGCCTTTCTCCCAAAGTGATAAACCGGACAGTATCATGGACCGGTTTTCCCGGTAATCCGTATTTGCAAGGTTGGTTTCACT
GACGCTGCCGCGTCTTATCAGGCCTACATGTCGCACGAACTATGTAGGCCGCAGAGAAAATCGGCCAGTTTTCTCTGCCTGCAGTCCGCATGCCGTATCGGGCCTTGGGTTCTAACCTGTTGCGTAGATTTATGCAGCGGACTGCCTTTCTCCCAAAGTGATAAACCGGACAGTATCATGGACCGGTTTTCCCGGTAATCCGTATTTGCAAGGTTGGTTTCACT
GACGCTTACCCGTCTTATCAGGCCTACGCTAGCTGTGCAATCCATTGATTGCAGAGAAAATCGGCCAGTTTTCTCTGCCTGCAGTCCGCATGCCGTATCGGGCCTTGGGTTCTAACCTGTTGCGTAGATTTATGCAGCGGACTGCCTTTCTCCCAAAGTGATAAACCGGACAGTATCATGGACCGGTTTTCCCGGTAATCCGTATTTGCAAGGTTGGTTTCACT
CTGATGCGCTACGCTTATCAGGCCTACAGCATATAATGCAACATTTTGAAGCAGAGAAAATCGGCCAGTTTTCTCTGCCTGCAGTCCGCATGCCGTATCGGGCCTTGGGTTCTAACCTGTTGCGTAGATTTATGCAGCGGACTGCCTTTCTCCCAAAGTGATAAACCGGACAGTATCATGGACCGGTTTTCCCGGTAATCCGTATTTGCAAGGTTGGTTTCACT
ACGCTGTCCGCGTCTTATCAGGCCTACGTCGAGTCGAACCTCCCAGCCCCGCAGAGAAAATCGGCCAGTTTTCTCTGCCTGCAGTCCGCATGCCGTATCGGGCCTTGGGTTCTAACCTGTTGCGTAGATTTATGCAGCGGACTGCCTTTCTCCCAAAGTGATAAACCGGACAGTATCATGGACCGGTTTTCCCGGTAATCCGTATTTGCAAGGTTGGTTTCACT
ACGCTTACCGCGTCTTATCAGGCCTACAAAATCCGAACCGTTGGACGGATGCAGAGAAAATCGGCCAGTTTTCTCTGCCTGCAGTCCGCATGCCGTATCGGGCCTTGGGTTCTAACCTGTTGCGTAGATTTATGCAGCGGACTGCCTTTCTCCCAAAGTGATAAACCGGACAGTATCATGGACCGGTTTTCCCGGTAATCCGTATTTGCAAGGTTGGTTTCACT
CTGATGCGCTACGCTTATCAGGCCTACACGTCACACGTAGGTCGGATAAGGCAGAGAAAATCGGCCAGTTTTCTCTGCCTGCAGTCCGCATGCCGTATCGGGCCTTGGGTTCTAACCTGTTGCGTAGATTTATGCAGCGGACTGCCTTTCTCCCAAAGTGATAAACCGGACAGTATCATGGACCGGTTTTCCCGGTAATCCGTATTTGCAAGGTTGGTTTCACT
ACGCTTATCGCGTCTTATCAGGCCTACAAAATCTATTGCAACATGTTGAAGCAGAGAAAATCGGCCAGTTTTCTCTGCCTGCAGTCCGCATGCCGTATCGGGCCTTGGGTTCTAACCTGTTGCGTAGATTTATGCAGCGGACTGCCTTTCTCCCAAAGTGATAAACCGGACAGTATCATGGACCGGTTTTCCCGGTAATCCGTATTTGCAAGGTTGGTTTCACT
ACGCTTAACGCGTCTTATCAGGCCTACGAAAGCTAATCATCACGCGCTGGGCAGAGAAAATCGGCCAGTTTTCTCTGCCTGCAGTCCGCATGCCGTATCGGGCCTTGGGTTCTAACCTGTTGCGTAGATTTATGCAGCGGACTGCCTTTCTCCCAAAGTGATAAACCGGACAGTATCATGGACCGGTTTTCCCGGTAATCCGTATTTGCAAGGTTGGTTTCACT
CTGATGCGCTACGCTTATCAGGCCTACGCCATCTCTGCAATATATTGAATGCAGAGAAAATCGGCCAGTTTTCTCTGCCTGCAGTCCGCATGCCGTATCGGGCCTTGGGTTCTAACCTGTTGCGTAGATTTATGCAGCGGACTGCCTTTCTCCCAAAGTGATAAACCGGACAGTATCATGGACCGGTTTTCCCGGTAAT-------------------------
CTGATGCGCTACGCTTATCAGGCCTACGTCATATTGCAATTTATTGAATTGCAGAGAAAATCGGCCAGTTTTCTCTGCCTGCAGTCCGCATGCCGTATCGGGCCTTGGGTTCTAACCTGTTGCGTAGATTTATGCAGCGGACTGCCTTTCTCCCAAAGTGATAAACCGGACAGTATCATGGACCGGTTTTCCCGGTAAT-------------------------
CTGATGCGCTACGCTTATCAGGCCTACGTCGAGTCGAACCTCCCCGCCCCGCAGAGAAAATCGGCCAGTTTTCTCTGCCTGCAGTCCGCATGCCGTATCGGGCCTTGGGTTCTAACCTGTTGCGTAGATTTATGCAGCGGACTGCCTTTCTCCCAAAGTGATAAACCGGACAGTATCATGGACCGGTTTTCCCGGTAAT-------------------------
CTGATGCGCTACGCTTATCAGGCCTACGTGATTCCTGCAATTGATTGAATGCAGAGAAAATCGGCCAGTTTTCTCTGCCTGCAGTCCGCATGCCGTATCGGGCCTTGGGTTCTAACCTGTTGCGTAGATTTATGCAGCGGACTGCCTTTCTCCCAAAGTGATAAACCGGACAGTATCATGGACCGGTTTTCCCGGTAAT-------------------------
CTGATGCGCTGCGCTTATCAGGCCTACCAATAAACTTCAATATATTGAATGCAGAGAAAATCGGCCAGTTTTCTCTGCCTGCAGTCCGCATGCCGTATCGGGCCTTGGGTTCTAACCTGTTGCGTAGATTTATGCAGCGGACTGCCTTTCTCCCAAAGTGATAAACCGGACAGTATCATGGACCGGTTTTCCCGGTAAT-------------------------
TCAGCTATCTGAAACGGGAGAAGCTACAACCGCTGGCTATAGTTCCAATTACAGATAGCTGATTTGTCAGCTATCT--GAAACGGGAGAAGCTTGTATCCGGCCTGAAGACT--GCTTCCGATGTAGCTT--AAG-CC-TCCCGTTTCACCTTTCACGCCACAATCCGAACGGTAACCAGA---------------ACTTCGTATGTACAAGGCTGGAATGGCG
GGCGGCGAAACGCCTTATCCGGCCTACTCTTGAGCCAGATGTAGCCGGATACAGATAGCTGATTTGTCAGCTATCT--GAAACGGGAGAAGCTTGTATCCGGCCTGAAGACT--GCTTCCGATGTAGCTT--AAG-CC-TCCCGTTTCACCTTTCACGCCACAATCCGAACGGTAACCAGA---------------ACTTCGTATGTACAAGGCTGGAATGGCG
GTAGCGGCTACGCCTTACCCGGCCTACATCGTCTGCTTGATTTTGTAGGTACAGATAGCTGATTTGTCAGCTATCT--GAAACGGGAGAAGCTTGTATCCGGCCTGAAGACT--GCTTCCGATGTAGCTT--AAG-CC-TCCCGTTTCACCTTTCACGCCACAATCCGAACGGTAACCAGA---------------ACTTCGTATGTACAAGGCTGGAATGGCG
ATGCGGCTAGCGCCTTATCCGGCCTACAACCGCTGGCTATAGTTCCAATTACAGATAGCTGATTTGTCAGCTATCT--GAAACGGGAGAAGCTTGTATCCGGCCTGAAGACT--GCTTCCGATGTAGCTT--AAG-CC-TCCCGTTTCACCTTTCACGCCACAATCCGAACGGTAACCAGA---------------ACTTCGTATGTACAAGGCTGGAATGGCG
ATGGCGGCTGCGCCTCATCCGGCCTACAAACGACGACGTGCGAACGTAGGACAGATAGCTGATTTGTCAGCTATCT--GAAACGGGAGAAGCTTGTATCCGGCCTGAAGACT--GCTTCCGATGTAGCTT--AAG-CC-TCCCGTTTCACCTTTCACGCCACAATCCGAACGGTAACCAGA---------------ACTTCGTATGTACAAGGCTGGAATGGCG
GTGGCGGCTACGCCTTACCCGGCCTACAAACAGTACTCGCCCGTAGGCCGACAGATAGCTGATTTGTCAGCTATCT--GAAACGGGAGAAGCTTGTATCCGGCCTGAAGACT--GCTTCCGATGTAGCTT--AAG-CC-TCCCGTTTCACCTTTCACGCCACAATCCGAACGGTAACCAGA---------------ACTTCGTATGTACAAGGCTGGAATGGCG
GCGGCATAAACGCCTTATCCGGCCTACATTCTCTTTCGCTGTAGGCCGGAACAGATAGCTGATTTGTCAGCTATCT--GAAACGGGAGAAGCTTGTATCCGGCCTGAAGACT--GCTTCCGATGTAGCTT--AAG-CC-TCCCGTTTCACCTTTCACGCCACAATCCGAACGGTAACCAGA---------------ACTTCGTATGTACAAGGCTGGAATGGCG
GCAGCGTGAACGCCTTATCCGGCCTATAAAAGCCAACGGGCCGCATTTGCACAGATAGCTGATTTGTCAGCTATCT--GAAACGGGAGAAGCTTGTATCCGGCCTGAAGACT--GCTTCCGATGTAGCTT--AAG-CC-TCCCGTTTCACCTTTCACGCCACAATCCGAACGGTAACCAGA---------------ACTTCGTATGTACAAGGCTGGAATGGCG
TGGCGCCAACAATAATATCCGCCCTTCCCTGCGTCAGCGTCTCCCATGAAACAGATAGCTGATTTGTCAGCTATCT--GAAACGGGAGAAGCTTGTATCCGGCCTGAAGACT--GCTTCCGATGTAGCTT--AAG-CC-TCCCGTTTCACCTTTCACGCCACAATCCGAACGGTAACCAGA---------------ACTTCGTATGTACAAGGCTGGAATGGCG
CCGGGGCGCTTCGCCTATCCGGCCTACATTCATTAACGTAGGCCGGATAAACAGATAGCTGATTTGTCAGCTATCT--GAAACGGGAGAAGCTTGTATCCGGCCTGAAGACT--GCTTCCGATGTAGCTT--AAG-CC-TCCCGTTTCACCTTTCACGCCACAATCCGAACGGTAACCAGA---------------ACTTCGTATGTACAAGGCTGGAATGGCG
TCAGTCGACAAAGGATTGCCGACCTACCCCATTAGGTCGCGAATCCGTTC----TCCGACTG---ATCATCGGACCCA-GACGCTGGGCAAGACGTTGCCGACCTTGGGCCTAAGCCCGCGCCGTAGATC--GTC-CC-CCAGCGTCCCTTCCTCGCCATTGAGTTCGAACAGTATCGTAGGCTGCCTTGGGCAGAACCCTGGATGGATAAGGCTGAACCCGGC
TGTGTCGGCAAAGGATTGCCGACCTACGACAGTGCCACCCTGTAGGTCGG----TCCGACTG---ATCATCGGACCCA-GACGCTGGGCAAGACGTTGCCGACCTTGGGCCTAAGCCCGCGCCGTAGATC--GTC-CC-CCAGCGTCCCTTCCTCGCCATTGAGTTCGAACAGTATCGTAGGCTGCCTTGGGCAGAACCCTGGATGGATAAGGCTGAACCCGGC
TGCGTCGGCAAGGGCTTGCCGACCTACGGGGTGCACGGTCGTAGGTCGGC----TCCGACTG---ATCATCGGACCCA-GACGCTGGGCAAGACGTTGCCGACCTTGGGCCTAAGCCCGCGCCGTAGATC--GTC-CC-CCAGCGTCCCTTCCTCGCCATTGAGTTCGAACAGTATCGTAGGCTGCCTTGGGCAGAACCCTGGATGGATAAGGCTGAACCCGGC
GTCGTCGGCAAAGGATTGCCGACCTACCAATGCTCTACCCATCCTACGGA----TCCGACTG---ATCATCGGACCCA-GACGCTGGGCAAGACGTTGCCGACCTTGGGCCTAAGCCCGCGCCGTAGATC--GTC-CC-CCAGCGTCCCTTCCTCGCCATTGAGTTCGAACAGTATCGTAGGCTGCCTTGGGCAGAACCCTGGATGGATAAGGCTGAACCCGGC
AGCGGGGGGAAGGCGCGAAGCGCCTCAGGGGGGTGTTGTTTCATCTCAGG------TGTATC----TTTGCAGCTCGGACCGGCTCAGGCAGCC-CGTCGCGC------------------------------GCGCC-TGAGCCGGACCGTCCTTCTCTGCAGCCCGAACGGT------TGTAGG---AACTTGAAGTTCGCATAGACAAGGATGGGAGCGAG
TGCGGTGTCCCCTCACCCCAACCCTCTCCCTGTACAGACCGGGGACATGG-------ATCCCC-GACTGATCATCGGG-AGATAGCCGGTGGCTCCCCCTAACCC-------------------GAGAT-TGTGCCCC-GGCTGTCTATTTCCCGTCGCCTTAGACCGAACGGTATCCTGTGC-----------TGAGCACCCACATATAAGGATGGTCCGGCG
TACCCTTGCCCCTCACCCCAACCCTCTCCCACAGAGAGGGAGCTGACCGG-------ATCCCC-GACTGATCATCGGG-AGATAGCCGGTGGCTCCCCCTAACCC-------------------GAGAT-TGTGCCCC-GGCTGTCTATTTCCCGTCGCCTTAGACCGAACGGTATCCTGTGC-----------TGAGCACCCACATATAAGGATGGTCCGGCG
GTAGTCGGCCCCTCACCCCAACCCTCTCCCACAGGGAGAGGGAGCTGGTA-------ATCCCC-GACTGATCATCGGG-AGATAGCCGGTGGCTCCCCCTAACCC-------------------GAGAT-TGTGCCCC-GGCTGTCTATTTCCCGTCGCCTTAGACCGAACGGTATCCTGTGC-----------TGAGCACCCACATATAAGGATGGTCCGGCG
AATACCGTCCCCTCACCCTAACCCTCTCCCACAGGGAGAGGGGACCGATC-------ATCCCC-GACTGATCATCGGG-AGATAGCCGGTGGCTCCCCCTAACCC-------------------GAGAT-TGTGCCCC-GGCTGTCTATTTCCCGTCGCCTTAGACCGAACGGTATCCTGTGC-----------TGAGCACCCACATATAAGGATGGTCCGGCG
TCGCTATCTCCCTCACCCTAACCCTCTCCCAAAGGGCTAGGGGACCGATC-------ATCCCC-GACTGATCATCGGG-AGATAGCCGGTGGCTCCCCCTAACCC-------------------GAGAT-TGTGCCCC-GGCTGTCTATTTCCCGTCGCCTTAGACCGAACGGTATCCTGTGC-----------TGAGCACCCACATATAAGGATGGTCCGGCG
CCGAGTGGCCCCTCACCCTAACCCTCTCCCCAAGGAGAGGGGATCGAACG-------ATCCCC-GACTGATCATCGGG-AGATAGCCGGTGGCTCCCCCTAACCC-------------------GAGAT-TGTGCCCC-GGCTGTCTATTTCCCGTCGCCTTAGACCGAACGGTATCCTGTGC-----------TGAGCACCCACATATAAGGATGGTCCGGCG
ATTACGCCTTCGGCTAACCCGCCCTACGTATCGTCTTGTTCCGACATCCCCTCTGCCGCGGACGCATCCGCGGCAGAGCGGCTGGCGACGGATCGTATCCGCCCTGAGTCGTCAGACTGCCCCGTAGCG--GGATCG--CGCCAGCTCCTTC-A---TCG--GACCCGGATGGTTGCCGG------A----TTG---GTTCGC-TTCACAAGGCAGGGGTCGCG
TACGCGCTGCGCGCTAACCCGCCCTACGATGGCCTCACCCGCTCGCCGCGCTCTGCCGCGGACGCATCCGCGGCAGAGCGGCTGGCGACGGATCGTATCCGCCCTGAGTCGTCAGACTGCCCCGTAGCG--GGATCG--CGCCAGCTCCTTC-A---TCG--GACCCGGATGGTTGCCGG------A----TTG---GTTCGC-TTCACAAGGCAGGGGTCGCG
GTTACGCCTTCGGCTAACCCGCCCTACGCTTGCTTCGTATCCGCCGGGAACTCTGCCGCGGACGCATCCGCGGCAGAGCGGCTGGCGACGGATCGTATCCGCCCTGAGTCGTCAGACTGCCCCGTAGCG--GGATCG--CGCCAGCTCCTTC-A---TCG--GACCCGGATGGTTGCCGG------A----TTG---GTTCGC-TTCACAAGGCAGGGGTCGCG
GCATTACGCTTCGCTAATCCGCCCTACGCTTGCTGCCGATGAAAGATGTGCTCTGCCGCGGACGCATCCGCGGCAGAGCGGCTGGCGACGGATCGTATCCGCCCTGAGTCGTCAGACTGCCCCGTAGCG--GGATCG--CGCCAGCTCCTTC-A---TCG--GACCCGGATGGTTGCCGG------A----TTG---GTTCGC-TTCACAAGGCAGGGGTCGCG
GGGTTAGCTTCGGCTAACCCGCCCTACGGACTGTATCGGTGTCTGGCGCGCTCTGCCGCGGACGCATCCGCGGCAGAGCGGCTGGCGACGGATCGTATCCGCCCTGAGTCGTCAGACTGCCCCGTAGCG--GGATCG--CGCCAGCTCCTTC-A---TCG--GACCCGGATGGTTGCCGG------A----TTG---GTTCGC-TTCACAAGGCAGGGGTCGCG
ATTACGCCTTCGGCCAATCCGCCCTACCCCCGGGCTCCGGTTAAGCCCTTCTCTGCCGCGGACGCATCCGCGGCAGAGCGGCTGGCGACGGATCGTATCCGCCCTGAGTCGTCAGACTGCCCCGTAGCG--GGATCG--CGCCAGCTCCTTC-A---TCG--GACCCGGATGGTTGCCGG------A----TTG---GTTCGC-TTCACAAGGCAGGGGTCGCG
GCGCCGTCAGATCAATGCCTTCCCTGACGTCAGTGGCCACCGACAATGCTATTAAAATTAATA-CGATTAGATTTGGCAAAACGTATGCAGCCCGATGCCTTCC-AGGGTTCAAGCCCG-TATATCAGCGACTGGCGC-ATACGCTGAGCCACTC-ATCTGAAACCCGAACAGT------TGTCCGTATTCC----ATAACGTATTTGCAAGGAGGGGTAAA-A
CTGGCGGCAATATCTTTGCCTTCCTGGTGGTGGAACCACGGTGCTTTGATATTAAAATTAATA-CGATTAGATTTGGCAAAACGTATGCAGCCCGATGCCTTCC-AGGGTTCAAGCCCG-TATATCAGCGACTGGCGC-ATACGCTGAGCCACTC-ATCTGAAACCCGAACAGT------TGTCCGTATTCC----ATAACGTATTTGCAAGGAGGGGTAAA-A
TCTTGTAAAAATAAAAAGGCCTCCTGATATCAGGAGGCAAATGATTTATTATTAAAATTAATA-CGATTAGATTTGGCAAAACGTATGCAGCCCGATGCCTTCC-AGGGTTCAAGCCCG-TATATCAGCGACTGGCGC-ATACGCTGAGCCACTC-ATCTGAAACCCGAACAGT------TGTCCGTATTCC----ATAACGTATTTGCAAGGAGGGGTAAA-A
TCAAATAGTGCTGACATCGCAGCCTCCTCAAGGAGTGCGTTATGTCGCAAATTAAAATTAATA-CGATTAGATTTGGCAAAACGTATGCAGCCCGATGCCTTCC-AGGGTTCAAGCCCG-TATATCAGCGACTGGCGC-ATACGCTGAGCCACTC-ATCTGAAACCCGAACAGT------TGTCCGTATTCC----ATAACGTATTTGCAAGGAGGGGTAAA-A
GGGCCCCCACCCATTTTGCCCTCCTGATATCTCCCTTGTATTTGTCCGGTATTAAAATTAATA-CGATTAGATTTGGCAAAACGTATGCAGCCCGATGCCTTCC-AGGGTTCAAGCCCG-TATATCAGCGACTGGCGC-ATACGCTGAGCCACTC-ATCTGAAACCCGAACAGT------TGTCCGTATTCC----ATAACGTATTTGCAAGGAGGGGTAAA-A
ACCCGGCGATACAGGTACCGTGCCTGATATCTTGCCCGGCGGCACTGCGCATTAAAATTAATA-CGATTAGATTTGGCAAAACGTATGCAGCCCGATGCCTTCC-AGGGTTCAAGCCCG-TATATCAGCGACTGGCGC-ATACGCTGAGCCACTC-ATCTGAAACCCGAACAGT------TGTCCGTATTCC----ATAACGTATTTGCAAGGAGGGGTAAA-A
AGACAAAGATTTCACTACTTTTCCTGATATGTTACGTTTGGCTTAATCAAATTAAAATTAATA-CGATTAGATTTGGCAAAACGTATGCAGCCCGATGCCTTCC-AGGGTTCAAGCCCG-TATATCAGCGACTGGCGC-ATACGCTGAGCCACTC-ATCTGAAACCCGAACAGT------TGTCCGTATTCC----ATAACGTATTTGCAAGGAGGGGTAAA-A
TGCCGTTAAATACCGATATCAGCCTGGTATTGCTTACGCCAGAGAAATAGATTAAAATTAATA-CGATTAGATTTGGCAAAACGTATGCAGCCCGATGCCTTCC-AGGGTTCAAGCCCG-TATATCAGCGACTGGCGC-ATACGCTGAGCCACTC-ATCTGAAACCCGAACAGT------TGTCCGTATTCC----ATAACGTATTTGCAAGGAGGGGTAAA-A
GCCACAGCAGTAAGACTTCCCTCCTCCTCAAGGAGTGCGTTATGTCGCAAATTAAAATTAATA-CGATTAGATTTGGCAAAACGTATGCAGCCCGATGCCTTCC-AGGGTTCAAGCCCG-TATATCAGCGACTGGCGC-ATACGCTGAGCCACTC-ATCTGAAACCCGAACAGT------TGTCCGTATTCC----ATAACGTATTTGCAAGGAGGGGTAAA-A
GGTTGAAGAAAAACTGAGTCAGCCTGATATGTTACGTTTGGCTTAATCAAATTAAAATTAATA-CGATTAGATTTGGCAAAACGTATGCAGCCCGATGCCTTCC-AGGGTTCAAGCCCG-TATATCAGCGACTGGCGC-ATACGCTGAGCCACTC-ATCTGAAACCCGAACAGT------TGTCCGTATTCC----ATAACGTATTTGCAAGGAGGGGTAAA-A
TGACCAGAAACTGAATGGCCAGCCTGATATCTTCATCCGCAATAAATCCGATTAAAATTAATA-CGATTAGATTTGGCAAAACGTATGCAGCCCGATGCCTTCC-AGGGTTCAAGCCCG-TATATCAGCGACTGGCGC-ATACGCTGAGCCACTC-ATCTGAAACCCGAACAGT------TGTCCGTATTCC----ATAACGTATTTGCAAGGAGGGGTAAA-A
TGTTCACCAAATAAATCCTTTGCCTGATATCAGGAGGCCTTTTTATTTTTATTAAAATTAATA-CGATTAGATTTGGCAAAACGTATGCAGCCCGATGCCTTCC-AGGGTTCAAGCCCG-TATATCAGCGACTGGCGC-ATACGCTGAGCCACTC-ATCTGAAACCCGAACAGT------TGTCCGTATTCC----ATAACGTATTTGCAAGGAGGGGTAAA-A
GCCAGTGAGCTAAACGCGCCTTCCTGATAGTCCAGCTCGGCGCAGCGGGCATTAAAATTAATA-CGATTAGATTTGGCAAAACGTATGCAGCCCGATGCCTTCC-AGGGTTCAAGCCCG-TATATCAGCGACTGGCGC-ATACGCTGAGCCACTC-ATCTGAAACCCGAACAGT------TGTCCGTATTCC----ATAACGTATTTGCAAGGAGGGGTAAA-A
AGAAAACGACATAACTGACATCCCTGATATGATAATGATAGTAATTATCGATTAAAATTAATA-CGATTAGATTTGGCAAAACGTATGCAGCCCGATGCCTTCC-AGGGTTCAAGCCCG-TATATCAGCGACTGGCGC-ATACGCTGAGCCACTC-ATCTGAAACCCGAACAGT------TGTCCGTATTCC----ATAACGTATTTGCAAGGAGGGGTAAA-A
TGCCGTTAAATACCGATATCAGCCTCTATACTTCGAGCCGCACGACGGTGATTAAAATTAATA-CGATTAGATTTGGCAAAACGTATGCAGCCCGATGCCTTCC-AGGGTTCAAGCCCG-TATATCAGCGACTGGCGC-ATACGCTGAGCCACTC-ATCTGAAACCCGAACAGT------TGTCCGTATTCC----ATAACGTATTTGCAAGGAGGGGTAAA-A
TTCTGCTGATTATCCCTGCATTCCTGGTATTTTGGCTGGCGCTATATGTCATTAAAATTAATA-CGATTAGATTTGGCAAAACGTATGCAGCCCGATGCCTTCC-AGGGTTCAAGCCCG-TATATCAGCGACTGGCGC-ATACGCTGAGCCACTC-ATCTGAAACCCGAACAGT------TGTCCGTATTCC----ATAACGTATTTGCAAGGAGGGGTAAA-A
CGACGGCGCTGTTTTTCTTCAGCCTCCTCAGGCCAGCCTTCGGCGCAGCAATTAAAATTAATA-CGATTAGATTTGGCAAAACGTATGCAGCCCGATGCCTTCC-AGGGTTCAAGCCCG-TATATCAGCGACTGGCGC-ATACGCTGAGCCACTC-ATCTGAAACCCGAACAGT------TGTCCGTATTCC----ATAACGTATTTGCAAGGAGGGGTAAA-A
GTCTGTTTGAAGGTTTTGCCTTCCTGATGGGCCGCATGCGCGAGAAACTCATTAAAATTAATA-CGATTAGATTTGGCAAAACGTATGCAGCCCGATGCCTTCC-AGGGTTCAAGCCCG-TATATCAGCGACTGGCGC-ATACGCTGAGCCACTC-ATCTGAAACCCGAACAGT------TGTCCGTATTCC----ATAACGTATTTGCAAGGAGGGGTAAA-A
TCAAATAGTGCTGACATCGCAGCCTCCATAAATGAAAAAACCGCCAGTGGATTAAAATTAATA-CGATTAGATTTGGCAAAACGTATGCAGCCCGATGCCTTCC-AGGGTTCAAGCCCG-TATATCAGCGACTGGCGC-ATACGCTGAGCCACTC-ATCTGAAACCCGAACAGT------TGTCCGTATTCC----ATAACGTATTTGCAAGGAGGGGTAAA-A
TGATGTGGGCGATCTGTTCTTCCCTGGTATTGCTTACGCCAGAGAAATAGATTAAAATTAATA-CGATTAGATTTGGCAAAACGTATGCAGCCCGATGCCTTCC-AGGGTTCAAGCCCG-TATATCAGCGACTGGCGC-ATACGCTGAGCCACTC-ATCTGAAACCCGAACAGT------TGTCCGTATTCC----ATAACGTATTTGCAAGGAGGGGTAAA-A
GCTTCACTGCGCTCAGCACCAACCTACCGGTTTTCCTAGAAAATTTCGTATTATGGTGGTTA---GCTCCCATCATATCGAGACAGAGAAGCTTGACGCCAACCTTAAGGCAC-CCTTGAGCCGTAGATC--AAGCCC-TCTGTCTCACTTCATCCAGCT------------------CCG---------------ACCCTGCATGCACAAGGCAAC-TGGGCT
GCCACGTCGTGATGATGTGGCTTTTTGTTTGATTTTACAAATTTTATCTGTCATTATATTGTTGACAAAATGTATTGGCTGTTCGTGTGAGAC-GAG------------------------------------GTCCA-CACGATTT-----TATTCTCAGGAGTCTGAACAGTACTTAA-------------------------------TGATAGACGAAGG
TCGCTCCTGACGTAAACGTCAGGCTACATCAATGTCAAGCCACATCAACC--TG--T--------------TCACAATAGGGGCTGGTGAGTCAGTACGTCAGGCAAGCATTTATGCTGCGCCGTAGAT-TCAGACC--CCAGCCCCATTTC----TCTTAGACACTGAATGGTATCCAGGTCCC-------GGTGAGGCCGTATGAACAAGCGGAGTAAAAAG
TCTCACCTGATGTAAACATCAGGCTACTTAGAACTCGTAGCTGTAACTTA--TG--T--------------TCACAATAGGGGCTGGTGAGTCAGTACGTCAGGCAAGCATTTATGCTGCGCCGTAGAT-TCAGACC--CCAGCCCCATTTC----TCTTAGACACTGAATGGTATCCAGGTCCC-------GGTGAGGCCGTATGAACAAGCGGAGTAAAAAG
TTGTTCCTGACGTAAACGTCAGGCTACGTATCCGGCCACGTCAGGCTATT--TG--T--------------TCACAATAGGGGCTGGTGAGTCAGTACGTCAGGCAAGCATTTATGCTGCGCCGTAGAT-TCAGACC--CCAGCCCCATTTC----TCTTAGACACTGAATGGTATCCAGGTCCC-------GGTGAGGCCGTATGAACAAGCGGAGTAAAAAG
CGGCATGAATGCCGCCAAGGAGCCTCCATGGACGGATTCACGGCGTGTCCGATTCTGCCAGTC-TGGGTGTCGAGAG--CCGACGTGGGCCACCGTTA-GAGCCTAGATCAT--GATCGTCGTGGAGAC--AGGTGCC-CACGTCGG-TTTCTCCCCCGTATCGCCCGAACAGT----TG------------------CGCGTAGACGTAAGGCTGGGCAGGCG
CGGCAAGGATGCCGCCACTGAGCCTCCACGGACGGATTCACGGCGTGTCCGATTCTGCCAGTC-TGGGTGTCGAGAG--CCGACGTGGGCCACCGTTA-GAGCCTAGATCAT--GATCGTCGTGGAGAC--AGGTGCC-CACGTCGG-TTTCTCCCCCGTATCGCCCGAACAGT----TG------------------CGCGTAGACGTAAGGCTGGGCAGGCG
CGGCATGGATGCAGCCAAGGAGCCTCCACGGACGGATTCACGGCGTGTCCGATTCTGCCAGTC-TGGGTGTCGAGAG--CCGACGTGGGCCACCGTTA-GAGCCTAGATCAT--GATCGTCGTGGAGAC--AGGTGCC-CACGTCGG-TTTCTCCCCCGTATCGCCCGAACAGT----TG------------------CGCGTAGACGTAAGGCTGGGCAGGCG
CAGCGAACGAACTTGAGCACCTTGTTAGCACTCAAACTCGATAGTTTGGAACCCTCAACGGC------CATTGAGGGCCTTCATGCAGCAGCTCGAT------------------------------------AGCGC-TGCATGACT----CGTTAGCGATAACTCGAACAGT--CATCGG--GG-----CCCCGAGCCCGCA-TAGCAAGGCAGAGTTAGCT
GTTGTGCTAACTTATCTCTATTCATATTAAATTAGTTATTCGTTGTTCTA--------------------------------------------------------------------------------------------------------------AGAACCTGGATAGT----------------------ACCCCGTATTCGCAATGATA-GCTCATG
GCGGCGCTGCGCGCCTGTCCGGGCTACCGGACCGCAGACGGCAGTATACCTCAGAAAGAACCGGCCAGTTCTCTCTGATGGCGGTCCGGATGCCGTGTCCGGGCTTAGGCTTT-GCCTGTTCCGTAGATCTTTGCACC-GGACCGCCGTTTTCTCATGTGATAAACCGGACAGTATCATGGACCGGCTTCACCGGTAACCCGTATTCGCAAGGTTGGTTTCACT
GCGGTGCTGCGCACCTGTCCGGGCTACCGATTTCCCCGCGTCTGAGGGACTCAGAAAGAACCGGCCAGTTCTCTCTGATGGCGGTCCGGATGCCGTGTCCGGGCTTAGGCTTT-GCCTGTTCCGTAGATCTTTGCACC-GGACCGCCGTTTTCTCATGTGATAAACCGGACAGTATCATGGACCGGCTTCACCGGTAACCCGTATTCGCAAGGTTGGTTTCACT
GGTAAAGCCGCGCCTTGTCCGAGCTACGGGGCCTGTGCGGTCGGGTAGCCTCAGAAAGAACCGGCCAGTTCTCTCTGATGGCGGTCCGGATGCCGTGTCCGGGCTTAGGCTTT-GCCTGTTCCGTAGATCTTTGCACC-GGACCGCCGTTTTCTCATGTGATAAACCGGACAGTATCATGGACCGGCTTCACCGGTAACCCGTATTCGCAAGGTTGGTTTCACT
GCGGTGCTACGCACCTGTCCGGGCTACAAAACCGCCAGACCGCACGAACCTCAGAAAGAACCGGCCAGTTCTCTCTGATGGCGGTCCGGATGCCGTGTCCGGGCTTAGGCTTT-GCCTGTTCCGTAGATCTTTGCACC-GGACCGCCGTTTTCTCATGTGATAAACCGGACAGTATCATGGACCGGCTTCACCGGTAACCCGTATTCGCAAGGTTGGTTTCACT
GCGGCGCGTTGCGCCTGTCCGGGCTACGAGCCCGCAGGTTTTGTAGCCCGTCAGAAAGAACCGGCCAGTTCTCTCTGATGGCGGTCCGGATGCCGTGTCCGGGCTTAGGCTTT-GCCTGTTCCGTAGATCTTTGCACC-GGACCGCCGTTTTCTCATGTGATAAACCGGACAGTATCATGGACCGGCTTCACCGGTAACCCGTATTCGCAAGGTTGGTTTCACT
CGGCGCTGACGCGCCTGTCCGGGCTACCGGCCCCCAGACGGCGGTGAACCTCAGAAAGAACCGGCCAGTTCTCTCTGATGGCGGTCCGGATGCCGTGTCCGGGCTTAGGCTTT-GCCTGTTCCGTAGATCTTTGCACC-GGACCGCCGTTTTCTCATGTGATAAACCGGACAGTATCATGGACCGGCTTCACCGGTAACCCGTATTCGCAAGGTTGGTTTCACT
GCGGCGCGTCGCGCCTGTCCGGGCTACCCGATCTGCCTCCCTCAGGCGCATCAGAAAGAACCGGCCAGTTCTCTCTGATGGCGGTCCGGATGCCGTGTCCGGGCTTAGGCTTT-GCCTGTTCCGTAGATCTTTGCACC-GGACCGCCGTTTTCTCATGTGATAAACCGGACAGTATCATGGACCGGCTTCACCGGTAACCCGTATTCGCAAGGTTGGTTTCACT
GCGGTGCTGCGCACCTGTCCGGGCTACAAAACCCGCAAGCTGCACGGACCTCAGAAAGAACCGGCCAGTTCTCTCTGATGGCGGTCCGGATGCCGTGTCCGGGCTTAGGCTTT-GCCTGTTCCGTAGATCTTTGCACC-GGACCGCCGTTTTCTCATGTGATAAACCGGACAGTATCATGGACCGGCTTCACCGGTAACCCGTATTCGCAAGGTTGGTTTCACT
GCGATGCTGCGCATCTGTCCGGGCTACCGTTCCGCAGATGTCCGTGGGCCTCAGAAAGAACCGGCCAGTTCTCTCTGATGGCGGTCCGGATGCCGTGTCCGGGCTTAGGCTTT-GCCTGTTCCGTAGATCTTTGCACC-GGACCGCCGTTTTCTCATGTGATAAACCGGACAGTATCATGGACCGGCTTCACCGGTAACCCGTATTCGCAAGGTTGGTTTCACT
GCGGCACTGCTCGCCTGTCCGGGCTACCGGCCCACAGCCGACGGCGAACCTCAGAAAGAACCGGCCAGTTCTCTCTGATGGCGGTCCGGATGCCGTGTCCGGGCTTAGGCTTT-GCCTGTTCCGTAGATCTTTGCACC-GGACCGCCGTTTTCTCATGTGATAAACCGGACAGTATCATGGACCGGCTTCACCGGTAACCCGTATTCGCAAGGTTGGTTTCACT
GCGGCGCGATGCGCCTGTCCGGGCTACCCAAACGCAGGCCGCACGTACCCTCAGAAAGAACCGGCCAGTTCTCTCTGATGGCGGTCCGGATGCCGTGTCCGGGCTTAGGCTTT-GCCTGTTCCGTAGATCTTTGCACC-GGACCGCCGTTTTCTCATGTGATAAACCGGACAGTATCATGGACCGGCTTCACCGGTAACCCGTATTCGCAAGGTTGGTTTCACT
CGGCGCTTACGCGCCTGTCCGGGCTACCCAATCTTGCTCCCTCAGGCGCCTCAGAAAGAACCGGCCAGTTCTCTCTGATGGCGGTCCGGATGCCGTGTCCGGGCTTAGGCTTT-GCCTGTTCCGTAGATCTTTGCACC-GGACCGCCGTTTTCTCATGTGATAAACCGGACAGTATCATGGACCGGCTTCACCGGTAACCCGTATTCGCAAGGTTGGTTTCACT
CGGCGGTGAGCTCGTAGTCCGGGCTACCGGATCGCAGCCGGCGGTAAACCTCAGAAAGAACCGGCCAGTTCTCTCTGATGGCGGTCCGGATGCCGTGTCCGGGCTTAGGCTTT-GCCTGTTCCGTAGATCTTTGCACC-GGACCGCCGTTTTCTCATGTGATAAACCGGACAGTATCATGGACCGGCTTCACCGGTAACCCGTATTCGCAAGGTTGGTTTCACT
GCGATGCTGCGCATCTGTCCGGGCTACCGGCCCATGCACGGGTGCGCACATCAGAAAGAACCGGCCAGTTCTCTCTGATGGCGGTCCGGATGCCGTGTCCGGGCTTAGGCTTT-GCCTGTTCCGTAGATCTTTGCACC-GGACCGCCGTTTTCTCATGTGATAAACCGGACAGTATCATGGACCGGCTTCACCGGTAACCCGTATTCGCAAGGTTGGTTTCACT
GCGGCGCGTTGCGCCTGTCCGGGCTACCGTTCCGCAGATGTCCGTGGGCCTCAGAAAGAACCGGCCAGTTCTCTCTGATGGCGGTCCGGATGCCGTGTCCGGGCTTAGGCTTT-GCCTGTTCCGTAGATCTTTGCACC-GGACCGCCGTTTTCTCATGTGATAAACCGGACAGTATCATGGACCGGCTTCACCGGTAACCCGTATTCGCAAGGTTGGTTTCACT
GCGGCGCGTTGCGCCTGTCCGGGCTACGGGATCGCAGATGACTGTAAACCTCAGAAAGAACCGGCCAGTTCTCTCTGATGGCGGTCCGGATGCCGTGTCCGGGCTTAGGCTTT-GCCTGTTCCGTAGATCTTTGCACC-GGACCGCCGTTTTCTCATGTGATAAACCGGACAGTATCATGGACCGGCTTCACCGGTAACCCGTATTCGCAAGGTTGGTTTCACT
GGCGCTGGCGCGCCTTGTCCGGGCTACCGGCTATCGGACCGCAGACAGCTTCAGAAAGAACCGGCCAGTTCTCTCTGATGGCGGTCCGGATGCCGTGTCCGGGCTTAGGCTTT-GCCTGTTCCGTAGATCTTTGCACC-GGACCGCCGTTTTCTCATGTGATAAACCGGACAGTATCATGGACCGGCTTCACCGGTAACCCGTATTCGCAAGGTTGGTTTCACT
GCGGTGCTGCGCACCTGTCCGGGCTACCGGGGGGAGTGCAACAGGCGAAATCAGAAAGAACCGGCCAGTTCTCTCTGATGGCGGTCCGGATGCCGTGTCCGGGCTTAGGCTTT-GCCTGTTCCGTAGATCTTTGCACC-GGACCGCCGTTTTCTCATGTGATAAACCGGACAGTATCATGGACCGGCTTCACCGGTAACCCGTATTCGCAAGGTTGGTTTCACT
TTTGAGATAGAAAGCTTATTTCCCTCCTGTCAGATTTTACTGGGTATCCCAAATATTTTAGT-----CAAAAAATAGGC--AGGGCAGGACGACTTAGTGTCCCTTGGCTTTCAAGCCATTACG-GGAGTCTGTCGCC-TGCCTTTAAC-------CATGATA---------------------------------AGGC------------------------
GGTTGTCGCGGCTGAAGCCGCTCCTACAGGGGGCGGTGTCAGCGGTCGGATCCGACTGAT-------C----ATCGGA-GGAGGGCGGGAAGTCCAGTCGCTCCTGAAGCTTCAGCTTGTGCTGTAGATC--GGCTCC-CGCCCTCCCTTTGCTG-GCCCAATGTCCGTACGGTATCCAGATCCGCCGCTGGCGTGAACTCGCATCCACAAGGCAGGACCGGGC
GCCTGTCGCGGCTGAAGCCGCTCCTACAAGAGGGGTGCGTTCCGCTACACTCCGACTGAT-------C----ATCGGA-GGAGGGCGGGAAGTCCAGTCGCTCCTGAAGCTTCAGCTTGTGCTGTAGATC--GGCTCC-CGCCCTCCCTTTGCTG-GCCCAATGTCCGTACGGTATCCAGATCCGCCGCTGGCGTGAACTCGCATCCACAAGGCAGGACCGGGC
GCGCGTCGCGGCTGAAGCCGCTCCTACAGGAAGCAAGCGGCCGACTCGCCTCCGACTGAT-------C----ATCGGA-GGAGGGCGGGAAGTCCAGTCGCTCCTGAAGCTTCAGCTTGTGCTGTAGATC--GGCTCC-CGCCCTCCCTTTGCTG-GCCCAATGTCCGTACGGTATCCAGATCCGCCGCTGGCGTGAACTCGCATCCACAAGGCAGGACCGGGC
TAGGGTCGCGGCTGAAGCCGCTCCTACAAAAAAAGCGTCAAGCGCCGATGTCCGACTGAT-------C----ATCGGA-GGAGGGCGGGAAGTCCAGTCGCTCCTGAAGCTTCAGCTTGTGCTGTAGATC--GGCTCC-CGCCCTCCCTTTGCTG-GCCCAATGTCCGTACGGTATCCAGATCCGCCGCTGGCGTGAACTCGCATCCACAAGGCAGGACCGGGC
CGTTGTCGCGGCTGAAGCCGCTCCTACAAGGGGCGGTGGGTTCCGCTAGATCCGACTGAT-------C----ATCGGA-GGAGGGCGGGAAGTCCAGTCGCTCCTGAAGCTTCAGCTTGTGCTGTAGATC--GGCTCC-CGCCCTCCCTTTGCTG-GCCCAATGTCCGTACGGTATCCAGATCCGCCGCTGGCGTGAACTCGCATCCACAAGGCAGGACCGGGC
CGTTGTCGCGGCTGAAGCCGCTCCTACAGGAAGCAAATGAATGCCGGTCGTCCGACTGAT-------C----ATCGGA-GGAGGGCGGGAAGTCCAGTCGCTCCTGAAGCTTCAGCTTGTGCTGTAGATC--GGCTCC-CGCCCTCCCTTTGCTG-GCCCAATGTCCGTACGGTATCCAGATCCGCCGCTGGCGTGAACTCGCATCCACAAGGCAGGACCGGGC
ACCTGTCGCGGCTGAAGCCGCTCCTACAAGGGGGTGGCAAACAGCCCATGTCCGACTGAT-------C----ATCGGA-GGAGGGCGGGAAGTCCAGTCGCTCCTGAAGCTTCAGCTTGTGCTGTAGATC--GGCTCC-CGCCCTCCCTTTGCTG-GCCCAATGTCCGTACGGTATCCAGATCCGCCGCTGGCGTGAACTCGCATCCACAAGGCAGGACCGGGC
ACCTGTCGCGGCTGAAGCCGCTCCTACAGAATCGGTCGCGACGGGATCTCTCCGACTGAT-------C----ATCGGA-GGAGGGCGGGAAGTCCAGTCGCTCCTGAAGCTTCAGCTTGTGCTGTAGATC--GGCTCC-CGCCCTCCCTTTGCTG-GCCCAATGTCCGTACGGTATCCAGATCCGCCGCTGGCGTGAACTCGCATCCACAAGGCAGGACCGGGC
GCCTATCGTGGCTGAAGCCGCTCCTACAGGGGGGCGCCAGTGGTGCCTACTCCGACTGAT-------C----ATCGGA-GGAGGGCGGGAAGTCCAGTCGCTCCTGAAGCTTCAGCTTGTGCTGTAGATC--GGCTCC-CGCCCTCCCTTTGCTG-GCCCAATGTCCGTACGGTATCCAGATCCGCCGCTGGCGTGAACTCGCATCCACAAGGCAGGACCGGGC
ATATGCTGGGCTAAAGCCGCAGCCTACGCACAAAATTTAAATATTGAGCGTGAGTTCTTGGTACTTATCATTGAATCACGAGCATTGTGAGCGTGACCGCACCCTTAGTGCTTACACTGTTTCGTAGAT--AACGCC--CAATGCTCATCCTTCATCTTCATACTCTGAATGGTATCCAAG----------------CACTGAATGAACAAGGGAAGACGCAAG
CCGCGTGGTCGCAGCTGTAGCTGCTACAGGGGCGTGGCGGGGGCGTCGGCCTTTGGCCTAGC---GTGCAGGTGAGAGCGGAGTGCGGGACGCCG--------------------------------------GCGCC-CGCACTCCAC--GCTCTTGCCAGAGCCCGAAC---------AGTTGAACGAGTCAGCAGCTCGCACTCACAAGCATGGGCCGGCA
AGCTCCGGTCGCAGCTGTAGCTGCTACAGGATCGGTGGCGGGGATCCCGGCTTTGGCCTAGC---GTGCAGGTGAGAGCGGAGTGCGGGACGCCG--------------------------------------GCGCC-CGCACTCCAC--GCTCTTGCCAGAGCCCGAAC---------AGTTGAACGAGTCAGCAGCTCGCACTCACAAGCATGGGCCGGCA
GGATCGGGTCGCAGCTGTAGCTGCTACGGGGGTGAGGAGGGGGGGTGGCGCTTTGGCCTAGC---GTGCAGGTGAGAGCGGAGTGCGGGACGCCG--------------------------------------GCGCC-CGCACTCCAC--GCTCTTGCCAGAGCCCGAAC---------AGTTGAACGAGTCAGCAGCTCGCACTCACAAGCATGGGCCGGCA
GCGGCTGGTCGCAGCTGCAGCTGCTACAGAATGGCAGGGTCGATCGGGAGCTTTGGCCTAGC---GTGCAGGTGAGAGCGGAGTGCGGGACGCCG--------------------------------------GCGCC-CGCACTCCAC--GCTCTTGCCAGAGCCCGAAC---------AGTTGAACGAGTCAGCAGCTCGCACTCACAAGCATGGGCCGGCA
GGCGGCCATCGCAGCTATAGCTGCTACAGGGGGTTGCGGTCCAGGAACGCCTTTGGCCTAGC---GTGCAGGTGAGAGCGGAGTGCGGGACGCCG--------------------------------------GCGCC-CGCACTCCAC--GCTCTTGCCAGAGCCCGAAC---------AGTTGAACGAGTCAGCAGCTCGCACTCACAAGCATGGGCCGGCA
GCGCGTGGTCGCAGCTGTAGCTGCTACAATGCTGGGGGGCGGGGGGAGCGCTTTGGCCTAGC---GTGCAGGTGAGAGCGGAGTGCGGGACGCCG--------------------------------------GCGCC-CGCACTCCAC--GCTCTTGCCAGAGCCCGAAC---------AGTTGAACGAGTCAGCAGCTCGCACTCACAAGCATGGGCCGGCA
ATCCTGGTGCCGGGTGCCCCATCCTTCTGTCATCCTGAGCGGAGCGAGTCTTGAGGCGTGAAGAGCATCACGTTTCGG-CGG-----AGAGGCCGACCCCATCCTTAGGCC---GCCTGCTGCGAAGAT---TGGCC------GCCG--TCCCCCTGTCTATACGCCGTGGAGAATCGGAGGCC----TTT---TGAGCCTGCATGTTCAAGGTCGGCGGGGAC
ATCCTGGTGCCGGGTGCCCCATCCTTCCCGCTTCATTTCGCGGGTAGAGCTTGAGGCGTGAAGAGCATCACGTTTCGG-CGG-----AGAGGCCGACCCCATCCTTAGGCC---GCCTGCTGCGAAGAT---TGGCC------GCCG--TCCCCCTGTCTATACGCCGTGGAGAATCGGAGGCC----TTT---TGAGCCTGCATGTTCAAGGTCGGCGGGGAC
CCGATAGAGCCGGGTGCCCCATCCTTCCCGCGTTTTTTTGCGGGAAGGGTTTGAGGCGTGAAGAGCATCACGTTTCGG-CGG-----AGAGGCCGACCCCATCCTTAGGCC---GCCTGCTGCGAAGAT---TGGCC------GCCG--TCCCCCTGTCTATACGCCGTGGAGAATCGGAGGCC----TTT---TGAGCCTGCATGTTCAAGGTCGGCGGGGAC
CCCCCGTTACCTTATTCGTACCCCTTATAATGGGGTGTTAACCAGCCAGAGTTAAAATAACTA-CGATTAGATTTGGCACAGTGTATGCAGCCCGATTGCCCCCAGGGTTAATAGCCCG-TTTATAAGCGACTGGCGC-ATACACTGAG--CCACTCATTGAAACCCGAACAGT------TGTCCGTACTCC----ATAACGCATTTGCAAGGATGGGTAAATG
GGCTGTAACGGAATTTACACCACCTTGACGGACTCTACCAACGGTTCGGAGTTAAAATAACTA-CGATTAGATTTGGCACAGTGTATGCAGCCCGATTGCCCCCAGGGTTAATAGCCCG-TTTATAAGCGACTGGCGC-ATACACTGAG--CCACTCATTGAAACCCGAACAGT------TGTCCGTACTCC----ATAACGCATTTGCAAGGATGGGTAAATG
ATTCTCATCCGCCTGCCGGCACCTTCTCCCCGAGGGGAGAAGAGATTGTGCCGCTCCTGGCGCTAATGCCTGTTGCGGTGGCGGATGGAAGACCGA-------------------------------------GTCTC-CGTCCGCCGT----TCCATTG--AACCCGAACAGTCGCCAGGG-------------AAGCCCGATTAGGCAAGGATGGGATCAGA
GTCAATCCGGCGCAAGTGCGCGCCTCTCCCCGCTCGCGGGGCGAAGGGGACCGCTCCTGGCGCTAATGCCTGTTGCGGTGGCGGATGGAAGACCGA-------------------------------------GTCTC-CGTCCGCCGT----TCCATTG--AACCCGAACAGTCGCCAGGG-------------AAGCCCGATTAGGCAAGGATGGGATCAGA
CCCCTCATCCGGCTGCCGCCACCTTCTCCCCGAGGGGAGAAGAGATATGCCCGCTCCTGGCGCTAATGCCTGTTGCGGTGGCGGATGGAAGACCGA-------------------------------------GTCTC-CGTCCGCCGT----TCCATTG--AACCCGAACAGTCGCCAGGG-------------AAGCCCGATTAGGCAAGGATGGGATCAGA
TGGGAGCAAGTGATAGGGACCACCTCTCCCCGAGGGGAGAAGAGATTGTGCCGCTCCTGGCGCTAATGCCTGTTGCGGTGGCGGATGGAAGACCGA-------------------------------------GTCTC-CGTCCGCCGT----TCCATTG--AACCCGAACAGTCGCCAGGG-------------AAGCCCGATTAGGCAAGGATGGGATCAGA
TGCTCATCCGCCCTACGGGCACCTTCTCCCCGTAAACACGGGGCGAAGGGCCGCTCCTGGCGCTAATGCCTGTTGCGGTGGCGGATGGAAGACCGA-------------------------------------GTCTC-CGTCCGCCGT----TCCATTG--AACCCGAACAGTCGCCAGGG-------------AAGCCCGATTAGGCAAGGATGGGATCAGA
TGGCGGATGGAAGACCGATGCACCTCTCCCCGCTGGGGAGAAGAGGGAGCCCGCTCCTGGCGCTAATGCCTGTTGCGGTGGCGGATGGAAGACCGA-------------------------------------GTCTC-CGTCCGCCGT----TCCATTG--AACCCGAACAGTCGCCAGGG-------------AAGCCCGATTAGGCAAGGATGGGATCAGA
TACGGGCCACCTTTGTAACTTCCCTCTCCCCGCTGGGGAGAAGAGGGAGCCCGCTCCTGGCGCTAATGCCTGTTGCGGTGGCGGATGGAAGACCGA-------------------------------------GTCTC-CGTCCGCCGT----TCCATTG--AACCCGAACAGTCGCCAGGG-------------AAGCCCGATTAGGCAAGGATGGGATCAGA
CTCATCCGACCCTTCGGGCCACCTTCTCCCCGAGGGGAGAAGAGGATATGCCGCTCCTGGCGCTAATGCCTGTTGCGGTGGCGGATGGAAGACCGA-------------------------------------GTCTC-CGTCCGCCGT----TCCATTG--AACCCGAACAGTCGCCAGGG-------------AAGCCCGATTAGGCAAGGATGGGATCAGA
CCCCTCATCCGCCTGCCGGCACCTTCTCCCCGCTCTTGCGGGGCGAAGGGCCGCTCCTGGCGCTAATGCCTGTTGCGGTGGCGGATGGAAGACCGA-------------------------------------GTCTC-CGTCCGCCGT----TCCATTG--AACCCGAACAGTCGCCAGGG-------------AAGCCCGATTAGGCAAGGATGGGATCAGA
GGCGCTTTGCGCCTTTGCCCACCCTACGGCAGCAGCGAATGCCGCTCACACCCAGCCCGGGTGGCCGCCCGAGCTGGGCCGCCGATCG-------------------------------------------------C-GGTCGGCA------CTTCAGCGGGACCCG--------CATGGTTGAACGAACTTCAG-GTTCGCATTCACAAGGGAGGGTCGAGG
GCGCAAGTGCGCCTTTGCCCACCCTACGAATCCCGGCTCGCGACGTGTAACCCAGCCCGGGTGGCCGCCCGAGCTGGGCCGCCGATCG-------------------------------------------------C-GGTCGGCA------CTTCAGCGGGACCCG--------CATGGTTGAACGAACTTCAG-GTTCGCATTCACAAGGGAGGGTCGAGG
GCGCAAGTGCGCGTTTGCCCACCCTACGGCGCCTGATTACATGGGCCGGACCCAGCCCGGGTGGCCGCCCGAGCTGGGCCGCCGATCG-------------------------------------------------C-GGTCGGCA------CTTCAGCGGGACCCG--------CATGGTTGAACGAACTTCAG-GTTCGCATTCACAAGGGAGGGTCGAGG
GGCGCTTCGCGCCTTTGCCCACCCTACGATACCTGCTTCTACGGAAGCTTCCCAGCCCGGGTGGCCGCCCGAGCTGGGCCGCCGATCG-------------------------------------------------C-GGTCGGCA------CTTCAGCGGGACCCG--------CATGGTTGAACGAACTTCAG-GTTCGCATTCACAAGGGAGGGTCGAGG
CTAATCATTGACCATAGTCGTTTGTTAGCTTTTTTTACCACCTTCAATTGGGCTTTAGCTGC------AACTAAAGCTTTCTATGTAGTAGTTCGTTTAAAC-------------------------------AACGC-TACATAGGACTTC----AAGCATAAATCGAATAG-----TCGACTGGG--TCTCG--AACCCGCATTCGCAAGCATGATTAGCTT
TGGGAGTCCGTCTTAAACGCTTTGTTATATTCGACGTCCCGCACGGATGTGGCTTTAGCTGC------AACTAAAGCTTTCTATGTAGTAGTTCGTTTAAAC-------------------------------AACGC-TACATAGGACTTC----AAGCATAAATCGAATAG-----TCGACTGGG--TCTCG--AACCCGCATTCGCAAGCATGATTAGCTT
GACGAATCAGATTTAAAGGCTTTGTTATGTGCGCGCTTTAAGTTTACGAAGGCTTTAGCTGC------AACTAAAGCTTTCTATGTAGTAGTTCGTTTAAAC-------------------------------AACGC-TACATAGGACTTC----AAGCATAAATCGAATAG-----TCGACTGGG--TCTCG--AACCCGCATTCGCAAGCATGATTAGCTT
TGGGAATCTGTCTTAAACGCTTTGTTATGGCGATTTACTTTAGACTTGCTGGCTTTAGCTGC------AACTAAAGCTTTCTATGTAGTAGTTCGTTTAAAC-------------------------------AACGC-TACATAGGACTTC----AAGCATAAATCGAATAG-----TCGACTGGG--TCTCG--AACCCGCATTCGCAAGCATGATTAGCTT
TACGAATCGCTCTTAAATGCTTTGTTAGTTGTGCATTTCCTCTACCTTACGGCTTTAGCTGC------AACTAAAGCTTTCTATGTAGTAGTTCGTTTAAAC-------------------------------AACGC-TACATAGGACTTC----AAGCATAAATCGAATAG-----TCGACTGGG--TCTCG--AACCCGCATTCGCAAGCATGATTAGCTT
GTTGGGTTGATTCTTAAACGTTTGTTAACTGTGCGGTCAATGTGGCTTAAGGCTTTAGCTGC------AACTAAAGCTTTCTATGTAGTAGTTCGTTTAAAC-------------------------------AACGC-TACATAGGACTTC----AAGCATAAATCGAATAG-----TCGACTGGG--TCTCG--AACCCGCATTCGCAAGCATGATTAGCTT
TGCGAATCACTCTTAAACAGATTGTTAGCTTATTTTTTTAATCGAATCTTGGCTTTAGCTGC------AACTAAAGCTTTCTATGTAGTAGTTCGTTTAAAC-------------------------------AACGC-TACATAGGACTTC----AAGCATAAATCGAATAG-----TCGACTGGG--TCTCG--AACCCGCATTCGCAAGCATGATTAGCTT
TGCGAATCACTCTTAAATGCTTTGTTATATTTTTATTCGTATATATTAATGGCTTTAGCTGC------AACTAAAGCTTTCTATGTAGTAGTTCGTTTAAAC-------------------------------AACGC-TACATAGGACTTC----AAGCATAAATCGAATAG-----TCGACTGGG--TCTCG--AACCCGCATTCGCAAGCATGATTAGCTT
TAAGGAATCACTCTTAAACGCTTGTTAGGCTTTGGTAGGTGCCTTTCGGGGGCTTTAGCTGC------AACTAAAGCTTTCTATGTAGTAGTTCGTTTAAAC-------------------------------AACGC-TACATAGGACTTC----AAGCATAAATCGAATAG-----TCGACTGGG--TCTCG--AACCCGCATTCGCAAGCATGATTAGCTT
TTGGGAATCTGCCTTAAACGCTTGTTATAAGGCGGACGTTTAGTCAAGCGGGCTTTAGCTGC------AACTAAAGCTTTCTATGTAGTAGTTCGTTTAAAC-------------------------------AACGC-TACATAGGACTTC----AAGCATAAATCGAATAG-----TCGACTGGG--TCTCG--AACCCGCATTCGCAAGCATGATTAGCTT
TAGCGAATCTGCTTAAATTATTTGTTATATGCACTCACAAACATCACACTGGCTTTAGCTGC------AACTAAAGCTTTCTATGTAGTAGTTCGTTTAAAC-------------------------------AACGC-TACATAGGACTTC----AAGCATAAATCGAATAG-----TCGACTGGG--TCTCG--AACCCGCATTCGCAAGCATGATTAGCTT
TGCGTTCGTCGCGGCTGAAGCCGCTACAAAGGGGTAGGCGCGGTAAGGGCTTGCTTTACAGTT--T-GAGTGGAGAG-CGATGTGCGGCACGCCGACA-----------------------------------GCGGC-CGCACATCGA--CCTCGTTGCCTAGCCCGAACAGT----TGACGAGCG-TTCGCTCGAAC-----TTCACAAGCGTGGGCAGCGA
AGAACCTGTCGCGGCTGAAGCCGCTACAGGGGGCTCCGGCAGGGGGCCGTTTGCTTTACAGTT--T-GAGTGGAGAG-CGATGTGCGGCACGCCGACA-----------------------------------GCGGC-CGCACATCGA--CCTCGTTGCCTAGCCCGAACAGT----TGACGAGCG-TTCGCTCGAAC-----TTCACAAGCGTGGGCAGCGA
ACGTCCGGTCGCGGCTGAAGCCGCTACAGGTCGGCTGTGCCTTAATCGTTTTGCTTTACAGTT--T-GAGTGGAGAG-CGATGTGCGGCACGCCGACA-----------------------------------GCGGC-CGCACATCGA--CCTCGTTGCCTAGCCCGAACAGT----TGACGAGCG-TTCGCTCGAAC-----TTCACAAGCGTGGGCAGCGA
AGACCCTGTCGCGGCTGAAGCCGCTACAGTGAGGCCGATCGCTTTCGTTGTTGCTTTACAGTT--T-GAGTGGAGAG-CGATGTGCGGCACGCCGACA-----------------------------------GCGGC-CGCACATCGA--CCTCGTTGCCTAGCCCGAACAGT----TGACGAGCG-TTCGCTCGAAC-----TTCACAAGCGTGGGCAGCGA
CGCCCGGGGACGGCGCTGCCCCCCTCACCCGATCCTCGCCTAGCGGCTCGGGCCGGCGCGGTAGCCGCCGCGCCGGCCCTGGAGAGGAGAGCCCGTTACCCCC-T---------------------------TGC-CT-TCTCTCCATC-TTCACA------AGCCCGAACAGTTGCACGGTC-----------GAAGGCCGAA-CCGCAAGGAAGGGATCGGA
CGCCCGAGGCTGGCGCTGCCCCCCTCACCCGATCCTCGCCACTAGCCTGGGGCCGGCGCGGTAGCCGCCGCGCCGGCCCTGGAGAGGAGAGCCCGTTACCCCC-T---------------------------TGC-CT-TCTCTCCATC-TTCACA------AGCCCGAACAGTTGCACGGTC-----------GAAGGCCGAA-CCGCAAGGAAGGGATCGGA
TTCCGAAGGCAGGAGCTGCCCCCCTCACCCGGATCACTCGCTGCGCTCGTGGCCGGCGCGGTAGCCGCCGCGCCGGCCCTGGAGAGGAGAGCCCGTTACCCCC-T---------------------------TGC-CT-TCTCTCCATC-TTCACA------AGCCCGAACAGTTGCACGGTC-----------GAAGGCCGAA-CCGCAAGGAAGGGATCGGA
CCTCCGAAGCAGGACCTGCCCCCCTCACCCGGATCACTCCCTTGCGGTCGGGCCGGCGCGGTAGCCGCCGCGCCGGCCCTGGAGAGGAGAGCCCGTTACCCCC-T---------------------------TGC-CT-TCTCTCCATC-TTCACA------AGCCCGAACAGTTGCACGGTC-----------GAAGGCCGAA-CCGCAAGGAAGGGATCGGA
CTTCGCAGGCTGGAGTTGCCCCCCTCACCCGATCCTCGCCTTGCGGCTCGGGCCGGCGCGGTAGCCGCCGCGCCGGCCCTGGAGAGGAGAGCCCGTTACCCCC-T---------------------------TGC-CT-TCTCTCCATC-TTCACA------AGCCCGAACAGTTGCACGGTC-----------GAAGGCCGAA-CCGCAAGGAAGGGATCGGA
TTGCGAAGGAAGGAGCTGCCCCCCTCACCCGATCCTCGCCTGGCGGCTCGGGCCGGCGCGGTAGCCGCCGCGCCGGCCCTGGAGAGGAGAGCCCGTTACCCCC-T---------------------------TGC-CT-TCTCTCCATC-TTCACA------AGCCCGAACAGTTGCACGGTC-----------GAAGGCCGAA-CCGCAAGGAAGGGATCGGA
TTCGAAGGCTGGAGTCGCCCCCCCTCACCCGATCCTCGCCTGGCGGCTCGGGCCGGCGCGGTAGCCGCCGCGCCGGCCCTGGAGAGGAGAGCCCGTTACCCCC-T---------------------------TGC-CT-TCTCTCCATC-TTCACA------AGCCCGAACAGTTGCACGGTC-----------GAAGGCCGAA-CCGCAAGGAAGGGATCGGA
TCACCTTGGCAATAGCTGCCCCCCTCACCCGATCCTCGCCTGGGGGCTCGGGCCGGCGCGGTAGCCGCCGCGCCGGCCCTGGAGAGGAGAGCCCGTTACCCCC-T---------------------------TGC-CT-TCTCTCCATC-TTCACA------AGCCCGAACAGTTGCACGGTC-----------GAAGGCCGAA-CCGCAAGGAAGGGATCGGA
CTGCTAAGGCAACAGCTGCCCCCCTCACCCGATCCTCGCCTGGCGGCTCGGGCCGGCGCGGTAGCCGCCGCGCCGGCCCTGGAGAGGAGAGCCCGTTACCCCC-T---------------------------TGC-CT-TCTCTCCATC-TTCACA------AGCCCGAACAGTTGCACGGTC-----------GAAGGCCGAA-CCGCAAGGAAGGGATCGGA
TAGGCGCGCACGGCTGCTTCCCCCTCACCCGGCTTGGCGAGAACCTGCACGGCCGGCGCGGTAGCCGCCGCGCCGGCCCTGGAGAGGAGAGCCCGTTACCCCC-T---------------------------TGC-CT-TCTCTCCATC-TTCACA------AGCCCGAACAGTTGCACGGTC-----------GAAGGCCGAA-CCGCAAGGAAGGGATCGGA
GCAAGGGAGCTGGCGCTGCCCCCCTCACCCGGAGCCGTCGCTTCGCTCAGGGCCGGCGCGGTAGCCGCCGCGCCGGCCCTGGAGAGGAGAGCCCGTTACCCCC-T---------------------------TGC-CT-TCTCTCCATC-TTCACA------AGCCCGAACAGTTGCACGGTC-----------GAAGGCCGAA-CCGCAAGGAAGGGATCGGA
TGCCGAGGGCCGGCCCTGCCCCCCTCACCCGATCCCCGCCCGGGGGCTCGGGCCGGCGCGGTAGCCGCCGCGCCGGCCCTGGAGAGGAGAGCCCGTTACCCCC-T---------------------------TGC-CT-TCTCTCCATC-TTCACA------AGCCCGAACAGTTGCACGGTC-----------GAAGGCCGAA-CCGCAAGGAAGGGATCGGA
TTCCCCGAAGCCTGCGCTGCCCCCTCACCCGGCTTCTCATCGCTTCGCTCGGCCGGCGCGGTAGCCGCCGCGCCGGCCCTGGAGAGGAGAGCCCGTTACCCCC-T---------------------------TGC-CT-TCTCTCCATC-TTCACA------AGCCCGAACAGTTGCACGGTC-----------GAAGGCCGAA-CCGCAAGGAAGGGATCGGA
CGCCCAAAGCCGGCGCTGCCCCCCTCACCCGATCCTCGCCTGGCGGCTCGGGCCGGCGCGGTAGCCGCCGCGCCGGCCCTGGAGAGGAGAGCCCGTTACCCCC-T---------------------------TGC-CT-TCTCTCCATC-TTCACA------AGCCCGAACAGTTGCACGGTC-----------GAAGGCCGAA-CCGCAAGGAAGGGATCGGA
TTCCGAAGGCAGGAGCTGCCCCCCTCACCCGGAGCCTTCGCTTCGCTCAGGGCCGGCGCGGTAGCCGCCGCGCCGGCCCTGGAGAGGAGAGCCCGTTACCCCC-T---------------------------TGC-CT-TCTCTCCATC-TTCACA------AGCCCGAACAGTTGCACGGTC-----------GAAGGCCGAA-CCGCAAGGAAGGGATCGGA
TTGCGAAGACAGGTGCTGCCCCCCTCACCCGATCCTCGCCTGGCGGCTCGGGCCGGCGCGGTAGCCGCCGCGCCGGCCCTGGAGAGGAGAGCCCGTTACCCCC-T---------------------------TGC-CT-TCTCTCCATC-TTCACA------AGCCCGAACAGTTGCACGGTC-----------GAAGGCCGAA-CCGCAAGGAAGGGATCGGA
GCTTTCACTGTCGGCGCAGCCCCCTCACCCGATCCTCGCCTGGCGGCTCGGGCCGGCGCGGTAGCCGCCGCGCCGGCCCTGGAGAGGAGAGCCCGTTACCCCC-T---------------------------TGC-CT-TCTCTCCATC-TTCACA------AGCCCGAACAGTTGCACGGTC-----------GAAGGCCGAA-CCGCAAGGAAGGGATCGGA
TACGAAGGCAGTTGCTGCCCCCCCTCACCCGATCCTCGCCTGCGGCTCGGGGCCGGCGCGGTAGCCGCCGCGCCGGCCCTGGAGAGGAGAGCCCGTTACCCCC-T---------------------------TGC-CT-TCTCTCCATC-TTCACA------AGCCCGAACAGTTGCACGGTC-----------GAAGGCCGAA-CCGCAAGGAAGGGATCGGA
TTCCGATGGCAGCAGCTGCCCCCCTCACCCGCTCCCTCGCTACGCTCGGGGGCCGGCGCGGTAGCCGCCGCGCCGGCCCTGGAGAGGAGAGCCCGTTACCCCC-T---------------------------TGC-CT-TCTCTCCATC-TTCACA------AGCCCGAACAGTTGCACGGTC-----------GAAGGCCGAA-CCGCAAGGAAGGGATCGGA
AACGCCCGTCGCGGCTGAAGCCGCTACAGGCTTGCCGGCATGCTGAGGCCTTGCTCTAAAGTT-TG--AGTGGAGAG-CGATGTGCGGCACGCCGACA-GGCCGTAGTGTTCGAGCACGTGTAGGAGCC-AGGGCGGC-CGCACATCGA--CCTCGTTGCCTAGCCCGAACAGT----TGACGAGCG-TTCGCTCGAAC-----TTCACAAGCGTGGGCAGCGA
GGGTCGGCAATGCCGGTGGGCAACTCATTCGATCACCTCGTTGGCGAGTGCGGGGGTCGGTTCATGACACCGCCCCCG-TTGCGACCGGAAGCCCGCAGCCGTCTTGGATCCCAAACCGCGAATGAGCTTGGAGCTCC-GGTCGCTT-CTTCCATA--------CCCGAACAGTT-----GCCTGG-----GCACGAGCCCGCATCAGCAAGGAAGGG-GTACG
TATGGGCAACACCATCTATAGTCATTGTTGGCAGTAGTGTTTATTTTGTCTTCTGTTTAAATTATTAATCAGAAAGAACAAAAGAGCAGGT--------------------------------------------ACT-GCTCTTTT-------CTACTTAGATTTCGATCAGTTCTG-----------------------------ACCAAGTAG--------
TATGGGCAACACCATCTATAGTCATTGTTGTTGTTATTCTATATTTTTTTTTCTGTTTAAATTATTAATCAGAAAGAACAAAAGAGCAGGT--------------------------------------------ACT-GCTCTTTT-------CTACTTAGATTTCGATCAGTTCTG-----------------------------ACCAAGTAG--------
CGCAATTCTGTCAAATTGTAGCCATTGTTGTACGCTGGCTTTTATTTCCATTCTGTTTAAATTATTAATCAGAAAGAACAAAAGAGCAGGT--------------------------------------------ACT-GCTCTTTT-------CTACTTAGATTTCGATCAGTTCTG-----------------------------ACCAAGTAG--------
TTTCTACTAAACGCGCTACAGCCATTGTTGAGATTTTACGTCAAAATGCATTCTGTTTAAATTATTAATCAGAAAGAACAAAAGAGCAGGT--------------------------------------------ACT-GCTCTTTT-------CTACTTAGATTTCGATCAGTTCTG-----------------------------ACCAAGTAG--------
AAAAGGGCGTACGCGGTACGCCCCTACGGATTTCGCTCTATGAAAATAGA------ATTAATATATAGCAACAAAACCCCGTTATCTGCATCTCGCGTCCGCCCTAGGCA-ACAAACCGAGTTGTAGCA-ATGAGAGC-AGATAAC-ATTTCACCA----AAAAACCGAACAGT-----TGCCAGAC---------AACCCGAAT--GCAAGGCAGGTTA-ATG
CTCTCAACATTTTTACTTCCGCCCTTTAGTATGGGTCTCCTTATTTCATC------ATTAATATATAGCAACAAAACCCCGTTATCTGCATCTCGCGTCCGCCCTAGGCA-ACAAACCGAGTTGTAGCA-ATGAGAGC-AGATAAC-ATTTCACCA----AAAAACCGAACAGT-----TGCCAGAC---------AACCCGAAT--GCAAGGCAGGTTA-ATG
AAAAGGGCGTACGCGGTACGCCCCTTGCGTTACCTTTTTCTACATCGGTA------ATTAATATATAGCAACAAAACCCCGTTATCTGCATCTCGCGTCCGCCCTAGGCA-ACAAACCGAGTTGTAGCA-ATGAGAGC-AGATAAC-ATTTCACCA----AAAAACCGAACAGT-----TGCCAGAC---------AACCCGAAT--GCAAGGCAGGTTA-ATG
GCTAAAGCACTCCACCGCGTAGGCTACGGATTTCGCTCTATGAAAATAGA------ATTAATATATAGCAACAAAACCCCGTTATCTGCATCTCGCGTCCGCCCTAGGCA-ACAAACCGAGTTGTAGCA-ATGAGAGC-AGATAAC-ATTTCACCA----AAAAACCGAACAGT-----TGCCAGAC---------AACCCGAAT--GCAAGGCAGGTTA-ATG
ATAGTATTTATATTTTTTACCTCCTTATCTATAAGCCTTGCTGTTTAGCA-ATTATCCATCT----TGTTGCTTAAGCTGTTAGAATGAGTGGCGC-----------------------------------------------------CCCTCATCCGCAGCATTCG-----------------------------------------------GAATAGGCA
TGAGGTTCGTGCCTCAACCCAGCCTACAACTGAACCACTCGGAAACTCTA-TTA--------------------CA---GTTCATTGGGAGGCCGTCC-CAGCCTGAGG------CCTG-TGCGTAGATT--GGCCCC-CGCC---------CTATTCACCCATGCCGTGGAGTATCCGAGGC-----------AGAGCCTGCATACACAAGGATGGTAGGTGC
AGGTTAAGCCACTTGTTACCCACATAATTCATTTTTCTTTTGAGAGAATGTTAATTAAATTTG--AATAGTTAAGACATCAGAGTATGGA----------------------------------------------CC-ATACTCTTTA-------CATCAGAATCCGGATAGT----TCGTAAGGT-------TGAGCCCGTATTCGCAATGAAGGA-CCAAG
ATTCGTATGATAATATATCTTTCATAATCTATAGGTTGATTTTAATTTTTTTAATTAAATTTG--AATAGTTAAGACATCAGAGTATGGA----------------------------------------------CC-ATACTCTTTA-------CATCAGAATCCGGATAGT----TCGTAAGGT-------TGAGCCCGTATTCGCAATGAAGGA-CCAAG
TATATCAACGCCTGATTCTCTCATTCTTGATATTACACCGTTTATTCCCCTTAATTAAATTTG--AATAGTTAAGACATCAGAGTATGGA----------------------------------------------CC-ATACTCTTTA-------CATCAGAATCCGGATAGT----TCGTAAGGT-------TGAGCCCGTATTCGCAATGAAGGA-CCAAG
CCGTTGATAAAGTTCTCTTACCATTATATTCCTGTTTTTAATCTAATATCTTAATTAAATTTG--AATAGTTAAGACATCAGAGTATGGA----------------------------------------------CC-ATACTCTTTA-------CATCAGAATCCGGATAGT----TCGTAAGGT-------TGAGCCCGTATTCGCAATGAAGGA-CCAAG
TCCACAAATAAAGAATCTTTCTCATAATCTCGCTATTTTGATTATATTTGTTAATTAAATTTG--AATAGTTAAGACATCAGAGTATGGA----------------------------------------------CC-ATACTCTTTA-------CATCAGAATCCGGATAGT----TCGTAAGGT-------TGAGCCCGTATTCGCAATGAAGGA-CCAAG
GGGCGGCGGTAATGTATTTTTTCATATTATAACGATGTAAATCCTATTTGTTAATTAAATTTG--AATAGTTAAGACATCAGAGTATGGA----------------------------------------------CC-ATACTCTTTA-------CATCAGAATCCGGATAGT----TCGTAAGGT-------TGAGCCCGTATTCGCAATGAAGGA-CCAAG
TGCTGATTTATTTTATCTCTCAATTATTCTTAATTTTACCACATATTTTTTTAATTAAATTTG--AATAGTTAAGACATCAGAGTATGGA----------------------------------------------CC-ATACTCTTTA-------CATCAGAATCCGGATAGT----TCGTAAGGT-------TGAGCCCGTATTCGCAATGAAGGA-CCAAG
CCATTGAACCAAGTTTTCGCTCATTTAAGATATTTGTTAAATGCAATGCCTTAATTAAATTTG--AATAGTTAAGACATCAGAGTATGGA----------------------------------------------CC-ATACTCTTTA-------CATCAGAATCCGGATAGT----TCGTAAGGT-------TGAGCCCGTATTCGCAATGAAGGA-CCAAG
CCGGGTCGATCTGATTATCTCCAATAATACTTGCTAAGTTATATAACTTTTTAATTAAATTTG--AATAGTTAAGACATCAGAGTATGGA----------------------------------------------CC-ATACTCTTTA-------CATCAGAATCCGGATAGT----TCGTAAGGT-------TGAGCCCGTATTCGCAATGAAGGA-CCAAG
CCGGTAGTAGGGTATGTATTTCCATAACTTAATCCGAAATGAGAGTCGGTTTTAAT----------------ATCAAA-GTGTGGAATAAGGCA------------------------------------------CC-ACACTTTC------A--CATCAGAAACCGGATAGTTCAATGGGC-----------TGACCCCGTATTCGCAATGATGGC-TCACG
ATAATACCTTGAATGTACTACGCATAACTCTTTTTGTTTGATTTTTCATATTTAAT----------------ATCAAA-GTGTGGAATAAGGCA------------------------------------------CC-ACACTTTC------A--CATCAGAAACCGGATAGTTCAATGGGC-----------TGACCCCGTATTCGCAATGATGGC-TCACG
ATAGTGTTATAAAAGTTAACTTCATAACTCTTTTTGTTTGATTTTTCATATTTAAT----------------ATCAAA-GTGTGGAATAAGGCA------------------------------------------CC-ACACTTTC------A--CATCAGAAACCGGATAGTTCAATGGGC-----------TGACCCCGTATTCGCAATGATGGC-TCACG
CGATCTATGTCTCCTAAAAAATCATAATCATTTCTTTCTTCTATGTGTTTTTTAAT----------------ATCAAA-GTGTGGAATAAGGCA------------------------------------------CC-ACACTTTC------A--CATCAGAAACCGGATAGTTCAATGGGC-----------TGACCCCGTATTCGCAATGATGGC-TCACG
AGTGAAAAAATAGAGGACATCACATAACTTATTCGCCACACTCGAACTGATTTAAT----------------ATCAAA-GTGTGGAATAAGGCA------------------------------------------CC-ACACTTTC------A--CATCAGAAACCGGATAGTTCAATGGGC-----------TGACCCCGTATTCGCAATGATGGC-TCACG
CATCAGTCCTGTTTATTATTTCCATAACTCATTTTATCATACCAATCTTTTTTAAT----------------ATCAAA-GTGTGGAATAAGGCA------------------------------------------CC-ACACTTTC------A--CATCAGAAACCGGATAGTTCAATGGGC-----------TGACCCCGTATTCGCAATGATGGC-TCACG
ATAATACCTTGAATGTACTTCGCATAACTCACTCCTTTTTTTTGGTTACATTTAAT----------------ATCAAA-GTGTGGAATAAGGCA------------------------------------------CC-ACACTTTC------A--CATCAGAAACCGGATAGTTCAATGGGC-----------TGACCCCGTATTCGCAATGATGGC-TCACG
ACAATACTCTAAATGTACTTCTCATAACTCAACTTTTTTAGTTACAAATTTTTAAT----------------ATCAAA-GTGTGGAATAAGGCA------------------------------------------CC-ACACTTTC------A--CATCAGAAACCGGATAGTTCAATGGGC-----------TGACCCCGTATTCGCAATGATGGC-TCACG
AGTTACTAACAGGAAACACTACCATAACTCTGTCTCCTATGATGTTTCTCTTTAAT----------------ATCAAA-GTGTGGAATAAGGCA------------------------------------------CC-ACACTTTC------A--CATCAGAAACCGGATAGTTCAATGGGC-----------TGACCCCGTATTCGCAATGATGGC-TCACG
TAATCTCGCTGCGGCCTGATGCCCTCACCCTAACCCTCTCCCACAGGGAGGTAAACTGTCAC-----TG--AGTTTGACCTGATGCCACAGCCCGTTAGCCCTCTGGGTTTCCAAGCCCGCGGGTGAGCTCATGGCGT-GGCATCAGTTTTCCTGT-----TAACCCGAACAGCTGCCT-GGGCGGC-CT-GTGCCAGCCCGTATTTACAAGGCCGGGAGCTCG
TGAAGCCCGAGCGGCCTGATGCCCTCACCCCGACCCTCTCCCACATGTACGTAAACTGTCAC-----TG--AGTTTGACCTGATGCCACAGCCCGTTAGCCCTCTGGGTTTCCAAGCCCGCGGGTGAGCTCATGGCGT-GGCATCAGTTTTCCTGT-----TAACCCGAACAGCTGCCT-GGGCGGC-CT-GTGCCAGCCCGTATTTACAAGGCCGGGAGCTCG
TACGTCCTCTGCGGCCTGATGCCCTCACCCCGGCCCTCTCCCACGGGGAGGTAAACTGTCAC-----TG--AGTTTGACCTGATGCCACAGCCCGTTAGCCCTCTGGGTTTCCAAGCCCGCGGGTGAGCTCATGGCGT-GGCATCAGTTTTCCTGT-----TAACCCGAACAGCTGCCT-GGGCGGC-CT-GTGCCAGCCCGTATTTACAAGGCCGGGAGCTCG
TTACTATAGTGCGGCCTGATGCCCTCACCCACAGGGAGAGGGCGCAGACGGTAAACTGTCAC-----TG--AGTTTGACCTGATGCCACAGCCCGTTAGCCCTCTGGGTTTCCAAGCCCGCGGGTGAGCTCATGGCGT-GGCATCAGTTTTCCTGT-----TAACCCGAACAGCTGCCT-GGGCGGC-CT-GTGCCAGCCCGTATTTACAAGGCCGGGAGCTCG
TGAGGACAGTGCGGGTGGGTGCCCTCACCCCGGCCCTCTCCCACGGGGAGGTAAACTGTCAC-----TG--AGTTTGACCTGATGCCACAGCCCGTTAGCCCTCTGGGTTTCCAAGCCCGCGGGTGAGCTCATGGCGT-GGCATCAGTTTTCCTGT-----TAACCCGAACAGCTGCCT-GGGCGGC-CT-GTGCCAGCCCGTATTTACAAGGCCGGGAGCTCG
TAGGTTTTGTGCGGCCTGATGCCCTCACCCCGGCCCTCTCCCACAGGGAGGTAAACTGTCAC-----TG--AGTTTGACCTGATGCCACAGCCCGTTAGCCCTCTGGGTTTCCAAGCCCGCGGGTGAGCTCATGGCGT-GGCATCAGTTTTCCTGT-----TAACCCGAACAGCTGCCT-GGGCGGC-CT-GTGCCAGCCCGTATTTACAAGGCCGGGAGCTCG
TGAAGCCCGAGCGGCCTGATGCCCTCACCCCGACCCTCTCCCACAGGGAGGTAAACTGTCAC-----TG--AGTTTGACCTGATGCCACAGCCCGTTAGCCCTCTGGGTTTCCAAGCCCGCGGGTGAGCTCATGGCGT-GGCATCAGTTTTCCTGT-----TAACCCGAACAGCTGCCT-GGGCGGC-CT-GTGCCAGCCCGTATTTACAAGGCCGGGAGCTCG
GAGGTGCTGTGCGGTCTGATGCCCTCACCCCGGCCCTCTCCCACGGGGAGGTAAACTGTCAC-----TG--AGTTTGACCTGATGCCACAGCCCGTTAGCCCTCTGGGTTTCCAAGCCCGCGGGTGAGCTCATGGCGT-GGCATCAGTTTTCCTGT-----TAACCCGAACAGCTGCCT-GGGCGGC-CT-GTGCCAGCCCGTATTTACAAGGCCGGGAGCTCG
TTTACACCGTGCGGGCGGTTGCCCTCACCCCGACCCTCTCCCACAGGGAGGTAAACTGTCAC-----TG--AGTTTGACCTGATGCCACAGCCCGTTAGCCCTCTGGGTTTCCAAGCCCGCGGGTGAGCTCATGGCGT-GGCATCAGTTTTCCTGT-----TAACCCGAACAGCTGCCT-GGGCGGC-CT-GTGCCAGCCCGTATTTACAAGGCCGGGAGCTCG
GGTTTCGCTGCGCTCAACCCATCCTACGCACTCATGCCGCCGAGCACCGAGCCCGGCCTGGACGAC-CCAAACCGGGCCCCCCGATCGTGGATCGTAACC---------------------------------ATCGC-GATCGGGT-------CTTCATCGAGTCC------------------------------------------------GGAAGATGA
GGCGCTTCGCACCTTTGCCCACCCTACAGAAGGGTGGAATCAACTTCCTCATGCTCTGCCGCAGCCGCGGCAGAGCGGCTGGCGATCGGAT--CGAGCCCACCCTGAGCCAT--GGCTGCATTGTAG-----CG----GGATCGTCGTCAGCACCTTCATCGGACCCGGATGGTTGCCAG------A----TTG---GTTCGC-TTCACAAGGCAGGGTGACGA
GCCCCAACCGCGGCAAGAGGTGCCTTGTATCTTTCCTCCGGTGGTGATAGCGGTGGTGATTA---GCTATCACCACCGCGCGCCGAT-GACCGCGAGTTGGTG------------------------------CGGC---AGCGCACTGCTGGGCCGGCGAGACACTGGACGGTATCGTAGG-------------GACCCTGTATGTACAAGGCAAGTGGCGCA
AGCAACACCTGCGGCCTGGGTGCCTGTCCCCGCGGGGACAGGCACCACCTCGGTGGTGATTA---GCTATCACCACCGCGCGCCGAT-GACCGCGAGTTGGTG------------------------------CGGC---AGCGCACTGCTGGGCCGGCGAGACACTGGACGGTATCGTAGG-------------GACCCTGTATGTACAAGGCAAGTGGCGCA
GCGGATGGGATGGGGCAGGGTGCCTGTCCCCGCAGGGGGACTGGCACCGTCGGTGGTGATTA---GCTATCACCACCGCGCGCCGAT-GACCGCGAGTTGGTG------------------------------CGGC---AGCGCACTGCTGGGCCGGCGAGACACTGGACGGTATCGTAGG-------------GACCCTGTATGTACAAGGCAAGTGGCGCA
TCCCTGCGGCGGCAACGAGGTGCCTGTCCCCGCGGGGACAGGCACCCCGCCGGTGGTGATTA---GCTATCACCACCGCGCGCCGAT-GACCGCGAGTTGGTG------------------------------CGGC---AGCGCACTGCTGGGCCGGCGAGACACTGGACGGTATCGTAGG-------------GACCCTGTATGTACAAGGCAAGTGGCGCA
GCACGCCACCACTCAGCGGGTGCCTGTCCCCCTTGCGGGGACAGGCACACCGGTGGTGATTA---GCTATCACCACCGCGCGCCGAT-GACCGCGAGTTGGTG------------------------------CGGC---AGCGCACTGCTGGGCCGGCGAGACACTGGACGGTATCGTAGG-------------GACCCTGTATGTACAAGGCAAGTGGCGCA
ACGCCAGCCACTTCCCCGGGTGCCTGTCCCCGCAGGGACAGGCACCGCTCCGGTGGTGATTA---GCTATCACCACCGCGCGCCGAT-GACCGCGAGTTGGTG------------------------------CGGC---AGCGCACTGCTGGGCCGGCGAGACACTGGACGGTATCGTAGG-------------GACCCTGTATGTACAAGGCAAGTGGCGCA
CACCTGCCACCATCCCGCGGTGCCTGTCCCCACGAGGACAGGCACCTGCCCGGTGGTGATTA---GCTATCACCACCGCGCGCCGAT-GACCGCGAGTTGGTG------------------------------CGGC---AGCGCACTGCTGGGCCGGCGAGACACTGGACGGTATCGTAGG-------------GACCCTGTATGTACAAGGCAAGTGGCGCA
TCCGTCTGGGCGCGGCAAGGTGCCTGTCCCCGCAGGGACAGGCACCCACACGGTGGTGATTA---GCTATCACCACCGCGCGCCGAT-GACCGCGAGTTGGTG------------------------------CGGC---AGCGCACTGCTGGGCCGGCGAGACACTGGACGGTATCGTAGG-------------GACCCTGTATGTACAAGGCAAGTGGCGCA
GGCAATAAAAGGGGTCAGACCCCTTTTCAGTAGGTCATGCAGGCGGCGTT---------AT-TGCCGCCTTGCAGCACTGGCCGGAT--AGACCGTCTGACCCCTTGGGTTTC-GCCCGGTGAA-AAGCGTGAGTC---GTCCGGCCGTTTC-TCTTTGCAGAGCCCGAAC---------GGTTGCG-CGAGCACGAGCTCGCATTCGCAAGGATGGGACGCGA
AGAAGAAAAAGGGGTCAGACCCCTTTTCAGGGCATCTGGATCTTGCCGCC---------AT-TGCCGCCTTGCAGCACTGGCCGGAT--AGACCGTCTGACCCCTTGGGTTTC-GCCCGGTGAA-AAGCGTGAGTC---GTCCGGCCGTTTC-TCTTTGCAGAGCCCGAAC---------GGTTGCG-CGAGCACGAGCTCGCATTCGCAAGGATGGGACGCGA
AGAAGAAAAAGGGGTCAGACCCCTTTTCAGTAGGTCATGCAGGCGGCGTT---------AT-TGCCGCCTTGCAGCACTGGCCGGAT--AGACCGTCTGACCCCTTGGGTTTC-GCCCGGTGAA-AAGCGTGAGTC---GTCCGGCCGTTTC-TCTTTGCAGAGCCCGAAC---------GGTTGCG-CGAGCACGAGCTCGCATTCGCAAGGATGGGACGCGA
AAAACTAGCAATAAAGTTTATACGTTGTTGCCATTTCGTTGTTTTTTTCA-----ATTAAGC---AATATAAATTAGAAAG----------------------------------------------------------------CTCTCTTTTCTACACAGATTTCGTACAGTTTTATG--------------------------------GTTGAATTGCGT
GAAACAAGCAATTAATTTTATACGTTGTTGTACACCGTTATTTTGGATTA-----ATTAAGC---AATATAAATTAGAAAG----------------------------------------------------------------CTCTCTTTTCTACACAGATTTCGTACAGTTTTATG--------------------------------GTTGAATTGCGT
AGTACTAGCAATGAATTATACACGTTGTTAGCTACAGTTATTTCTACCAT-----ATTAAGC---AATATAAATTAGAAAG----------------------------------------------------------------CTCTCTTTTCTACACAGATTTCGTACAGTTTTATG--------------------------------GTTGAATTGCGT
CCGGCTATCGCGGACAAGGTCCGCTACGGGGGAGGCATGCCGTGTCTCTC----TTCGATA----G-GATCGAAGATGCGACGGGAGGCAAGCTG--------------------------------------GCTGC-CTCCCGCCGT--CCTCTGACTCAAGCCCGAACAGT-----------------------------------------GGG-CAGTC
CCGGCTATCGCGGACAAGGTCCGCTACGGGAGGCACGCCGTGCTCCCCAG----TTCGATA----G-GATCGAAGATGCGACGGGAGGCAAGCTG--------------------------------------GCTGC-CTCCCGCCGT--CCTCTGACTCAAGCCCGAACAGT-----------------------------------------GGG-CAGTC
GCGCGAATCGCGGGCAGGGCCCGCTACAGGTGCAGGAGAGCCGCTGACGT----TTCGATA----G-GATCGAAGATGCGACGGGAGGCAAGCTG--------------------------------------GCTGC-CTCCCGCCGT--CCTCTGACTCAAGCCCGAACAGT-----------------------------------------GGG-CAGTC
CCGGCTATCGCGGACAAGGTCCGCTACGGTCGAGGTTGGTGCGGCTTTTT----TTCGATA----G-GATCGAAGATGCGACGGGAGGCAAGCTG--------------------------------------GCTGC-CTCCCGCCGT--CCTCTGACTCAAGCCCGAACAGT-----------------------------------------GGG-CAGTC
GCGCGATTCGCGGATAAGATCCGCTACGCCACCCCACCCGCACCATTCCA----TTCGATA----G-GATCGAAGATGCGACGGGAGGCAAGCTG--------------------------------------GCTGC-CTCCCGCCGT--CCTCTGACTCAAGCCCGAACAGT-----------------------------------------GGG-CAGTC
CCGGCTATCGCGGACAAGGTCCGCTACATGGGGAATGCCGTGCCTCGCGG----TTCGATA----G-GATCGAAGATGCGACGGGAGGCAAGCTG--------------------------------------GCTGC-CTCCCGCCGT--CCTCTGACTCAAGCCCGAACAGT-----------------------------------------GGG-CAGTC
GATTATATTTACAAAAATATCAAGTATTTATTTTGCAAATATAGTCATATATAATTTCAACTTCAAATTTCAGGATATTCAAGCATGGAA----------------------------------------------CC-CATGCTTT-T----ACA-TCTAAAGACTGGATAGTTCGTTGGGGCGGTGAAACCG--ACCCCGTGTTTGCGACGAGAGT-GCAAA
CTTAACCCAGATTGTGGTATCATGTATTGTAGTAGCCCATAAACACACTTATAATTTCAACTTCAAATTTCAGGATATTCAAGCATGGAA----------------------------------------------CC-CATGCTTT-T----ACA-TCTAAAGACTGGATAGTTCGTTGGGGCGGTGAAACCG--ACCCCGTGTTTGCGACGAGAGT-GCAAA
GGTTTCAGAAGCGTATTTACCATGTACTGTCTCCTTCAATGTCAACGATAATAATTTCAACTTCAAATTTCAGGATATTCAAGCATGGAA----------------------------------------------CC-CATGCTTT-T----ACA-TCTAAAGACTGGATAGTTCGTTGGGGCGGTGAAACCG--ACCCCGTGTTTGCGACGAGAGT-GCAAA
CTTCCGTGTGAGTCGATTATCAAGTATTTATCACTCCCGAGAAACTTTGAATAATTTCAACTTCAAATTTCAGGATATTCAAGCATGGAA----------------------------------------------CC-CATGCTTT-T----ACA-TCTAAAGACTGGATAGTTCGTTGGGGCGGTGAAACCG--ACCCCGTGTTTGCGACGAGAGT-GCAAA
CATTGCGAGTGATTTTAGTCGTCATTGCGAGGAGGTACGACGAAGCAATCTTGTATTTCAT------TTAGGATACAGCGAGAGAGGGAG----------------------------------------------TC-CCCCTCTCTTATTCCT-ATCATAAACTTGGACAGTTCATTAGGC-----------GGAGCCTGTTTTTACGATGATAAGTATGAT
AGACTATAGACGATAGACCCGTCATTGCGAGGAGGTACGACGAAGCAATCTTGTATTTCAT------TTAGGATACAGCGAGAGAGGGAG----------------------------------------------TC-CCCCTCTCTTATTCCT-ATCATAAACTTGGACAGTTCATTAGGC-----------GGAGCCTGTTTTTACGATGATAAGTATGAT
TTTTTTTTGCGCCCTTCCCCGTCATTGCGAGGAGGCACGACGAAGTAATCTTGTATTTCAT------TTAGGATACAGCGAGAGAGGGAG----------------------------------------------TC-CCCCTCTCTTATTCCT-ATCATAAACTTGGACAGTTCATTAGGC-----------GGAGCCTGTTTTTACGATGATAAGTATGAT
GAGGTTGCTGGGATAGATACGTCATTGCGAGGAGGCACGACGAAGCAATCTTGTATTTCAT------TTAGGATACAGCGAGAGAGGGAG----------------------------------------------TC-CCCCTCTCTTATTCCT-ATCATAAACTTGGACAGTTCATTAGGC-----------GGAGCCTGTTTTTACGATGATAAGTATGAT
TCGCGTCATCGAGGTTCCATGTCATTGCGAGGAGGTAATACCTTCGTCATTTGTATTTCAT------TTAGGATACAGCGAGAGAGGGAG----------------------------------------------TC-CCCCTCTCTTATTCCT-ATCATAAACTTGGACAGTTCATTAGGC-----------GGAGCCTGTTTTTACGATGATAAGTATGAT
CGTCAATGCGAAGAGGATGCGTCATTGCGAGGAGGTACGACGAAGCAATCTTGTATTTCAT------TTAGGATACAGCGAGAGAGGGAG----------------------------------------------TC-CCCCTCTCTTATTCCT-ATCATAAACTTGGACAGTTCATTAGGC-----------GGAGCCTGTTTTTACGATGATAAGTATGAT
CGGTTTCTTAAGAAACCTGCGTCATTGCGAGGAACGAAGCAATCTTTAGCTTGTATTTCAT------TTAGGATACAGCGAGAGAGGGAG----------------------------------------------TC-CCCCTCTCTTATTCCT-ATCATAAACTTGGACAGTTCATTAGGC-----------GGAGCCTGTTTTTACGATGATAAGTATGAT
CGTCGGCGGCAGAGCCGCCAACCCTACATGCATCGAATATCGCCCGCATG-GTGTTGGTGGTTACTACTACTAACT---GAGGTGAAGAAGCTTGTGCCAACCCTTAAGGTTGACCTTGTGGCGTAGAT--AAAGCTC-TTCACCTCTCC---CCACCCCATACACTGGACGGTATCTAAGG-------------GACCCTGCATGTACAAGGCGAGTGTGGAG
TGATGGCGCTACGCTTATCAGGCCTACAAATCTCCCGCCAGGCCGGATAAGCAGGGAGAACCGGCCAGTTCTCTCTGCCTGCGGTCCGCATGCCGTATCAGGCCTCAGGCAATAACCTGTGACGTAGATTTATGCAGCGGACCGCCGTTCTCCACAAGTGACAAACCGGACAGTATCATGGACCGGTTTTCCCGGTAATCCGCATTCACAAGGCTGGTCTCACT
TGATGACGCTGCGCTTATCAGGCCTACGGACCGGAAGAATCTGTAGGCCGGCAGGGAGAACCGGCCAGTTCTCTCTGCCTGCGGTCCGCATGCCGTATCAGGCCTCAGGCAATAACCTGTGACGTAGATTTATGCAGCGGACCGCCGTTCTCCACAAGTGACAAACCGGACAGTATCATGGACCGGTTTTCCCGGTAATCCGCATTCACAAGGCTGGTCTCACT
TGATGGCGCTGCGCTTATCAGGCCTACAAAACGCGGCTTAAATGGCCGCGGCAGGGAGAACCGGCCAGTTCTCTCTGCCTGCGGTCCGCATGCCGTATCAGGCCTCAGGCAATAACCTGTGACGTAGATTTATGCAGCGGACCGCCGTTCTCCACAAGTGACAAACCGGACAGTATCATGGACCGGTTTTCCCGGTAATCCGCATTCACAAGGCTGGTCTCACT
GATGCTGACGCATCTTATCAGGCCTACAGAGTGGGTTCGTGCAGGCCTGGGCAGGGAGAACCGGCCAGTTCTCTCTGCCTGCGGTCCGCATGCCGTATCAGGCCTCAGGCAATAACCTGTGACGTAGATTTATGCAGCGGACCGCCGTTCTCCACAAGTGACAAACCGGACAGTATCATGGACCGGTTTTCCCGGTAATCCGCATTCACAAGGCTGGTCTCACT
TGATGGCGCTGCGCTTATCAGGCCTACAAATCAGGCCTGTAATTTGCGTAGCAGGGAGAACCGGCCAGTTCTCTCTGCCTGCGGTCCGCATGCCGTATCAGGCCTCAGGCAATAACCTGTGACGTAGATTTATGCAGCGGACCGCCGTTCTCCACAAGTGACAAACCGGACAGTATCATGGACCGGTTTTCCCGGTAATCCGCATTCACAAGGCTGGTCTCACT
GCCGCTGTCGCGTCTTATCAGGCCTACGGGATTTGTAGGCCGGATAAGCGGCAGGGAGAACCGGCCAGTTCTCTCTGCCTGCGGTCCGCATGCCGTATCAGGCCTCAGGCAATAACCTGTGACGTAGATTTATGCAGCGGACCGCCGTTCTCCACAAGTGACAAACCGGACAGTATCATGGACCGGTTTTCCCGGTAATCCGCATTCACAAGGCTGGTCTCACT
TGATGGCGCTTCGCTTATCAGGCCTACGGGGCCTTACGGATGCCAATGTTGCAGGGAGAACCGGCCAGTTCTCTCTGCCTGCGGTCCGCATGCCGTATCAGGCCTCAGGCAATAACCTGTGACGTAGATTTATGCAGCGGACCGCCGTTCTCCACAAGTGACAAACCGGACAGTATCATGGACCGGTTTTCCCGGTAATCCGCATTCACAAGGCTGGTCTCACT
TGATGGCGCTTCGCTTATCAGGCCTACGGATCAAAACGTTACAAAACTCGGCAGGGAGAACCGGCCAGTTCTCTCTGCCTGCGGTCCGCATGCCGTATCAGGCCTCAGGCAATAACCTGTGACGTAGATTTATGCAGCGGACCGCCGTTCTCCACAAGTGACAAACCGGACAGTATCATGGACCGGTTTTCCCGGTAATCCGCATTCACAAGGCTGGTCTCACT
TGATGGCGCTGCGCTTATCAGGCCTACAGCGAAAACGTAGGCCGCGCCATGCAGGGAGAACCGGCCAGTTCTCTCTGCCTGCGGTCCGCATGCCGTATCAGGCCTCAGGCAATAACCTGTGACGTAGATTTATGCAGCGGACCGCCGTTCTCCACAAGTGACAAACCGGACAGTATCATGGACCGGTTTTCCCGGTAATCCGCATTCACAAGGCTGGTCTCACT
TGATGGCGCTCTGCTTATCAGGCCTACAAAGCAGACCCACCAATACGAACGCAGGGAGAACCGGCCAGTTCTCTCTGCCTGCGGTCCGCATGCCGTATCAGGCCTCAGGCAATAACCTGTGACGTAGATTTATGCAGCGGACCGCCGTTCTCCACAAGTGACAAACCGGACAGTATCATGGACCGGTTTTCCCGGTAATCCGCATTCACAAGGCTGGTCTCACT
GGATGGCGCTGCGCTTATCCGGCCTACGTCCCTCATATCCGGTGGCGTTTGCAGGGAGAACCGGCCAGTTCTCTCTGCCTGCGGTCCGCATGCCGTATCAGGCCTCAGGCAATAACCTGTGACGTAGATTTATGCAGCGGACCGCCGTTCTCCACAAGTGACAAACCGGACAGTATCATGGACCGGTTTTCCCGGTAATCCGCATTCACAAGGCTGGTCTCACT
CGATGGCGCTGCGCTTATCAGGCCTACGGGTAAGCGCAACTTTGTAAGCCGCAGGGAGAACCGGCCAGTTCTCTCTGCCTGCGGTCCGCATGCCGTATCAGGCCTCAGGCAATAACCTGTGACGTAGATTTATGCAGCGGACCGCCGTTCTCCACAAGTGACAAACCGGACAGTATCATGGACCGGTTTTCCCGGTAATCCGCATTCACAAGGCTGGTCTCACT
TGATGGCGCTGCGCTTATCCGGCCTACGGGATCAATGCCACTTCATTGCCGCAGGGAGAACCGGCCAGTTCTCTCTGCCTGCGGTCCGCATGCCGTATCAGGCCTCAGGCAATAACCTGTGACGTAGATTTATGCAGCGGACCGCCGTTCTCCACAAGTGACAAACCGGACAGTATCATGGACCGGTTTTCCCGGTAATCCGCATTCACAAGGCTGGTCTCACT
GTGCGGATCGACATTGATGTCTCCTGGTTATGTGTGAAGGGTTGCGCTTC------------------------------------AGCACGTC--------------------------------------------------------------CCTGCGAGCCCGAGC-------------------------ATTTCGTATTCATAAGGCTGGGAGCCGG
ACACCACAATCTCACCGATATTTGTTAGGCAAATTATTCCCACGGAACTGGGCTTTAGCTGC------AACTAAAGCTTTCTATGTCGTAGTTCGATT-----------------------------------AACGC-GACATAGGACTCCAAGCACCA--CACTCGAATAGTCTTCTGGG-------------GAACCCGCATTTGCAAGCAAGAGTTAGCT
TGTTAGGATTAGCACACTATGTCATCCTAATTGCATAGCGTGGCTCCGGA-TTAGATTTAACA--AA-----------------------------------------------------------------------------CTTTACTCTTTTACTACCAAACCGAACAG-ATCATT----------------------------------AGGTAATAGT
GCGGTTTGGCCAAGAGCTGGGCTCCCGCTTCCGCGGGAGCGAACGGAGTTTGTGTGTTCGGGA-TG-TGCGATGGTGTGAACGGGCGGGAGATCGTTGGGCTCCT----------------------------ATCCC-CGCCCGTCGCTTCACAC----CCAACCTGAACAGT----------------------------------------------CATG
CGTGGAATCGTCATGTCTGTCTCCTGTGTATTTCTAACCGGACGGGTGCC-------GCCT------TGGCCACTGAACGGG--TTGACTCACCG--------------------------------------GTGGT-GGTCCCTTTGTTCTGCCGC----ATCCCGAAT---------GGTTGAC-------ACATTTCGTATTCGTAAGGCTGGGAGTTGG
GCGCAGTCGCCATGAAGTGTCTCCTGTCGTTGTTCACCGGAATCCGGTGG-------GCCT------TGGCCACTGAACGGG--TTGACTCACCG--------------------------------------GTGGT-GGTCCCTTTGTTCTGCCGC----ATCCCGAAT---------GGTTGAC-------ACATTTCGTATTCGTAAGGCTGGGAGTTGG
TGGACGGCATGCGGTGTTGTCTCCTGTCGTTCTCGTTCTATCGTTCGGCT-------GCCT------TGGCCACTGAACGGG--TTGACTCACCG--------------------------------------GTGGT-GGTCCCTTTGTTCTGCCGC----ATCCCGAAT---------GGTTGAC-------ACATTTCGTATTCGTAAGGCTGGGAGTTGG
GGCGGCCCTCGCCACCCTGTCTCCTGTGCTGGAGAACTGTTCGGTGACCC-------GCCT------TGGCCACTGAACGGG--TTGACTCACCG--------------------------------------GTGGT-GGTCCCTTTGTTCTGCCGC----ATCCCGAAT---------GGTTGAC-------ACATTTCGTATTCGTAAGGCTGGGAGTTGG
TGCGTTGCATGGTGTCTTGTCTCCTGTCGTTGTTTCTTGTGAGGCCACCG-------GCCT------TGGCCACTGAACGGG--TTGACTCACCG--------------------------------------GTGGT-GGTCCCTTTGTTCTGCCGC----ATCCCGAAT---------GGTTGAC-------ACATTTCGTATTCGTAAGGCTGGGAGTTGG
TACTGAGGCCCATGGGGCGTCTCCTGTCTGTGTCCGGATCCGTGTGAAAA-------GCCT------TGGCCACTGAACGGG--TTGACTCACCG--------------------------------------GTGGT-GGTCCCTTTGTTCTGCCGC----ATCCCGAAT---------GGTTGAC-------ACATTTCGTATTCGTAAGGCTGGGAGTTGG
CGTCTGTGCATGGGTTTTGTCTCCTGTCTCGTTGCAGGCGGCCGGTGCCC-------GCCT------TGGCCACTGAACGGG--TTGACTCACCG--------------------------------------GTGGT-GGTCCCTTTGTTCTGCCGC----ATCCCGAAT---------GGTTGAC-------ACATTTCGTATTCGTAAGGCTGGGAGTTGG
GCGTCTGTGCATGGGTTTGTCTCCTGTCGTTCTCGTTCTATCGTTCGGCT-------GCCT------TGGCCACTGAACGGG--TTGACTCACCG--------------------------------------GTGGT-GGTCCCTTTGTTCTGCCGC----ATCCCGAAT---------GGTTGAC-------ACATTTCGTATTCGTAAGGCTGGGAGTTGG
GGTGGAATCGTCATGCTTGTCTCCTGTGTGTTTTTCATTCGTGCGCGCCG-------GCCT------TGGCCACTGAACGGG--TTGACTCACCG--------------------------------------GTGGT-GGTCCCTTTGTTCTGCCGC----ATCCCGAAT---------GGTTGAC-------ACATTTCGTATTCGTAAGGCTGGGAGTTGG
TTCACTGGCATCGGTCTTGTCTCCTGTCGTCGTTGTGGTGAAGGGGCGGC-------GCCT------TGGCCACTGAACGGG--TTGACTCACCG--------------------------------------GTGGT-GGTCCCTTTGTTCTGCCGC----ATCCCGAAT---------GGTTGAC-------ACATTTCGTATTCGTAAGGCTGGGAGTTGG
GTGACGGGCATGGCTTTTGTCTCCTGTTTGGCGAATGTTAACGTTAACAT-------GCCT------TGGCCACTGAACGGG--TTGACTCACCG--------------------------------------GTGGT-GGTCCCTTTGTTCTGCCGC----ATCCCGAAT---------GGTTGAC-------ACATTTCGTATTCGTAAGGCTGGGAGTTGG
TTCACTGGCATCGGTCTTGTCTCCTGTCGTCGTTGTGGTGATTCGTCGAT-------GCCT------TGGCCACTGAACGGG--TTGACTCACCG--------------------------------------GTGGT-GGTCCCTTTGTTCTGCCGC----ATCCCGAAT---------GGTTGAC-------ACATTTCGTATTCGTAAGGCTGGGAGTTGG
CGTGGGATCGTCATGCCTGTCTCCTGTGTAATTTCTCGTTGGATGGCGCC-------GCCT------TGGCCACTGAACGGG--TTGACTCACCG--------------------------------------GTGGT-GGTCCCTTTGTTCTGCCGC----ATCCCGAAT---------GGTTGAC-------ACATTTCGTATTCGTAAGGCTGGGAGTTGG
GGGGGCATTCATGCGCTTGTCTCCTGTCTGGGGTGGAATGGGTGCGCCGG-------GCCT------TGGCCACTGAACGGG--TTGACTCACCG--------------------------------------GTGGT-GGTCCCTTTGTTCTGCCGC----ATCCCGAAT---------GGTTGAC-------ACATTTCGTATTCGTAAGGCTGGGAGTTGG
AGTCCTGTCACGCTTGCTGTCTCCTGTCGTTCACGTTGTTCGATGGATGC-------GCCT------TGGCCACTGAACGGG--TTGACTCACCG--------------------------------------GTGGT-GGTCCCTTTGTTCTGCCGC----ATCCCGAAT---------GGTTGAC-------ACATTTCGTATTCGTAAGGCTGGGAGTTGG
GGTTCTGCGGTGCATGTTGTCTCCTGTTGTTGTCTTCGCCAAAAATCAGG-------GCCT------TGGCCACTGAACGGG--TTGACTCACCG--------------------------------------GTGGT-GGTCCCTTTGTTCTGCCGC----ATCCCGAAT---------GGTTGAC-------ACATTTCGTATTCGTAAGGCTGGGAGTTGG
TTGTTCATGATCGAAACGGTCTCCTGTGTGGTTCCGCCGCGCCACTCCTT-------GCCT------TGGCCACTGAACGGG--TTGACTCACCG--------------------------------------GTGGT-GGTCCCTTTGTTCTGCCGC----ATCCCGAAT---------GGTTGAC-------ACATTTCGTATTCGTAAGGCTGGGAGTTGG
AGCGTGGGCATGGGTTGTGTCTCCTGTGTCGTTATGTCGTATGGCTGGCC-------GCCT------TGGCCACTGAACGGG--TTGACTCACCG--------------------------------------GTGGT-GGTCCCTTTGTTCTGCCGC----ATCCCGAAT---------GGTTGAC-------ACATTTCGTATTCGTAAGGCTGGGAGTTGG
CACCGCCTTCGCGAGCAAGCTCGCTCCCACAAGATCAGCGCTGCTGCAGA----ATCAAG--GTGT-CTGGGGTGAGAGGGTGGATGGCAAGCT---------------------------------------GCTGC-CATCCACTCTTCCCGCTTTGGAAAGCTCGAACAGT-----------------------------------------GAGCCGCCA
CGGCCTATTCGCGAGCAAGCTCGCTCCCACAAGACTCGTGTATAACGCTG----ATCAAG--GTGT-CTGGGGTGAGAGGGTGGATGGCAAGCT---------------------------------------GCTGC-CATCCACTCTTCCCGCTTTGGAAAGCTCGAACAGT-----------------------------------------GAGCCGCCA
AATCGCCTTCGCGAGCGAGCTCGCTCCCACAGTGGTCTTACTTACTGCAT----ATCAAG--GTGT-CTGGGGTGAGAGGGTGGATGGCAAGCT---------------------------------------GCTGC-CATCCACTCTTCCCGCTTTGGAAAGCTCGAACAGT-----------------------------------------GAGCCGCCA
CCGACAGTTCGCGAGCAAGCTCGCTCCCACGCCCTCCGGGCAGAAGCCCC----ATCAAG--GTGT-CTGGGGTGAGAGGGTGGATGGCAAGCT---------------------------------------GCTGC-CATCCACTCTTCCCGCTTTGGAAAGCTCGAACAGT-----------------------------------------GAGCCGCCA
TTTTGATTCTGGCCGAAGGCCGTGGAAGCCTGAAAGCGCTGCATTCCCGG----ATCAAG--GTGT-CTGGGGTGAGAGGGTGGATGGCAAGCT---------------------------------------GCTGC-CATCCACTCTTCCCGCTTTGGAAAGCTCGAACAGT-----------------------------------------GAGCCGCCA
CTGCCTCTTCGCGAGCAAGCTCGCTCCCACAAGATCAGCGCTGCTGCAGA----ATCAAG--GTGT-CTGGGGTGAGAGGGTGGATGGCAAGCT---------------------------------------GCTGC-CATCCACTCTTCCCGCTTTGGAAAGCTCGAACAGT-----------------------------------------GAGCCGCCA
CGGCCTCTTCGCGAGCAAGCTCGCTCCCACAAGATCTTCACACGCCATAA----ATCAAG--GTGT-CTGGGGTGAGAGGGTGGATGGCAAGCT---------------------------------------GCTGC-CATCCACTCTTCCCGCTTTGGAAAGCTCGAACAGT-----------------------------------------GAGCCGCCA
CGGCCTCTTCGCGAGCAAGCTCGCTCCCACGAAGACTGTGTATTACGCTG----ATCAAG--GTGT-CTGGGGTGAGAGGGTGGATGGCAAGCT---------------------------------------GCTGC-CATCCACTCTTCCCGCTTTGGAAAGCTCGAACAGT-----------------------------------------GAGCCGCCA
TGACCCTTTCGCGAACAAGTTCGCTCCCACGGCCTCCGGCCAGAATCAAA----ATCAAG--GTGT-CTGGGGTGAGAGGGTGGATGGCAAGCT---------------------------------------GCTGC-CATCCACTCTTCCCGCTTTGGAAAGCTCGAACAGT-----------------------------------------GAGCCGCCA
GGGCCCTTTCGCGAGCAAGCTCGCTCCCACAGGGAGTGCGTGTGGCAGGC----ATCAAG--GTGT-CTGGGGTGAGAGGGTGGATGGCAAGCT---------------------------------------GCTGC-CATCCACTCTTCCCGCTTTGGAAAGCTCGAACAGT-----------------------------------------GAGCCGCCA
CGACCTCTTCGCGAGCAAGCTCGCTCCCACAGGAGCTTCAAGGCATCAAC----ATCAAG--GTGT-CTGGGGTGAGAGGGTGGATGGCAAGCT---------------------------------------GCTGC-CATCCACTCTTCCCGCTTTGGAAAGCTCGAACAGT-----------------------------------------GAGCCGCCA
GAACTTGAAGCCGGGCAGAAACGCTCCCACGAGATCTGTATATAACGATG----ATCAAG--GTGT-CTGGGGTGAGAGGGTGGATGGCAAGCT---------------------------------------GCTGC-CATCCACTCTTCCCGCTTTGGAAAGCTCGAACAGT-----------------------------------------GAGCCGCCA
CACCGCCTTCGCGAGCAAGCTCGCTCCCACAAGGTCAGCGATGCCGCATG----ATCAAG--GTGT-CTGGGGTGAGAGGGTGGATGGCAAGCT---------------------------------------GCTGC-CATCCACTCTTCCCGCTTTGGAAAGCTCGAACAGT-----------------------------------------GAGCCGCCA
CTGCCCCTCATCCGGCTGCCGCCACTCCCCGTAAACGGGGCGAAGGGACACTTTGGCCGGGCGGCCGCCCGGCCAAAGGCGCCGATTGT-----------------------------------------------GC-GATCGGC-TC-----CTCATCGTGGCCCGAATGGTT------GCTGGA----------GTTCGTAT--GCAAGGCAGGGACGACA
ATGGAGCATTGTTCACTAGCAGCCTGTCGGACTTTCACGGGTCAGTCTATACCCTTCGGTTG------ATCCCCGGAGCGAGGCAAGATAGATTGTTAGCAGCCTAAGGATTGATCCTGTTTGACAGATT--AATCA--CTTGCCTCACCTT----TGCCACAGTTCGGACGGTATCCGGGCCTGCTTGACGCATGAGCCTGTACAGATAAGGTTGAACCGGCA
TATAGGGTGTGGCGTGCCGCCCCCTCATCCGACCCTTCGGGCCACTGACCGACCCCTGGGGGATAT-CCCCCAGGGGTCGGACGGGCGGGACC-GTAACC--CCCTTGGCTTGAACCGGGGATG-AGC---CTGGTCC-GCCCGTCCTT--CGCGTTTGT----CCTGAACAG-ATAGTGG------------------CCGTAT--GCAAGGCAAGGTATCGT
CGTCGCTACCACTCCTCACCCCCCTCATCCGCCCTACGGGCACCTTCTCCGACCCCTGGGGGATAT-CCCCCAGGGGTCGGACGGGCGGGACC-GTAACC--CCCTTGGCTTGAACCGGGGATG-AGC---CTGGTCC-GCCCGTCCTT--CGCGTTTGT----CCTGAACAG-ATAGTGG------------------CCGTAT--GCAAGGCAAGGTATCGT
GAGAGGACGTGCCGTGCAGCCCCCTCATCCGACCCTTCGGGCCACCTTTGGACCCCTGGGGGATAT-CCCCCAGGGGTCGGACGGGCGGGACC-GTAACC--CCCTTGGCTTGAACCGGGGATG-AGC---CTGGTCC-GCCCGTCCTT--CGCGTTTGT----CCTGAACAG-ATAGTGG------------------CCGTAT--GCAAGGCAAGGTATCGT
TATGTCTTTGCGATTACGGCCCCCTCATCCGACCCTTCGGGCCACCTTCTGACCCCTGGGGGATAT-CCCCCAGGGGTCGGACGGGCGGGACC-GTAACC--CCCTTGGCTTGAACCGGGGATG-AGC---CTGGTCC-GCCCGTCCTT--CGCGTTTGT----CCTGAACAG-ATAGTGG------------------CCGTAT--GCAAGGCAAGGTATCGT
TTCGCCATGCCTGCTTTAGCCCCCTCATTCGGCTAGCCGCACCAGCGGCAGACCCCTGGGGGATAT-CCCCCAGGGGTCGGACGGGCGGGACC-GTAACC--CCCTTGGCTTGAACCGGGGATG-AGC---CTGGTCC-GCCCGTCCTT--CGCGTTTGT----CCTGAACAG-ATAGTGG------------------CCGTAT--GCAAGGCAAGGTATCGT
GATAGGTGACGCCGTATGGCCCCCTCATCCGCCTGCCGGCACCTTCTCCCGACCCCTGGGGGATAT-CCCCCAGGGGTCGGACGGGCGGGACC-GTAACC--CCCTTGGCTTGAACCGGGGATG-AGC---CTGGTCC-GCCCGTCCTT--CGCGTTTGT----CCTGAACAG-ATAGTGG------------------CCGTAT--GCAAGGCAAGGTATCGT
CGAACCGTGTGCCGTGCAGCCCCCTCATCCGACCCTTCGGGCCACCTTCTGACCCCTGGGGGATAT-CCCCCAGGGGTCGGACGGGCGGGACC-GTAACC--CCCTTGGCTTGAACCGGGGATG-AGC---CTGGTCC-GCCCGTCCTT--CGCGTTTGT----CCTGAACAG-ATAGTGG------------------CCGTAT--GCAAGGCAAGGTATCGT
GAAAGACCGGCTTCGCCATCCCCCTCATCCGCCCTACGGGCACTGACCGGGACCCCTGGGGGATAT-CCCCCAGGGGTCGGACGGGCGGGACC-GTAACC--CCCTTGGCTTGAACCGGGGATG-AGC---CTGGTCC-GCCCGTCCTT--CGCGTTTGT----CCTGAACAG-ATAGTGG------------------CCGTAT--GCAAGGCAAGGTATCGT
CGAAAGGCAGCATCTGCCGCCCCCTCATCCGACCCTTCGGGCCACCGACCGACCCCTGGGGGATAT-CCCCCAGGGGTCGGACGGGCGGGACC-GTAACC--CCCTTGGCTTGAACCGGGGATG-AGC---CTGGTCC-GCCCGTCCTT--CGCGTTTGT----CCTGAACAG-ATAGTGG------------------CCGTAT--GCAAGGCAAGGTATCGT
GAGAGGGCGTGCCGTGTGGCCCCCTCATCCGACCCTTCGGGCCACCTTCTGACCCCTGGGGGATAT-CCCCCAGGGGTCGGACGGGCGGGACC-GTAACC--CCCTTGGCTTGAACCGGGGATG-AGC---CTGGTCC-GCCCGTCCTT--CGCGTTTGT----CCTGAACAG-ATAGTGG------------------CCGTAT--GCAAGGCAAGGTATCGT
TGAATGGTGTGCCGTGTGGGCCCCTCATCCGCCTGCCGGCACCTTCTCCCGACCCCTGGGGGATAT-CCCCCAGGGGTCGGACGGGCGGGACC-GTAACC--CCCTTGGCTTGAACCGGGGATG-AGC---CTGGTCC-GCCCGTCCTT--CGCGTTTGT----CCTGAACAG-ATAGTGG------------------CCGTAT--GCAAGGCAAGGTATCGT
TCGCTCCTGCCGTCGCTCACCCCCTCATCCGACCCTTCGGGCCACCTTCTGACCCCTGGGGGATAT-CCCCCAGGGGTCGGACGGGCGGGACC-GTAACC--CCCTTGGCTTGAACCGGGGATG-AGC---CTGGTCC-GCCCGTCCTT--CGCGTTTGT----CCTGAACAG-ATAGTGG------------------CCGTAT--GCAAGGCAAGGTATCGT
CGTAAGTTGGTGGACGCGGCCCCCTCATCCGGCTGCCACCACCTTCTCCCGACCCCTGGGGGATAT-CCCCCAGGGGTCGGACGGGCGGGACC-GTAACC--CCCTTGGCTTGAACCGGGGATG-AGC---CTGGTCC-GCCCGTCCTT--CGCGTTTGT----CCTGAACAG-ATAGTGG------------------CCGTAT--GCAAGGCAAGGTATCGT
TTTTTAGGTGCGCGATGCGCACCCTACTACTAAAAATAAAATCCGTTGAA-TTC--------------------GG-AGGGTAGTGGGGAAGTCGTGCGCACCCTAAGGCTTAAGCCTGTTTTGTAGAT-TGAACTCC-CCGCTATCCG---CACTCGCTATAGTTCGAACGGTATCTTAG---------------ATCCTGTATTTATAAGGCTGAATCAGCG
CGGGAGCAAGATTCAGCGGGTGCCTGTCCCCGCAGGGGGACTGACACCTGCGGTGGTGATTA---GCTATCACCACCG-CACGCCGATGACCGCGAGTTGGT-------------------------------CGGCA-GCGCACTG--CTGGGCCGGCGAGACACTGGACGGTATCGTAGG-------------GACCCTGTATGTACAAGGCAAGTGGCGCA
GTAACAGGGGGAATTTTTGGTGCCTCTGTTCAGACTGCTGCCGGATTGGCCGGTGGTGATTA---GCTATCACCACCG-CACGCCGATGACCGCGAGTTGGT-------------------------------CGGCA-GCGCACTG--CTGGGCCGGCGAGACACTGGACGGTATCGTAGG-------------GACCCTGTATGTACAAGGCAAGTGGCGCA
CGGGAGCAAGATTCAGCGGGTGCCTGTCCCCCCTACTCCACCACGATCGTCGGTGGTGATTA---GCTATCACCACCG-CACGCCGATGACCGCGAGTTGGT-------------------------------CGGCA-GCGCACTG--CTGGGCCGGCGAGACACTGGACGGTATCGTAGG-------------GACCCTGTATGTACAAGGCAAGTGGCGCA
GCTCCGGCAAACTCCTCCGGTGCCTGTCCCCGCAGGGGGACTGACACCTGCGGTGGTGATTA---GCTATCACCACCG-CACGCCGATGACCGCGAGTTGGT-------------------------------CGGCA-GCGCACTG--CTGGGCCGGCGAGACACTGGACGGTATCGTAGG-------------GACCCTGTATGTACAAGGCAAGTGGCGCA
ACAGGCACTTCCGCCCTAGGAGCCTGTCCCCGCGGGGACAGGCACCCTGGCGGTGGTGATTA---GCTATCACCACCG-CACGCCGATGACCGCGAGTTGGT-------------------------------CGGCA-GCGCACTG--CTGGGCCGGCGAGACACTGGACGGTATCGTAGG-------------GACCCTGTATGTACAAGGCAAGTGGCGCA
CTGATGCGCTACGCTTATCAGGCCTACAAGGGGACGCAATTAATTGAATTGCAGAGAAAATCGGCCAGTTTTCTCTGCCTGCAGTCCGCATGCCGTATCGGGCCTTAGGTTTCAACCTGTTGCGTAGATTTATGCAGCGGACTGCCTTTCTCCCAAAGTGATAAACCGGACAGTATCATGGACCGGTTTTCCCGGTAATCCGTATTTGCAAGGTTGGTTTCACT
TTGATGCGCTTCGCTTATCAGGCCTTGTATGCCGGATAAGGCGTTTACGCGCAGAGAAAATCGGCCAGTTTTCTCTGCCTGCAGTCCGCATGCCGTATCGGGCCTTAGGTTTCAACCTGTTGCGTAGATTTATGCAGCGGACTGCCTTTCTCCCAAAGTGATAAACCGGACAGTATCATGGACCGGTTTTCCCGGTAATCCGTATTTGCAAGGTTGGTTTCACT
GACGCTGGCGCGTCTTATCAGGCCTACGTAGGACAGCGTTGCCAGCTCGGGCAGAGAAAATCGGCCAGTTTTCTCTGCCTGCAGTCCGCATGCCGTATCGGGCCTTAGGTTTCAACCTGTTGCGTAGATTTATGCAGCGGACTGCCTTTCTCCCAAAGTGATAAACCGGACAGTATCATGGACCGGTTTTCCCGGTAATCCGTATTTGCAAGGTTGGTTTCACT
GTTCATGGCGCGTCTTATCAGGCCTACATATCCGCGCCTATTATCCGGCAGCAGAGAAAATCGGCCAGTTTTCTCTGCCTGCAGTCCGCATGCCGTATCGGGCCTTAGGTTTCAACCTGTTGCGTAGATTTATGCAGCGGACTGCCTTTCTCCCAAAGTGATAAACCGGACAGTATCATGGACCGGTTTTCCCGGTAATCCGTATTTGCAAGGTTGGTTTCACT
CTGATGCGCTACGCTTATCAGGCCTACGGCCTGCGGGCGAAATGTAGGCGGCAGAGAAAATCGGCCAGTTTTCTCTGCCTGCAGTCCGCATGCCGTATCGGGCCTTAGGTTTCAACCTGTTGCGTAGATTTATGCAGCGGACTGCCTTTCTCCCAAAGTGATAAACCGGACAGTATCATGGACCGGTTTTCCCGGTAATCCGTATTTGCAAGGTTGGTTTCACT
ACGCTTAACGTGTCTTATCAGGCCTACAAGTCGGTGCGAGAGCGTAGGCCGCAGAGAAAATCGGCCAGTTTTCTCTGCCTGCAGTCCGCATGCCGTATCGGGCCTTAGGTTTCAACCTGTTGCGTAGATTTATGCAGCGGACTGCCTTTCTCCCAAAGTGATAAACCGGACAGTATCATGGACCGGTTTTCCCGGTAATCCGTATTTGCAAGGTTGGTTTCACT
ACTTATTCACCTTCTAATCGGACCTATTTAATAGGGAAAATAGCGTCAGAGCAGAGAAAATCGGCCAGTTTTCTCTGCCTGCAGTCCGCATGCCGTATCGGGCCTTAGGTTTCAACCTGTTGCGTAGATTTATGCAGCGGACTGCCTTTCTCCCAAAGTGATAAACCGGACAGTATCATGGACCGGTTTTCCCGGTAATCCGTATTTGCAAGGTTGGTTTCACT
GATGTCTGTCGCGGCTGAAGCCGCTCCTACAGGGGCTTGCCGGCTGGTGA-TCTAA----------------TGAGAGCGGAGTGCGGCAGGCCGC-------------------------------------GCCGC-CGCACTCCGATTCTCCTGCCCAAAGCCCGAACAGTTGCCTGAG---------CTGCGAGCTCGAACCTACAAGCATGGGCACGGC
GCCTAGCCTATCCCATCCCCGCCCTGCTAAGCTATACCCGCTTTCAGCCA-ACTCGATGGCTA-GCTACCATCACATG-AAGCAGAGTGAGCTTGTCCCAGCCCT----------------------------AGCC--CTCTGCTTCACCTTTCACGCCAGCATT--------AACATTG---------------ACTCTGCATGTACAAGGGG-AATAGGCG
TTCAGCCGTAACAATTCCCAGCCCTGCTAGGCCTGTTTTTTCTTTCACAA-ACTCGATGGCTA-GCTACCATCACATG-AAGCAGAGTGAGCTTGTCCCAGCCCT----------------------------AGCC--CTCTGCTTCACCTTTCACGCCAGCATT--------AACATTG---------------ACTCTGCATGTACAAGGGG-AATAGGCG
ATGTACATCACATTGCCCCAGCCCTGCTGATTTTCGACGGGGGCGACGGA-ACTCGATGGCTA-GCTACCATCACATG-AAGCAGAGTGAGCTTGTCCCAGCCCT----------------------------AGCC--CTCTGCTTCACCTTTCACGCCAGCATT--------AACATTG---------------ACTCTGCATGTACAAGGGG-AATAGGCG
TGACAGTCCCGCTTGAAGCGTTTGTTAGGTGTGTGCCAATTAGCGATGTTGACTTTAGCTGC------AACTAAAGTTCTCTATCTGATAGTTCGA-------------------------------------AACGT-CAGATAGAACTCCAAGCACCA--CACTCGAATAGTCTTCTGGGT-----C------GAACCCGCATTTACAAGCAAGAGTTAGCT
TGCGAGTCTGTCTTGAATCGTTTGTTATGTGAAATTTCAACGACTTAAAAGACTTTAGCTGC------AACTAAAGTTCTCTATCTGATAGTTCGA-------------------------------------AACGT-CAGATAGAACTCCAAGCACCA--CACTCGAATAGTCTTCTGGGT-----C------GAACCCGCATTTACAAGCAAGAGTTAGCT
TGGAAGTCCCTCTTGAAGCGTTTGTTATGCAATTTTCATGCGGCCTTGAAGACTTTAGCTGC------AACTAAAGTTCTCTATCTGATAGTTCGA-------------------------------------AACGT-CAGATAGAACTCCAAGCACCA--CACTCGAATAGTCTTCTGGGT-----C------GAACCCGCATTTACAAGCAAGAGTTAGCT
TGCGAATCCCTCTTTAACGCCTTGTTAGGTTTTTAAGCTGAAGCTCATGTGACTTTAGCTGC------AACTAAAGTTCTCTATCTGATAGTTCGA-------------------------------------AACGT-CAGATAGAACTCCAAGCACCA--CACTCGAATAGTCTTCTGGGT-----C------GAACCCGCATTTACAAGCAAGAGTTAGCT
TGGAAGTCCCTCTTGAAGCGTTTGTTAAGTGTGTTTTTCGAAGCGCGGCTGACTTTAGCTGC------AACTAAAGTTCTCTATCTGATAGTTCGA-------------------------------------AACGT-CAGATAGAACTCCAAGCACCA--CACTCGAATAGTCTTCTGGGT-----C------GAACCCGCATTTACAAGCAAGAGTTAGCT
TGGAAGTCCCTCTTGAAGCGTTTGTTATGTGCGTGCTAATGCTTATACCGGACTTTAGCTGC------AACTAAAGTTCTCTATCTGATAGTTCGA-------------------------------------AACGT-CAGATAGAACTCCAAGCACCA--CACTCGAATAGTCTTCTGGGT-----C------GAACCCGCATTTACAAGCAAGAGTTAGCT
TGGAAGTCCCTCTTGAAGCGTTTGTTAGTTTTTGTGCTGCAACAAGAACTGACTTTAGCTGC------AACTAAAGTTCTCTATCTGATAGTTCGA-------------------------------------AACGT-CAGATAGAACTCCAAGCACCA--CACTCGAATAGTCTTCTGGGT-----C------GAACCCGCATTTACAAGCAAGAGTTAGCT
TGCGAGTCTGTCTTGAATCGTTTGTTAGGTCACGACCAATGTTGCCTATGGACTTTAGCTGC------AACTAAAGTTCTCTATCTGATAGTTCGA-------------------------------------AACGT-CAGATAGAACTCCAAGCACCA--CACTCGAATAGTCTTCTGGGT-----C------GAACCCGCATTTACAAGCAAGAGTTAGCT
TGGAAGTCCCTCTTGAAGTGTTTGTTATAAGGTGGATAACTACTTAATTAGACTTTAGCTGC------AACTAAAGTTCTCTATCTGATAGTTCGA-------------------------------------AACGT-CAGATAGAACTCCAAGCACCA--CACTCGAATAGTCTTCTGGGT-----C------GAACCCGCATTTACAAGCAAGAGTTAGCT
TGGCTGTCCCTCTTGAAGCGTTTGTTAGCTGAATTTTAACTACTTCAGTAGACTTTAGCTGC------AACTAAAGTTCTCTATCTGATAGTTCGA-------------------------------------AACGT-CAGATAGAACTCCAAGCACCA--CACTCGAATAGTCTTCTGGGT-----C------GAACCCGCATTTACAAGCAAGAGTTAGCT
GTGCTGGCTTAGTTGAAGTCTTGTAAGGGTATTTGATGAACGCACACTTTGACTTTAGCTGC------AACTAAAGTTCTCTATCTGATAGTTCGA-------------------------------------AACGT-CAGATAGAACTCCAAGCACCA--CACTCGAATAGTCTTCTGGGT-----C------GAACCCGCATTTACAAGCAAGAGTTAGCT
TGGAAGTCCCTCTTGAAGCGTTTGTTAGCCGATTTTCAGATCTAGCTTGAGACTTTAGCTGC------AACTAAAGTTCTCTATCTGATAGTTCGA-------------------------------------AACGT-CAGATAGAACTCCAAGCACCA--CACTCGAATAGTCTTCTGGGT-----C------GAACCCGCATTTACAAGCAAGAGTTAGCT
TGGAAGTCCCTCTTGAAGCGTTTGTTATGTGCGGTTCAAAACCTACAGTGGACTTTAGCTGC------AACTAAAGTTCTCTATCTGATAGTTCGA-------------------------------------AACGT-CAGATAGAACTCCAAGCACCA--CACTCGAATAGTCTTCTGGGT-----C------GAACCCGCATTTACAAGCAAGAGTTAGCT
TGGAAGTCCCTCTTGAAGCGTTTGTTATGTGAAATTTCAACGACTTAAAGGACTTTAGCTGC------AACTAAAGTTCTCTATCTGATAGTTCGA-------------------------------------AACGT-CAGATAGAACTCCAAGCACCA--CACTCGAATAGTCTTCTGGGT-----C------GAACCCGCATTTACAAGCAAGAGTTAGCT
TAGGAAACCCTAAGAATGAAGGTCTGACACCAATCCCCCGCGGAGGAGTT--------ATC--------------------------------------------------------------------------------CC----G-----CCCTCCCACAAGCCGGACAGCATCCAGAGC-----------GCAACTCGCGTTTACGAGGTCGGCCGGAGA
TTGAGCCATACAAGAAACAAGGTCTGACGCTCGCGTTTGACGTGCTCAAT--------ATC--------------------------------------------------------------------------------CC----G-----CCCTCCCACAAGCCGGACAGCATCCAGAGC-----------GCAACTCGCGTTTACGAGGTCGGCCGGAGA
CAAGGGGTGTGCTCAGCACACCCCTACAAACCCGTGGTAAATATCAAGTT--------A-T-------------AACCCGCTTATCTGTCTTTCGTTTCACCCCTAGAGATGACATTCGTTTTGTAGCA--TTGAAACCAGATAAGCAC---CCATCAATAACAACCGTACAGTTG-------------------------------GCAAGGCAGGT-TTATG
TCAGGGCGAATTGCAATTCACCCCTACAATCCCACATTTAAACACCGATT--------A-T-------------AACCCGCTTATCTGTCTTTCGTTTCACCCCTAGAGATGACATTCGTTTTGTAGCA--TTGAAACCAGATAAGCAC---CCATCAATAACAACCGTACAGTTG-------------------------------GCAAGGCAGGT-TTATG
AACAGGGCGAATGTCATTCGCCCCTACAAAACACGCAAGGTTATTGAGCT--------A-T-------------AACCCGCTTATCTGTCTTTCGTTTCACCCCTAGAGATGACATTCGTTTTGTAGCA--TTGAAACCAGATAAGCAC---CCATCAATAACAACCGTACAGTTG-------------------------------GCAAGGCAGGT-TTATG
TTGGGAATCTGTCTTAAACGCTTGTTATGCACGTGTTGACGCCAACTTCTGGCTTTAGCTGC------AACTAAAGCTTTCTATGTAGCA--------------------------------------------------------------------------------------------------------------------------------------
CTTCCGTGCGGATCCGATTATTGCTTTAGCGCTACGATCAGGAGCAGCATGCCGGAGAGGACGGCCATCCTCTTCCGGCGATGGGGGACGGA------------------------------------------TCG--CCCCCATCT--------TTTC--CAATCG------------------------------------------------------AA
CGATGTGGCTCGGTTGCAGGTGCCTGTCCCCGCGGGGACTGGCACCGGGACGGTGGTGATTA---GCTATCACCACCGCGCGCCGAT-GACCGCGAGTTGGTG------------------------------CGGC---AGCGCACTGCTGGGCCGGCGAGACACTGGACGGTATCGTAGG-------------GACCCTGTATGTACAAGGCAAGTGGCGCA
CAGGCGTCCTGATGACGGGGTGCCTGTCCCCGCGGGGACAGGCACCCTGCCGGTGGTGATTA---GCTATCACCACCGCGCGCCGAT-GACCGCGAGTTGGTG------------------------------CGGC---AGCGCACTGCTGGGCCGGCGAGACACTGGACGGTATCGTAGG-------------GACCCTGTATGTACAAGGCAAGTGGCGCA
CGATGTGGCTCGGTTGCAGGTGCCTGTCCCCCCTACTCCACCACGATCGTCGGTGGTGATTA---GCTATCACCACCGCGCGCCGAT-GACCGCGAGTTGGTG------------------------------CGGC---AGCGCACTGCTGGGCCGGCGAGACACTGGACGGTATCGTAGG-------------GACCCTGTATGTACAAGGCAAGTGGCGCA
CGATGTGGCTCGGTTGCAGGTGCCTGTCCCCCGTGCGGGGACCAAGATTCCGGTGGTGATTA---GCTATCACCACCGCGCGCCGAT-GACCGCGAGTTGGTG------------------------------CGGC---AGCGCACTGCTGGGCCGGCGAGACACTGGACGGTATCGTAGG-------------GACCCTGTATGTACAAGGCAAGTGGCGCA
GCTCCGGCAAACTCCTCCGGTGCCTGTCCCCCTTCCGGGGACAGGCACCCCGGTGGTGATTA---GCTATCACCACCGCGCGCCGAT-GACCGCGAGTTGGTG------------------------------CGGC---AGCGCACTGCTGGGCCGGCGAGACACTGGACGGTATCGTAGG-------------GACCCTGTATGTACAAGGCAAGTGGCGCA
CGGCCAAATCCGACCTCCGGTGCCTGTCCCCGCAGGGGGACTGACACCTGCGGTGGTGATTA---GCTATCACCACCGCGCGCCGAT-GACCGCGAGTTGGTG------------------------------CGGC---AGCGCACTGCTGGGCCGGCGAGACACTGGACGGTATCGTAGG-------------GACCCTGTATGTACAAGGCAAGTGGCGCA
GGAAGCCGAGCATGGGCTCGGCTCTACAGAGATCGCGCGGCGGGTTACTTAATCCCCCGGT------GACCCGGG---AGGCTCCGATGACGCTGCCTCGGCTCTTAAGCCTTAGCTTGCAAAGTAGAT-TCAGCGCG-TCGGCGGCCTGACACCGCCATGGAACTTGAACGGTATCTTAGGCCCGC-CATCGGGTAGCCTGTACTCACAAGGGCAAG-TCTGG
AGCAGCCGAGCATGGGCTCGGCTCTACCGATCCCACGGCGCGGGTTATTCAATCCCCCGGT------GACCCGGG---AGGCTCCGATGACGCTGCCTCGGCTCTTAAGCCTTAGCTTGCAAAGTAGAT-TCAGCGCG-TCGGCGGCCTGACACCGCCATGGAACTTGAACGGTATCTTAGGCCCGC-CATCGGGTAGCCTGTACTCACAAGGGCAAG-TCTGG
AGCAGCCGAGCGTGGGCTCGGCTCTACAACGGCACCGAACTCAGCGCGCCAATCCCCCGGT------GACCCGGG---AGGCTCCGATGACGCTGCCTCGGCTCTTAAGCCTTAGCTTGCAAAGTAGAT-TCAGCGCG-TCGGCGGCCTGACACCGCCATGGAACTTGAACGGTATCTTAGGCCCGC-CATCGGGTAGCCTGTACTCACAAGGGCAAG-TCTGG
GAAAGCCGAGCGTGCGCTCGGCTCTACACGGGGAACGCGGGCTCACGACAAATCCCCCGGT------GACCCGGG---AGGCTCCGATGACGCTGCCTCGGCTCTTAAGCCTTAGCTTGCAAAGTAGAT-TCAGCGCG-TCGGCGGCCTGACACCGCCATGGAACTTGAACGGTATCTTAGGCCCGC-CATCGGGTAGCCTGTACTCACAAGGGCAAG-TCTGG
CAGCGCCGAGCATGGGCTCGGCTCTACATGTACACCCTGGCCACGCGCTTAATCCCCCGGT------GACCCGGG---AGGCTCCGATGACGCTGCCTCGGCTCTTAAGCCTTAGCTTGCAAAGTAGAT-TCAGCGCG-TCGGCGGCCTGACACCGCCATGGAACTTGAACGGTATCTTAGGCCCGC-CATCGGGTAGCCTGTACTCACAAGGGCAAG-TCTGG
GGCAGCCGAGCATGGGCTCGGCTCTACTGGACGGACCACGCAACGACGGGAATCCCCCGGT------GACCCGGG---AGGCTCCGATGACGCTGCCTCGGCTCTTAAGCCTTAGCTTGCAAAGTAGAT-TCAGCGCG-TCGGCGGCCTGACACCGCCATGGAACTTGAACGGTATCTTAGGCCCGC-CATCGGGTAGCCTGTACTCACAAGGGCAAG-TCTGG
ACGGCAGTCGAGCAAGCTCGACTCTACTCAAGGTCCGCAGTAGATCCACGAATCCCCCGGT------GACCCGGG---AGGCTCCGATGACGCTGCCTCGGCTCTTAAGCCTTAGCTTGCAAAGTAGAT-TCAGCGCG-TCGGCGGCCTGACACCGCCATGGAACTTGAACGGTATCTTAGGCCCGC-CATCGGGTAGCCTGTACTCACAAGGGCAAG-TCTGG
TAAAGCCGAACCCATGCTCGGCTCTACAAAAGGCGGCCTGACAGCCTGCTAATCCCCCGGT------GACCCGGG---AGGCTCCGATGACGCTGCCTCGGCTCTTAAGCCTTAGCTTGCAAAGTAGAT-TCAGCGCG-TCGGCGGCCTGACACCGCCATGGAACTTGAACGGTATCTTAGGCCCGC-CATCGGGTAGCCTGTACTCACAAGGGCAAG-TCTGG
AGCGGCCGAGCGCAGGCTCGGCTCTACAGATGCGAGGGCGTCACGGCGCCAATCCCCCGGT------GACCCGGG---AGGCTCCGATGACGCTGCCTCGGCTCTTAAGCCTTAGCTTGCAAAGTAGAT-TCAGCGCG-TCGGCGGCCTGACACCGCCATGGAACTTGAACGGTATCTTAGGCCCGC-CATCGGGTAGCCTGTACTCACAAGGGCAAG-TCTGG
AAGCAGCCGAGCATGGCTCGGCTCTACAACGGCCCGGCTCAGCGCATCAGAATCCCCCGGT------GACCCGGG---AGGCTCCGATGACGCTGCCTCGGCTCTTAAGCCTTAGCTTGCAAAGTAGAT-TCAGCGCG-TCGGCGGCCTGACACCGCCATGGAACTTGAACGGTATCTTAGGCCCGC-CATCGGGTAGCCTGTACTCACAAGGGCAAG-TCTGG
AGCAGCCGAGCGTGGGCTCGGCTCTACAAGGAGCGCGGTCCCCGCCTTTGAATCCCCCGGT------GACCCGGG---AGGCTCCGATGACGCTGCCTCGGCTCTTAAGCCTTAGCTTGCAAAGTAGAT-TCAGCGCG-TCGGCGGCCTGACACCGCCATGGAACTTGAACGGTATCTTAGGCCCGC-CATCGGGTAGCCTGTACTCACAAGGGCAAG-TCTGG
CGCTTGGGTAGCCTTATTCCGGCCTACGCAGTTTTTAATGCGCAACATCGATTA--------------------TTTTC-----TGGGGAAGCCGATC-CGGCCTTAAGCTCTAGCTTG-TTCGTAGAT--AGGCTCC-CCA-----CC---CTCGTCATCCATGCCGTGGAGTATCTGAGACCTGT----CTG--AGTCTGCATTCACAAGGACGGTAGGTGA
CGTCGTATCTATATCAATCCGGCCTACGAGACTGCCCCGCCCCTAACGGGATTA--------------------TTTTC-----TGGGGAAGCCGATC-CGGCCTTAAGCTCTAGCTTG-TTCGTAGAT--AGGCTCC-CCA-----CC---CTCGTCATCCATGCCGTGGAGTATCTGAGACCTGT----CTG--AGTCTGCATTCACAAGGACGGTAGGTGA
CGCTCGAACCGGCTTATTCCGGCCTACATGACTAATATTCGTAAACGGGGATTA--------------------TTTTC-----TGGGGAAGCCGATC-CGGCCTTAAGCTCTAGCTTG-TTCGTAGAT--AGGCTCC-CCA-----CC---CTCGTCATCCATGCCGTGGAGTATCTGAGACCTGT----CTG--AGTCTGCATTCACAAGGACGGTAGGTGA
GGGCACCCGGCTTTCCCTGCGCCCTCTCTTGAGGGGCGCCTGCCCTCTCGACGGGCGGTTCTC-GCAAAGCCGCCCGTTGCCGGAACTGAGCCCGTTG-CGCCCAAAGG------CCTGTAAAC-AGAGCAAGGGACA-GCTCCGGTGTCTTCC------TCAACCCGAACAGTTGCAAG---------------------------GCAAGGAAGGGAGGATG
CAATTTTCCTTGCTCGCATTGTCATCCTGAGCGCAGTCGACTTAAGTAGA-TATAATTTTGTTCATAAAAGATCCAGCAAAGAGAAGG-------------------------------------------------C-CTTCTCTTTCTTT----ATCCTAAACTTGAACAGTTCATTAGGCC---------GGGAGCCTGTTTATACAATGATAAGT-TATG
AGAACAAGCAATTACTTATAGCCATTGTTGGCAATAGTGTTTTTTAATAAGTTAATTTTATTAGAAACCAGAAAGAAC-AAAAGAGAGG-----------------------------------------------CC-TCTCTTTT----CCACT---TTTAGTTCGTTCAGTTCTGTG------------------------------AGGTGG--------
AGAACAAGCAATTACTTATAGCCATTGTTGTGCGTAGTTTTTTTATTCGGGTTAATTTTATTAGAAACCAGAAAGAAC-AAAAGAGAGG-----------------------------------------------CC-TCTCTTTT----CCACT---TTTAGTTCGTTCAGTTCTGTG------------------------------AGGTGG--------
ATAACAAGCAATTACTTATAGCCATTGTTGTGTGTAGGTTTTATTTTTATGTTAATTTTATTAGAAACCAGAAAGAAC-AAAAGAGAGG-----------------------------------------------CC-TCTCTTTT----CCACT---TTTAGTTCGTTCAGTTCTGTG------------------------------AGGTGG--------
AGAACAAGCAATTACTTATAGCCATTGTTGTGTGCAGTATTTTATTCAGTGTTAATTTTATTAGAAACCAGAAAGAAC-AAAAGAGAGG-----------------------------------------------CC-TCTCTTTT----CCACT---TTTAGTTCGTTCAGTTCTGTG------------------------------AGGTGG--------
AGACCCAGCAATTACTTATAGCCATTGTTGTAAAACGTTTTTTATTCAGTGTTAATTTTATTAGAAACCAGAAAGAAC-AAAAGAGAGG-----------------------------------------------CC-TCTCTTTT----CCACT---TTTAGTTCGTTCAGTTCTGTG------------------------------AGGTGG--------
CCCCTCATCCGCCTGCCGGCACCTTCTCCCCGTTTTGACGCGTTTTGACGCTTTGGCCGGGCGGCCGCCCGGCCAAAGGCGCCGACCGT-----------------------------------------------GC-GGTCGGT-T-----CCTCATCGTGGCCCGAATGGTT------GCTGGA----------GTTCGTAT--GCAAGGCAGGGACGACA
CCCCTCATCCGCCTGCCGGCACCTTCTCCCCGCAAGCGGGGCGAAGGGACCTTTGGCCGGGCGGCCGCCCGGCCAAAGGCGCCGACCGT-----------------------------------------------GC-GGTCGGT-T-----CCTCATCGTGGCCCGAATGGTT------GCTGGA----------GTTCGTAT--GCAAGGCAGGGACGACA
CCTCTCATCCGCCTGCCGGCACCTTCTCCCCGTCTGACGGGGAGAAGGAACTTTGGCCGGGCGGCCGCCCGGCCAAAGGCGCCGACCGT-----------------------------------------------GC-GGTCGGT-T-----CCTCATCGTGGCCCGAATGGTT------GCTGGA----------GTTCGTAT--GCAAGGCAGGGACGACA
CCCCTCATCCGCATGCCGGCACCTTCTCCCCGCGAGCGGGGCGAAGGGACCTTTGGCCGGGCGGCCGCCCGGCCAAAGGCGCCGACCGT-----------------------------------------------GC-GGTCGGT-T-----CCTCATCGTGGCCCGAATGGTT------GCTGGA----------GTTCGTAT--GCAAGGCAGGGACGACA
CCCCTCATCCGCCTGCCGGCACCTTCTCCCCGTTTTCACGGGGAGAAGGACTTTGGCCGGGCGGCCGCCCGGCCAAAGGCGCCGACCGT-----------------------------------------------GC-GGTCGGT-T-----CCTCATCGTGGCCCGAATGGTT------GCTGGA----------GTTCGTAT--GCAAGGCAGGGACGACA
CTGCCCCTCATCCGCCTGCCGGCACTCCCCGCAGGCGGGGCGAAGGGGCACTTTGGCCGGGCGGCCGCCCGGCCAAAGGCGCCGACCGT-----------------------------------------------GC-GGTCGGT-T-----CCTCATCGTGGCCCGAATGGTT------GCTGGA----------GTTCGTAT--GCAAGGCAGGGACGACA
CCACCCCTCATCCGCCTGCCGGCACTCCCCGCAGTCGGGGCGAAGGGGATCTTTGGCCGGGCGGCCGCCCGGCCAAAGGCGCCGACCGT-----------------------------------------------GC-GGTCGGT-T-----CCTCATCGTGGCCCGAATGGTT------GCTGGA----------GTTCGTAT--GCAAGGCAGGGACGACA
CCGCCCCTCATCCGCCTGCCGGCACTCCCCGCAAGCGGGGAGAAGGGACTCTTTGGCCGGGCGGCCGCCCGGCCAAAGGCGCCGACCGT-----------------------------------------------GC-GGTCGGT-T-----CCTCATCGTGGCCCGAATGGTT------GCTGGA----------GTTCGTAT--GCAAGGCAGGGACGACA
CCCCTCATCCGCCTGCCGGCACCTTCTCCATTTTACGGCATGCACATATCCTTTGGCCGGGCGGCCGCCCGGCCAAAGGCGCCGACCGT-----------------------------------------------GC-GGTCGGT-T-----CCTCATCGTGGCCCGAATGGTT------GCTGGA----------GTTCGTAT--GCAAGGCAGGGACGACA
CCCCTCATCCGCCTGCCGGCACCTTCTCCCCATTTCATGGCTACGGCATGCTTTGGCCGGGCGGCCGCCCGGCCAAAGGCGCCGACCGT-----------------------------------------------GC-GGTCGGT-T-----CCTCATCGTGGCCCGAATGGTT------GCTGGA----------GTTCGTAT--GCAAGGCAGGGACGACA
CCCCTCATCCGCCTGCCGGCACCTTCTCCCCGCAAGCGGGGCGAAGGAGACTTTGGCCGGGCGGCCGCCCGGCCAAAGGCGCCGACCGT-----------------------------------------------GC-GGTCGGT-T-----CCTCATCGTGGCCCGAATGGTT------GCTGGA----------GTTCGTAT--GCAAGGCAGGGACGACA
CCCCTCATCCGCCTGCCGGCACCTTCTCGCCGCGGGCGGGGCGAAGGGACCTTTGGCCGGGCGGCCGCCCGGCCAAAGGCGCCGACCGT-----------------------------------------------GC-GGTCGGT-T-----CCTCATCGTGGCCCGAATGGTT------GCTGGA----------GTTCGTAT--GCAAGGCAGGGACGACA
CCCCTCATCCGCCTGCCGGCACCTTCTCCCCGCAAAGCGGGGAGAAGGGACTTTGGCCGGGCGGCCGCCCGGCCAAAGGCGCCGACCGT-----------------------------------------------GC-GGTCGGT-T-----CCTCATCGTGGCCCGAATGGTT------GCTGGA----------GTTCGTAT--GCAAGGCAGGGACGACA
CCTCATCCGGCCTGCCGGCCACCTTCTCCCCGCAGGCGGGGCGCAGGGGACTTTGGCCGGGCGGCCGCCCGGCCAAAGGCGCCGACCGT-----------------------------------------------GC-GGTCGGT-T-----CCTCATCGTGGCCCGAATGGTT------GCTGGA----------GTTCGTAT--GCAAGGCAGGGACGACA
CTCTCCATCCGCCTGCCGGCACCTTCTCCCCGCGAGGGGCGAAGGGATAACTTTGGCCGGGCGGCCGCCCGGCCAAAGGCGCCGACCGT-----------------------------------------------GC-GGTCGGT-T-----CCTCATCGTGGCCCGAATGGTT------GCTGGA----------GTTCGTAT--GCAAGGCAGGGACGACA
TTGCCTCTCATCCGCCTGCCGGCACTCCCCGTCTGACGGGGAGAAGGAACCTTTGGCCGGGCGGCCGCCCGGCCAAAGGCGCCGACCGT-----------------------------------------------GC-GGTCGGT-T-----CCTCATCGTGGCCCGAATGGTT------GCTGGA----------GTTCGTAT--GCAAGGCAGGGACGACA
CCGCCCCTCATCCGCCTGCCGGCACTCCCCGTTTTCACGGGGAGAAGGAACTTTGGCCGGGCGGCCGCCCGGCCAAAGGCGCCGACCGT-----------------------------------------------GC-GGTCGGT-T-----CCTCATCGTGGCCCGAATGGTT------GCTGGA----------GTTCGTAT--GCAAGGCAGGGACGACA
CCCCTCATCCGCCTGCCGGCACCTTCTCCCCATTATGATGGGGAGAAGGGCTTTGGCCGGGCGGCCGCCCGGCCAAAGGCGCCGACCGT-----------------------------------------------GC-GGTCGGT-T-----CCTCATCGTGGCCCGAATGGTT------GCTGGA----------GTTCGTAT--GCAAGGCAGGGACGACA
CCCCTCATCCGCCTGCCGGCACCTTCTCCCCGTTTTACGGGGAGAAGGAACTTTGGCCGGGCGGCCGCCCGGCCAAAGGCGCCGACCGT-----------------------------------------------GC-GGTCGGT-T-----CCTCATCGTGGCCCGAATGGTT------GCTGGA----------GTTCGTAT--GCAAGGCAGGGACGACA
CCCCTCATCCGCCTGCCGGCACCTTCTCCCCGCCAGCGGGGCGAAGGGGACTTTGGCCGGGCGGCCGCCCGGCCAAAGGCGCCGACCGT-----------------------------------------------GC-GGTCGGT-T-----CCTCATCGTGGCCCGAATGGTT------GCTGGA----------GTTCGTAT--GCAAGGCAGGGACGACA
GAAGCCGGATGAACTCACGCCGCCTCACTCGATCACCTCGTCTGCCCGCACGGGGGTGGGTTCATGACACCGCCCCCG-TCGCGACTGGAAGCCCGCAGCCGCCTCGGCTTTTAAACCGCGAATGAGCTTGGTGCTCC-AGTCGCT-TCTTCCACT--------CCCGGACAGTTGCCAGG----------GCAGAAACCCGCATCAGCAAGGAAGGG-GCACG
AGCCTCCCTTCCCTCCTTACCTCCTGTTTGATCCAGATGCCGCAATTACCTTCGCGATCTG-----ATACAACTCCGA-GCGGAAGAGTAGCCCGCTT---------------------------------AGGGCGC-TCTTCCGCAGGGGGTGT-CGTCGATCCCGAACAGT-----------------------------------AAGGCCGGGAGCCCG
TGGTCTCCTGACCTCCTTAACTCCTGTTTGATCCAGATGCCGCAATTACCTTCGCGATCTG-----ATACAACTCCGA-GCGGAAGAGTAGCCCGCTT---------------------------------AGGGCGC-TCTTCCGCAGGGGGTGT-CGTCGATCCCGAACAGT-----------------------------------AAGGCCGGGAGCCCG
AGGCATCCATGTATGCCATGGATCTACAGGGACCCAGCATCCACCGCCTGCAATCTGGCACCT-TGGGTGCCGAGA-GCCCGGCGTGGGCGACCGTGTGGA-TCCAGGTCTTGCGACCGAGAAGTAGCTT-GGGTCCC-CACACCGGATTCTCCCT--GAACCGCCCGAACAGTTGGTTGAGT---------TGGC-GCTCGAACTGATAAGACTGGGCAAGC-
ACTCCACTCTCAAGAGTTGGAGCCTCCACAAAATCCGGGGCGGTTCAAACTCGTGATGGTTA---GCTACCGTCACA--TGAGGTGAAGAGCATGTTTGGAGCCTGAAGGCTT-CCTTGCTGTGGAGATA-ATGCCCT-TCGCCTCGCCCTCACCAGCACAGACACTGAACGGTAGCCAAG--------G----GGACCCTGTATGTACAAGGCAAGTGGGTGA
CACGGCAATTCACCGTCGGAGCCCTCCGAAATCCTCGTCGGACAAGGCCATCGTGATGGTTA---GCTACCGTCACA--TGAGGTGAAGAGCATGTTTGGAGCCTGAAGGCTT-CCTTGCTGTGGAGATA-ATGCCCT-TCGCCTCGCCCTCACCAGCACAGACACTGAACGGTAGCCAAG--------G----GGACCCTGTATGTACAAGGCAAGTGGGTGA
CCACGACAGTGCCAACACGGAGCCTCCAGAGCAATGAAACCTGCGGCGTGTCGTGATGGTTA---GCTACCGTCACA--TGAGGTGAAGAGCATGTTTGGAGCCTGAAGGCTT-CCTTGCTGTGGAGATA-ATGCCCT-TCGCCTCGCCCTCACCAGCACAGACACTGAACGGTAGCCAAG--------G----GGACCCTGTATGTACAAGGCAAGTGGGTGA
TGGGGGACGCCGGTGCTGGAGTCCTCCATCACGCTGATCGAGGACGGTCGTCGTGATGGTTA---GCTACCGTCACA--TGAGGTGAAGAGCATGTTTGGAGCCTGAAGGCTT-CCTTGCTGTGGAGATA-ATGCCCT-TCGCCTCGCCCTCACCAGCACAGACACTGAACGGTAGCCAAG--------G----GGACCCTGTATGTACAAGGCAAGTGGGTGA
AGCCGTTTCCTGCAATTGGAGCTCTCCGCACTGGAGACCAGCGGGCGAGGTCGTGATGGTTA---GCTACCGTCACA--TGAGGTGAAGAGCATGTTTGGAGCCTGAAGGCTT-CCTTGCTGTGGAGATA-ATGCCCT-TCGCCTCGCCCTCACCAGCACAGACACTGAACGGTAGCCAAG--------G----GGACCCTGTATGTACAAGGCAAGTGGGTGA
TCCATTCTCTCAAGAGTTGGAGCCTCCTCAAAATCCGGGGCGGTTCAATTTCGTGATGGTTA---GCTACCGTCACA--TGAGGTGAAGAGCATGTTTGGAGCCTGAAGGCTT-CCTTGCTGTGGAGATA-ATGCCCT-TCGCCTCGCCCTCACCAGCACAGACACTGAACGGTAGCCAAG--------G----GGACCCTGTATGTACAAGGCAAGTGGGTGA
TCCATTCTCTCAAGAGTTGGAGCCTCCACAAAATCCGGGGCGGTTCAGACTCGTGATGGTTA---GCTACCGTCACA--TGAGGTGAAGAGCATGTTTGGAGCCTGAAGGCTT-CCTTGCTGTGGAGATA-ATGCCCT-TCGCCTCGCCCTCACCAGCACAGACACTGAACGGTAGCCAAG--------G----GGACCCTGTATGTACAAGGCAAGTGGGTGA
TCCATTCTCTCAAGAGTTGGAGCCTCCACAAAATCCGGGGCGGTTCACGGTCGTGATGGTTA---GCTACCGTCACA--TGAGGTGAAGAGCATGTTTGGAGCCTGAAGGCTT-CCTTGCTGTGGAGATA-ATGCCCT-TCGCCTCGCCCTCACCAGCACAGACACTGAACGGTAGCCAAG--------G----GGACCCTGTATGTACAAGGCAAGTGGGTGA
TCTATATATTTTTATTTCGGAGCCTCCCCAAGCGATGACGGGACGATGCGTCGTGATGGTTA---GCTACCGTCACA--TGAGGTGAAGAGCATGTTTGGAGCCTGAAGGCTT-CCTTGCTGTGGAGATA-ATGCCCT-TCGCCTCGCCCTCACCAGCACAGACACTGAACGGTAGCCAAG--------G----GGACCCTGTATGTACAAGGCAAGTGGGTGA
GGCCAGATTGCCGCTGATGGAGCCTCCATTGACGGTCACGTTCGAGTCAATCGTGATGGTTA---GCTACCGTCACA--TGAGGTGAAGAGCATGTTTGGAGCCTGAAGGCTT-CCTTGCTGTGGAGATA-ATGCCCT-TCGCCTCGCCCTCACCAGCACAGACACTGAACGGTAGCCAAG--------G----GGACCCTGTATGTACAAGGCAAGTGGGTGA
GCACGGACACACGCAGTGTGTCCCTACAATATTTTTGGACGCACACAGTGTTATAGTAAACTAGAACATAAACCATAA-CGTTATCCACAGCTTGGGT-GTCCCTAGAGCTAAAACTCGTTCTGTAGCG--TAGGCGT-GGATAACTT------CATCAGCAAAACCGAACAGT-----TG----------------ACCCGAAT--ACAAGGCAGGTTACCGA
TAATGGACACACGCAGTGTGTCCCTACATTATTTTGCTTTTTTGGCTTTTTTATAGTAAACTAGAACATAAACCATAA-CGTTATCCACAGCTTGGGT-GTCCCTAGAGCTAAAACTCGTTCTGTAGCG--TAGGCGT-GGATAACTT------CATCAGCAAAACCGAACAGT-----TG----------------ACCCGAAT--ACAAGGCAGGTTACCGA
AGGCGGACACACGCAGTGTGTCCCTACATTGTAGGATAATTTATGAGCAATTATAGTAAACTAGAACATAAACCATAA-CGTTATCCACAGCTTGGGT-GTCCCTAGAGCTAAAACTCGTTCTGTAGCG--TAGGCGT-GGATAACTT------CATCAGCAAAACCGAACAGT-----TG----------------ACCCGAAT--ACAAGGCAGGTTACCGA
GTAGTTGATGGTGACTTTATCCCCTTCAACAATTGGCTTTTCCCCTGTTGTTATAGTAAACTAGAACATAAACCATAA-CGTTATCCACAGCTTGGGT-GTCCCTAGAGCTAAAACTCGTTCTGTAGCG--TAGGCGT-GGATAACTT------CATCAGCAAAACCGAACAGT-----TG----------------ACCCGAAT--ACAAGGCAGGTTACCGA
ATGGGACACGAAGCGTCGTGTCCCTACAATCACTTCGTAGATATTTAAGTTTATAGTAAACTAGAACATAAACCATAA-CGTTATCCACAGCTTGGGT-GTCCCTAGAGCTAAAACTCGTTCTGTAGCG--TAGGCGT-GGATAACTT------CATCAGCAAAACCGAACAGT-----TG----------------ACCCGAAT--ACAAGGCAGGTTACCGA
TCTCGGACACACGCAGTGTGTCCCTACTATGCTATTTCTGAGCTTCTTTTTTATAGTAAACTAGAACATAAACCATAA-CGTTATCCACAGCTTGGGT-GTCCCTAGAGCTAAAACTCGTTCTGTAGCG--TAGGCGT-GGATAACTT------CATCAGCAAAACCGAACAGT-----TG----------------ACCCGAAT--ACAAGGCAGGTTACCGA
TTACGGACACGCACAGCGTGTCCCTACAAATCCCCTCTAAAAGTCAAAAATTATAGTAAACTAGAACATAAACCATAA-CGTTATCCACAGCTTGGGT-GTCCCTAGAGCTAAAACTCGTTCTGTAGCG--TAGGCGT-GGATAACTT------CATCAGCAAAACCGAACAGT-----TG----------------ACCCGAAT--ACAAGGCAGGTTACCGA
AAACGGACACACGCAGTGTGTCCCTACCACAACAAAACAACATTATCTTGTTATAGTAAACTAGAACATAAACCATAA-CGTTATCCACAGCTTGGGT-GTCCCTAGAGCTAAAACTCGTTCTGTAGCG--TAGGCGT-GGATAACTT------CATCAGCAAAACCGAACAGT-----TG----------------ACCCGAAT--ACAAGGCAGGTTACCGA
CAGCGGACACACGCAGTGTGTCCCTACTATTTTTAGAGGGTTATAGTTATTTATAGTAAACTAGAACATAAACCATAA-CGTTATCCACAGCTTGGGT-GTCCCTAGAGCTAAAACTCGTTCTGTAGCG--TAGGCGT-GGATAACTT------CATCAGCAAAACCGAACAGT-----TG----------------ACCCGAAT--ACAAGGCAGGTTACCGA
AAACGGACACACGCAGTGTGTCCCTACCTTGAAATATACTACTGATTTTGTTATAGTAAACTAGAACATAAACCATAA-CGTTATCCACAGCTTGGGT-GTCCCTAGAGCTAAAACTCGTTCTGTAGCG--TAGGCGT-GGATAACTT------CATCAGCAAAACCGAACAGT-----TG----------------ACCCGAAT--ACAAGGCAGGTTACCGA
TCACGGACACACGCAGTGTGTCCCTACCTGCCCGCTATTAATGTCGCCACTTATAGTAAACTAGAACATAAACCATAA-CGTTATCCACAGCTTGGGT-GTCCCTAGAGCTAAAACTCGTTCTGTAGCG--TAGGCGT-GGATAACTT------CATCAGCAAAACCGAACAGT-----TG----------------ACCCGAAT--ACAAGGCAGGTTACCGA
TTGTCCCAGTACCTTTCGAGTCCCTACCAACAGCAACGGCGTTCTTTCCATTATAGTAAACTAGAACATAAACCATAA-CGTTATCCACAGCTTGGGT-GTCCCTAGAGCTAAAACTCGTTCTGTAGCG--TAGGCGT-GGATAACTT------CATCAGCAAAACCGAACAGT-----TG----------------ACCCGAAT--ACAAGGCAGGTTACCGA
GTAGGGACACACGCAGTGTGTCCCTACTTGATAATTTTCCTTAGGAAAGGTTATAGTAAACTAGAACATAAACCATAA-CGTTATCCACAGCTTGGGT-GTCCCTAGAGCTAAAACTCGTTCTGTAGCG--TAGGCGT-GGATAACTT------CATCAGCAAAACCGAACAGT-----TG----------------ACCCGAAT--ACAAGGCAGGTTACCGA
CTTTGGACACACGCAGTGTGCCCCTACACTTTAATTATGCTTTTTAATTATTATAGTAAACTAGAACATAAACCATAA-CGTTATCCACAGCTTGGGT-GTCCCTAGAGCTAAAACTCGTTCTGTAGCG--TAGGCGT-GGATAACTT------CATCAGCAAAACCGAACAGT-----TG----------------ACCCGAAT--ACAAGGCAGGTTACCGA
AAACGGACACACGCAGTGTGTCCCTACCTTGAAATGTGCTATTGATTTTGTTATAGTAAACTAGAACATAAACCATAA-CGTTATCCACAGCTTGGGT-GTCCCTAGAGCTAAAACTCGTTCTGTAGCG--TAGGCGT-GGATAACTT------CATCAGCAAAACCGAACAGT-----TG----------------ACCCGAAT--ACAAGGCAGGTTACCGA
TTACGGACACACGCAGTGTGTCCCTACATATATTATTGTTATGAAAGTGATTATAGTAAACTAGAACATAAACCATAA-CGTTATCCACAGCTTGGGT-GTCCCTAGAGCTAAAACTCGTTCTGTAGCG--TAGGCGT-GGATAACTT------CATCAGCAAAACCGAACAGT-----TG----------------ACCCGAAT--ACAAGGCAGGTTACCGA
TAACGGACACACGCAGTGTGTCCCTACAAAATGGAATAAAACTATGTCAATTATAGTAAACTAGAACATAAACCATAA-CGTTATCCACAGCTTGGGT-GTCCCTAGAGCTAAAACTCGTTCTGTAGCG--TAGGCGT-GGATAACTT------CATCAGCAAAACCGAACAGT-----TG----------------ACCCGAAT--ACAAGGCAGGTTACCGA
CAACGGACACACGCAGTGTGTCCCTACAAAGATTTGGAGAATATATGTTATTATAGTAAACTAGAACATAAACCATAA-CGTTATCCACAGCTTGGGT-GTCCCTAGAGCTAAAACTCGTTCTGTAGCG--TAGGCGT-GGATAACTT------CATCAGCAAAACCGAACAGT-----TG----------------ACCCGAAT--ACAAGGCAGGTTACCGA
ATGTGGACACACGTAGTGTGTCCCTACATCTTGTTAAAACTTCTTACAAATTATAGTAAACTAGAACATAAACCATAA-CGTTATCCACAGCTTGGGT-GTCCCTAGAGCTAAAACTCGTTCTGTAGCG--TAGGCGT-GGATAACTT------CATCAGCAAAACCGAACAGT-----TG----------------ACCCGAAT--ACAAGGCAGGTTACCGA
TAACCGTTACATCCGTCTGTTTCATAACTCTGGGTACCTGTGTATCTACATTTAATC--------------CATCAAA-GTGTGGAATAAGACCGATG-TTTCCTTGGTCATAAGGCCGTGAGTTATGT-TTCGTC----CCCACACTTTTA--CA--TCAGAAACCGGATAGTTCAATGGG----C-TTTC---GACCCCGTATTCGCAATGATGGC-TCACG
GGTCGTTCAGAGGAAGTGTTTCCATAACTCTATTTTTTATGTTGCAAAATTTTAATC--------------CATCAAA-GTGTGGAATAAGACCGATG-TTTCCTTGGTCATAAGGCCGTGAGTTATGT-TTCGTC----CCCACACTTTTA--CA--TCAGAAACCGGATAGTTCAATGGG----C-TTTC---GACCCCGTATTCGCAATGATGGC-TCACG
CAAATTCTGCACTGAGTATTTCCATAATTCATAAATTTCAATTTGTTATTTTTAATC--------------CATCAAA-GTGTGGAATAAGACCGATG-TTTCCTTGGTCATAAGGCCGTGAGTTATGT-TTCGTC----CCCACACTTTTA--CA--TCAGAAACCGGATAGTTCAATGGG----C-TTTC---GACCCCGTATTCGCAATGATGGC-TCACG
CGCCGAAATTTACTTTTGTCTCCATAACTCTAAATTTGTAAGTTTATAAATTTAATC--------------CATCAAA-GTGTGGAATAAGACCGATG-TTTCCTTGGTCATAAGGCCGTGAGTTATGT-TTCGTC----CCCACACTTTTA--CA--TCAGAAACCGGATAGTTCAATGGG----C-TTTC---GACCCCGTATTCGCAATGATGGC-TCACG
ATGCACGTGTCATTGTAACTCTCATGCTTTTACCTTTCACATACTTCGCTTTTAATC--------------CATCAAA-GTGTGGAATAAGACCGATG-TTTCCTTGGTCATAAGGCCGTGAGTTATGT-TTCGTC----CCCACACTTTTA--CA--TCAGAAACCGGATAGTTCAATGGG----C-TTTC---GACCCCGTATTCGCAATGATGGC-TCACG
AGACCCTTACATCCATTTGTTCCATAACTTTTTTCTTATCATAAGCCGAGTTTAATC--------------CATCAAA-GTGTGGAATAAGACCGATG-TTTCCTTGGTCATAAGGCCGTGAGTTATGT-TTCGTC----CCCACACTTTTA--CA--TCAGAAACCGGATAGTTCAATGGG----C-TTTC---GACCCCGTATTCGCAATGATGGC-TCACG
CTGATTGAATGTTTGCTGTTTCCATAATTCATAAATTTCAATTTGTTATTTTTAATC--------------CATCAAA-GTGTGGAATAAGACCGATG-TTTCCTTGGTCATAAGGCCGTGAGTTATGT-TTCGTC----CCCACACTTTTA--CA--TCAGAAACCGGATAGTTCAATGGG----C-TTTC---GACCCCGTATTCGCAATGATGGC-TCACG
ACCGCCGGAAGCTGTTTGTTTCCATAATTACCTTCCAATGTTCCATCAACTTTAATC--------------CATCAAA-GTGTGGAATAAGACCGATG-TTTCCTTGGTCATAAGGCCGTGAGTTATGT-TTCGTC----CCCACACTTTTA--CA--TCAGAAACCGGATAGTTCAATGGG----C-TTTC---GACCCCGTATTCGCAATGATGGC-TCACG
GACATTCAAATTTTAACTGTTTCATTGTTTTTTGAATTTTAATTATGCAATTTAATC--------------CATCAAA-GTGTGGAATAAGACCGATG-TTTCCTTGGTCATAAGGCCGTGAGTTATGT-TTCGTC----CCCACACTTTTA--CA--TCAGAAACCGGATAGTTCAATGGG----C-TTTC---GACCCCGTATTCGCAATGATGGC-TCACG
GGTTTCATGTATCTCTGTTTCTCATAATTAATAAATTTAAAGGTTATACTTTTAATC--------------CATCAAA-GTGTGGAATAAGACCGATG-TTTCCTTGGTCATAAGGCCGTGAGTTATGT-TTCGTC----CCCACACTTTTA--CA--TCAGAAACCGGATAGTTCAATGGG----C-TTTC---GACCCCGTATTCGCAATGATGGC-TCACG
TAAGGGTTAGAAATCTGTGTTTCATAACATATTCTTTCAATATCAGTTTTTTTAATC--------------CATCAAA-GTGTGGAATAAGACCGATG-TTTCCTTGGTCATAAGGCCGTGAGTTATGT-TTCGTC----CCCACACTTTTA--CA--TCAGAAACCGGATAGTTCAATGGG----C-TTTC---GACCCCGTATTCGCAATGATGGC-TCACG
AACTGTTCGCTGTCATTATCTCCATAACTAAATGTACCACGGAAAGTGATTTTAATC--------------CATCAAA-GTGTGGAATAAGACCGATG-TTTCCTTGGTCATAAGGCCGTGAGTTATGT-TTCGTC----CCCACACTTTTA--CA--TCAGAAACCGGATAGTTCAATGGG----C-TTTC---GACCCCGTATTCGCAATGATGGC-TCACG
GATCGTTCAGAGGAAGTGTTTCCATAACCGAACTTTATGTTTACGTCGAATTTAATC--------------CATCAAA-GTGTGGAATAAGACCGATG-TTTCCTTGGTCATAAGGCCGTGAGTTATGT-TTCGTC----CCCACACTTTTA--CA--TCAGAAACCGGATAGTTCAATGGG----C-TTTC---GACCCCGTATTCGCAATGATGGC-TCACG
TAACCGTTACATCCGTCTGTTTCATAATTCCTGCTGATTGAGTTATACTTTTTAATC--------------CATCAAA-GTGTGGAATAAGACCGATG-TTTCCTTGGTCATAAGGCCGTGAGTTATGT-TTCGTC----CCCACACTTTTA--CA--TCAGAAACCGGATAGTTCAATGGG----C-TTTC---GACCCCGTATTCGCAATGATGGC-TCACG
GCAGGGAATCTTCATTTTGCTTCATAACGCGACAGTTCCCGGCCGCTATGTTTAATC--------------CATCAAA-GTGTGGAATAAGACCGATG-TTTCCTTGGTCATAAGGCCGTGAGTTATGT-TTCGTC----CCCACACTTTTA--CA--TCAGAAACCGGATAGTTCAATGGG----C-TTTC---GACCCCGTATTCGCAATGATGGC-TCACG
CAAACGTACTTCTCTTTGTTTCCATAACTCTAAAATTTTCGTTTCTAAAGTTTAATC--------------CATCAAA-GTGTGGAATAAGACCGATG-TTTCCTTGGTCATAAGGCCGTGAGTTATGT-TTCGTC----CCCACACTTTTA--CA--TCAGAAACCGGATAGTTCAATGGG----C-TTTC---GACCCCGTATTCGCAATGATGGC-TCACG
CTGATGCGCTACGCTTATCAGGCCTACGTCATATTGCAATCTATTGAATTACAGAGAGAGCCGGCCAGCTCTCTCTGTCAGCAGTCCGCATGCCGTATCGGGCCTTGGGTTCTAACCTGCGTGGTAGATTTATGCAGC-GGACTGCTTTCTCCCAAAGTGATAAACCGGACAGTATCATGGACCGGTTTTCCCGGTAATCCGTATTTGCAAGGTTGGTTTCACT
GACGCTTACCCGTCTTATCAGGCCTACAAACTTGTGCCTGAACCGTAGGCACAGAGAGAGCCGGCCAGCTCTCTCTGTCAGCAGTCCGCATGCCGTATCGGGCCTTGGGTTCTAACCTGCGTGGTAGATTTATGCAGC-GGACTGCTTTCTCCCAAAGTGATAAACCGGACAGTATCATGGACCGGTTTTCCCGGTAATCCGTATTTGCAAGGTTGGTTTCACT
CTGATGCGCTACGCTTATCAGGCCTACGAGGATGGTGCAATATACTGAATACAGAGAGAGCCGGCCAGCTCTCTCTGTCAGCAGTCCGCATGCCGTATCGGGCCTTGGGTTCTAACCTGCGTGGTAGATTTATGCAGC-GGACTGCTTTCTCCCAAAGTGATAAACCGGACAGTATCATGGACCGGTTTTCCCGGTAATCCGTATTTGCAAGGTTGGTTTCACT
CTGATGCGCTGCGCTTATCAGGCCTACCGCATAAATGCAATATATTGAATACAGAGAGAGCCGGCCAGCTCTCTCTGTCAGCAGTCCGCATGCCGTATCGGGCCTTGGGTTCTAACCTGCGTGGTAGATTTATGCAGC-GGACTGCTTTCTCCCAAAGTGATAAACCGGACAGTATCATGGACCGGTTTTCCCGGTAATCCGTATTTGCAAGGTTGGTTTCACT
TGATGCGCTACGCCTTATCAGGCCTACGTAATCTCAGCAATGTATTGAATACAGAGAGAGCCGGCCAGCTCTCTCTGTCAGCAGTCCGCATGCCGTATCGGGCCTTGGGTTCTAACCTGCGTGGTAGATTTATGCAGC-GGACTGCTTTCTCCCAAAGTGATAAACCGGACAGTATCATGGACCGGTTTTCCCGGTAATCCGTATTTGCAAGGTTGGTTTCACT
CTGATGCGCTACGCTTATCAGGCCTACATCACTCCTGCAATATATGATTTACAGAGAGAGCCGGCCAGCTCTCTCTGTCAGCAGTCCGCATGCCGTATCGGGCCTTGGGTTCTAACCTGCGTGGTAGATTTATGCAGC-GGACTGCTTTCTCCCAAAGTGATAAACCGGACAGTATCATGGACCGGTTTTCCCGGTAATCCGTATTTGCAAGGTTGGTTTCACT
ACGCTTACCGCGTCTTATCAGGCCTACAACGACGCAAACTGTAGATCGGAACAGAGAGAGCCGGCCAGCTCTCTCTGTCAGCAGTCCGCATGCCGTATCGGGCCTTGGGTTCTAACCTGCGTGGTAGATTTATGCAGC-GGACTGCTTTCTCCCAAAGTGATAAACCGGACAGTATCATGGACCGGTTTTCCCGGTAATCCGTATTTGCAAGGTTGGTTTCACT
CTGATGCGCTACGCTTATCAGGCCTACAGCATATAATGCAATATTTTGAAACAGAGAGAGCCGGCCAGCTCTCTCTGTCAGCAGTCCGCATGCCGTATCGGGCCTTGGGTTCTAACCTGCGTGGTAGATTTATGCAGC-GGACTGCTTTCTCCCAAAGTGATAAACCGGACAGTATCATGGACCGGTTTTCCCGGTAATCCGTATTTGCAAGGTTGGTTTCACT
CTGATGCGCTACGCTTATCAGGCCTACTCGATTCCTGCAATGTATTGAATACAGAGAGAGCCGGCCAGCTCTCTCTGTCAGCAGTCCGCATGCCGTATCGGGCCTTGGGTTCTAACCTGCGTGGTAGATTTATGCAGC-GGACTGCTTTCTCCCAAAGTGATAAACCGGACAGTATCATGGACCGGTTTTCCCGGTAATCCGTATTTGCAAGGTTGGTTTCACT
GAGGTTAAACCGTCTTATCAGACCTACAACCGCTGCCACATGTAGATCGGACAGAGAGAGCCGGCCAGCTCTCTCTGTCAGCAGTCCGCATGCCGTATCGGGCCTTGGGTTCTAACCTGCGTGGTAGATTTATGCAGC-GGACTGCTTTCTCCCAAAGTGATAAACCGGACAGTATCATGGACCGGTTTTCCCGGTAATCCGTATTTGCAAGGTTGGTTTCACT
CTGATGCGCTACGCTTATCAGGCCTACATGATTCCAGCAATGTATTGAATACAGAGAGAGCCGGCCAGCTCTCTCTGTCAGCAGTCCGCATGCCGTATCGGGCCTTGGGTTCTAACCTGCGTGGTAGATTTATGCAGC-GGACTGCTTTCTCCCAAAGTGATAAACCGGACAGTATCATGGACCGGTTTTCCCGGTAATCCGTATTTGCAAGGTTGGTTTCACT
CAAATGCCCTATGTTTTTTATACATTGTTGTATGTCGTTTTTTATTCATTTTAAATTTAAGA---GTTATAAAT----------------------------------------------------------------------------------------------------------------------------------------------------GT
CCGGGCCGCCTGGGTCGGGGCTGCTCAGGGCTTGAGGTAGGCGAAGCCCT---------------------GTAGAGTCTGA-CGGCCGATGAGGTGGCCAGA------------------------------GCACG--GTCGCCGTGCTGGTCTTCCTGTATCCCGAACGGTTACGAGCGCCGGGTCCGCCG--AGCGCGCATGCACAAGCACGGGAGTCGA
CTGTCAGCGGGTTCGCTTCACCTCTCCCCGGCGGGGAGAGGTCGATTTGCACGGGCGGTTCTC--ACCAACCGCCCGTCGCTGGATCTGAGCCCGTTCGCGCTC-----------------------------GGACA-GATCCGGTGTCTTCCTC------AACCCGAACAGTTGCATG---------------------------GCAAGGAAGGGAGCTGG
GTTTTAACGGTTTCCTCCGCGCTCTCCCCGGTGACCGGGCTTTCTTGCCAACGGGCGGTTCTC--ACCAACCGCCCGTCGCTGGATCTGAGCCCGTTCGCGCTC-----------------------------GGACA-GATCCGGTGTCTTCCTC------AACCCGAACAGTTGCATG---------------------------GCAAGGAAGGGAGCTGG
GGCTGCTGGCCCTCACCCCCGCCCTCTCCCGCAAGCGGGAGAGGGAGTAA----TATG---T-----------------GGGAGAGCGAGGGTCGTGGC----------------------------------ACCTCGGTTCGTCA------TGAACAGACAGCCCGAACGGT--------------------------------CACAAGGAAGGGCACTGT
GTTCGAAGACCCTCACCCCCGCCCTCTCCCGCAAGCGGGAGAGGGAGCCC----TATG---T-----------------GGGAGAGCGAGGGTCGTGGC----------------------------------ACCTCGGTTCGTCA------TGAACAGACAGCCCGAACGGT--------------------------------CACAAGGAAGGGCACTGT
GCTTCACAGGCTTGCCGGAAATGCTCTAACCATAGGCCCTCAAGGAGATTGCTGCGAGAGGGTTCGCCCTCTCACAGC--GGCGAGGGTA----------------------------------------------GC-CCTCGTCT--TTCTCTT--------------------------------------------------------------------
CGATCCCGTTTTCGCCGGAAATGCTCTAGCGCATCGGCTCGAAAATCAAAGCTGCGAGAGGGTTCGCCCTCTCACAGC--GGCGAGGGTA----------------------------------------------GC-CCTCGTCT--TTCTCTT--------------------------------------------------------------------
AGAATTCGCTTGCAGGCAAGCTCCTACAGTGACCTGGTGTCAGCGGATCGCCCGGAAGATATTGGGG----ACACGGT---TACCGGGGAGGCCGTTC-GCTCCT----------------CTGTAGAG--CGGCTCC-CCG------CCT-CATTGCTC--ACTCCGAAGGGTATCCCGAAGCCCACCAAGGG--ACTTCGTATCCACAAGGTCGGTAGTGGC
AATATTCGCTTGCAGGCAAGCTCCTACAGTGGCTAAAGACCACCTGTTTTCCCGGAAGATATTGGGG----ACACGGT---TACCGGGGAGGCCGTTC-GCTCCT----------------CTGTAGAG--CGGCTCC-CCG------CCT-CATTGCTC--ACTCCGAAGGGTATCCCGAAGCCCACCAAGGG--ACTTCGTATCCACAAGGTCGGTAGTGGC
CTATTCGCTTGCACGGCAAGCTCCTACAGCGGCTCCATGGCCCCTCCGCGCCCGGAAGATATTGGGG----ACACGGT---TACCGGGGAGGCCGTTC-GCTCCT----------------CTGTAGAG--CGGCTCC-CCG------CCT-CATTGCTC--ACTCCGAAGGGTATCCCGAAGCCCACCAAGGG--ACTTCGTATCCACAAGGTCGGTAGTGGC
GATATTCGCTTGCAGGCAAGCTCCTACAGCGGCTTCGTAGCCTGATCTGTCCCGGAAGATATTGGGG----ACACGGT---TACCGGGGAGGCCGTTC-GCTCCT----------------CTGTAGAG--CGGCTCC-CCG------CCT-CATTGCTC--ACTCCGAAGGGTATCCCGAAGCCCACCAAGGG--ACTTCGTATCCACAAGGTCGGTAGTGGC
CGATCGCGGCCCGTGGGCCGCTCCTACAGTTGCTGGTCGATGCCAGTGTACCCGGAAGATATTGGGG----ACACGGT---TACCGGGGAGGCCGTTC-GCTCCT----------------CTGTAGAG--CGGCTCC-CCG------CCT-CATTGCTC--ACTCCGAAGGGTATCCCGAAGCCCACCAAGGG--ACTTCGTATCCACAAGGTCGGTAGTGGC
CCCATTCGCTTGCAGGCAAGCTCCTACAGCGGCTAAAGATCAGGCTGTTTCCCGGAAGATATTGGGG----ACACGGT---TACCGGGGAGGCCGTTC-GCTCCT----------------CTGTAGAG--CGGCTCC-CCG------CCT-CATTGCTC--ACTCCGAAGGGTATCCCGAAGCCCACCAAGGG--ACTTCGTATCCACAAGGTCGGTAGTGGC
CGATTCGCTTGCAGGGCAAGCTCCTACAGAGCCTTCGTAGACCCCCCTGACCCGGAAGATATTGGGG----ACACGGT---TACCGGGGAGGCCGTTC-GCTCCT----------------CTGTAGAG--CGGCTCC-CCG------CCT-CATTGCTC--ACTCCGAAGGGTATCCCGAAGCCCACCAAGGG--ACTTCGTATCCACAAGGTCGGTAGTGGC
CTATTCGCTTGCACGGCAAGCTCCTACAGCAGTGATCAGAGGGCAGGGCGCCCGGAAGATATTGGGG----ACACGGT---TACCGGGGAGGCCGTTC-GCTCCT----------------CTGTAGAG--CGGCTCC-CCG------CCT-CATTGCTC--ACTCCGAAGGGTATCCCGAAGCCCACCAAGGG--ACTTCGTATCCACAAGGTCGGTAGTGGC
TCTAAAAAGTCTAGTTCTATGTCATATTGAGCACTTCGACAAGCTCAGCA------ATAA------ATTTATTTCAAC-AGAAG----------------------------------------------------------TTTCTCTCTCTGCTTTTG--AACTTGGACAGTTCATTGG----------------GACCGTATTTAGATTGATAAG-TCTCA
GGGGCTGCAACGTCTCCGTCCCCTTCTCCCCTCGGGGAGAAGGTGGCCCGCCGCTATTGGGGCTATTGCCTGTTGCGGTGGTGGATGGAAGACCGA-------------------------------------GTCTC-CATCCACCGTTCC----ATTG--AACCCGAACAGTCGCCGGGG-------------AAGCCCGCTTAGGCAAGGATGGGATCAGA
ATGGCCTTTCTGATACATTCTTTATATTTACTTATGAAGACGGAACTTGC----------------------------------------------------------------------------------------------------------CATCAGAACCTGGATAGTTCAAAGGG-------------GACCCCGTATTCGCAATGATAG-CTCATG
TCATTGATGCTAAAATTTTCTTCATATTACTTATATTTTAAGAACTTTTT----------------------------------------------------------------------------------------------------------CATCAGAACCTGGATAGTTCAAAGGG-------------GACCCCGTATTCGCAATGATAG-CTCATG
CCGCATGGATGCGGCGGCCAAGCCTACACGGACGTACTTGCGGCGTCCCCTCTGATCG------------CGTCGAGAGCCGGCGTGGGCCGCCGTGC-GAGCCTAGATCT---GATCGCCATGTAGCTT--GGCGCC-CACGCCGGAATCTCCCTTGAT-CCGCCCGAACAG---------TTGCT--------------------ATAAGACTGGGCAAGCG
CCGCATGGATGCGGCGACCGAGCCTACAGGGATGTATTTACGGCGTCCCCTCTGATCG------------CGTCGAGAGCCGGCGTGGGCCGCCGTGC-GAGCCTAGATCT---GATCGCCATGTAGCTT--GGCGCC-CACGCCGGAATCTCCCTTGAT-CCGCCCGAACAG---------TTGCT--------------------ATAAGACTGGGCAAGCG
CGGCATGGATGCCGCGGCCAAGCCTACATGGACGTACTTGTGGCGTCCCCTCTGATCG------------CGTCGAGAGCCGGCGTGGGCCGCCGTGC-GAGCCTAGATCT---GATCGCCATGTAGCTT--GGCGCC-CACGCCGGAATCTCCCTTGAT-CCGCCCGAACAG---------TTGCT--------------------ATAAGACTGGGCAAGCG
CGCCATGGATGGCGCCATCGAGCCTACAGGGATGTACTTGCGGCGTGTCCTCTGATCG------------CGTCGAGAGCCGGCGTGGGCCGCCGTGC-GAGCCTAGATCT---GATCGCCATGTAGCTT--GGCGCC-CACGCCGGAATCTCCCTTGAT-CCGCCCGAACAG---------TTGCT--------------------ATAAGACTGGGCAAGCG
CCGATAAACAATGCCCGCGAAGCCTGCTAGGATTGGCGCTTCGCTTCAATTCTGATCG------------CGTCGAGAGCCGGCGTGGGCCGCCGTGC-GAGCCTAGATCT---GATCGCCATGTAGCTT--GGCGCC-CACGCCGGAATCTCCCTTGAT-CCGCCCGAACAG---------TTGCT--------------------ATAAGACTGGGCAAGCG
CGGCATGGATGCCGCGGCCGAGCCTACAGGGACGTACTTGCGGCGTGTCCTCTGATCG------------CGTCGAGAGCCGGCGTGGGCCGCCGTGC-GAGCCTAGATCT---GATCGCCATGTAGCTT--GGCGCC-CACGCCGGAATCTCCCTTGAT-CCGCCCGAACAG---------TTGCT--------------------ATAAGACTGGGCAAGCG
GCGCATGGATGCGCCGACCGAGCCTACAGGGACGTATTTACGGCGTGTCCTCTGATCG------------CGTCGAGAGCCGGCGTGGGCCGCCGTGC-GAGCCTAGATCT---GATCGCCATGTAGCTT--GGCGCC-CACGCCGGAATCTCCCTTGAT-CCGCCCGAACAG---------TTGCT--------------------ATAAGACTGGGCAAGCG
GACGTCAATTCAAACAATGGTTCCTGACACCGTTTTCTTCGTGCATTGAT---ACTACT---GCGC-GCATGAAACATTGGGGCCTGACAGACCGT-------------------------------------GTCGT-CAGGCCTC--TTCACCTGT--AAAGCCCGAACAGTTGCGAGGGC-----------GGAGCCCGTATTCGCAAGGCTGGGCACGAC
CAAGTCGGGACGCCGAACCGCCGCTCCCACAGGGATTGGGCTGGTCTCCA-----AT-T---AGCT--GGAGTGAGAGCGGTGAATGGCAAGCTGAATGCCGCGT---------------------------AGCTGC-CATTCACCGTTCCACTTGGCGAGAGCCCGAACAGT--------------------------------CACAAGGTGGGCCAAGCC
CAAGTCGGGGCGCCGAACCGCCGCTCCCACAGGTACACCACTGCTCTTGA-----AT-T---AGCT--GGAGTGAGAGCGGTGAATGGCAAGCTGAATGCCGCGT---------------------------AGCTGC-CATTCACCGTTCCACTTGGCGAGAGCCCGAACAGT--------------------------------CACAAGGTGGGCCAAGCC
AGCCCAATCGCGGCACAAGGCCGCTCCCACAGGTACGGCGCAAGCTTCGA-----AT-T---AGCT--GGAGTGAGAGCGGTGAATGGCAAGCTGAATGCCGCGT---------------------------AGCTGC-CATTCACCGTTCCACTTGGCGAGAGCCCGAACAGT--------------------------------CACAAGGTGGGCCAAGCC
CAGCGTCCACGCGTGGCGTGGATCTACCGGGCGGGATGTTTCAGCCCGCCCGATCTGGCACCT-TGGCTGCCGAGAG-CCCGGCGTGGGCGACCGTGTGGA-TCCAGGTCTTGCGACCGAGAAGTAGCTT-GGGTCCC-CACGCCGGATTCTCCCT--GAACCGCCCGAACAGTTGGTTGAGT---------TGGC-GCTCGAACTGATAAGACTGGGCAAGC-
CAGCATCCACGCATGGCGTGGATCTACTAAACCTTTCGTGCGTAGGCTGCCGATCTGGCACCT-TGGCTGCCGAGAG-CCCGGCGTGGGCGACCGTGTGGA-TCCAGGTCTTGCGACCGAGAAGTAGCTT-GGGTCCC-CACGCCGGATTCTCCCT--GAACCGCCCGAACAGTTGGTTGAGT---------TGGC-GCTCGAACTGATAAGACTGGGCAAGC-
ATTCATCCACGCATGGCGTGGATCTACTGCAGATCGCGGGAATCTGTCGACGATCTGGCACCT-TGGCTGCCGAGAG-CCCGGCGTGGGCGACCGTGTGGA-TCCAGGTCTTGCGACCGAGAAGTAGCTT-GGGTCCC-CACGCCGGATTCTCCCT--GAACCGCCCGAACAGTTGGTTGAGT---------TGGC-GCTCGAACTGATAAGACTGGGCAAGC-
CGCCATGGATGGCGCGACCGAGGCTACATGGACGTACTTGCGCCGTCCCCAAATCTGTCAGCGTAG-GTGTCGAGA--GCCGGCGTGGGCCGCCGTAC-GAGCCTGGATCTCGAGATCGCCATGTAGCTT--GGCGCC-CACGCCGGAATCTCCCTTGAT-CCGCCCGAACAGT--------------------------------------------------
CCGCATGGATGCGGCGACCGAGCCTACAAGGACGTATTCACGGCGTCCCCAAATCTGTCAGCGTAG-GTGTCGAGA--GCCGGCGTGGGCCGCCGTAC-GAGCCTGGATCTCGAGATCGCCATGTAGCTT--GGCGCC-CACGCCGGAATCTCCCTTGAT-CCGCCCGAACAGT--------------------------------------------------
GCGCATGGATGCGCCGACCGAGCCTACATGGACGTACTTGCGGCGTCCCCAAATCTGTCAGCGTAG-GTGTCGAGA--GCCGGCGTGGGCCGCCGTAC-GAGCCTGGATCTCGAGATCGCCATGTAGCTT--GGCGCC-CACGCCGGAATCTCCCTTGAT-CCGCCCGAACAGT--------------------------------------------------
GGCGGCTACCGCGTCGACGAAGCCTACAGGGACGTATTTACGGCGTGTCCAAATCTGTCAGCGTAG-GTGTCGAGA--GCCGGCGTGGGCCGCCGTAC-GAGCCTGGATCTCGAGATCGCCATGTAGCTT--GGCGCC-CACGCCGGAATCTCCCTTGAT-CCGCCCGAACAGT--------------------------------------------------
CCGCATGAATGCGGCGACCGAGCCTACAAGGACGTACTTGCGGCGCCCCCAAATCTGTCAGCGTAG-GTGTCGAGA--GCCGGCGTGGGCCGCCGTAC-GAGCCTGGATCTCGAGATCGCCATGTAGCTT--GGCGCC-CACGCCGGAATCTCCCTTGAT-CCGCCCGAACAGT--------------------------------------------------
GCGCATGGATGCGCCGACCGAGCCTACAGGGACGTATTTACGGCGTGTCCAAATCTGTCAGCGTAG-GTGTCGAGA--GCCGGCGTGGGCCGCCGTAC-GAGCCTGGATCTCGAGATCGCCATGTAGCTT--GGCGCC-CACGCCGGAATCTCCCTTGAT-CCGCCCGAACAGT--------------------------------------------------
CCGCATGGATGCGGCTGACAAGCCTACATGGACGTACTTGCGGCGTTCCCAAATCTGTCAGCGTAG-GTGTCGAGA--GCCGGCGTGGGCCGCCGTAC-GAGCCTGGATCTCGAGATCGCCATGTAGCTT--GGCGCC-CACGCCGGAATCTCCCTTGAT-CCGCCCGAACAGT--------------------------------------------------
CCGCATGGATGCGGCGACCAAGCCTACATGGACGTATTTACGGCGTCCCCAAATCTGTCAGCGTAG-GTGTCGAGA--GCCGGCGTGGGCCGCCGTAC-GAGCCTGGATCTCGAGATCGCCATGTAGCTT--GGCGCC-CACGCCGGAATCTCCCTTGAT-CCGCCCGAACAGT--------------------------------------------------
CGGCATGGATGCCGCGGCCAAGCCTACACGGACGTACTTGCGGCGCCTCCAAATCTGTCAGCGTAG-GTGTCGAGA--GCCGGCGTGGGCCGCCGTAC-GAGCCTGGATCTCGAGATCGCCATGTAGCTT--GGCGCC-CACGCCGGAATCTCCCTTGAT-CCGCCCGAACAGT--------------------------------------------------
ACACGAGCAAGCGGCGACCGAGCCTACAAGGACGTATTCACGGCGTCCCCAAATCTGTCAGCGTAG-GTGTCGAGA--GCCGGCGTGGGCCGCCGTAC-GAGCCTGGATCTCGAGATCGCCATGTAGCTT--GGCGCC-CACGCCGGAATCTCCCTTGAT-CCGCCCGAACAGT--------------------------------------------------
TTTTTAGTCCGATTTAATTTTCTTGTTAGAGTTCAATTACACAAAATGCTCAAGCCTTAGCGG--CAACTAAGGCCTT-CTTTTACAGTAGTTCG--------------------------------------AACGC-TGTAAAAGAC---TCCAAGCAACAACTCGAATAGTCTACTGGG-------------GAACCCGCATTTGCAAGCAAGGTTAGCTT
GTTTTGCGTCCTTTTGAGTAACTTGTTAGCCGTGTTTCAGATGATGTGAACAAGCCTTAGCGG--CAACTAAGGCCTT-CTTTTACAGTAGTTCG--------------------------------------AACGC-TGTAAAAGAC---TCCAAGCAACAACTCGAATAGTCTACTGGG-------------GAACCCGCATTTGCAAGCAAGGTTAGCTT
TTTTAAGTCCCAGTTAATTTGCTTGTTATGTAATTTACCTTACTTTACTGCAAGCCTTAGCGG--CAACTAAGGCCTT-CTTTTACAGTAGTTCG--------------------------------------AACGC-TGTAAAAGAC---TCCAAGCAACAACTCGAATAGTCTACTGGG-------------GAACCCGCATTTGCAAGCAAGGTTAGCTT
TTTTAAGTCCCAGTTAATTTTCTTGTTAGCTTTTTGCCACAGAATACCAACAAGCCTTAGCGG--CAACTAAGGCCTT-CTTTTACAGTAGTTCG--------------------------------------AACGC-TGTAAAAGAC---TCCAAGCAACAACTCGAATAGTCTACTGGG-------------GAACCCGCATTTGCAAGCAAGGTTAGCTT
GCGTCGAGTTCCCTCCAACACCCCTCATCCGTCGCCTCTTCTCGTCCTTGTCCCGGGCGGATGGCCATCCGCCCGGGATCGCACGGGCGGGACCGAG--CGCCCCTTGGCTAGAACCGG------GGATG--AGCCTGGTCCGTCCGTCCTCGCGCTGGT----CCTGAACAG-ATGATGG------------------CCGCAT--GCAAGGCAAGGTACCCG
TTGAGCTGCTTTCTCTTGCCCACTTCTCTTTGCAGCCGGCAAAGAGAAGTGTGGCGCCGCCCCGTCAGGTACCGCCAC-ATGGACAGTCAGCTCGTCTGCCTACAGGGCTCCGAGCCCGCAGAGAAGCC--TGAGCGA-CTGTCCTTTTCATCCTC----TTAACCCGAACAGT-----------------------------------------GGGTACGTG
TTGAGCTGCTTTCTCTTGCCTACTTCTCTTTGCAGCTATGTCTCCGGTCTGTGGCGCCGCCCCGTCAGGTACCGCCAC-ATGGACAGTCAGCTCGTCTGCCTACAGGGCTCCGAGCCCGCAGAGAAGCC--TGAGCGA-CTGTCCTTTTCATCCTC----TTAACCCGAACAGT-----------------------------------------GGGTACGTG
CCCCTGTGCGGGGCGGCACCTACTTCTCTTTGCAGCCGGCAAAGAGAAGTGTGGCGCCGCCCCGTCAGGTACCGCCAC-ATGGACAGTCAGCTCGTCTGCCTACAGGGCTCCGAGCCCGCAGAGAAGCC--TGAGCGA-CTGTCCTTTTCATCCTC----TTAACCCGAACAGT-----------------------------------------GGGTACGTG
TTGAGCTGCTTTCTCTTGCCCACTTCTCTATACACAGCCGGCAAAGAGAAGTGGCGCCGCCCCGTCAGGTACCGCCAC-ATGGACAGTCAGCTCGTCTGCCTACAGGGCTCCGAGCCCGCAGAGAAGCC--TGAGCGA-CTGTCCTTTTCATCCTC----TTAACCCGAACAGT-----------------------------------------GGGTACGTG
TGGGTTTCATGCTTCAACCCAACCTACGTCTATTTTATATTTAATTCCAC---------TG----------TATATTGAGAGAGGTGGTAGACCGTCC-CAACCTTGGTCGAAAGACCGCTTCGTAGCA-AGGGTCAC-CACCATAA---TCTCCCTGACAAAACTCGAACAGTCGCCGGG---------------AGACCGTATCGGCAAGGATGAGTAATCA
GGGTTTCCTGACGTCAACCCAACCTACTTTAGTTTCCTTGGGTGTATTGT---------TG----------TATATTGAGAGAGGTGGTAGACCGTCC-CAACCTTGGTCGAAAGACCGCTTCGTAGCA-AGGGTCAC-CACCATAA---TCTCCCTGACAAAACTCGAACAGTCGCCGGG---------------AGACCGTATCGGCAAGGATGAGTAATCA
CAATAATGATAGCTCAACCCAACCTACGGCTCGATTAATTAATAAACTTA---------TG----------TATATTGAGAGAGGTGGTAGACCGTCC-CAACCTTGGTCGAAAGACCGCTTCGTAGCA-AGGGTCAC-CACCATAA---TCTCCCTGACAAAACTCGAACAGTCGCCGGG---------------AGACCGTATCGGCAAGGATGAGTAATCA
GGTTTCACTCTGTTCAACCCAACCTACGTTCATCTTATATTTAATTCCAC---------TG----------TATATTGAGAGAGGTGGTAGACCGTCC-CAACCTTGGTCGAAAGACCGCTTCGTAGCA-AGGGTCAC-CACCATAA---TCTCCCTGACAAAACTCGAACAGTCGCCGGG---------------AGACCGTATCGGCAAGGATGAGTAATCA
TGGGTTTCGTTCCTCAACCCAACCTACGGCTCAAAAAAAAAATCGACCCG---------TG----------TATATTGAGAGAGGTGGTAGACCGTCC-CAACCTTGGTCGAAAGACCGCTTCGTAGCA-AGGGTCAC-CACCATAA---TCTCCCTGACAAAACTCGAACAGTCGCCGGG---------------AGACCGTATCGGCAAGGATGAGTAATCA
TGGGTTTCATACTTCAACCCAACCTACGTTCATCTATTTGTAGGATGGGT---------TG----------TATATTGAGAGAGGTGGTAGACCGTCC-CAACCTTGGTCGAAAGACCGCTTCGTAGCA-AGGGTCAC-CACCATAA---TCTCCCTGACAAAACTCGAACAGTCGCCGGG---------------AGACCGTATCGGCAAGGATGAGTAATCA
TAGGTTTCATGCTTCAACCCAACCTACGTTCATCTTATATTTAATTCCAC---------TG----------TATATTGAGAGAGGTGGTAGACCGTCC-CAACCTTGGTCGAAAGACCGCTTCGTAGCA-AGGGTCAC-CACCATAA---TCTCCCTGACAAAACTCGAACAGTCGCCGGG---------------AGACCGTATCGGCAAGGATGAGTAATCA
CGGTTGATACGACGAAACCCAACCTACATTTTATTCCATACTAATATCAC---------TG----------TATATTGAGAGAGGTGGTAGACCGTCC-CAACCTTGGTCGAAAGACCGCTTCGTAGCA-AGGGTCAC-CACCATAA---TCTCCCTGACAAAACTCGAACAGTCGCCGGG---------------AGACCGTATCGGCAAGGATGAGTAATCA
CATATTGATTCGCTCAACCCAACCTACAGTTTCGTAGGTTGGGTTGACGT---------TG----------TATATTGAGAGAGGTGGTAGACCGTCC-CAACCTTGGTCGAAAGACCGCTTCGTAGCA-AGGGTCAC-CACCATAA---TCTCCCTGACAAAACTCGAACAGTCGCCGGG---------------AGACCGTATCGGCAAGGATGAGTAATCA
GGGTTTCCTTACGTCAACCCAACCTACGTTCATTTTATATTTAATTACAC---------TG----------TATATTGAGAGAGGTGGTAGACCGTCC-CAACCTTGGTCGAAAGACCGCTTCGTAGCA-AGGGTCAC-CACCATAA---TCTCCCTGACAAAACTCGAACAGTCGCCGGG---------------AGACCGTATCGGCAAGGATGAGTAATCA
TGGGTTTCATGCTTCAACCCAACCTACGTTCTCAGGCACTCATGCAAGAG---------TG----------TATATTGAGAGAGGTGGTAGACCGTCC-CAACCTTGGTCGAAAGACCGCTTCGTAGCA-AGGGTCAC-CACCATAA---TCTCCCTGACAAAACTCGAACAGTCGCCGGG---------------AGACCGTATCGGCAAGGATGAGTAATCA
TAAATATTGATTCTGCTATTTCCATACTTTGAAAGCCCACTCTATATTGGTCGTTATAAATTTGTAAACTTTCAACA-TCAGAGTGTGGA----------------------------------------------CC-ACACTTTGTA-------CATCAGAAACCGGATAGTTCAATGGGCTTT------TAAGACCCCGTATTCGCAATGATGGC-TCACG
TCATTAATTCATTCAAATTTTCCATAATCATATTTTTATAAAATTACAACTCGTTATAAATTTGTAAACTTTCAACA-TCAGAGTGTGGA----------------------------------------------CC-ACACTTTGTA-------CATCAGAAACCGGATAGTTCAATGGGCTTT------TAAGACCCCGTATTCGCAATGATGGC-TCACG
TTGCCTCAATGTTCACTATTTCCATAATCAATTATTTTTTAGATGGGTTATCGTTATAAATTTGTAAACTTTCAACA-TCAGAGTGTGGA----------------------------------------------CC-ACACTTTGTA-------CATCAGAAACCGGATAGTTCAATGGGCTTT------TAAGACCCCGTATTCGCAATGATGGC-TCACG
CTATCAAATAATCATATTTTTCCATAATCACTTAGTTTCTTCCTGTTGTCTCGTTATAAATTTGTAAACTTTCAACA-TCAGAGTGTGGA----------------------------------------------CC-ACACTTTGTA-------CATCAGAAACCGGATAGTTCAATGGGCTTT------TAAGACCCCGTATTCGCAATGATGGC-TCACG
TTGCCTCAATGTTCACTATTTCCATAATCAATGTAATTTCAGGTTTGACATCGTTATAAATTTGTAAACTTTCAACA-TCAGAGTGTGGA----------------------------------------------CC-ACACTTTGTA-------CATCAGAAACCGGATAGTTCAATGGGCTTT------TAAGACCCCGTATTCGCAATGATGGC-TCACG
CCTTTTCTTTCATTGTAATTTCCATAATCAATATTTTTTATCTTGTTATATCGTTATAAATTTGTAAACTTTCAACA-TCAGAGTGTGGA----------------------------------------------CC-ACACTTTGTA-------CATCAGAAACCGGATAGTTCAATGGGCTTT------TAAGACCCCGTATTCGCAATGATGGC-TCACG
CGGGAGCTTGTTGTAATGTATCCATAATCAATTATTTTTTAGATGGGTTATCGTTATAAATTTGTAAACTTTCAACA-TCAGAGTGTGGA----------------------------------------------CC-ACACTTTGTA-------CATCAGAAACCGGATAGTTCAATGGGCTTT------TAAGACCCCGTATTCGCAATGATGGC-TCACG
ATTAGTTGTTTTTACCACAGTTCTTTGTTGTAAGGCGTTATTTTTAGTTA-----TTTAAGTACCCA------------AAAAGAGAGG-----------------------------------------------CC-TCTCT-------TTTCTACTCAGATTCCGTACAGTTCTATGAG-------------GACCTCGCTTTTAAGTAGTTGAAACTAGT
ATAACTAGTAATGAATTATACACATTGTTGGCAATAGTTATTTTTTTATT-----TTTAAGTACCCA------------AAAAGAGAGG-----------------------------------------------CC-TCTCT-------TTTCTACTCAGATTCCGTACAGTTCTATGAG-------------GACCTCGCTTTTAAGTAGTTGAAACTAGT
GACGCTGGCGCGTCTTATCAGGCCTACGTTAATTCTGCAATATATTGAATGCAGAGAAAATCGGCCAGTTTTCTCTGCCTGCAGTCCGCATGCCGTATCGGGCCTTGGGTTCTAACCTGTTGCGTAGATTTATGCAGCGGACTGCCTTTCTCCCAAAGTGATAAACCGGACAGTATCATGGACCGGTTTTCCCGGTAATCCGTATTTGCAAGGTTGGTTTCACT
GTTCATGCCGCATCTTATCCGACCTACGCTCCCACATAAGCCAGATTCAAGCAGAGAAAATCGGCCAGTTTTCTCTGCCTGCAGTCCGCATGCCGTATCCGGCCTTGGGTTCTAACCTGCATGGTAGATTTATGCGGCGGACTGCCTTTCTCCCGAAGTGATAAACCGGACAGTATCATAGACCGGTTTTCCCGGTAATCCGTATTTGCAAGGTTGGTTTCACT
AGTACTAATAATAAATTATACACATTGTTAGCGATTGTTTATTTTTCAAAGTAAATTGTTG----------------------------------------------------------------------------------------------TACTT------------------------------------------------------------CGGT
AACGAGCTCAAACAATTGCTTCAATCGGGGCTAAGATTTCAGTCTTCCATTTAGTTAAAAA-ATTAACCTAAAGATAA-AAGCAGCAGGATAAAG---------------------------------------TCCCCTGCTGCTGTTTTC-----TTCCAAATCCGGATAGAACGTTG------------------------TTTACCAGGTGGATCAGAAG
CCACCAAAAAGGATATCATTTCAATCGGGGCTAGGGTTGCAGTCGTATTTTTAGTTAAAAA-ATTAACCTAAAGATAA-AAGCAGCAGGATAAAG---------------------------------------TCCCCTGCTGCTGTTTTC-----TTCCAAATCCGGATAGAACGTTG------------------------TTTACCAGGTGGATCAGAAG
TTCAGAAAAAGGATGCCGTTGCAATCGGGGCTAATAAAGAAAGTCAAATATTAGTTAAAAA-ATTAACCTAAAGATAA-AAGCAGCAGGATAAAG---------------------------------------TCCCCTGCTGCTGTTTTC-----TTCCAAATCCGGATAGAACGTTG------------------------TTTACCAGGTGGATCAGAAG
ACGCAAAAAAGGATGCCGTTTCCATCGGGGCTAGAAAACACTCTGCCAATTTAGTTAAAAA-ATTAACCTAAAGATAA-AAGCAGCAGGATAAAG---------------------------------------TCCCCTGCTGCTGTTTTC-----TTCCAAATCCGGATAGAACGTTG------------------------TTTACCAGGTGGATCAGAAG
TTCAAAAAAGGATTTTCACTGCAATCGGGGCTAAGGTATTTGTCACATTATTAGTTAAAAA-ATTAACCTAAAGATAA-AAGCAGCAGGATAAAG---------------------------------------TCCCCTGCTGCTGTTTTC-----TTCCAAATCCGGATAGAACGTTG------------------------TTTACCAGGTGGATCAGAAG
CCTGTTGCGGGGTAACCGTTTCTATCGGGGCTAGGAAATCTATCTTTCATTTAGTTAAAAA-ATTAACCTAAAGATAA-AAGCAGCAGGATAAAG---------------------------------------TCCCCTGCTGCTGTTTTC-----TTCCAAATCCGGATAGAACGTTG------------------------TTTACCAGGTGGATCAGAAG
AAGATCGCAGCCTTCGGCAGCTCCTACATGGGATCGACGTACACCTGTAGAGCGATAGTT--CTGA-CTGATCATCGAGGGAGGGCTGGAAGCCGTGCAGCTCCTTAGGCTTT-GCCTGTGACGTAGAT-CGTGCTCC-AACCCTCCGCACTCACT-CGTACAGTTCGAACGGTATCTTGGCCCGTCTCTGGCGAGAGCCCGCATTCACAAGGTTG---GACAG
AAGATCGCAGCCTTCGGCAGCTCCTACGCCAAGTCGGTCCATCCGCAACAAGCGATAGTT--CTGA-CTGATCATCGAGGGAGGGCTGGAAGCCGTGCAGCTCCTTAGGCTTT-GCCTGTGACGTAGAT-CGTGCTCC-AACCCTCCGCACTCACT-CGTACAGTTCGAACGGTATCTTGGCCCGTCTCTGGCGAGAGCCCGCATTCACAAGGTTG---GACAG
AAGATCGCAGCCTGCGGCAGCTCCTACAGGATCGATGTTCACCCGCAATAAGCGATAGTT--CTGA-CTGATCATCGAGGGAGGGCTGGAAGCCGTGCAGCTCCTTAGGCTTT-GCCTGTGACGTAGAT-CGTGCTCC-AACCCTCCGCACTCACT-CGTACAGTTCGAACGGTATCTTGGCCCGTCTCTGGCGAGAGCCCGCATTCACAAGGTTG---GACAG
AAGATCGCAGCCTTCGGCAGCTCCTACAGGGGCTGTGATCCTTTCGATATAGCGATAGTT--CTGA-CTGATCATCGAGGGAGGGCTGGAAGCCGTGCAGCTCCTTAGGCTTT-GCCTGTGACGTAGAT-CGTGCTCC-AACCCTCCGCACTCACT-CGTACAGTTCGAACGGTATCTTGGCCCGTCTCTGGCGAGAGCCCGCATTCACAAGGTTG---GACAG
AAGATCGCAGCCTTCGGCAGCTCCTACAGGGATATTCGCCAGCCATCAAGAGCGATAGTT--CTGA-CTGATCATCGAGGGAGGGCTGGAAGCCGTGCAGCTCCTTAGGCTTT-GCCTGTGACGTAGAT-CGTGCTCC-AACCCTCCGCACTCACT-CGTACAGTTCGAACGGTATCTTGGCCCGTCTCTGGCGAGAGCCCGCATTCACAAGGTTG---GACAG
AAGATCGCAGCCTTCGGCAGCTCCTACATGGGCTCGGAGTGCATCTTGTAAGCGATAGTT--CTGA-CTGATCATCGAGGGAGGGCTGGAAGCCGTGCAGCTCCTTAGGCTTT-GCCTGTGACGTAGAT-CGTGCTCC-AACCCTCCGCACTCACT-CGTACAGTTCGAACGGTATCTTGGCCCGTCTCTGGCGAGAGCCCGCATTCACAAGGTTG---GACAG
AAGATCGCAGCCTGCGGCAGCTCCTACAGGGGATCGCATCCGTCGCGGTTAGCGATAGTT--CTGA-CTGATCATCGAGGGAGGGCTGGAAGCCGTGCAGCTCCTTAGGCTTT-GCCTGTGACGTAGAT-CGTGCTCC-AACCCTCCGCACTCACT-CGTACAGTTCGAACGGTATCTTGGCCCGTCTCTGGCGAGAGCCCGCATTCACAAGGTTG---GACAG
GCTGCGCTCCCCCATCTCCGCGCCTCCGCGTGAGCCGGTCTGATACGCAC----------------AGTATAATCTAACGGGACACGGTATACCGTTCTGCGCCAGGTTCACGAGATCGCCGCGGAGTGTTGGGTAGC-CGTGTCCTTC----AACGCGACCAAGCCGAACAGTTATCTGGG-------------AAACCCGCATATGCTAGCAAGGCTGGCGC
ATACCCCTTGCCCCTCCGCGTTACTCGGCGTCTCGGCGGTGCGTTTTTGC----------------AGTATAATCTAACGGGACACGGTATACCGTTCTGCGCCAGGTTCACGAGATCGCCGCGGAGTGTTGGGTAGC-CGTGTCCTTC----AACGCGACCAAGCCGAACAGTTATCTGGG-------------AAACCCGCATATGCTAGCAAGGCTGGCGC
ATCGCTCTCTGTGTCCACTGCGCCTCTGCGGTGGGATAATCTTGTGGAGT----------------AGTATAATCTAACGGGACACGGTATACCGTTCTGCGCCAGGTTCACGAGATCGCCGCGGAGTGTTGGGTAGC-CGTGTCCTTC----AACGCGACCAAGCCGAACAGTTATCTGGG-------------AAACCCGCATATGCTAGCAAGGCTGGCGC
ATCCTCCTCTGCGAACGCTGCGCCTCTGCGGTGACATACCCTTTTTACAG----------------AGTATAATCTAACGGGACACGGTATACCGTTCTGCGCCAGGTTCACGAGATCGCCGCGGAGTGTTGGGTAGC-CGTGTCCTTC----AACGCGACCAAGCCGAACAGTTATCTGGG-------------AAACCCGCATATGCTAGCAAGGCTGGCGC
ATCGCTCTCTGCGTTTACTGCGTCTCTGCGGTGAGATGATCTTTCTACAG----------------AGTATAATCTAACGGGACACGGTATACCGTTCTGCGCCAGGTTCACGAGATCGCCGCGGAGTGTTGGGTAGC-CGTGTCCTTC----AACGCGACCAAGCCGAACAGTTATCTGGG-------------AAACCCGCATATGCTAGCAAGGCTGGCGC
TTTCTTCAATCCCTCTCTGCGTCCTCCGCGCCTCTGCGGTGAAATGACCC----------------AGTATAATCTAACGGGACACGGTATACCGTTCTGCGCCAGGTTCACGAGATCGCCGCGGAGTGTTGGGTAGC-CGTGTCCTTC----AACGCGACCAAGCCGAACAGTTATCTGGG-------------AAACCCGCATATGCTAGCAAGGCTGGCGC
GCTGTGCTCCTTCTCTCTGCGCCCTCGGCGGCTCTGCGGTACGTTTATTT----------------AGTATAATCTAACGGGACACGGTATACCGTTCTGCGCCAGGTTCACGAGATCGCCGCGGAGTGTTGGGTAGC-CGTGTCCTTC----AACGCGACCAAGCCGAACAGTTATCTGGG-------------AAACCCGCATATGCTAGCAAGGCTGGCGC
CTCATGCGACATCTCTCCTCGTACTCCGTGTCTCCGCGTGTATCGGACTG----------------AGTATAATCTAACGGGACACGGTATACCGTTCTGCGCCAGGTTCACGAGATCGCCGCGGAGTGTTGGGTAGC-CGTGTCCTTC----AACGCGACCAAGCCGAACAGTTATCTGGG-------------AAACCCGCATATGCTAGCAAGGCTGGCGC
TCCACCCCTCCGCGTCTCCGCGCCTCCGCGTGAGACCATCCGATGCACAA----------------AGTATAATCTAACGGGACACGGTATACCGTTCTGCGCCAGGTTCACGAGATCGCCGCGGAGTGTTGGGTAGC-CGTGTCCTTC----AACGCGACCAAGCCGAACAGTTATCTGGG-------------AAACCCGCATATGCTAGCAAGGCTGGCGC
CGTTCGTTCCGCGCCCGCTGCGCCTCCGCGCCCGCGCCCCGCACCCGCCA----------------AGTATAATCTAACGGGACACGGTATACCGTTCTGCGCCAGGTTCACGAGATCGCCGCGGAGTGTTGGGTAGC-CGTGTCCTTC----AACGCGACCAAGCCGAACAGTTATCTGGG-------------AAACCCGCATATGCTAGCAAGGCTGGCGC
CGCTGCGCTCCCCATCTCCGCGCCTCAGCGGTGCATTACTCACACACCAT----------------AGTATAATCTAACGGGACACGGTATACCGTTCTGCGCCAGGTTCACGAGATCGCCGCGGAGTGTTGGGTAGC-CGTGTCCTTC----AACGCGACCAAGCCGAACAGTTATCTGGG-------------AAACCCGCATATGCTAGCAAGGCTGGCGC
GCGCGCTCTCCGCGCCTCTGCGCCTCCGCGTGAGCCGGTCTGATGCACAG----------------AGTATAATCTAACGGGACACGGTATACCGTTCTGCGCCAGGTTCACGAGATCGCCGCGGAGTGTTGGGTAGC-CGTGTCCTTC----AACGCGACCAAGCCGAACAGTTATCTGGG-------------AAACCCGCATATGCTAGCAAGGCTGGCGC
TCCCCATCTCCGCGCCTTTGCGCCTCCGCGTGAGCCGGTCTGATGCACGC----------------AGTATAATCTAACGGGACACGGTATACCGTTCTGCGCCAGGTTCACGAGATCGCCGCGGAGTGTTGGGTAGC-CGTGTCCTTC----AACGCGACCAAGCCGAACAGTTATCTGGG-------------AAACCCGCATATGCTAGCAAGGCTGGCGC
ATCTGCCTCTGCGTCCGCTGCGTCTCTGCGGTGAAATTGTGCATGCGTCG----------------AGTATAATCTAACGGGACACGGTATACCGTTCTGCGCCAGGTTCACGAGATCGCCGCGGAGTGTTGGGTAGC-CGTGTCCTTC----AACGCGACCAAGCCGAACAGTTATCTGGG-------------AAACCCGCATATGCTAGCAAGGCTGGCGC
ACGCTGGAGGAGCGCCTCCGCGCCTCCGTGCTCGCGCCATGTCCGCTCCA----------------AGTATAATCTAACGGGACACGGTATACCGTTCTGCGCCAGGTTCACGAGATCGCCGCGGAGTGTTGGGTAGC-CGTGTCCTTC----AACGCGACCAAGCCGAACAGTTATCTGGG-------------AAACCCGCATATGCTAGCAAGGCTGGCGC
TGGTTTTTGGAGTTCTCTGCGCTCTCGGCGACTCTGCGGTGTATTTTTAC----------------AGTATAATCTAACGGGACACGGTATACCGTTCTGCGCCAGGTTCACGAGATCGCCGCGGAGTGTTGGGTAGC-CGTGTCCTTC----AACGCGACCAAGCCGAACAGTTATCTGGG-------------AAACCCGCATATGCTAGCAAGGCTGGCGC
ATCGCTCTCTGCGTCCACTGCGCCTCTGCGGTGACATGACTTTTTTGCAG----------------AGTATAATCTAACGGGACACGGTATACCGTTCTGCGCCAGGTTCACGAGATCGCCGCGGAGTGTTGGGTAGC-CGTGTCCTTC----AACGCGACCAAGCCGAACAGTTATCTGGG-------------AAACCCGCATATGCTAGCAAGGCTGGCGC
ATCTTCCTCTGCGAACGCTGCGTCTCTGCGGTGAAATACCTTTTGCAGCG----------------AGTATAATCTAACGGGACACGGTATACCGTTCTGCGCCAGGTTCACGAGATCGCCGCGGAGTGTTGGGTAGC-CGTGTCCTTC----AACGCGACCAAGCCGAACAGTTATCTGGG-------------AAACCCGCATATGCTAGCAAGGCTGGCGC
CTGAAGGGGCGGTATATCCCAGCCTGGGGCGCAAGCCCCAGGTAAGAGGCGAAGCGTAAAGA---TAGTTTGCGTTTC-G---GCGGAGAGGCCGTTCCCAGCC-GAGGC----GCCTGAGCCCCAGATC--GGCCCT-CCGT---C----CCTCTCTTTTAACACCGTGGAGAATCGAAGGC-----------AGAGCCTGCATGATCAAGGTCGGTGCGAAG
CGTCCGTGACGACGCGTACGCCCCTCTGGCGGCGGCGGGATGCAGGATTAACGGGCGGTTCTC-GCAAAACCGCCCGTTGCTGGAACTGAGCCCGTTACGCCCC-----------------------------GGACA-GCTCCGGTGTCTTCC------TCAACCCGAACAGTTGCAAGGG-------------GAGCCCGTACCGACAAGGAAGGGAGGATG
CGTTCGTGACGTGCGCAACGCCCCTCTGGGTGGGTGAGGACGAGGCGCAAACGGGCGGTTCTC-GCAAAACCGCCCGTTGCTGGAACTGAGCCCGTTACGCCCC-----------------------------GGACA-GCTCCGGTGTCTTCC------TCAACCCGAACAGTTGCAAGGG-------------GAGCCCGTACCGACAAGGAAGGGAGGATG
TCCGTGACGATCGCGATACGCCCCTCTTGTGGGCGCGAGACGCGCTGATTACGGGCGGTTCTC-GCAAAACCGCCCGTTGCTGGAACTGAGCCCGTTACGCCCC-----------------------------GGACA-GCTCCGGTGTCTTCC------TCAACCCGAACAGTTGCAAGGG-------------GAGCCCGTACCGACAAGGAAGGGAGGATG
CGTTCGTGACGACGCGTACGCCCCTCTTGCGAGGCGGGATGCGCGCAGAAACGGGCGGTTCTC-GCAAAACCGCCCGTTGCTGGAACTGAGCCCGTTACGCCCC-----------------------------GGACA-GCTCCGGTGTCTTCC------TCAACCCGAACAGTTGCAAGGG-------------GAGCCCGTACCGACAAGGAAGGGAGGATG
CGTTCGTGACGACGCGTACGCCCCTCTTATCGGGCGGGACGCGCGGATTGACGGGCGGTTCTC-GCAAAACCGCCCGTTGCTGGAACTGAGCCCGTTACGCCCC-----------------------------GGACA-GCTCCGGTGTCTTCC------TCAACCCGAACAGTTGCAAGGG-------------GAGCCCGTACCGACAAGGAAGGGAGGATG
CGTCGCGGAGTACGTGTGGCCCCCTCATCCGACTCTTCGGGCCACCTTCTGCACTCCGGCGGATATCCGCCGGAGTGC-GGACGGCCGGGACC---GCAGGCCCCTTGGCTTGAACCGGGGATG-AGAT---TGGTCC-GGCCGTCCTC--------GCGTTTGTCCGAACAG-ATGATG----------------------------CAAGGTT--TCGTTCG
GCCCCTCACCCGCCTTCGGCACCCTCTCCCCGCTCTCGCAGGTACACGGACTCTTGACGATCTGTTAGTTGTCGAGAGC--CGGCGTGGTCGG-GCGTCACACCT---------------------------CTCGCC-ACGCCGGAA--TCTCCCTGCACACGCCCGAACAGTTGCTCG---------------------------GCAAGGGAGGG------
GAGGCACTCTTACGACTCTTTCATTTAAACAGCTGATGGGAAATCAATAG---TTTA---A---------------------------------------------------------------------------CC-ACATTCTTA-----CA---TCAGAAACCGGATAGTTCAATGGGCT----TT----TGACCCCGCATTCGCAATGATGGT-TCACG
CCATCCGAAATCCGCCGTGTTTCATTTAAAATTATAAGGCAGTAACTTTA---TTTA---A---------------------------------------------------------------------------CC-ACATTCTTA-----CA---TCAGAAACCGGATAGTTCAATGGGCT----TT----TGACCCCGCATTCGCAATGATGGT-TCACG
GTGCGGTTGCCAGTCCCGTCATCCTGAGGTGCCGGAGCGCAGCGGAGGCCCCGGTCGGCGATCTGCTTGGCCGTTCGGCTGCAGATGGGAGACCGTCT-CATTCTAGGGCGCA-GCCCGTCCCTCAGCT--CGGCTCCCCATCTGCA------AGTCCGTTGAACCCGAACAGTCGCGTGGGCCGCC-TG-GCG--AGCCCGGTTGCGCAAGGAGGGGTG-CCG
CGCCGGCGCCCTCGCCGGGCAGGCTCAGAAGAACACCGTCAGGTTCTTGG---------------------------G-TAGAGTCTGAACGCCGTT------------------------------------GCGCC---GCGCTGGT-----CTTCGTCAAGCCCGAACGGT----TACGCGCGC-CTTCGATGAGCGCGCATGCACAAGCAAGGGATCTGA
CATGAATCCCGCTTAAACGCCTTGTTAGCTGGTAATTTCACTGAAAATTTGACTTTAGCTGC------AACTAAAGTTCTCTATCTGATAGTTCGATT-----------------------------------AACAT-CAGATAGAACTCC---AAGCACACACTCGAATAGTCTTCTGGGTC-----T-----GAGCCCGCATTCGCAAGCAAGAGTTAGTT
GCCAAATCCCTCTTAAACGCCTTGTTATGTGAATTTTTCACGCGCCCAAAGACTTTAGCTGC------AACTAAAGTTCTCTATCTGATAGTTCGATT-----------------------------------AACAT-CAGATAGAACTCC---AAGCACACACTCGAATAGTCTTCTGGGTC-----T-----GAGCCCGCATTCGCAAGCAAGAGTTAGTT
TGTGAATCACTCTTAAACAGTTTGTTATGTGTTTGAACTTAAAGGGATCTGACTTTAGCTGC------AACTAAAGTTCTCTATCTGATAGTTCGATT-----------------------------------AACAT-CAGATAGAACTCC---AAGCACACACTCGAATAGTCTTCTGGGTC-----T-----GAGCCCGCATTCGCAAGCAAGAGTTAGTT
CATGAATCCCTCTTGAACGCCTTGTTATGTTCGCGCTTTTTTCACTTCAGGACTTTAGCTGC------AACTAAAGTTCTCTATCTGATAGTTCGATT-----------------------------------AACAT-CAGATAGAACTCC---AAGCACACACTCGAATAGTCTTCTGGGTC-----T-----GAGCCCGCATTCGCAAGCAAGAGTTAGTT
CATGAATCCCTCTTAAACGCCTTGTTATGGCTTGGACTTAAGGTGTTCTTGACTTTAGCTGC------AACTAAAGTTCTCTATCTGATAGTTCGATT-----------------------------------AACAT-CAGATAGAACTCC---AAGCACACACTCGAATAGTCTTCTGGGTC-----T-----GAGCCCGCATTCGCAAGCAAGAGTTAGTT
CATGAATCCCACTTAAACGCCTTGTTATGTACCGCCGCAAAACAAGGTACGACTTTAGCTGC------AACTAAAGTTCTCTATCTGATAGTTCGATT-----------------------------------AACAT-CAGATAGAACTCC---AAGCACACACTCGAATAGTCTTCTGGGTC-----T-----GAGCCCGCATTCGCAAGCAAGAGTTAGTT
GCCAAATCCCACTTAAACGCTTTGTTATGCTTTTTTTGATTTACTATCTCGACTTTAGCTGC------AACTAAAGTTCTCTATCTGATAGTTCGATT-----------------------------------AACAT-CAGATAGAACTCC---AAGCACACACTCGAATAGTCTTCTGGGTC-----T-----GAGCCCGCATTCGCAAGCAAGAGTTAGTT
TGCCAAGTCCCTCTTTAACGCTTGTTATGTGTGTACTTCTTTGTAGGCGAGACTTTAGCTGC------AACTAAAGTTCTCTATCTGATAGTTCGATT-----------------------------------AACAT-CAGATAGAACTCC---AAGCACACACTCGAATAGTCTTCTGGGTC-----T-----GAGCCCGCATTCGCAAGCAAGAGTTAGTT
CATGAATCCCTCTTTAACGCCTTGTTAGGCAAATTTCCAGTTGAGAGCCTGACTTTAGCTGC------AACTAAAGTTCTCTATCTGATAGTTCGATT-----------------------------------AACAT-CAGATAGAACTCC---AAGCACACACTCGAATAGTCTTCTGGGTC-----T-----GAGCCCGCATTCGCAAGCAAGAGTTAGTT
CATGAATCCCTCTTAAACGCCTTGTTAGGCTACGAAATGACCACTTTGTAGACTTTAGCTGC------AACTAAAGTTCTCTATCTGATAGTTCGATT-----------------------------------AACAT-CAGATAGAACTCC---AAGCACACACTCGAATAGTCTTCTGGGTC-----T-----GAGCCCGCATTCGCAAGCAAGAGTTAGTT
TGTGAATCCGCCTTAAACGCCTTGTTAAATTGCAATTTCCCTTAGCTTTGGACTTTAGCTGC------AACTAAAGTTCTCTATCTGATAGTTCGATT-----------------------------------AACAT-CAGATAGAACTCC---AAGCACACACTCGAATAGTCTTCTGGGTC-----T-----GAGCCCGCATTCGCAAGCAAGAGTTAGTT
CATGAATCCCTCTTAAACGCCTTGTTATGCGTTGCAGCCAACATCAACACGACTTTAGCTGC------AACTAAAGTTCTCTATCTGATAGTTCGATT-----------------------------------AACAT-CAGATAGAACTCC---AAGCACACACTCGAATAGTCTTCTGGGTC-----T-----GAGCCCGCATTCGCAAGCAAGAGTTAGTT
CATGAATCCCGCTTAAACGCCTTGTTATGAGAATGAGCTTACGTTAGAACGACTTTAGCTGC------AACTAAAGTTCTCTATCTGATAGTTCGATT-----------------------------------AACAT-CAGATAGAACTCC---AAGCACACACTCGAATAGTCTTCTGGGTC-----T-----GAGCCCGCATTCGCAAGCAAGAGTTAGTT
TGGGAATCTGTCTTAAACGCTTTGTTATGCTTAAGCTTCAATGGGTTACGGACTTTAGCTGC------AACTAAAGTTCTCTATCTGATAGTTCGATT-----------------------------------AACAT-CAGATAGAACTCC---AAGCACACACTCGAATAGTCTTCTGGGTC-----T-----GAGCCCGCATTCGCAAGCAAGAGTTAGTT
CATGAATCCCGCTTTAACGCCTTGTTATGCAAATGTTCTTAACGGCAAAAGACTTTAGCTGC------AACTAAAGTTCTCTATCTGATAGTTCGATT-----------------------------------AACAT-CAGATAGAACTCC---AAGCACACACTCGAATAGTCTTCTGGGTC-----T-----GAGCCCGCATTCGCAAGCAAGAGTTAGTT
TGGCTGTCCCTCTTGAACCGTTTGTTATGTTTAAGCTTCAATGACTTACGGACTTTAGCTGC------AACTAAAGTTCTCTATCTGATAGTTCGATT-----------------------------------AACAT-CAGATAGAACTCC---AAGCACACACTCGAATAGTCTTCTGGGTC-----T-----GAGCCCGCATTCGCAAGCAAGAGTTAGTT
CATGAATCCCGCTTAAACGCCTTGTTATGTGTTTGCTAACTCTATGAAAAGACTTTAGCTGC------AACTAAAGTTCTCTATCTGATAGTTCGATT-----------------------------------AACAT-CAGATAGAACTCC---AAGCACACACTCGAATAGTCTTCTGGGTC-----T-----GAGCCCGCATTCGCAAGCAAGAGTTAGTT
GCCAAGTCCCTCTTTAACGCTTTGTTATGGCTTGGACTTAAGGTGTTCTTGACTTTAGCTGC------AACTAAAGTTCTCTATCTGATAGTTCGATT-----------------------------------AACAT-CAGATAGAACTCC---AAGCACACACTCGAATAGTCTTCTGGGTC-----T-----GAGCCCGCATTCGCAAGCAAGAGTTAGTT
CGATTACGCTACGCTAATCGGACCTACGCGGGCTTTTTGGATGTCCGGTTTTGCCATGGTTA---GCTACCTTGGCACTGAGACAGAAGAGCTTGTGCCCACCCTTAAGGTTTACCTTGTCGCGTAGATT--AAGCCT-TCTGTCTCGCTTCTGAAG---AGACACTGAACGGTAGCCAAGG-------------GACCCTGTATGCACAAGGCAAGTGGGCTC
GCGGGATGTGCCGGGCCTGCGCGCTCAGTCCTTGCCCTTCGCGCCGCCCTAAAGTCTGGTGG----TAGCCAGAC----GAGACCGTGCAGTTTGCCC---------------------------GAGTACAAAACGC-ACGGTTCGTGCTGGTCTTCCTGAAGCCCGAACGGTTACGCGCGCCATT-TACATCG-AGTGCGCATGTACAAGCATGGGATCCGA
GTGGTCGTGCGTGACGCGGCGCGCTCAGTCGGTAGAGCGCCGGACTGTTAAAAGTCTGGTGG----TAGCCAGAC----GAGACCGTGCAGTTTGCCC---------------------------GAGTACAAAACGC-ACGGTTCGTGCTGGTCTTCCTGAAGCCCGAACGGTTACGCGCGCCATT-TACATCG-AGTGCGCATGTACAAGCATGGGATCCGA
TGCATTATGTACTTGCCGAGCTGCTCAGTCGCCTGCTCGATTGCTTTGCTAAAGTCTGGTGG----TAGCCAGAC----GAGACCGTGCAGTTTGCCC---------------------------GAGTACAAAACGC-ACGGTTCGTGCTGGTCTTCCTGAAGCCCGAACGGTTACGCGCGCCATT-TACATCG-AGTGCGCATGTACAAGCATGGGATCCGA
GTGGTCGTGCGTGACGCGGCGCGCTCAGTCGGGTTCGAGTTCGGCGAACCAAAGTCTGGTGG----TAGCCAGAC----GAGACCGTGCAGTTTGCCC---------------------------GAGTACAAAACGC-ACGGTTCGTGCTGGTCTTCCTGAAGCCCGAACGGTTACGCGCGCCATT-TACATCG-AGTGCGCATGTACAAGCATGGGATCCGA
CGACGATCAGCTTCTGAGCCGCGCTCAGTCGCGCACCAGCACGACCAGCTAAAGTCTGGTGG----TAGCCAGAC----GAGACCGTGCAGTTTGCCC---------------------------GAGTACAAAACGC-ACGGTTCGTGCTGGTCTTCCTGAAGCCCGAACGGTTACGCGCGCCATT-TACATCG-AGTGCGCATGTACAAGCATGGGATCCGA
GTGGTCGTGCGTGACGCGGCGCGCTCAGACCTTCGTCAGCCAGTGCGCGTAAAGTCTGGTGG----TAGCCAGAC----GAGACCGTGCAGTTTGCCC---------------------------GAGTACAAAACGC-ACGGTTCGTGCTGGTCTTCCTGAAGCCCGAACGGTTACGCGCGCCATT-TACATCG-AGTGCGCATGTACAAGCATGGGATCCGA
GTGGTCGTGCGTGACGCGGCGCGCTCAGTCCCACTTCGGCGCGAGGCCGGAAAGTCTGGTGG----TAGCCAGAC----GAGACCGTGCAGTTTGCCC---------------------------GAGTACAAAACGC-ACGGTTCGTGCTGGTCTTCCTGAAGCCCGAACGGTTACGCGCGCCATT-TACATCG-AGTGCGCATGTACAAGCATGGGATCCGA
CGAATGCGAGGCCGAACGTCGCGCTCAGTCCGACGACCGCATAAAGGACCAAAGTCTGGTGG----TAGCCAGAC----GAGACCGTGCAGTTTGCCC---------------------------GAGTACAAAACGC-ACGGTTCGTGCTGGTCTTCCTGAAGCCCGAACGGTTACGCGCGCCATT-TACATCG-AGTGCGCATGTACAAGCATGGGATCCGA
GTCCGCCCGCTCGTCCGAGCGAGCTCAGTCGTCCCGCTCCGGAGAAACTCAAAGTCTGGTGG----TAGCCAGAC----GAGACCGTGCAGTTTGCCC---------------------------GAGTACAAAACGC-ACGGTTCGTGCTGGTCTTCCTGAAGCCCGAACGGTTACGCGCGCCATT-TACATCG-AGTGCGCATGTACAAGCATGGGATCCGA
AGTGCGCTCGTGAGCCGGTCGCGCTCAGTCCCAACGGCCGCGCCAGCCGCAAAGTCTGGTGG----TAGCCAGAC----GAGACCGTGCAGTTTGCCC---------------------------GAGTACAAAACGC-ACGGTTCGTGCTGGTCTTCCTGAAGCCCGAACGGTTACGCGCGCCATT-TACATCG-AGTGCGCATGTACAAGCATGGGATCCGA
CGGGGCGCGATCGGCCGGCCGCGCTCAGTTCGCCACGCGCTTCGGCGCACAAAGTCTGGTGG----TAGCCAGAC----GAGACCGTGCAGTTTGCCC---------------------------GAGTACAAAACGC-ACGGTTCGTGCTGGTCTTCCTGAAGCCCGAACGGTTACGCGCGCCATT-TACATCG-AGTGCGCATGTACAAGCATGGGATCCGA
GGACCCGGTATCGGCCGGCCGCGCTCAGTCGGCGTCCGCGTGTTCCGGCTAAAGTCTGGTGG----TAGCCAGAC----GAGACCGTGCAGTTTGCCC---------------------------GAGTACAAAACGC-ACGGTTCGTGCTGGTCTTCCTGAAGCCCGAACGGTTACGCGCGCCATT-TACATCG-AGTGCGCATGTACAAGCATGGGATCCGA
ATATCGGATGAAGCCGCCGCGTGCTCAGTCCCACGTCGGCGCGAGGCCGGAAAGTCTGGTGG----TAGCCAGAC----GAGACCGTGCAGTTTGCCC---------------------------GAGTACAAAACGC-ACGGTTCGTGCTGGTCTTCCTGAAGCCCGAACGGTTACGCGCGCCATT-TACATCG-AGTGCGCATGTACAAGCATGGGATCCGA
ACACGATCAGCAGCCGCTTCACGCTCAGCCGGTCGGACAGCCAGCCGGTGAAAGTCTGGTGG----TAGCCAGAC----GAGACCGTGCAGTTTGCCC---------------------------GAGTACAAAACGC-ACGGTTCGTGCTGGTCTTCCTGAAGCCCGAACGGTTACGCGCGCCATT-TACATCG-AGTGCGCATGTACAAGCATGGGATCCGA
GCGCGACGGCCGGGCGCGTGGCGCTCAGTAAGCTGCTCGCACCGCGACGCAAAGTCTGGTGG----TAGCCAGAC----GAGACCGTGCAGTTTGCCC---------------------------GAGTACAAAACGC-ACGGTTCGTGCTGGTCTTCCTGAAGCCCGAACGGTTACGCGCGCCATT-TACATCG-AGTGCGCATGTACAAGCATGGGATCCGA
CGGGGCGCGATCGGCCGGCCGCGCTCAGTCGCTGTTGAACGTCAAACCGCAAAGTCTGGTGG----TAGCCAGAC----GAGACCGTGCAGTTTGCCC---------------------------GAGTACAAAACGC-ACGGTTCGTGCTGGTCTTCCTGAAGCCCGAACGGTTACGCGCGCCATT-TACATCG-AGTGCGCATGTACAAGCATGGGATCCGA
AGTGCGCTCGTGAGCCGGTCGCGCTCAGTAAGCTGCTCGCACCGCGACGCAAAGTCTGGTGG----TAGCCAGAC----GAGACCGTGCAGTTTGCCC---------------------------GAGTACAAAACGC-ACGGTTCGTGCTGGTCTTCCTGAAGCCCGAACGGTTACGCGCGCCATT-TACATCG-AGTGCGCATGTACAAGCATGGGATCCGA
TCGCGACGATCGATTCGCTCGTGCTCAGTCATGCGGATGCCGATCACGCGAAAGTCTGGTGG----TAGCCAGAC----GAGACCGTGCAGTTTGCCC---------------------------GAGTACAAAACGC-ACGGTTCGTGCTGGTCTTCCTGAAGCCCGAACGGTTACGCGCGCCATT-TACATCG-AGTGCGCATGTACAAGCATGGGATCCGA
CGGTCGCGAACCTGCCGTCGACGCTCAGTCGAGCGGCCAGACCTCGCGGCAAAGTCTGGTGG----TAGCCAGAC----GAGACCGTGCAGTTTGCCC---------------------------GAGTACAAAACGC-ACGGTTCGTGCTGGTCTTCCTGAAGCCCGAACGGTTACGCGCGCCATT-TACATCG-AGTGCGCATGTACAAGCATGGGATCCGA
CCGAACCACCCCGGCACAGTCCCCTGAAGGAATGGCAATTCCGTTCACCG-TTAGAATAGC-TGTGATTGGATTTGGCAAGGTGTATGCAGCCCGAAGTCCCCTAGGGTCTAAAGCCCG-CCCTTCAGCGAATGGCGC-ATACACTGAG--CCACTCATTGAAACCCGAACAGT------TGTCCGTACTCC----ATAACGCATTTGCAAGGATGGGTACATG
ATGTTAATCCCTTCTCCGGTCACCTGTTTATCTTCCGTGGTCGACGGGGT-TTTAAAATA--GCCGATTAGATTTGGCACAGTGTATGCAGCCCGATGA-CACCTGGGGTAATAGCCCGTTAAACAGCG-ACTGGCGC-ATACACTGAGCCACTCA-TCTGAAACCCGAACAGT------TGTCCGTACTCC----ATAACGCATTTGCAAGGATGGGTAA-TA
TGATTGAAAGTTAACTACCCGTCATTGCGAGCATAGCGAGAAATCTCCCC---------AGTAAACATTGCAGAAGAA-AGGGTAAAGGAGACTGCTTCCCGTCTTGGGCATTAGCCTG-TTCG-CAATGTTAGTCCC-TTTACCCT-------CTGCTTACAGCTTGGACAGTTCATTAGGCGTGC-GAGCCTGTATGCAGGATTGATAAGCCA----TAAGC
TGAATTTTTAATTATCATCCGTCATTGCGAGAAGCGGCAGCGACGAAGCA---------AGTAAACATTGCAGAAGAA-AGGGTAAAGGAGACTGCTTCCCGTCTTGGGCATTAGCCTG-TTCG-CAATGTTAGTCCC-TTTACCCT-------CTGCTTACAGCTTGGACAGTTCATTAGGCGTGC-GAGCCTGTATGCAGGATTGATAAGCCA----TAAGC
GGCAAAGCATCCCCCACCCCGTCATTGCGAGAAGCGATAGCGACGAAGCA---------AGTAAACATTGCAGAAGAA-AGGGTAAAGGAGACTGCTTCCCGTCTTGGGCATTAGCCTG-TTCG-CAATGTTAGTCCC-TTTACCCT-------CTGCTTACAGCTTGGACAGTTCATTAGGCGTGC-GAGCCTGTATGCAGGATTGATAAGCCA----TAAGC
CTGTTATATTCCATATATCTTCCATGATTTATCATTTAAAGAGTTTATAA----------------------------------------------AT---------------------------------------------CCA-CACTTTATACATCAGAAACCGGATAGTTCAATGGGCTT----TT---AGACCCCGCATTCGCAATGATGGC-TCATG
AATGTTCTTCATTCAGGATTTTCATGATTTATTTAGTATAAAGTTACCAC----------------------------------------------AT---------------------------------------------CCA-CACTTTATACATCAGAAACCGGATAGTTCAATGGGCTT----TT---AGACCCCGCATTCGCAATGATGGC-TCATG
TGACGGCTTCCAAAATCTCTTTCATGATTTATGATTTGTAATTTATGATT----------------------------------------------AT---------------------------------------------CCA-CACTTTATACATCAGAAACCGGATAGTTCAATGGGCTT----TT---AGACCCCGCATTCGCAATGATGGC-TCATG
TCAAAATAGTTGTCAATATATTCATGATTAAAAATATTAGCGCGCAAAAG----------------------------------------------AT---------------------------------------------CCA-CACTTTATACATCAGAAACCGGATAGTTCAATGGGCTT----TT---AGACCCCGCATTCGCAATGATGGC-TCATG
TTAAAATGAGTTGTTTTATATTCATGATTCATTGTATTTTTATCTGTTAA----------------------------------------------AT---------------------------------------------CCA-CACTTTATACATCAGAAACCGGATAGTTCAATGGGCTT----TT---AGACCCCGCATTCGCAATGATGGC-TCATG
TTAAAATGAGTTGTTTTATATTCATGATTCTATTATTTAAAAGTCTCAGC----------------------------------------------AT---------------------------------------------CCA-CACTTTATACATCAGAAACCGGATAGTTCAATGGGCTT----TT---AGACCCCGCATTCGCAATGATGGC-TCATG
TAGATGCGTTCCCCATTGTATTCATGATTTTTCTTATATCTGAATGAGTT----------------------------------------------AT---------------------------------------------CCA-CACTTTATACATCAGAAACCGGATAGTTCAATGGGCTT----TT---AGACCCCGCATTCGCAATGATGGC-TCATG
ATGTCACCAGCAAATATGATTTCATGATTCAATCCTAACCTATCAAAAGC----------------------------------------------AT---------------------------------------------CCA-CACTTTATACATCAGAAACCGGATAGTTCAATGGGCTT----TT---AGACCCCGCATTCGCAATGATGGC-TCATG
GTAAATATTTAAAATAGATATTCATGATTCTTTCGACCGAACTAAAAATT----------------------------------------------AT---------------------------------------------CCA-CACTTTATACATCAGAAACCGGATAGTTCAATGGGCTT----TT---AGACCCCGCATTCGCAATGATGGC-TCATG
TTTTCATTTTGATTATATCCACCCTACATTAGATCATTCACACAAATTCA------ATTAATATATAGCAACAAAACCCCGTTATCTGCATCTCGCGTCCGCCCCAGGCA-ACAAACCGAGTTGTAGCA-ATGAGAGC-AGATAAC-ATTTCACCA----AAAAACCGAACAGT-----TGCCAGAC---------AACCCGAAT--GCAAGGCAGGTTA-ATG
CTCTCAACATTTTTACTTCCGCCCTACAATGCCGCTATTTTGAATATAAT------ATTAATATATAGCAACAAAACCCCGTTATCTGCATCTCGCGTCCGCCCCAGGCA-ACAAACCGAGTTGTAGCA-ATGAGAGC-AGATAAC-ATTTCACCA----AAAAACCGAACAGT-----TGCCAGAC---------AACCCGAAT--GCAAGGCAGGTTA-ATG
CGGGTGGACGAATGCGTCCGCCCCTATTTTTTGCGGAAAAACGCTTGAAA------ATTAATATATAGCAACAAAACCCCGTTATCTGCATCTCGCGTCCGCCCCAGGCA-ACAAACCGAGTTGTAGCA-ATGAGAGC-AGATAAC-ATTTCACCA----AAAAACCGAACAGT-----TGCCAGAC---------AACCCGAAT--GCAAGGCAGGTTA-ATG
CGGGCAGACACACAGGTCTGCCCCTACACTACATTGATCATTTAACAAAA------ATTAATATATAGCAACAAAACCCCGTTATCTGCATCTCGCGTCCGCCCCAGGCA-ACAAACCGAGTTGTAGCA-ATGAGAGC-AGATAAC-ATTTCACCA----AAAAACCGAACAGT-----TGCCAGAC---------AACCCGAAT--GCAAGGCAGGTTA-ATG
CGGGCAGACACACAGGTCCGCCCCTACACAACACATAGGTTCGCCCCGAC------ATTAATATATAGCAACAAAACCCCGTTATCTGCATCTCGCGTCCGCCCCAGGCA-ACAAACCGAGTTGTAGCA-ATGAGAGC-AGATAAC-ATTTCACCA----AAAAACCGAACAGT-----TGCCAGAC---------AACCCGAAT--GCAAGGCAGGTTA-ATG
GCAGCCAACGCGTCTTATCAGGCCTACGGTTTATCCTTTTATCTTCGGGTGCAGAGAGAACCGGCCAGTTCTTTCTGCCAGCAGCCCGCATGCCGTATCAGGCCTTAGGTTACAACCTGTAGTGTAGATTTATGCAGC-GGGCTGCGTTCTCCACAAGTGACAAACCGGACAGTATCATGGACCGGTTTTTCCGGTAAACCGCATTTACAAGGCTGGTCTCACT
GCCGCGCTTTCGAAGTGCTCATCCTGAGCGAAGTCGAAGGACGAGGTCCG----ACT--------------GGTGCGGCGGCGGGTTGCAGTCCGTCT-CATCCTTGGGCCT--GCCCGCAGCTCAGCG-AGGATCGC-AACCCGCCGGTTC--ATCGAC----CCCGAACAGTCGCCAGGGCCGCA--AGGCG--AGCCCGCTTAGGCAAGGATGGGA-TCCG
GCCGCGCTTTCGAAGTGCTCATCCTGAGCGAAGTCGAAGGATGGGCGTGA----ACT--------------GGTGCGGCGGCGGGTTGCAGTCCGTCT-CATCCTTGGGCCT--GCCCGCAGCTCAGCG-AGGATCGC-AACCCGCCGGTTC--ATCGAC----CCCGAACAGTCGCCAGGGCCGCA--AGGCG--AGCCCGCTTAGGCAAGGATGGGA-TCCG
CGCAGCAGAATTTTTCGCAAGCTCTCAGACCGGCATGTTCATCACGTCCT-----------------G---------------------------T-----------------------------------------------CCCGTGCTGGTCTTTTGGGTGCCCGAACGGTTAGCCGAGCGGCGTTTGGCCT--GCTCGCATGTACAAGAAGGGGAGATGA
CGCGACGAATTTTTTCACAAGCTCTCAGCCGGCACGTTTGCGCCGCCACA-----------------G---------------------------T-----------------------------------------------CCCGTGCTGGTCTTTTGGGTGCCCGAACGGTTAGCCGAGCGGCGTTTGGCCT--GCTCGCATGTACAAGAAGGGGAGATGA
CAAATACTATTTTTATGTGCTTCATAACTTCTTTTTGATTGTTTAATGGGTTTAATC--------------CATCAAA-GTGTGGAATAAGACCGATG-TTTCTTTGGTCAT--GACCGTAAGTTATGT-TTCGTC----CCCACACTT--TTACA--TCAGAAACCGGATAGTTCAATGGG----C-TTTC---GACCCCGTATTCGCAATGATGGC-TCACG
CAAATACTATTTTTATGTGCTTCATAATTTATTAATAGGCGTTTTAAGACTTTAATC--------------CATCAAA-GTGTGGAATAAGACCGATG-TTTCTTTGGTCAT--GACCGTAAGTTATGT-TTCGTC----CCCACACTT--TTACA--TCAGAAACCGGATAGTTCAATGGG----C-TTTC---GACCCCGTATTCGCAATGATGGC-TCACG
CCCAAGTCTACAAGAAGCAGGTCCTTCGACTGCGCTTAGGATGACAGAAA--TGT------------------A--CGTTTCGGCGGTGAGGCCGTCA-GGTCCTTAGGC----GCCTG-TTCGAAGAT---CGGCCC-CCGTCCCT------CTCTTTTGAACGCCGTGGAGAATCGAAGGCC----TTT---TGAGCCTGCATGTTCAAGGTTGGCGGAAAG
GCAAAATTTACAAGAAGCAGGTCCTTCGGCTTCGCTCAGGATGACAGCAA--TGT------------------A--CGTTTCGGCGGTGAGGCCGTCA-GGTCCTTAGGC----GCCTG-TTCGAAGAT---CGGCCC-CCGTCCCT------CTCTTTTGAACGCCGTGGAGAATCGAAGGCC----TTT---TGAGCCTGCATGTTCAAGGTTGGCGGAAAG
CCCAAGTCTACAAGAAGCAGGTCCTTCGGCTTCGCTCAGGATGACAGCAA--TGT------------------A--CGTTTCGGCGGTGAGGCCGTCA-GGTCCTTAGGC----GCCTG-TTCGAAGAT---CGGCCC-CCGTCCCT------CTCTTTTGAACGCCGTGGAGAATCGAAGGCC----TTT---TGAGCCTGCATGTTCAAGGTTGGCGGAAAG
CGTGGGCACTTATCGTACCCACCCTACGCTCTTTATCGCAGATATTCCGT----ACCGAT--T--A--AGCTGTGATT-GTTCATTGGGAGGCCGTCC-CACCCTGAGG------CCTGTCGTGTAGATT--GGCCCC-CGCC---------CTATTCACCCATACCGTGGAGTATCCGAGGC-----------AGAGCCTGCATACACAAGGAAGGTAGGTGC
TGGGCACGAAAACCGTGCCCACCCTACGAACTACGAAACTAGCCGGATGG----ACCGAT--T--A--AGCTGTGATT-GTTCATTGGGAGGCCGTCC-CACCCTGAGG------CCTGTCGTGTAGATT--GGCCCC-CGCC---------CTATTCACCCATACCGTGGAGTATCCGAGGC-----------AGAGCCTGCATACACAAGGAAGGTAGGTGC
GGGCACAAAAAACCGTGCCCACCCTACTTGGCTTTTGGCCAAGCAAAAGA----ACCGAT--T--A--AGCTGTGATT-GTTCATTGGGAGGCCGTCC-CACCCTGAGG------CCTGTCGTGTAGATT--GGCCCC-CGCC---------CTATTCACCCATACCGTGGAGTATCCGAGGC-----------AGAGCCTGCATACACAAGGAAGGTAGGTGC
TGGGCAGAAAAGCGTTGCCCACCCTACGTTACTGATTTTAAAAATGGGAA----ACCGAT--T--A--AGCTGTGATT-GTTCATTGGGAGGCCGTCC-CACCCTGAGG------CCTGTCGTGTAGATT--GGCCCC-CGCC---------CTATTCACCCATACCGTGGAGTATCCGAGGC-----------AGAGCCTGCATACACAAGGAAGGTAGGTGC
AAAGCGTATGCAGCCTGGTGCCCCTTACATCCCGGCGGCCTTTTGCCGGG---------T--------AT---TTGGCAAAGCGTATGCAGCCTG-GTGCCCCTTAGGGTTTAAGCCCG-TATGTAAGCAAATGGCGC-ATACGCTGAGCCACTCA-TCTGAAACCCGAACAGT----TGT---------------ATAACGCATTTGCAAGGATGGGTAA-TA
ATGAGAAAGAGGAACGTTTGCCCCTTACATTTCCACCAAAGATTCTGGTT---------T--------AT---TTGGCAAAGCGTATGCAGCCTG-GTGCCCCTTAGGGTTTAAGCCCG-TATGTAAGCAAATGGCGC-ATACGCTGAGCCACTCA-TCTGAAACCCGAACAGT----TGT---------------ATAACGCATTTGCAAGGATGGGTAA-TA
GTGCACACTGGATTAACCCCCCCCTTACATCTTGCACACCCACCACATAC---------T--------AT---TTGGCAAAGCGTATGCAGCCTG-GTGCCCCTTAGGGTTTAAGCCCG-TATGTAAGCAAATGGCGC-ATACGCTGAGCCACTCA-TCTGAAACCCGAACAGT----TGT---------------ATAACGCATTTGCAAGGATGGGTAA-TA
CGGTTTGCGAAACGGTGTTGCCCCTTACATTTCCACCAAAGATTCTGGTC---------T--------AT---TTGGCAAAGCGTATGCAGCCTG-GTGCCCCTTAGGGTTTAAGCCCG-TATGTAAGCAAATGGCGC-ATACGCTGAGCCACTCA-TCTGAAACCCGAACAGT----TGT---------------ATAACGCATTTGCAAGGATGGGTAA-TA
AGTATCAATGGATTGATATTCCCCTTACATCCCGGCGGCCTTTTGCCGGG---------T--------AT---TTGGCAAAGCGTATGCAGCCTG-GTGCCCCTTAGGGTTTAAGCCCG-TATGTAAGCAAATGGCGC-ATACGCTGAGCCACTCA-TCTGAAACCCGAACAGT----TGT---------------ATAACGCATTTGCAAGGATGGGTAA-TA
TCGCAACGGGCGAAATCCCGCCCCTTACGTGATAACGCGGCGGAATTTCT---------T--------AT---TTGGCAAAGCGTATGCAGCCTG-GTGCCCCTTAGGGTTTAAGCCCG-TATGTAAGCAAATGGCGC-ATACGCTGAGCCACTCA-TCTGAAACCCGAACAGT----TGT---------------ATAACGCATTTGCAAGGATGGGTAA-TA
TGAAATTGGCACAGCAAAACCCGCTTATATCTGCCAGGGCTGGGGGCCAC---------T--------AT---TTGGCAAAGCGTATGCAGCCTG-GTGCCCCTTAGGGTTTAAGCCCG-TATGTAAGCAAATGGCGC-ATACGCTGAGCCACTCA-TCTGAAACCCGAACAGT----TGT---------------ATAACGCATTTGCAAGGATGGGTAA-TA
GCGTGCGCGAAACGGCGTTGCCCCTTACATCCCGGCGTCTTCTGGCCGGA---------T--------AT---TTGGCAAAGCGTATGCAGCCTG-GTGCCCCTTAGGGTTTAAGCCCG-TATGTAAGCAAATGGCGC-ATACGCTGAGCCACTCA-TCTGAAACCCGAACAGT----TGT---------------ATAACGCATTTGCAAGGATGGGTAA-TA
CAGGAAAGAATATGCTATGAACCCTTATATTTATCTTGGTGGCGCAATAC---------T--------AT---TTGGCAAAGCGTATGCAGCCTG-GTGCCCCTTAGGGTTTAAGCCCG-TATGTAAGCAAATGGCGC-ATACGCTGAGCCACTCA-TCTGAAACCCGAACAGT----TGT---------------ATAACGCATTTGCAAGGATGGGTAA-TA
CGGTTTGCGAAACGGCGTTGCCCCTTACATCCCGCGGTCTTTTGCCGGGA---------T--------AT---TTGGCAAAGCGTATGCAGCCTG-GTGCCCCTTAGGGTTTAAGCCCG-TATGTAAGCAAATGGCGC-ATACGCTGAGCCACTCA-TCTGAAACCCGAACAGT----TGT---------------ATAACGCATTTGCAAGGATGGGTAA-TA
TACCCTGGAATTTTCGTTCGCCCCTTACATCCGCTGGCGCGGATAAAAAG---------T--------AT---TTGGCAAAGCGTATGCAGCCTG-GTGCCCCTTAGGGTTTAAGCCCG-TATGTAAGCAAATGGCGC-ATACGCTGAGCCACTCA-TCTGAAACCCGAACAGT----TGT---------------ATAACGCATTTGCAAGGATGGGTAA-TA
GCGAGCGCGAAACGGCGTTGCCCCTTACATCCCGGCGGCCTTTTGCCGGG---------T--------AT---TTGGCAAAGCGTATGCAGCCTG-GTGCCCCTTAGGGTTTAAGCCCG-TATGTAAGCAAATGGCGC-ATACGCTGAGCCACTCA-TCTGAAACCCGAACAGT----TGT---------------ATAACGCATTTGCAAGGATGGGTAA-TA
TCCTCTCATGCCCGAAGAAGCCCCTTATATCAAACGCTATTGACAGCAGT---------T--------AT---TTGGCAAAGCGTATGCAGCCTG-GTGCCCCTTAGGGTTTAAGCCCG-TATGTAAGCAAATGGCGC-ATACGCTGAGCCACTCA-TCTGAAACCCGAACAGT----TGT---------------ATAACGCATTTGCAAGGATGGGTAA-TA
CGATGCGGAACTGCTCTGCCCCGCTTACATCGACACCCATGTACACGGTG---------T--------AT---TTGGCAAAGCGTATGCAGCCTG-GTGCCCCTTAGGGTTTAAGCCCG-TATGTAAGCAAATGGCGC-ATACGCTGAGCCACTCA-TCTGAAACCCGAACAGT----TGT---------------ATAACGCATTTGCAAGGATGGGTAA-TA
CGGTTTGCGAAACGGCGTTGCCCCTTACATCTTGCACACCCACCACATCC---------T--------AT---TTGGCAAAGCGTATGCAGCCTG-GTGCCCCTTAGGGTTTAAGCCCG-TATGTAAGCAAATGGCGC-ATACGCTGAGCCACTCA-TCTGAAACCCGAACAGT----TGT---------------ATAACGCATTTGCAAGGATGGGTAA-TA
AGATGCCGTGTCGGTCATTGCCCCTTACTTCGTACCGCTGAAACAGGAAG---------T--------AT---TTGGCAAAGCGTATGCAGCCTG-GTGCCCCTTAGGGTTTAAGCCCG-TATGTAAGCAAATGGCGC-ATACGCTGAGCCACTCA-TCTGAAACCCGAACAGT----TGT---------------ATAACGCATTTGCAAGGATGGGTAA-TA
GGGCAGATGGAACAGTTGTTCCCCTTACATATGGCGCGTTTTTGTCTGAT---------T--------AT---TTGGCAAAGCGTATGCAGCCTG-GTGCCCCTTAGGGTTTAAGCCCG-TATGTAAGCAAATGGCGC-ATACGCTGAGCCACTCA-TCTGAAACCCGAACAGT----TGT---------------ATAACGCATTTGCAAGGATGGGTAA-TA
CTGGGCGACGCTACGCTTAGCCCCTTACTTATTTCTGGTACCATGGGGTG---------T--------AT---TTGGCAAAGCGTATGCAGCCTG-GTGCCCCTTAGGGTTTAAGCCCG-TATGTAAGCAAATGGCGC-ATACGCTGAGCCACTCA-TCTGAAACCCGAACAGT----TGT---------------ATAACGCATTTGCAAGGATGGGTAA-TA
TGTGCACACTGGATTAACCCCCCCTTACATCTTGCACACCCACCACATCC---------T--------AT---TTGGCAAAGCGTATGCAGCCTG-GTGCCCCTTAGGGTTTAAGCCCG-TATGTAAGCAAATGGCGC-ATACGCTGAGCCACTCA-TCTGAAACCCGAACAGT----TGT---------------ATAACGCATTTGCAAGGATGGGTAA-TA
GAATTCCTAAATTTATAATATTCATTTTGAATAGATAGTTTGGCACATCAATT---TGTAA-TTTA-----------------------------------------------------------------------------------------ACATTAGAAACCGGATAG------------------------------------------GAT-GTATG
GGGTTAGTAATGCTAATTTATTCATATTCAGATTGTTGTTTATCACATTAATT---TGTAA-TTTA-----------------------------------------------------------------------------------------ACATTAGAAACCGGATAG------------------------------------------GAT-GTATG
GTGCCTGGCAACTGGTCCGTCTCCTGTTCCAGCAACGCCGGCACAAGCTC--GGCGCGCCGT----TTGGCGCGCTGC------------------------------------------------G--------------CTGCCTCG--TTTAACGCC--ATCCCGAAT-----GGTTGATTGA---TCTC---ATTTCGCATCTATAAGGCTGGG-AGCCG
AAGGTTCGTTTCATGCTTGTCTCCTGTGTCTGCGGTCGACGGCGGCAGGC--GGCGCGCCGT----TTGGCGCGCTGC------------------------------------------------G--------------CTGCCTCG--TTTAACGCC--ATCCCGAAT-----GGTTGATTGA---TCTC---ATTTCGCATCTATAAGGCTGGG-AGCCG
GCGGATTGGGCCACGGTCGTCTCCTGTGATTCCGAATATTGTCCTGTGTC--GGCGCGCCGT----TTGGCGCGCTGC------------------------------------------------G--------------CTGCCTCG--TTTAACGCC--ATCCCGAAT-----GGTTGATTGA---TCTC---ATTTCGCATCTATAAGGCTGGG-AGCCG
GCTCCTTCAGGCATGCGTGTCTCCTGTGCGTTATGGCCGCCGGCGAGCCA--GGCGCGCCGT----TTGGCGCGCTGC------------------------------------------------G--------------CTGCCTCG--TTTAACGCC--ATCCCGAAT-----GGTTGATTGA---TCTC---ATTTCGCATCTATAAGGCTGGG-AGCCG
GCTCCTTCAGGCATGCGTGTCTCCTGTGTTCTATGCCCCGGCCGGCGCTC--GGCGCGCCGT----TTGGCGCGCTGC------------------------------------------------G--------------CTGCCTCG--TTTAACGCC--ATCCCGAAT-----GGTTGATTGA---TCTC---ATTTCGCATCTATAAGGCTGGG-AGCCG
TGGGGATCTGCATGTCGTGTCTCCTGTGCGTTATGGCCGCCGGCGAGCCA--GGCGCGCCGT----TTGGCGCGCTGC------------------------------------------------G--------------CTGCCTCG--TTTAACGCC--ATCCCGAAT-----GGTTGATTGA---TCTC---ATTTCGCATCTATAAGGCTGGG-AGCCG
CGGTCAACCGCATGGTGTGTCTCCTGTGCAGGTAGTGCGAGTCGTCGTGT--GGCGCGCCGT----TTGGCGCGCTGC------------------------------------------------G--------------CTGCCTCG--TTTAACGCC--ATCCCGAAT-----GGTTGATTGA---TCTC---ATTTCGCATCTATAAGGCTGGG-AGCCG
AAGGTTCGTTTCATGCTTGTCTCCTGTGTTCTATGCCCCGGCCGGCGCTC--GGCGCGCCGT----TTGGCGCGCTGC------------------------------------------------G--------------CTGCCTCG--TTTAACGCC--ATCCCGAAT-----GGTTGATTGA---TCTC---ATTTCGCATCTATAAGGCTGGG-AGCCG
CGCTCAACCGCATGGTGTGTCTCCTGTGCTGGTGACGAGGGTCGTCGCGT--GGCGCGCCGT----TTGGCGCGCTGC------------------------------------------------G--------------CTGCCTCG--TTTAACGCC--ATCCCGAAT-----GGTTGATTGA---TCTC---ATTTCGCATCTATAAGGCTGGG-AGCCG
GCACCATTCGTCATGGCTGTCTCCTGTTTCGTTATCGTGGGCGGTCGGGG--GGCGCGCCGT----TTGGCGCGCTGC------------------------------------------------G--------------CTGCCTCG--TTTAACGCC--ATCCCGAAT-----GGTTGATTGA---TCTC---ATTTCGCATCTATAAGGCTGGG-AGCCG
AAGGTTCGTTTCATGCTTGTCTCCTGTGATTCCGAATATTGTCCTGTGTC--GGCGCGCCGT----TTGGCGCGCTGC------------------------------------------------G--------------CTGCCTCG--TTTAACGCC--ATCCCGAAT-----GGTTGATTGA---TCTC---ATTTCGCATCTATAAGGCTGGG-AGCCG
AGGGGCTGTCATGGCGATGTCTCCTGTTGATCGTGATGGATGGCGAAATG--GGCGCGCCGT----TTGGCGCGCTGC------------------------------------------------G--------------CTGCCTCG--TTTAACGCC--ATCCCGAAT-----GGTTGATTGA---TCTC---ATTTCGCATCTATAAGGCTGGG-AGCCG
CGTTCCTGTCATCGTGTTGTCTCCTGTTTGGGGCGCCGGCATGCGTGACT--GGCGCGCCGT----TTGGCGCGCTGC------------------------------------------------G--------------CTGCCTCG--TTTAACGCC--ATCCCGAAT-----GGTTGATTGA---TCTC---ATTTCGCATCTATAAGGCTGGG-AGCCG
GCGGATTGGGCCACGGTCGTCTCCTGTTGATCGTGATGGATGGCGAAATG--GGCGCGCCGT----TTGGCGCGCTGC------------------------------------------------G--------------CTGCCTCG--TTTAACGCC--ATCCCGAAT-----GGTTGATTGA---TCTC---ATTTCGCATCTATAAGGCTGGG-AGCCG
GCGGATTGGCCCACGGTCGTCTCCTGTGTTCTATGCCCCGGCCGGCGCTC--GGCGCGCCGT----TTGGCGCGCTGC------------------------------------------------G--------------CTGCCTCG--TTTAACGCC--ATCCCGAAT-----GGTTGATTGA---TCTC---ATTTCGCATCTATAAGGCTGGG-AGCCG
TTGACTGTCTTCACTGCTGTCTCCTGTGTTCTATGCCCCGGCCGGCGCTC--GGCGCGCCGT----TTGGCGCGCTGC------------------------------------------------G--------------CTGCCTCG--TTTAACGCC--ATCCCGAAT-----GGTTGATTGA---TCTC---ATTTCGCATCTATAAGGCTGGG-AGCCG
GCTCCTTCAGGCATGCGTGTCTCCTGTGCGGGGCGATCGCCGGGGCGGCG--GGCGCGCCGT----TTGGCGCGCTGC------------------------------------------------G--------------CTGCCTCG--TTTAACGCC--ATCCCGAAT-----GGTTGATTGA---TCTC---ATTTCGCATCTATAAGGCTGGG-AGCCG
GGGCACAAACAGCAGTGCCCACCCTACCGGGCTATGTTGGGCGTCATTAA--ACA------------------T----CGTTCATTGGGAGGCCGTCG-CACCCTGAGG------CCTGTTCGGTAGATT--GGCCCC-CGCC---------CTATTCACCCATACCGTGGAGTATCCAAGGCT---------AAGAGCCTGCATACACAAGGAAGGTAGGTGC
GGGCACAAAAAGCCGTGCCCACCCTACCGGGCTTGCAGGTTTTTTGCCGG--ACA------------------T----CGTTCATTGGGAGGCCGTCG-CACCCTGAGG------CCTGTTCGGTAGATT--GGCCCC-CGCC---------CTATTCACCCATACCGTGGAGTATCCAAGGCT---------AAGAGCCTGCATACACAAGGAAGGTAGGTGC
CACCGTATTCGCGAGCAAGCCCGCTCCCACATTTTTAATCGAGTTAAGCC------ATAAA-C-TCTGAGGTGAGAGG-GGTGGATGGCAAGCTGTGAGTCCGCGGTGCT----AGCACGAGTG-GGAGCAAAGCTGC-CATCCACCTTTCCACCTGGCCCAAGCCCGAACAGT----TG-------------------------TCACAAGCGTGGGCAAGCC
CACCGCATTCGCGAGCAGGCCCGCTCCCACATTTGAGTTGCTGTCTGTTC------ATAAA-C-TCTGAGGTGAGAGG-GGTGGATGGCAAGCTGTGAGTCCGCGGTGCT----AGCACGAGTG-GGAGCAAAGCTGC-CATCCACCTTTCCACCTGGCCCAAGCCCGAACAGT----TG-------------------------TCACAAGCGTGGGCAAGCC
CACCGTATTCGCGAGCAAGCCCGCTCCCACATTGGCCTTGTTTTTCAGCA------ATAAA-C-TCTGAGGTGAGAGG-GGTGGATGGCAAGCTGTGAGTCCGCGGTGCT----AGCACGAGTG-GGAGCAAAGCTGC-CATCCACCTTTCCACCTGGCCCAAGCCCGAACAGT----TG-------------------------TCACAAGCGTGGGCAAGCC
TGCCTGCATCGCGGGCAAGCCCGCTCCCACATTTTGTTGTGTATCAGTCC------ATAAA-C-TCTGAGGTGAGAGG-GGTGGATGGCAAGCTGTGAGTCCGCGGTGCT----AGCACGAGTG-GGAGCAAAGCTGC-CATCCACCTTTCCACCTGGCCCAAGCCCGAACAGT----TG-------------------------TCACAAGCGTGGGCAAGCC
CACCGCATTCGCGAGCAAGCCCGCTCCCACATGGGTTATGTATTTGCAGT------ATAAA-C-TCTGAGGTGAGAGG-GGTGGATGGCAAGCTGTGAGTCCGCGGTGCT----AGCACGAGTG-GGAGCAAAGCTGC-CATCCACCTTTCCACCTGGCCCAAGCCCGAACAGT----TG-------------------------TCACAAGCGTGGGCAAGCC
CGTCTCACACGGATGTCAGACACCTGCAACGCCAAAAGCCGCAGCAGGAACTGTAGTGATTA---GCTATCGCTACAA--GCGGACCGATGAGCGTGTTCAGACA--------------TGGTTCAGAT-TACGCCTC-GGTTCCACCTCTGAGCCGGCTGGACACTGGACGGTAGCCTAGG-------------GACCCTGTATGTACAAGGCAAGTGGGCGC
TAGCTCTCGAGGGTGTCAGACACCTGGGCAATGAGCCTTCGGAGGAGACACTGTAGTGATTA---GCTATCGCTACAA--GCGGACCGATGAGCGTGTTCAGACA--------------TGGTTCAGAT-TACGCCTC-GGTTCCACCTCTGAGCCGGCTGGACACTGGACGGTAGCCTAGG-------------GACCCTGTATGTACAAGGCAAGTGGGCGC
ACGCCTCCACGGGTGTCAGACACCTGAAACGCTCAAGTCGTCTCGTCCTGCTGTAGTGATTA---GCTATCGCTACAA--GCGGACCGATGAGCGTGTTCAGACA--------------TGGTTCAGAT-TACGCCTC-GGTTCCACCTCTGAGCCGGCTGGACACTGGACGGTAGCCTAGG-------------GACCCTGTATGTACAAGGCAAGTGGGCGC
CCGTCTATACGGGTGTCAGACACCTGGTGAGACGCACGTACCTACGCGCGCTGTAGTGATTA---GCTATCGCTACAA--GCGGACCGATGAGCGTGTTCAGACA--------------TGGTTCAGAT-TACGCCTC-GGTTCCACCTCTGAGCCGGCTGGACACTGGACGGTAGCCTAGG-------------GACCCTGTATGTACAAGGCAAGTGGGCGC
AATCTCAGCAGGGTGTCAGACACCTAGACATATTAATGCCGCGGCTGCCTCTGTAGTGATTA---GCTATCGCTACAA--GCGGACCGATGAGCGTGTTCAGACA--------------TGGTTCAGAT-TACGCCTC-GGTTCCACCTCTGAGCCGGCTGGACACTGGACGGTAGCCTAGG-------------GACCCTGTATGTACAAGGCAAGTGGGCGC
CTATCTATGTGGGTGTCAGACACCTGGTGAGACGCGCGCACCTACGCGCACTGTAGTGATTA---GCTATCGCTACAA--GCGGACCGATGAGCGTGTTCAGACA--------------TGGTTCAGAT-TACGCCTC-GGTTCCACCTCTGAGCCGGCTGGACACTGGACGGTAGCCTAGG-------------GACCCTGTATGTACAAGGCAAGTGGGCGC
TATCTCCTGCGGGTGTCAGACACCTGACGATCTGAGGATCCTGAGAGCGCCTGTAGTGATTA---GCTATCGCTACAA--GCGGACCGATGAGCGTGTTCAGACA--------------TGGTTCAGAT-TACGCCTC-GGTTCCACCTCTGAGCCGGCTGGACACTGGACGGTAGCCTAGG-------------GACCCTGTATGTACAAGGCAAGTGGGCGC
CCTCTCCCCAGGGTGTCAGACACCTGGTGAGACACCGTCCGCTCGCGCAGCTGTAGTGATTA---GCTATCGCTACAA--GCGGACCGATGAGCGTGTTCAGACA--------------TGGTTCAGAT-TACGCCTC-GGTTCCACCTCTGAGCCGGCTGGACACTGGACGGTAGCCTAGG-------------GACCCTGTATGTACAAGGCAAGTGGGCGC
GTCGGCGCCAAGCTGGAACACCCCTCATCCGACCTCACTTCGTGAGGCCACGGGTGACCCGGGTGACCGGATCACCCG-TTGCGG-CGGAAGCC-CGTACAGCCCTTGGCATAAGCCCGTGGATGAGCAAGGAGCTCC-GACCGCAT-CTTCC-------ACAGCCCGAACGGTTGCTAGGG-------------GACCCCGCACCGGCAAGGAAGGGATCAGA
TCCGAAGTTTTGCTTCGGGGCTTTTTGATCAGCGGATGATCGTTCCCAAGGTTGATTATATTGTAAGGTATAATCGAC-TTGCATACGA--GACGATTCGGGGCT-----------------------------T-CC-GTATGCATTT----ATTCTTTGGAGTTTGAACAGTACTT-A-----------------------------AAGGAAAAACGA-GG
CGTGCGGTCTTTATTTAGGTTGTATTTTCTATATAACCTTTTGTATAACATTGTTGTATCTTTGAGCCGATTTAACATCTAAGTATGGA-----------------------------------------------CC-CATACTTATACATCCAA------AAACTGGATAGTTCGTTGGTC-----------AGAACCCGTATTTGCAACGATAGTGTTCAG
CGTGCGGTCTTTATTTAGGTTGTATTTTCTAAAAGTTCTCAACTTTCAACTTGTTGTATCTTTGAGCCGATTTAACATCTAAGTATGGA-----------------------------------------------CC-CATACTTATACATCCAA------AAACTGGATAGTTCGTTGGTC-----------AGAACCCGTATTTGCAACGATAGTGTTCAG
TTTACCCGGCGGTGGGCTATCTCCTTTGCGGATGTGGTGAATATGGAAACCAATAAATTA-----GT-CTTTTAAGTGAAAAAGAGTGAGAGCCATG------------------------GCGAAGATA-TGGCCTC-ACTCTTTTTT----ACCCTTTAGAGTCTGAACAGAAT---------------------------------------AGACGAAGA
TTTATCCCGGCGTGGGCTATCTCCTTTGCGGATGTGGTGAATATGGAAACCAATAAATTA-----GT-CTTTTAAGTGAAAAAGAGTGAGAGCCATG------------------------GCGAAGATA-TGGCCTC-ACTCTTTTTT----ACCCTTTAGAGTCTGAACAGAAT---------------------------------------AGACGAAGA
ATTGGAGTAACGAACAGAATCTCCTTTGCGGATGTGGTGAATATGGAAACCAATAAATTA-----GT-CTTTTAAGTGAAAAAGAGTGAGAGCCATG------------------------GCGAAGATA-TGGCCTC-ACTCTTTTTT----ACCCTTTAGAGTCTGAACAGAAT---------------------------------------AGACGAAGA
TTGCGGCCCATCGCGGCGCAAGGCCCACACGACCAGCCTTTAGAACCCAC------AGA---GACTG----T-GAGAGCGGTGAATGGCAAGCTG--------------------------------------GCTGC-CATTCACCGTTCCACTTGGCGAGAGCCCGAACAGT--------------------------------CACAAGGTGGGCCAAGCC
CGGCCCATCGCGGCACGAGACCGCTCCCACATGGGGGATAAGGGTACCTA------AGA---GACTG----T-GAGAGCGGTGAATGGCAAGCTG--------------------------------------GCTGC-CATTCACCGTTCCACTTGGCGAGAGCCCGAACAGT--------------------------------CACAAGGTGGGCCAAGCC
GCGCGGCCCATCGCGGCACGAGGCCCACAGTGATCGCGTAATGTCGGAGT------AGA---GACTG----T-GAGAGCGGTGAATGGCAAGCTG--------------------------------------GCTGC-CATTCACCGTTCCACTTGGCGAGAGCCCGAACAGT--------------------------------CACAAGGTGGGCCAAGCC
CGGCCCATCGCGGCGCAAGGCCGCTCCCACACGGATCGCGTGCGCCCGCC------AGA---GACTG----T-GAGAGCGGTGAATGGCAAGCTG--------------------------------------GCTGC-CATTCACCGTTCCACTTGGCGAGAGCCCGAACAGT--------------------------------CACAAGGTGGGCCAAGCC
GTCTTGCCGGGGCGCCGGACCGGCCCACATTTGTTGCAACGTGCCGAACC------AGA---GACTG----T-GAGAGCGGTGAATGGCAAGCTG--------------------------------------GCTGC-CATTCACCGTTCCACTTGGCGAGAGCCCGAACAGT--------------------------------CACAAGGTGGGCCAAGCC
TTGCCGGGGCGCCGGACCGGCCGCTCCCACGTGGGATCAAGCCAGTACCG------AGA---GACTG----T-GAGAGCGGTGAATGGCAAGCTG--------------------------------------GCTGC-CATTCACCGTTCCACTTGGCGAGAGCCCGAACAGT--------------------------------CACAAGGTGGGCCAAGCC
GGTCCGGCGCCCCGGCAAGGCCGCTCCCACACGGGGCTCAGTAGCCTGTA------AGA---GACTG----T-GAGAGCGGTGAATGGCAAGCTG--------------------------------------GCTGC-CATTCACCGTTCCACTTGGCGAGAGCCCGAACAGT--------------------------------CACAAGGTGGGCCAAGCC
CACCGCTTTCGCGGGCAAGCCCGCTCCCACAGTGTTCGGTTTTGACAGGT----ATA-----AATCTGGGGTGAGAGA-GGTGAATGGCAAGCTGTGAGTCCGCGGTGCT-AAAAGCACGTGTG-GGAGCCAAGCTGC-CATCCACCTTTCCACCTGGCCATAAGCCGAACAGT----TG-------------------------TCACAAGGTGGGCAAAGCC
CACCGCTTTCGCGAGCAAGCCCGCTCCCACATTGGTTATGTGTGTTTTGT----ATA-----AATCTGGGGTGAGAGA-GGTGAATGGCAAGCTGTGAGTCCGCGGTGCT-AAAAGCACGTGTG-GGAGCCAAGCTGC-CATCCACCTTTCCACCTGGCCATAAGCCGAACAGT----TG-------------------------TCACAAGGTGGGCAAAGCC
CGGCCTCTTCGCGGGCAAGCCCGCTCCCACAAGGTTATTGGGTGTTCCCG----ATA-----AATCTGGGGTGAGAGA-GGTGAATGGCAAGCTGTGAGTCCGCGGTGCT-AAAAGCACGTGTG-GGAGCCAAGCTGC-CATCCACCTTTCCACCTGGCCATAAGCCGAACAGT----TG-------------------------TCACAAGGTGGGCAAAGCC
GCGCCGCCCCTCACCCCCGACCCCTCTCCACGGCGGGAGAGGGGAGAGCGGCCGTTTCTGGTACGTGCCGGAGGCGGT-GGCGAGTGTGAGACCGATG-----------------------------------GTCCG-CGCTCGCCGT--TCCATTG----AACCCGAACAGTCGCTTGGGCCGCC-AT-ATG--AGCCCGTTTGTGCAAGGATGGG-GAACA
TTGAAGCCCCTCACCCCCAACCCCTCTCCACGGAGGGAGAGGGGAGTTCGGCCGTTTCTGGTACGTGCCGGAGGCGGT-GGCGAGTGTGAGACCGATG-----------------------------------GTCCG-CGCTCGCCGT--TCCATTG----AACCCGAACAGTCGCTTGGGCCGCC-AT-ATG--AGCCCGTTTGTGCAAGGATGGG-GAACA
TCACCGCCCCTCACCCCCAACCCCTCTCCACGGCGAGAGAGGGGAGTTCGGCCGTTTCTGGTACGTGCCGGAGGCGGT-GGCGAGTGTGAGACCGATG-----------------------------------GTCCG-CGCTCGCCGT--TCCATTG----AACCCGAACAGTCGCTTGGGCCGCC-AT-ATG--AGCCCGTTTGTGCAAGGATGGG-GAACA
GCAGAGCACACGCCCTAGCCTCCCTCTCCACGGGGGGAGAGGGAAGTTCTGCCGTTTCTGGTACGTGCCGGAGGCGGT-GGCGAGTGTGAGACCGATG-----------------------------------GTCCG-CGCTCGCCGT--TCCATTG----AACCCGAACAGTCGCTTGGGCCGCC-AT-ATG--AGCCCGTTTGTGCAAGGATGGG-GAACA
GATGCGCCCCTCACCCCCGCCCCCTCTCCACGGAGGGAGAGGGGAGTTCAGCCGTTTCTGGTACGTGCCGGAGGCGGT-GGCGAGTGTGAGACCGATG-----------------------------------GTCCG-CGCTCGCCGT--TCCATTG----AACCCGAACAGTCGCTTGGGCCGCC-AT-ATG--AGCCCGTTTGTGCAAGGATGGG-GAACA
TCCACCTATGCCCACCCCTCGCCCTGCCAGACTATACCCGCCATAAGCCAGCATGTGGTGGTTACTACCATCGCATG--AAGCGGAGAGACTTGGCCCTCGC---------------------------------GCC-CTCCGCTT--CACCTTTCACGCCAG------CATTAACATTG---------------ACTCTGTATGTACAAGGGTAATAGCGTG
GCCAGTCTTCGCGAGCAAGCCCGCTCCCACATTGGATCGGCGCGGACACA------ATC----------GGTGAGAGG-GGTGGATGGCAAGCTGTGA-----------------------------------GCTGC-CATCCACCTTTCCACCTGGCCATAAGCCGAAC---------AGTTGGA-CGAGCAGCCACTCGAAATCACAAGGTGGGCAAAGCC
GGGCCTCTTCGCGAGCAAGCCCGCTCCCACACTTGATCTTCAGTGAACAC------ATC----------GGTGAGAGG-GGTGGATGGCAAGCTGTGA-----------------------------------GCTGC-CATCCACCTTTCCACCTGGCCATAAGCCGAAC---------AGTTGGA-CGAGCAGCCACTCGAAATCACAAGGTGGGCAAAGCC
GCCCGTCTTCGCGAGCAAGCCCGCTCCCACATTTTGATGTGTGGTGATTG------ATC----------GGTGAGAGG-GGTGGATGGCAAGCTGTGA-----------------------------------GCTGC-CATCCACCTTTCCACCTGGCCATAAGCCGAAC---------AGTTGGA-CGAGCAGCCACTCGAAATCACAAGGTGGGCAAAGCC
ACTCCGCCTTCGCGAGCAAGCCCGCATTTGTTCTGTGTCGTAGCAGAGGT------ATC----------GGTGAGAGG-GGTGGATGGCAAGCTGTGA-----------------------------------GCTGC-CATCCACCTTTCCACCTGGCCATAAGCCGAAC---------AGTTGGA-CGAGCAGCCACTCGAAATCACAAGGTGGGCAAAGCC
GGCCGCCTTCGCGAGCAAGCCCGCTCCCACATTAGATCGCGTTCACCTTA------ATC----------GGTGAGAGG-GGTGGATGGCAAGCTGTGA-----------------------------------GCTGC-CATCCACCTTTCCACCTGGCCATAAGCCGAAC---------AGTTGGA-CGAGCAGCCACTCGAAATCACAAGGTGGGCAAAGCC
CGACGCCTTCGCGAGCAAGCCCGCTCCCACATGTGTTTTGTGGTGGGTGC------ATC----------GGTGAGAGG-GGTGGATGGCAAGCTGTGA-----------------------------------GCTGC-CATCCACCTTTCCACCTGGCCATAAGCCGAAC---------AGTTGGA-CGAGCAGCCACTCGAAATCACAAGGTGGGCAAAGCC
AATTTACGCTATTTTTTATATACGTTGTTGTATGGCGTTTTTATTTTTCCACAATCTTTAG--------------------------------------------------------------------------------TCTCT---------------------------------------------------GCT------------------------
AATTTACGCTATTTTTTATATACGTTGTTGTAAAACGTTATTATTCAACTACAATCTTTAG--------------------------------------------------------------------------------TCTCT---------------------------------------------------GCT------------------------
CGGACTCTCACCGCCACTAAGGGCTCAAAGCGGTCATCGCGGAACCTCGAGTTCACGCCAGAACTTTTTGGCGGGCACAGGCGGCGGCTGGATCGTTTTGGGCTTGGTCAACGAGGACCGTTTTTGAGT-TTGATCAG-CCGCCGTCGTCGCATGAGGCCTGA--------------------------------------------------------TGACG
CACGTCGTGCGACCTCCTGGGTCCCGGCTCTGCGAAGCAGCGTAAGAACG---------TGTGTGTCTGTCATGATGGCGGTGGGCGGGAAGCCGTTG-GGTCCTTGGCGTTGACGCCGTGATCCGGCC-CGGTCTCC-CGCCCGTT------CCATCTATCAACCTGAACAGTTGCACGAGGCTGCCCAACAG--ACCTCGCA-TCACAGGGACAGGCACCG-
ATGCGCTCTGCAGCGCCTGGGTCCCGGCTCTGCGCAGCAGCGTAAGAACG---------TGTGTGTCTGTCATGATGGCGGTGGGCGGGAAGCCGTTG-GGTCCTTGGCGTTGACGCCGTGATCCGGCC-CGGTCTCC-CGCCCGTT------CCATCTATCAACCTGAACAGTTGCACGAGGCTGCCCAACAG--ACCTCGCA-TCACAGGGACAGGCACCG-
ACGATTGCTGCGGCGTATGGGTCCCGGATCGGCGCTGCGCTTGTCCGGGA---------TGTGTGTCTGTCATGATGGCGGTGGGCGGGAAGCCGTTG-GGTCCTTGGCGTTGACGCCGTGATCCGGCC-CGGTCTCC-CGCCCGTT------CCATCTATCAACCTGAACAGTTGCACGAGGCTGCCCAACAG--ACCTCGCA-TCACAGGGACAGGCACCG-
TTCGTTAATGCCATTATCTCTTCATGTGGAATGTTTAGTCGTTCCCAACT--------A-A--------------------------------------------------------------------------------ACTTT-------ATACATCAAAAACCGGATAGTTCAATGGGCTT----TT---AGACCCCGCATTCGCAATGATGGC-TCACG
ATGCATCTTTTTAATGTCTCTACATGTTGCCTGGCAATGGCATTGTAAGA--------A-A--------------------------------------------------------------------------------ACTTT-------ATACATCAAAAACCGGATAGTTCAATGGGCTT----TT---AGACCCCGCATTCGCAATGATGGC-TCACG
GAAGAAGACCGTCGAATTTCTTCATATTACAAAGTTTTTAAGGTAAATAA--------A-A--------------------------------------------------------------------------------ACTTT-------ATACATCAAAAACCGGATAGTTCAATGGGCTT----TT---AGACCCCGCATTCGCAATGATGGC-TCACG
ACAGCATAGAAAATATCTTCTTCATGTAACAATAGGGGCAATCATGAAAA--------A-A--------------------------------------------------------------------------------ACTTT-------ATACATCAAAAACCGGATAGTTCAATGGGCTT----TT---AGACCCCGCATTCGCAATGATGGC-TCACG
TGCCTATGATGATAATTCTATTCATGTAACTGTTTACGAAATACTATAAT--------A-A--------------------------------------------------------------------------------ACTTT-------ATACATCAAAAACCGGATAGTTCAATGGGCTT----TT---AGACCCCGCATTCGCAATGATGGC-TCACG
TGAATGTCAATCCCATTTTCTTCATGTTAGTTTTATTAAATTGTTATTAT--------A-A--------------------------------------------------------------------------------ACTTT-------ATACATCAAAAACCGGATAGTTCAATGGGCTT----TT---AGACCCCGCATTCGCAATGATGGC-TCACG
TATCAAACTGGTTACAATAATTCATGTAACAATAGGGGCAATCATGAAAA--------A-A--------------------------------------------------------------------------------ACTTT-------ATACATCAAAAACCGGATAGTTCAATGGGCTT----TT---AGACCCCGCATTCGCAATGATGGC-TCACG
TGCCTATGATGATAATTCTATTCATGTTATCTCATTGAACGTCTTTTCAC--------A-A--------------------------------------------------------------------------------ACTTT-------ATACATCAAAAACCGGATAGTTCAATGGGCTT----TT---AGACCCCGCATTCGCAATGATGGC-TCACG
CAGACAAGTCAATAGCCATCCTCATGTAACGGGCATCTTCGTCGGAAAAA--------A-A--------------------------------------------------------------------------------ACTTT-------ATACATCAAAAACCGGATAGTTCAATGGGCTT----TT---AGACCCCGCATTCGCAATGATGGC-TCACG
TTGCGAATCACTCTTAAATGCTTGTTATGTAACTTCTTCCAAGTTGAACGGACTTTAGCTGC------AACTAAAGTTCTTCTATCTGGT----------------------------------------------CC-AGATAGAACT----CCAAGCACACACTCGAATAGTCTTCTGGGTC-----T-----GAGCCCGCATTTGCAAGCAAGAGTTGCTT
ACAGAATCCGTCTTAAACGCTTTGTTAGACTGCGGTCACAGCAAGTTTTCGACTTTAGCTGC------AACTAAAGTTCTTCTATCTGGT----------------------------------------------CC-AGATAGAACT----CCAAGCACACACTCGAATAGTCTTCTGGGTC-----T-----GAGCCCGCATTTGCAAGCAAGAGTTGCTT
CATAGTCAAAAGTAGTTTTTTCATTCATTCCGCTGTTTGATTCCGATTTG----ATTAAATTT-GAATAGTAAAGACATCAGAGTATGGA----------------------------------------------CC-ATACTCTTTA-------CATCAGAATCCGGATAGT----TCGTAAGGT----GTTTGAGCCCGCATTCGCAATGAAGGA-CCAAG
ACAGCCTGCGAGCAGTTTCCTCATTCGGGCGTCGTGTAATAGTTATATCC----ATTAAATTT-GAATAGTAAAGACATCAGAGTATGGA----------------------------------------------CC-ATACTCTTTA-------CATCAGAATCCGGATAGT----TCGTAAGGT----GTTTGAGCCCGCATTCGCAATGAAGGA-CCAAG
CAGGTTTACACTGTTATTCTCTTGTAATTCTTTGTAGCATGCGAGGGTCT----ATTAAATTT-GAATAGTAAAGACATCAGAGTATGGA----------------------------------------------CC-ATACTCTTTA-------CATCAGAATCCGGATAGT----TCGTAAGGT----GTTTGAGCCCGCATTCGCAATGAAGGA-CCAAG
TTCTTTTAAATTCAATACTTTCATTCATTACATTGTAGGACAGTCATTGG----ATTAAATTT-GAATAGTAAAGACATCAGAGTATGGA----------------------------------------------CC-ATACTCTTTA-------CATCAGAATCCGGATAGT----TCGTAAGGT----GTTTGAGCCCGCATTCGCAATGAAGGA-CCAAG
CATCAGTTTAAAAGTCTTTTTCATTCAAGTGAAATTAGTAATAAAATAAG----ATTAAATTT-GAATAGTAAAGACATCAGAGTATGGA----------------------------------------------CC-ATACTCTTTA-------CATCAGAATCCGGATAGT----TCGTAAGGT----GTTTGAGCCCGCATTCGCAATGAAGGA-CCAAG
TTTATCGTAGGCTTAATTCTCACATTATTACTACCCATTCTCGGAATCAT----ATTAAATTT-GAATAGTAAAGACATCAGAGTATGGA----------------------------------------------CC-ATACTCTTTA-------CATCAGAATCCGGATAGT----TCGTAAGGT----GTTTGAGCCCGCATTCGCAATGAAGGA-CCAAG
CATGTATACTGCCCCTTGTCTCATTCATTCCGCTGTTTGACTCCGATTTG----ATTAAATTT-GAATAGTAAAGACATCAGAGTATGGA----------------------------------------------CC-ATACTCTTTA-------CATCAGAATCCGGATAGT----TCGTAAGGT----GTTTGAGCCCGCATTCGCAATGAAGGA-CCAAG
ATGACAATCAACCAATAGTCTCATTCAGAATTTAGACGAATTGACTTTAA----ATTAAATTT-GAATAGTAAAGACATCAGAGTATGGA----------------------------------------------CC-ATACTCTTTA-------CATCAGAATCCGGATAGT----TCGTAAGGT----GTTTGAGCCCGCATTCGCAATGAAGGA-CCAAG
TTATCCGCGCAAGTATTCACTCATTATATCGAACATGAAATTGAACTGGA----ATTAAATTT-GAATAGTAAAGACATCAGAGTATGGA----------------------------------------------CC-ATACTCTTTA-------CATCAGAATCCGGATAGT----TCGTAAGGT----GTTTGAGCCCGCATTCGCAATGAAGGA-CCAAG
AGGGACCGTGACCACCGGGATGTCTAACGAATCTCCGTCCCCCAAGTTCGATCTACCGAAGGGTAAACTGCGGTAC--CTCTGATCAGGGCGCC---------------------------------------GCGGC--GTTTAGATT-CGTTGTCGTGCGAGCCCGAACAGTTGCGGGGGCCGGC----------------------------------GCG
GCTCGGCTCGGCGGTGCGCGGTGCTCAGTCCCAGTTGAACCAGCTGGGCT-------GTAGAG-TCTGAACGCCGTTG-AGGCGGCC----------------------------------------------------GGCCGCCGCGCTGGTCTTCGTGAAGCCCGAACGGTTACGCGCGCC-----TTGATTGAGCGCGCATGCACAAGCAAGGGATCTGA
AAGCACCGATCATTCCTCAATAGCTCAGTCGGTAGAGCGCCGGACTGTTA-------GTAGAG-TCTGAACGCCGTTG-AGGCGGCC----------------------------------------------------GGCCGCCGCGCTGGTCTTCGTGAAGCCCGAACGGTTACGCGCGCC-----TTGATTGAGCGCGCATGCACAAGCAAGGGATCTGA
GGAAAATAAAACTTCTATCAGGGCTCAGTCGGCGTTGGGGCGCACTGAAT-------GTAGAG-TCTGAACGCCGTTG-AGGCGGCC----------------------------------------------------GGCCGCCGCGCTGGTCTTCGTGAAGCCCGAACGGTTACGCGCGCC-----TTGATTGAGCGCGCATGCACAAGCAAGGGATCTGA
TCAGAAACTGCTTGTGCGCGGTGCTCAGTCGCTGTGGCAGCTCGCGCCGC-------GTAGAG-TCTGAACGCCGTTG-AGGCGGCC----------------------------------------------------GGCCGCCGCGCTGGTCTTCGTGAAGCCCGAACGGTTACGCGCGCC-----TTGATTGAGCGCGCATGCACAAGCAAGGGATCTGA
TCAGCCAGCCTGAAGCCCATCCGCTCAGTCGAGTTTTGTATGAACCTCGT-------GTAGAG-TCTGAACGCCGTTG-AGGCGGCC----------------------------------------------------GGCCGCCGCGCTGGTCTTCGTGAAGCCCGAACGGTTACGCGCGCC-----TTGATTGAGCGCGCATGCACAAGCAAGGGATCTGA
CGCCCCAGCCGAACAGGTAGGCGCTCACGTCGTTGTTCATCACGCGGGTG-------GTAGAG-TCTGAACGCCGTTG-AGGCGGCC----------------------------------------------------GGCCGCCGCGCTGGTCTTCGTGAAGCCCGAACGGTTACGCGCGCC-----TTGATTGAGCGCGCATGCACAAGCAAGGGATCTGA
CTCGGCCCGCGTGCGCAGCTGCGCTCAGTCCTCCAGCAGCGAGCGCAGCA-------GTAGAG-TCTGAACGCCGTTG-AGGCGGCC----------------------------------------------------GGCCGCCGCGCTGGTCTTCGTGAAGCCCGAACGGTTACGCGCGCC-----TTGATTGAGCGCGCATGCACAAGCAAGGGATCTGA
GCAGCGCGGCGGTGCGATGGGCGCTCAGGCGCTGGGCCAGTCGGTCGGAA-------GTAGAG-TCTGAACGCCGTTG-AGGCGGCC----------------------------------------------------GGCCGCCGCGCTGGTCTTCGTGAAGCCCGAACGGTTACGCGCGCC-----TTGATTGAGCGCGCATGCACAAGCAAGGGATCTGA
TTATCCGTGGAGTACTGCTGATGCTCAGTCGACATCCTGACGTAGGCTGC-------GTAGAG-TCTGAACGCCGTTG-AGGCGGCC----------------------------------------------------GGCCGCCGCGCTGGTCTTCGTGAAGCCCGAACGGTTACGCGCGCC-----TTGATTGAGCGCGCATGCACAAGCAAGGGATCTGA
ATGGTGGTGGCGGGCAAGGGCGGCTCAGTCGTCAACGTGGCGTCCATATT-------GTAGAG-TCTGAACGCCGTTG-AGGCGGCC----------------------------------------------------GGCCGCCGCGCTGGTCTTCGTGAAGCCCGAACGGTTACGCGCGCC-----TTGATTGAGCGCGCATGCACAAGCAAGGGATCTGA
GCTACCTGCCCCCGGAGCTGGCGCTCAGTCCTCGCACGCTGGAGAAGCAG-------GTAGAG-TCTGAACGCCGTTG-AGGCGGCC----------------------------------------------------GGCCGCCGCGCTGGTCTTCGTGAAGCCCGAACGGTTACGCGCGCC-----TTGATTGAGCGCGCATGCACAAGCAAGGGATCTGA
GCGCCAGCGCCTCACGCACGGCGCTCAGACCGTCGCCCACGCTCGCAGCG-------GTAGAG-TCTGAACGCCGTTG-AGGCGGCC----------------------------------------------------GGCCGCCGCGCTGGTCTTCGTGAAGCCCGAACGGTTACGCGCGCC-----TTGATTGAGCGCGCATGCACAAGCAAGGGATCTGA
ACGAAGCCGCCGAGTATCTGCGCCTCAGTCCTCGCACGCTGGAGAAGCAG-------GTAGAG-TCTGAACGCCGTTG-AGGCGGCC----------------------------------------------------GGCCGCCGCGCTGGTCTTCGTGAAGCCCGAACGGTTACGCGCGCC-----TTGATTGAGCGCGCATGCACAAGCAAGGGATCTGA
CAAACGGGAAAGGGGGAGTGGTGCTCAGGCGTTCGCCTGGGCGGCTTTCT-------GTAGAG-TCTGAACGCCGTTG-AGGCGGCC----------------------------------------------------GGCCGCCGCGCTGGTCTTCGTGAAGCCCGAACGGTTACGCGCGCC-----TTGATTGAGCGCGCATGCACAAGCAAGGGATCTGA
AGACAACTCTAGGCGTGACGTTGCTCAGTCGCACGCCGCGGGGCGCAACC-------GTAGAG-TCTGAACGCCGTTG-AGGCGGCC----------------------------------------------------GGCCGCCGCGCTGGTCTTCGTGAAGCCCGAACGGTTACGCGCGCC-----TTGATTGAGCGCGCATGCACAAGCAAGGGATCTGA
GGGTGGCCAGCGGCTGAACCGTGCTCAGTCCTCGGACGGCAGAACGATGA-------GTAGAG-TCTGAACGCCGTTG-AGGCGGCC----------------------------------------------------GGCCGCCGCGCTGGTCTTCGTGAAGCCCGAACGGTTACGCGCGCC-----TTGATTGAGCGCGCATGCACAAGCAAGGGATCTGA
GCCGCGCGGCCGCCCCACAGGCGCTCAGTCGTAGACACCTCCAGCAGCAG-------GTAGAG-TCTGAACGCCGTTG-AGGCGGCC----------------------------------------------------GGCCGCCGCGCTGGTCTTCGTGAAGCCCGAACGGTTACGCGCGCC-----TTGATTGAGCGCGCATGCACAAGCAAGGGATCTGA
ACTCGACAGCTCCTACACAGCTCCTACACAGCTCCTACACAGCTCCCTCGAGCGATAGTTCTC-GACTGATCATCGAG-GGAGGGTTGGAAGCCGTACAGCTCCTTAGGCTTT-GCCTGTGATGTAGAT-AGTGCTCC-AGCCCTCCACACTCAC-TCGTATAGTTCGAACGGTATCTTGGCCCGTCCCTGGCGAGAGCCCGCATTCGCAAGGTTGGACAGAGT
AGCCTCGTTGCACTCGACAGCTCCTACACAGCTCCTACACAGCTCCTACAAGCGATAGTTCTC-GACTGATCATCGAG-GGAGGGTTGGAAGCCGTACAGCTCCTTAGGCTTT-GCCTGTGATGTAGAT-AGTGCTCC-AGCCCTCCACACTCAC-TCGTATAGTTCGAACGGTATCTTGGCCCGTCCCTGGCGAGAGCCCGCATTCGCAAGGTTGGACAGAGT
ACTCGACAGCTCCTACACAGCTCCTACACAGCTCCACGGCGCCGGCACGCAGCGATAGTTCTC-GACTGATCATCGAG-GGAGGGTTGGAAGCCGTACAGCTCCTTAGGCTTT-GCCTGTGATGTAGAT-AGTGCTCC-AGCCCTCCACACTCAC-TCGTATAGTTCGAACGGTATCTTGGCCCGTCCCTGGCGAGAGCCCGCATTCGCAAGGTTGGACAGAGT
TGAAAACCTGACTTCTTTTTGTCATTCCGAAGGAATCTCTATAAATTTAT-TTAGATTTAACA--AA-----------------------------------------------------------------------------CTTTACTCTTTTACTACCAAACCGAACAG-ATCATT----------------------------------AGGTAATAGT
TGTGTACGCATGCTCTGTTTGTCATCCGTAGGAATCTATACGTTTATTCA-TTAGATTTAACA--AA-----------------------------------------------------------------------------CTTTACTCTTTTACTACCAAACCGAACAG-ATCATT----------------------------------AGGTAATAGT
TCACTTTAGATAACTGGTTTGTCATTCCGTAGGAATCTCTACGGTTATAA-TTAGATTTAACA--AA-----------------------------------------------------------------------------CTTTACTCTTTTACTACCAAACCGAACAG-ATCATT----------------------------------AGGTAATAGT
ATTAAAATCCCACACTTAGTGTCATTCCGGTAGGAATCCAGACCCTTATA-TTAGATTTAACA--AA-----------------------------------------------------------------------------CTTTACTCTTTTACTACCAAACCGAACAG-ATCATT----------------------------------AGGTAATAGT
TTTGTTCAAGCCTATTATTTGTCATTCCGAAGGAATCCATTCAGAATAAG-TTAGATTTAACA--AA-----------------------------------------------------------------------------CTTTACTCTTTTACTACCAAACCGAACAG-ATCATT----------------------------------AGGTAATAGT
CAGTATGATCCCGTTATTATGTCATTCTGAGTATAACAGAGGTTCCTCTT-TTAGATTTAACA--AA-----------------------------------------------------------------------------CTTTACTCTTTTACTACCAAACCGAACAG-ATCATT----------------------------------AGGTAATAGT
GGCTTTCGTTTATACACTATGTCATTCCGAGGAACAAGGAATCTCAAGAC-TTAGATTTAACA--AA-----------------------------------------------------------------------------CTTTACTCTTTTACTACCAAACCGAACAG-ATCATT----------------------------------AGGTAATAGT
ATTTATTATGCGTACACATTGTCATTCCGCAGGAATCTAAATATAGTATG-TTAGATTTAACA--AA-----------------------------------------------------------------------------CTTTACTCTTTTACTACCAAACCGAACAG-ATCATT----------------------------------AGGTAATAGT
CGGATACGCTCCATAGCTTTGTCGTATTCTTCCGGTGTGTGGGCCTTGTA----ATTGAATTA-TTTTTACAGTATCAGGCATGGAATAAGACAGA-TTTGTCGTTGGTTTAGAAACCGTAGAATACGT-TACGTC----CCCATGCTTTGCATCT----TAAAACCGGACAGTTCGTTAGGC-----------AGAGCCCGTGTTCGCGACGATGGTTTCAAG
CCGCTCCCAAACCAAACGAAGTGGTTCGACGAAGTTAATCTTTTTATTTTCATTTA------CAACATATTGGAA---AAAGCAGTAGGAAA------------------------------------------C-CC-TACTGCTTGT------TTTCTGGAAACCGAATAGAATGCTG-----------------------------------GGT-TCATA
TCCTCTCCCTAGCGTATGGAGTGGTTCGACGAAGTCAATCTTTTTAGGTTCATTTA------CAACATATTGGAA---AAAGCAGTAGGAAA------------------------------------------C-CC-TACTGCTTGT------TTTCTGGAAACCGAATAGAATGCTG-----------------------------------GGT-TCATA
CGTTGGCGTTCCCTGGAACACCCCTCATCCGACCTCGCTTCGCGAGGCCAGCCTCGAACCGGACATCCGATTCGAGGCTTGGCGAAGTCGCCC---GACACCCCTGCGGCTACAACCGTGGATG-AG---CCTGGGAT-CTTCGTCT-T----CGTCACGCACGACCGAATAGTCGCTTGG-----------------ATCGCACGCACAAGGCAGGTTACGTG
CGCCTCACTCCGCTGGAACACCCCTCATCCGTCTCGGCGCTACGCGCCGAGCCTCGAACCGGACATCCGATTCGAGGCTTGGCGAAGTCGCCC---GACACCCCTGCGGCTACAACCGTGGATG-AG---CCTGGGAT-CTTCGTCT-T----CGTCACGCACGACCGAATAGTCGCTTGG-----------------ATCGCACGCACAAGGCAGGTTACGTG
CGCCTCACTTCGCTGGAGCACCCCTCATCCGTCTCGGCGCTGCGCGCCGAGCCTCGAACCGGACATCCGATTCGAGGCTTGGCGAAGTCGCCC---GACACCCCTGCGGCTACAACCGTGGATG-AG---CCTGGGAT-CTTCGTCT-T----CGTCACGCACGACCGAATAGTCGCTTGG-----------------ATCGCACGCACAAGGCAGGTTACGTG
GCTGGCGCCAAGCTGGAACACCCCTCATCCGGCTCGGCGCTGCGCGCCGAGCCTCGAACCGGACATCCGATTCGAGGCTTGGCGAAGTCGCCC---GACACCCCTGCGGCTACAACCGTGGATG-AG---CCTGGGAT-CTTCGTCT-T----CGTCACGCACGACCGAATAGTCGCTTGG-----------------ATCGCACGCACAAGGCAGGTTACGTG
CCGCCGCGCTCCGTCACACACCCCTCATCCGTCTCGGCGCTGCGCGCCGAGCCTCGAACCGGACATCCGATTCGAGGCTTGGCGAAGTCGCCC---GACACCCCTGCGGCTACAACCGTGGATG-AG---CCTGGGAT-CTTCGTCT-T----CGTCACGCACGACCGAATAGTCGCTTGG-----------------ATCGCACGCACAAGGCAGGTTACGTG
ACGCTGCGCTTTGTCGCGCACCCCTCATCCGTCTCGGCGCTACGCGCCGAGCCTCGAACCGGACATCCGATTCGAGGCTTGGCGAAGTCGCCC---GACACCCCTGCGGCTACAACCGTGGATG-AG---CCTGGGAT-CTTCGTCT-T----CGTCACGCACGACCGAATAGTCGCTTGG-----------------ATCGCACGCACAAGGCAGGTTACGTG
CGTCTCACTCCGCTGAAACACCCCTCATCCGTCTCGGCGCTGCGCGCCGAGCCTCGAACCGGACATCCGATTCGAGGCTTGGCGAAGTCGCCC---GACACCCCTGCGGCTACAACCGTGGATG-AG---CCTGGGAT-CTTCGTCT-T----CGTCACGCACGACCGAATAGTCGCTTGG-----------------ATCGCACGCACAAGGCAGGTTACGTG
GGTATCGCCAAGCTGAAACACCCCTCATCCGTCTCGGCGCTGGCGCGCCGGCCTCGAACCGGACATCCGATTCGAGGCTTGGCGAAGTCGCCC---GACACCCCTGCGGCTACAACCGTGGATG-AG---CCTGGGAT-CTTCGTCT-T----CGTCACGCACGACCGAATAGTCGCTTGG-----------------ATCGCACGCACAAGGCAGGTTACGTG
CGTTAGCGTTCCCTGGAACACCCCTCATCCGTCGCCTTCGGCGACACCTTGCCTCGAACCGGACATCCGATTCGAGGCTTGGCGAAGTCGCCC---GACACCCCTGCGGCTACAACCGTGGATG-AG---CCTGGGAT-CTTCGTCT-T----CGTCACGCACGACCGAATAGTCGCTTGG-----------------ATCGCACGCACAAGGCAGGTTACGTG
CGTCTCACTCCGCTGGAACACCCCTCATCCGACCTCGCTTCGCGAGGCCAGCCTCGAACCGGACATCCGATTCGAGGCTTGGCGAAGTCGCCC---GACACCCCTGCGGCTACAACCGTGGATG-AG---CCTGGGAT-CTTCGTCT-T----CGTCACGCACGACCGAATAGTCGCTTGG-----------------ATCGCACGCACAAGGCAGGTTACGTG
CGTTGGCTTTTCCCGGAACACCCCTCATCCGACCTTGCTTCGCGAGGCCAGCCTCGAACCGGACATCCGATTCGAGGCTTGGCGAAGTCGCCC---GACACCCCTGCGGCTACAACCGTGGATG-AG---CCTGGGAT-CTTCGTCT-T----CGTCACGCACGACCGAATAGTCGCTTGG-----------------ATCGCACGCACAAGGCAGGTTACGTG
CCGCCGCGCTCCGTCACCCACCCCTCATCCGTCGCCTGCGGCGACACCTTGCCTCGAACCGGACATCCGATTCGAGGCTTGGCGAAGTCGCCC---GACACCCCTGCGGCTACAACCGTGGATG-AG---CCTGGGAT-CTTCGTCT-T----CGTCACGCACGACCGAATAGTCGCTTGG-----------------ATCGCACGCACAAGGCAGGTTACGTG
CGTTAGCGTTCCCTGGAACACCCCTCATCCGTCTCGGCGCTGCGCGCCGAGCCTCGAACCGGACATCCGATTCGAGGCTTGGCGAAGTCGCCC---GACACCCCTGCGGCTACAACCGTGGATG-AG---CCTGGGAT-CTTCGTCT-T----CGTCACGCACGACCGAATAGTCGCTTGG-----------------ATCGCACGCACAAGGCAGGTTACGTG
GTGAGGCGTTCCCTGGAACACCCCTCATCCGTCTCGGCGCTGCGCACCGAGCCTCGAACCGGACATCCGATTCGAGGCTTGGCGAAGTCGCCC---GACACCCCTGCGGCTACAACCGTGGATG-AG---CCTGGGAT-CTTCGTCT-T----CGTCACGCACGACCGAATAGTCGCTTGG-----------------ATCGCACGCACAAGGCAGGTTACGTG
AGACGCCCGGCTTTGCCGGGCTCCTCAGGACGAGGACGTTAGGACCCAAGCCCGTCCCGGACGGCCATCCGGGACGGGGCGCCGGTCGT-----------------------------------------------GC-GATCGGC-TCTTCATCA------GGCCCGGAT---------GGTTGAAGGAACCGAGGGTTCGCA-TCACAAGGAGGGGATGACG
AGACGCCCGGCTCCGCCGGGCTCCTCAGGATGAGGAGCCCGTGCTTCGTTCCCGTCCCGGACGGCCATCCGGGACGGGGCGCCGGTCGT-----------------------------------------------GC-GATCGGC-TCTTCATCA------GGCCCGGAT---------GGTTGAAGGAACCGAGGGTTCGCA-TCACAAGGAGGGGATGACG
AGACGCCCGGCTTTGCCGGGCTCCTCAGGATGAGGACGTTAGGCCTCTCGCCCGTCCCGGACGGCCATCCGGGACGGGGCGCCGGTCGT-----------------------------------------------GC-GATCGGC-TCTTCATCA------GGCCCGGAT---------GGTTGAAGGAACCGAGGGTTCGCA-TCACAAGGAGGGGATGACG
AGAACTAGCCATTAATTTTATACATTGTTGTAGCCAGTTTTAATTCCATA-TTACATATTA-TTTCAGAAAGAATAAAAGAGAGA--------------------------------------------------------TCTCTCTTTTCTACT--AAAAATCGCGTTCAGTTCTG----T-----------AGATCTCGTTTTCAAGTTGTTGTGAGTTA-
GTAAAAGGTACGCAATGCGTACCCTACATAAGTTATCCGGCCTACTTCGCCCGTCAT-----GGCTACCTTGGCAC--TGAGACAGAAGAGCTTGAGCCCATCCTTAAGGTTTACCTTGCCGCGTAGATT--AAGCCT-TTTGTCTCGCTTCTCCAGCTAAGACACTGAACGGTAGCCAAGG-------------GACCCTGTATGCACAAGGCAAGTGGGCTC
CGCCCCAAGGCAAAAGGCACCCCCTCGGGGGGCAGCAAGCCGCACAGCGG---TGTATCTTT----ACGGTTGTGGATCGGACTGACCTGCGCAGCCAGCAGCCC----------------------------GCGAG-GTGAGACCGT---CCTTTTTTGAAGCCCGAACGGTT----GTA-------------GAGTTCGCATAAGCAAGGAAGGGAGCAAA
TGCGAATCTGTCTTAAACGCTTTGTTAGTTGAACTGTTCGACCGACCTACGGCTTTAGCTGC------AACTAAAGCTTTCCATGTAGTAGTTCGATT-----------------------------------AACAC-TACATAGGAC----TCCAAGCATGAATCGAATAG-----TCGACTGGG--TCTCG--AACCCGCATTCGCAAGCATGATTAGCTT
GCCGAATCACTCTTAAATTGTTTGTTAGAATATTGCCTTTAGGGAGCATTGGCTTTAGCTGC------AACTAAAGCTTTCCATGTAGTAGTTCGATT-----------------------------------AACAC-TACATAGGAC----TCCAAGCATGAATCGAATAG-----TCGACTGGG--TCTCG--AACCCGCATTCGCAAGCATGATTAGCTT
CATGAATCCCTCTTTAACGCTTTGTTAGGTTAATCGTTTTTCTGCTAATTGGCTTTAGCTGC------AACTAAAGCTTTCCATGTAGTAGTTCGATT-----------------------------------AACAC-TACATAGGAC----TCCAAGCATGAATCGAATAG-----TCGACTGGG--TCTCG--AACCCGCATTCGCAAGCATGATTAGCTT
GCTTTGTATGGATAATAACTCTTGTTAGGCAAATTAGTACGATGCGCCATGGCTTTAGCTGC------AACTAAAGCTTTCCATGTAGTAGTTCGATT-----------------------------------AACAC-TACATAGGAC----TCCAAGCATGAATCGAATAG-----TCGACTGGG--TCTCG--AACCCGCATTCGCAAGCATGATTAGCTT
GCCAAGTCCCTCTTGAACGCTTTGTTAGCTGAATTTTTCCATGACAAAGTGGCTTTAGCTGC------AACTAAAGCTTTCCATGTAGTAGTTCGATT-----------------------------------AACAC-TACATAGGAC----TCCAAGCATGAATCGAATAG-----TCGACTGGG--TCTCG--AACCCGCATTCGCAAGCATGATTAGCTT
GCATGAATCCCGCTTTAACGCTTGTTAGCTTAAATTTCTACGTATTTTGCGGCTTTAGCTGC------AACTAAAGCTTTCCATGTAGTAGTTCGATT-----------------------------------AACAC-TACATAGGAC----TCCAAGCATGAATCGAATAG-----TCGACTGGG--TCTCG--AACCCGCATTCGCAAGCATGATTAGCTT
GCCGAATCACTCTTAAATTGTTTGTTAGGCAAATTAGTACGATGCGCCATGGCTTTAGCTGC------AACTAAAGCTTTCCATGTAGTAGTTCGATT-----------------------------------AACAC-TACATAGGAC----TCCAAGCATGAATCGAATAG-----TCGACTGGG--TCTCG--AACCCGCATTCGCAAGCATGATTAGCTT
GCCAAGTCCCTCTTGAACGCTTTGTTATGTGGCTTTGCCTCTCAAGCCAAGGCTTTAGCTGC------AACTAAAGCTTTCCATGTAGTAGTTCGATT-----------------------------------AACAC-TACATAGGAC----TCCAAGCATGAATCGAATAG-----TCGACTGGG--TCTCG--AACCCGCATTCGCAAGCATGATTAGCTT
GCCAAGTCCCTCTTGAACGCTTTGTTAGTTGCGTAACTGATGTTTGCCAAGGCTTTAGCTGC------AACTAAAGCTTTCCATGTAGTAGTTCGATT-----------------------------------AACAC-TACATAGGAC----TCCAAGCATGAATCGAATAG-----TCGACTGGG--TCTCG--AACCCGCATTCGCAAGCATGATTAGCTT
TGCGAATCACTCTTAAATGCTTTGTTAGGCTAATTTTTCACGAGCGTCACGGCTTTAGCTGC------AACTAAAGCTTTCCATGTAGTAGTTCGATT-----------------------------------AACAC-TACATAGGAC----TCCAAGCATGAATCGAATAG-----TCGACTGGG--TCTCG--AACCCGCATTCGCAAGCATGATTAGCTT
TAGGAATCACTCTTAAATGCTTTGTTAGAATATTGCCTTTAGGGAGCATTGGCTTTAGCTGC------AACTAAAGCTTTCCATGTAGTAGTTCGATT-----------------------------------AACAC-TACATAGGAC----TCCAAGCATGAATCGAATAG-----TCGACTGGG--TCTCG--AACCCGCATTCGCAAGCATGATTAGCTT
TGATCCCATCTGCTTGGAAAACGCTCTAGCCGAACCGAATTCCTCCCGCCCCGGGCCGGGGTGGCCACCCCGGCCCGG-GCGGAAGGGGACG------------------------------------------CGCC-CCTTTCTT--TTCCATC--------------------------------------------------------------------
TGATTCCATCTGCTTGGAAAACGCTCTAGCATGCCGCCATGCATCTGAATCCGGGCCGGGGTGGCCACCCCGGCCCGG-GCGGAAGGGGACG------------------------------------------CGCC-CCTTTCTT--TTCCATC--------------------------------------------------------------------
TGATTCCACCTGCTTCGAAAACGCTCTAGCAGAACGTCGCAGGCGATGCCCCGGGCCGGGGTGGCCACCCCGGCCCGG-GCGGAAGGGGACG------------------------------------------CGCC-CCTTTCTT--TTCCATC--------------------------------------------------------------------
TGATTCCATCTGCTTGGAAAACGCTCTAGCTGGGAAATGTCCGTGCATAACCGGGCCGGGGTGGCCACCCCGGCCCGG-GCGGAAGGGGACG------------------------------------------CGCC-CCTTTCTT--TTCCATC--------------------------------------------------------------------
GGGTTCCGATCGTCTGGAAATCGCTCTAGCGGAAGACCGGCACGCTTCCCCCGGGCCGGGGTGGCCACCCCGGCCCGG-GCGGAAGGGGACG------------------------------------------CGCC-CCTTTCTT--TTCCATC--------------------------------------------------------------------
TGATTCTTCCAACTCCGGAACGACTCTAGGGATCAAGAACTGGCCGCTGACCGGGCCGGGGTGGCCACCCCGGCCCGG-GCGGAAGGGGACG------------------------------------------CGCC-CCTTTCTT--TTCCATC--------------------------------------------------------------------
CAAAAGCACCGGATCGGAATCTGCTCTAGGTGAATAGTGGTGCAGCCCTGCCGGGCCGGGGTGGCCACCCCGGCCCGG-GCGGAAGGGGACG------------------------------------------CGCC-CCTTTCTT--TTCCATC--------------------------------------------------------------------
TGATTCCATCTGCTTGGAAAACGCTCTAGGTGACCGCTCCGGCCCGCTCCCCGGGCCGGGGTGGCCACCCCGGCCCGG-GCGGAAGGGGACG------------------------------------------CGCC-CCTTTCTT--TTCCATC--------------------------------------------------------------------
TGCGTCAATCGGGCAGACAAGCGCTCATAGCAATCCCCGGGTGATTGGCACCACAGATCAGCATATGCTGATCTGT---GGTGGTGGTTGGATCGTGA-----------------------------------ATCAA-CCACCACC-------TTCGCCAAAG------------------------------------------------------ATGACG
GTCTGTCGCGGCTGAAGCCGCTCCTACAGGGGCTCGCCGGCTGCCGAAAGTCCGACTGAT-------C----ATCGGA-GGAGGGCCGGAAGTCCAGTCGCTCCTGAAGCTTCAGCTTGTGCTGTAGATC--GGCTCC-CGCCCTCCGTTTGCTG-GCCCACTGTCCGTACGGTATCCAGATCCGCCGCTGGCGTGAACTCGCATCCACAAGGCAGGACCGGGC
GCCGGTCGCGGCTGAAGCCGCTCCTACAAAAGCTGCGGCCAGCGCGGAACTCCGACTGAT-------C----ATCGGA-GGAGGGCCGGAAGTCCAGTCGCTCCTGAAGCTTCAGCTTGTGCTGTAGATC--GGCTCC-CGCCCTCCGTTTGCTG-GCCCACTGTCCGTACGGTATCCAGATCCGCCGCTGGCGTGAACTCGCATCCACAAGGCAGGACCGGGC
GCGCGTGGCGGCTGAAGCCGCTCCTACAGGGGTTTTCGCGGCAGGACGCTTCCGACTGAT-------C----ATCGGA-GGAGGGCCGGAAGTCCAGTCGCTCCTGAAGCTTCAGCTTGTGCTGTAGATC--GGCTCC-CGCCCTCCGTTTGCTG-GCCCACTGTCCGTACGGTATCCAGATCCGCCGCTGGCGTGAACTCGCATCCACAAGGCAGGACCGGGC
ATCTGTCGCGGCTGAAGCCGCTCCTACAGGAACTTGCGGCCTGTTCGCCGTCCGACTGAT-------C----ATCGGA-GGAGGGCCGGAAGTCCAGTCGCTCCTGAAGCTTCAGCTTGTGCTGTAGATC--GGCTCC-CGCCCTCCGTTTGCTG-GCCCACTGTCCGTACGGTATCCAGATCCGCCGCTGGCGTGAACTCGCATCCACAAGGCAGGACCGGGC
CACTGTCGCGGCTGAAGCCGCTCCTACAGGGAGCACGGCGAGTGCGGATGTCCGACTGAT-------C----ATCGGA-GGAGGGCCGGAAGTCCAGTCGCTCCTGAAGCTTCAGCTTGTGCTGTAGATC--GGCTCC-CGCCCTCCGTTTGCTG-GCCCACTGTCCGTACGGTATCCAGATCCGCCGCTGGCGTGAACTCGCATCCACAAGGCAGGACCGGGC
CCCTGTCGCGGCTGAAGCCGCTCCTACAGTGAGGCCGATCGCTTTCGTTGTCCGACTGAT-------C----ATCGGA-GGAGGGCCGGAAGTCCAGTCGCTCCTGAAGCTTCAGCTTGTGCTGTAGATC--GGCTCC-CGCCCTCCGTTTGCTG-GCCCACTGTCCGTACGGTATCCAGATCCGCCGCTGGCGTGAACTCGCATCCACAAGGCAGGACCGGGC
CCCTGTCGCCGCTGAAGCCGCTCCTACAAGGGTTCCACCACTGCAAGAGCTCCGACTGAT-------C----ATCGGA-GGAGGGCCGGAAGTCCAGTCGCTCCTGAAGCTTCAGCTTGTGCTGTAGATC--GGCTCC-CGCCCTCCGTTTGCTG-GCCCACTGTCCGTACGGTATCCAGATCCGCCGCTGGCGTGAACTCGCATCCACAAGGCAGGACCGGGC
GCCTGTCGCGGCTGAAGCCGCTCCTACAGGAGAGCTGCGCGCTTGTGTAGTCCGACTGAT-------C----ATCGGA-GGAGGGCCGGAAGTCCAGTCGCTCCTGAAGCTTCAGCTTGTGCTGTAGATC--GGCTCC-CGCCCTCCGTTTGCTG-GCCCACTGTCCGTACGGTATCCAGATCCGCCGCTGGCGTGAACTCGCATCCACAAGGCAGGACCGGGC
CCATGTCGCGGCTGAAGCCGCTCCTACAGGGAACGCAGCAGCGCAGCGAATCCGACTGAT-------C----ATCGGA-GGAGGGCCGGAAGTCCAGTCGCTCCTGAAGCTTCAGCTTGTGCTGTAGATC--GGCTCC-CGCCCTCCGTTTGCTG-GCCCACTGTCCGTACGGTATCCAGATCCGCCGCTGGCGTGAACTCGCATCCACAAGGCAGGACCGGGC
CTGATGCGCTACGCTTATCAGGCCTACAGGACTTCCGCCACTACATTAAGGCAGAGAAAATCGGCCAGTTTTCTCTGCCTGCAGTCCGCATGCCGTATCGGGCCTTAGGTTTCAACCTGTTGCGTAGATTCATGCAGCGGACTGCCTTTCTCCCAAAGTGATAAACCGGACAGTATCATGGACCGGTTTTCCCGGTAATCCGTATTTGCAAGGTTGGTTTCACT
GCCTGATGCGCTTCTTATCAGGCCTACCAAACGCCCTCCATACACACCTCGCAGAGAAAATCGGCCAGTTTTCTCTGCCTGCAGTCCGCATGCCGTATCGGGCCTTAGGTTTCAACCTGTTGCGTAGATTCATGCAGCGGACTGCCTTTCTCCCAAAGTGATAAACCGGACAGTATCATGGACCGGTTTTCCCGGTAATCCGTATTTGCAAGGTTGGTTTCACT
ACGCGGGCCGCGTCTTATCAGGCCTACACGTTGAAACTTATTTAAACCCTGCAGAGAAAATCGGCCAGTTTTCTCTGCCTGCAGTCCGCATGCCGTATCGGGCCTTAGGTTTCAACCTGTTGCGTAGATTCATGCAGCGGACTGCCTTTCTCCCAAAGTGATAAACCGGACAGTATCATGGACCGGTTTTCCCGGTAATCCGTATTTGCAAGGTTGGTTTCACT
TCATCCATGATTTTCCAAACAGGCTCTTAGCAGCAGACACAAAACACGACTTTTTCCGGGGTGGCCACCCCGGAAAAATCAGGAAGGGGACGG----------------------------------------CCACC-CCTTCTT---TTCCTTGT------------------------------------------------------------------A
CCGGAACAGCAAATCAACATGCGCTCTCGGGTTGCGACCTGCACGTGCCGTTTTTCCGGGGTGGCCACCCCGGAAAAATCAGGAAGGGGACGG----------------------------------------CCACC-CCTTCTT---TTCCTTGT------------------------------------------------------------------A
TGTTCAAAAACTTTCGGATCAGGCTCTTAGTGTCTGACCGAAAATGAGTTTTTTTCCGGGGTGGCCACCCCGGAAAAATCAGGAAGGGGACGG----------------------------------------CCACC-CCTTCTT---TTCCTTGT------------------------------------------------------------------A
AAGATCGCAGCCTGCGGCAGCTCCTACAGGGGAACAGTCATGCAGGAGCTAGCGATAGTTCTC-GACTGATCATCGAG-GGAGGGTTGGAAGCCGTGCAGCTCCTTAGGCTTT-GCCTGTGATGTAGAT-CGTGCTCC-TGCCCTCCACACTCAC-TCATATAGTTCGAACGGTATCTTGGCCCGTCTTTGGCGAGAGCCCGCATTCGCAAGGTTGGACAGAGT
AAGATCGCAGCCTTCGGCAGCTCCTACAGGGAATGAGTACAGCTGCCAGAAGCGATAGTTCTC-GACTGATCATCGAG-GGAGGGTTGGAAGCCGTGCAGCTCCTTAGGCTTT-GCCTGTGATGTAGAT-CGTGCTCC-TGCCCTCCACACTCAC-TCATATAGTTCGAACGGTATCTTGGCCCGTCTTTGGCGAGAGCCCGCATTCGCAAGGTTGGACAGAGT
TGCTGAATTTACCGTGGCAGCTCCTGCAGTGGTCGCCTCAAGAGAAGGAAAGCGATAGTTCTC-GACTGATCATCGAG-GGAGGGTTGGAAGCCGTGCAGCTCCTTAGGCTTT-GCCTGTGATGTAGAT-CGTGCTCC-TGCCCTCCACACTCAC-TCATATAGTTCGAACGGTATCTTGGCCCGTCTTTGGCGAGAGCCCGCATTCGCAAGGTTGGACAGAGT
GCGGTGCTGCGCACCTGTCCGGGCTACCGGCCCGCAGGCGGTGGTGAACTCCAGAGAGAACCGGCCAGTTCCCTCTGGTGGTGGTCCGGATGCCGTGTCCGGGCTCAGACTTTAGTCTGTTTGGTAGATCCCCGCACCAGACCACCGTTATCCACAAGTGATAAACCGAACAGTATCATGGACCGGTTCACCCGGTACCCCGTATTTGCAAGGATGGTTACACC
CGGCGCGTTGCGCCTTATCCGGGCTACCGATCCGCAGTCGGCGATGAACCCCAGAGAGAACCGGCCAGTTCCCTCTGGTGGTGGTCCGGATGCCGTGTCCGGGCTCAGACTTTAGTCTGTTTGGTAGATCCCCGCACCAGACCACCGTTATCCACAAGTGATAAACCGAACAGTATCATGGACCGGTTCACCCGGTACCCCGTATTTGCAAGGATGGTTACACC
GCGATGCTGCGCATCTGTCCGGGCTACCCTCTCGCAGAGGGCTGTGAACCCCAGAGAGAACCGGCCAGTTCCCTCTGGTGGTGGTCCGGATGCCGTGTCCGGGCTCAGACTTTAGTCTGTTTGGTAGATCCCCGCACCAGACCACCGTTATCCACAAGTGATAAACCGAACAGTATCATGGACCGGTTCACCCGGTACCCCGTATTTGCAAGGATGGTTACACC
GCGGCGCGACGCGCCTGTCCGGGCTACCCGTTTCGAACCCGGCCCGGCGACCAGAGAGAACCGGCCAGTTCCCTCTGGTGGTGGTCCGGATGCCGTGTCCGGGCTCAGACTTTAGTCTGTTTGGTAGATCCCCGCACCAGACCACCGTTATCCACAAGTGATAAACCGAACAGTATCATGGACCGGTTCACCCGGTACCCCGTATTTGCAAGGATGGTTACACC
AGAACTAGCAATGAATTATATACGTTGTTACCATCTGGCTTTCCGCTCTATTAACTTTAAATATGAACCAGAAAGAAAC-AGAGAGAGGA-------------------------------------------------CCTC-TCTTTTT--CATCT--ATAGCACGTTCAGTTCTGTGA---GG-----CCTAGACCTCGTTTTCAAGATGTTGTGCCATTG
AGAACTAGCAATGAGTTATACACATTGTTGCCAGTAGTGCTTTACGCTACTTAACTTTAAATATGAACCAGAAAGAAAC-AGAGAGAGGA-------------------------------------------------CCTC-TCTTTTT--CATCT--ATAGCACGTTCAGTTCTGTGA---GG-----CCTAGACCTCGTTTTCAAGATGTTGTGCCATTG
GGGAGTAAATGCGCCCCCAATCACTGTTGAGGTACATATCAGTAAAGGTCGCGATGATTAGC---TAC----CATCGCATGAAGCGGAGAGAACCTACCCCATCTAAGGTAATAACCTTCGTCAACAGCTATAGTCCT-CTGCTTCACCTTT----CACGCCAG------CATTAACATTG----------------CTCTGCATGAACAAGACAAATTGCGTG
GCGGAGAGAACCTACCCCATCATCTGTTGAGTTTCGGGAGCCGCGGTTTTGCGATGATTAGC---TAC----CATCGCATGAAGCGGAGAGAACCTACCCCATCTAAGGTAATAACCTTCGTCAACAGCTATAGTCCT-CTGCTTCACCTTT----CACGCCAG------CATTAACATTG----------------CTCTGCATGAACAAGACAAATTGCGTG
GGGTAACAGACCGTCTCCATCATCTGTTGAGTTTCGGGAGCCGCGGTTTGGCGATGATTAGC---TAC----CATCGCATGAAGCGGAGAGAACCTACCCCATCTAAGGTAATAACCTTCGTCAACAGCTATAGTCCT-CTGCTTCACCTTT----CACGCCAG------CATTAACATTG----------------CTCTGCATGAACAAGACAAATTGCGTG
TCTCAGGTTTTCAGCCCCATCATCTGTTGAGTTTCGGGAGCCGCGGTTTTGCGATGATTAGC---TAC----CATCGCATGAAGCGGAGAGAACCTACCCCATCTAAGGTAATAACCTTCGTCAACAGCTATAGTCCT-CTGCTTCACCTTT----CACGCCAG------CATTAACATTG----------------CTCTGCATGAACAAGACAAATTGCGTG
TTGATGTTTTCAGCCCCCATCATCTTGAATAATTGCGATTTTTCCTGAGGGCGATGATTAGC---TAC----CATCGCATGAAGCGGAGAGAACCTACCCCATCTAAGGTAATAACCTTCGTCAACAGCTATAGTCCT-CTGCTTCACCTTT----CACGCCAG------CATTAACATTG----------------CTCTGCATGAACAAGACAAATTGCGTG
CTCTGGTTTTCAGCCCCCATCATCTTGAGTTTCGGGAGCCGCGGTTTTGAGCGATGATTAGC---TAC----CATCGCATGAAGCGGAGAGAACCTACCCCATCTAAGGTAATAACCTTCGTCAACAGCTATAGTCCT-CTGCTTCACCTTT----CACGCCAG------CATTAACATTG----------------CTCTGCATGAACAAGACAAATTGCGTG
ACAGCTATAGTCCTCTGCTTCACCTGTTGAGTTTCGGGAGCCGCGGTTTTGCGATGATTAGC---TAC----CATCGCATGAAGCGGAGAGAACCTACCCCATCTAAGGTAATAACCTTCGTCAACAGCTATAGTCCT-CTGCTTCACCTTT----CACGCCAG------CATTAACATTG----------------CTCTGCATGAACAAGACAAATTGCGTG
GGATAACAGACCGTCTCCATCATCTGTTTAGTGTAACGCGTGCCCGGATAGCGATGATTAGC---TAC----CATCGCATGAAGCGGAGAGAACCTACCCCATCTAAGGTAATAACCTTCGTCAACAGCTATAGTCCT-CTGCTTCACCTTT----CACGCCAG------CATTAACATTG----------------CTCTGCATGAACAAGACAAATTGCGTG
GGTAGCTCTTCGAGCCCCATCACCTGTTTAGTGTTGGCAATGAGGAACGGGCGATGATTAGC---TAC----CATCGCATGAAGCGGAGAGAACCTACCCCATCTAAGGTAATAACCTTCGTCAACAGCTATAGTCCT-CTGCTTCACCTTT----CACGCCAG------CATTAACATTG----------------CTCTGCATGAACAAGACAAATTGCGTG
GGGAGTAAATGCGCCCCCAATCACTGTTGAGTTTCGGGAGCCGCGGTTTTGCGATGATTAGC---TAC----CATCGCATGAAGCGGAGAGAACCTACCCCATCTAAGGTAATAACCTTCGTCAACAGCTATAGTCCT-CTGCTTCACCTTT----CACGCCAG------CATTAACATTG----------------CTCTGCATGAACAAGACAAATTGCGTG
CTGATGTTTTCAGCCCCCATCATCTGTTGAGTTTCGGGACCCGCCGCAACGCGATGATTAGC---TAC----CATCGCATGAAGCGGAGAGAACCTACCCCATCTAAGGTAATAACCTTCGTCAACAGCTATAGTCCT-CTGCTTCACCTTT----CACGCCAG------CATTAACATTG----------------CTCTGCATGAACAAGACAAATTGCGTG
CGTACAGCCTGCTGACCCCATCACTGTTGACGCGATGATCCCAAACTTTAGCGATGATTAGC---TAC----CATCGCATGAAGCGGAGAGAACCTACCCCATCTAAGGTAATAACCTTCGTCAACAGCTATAGTCCT-CTGCTTCACCTTT----CACGCCAG------CATTAACATTG----------------CTCTGCATGAACAAGACAAATTGCGTG
TTTTAAATTTCCTCCCCCATCATCTGTTGAATTACTGCCGGTTATTGGCAGCGATGATTAGC---TAC----CATCGCATGAAGCGGAGAGAACCTACCCCATCTAAGGTAATAACCTTCGTCAACAGCTATAGTCCT-CTGCTTCACCTTT----CACGCCAG------CATTAACATTG----------------CTCTGCATGAACAAGACAAATTGCGTG
TTGATGTTTTCAGCCCCCATCATCTGTTGAGTTTCGGGAGCCGCAGTTTTGCGATGATTAGC---TAC----CATCGCATGAAGCGGAGAGAACCTACCCCATCTAAGGTAATAACCTTCGTCAACAGCTATAGTCCT-CTGCTTCACCTTT----CACGCCAG------CATTAACATTG----------------CTCTGCATGAACAAGACAAATTGCGTG
CTGATGTTTTCAGCCCCCATCATCTTTTGAGTTTCGGGAGCCGCGGTTTTGCGATGATTAGC---TAC----CATCGCATGAAGCGGAGAGAACCTACCCCATCTAAGGTAATAACCTTCGTCAACAGCTATAGTCCT-CTGCTTCACCTTT----CACGCCAG------CATTAACATTG----------------CTCTGCATGAACAAGACAAATTGCGTG
CTCTGGTTTTCAGCCCCCATCATCTTTTGAGTTTCGGGACCCGCCGCAACGCGATGATTAGC---TAC----CATCGCATGAAGCGGAGAGAACCTACCCCATCTAAGGTAATAACCTTCGTCAACAGCTATAGTCCT-CTGCTTCACCTTT----CACGCCAG------CATTAACATTG----------------CTCTGCATGAACAAGACAAATTGCGTG
AGAGGGGGGAAGGCCCGAAGGGCCTCAGGGGGGAGTACGCTAATTCTTCCTTTGACTGCCGT---AAAGGTAGCCAGACCGGCCCGTGCA-----------------------------------------------------ACCGCGCTGGTCTTCATTGAGCCCGAACGGTTACGCGCGCCACC-----ATTGAGCGCGCATGTACAAGCATGGGAGTTGA
AGAGGGGGGAAGGTGCGCAGCACCTCAGGGGGGAACCCCTCCATCCGGGGTTTGACTGCCGT---AAAGGTAGCCAGACCGGCCCGTGCA-----------------------------------------------------ACCGCGCTGGTCTTCATTGAGCCCGAACGGTTACGCGCGCCACC-----ATTGAGCGCGCATGTACAAGCATGGGAGTTGA
AGAAGGGGGAAGGCACGCAGTGCCTCAGGGGGTTGTCCACATTACTCTCGTTTGACTGCCGT---AAAGGTAGCCAGACCGGCCCGTGCA-----------------------------------------------------ACCGCGCTGGTCTTCATTGAGCCCGAACGGTTACGCGCGCCACC-----ATTGAGCGCGCATGTACAAGCATGGGAGTTGA
AGTGGTTGCCCCTCACCCTAACCCTCTCCCCGTTCTAACGGGGAGAGGGGCCGCTCCTGGC-GCAT-GCCTCTTGCGGTGGCGGATGGAAGACCGAT------------------------------------GTCTC-CGTCCGCCGT----TCCATTG--AACCCGAACAGTCGCCAGGGC-----------AAAGCCCGATTAGGCAAGGATGGGATCAGA
GAAGGCCGGGTGGTAATCGCATCCTATAATGATCATGTTCGGCTCCTTTT---ATTCGGT--------ATCGGGTTTC-----GGCGGGAGGCCGTTC-ACTCCTGAGGCG---GCCTGGATTATAGAT--AGGCCCCCCGCC----CT----CCTTTCTCAACGCCGTGGAGAATCTCAGGCCG-------CGAGAGCCTGCAT--ACAAGGTCGGC-GAGAG
CAGAGGGATTTGCTCAACCCAACCTACGCATTCAGGTCCATAGCAATGCATC---TCCGACT---GATCATCGGAT-G-GAGAGCCAGGAAGACGAACCCAACCTTAGGCTTAAGCCTGCGACGTAGAT-TGTGCTCC--GGCGCTCCACACTCACTCAGCAAATTCGAACGGTATCTTGGCCCGCACTCTGCGAGAGCTCGTATTCACAAGGTTGGTTGGG--
CATACCTGCCCTGAAATCGGTGCCTGTCACCTGCGGGCTTATTTGCCCAT-----TCAC----------GTGTACGGCCAGGCAGAGAGACATCGG-TGGTGCCTGAGGCGTAAGCCTGTGTGACAGAG--TGGTGC--CTCTGCCTGTTTA-TCATTTCAGAGTCCGGACGGTATCTTAGGC-----TTC----AAGCCTGCAT--ACGAGGGAGGTCGGTAA
TCGAATGACTCGAAGATCGGTGCCTGTCACCTGCGGGTTTGACGAGATGT-----TCAC----------GTGTACGGCCAGGCAGAGAGACATCGG-TGGTGCCTGAGGCGTAAGCCTGTGTGACAGAG--TGGTGC--CTCTGCCTGTTTA-TCATTTCAGAGTCCGGACGGTATCTTAGGC-----TTC----AAGCCTGCAT--ACGAGGGAGGTCGGTAA
CCCGGCTCGCGAGGAACAGGTGCCTGTCACCGGTGGGTCGCTTGGCGGGT-----TCAC----------GTGTACGGCCAGGCAGAGAGACATCGG-TGGTGCCTGAGGCGTAAGCCTGTGTGACAGAG--TGGTGC--CTCTGCCTGTTTA-TCATTTCAGAGTCCGGACGGTATCTTAGGC-----TTC----AAGCCTGCAT--ACGAGGGAGGTCGGTAA
GTCGCAGACCCGTAAATCGGTGCCTGTCACCATGGGTCTACCCTGCCGGC-----TCAC----------GTGTACGGCCAGGCAGAGAGACATCGG-TGGTGCCTGAGGCGTAAGCCTGTGTGACAGAG--TGGTGC--CTCTGCCTGTTTA-TCATTTCAGAGTCCGGACGGTATCTTAGGC-----TTC----AAGCCTGCAT--ACGAGGGAGGTCGGTAA
GTCTGCGACCCGCAAATCGGTGCCTGTCACCTCCGGGTTTCTAGCGTCCC-----TCAC----------GTGTACGGCCAGGCAGAGAGACATCGG-TGGTGCCTGAGGCGTAAGCCTGTGTGACAGAG--TGGTGC--CTCTGCCTGTTTA-TCATTTCAGAGTCCGGACGGTATCTTAGGC-----TTC----AAGCCTGCAT--ACGAGGGAGGTCGGTAA
CCTCGTGGCGCCAGGATCGGTGCCTGTCACCTGGGGTCTCATGCTGCCCG-----TCAC----------GTGTACGGCCAGGCAGAGAGACATCGG-TGGTGCCTGAGGCGTAAGCCTGTGTGACAGAG--TGGTGC--CTCTGCCTGTTTA-TCATTTCAGAGTCCGGACGGTATCTTAGGC-----TTC----AAGCCTGCAT--ACGAGGGAGGTCGGTAA
CGGAAGCGCCCCGAGATAGGTGCCTGTCACCGGTGTTTCCTGCGTCACCG-----TCAC----------GTGTACGGCCAGGCAGAGAGACATCGG-TGGTGCCTGAGGCGTAAGCCTGTGTGACAGAG--TGGTGC--CTCTGCCTGTTTA-TCATTTCAGAGTCCGGACGGTATCTTAGGC-----TTC----AAGCCTGCAT--ACGAGGGAGGTCGGTAA
GCGGAACGCCCGCAGATAGGTGCCTGTCACCACGGGTCTCAAGTAAAATG-----TCAC----------GTGTACGGCCAGGCAGAGAGACATCGG-TGGTGCCTGAGGCGTAAGCCTGTGTGACAGAG--TGGTGC--CTCTGCCTGTTTA-TCATTTCAGAGTCCGGACGGTATCTTAGGC-----TTC----AAGCCTGCAT--ACGAGGGAGGTCGGTAA
GTCGAAGACCCGCAAACAGGTGCCTGTCACCATTATTCCCTACCGCGTCG-----TCAC----------GTGTACGGCCAGGCAGAGAGACATCGG-TGGTGCCTGAGGCGTAAGCCTGTGTGACAGAG--TGGTGC--CTCTGCCTGTTTA-TCATTTCAGAGTCCGGACGGTATCTTAGGC-----TTC----AAGCCTGCAT--ACGAGGGAGGTCGGTAA
GGCGGAGGCCCCGAGATCGGTGCCTGTCACCTGGGGTTCAACCTCAGCGC-----TCAC----------GTGTACGGCCAGGCAGAGAGACATCGG-TGGTGCCTGAGGCGTAAGCCTGTGTGACAGAG--TGGTGC--CTCTGCCTGTTTA-TCATTTCAGAGTCCGGACGGTATCTTAGGC-----TTC----AAGCCTGCAT--ACGAGGGAGGTCGGTAA
GTCTCCGACCTGAATTTCGGTGCCTGTCACCTGGGGTTTCATGCCGGCGA-----TCAC----------GTGTACGGCCAGGCAGAGAGACATCGG-TGGTGCCTGAGGCGTAAGCCTGTGTGACAGAG--TGGTGC--CTCTGCCTGTTTA-TCATTTCAGAGTCCGGACGGTATCTTAGGC-----TTC----AAGCCTGCAT--ACGAGGGAGGTCGGTAA
TGGCAACATTGCTGGCTACTCCTCTTTATATTTTGTGTTTACTTGTCTCTTTCCGTGGTGGTTAGCTCCCATCACACG-AAGTGAAGAGAGTTTGTTACTCCTCTTAAGGCAT-CCTTGTTATAAAGATC--AAACCT-TCACTTCACTTCTCACCAACATAAAACTGAACGGTAGCCAAGGG-----------CGACCCTGTATGCACAAGGATAGT-GAGTG
AGTGAAGAGAGTTTGTTACTCCTCTCTATATTTTGTGTTTACTTATCTCTTTCCGTGGTGGTTAGCTCCCATCACACG-AAGTGAAGAGAGTTTGTTACTCCTCTTAAGGCAT-CCTTGTTATAAAGATC--AAACCT-TCACTTCACTTCTCACCAACATAAAACTGAACGGTAGCCAAGGG-----------CGACCCTGTATGCACAAGGATAGT-GAGTG
CCCCTCACCCTGTCCCTCTCCCCCTCCGGGGGCGAGGGTATCGACGACAC----------A-----TCGGCCGAGTGAAGGTGGGCGGGAGCCCGCGT-CCCCCTCGGTCGTCAGGCCGTCCCGGAGCT-TGGGGCCC-CGCCCACCGCTTCACGTGCCGTGAACCCGAACAGTCGCCAGGGC------CTCC-GAAGCCCGCATACGCAAGGACGGGTCATGG
GTCTGGGCGTCTCTGCACACAGCCTCCACAGGCACAGCAAGTTGGATCTTGTTAAAATAGCATCGG-AATGATTTGGCAAGGCTCATGCAGCTCGAACTCAGCCAGGGGATT--GCCCGATGTGGAGCC-AATTGCGC-ATGAGCTGAG--CCACTCATTGAAACCCGAACAGT------TGTTGGA-ACCTC---AATTCGAATATACAAGGATGGGTAAATG
CGCCGTCCGTCGTCGAATGATTTGTTGGCGCATTAATCAAGTGGATGGTCGTCTTCTGGCTG----CAACCAGAGGGCTCCAGAACAGTAGTCCGA-------------------------------------GACGC-TGTTGTGGAC--TCCATGACA--ATCTCGAATAG-----TCAACCGGA--TCCCG--AACCCGCATTTGCAAGGCAGAG-TTATC
CGATTACGCTGCGCTAATCGGACCTACGGCCCTGATCAAGTGTTAACGGCCACCTGAGGGGC------ACCTCAGGTTTGGGTCGCTGGATGCCGTATCGGAGCTTGGATTTCAATCCCCGGCGTAGATCTTTGCAGC-AGCGACCCAC----CCTCGATAACGATCGGACAGTCTCTTCGGCCCGG-TTTCCGGCAGCCTGCATTCACAAGGTAGATCATTTG
GCCCGAGGCTAACAGCCTTGGGCTTTTGTTGCCGAAATCTGAACATTTCGTTGTCTTGAGG-------GTCGAGACGATGGACGGAGCGGTTGCATGC-CGGGCCTGAACTTTCGTTCGTAAAAAAG---CAT-AACC-CTCTGTCCATTTC----GAGGCTTGGTCGAACCGT-----------------------------------------CACAACCTC
TTGGGTTTCCGTTGTCAACCAACCTACGGCTCAAAAAAAAAATCGACCCG---------TG----------TATATTGAGAGAGGTGGTAGACCGTCC-CAACCTTGGTCGAAAGACCGCTTCGTAGCA-AGGGTCAC-CACCATAA---TCTCCCTGACAAAACTCGAACAGTCGCCGG----------------AGACCGTATCGGCAAGGATGAGTAATCA
GGTTGCGCTTCGCTCCACCCATCCTACGTCTTCAGGCAGCGTTCCCATCGCAGATGAGCTGCTTTATCAGTTCATCGCCCGGTGGGGTGATCTGGCACCCATCCTGAGGCTTGAGCCTGTGACGTAGATT--CAGGC--CCCCACCG------ATTCTCTTGAAACTGAATGGTATCGGAGTCC---------GTGAGGCTGAATGTACAAGGGGAGTGGAGAG
CCGAGTGGAGAAATCCGTGGGCCCCGGCTCTGCGGCCGGGGAAGTGTGGTTGTAATTGTGCTG--T--GTCATATTGGGTGCGGGCGGGAGACCGTTG-----------------------------------GTCCC-CGCCCGCTTT-------GACAAACACCTGAACAGTTGCGCG-------------------------TCACAGGGACAGGCCCATG
CTCGAGTGGAGGGACCCGTGGGCCCGGCTCTTCGGCCGGGGAAGTGCAGTTGTAATTGTGCTG--T--GTCATATTGGGTGCGGGCGGGAGACCGTTG-----------------------------------GTCCC-CGCCCGCTTT-------GACAAACACCTGAACAGTTGCGCG-------------------------TCACAGGGACAGGCCCATG
TCGGGTGGAGAAACCCGTGGGCCCCGGCTCTTCGGCCGGGGAAGTAAGGGTGTAATTGTGCTG--T--GTCATATTGGGTGCGGGCGGGAGACCGTTG-----------------------------------GTCCC-CGCCCGCTTT-------GACAAACACCTGAACAGTTGCGCG-------------------------TCACAGGGACAGGCCCATG
CTCGAGTGGAGAAACCCGTGGGCCCGGCTCTTCGGCCGGGGAAGTGCGGGTGTAATTGTGCTG--T--GTCATATTGGGTGCGGGCGGGAGACCGTTG-----------------------------------GTCCC-CGCCCGCTTT-------GACAAACACCTGAACAGTTGCGCG-------------------------TCACAGGGACAGGCCCATG
CTCGAGTAGCACCATCCGTGGGCCCGGCTCTACGGCCGGGGAAGATCGAGTGTAATTGTGCTG--T--GTCATATTGGGTGCGGGCGGGAGACCGTTG-----------------------------------GTCCC-CGCCCGCTTT-------GACAAACACCTGAACAGTTGCGCG-------------------------TCACAGGGACAGGCCCATG
TGAAACACTCCTCGTCTTCTGATCTTCTGTTGTCTTTCGTACAATCAGAACTACTCAGGGGC------ACTTGAGTAGCGAGCGTCGGGATGCCGATTCTTGACTGAGGCC---GCCTGCACAGAAGATC--AGCACC-CGGCGCTCCATGTCGGGCGTC--CGGTCGAACGGTATCGAAGG-------------GAGCCTGTATCCACAAGGCTGACCGTACG
TGAAACACTCCTCGTCTTCTGATCTTCTGTAAACTACTGCGAGTGGCCCCCTACTCAGGGGC------ACTTGAGTAGCGAGCGTCGGGATGCCGATTCTTGACTGAGGCC---GCCTGCACAGAAGATC--AGCACC-CGGCGCTCCATGTCGGGCGTC--CGGTCGAACGGTATCGAAGG-------------GAGCCTGTATCCACAAGGCTGACCGTACG
TGAAACACTCCTCGTCTTCTGATCTTCTGTCAAATTCCGATCAGTACTCACTACTCAGGGGC------ACTTGAGTAGCGAGCGTCGGGATGCCGATTCTTGACTGAGGCC---GCCTGCACAGAAGATC--AGCACC-CGGCGCTCCATGTCGGGCGTC--CGGTCGAACGGTATCGAAGG-------------GAGCCTGTATCCACAAGGCTGACCGTACG
AAGCACCCGGTCTTCCCTGCGCCCTCTGATTGGAGAGGGCGACCAAAGAAACGGGCGGTTGCG-CACCAACCGCCCGTTGCTGGAACTGAGCCCGTTG-CGCCCAAAGGCGA--GCCTGTGTC--AGAGCGAGGGACA-GCTCCGGTGTCTTCCT------CAACCCGAACAGTTGCAAG----------------------------CAAGGAAGGGAGGATG
AAGCACCCGGTCTTCCCTGCGCCCTCTGATTTCAAGGAGGGGGCAAACGAACGGGCGGTTGCG-CACCAACCGCCCGTTGCTGGAACTGAGCCCGTTG-CGCCCAAAGGCGA--GCCTGTGTC--AGAGCGAGGGACA-GCTCCGGTGTCTTCCT------CAACCCGAACAGTTGCAAG----------------------------CAAGGAAGGGAGGATG
CCCGCTCTGTGGCACGCTGCGCCCTCTGATTGGATCTTCCTGCGTCTCACACGGGCGGTTGCG-CACCAACCGCCCGTTGCTGGAACTGAGCCCGTTG-CGCCCAAAGGCGA--GCCTGTGTC--AGAGCGAGGGACA-GCTCCGGTGTCTTCCT------CAACCCGAACAGTTGCAAG----------------------------CAAGGAAGGGAGGATG
AAGCACCCGGTCTTCCCTGCGCCCTCTGCATGAGAGGAGGGCAAAAGAAGACGGGCGGTTGCG-CACCAACCGCCCGTTGCTGGAACTGAGCCCGTTG-CGCCCAAAGGCGA--GCCTGTGTC--AGAGCGAGGGACA-GCTCCGGTGTCTTCCT------CAACCCGAACAGTTGCAAG----------------------------CAAGGAAGGGAGGATG
GCGCACCCGGTCTTCCCTGCGCCCTCTGATTGGAGAGGGCGACGAAGAAAACGGGCGGTTGCG-CACCAACCGCCCGTTGCTGGAACTGAGCCCGTTG-CGCCCAAAGGCGA--GCCTGTGTC--AGAGCGAGGGACA-GCTCCGGTGTCTTCCT------CAACCCGAACAGTTGCAAG----------------------------CAAGGAAGGGAGGATG
CTCGAAGCGCAGCCGACTGCGCCCTCTCAGTGCATCGACCAGACCCTGAAACGGGCGGTTGCG-CACCAACCGCCCGTTGCTGGAACTGAGCCCGTTG-CGCCCAAAGGCGA--GCCTGTGTC--AGAGCGAGGGACA-GCTCCGGTGTCTTCCT------CAACCCGAACAGTTGCAAG----------------------------CAAGGAAGGGAGGATG
CGATTACGCTGCGCTAATCGGACCTACCGCGCTAGAACCACGCTACCGCGTGCCTGAGGG--G--C--ACCTCAGGTTTGGGTCACTGGATGCCGTATCGGACCTTGGACTA--GCCCGAGACGTAGACCCCTGCAGC-AGTGACCCAC----CCTCGATAACGATCGGACAGTCTCTTCGGCCCGG-ATTCCGGCAGCCTGCATTCACAAGGTAGATCATTTG
CGAATACGCTCCGCTATTCGGACCTACGCGGGCTACCAATTGTGGCTTACTGCCTGAGGG--G--C--ACCTCAGGTTTGGGTCACTGGATGCCGTATCGGACCTTGGACTA--GCCCGAGACGTAGACCCCTGCAGC-AGTGACCCAC----CCTCGATAACGATCGGACAGTCTCTTCGGCCCGG-ATTCCGGCAGCCTGCATTCACAAGGTAGATCATTTG
CGATTACGCTCCGCTAATCGTACCTACGGGGTATCGTGAAATCGGGATGGTGCCTGAGGG--G--C--ACCTCAGGTTTGGGTCACTGGATGCCGTATCGGACCTTGGACTA--GCCCGAGACGTAGACCCCTGCAGC-AGTGACCCAC----CCTCGATAACGATCGGACAGTCTCTTCGGCCCGG-ATTCCGGCAGCCTGCATTCACAAGGTAGATCATTTG
CGCTTAATAGACGCAAAAGGGACCTACTCATGCGGTATTTGACTTAAGCATGCCTGAGGG--G--C--ACCTCAGGTTTGGGTCACTGGATGCCGTATCGGACCTTGGACTA--GCCCGAGACGTAGACCCCTGCAGC-AGTGACCCAC----CCTCGATAACGATCGGACAGTCTCTTCGGCCCGG-ATTCCGGCAGCCTGCATTCACAAGGTAGATCATTTG
GAATACGCTATCGCTAATCGGACCTACCGTGCTACCGTGCTACCGTGCTATGCCTGAGGG--G--C--ACCTCAGGTTTGGGTCACTGGATGCCGTATCGGACCTTGGACTA--GCCCGAGACGTAGACCCCTGCAGC-AGTGACCCAC----CCTCGATAACGATCGGACAGTCTCTTCGGCCCGG-ATTCCGGCAGCCTGCATTCACAAGGTAGATCATTTG
GTGTACGATTACGCTAACAGTATCTACGCGGACTTCAAAGCACGCATAATTGCCTGAGGG--G--C--ACCTCAGGTTTGGGTCACTGGATGCCGTATCGGACCTTGGACTA--GCCCGAGACGTAGACCCCTGCAGC-AGTGACCCAC----CCTCGATAACGATCGGACAGTCTCTTCGGCCCGG-ATTCCGGCAGCCTGCATTCACAAGGTAGATCATTTG
CGATTACGCTGCGCTAATCGGACCTACCGTGCTACCGTGCTACCGTGCTATGCCTGAGGG--G--C--ACCTCAGGTTTGGGTCACTGGATGCCGTATCGGACCTTGGACTA--GCCCGAGACGTAGACCCCTGCAGC-AGTGACCCAC----CCTCGATAACGATCGGACAGTCTCTTCGGCCCGG-ATTCCGGCAGCCTGCATTCACAAGGTAGATCATTTG
CGCACCGCATCGGGCTACCGGACCTACAACGACACCGATTTGCAAGTGTTTGCCTGAGGG--G--C--ACCTCAGGTTTGGGTCACTGGATGCCGTATCGGACCTTGGACTA--GCCCGAGACGTAGACCCCTGCAGC-AGTGACCCAC----CCTCGATAACGATCGGACAGTCTCTTCGGCCCGG-ATTCCGGCAGCCTGCATTCACAAGGTAGATCATTTG
GCCAGTTAAAGTTGATAATATTCCTATATATAGTGTCTTTCCACTTTTACGATTATAGCA------ATAGCACAAA--AGAAAGCTAGTATACAGTAGCGTTCCTAAGGCTATAGCCTGTTCTATAGAT--AAGTAAC-TAGCTTTTTT----AAT---TAAAAACCGGACGGTATCTTAGG-------------AAGCCTGTATTTACAAGGTTGGTTTTGAG
AATATTCTGCTACTTCCTTAGTTCTTGAGTCTTATCTCTGTAGTAATAGCGATTATAGCA------ATAGCACAAA--AGAAAGCTAGTATACAGTAGCGTTCCTAAGGCTATAGCCTGTTCTATAGAT--AAGTAAC-TAGCTTTTTT----AAT---TAAAAACCGGACGGTATCTTAGG-------------AAGCCTGTATTTACAAGGTTGGTTTTGAG
TGTTATTAATGCATCAGCTAATCCTATATGCTTTTTCCTAACAATTTCATGATTATAGCA------ATAGCACAAA--AGAAAGCTAGTATACAGTAGCGTTCCTAAGGCTATAGCCTGTTCTATAGAT--AAGTAAC-TAGCTTTTTT----AAT---TAAAAACCGGACGGTATCTTAGG-------------AAGCCTGTATTTACAAGGTTGGTTTTGAG
TTTTACTGATAGATTTTTTGATCCTAAATGTGATAAACTGCTTAATCCTTGATTATAGCA------ATAGCACAAA--AGAAAGCTAGTATACAGTAGCGTTCCTAAGGCTATAGCCTGTTCTATAGAT--AAGTAAC-TAGCTTTTTT----AAT---TAAAAACCGGACGGTATCTTAGG-------------AAGCCTGTATTTACAAGGTTGGTTTTGAG
ACTAGAATCTAACAGCAATATACCTATTAAATTTGTCCAAGAAAAAAGAAGATTATAGCA------ATAGCACAAA--AGAAAGCTAGTATACAGTAGCGTTCCTAAGGCTATAGCCTGTTCTATAGAT--AAGTAAC-TAGCTTTTTT----AAT---TAAAAACCGGACGGTATCTTAGG-------------AAGCCTGTATTTACAAGGTTGGTTTTGAG
GCCAGTTAAAGTTGATAATATTCCTATAGATTGCATATTGCGTATAAGCTGATTATAGCA------ATAGCACAAA--AGAAAGCTAGTATACAGTAGCGTTCCTAAGGCTATAGCCTGTTCTATAGAT--AAGTAAC-TAGCTTTTTT----AAT---TAAAAACCGGACGGTATCTTAGG-------------AAGCCTGTATTTACAAGGTTGGTTTTGAG
TATTGTTACATTCGGTATTCCAGCTTGACATTCGGCACACCAAAAAGCATGATTATAGCA------ATAGCACAAA--AGAAAGCTAGTATACAGTAGCGTTCCTAAGGCTATAGCCTGTTCTATAGAT--AAGTAAC-TAGCTTTTTT----AAT---TAAAAACCGGACGGTATCTTAGG-------------AAGCCTGTATTTACAAGGTTGGTTTTGAG
GATGAACTATGATACCAGCGTTCCTATATGCTTTTTCCTAACAATTTCATGATTATAGCA------ATAGCACAAA--AGAAAGCTAGTATACAGTAGCGTTCCTAAGGCTATAGCCTGTTCTATAGAT--AAGTAAC-TAGCTTTTTT----AAT---TAAAAACCGGACGGTATCTTAGG-------------AAGCCTGTATTTACAAGGTTGGTTTTGAG
CTCTTTGGTTATACCATCTATTCCTATAGCTTTCTTGCTATCGAGTTCCTGATTATAGCA------ATAGCACAAA--AGAAAGCTAGTATACAGTAGCGTTCCTAAGGCTATAGCCTGTTCTATAGAT--AAGTAAC-TAGCTTTTTT----AAT---TAAAAACCGGACGGTATCTTAGG-------------AAGCCTGTATTTACAAGGTTGGTTTTGAG
CTTTTATATGAATATTAGCATTCCTATATGCTTTTTCCTAACAATTTCATGATTATAGCA------ATAGCACAAA--AGAAAGCTAGTATACAGTAGCGTTCCTAAGGCTATAGCCTGTTCTATAGAT--AAGTAAC-TAGCTTTTTT----AAT---TAAAAACCGGACGGTATCTTAGG-------------AAGCCTGTATTTACAAGGTTGGTTTTGAG
TGTTATTAATGCATCAGCTAATCCTATATATAGTGTCTTTCCACTTTTACGATTATAGCA------ATAGCACAAA--AGAAAGCTAGTATACAGTAGCGTTCCTAAGGCTATAGCCTGTTCTATAGAT--AAGTAAC-TAGCTTTTTT----AAT---TAAAAACCGGACGGTATCTTAGG-------------AAGCCTGTATTTACAAGGTTGGTTTTGAG
CAGAGATTTATCTACTAATATTCCTATATGCTTTTTCCTAACAATTTCATGATTATAGCA------ATAGCACAAA--AGAAAGCTAGTATACAGTAGCGTTCCTAAGGCTATAGCCTGTTCTATAGAT--AAGTAAC-TAGCTTTTTT----AAT---TAAAAACCGGACGGTATCTTAGG-------------AAGCCTGTATTTACAAGGTTGGTTTTGAG
CTTTAGCATATATTCGAGCATTCCTTGACATCCAGCACATCAAAAAGCATGATTATAGCA------ATAGCACAAA--AGAAAGCTAGTATACAGTAGCGTTCCTAAGGCTATAGCCTGTTCTATAGAT--AAGTAAC-TAGCTTTTTT----AAT---TAAAAACCGGACGGTATCTTAGG-------------AAGCCTGTATTTACAAGGTTGGTTTTGAG
GCTTTCAACTTCTTACCATAATCCTTTGGTTATACCATCTATTCCAATAGGATTATAGCA------ATAGCACAAA--AGAAAGCTAGTATACAGTAGCGTTCCTAAGGCTATAGCCTGTTCTATAGAT--AAGTAAC-TAGCTTTTTT----AAT---TAAAAACCGGACGGTATCTTAGG-------------AAGCCTGTATTTACAAGGTTGGTTTTGAG
TTTGATTGATGCTACTGAGAGTCCTATAGAAAGACCTAAAAAAAGCAAAAGATTATAGCA------ATAGCACAAA--AGAAAGCTAGTATACAGTAGCGTTCCTAAGGCTATAGCCTGTTCTATAGAT--AAGTAAC-TAGCTTTTTT----AAT---TAAAAACCGGACGGTATCTTAGG-------------AAGCCTGTATTTACAAGGTTGGTTTTGAG
GCCAGTTAAAGTTGATAATATTCCTATAGGTATTGCAATGTTTGCTTCTCGATTATAGCA------ATAGCACAAA--AGAAAGCTAGTATACAGTAGCGTTCCTAAGGCTATAGCCTGTTCTATAGAT--AAGTAAC-TAGCTTTTTT----AAT---TAAAAACCGGACGGTATCTTAGG-------------AAGCCTGTATTTACAAGGTTGGTTTTGAG
TACAGCTTTCACGTGTAGTATACCTATAGAAGTTCGTTGAGAAACTGAAAGATTATAGCA------ATAGCACAAA--AGAAAGCTAGTATACAGTAGCGTTCCTAAGGCTATAGCCTGTTCTATAGAT--AAGTAAC-TAGCTTTTTT----AAT---TAAAAACCGGACGGTATCTTAGG-------------AAGCCTGTATTTACAAGGTTGGTTTTGAG
AATTTTGAACTGTTTTAGCATACCTATAACGTTTTCATTCACAACTTTTTGATTATAGCA------ATAGCACAAA--AGAAAGCTAGTATACAGTAGCGTTCCTAAGGCTATAGCCTGTTCTATAGAT--AAGTAAC-TAGCTTTTTT----AAT---TAAAAACCGGACGGTATCTTAGG-------------AAGCCTGTATTTACAAGGTTGGTTTTGAG
TGTTGCTGATAGGCTTGGCGTATCTTGTATGATAAAAATAAGTGAAATTGGATTATAGCA------ATAGCACAAA--AGAAAGCTAGTATACAGTAGCGTTCCTAAGGCTATAGCCTGTTCTATAGAT--AAGTAAC-TAGCTTTTTT----AAT---TAAAAACCGGACGGTATCTTAGG-------------AAGCCTGTATTTACAAGGTTGGTTTTGAG
CTTTAGCATATATTCGAGCATTCCTATTGACTTTATATCAATGCCTTTACGATTATAGCA------ATAGCACAAA--AGAAAGCTAGTATACAGTAGCGTTCCTAAGGCTATAGCCTGTTCTATAGAT--AAGTAAC-TAGCTTTTTT----AAT---TAAAAACCGGACGGTATCTTAGG-------------AAGCCTGTATTTACAAGGTTGGTTTTGAG
AGGCTATAACCACGAAGTTTGTCATTCCGTAGGAATCTAAACCATTGAGA-TTAGATTTGATAAACA----------------------------------------------------------------------C-------TTTACTCTTTTACTACCAAACCGAACAG-ATCATT----------------------------------AGGTGATAGT
AGTTTCTGTGAAAAGCTGAAGGGCTCTAGCCGCAGAGCTCTTTCCACCTC----------------------AGCCGC-----------------------------------------------------------------------------------------------------------------------------------------------GCG
TGCTTCAAACAAAACATGAAACGCTCTAGCGCAATTCCACCGAGCCCAGC----------------------AGCCGC-----------------------------------------------------------------------------------------------------------------------------------------------GCG
AGTTTCTGTGAAAAGCTGAAGGGCTCTAGCCGCGTTCGAAAACCGACCTC----------------------AGCCGC-----------------------------------------------------------------------------------------------------------------------------------------------GCG
GGATCGATGGCATGGCATGTCTCCTGACGTTGGTGACGGATTGCAATCGA--------------------------------------------------AGCCTTGATTGCTGAACTG----GTTGACT-CACCACCGTGCAGCCTGTGTCTCCT---GCGAGCCCGAGCTC-----------------------ATTTCGTATTCATAAGGCTGGGAGCCAC
AACGAGGCGTGACATGGGGTCTCCTGAATCTTCGGGGCAGAAACGGCGCG--------------------------------------------------AGCCTTGATTGCTGAACTG----GTTGACT-CACCACCGTGCAGCCTGTGTCTCCT---GCGAGCCCGAGCTC-----------------------ATTTCGTATTCATAAGGCTGGGAGCCAC
ATGTGGAAAGCACGGTCAGTCTCCTGATTTGGAATGGAAGGCGGGGGTCT--------------------------------------------------AGCCTTGATTGCTGAACTG----GTTGACT-CACCACCGTGCAGCCTGTGTCTCCT---GCGAGCCCGAGCTC-----------------------ATTTCGTATTCATAAGGCTGGGAGCCAC
GTTGGATTTTCATGGCTTGTCTCCTGATTTTTCAAGTTACCAAAGTTGCG--------------------------------------------------AGCCTTGATTGCTGAACTG----GTTGACT-CACCACCGTGCAGCCTGTGTCTCCT---GCGAGCCCGAGCTC-----------------------ATTTCGTATTCATAAGGCTGGGAGCCAC
GGTGCTTTCTCATGGTCTGTCTCCTGGTTTCTTCTGCACTCCGCCTTCGC--------------------------------------------------AGCCTTGATTGCTGAACTG----GTTGACT-CACCACCGTGCAGCCTGTGTCTCCT---GCGAGCCCGAGCTC-----------------------ATTTCGTATTCATAAGGCTGGGAGCCAC
CGGGCGATGAACATCGTTGTCTCCTGGTGCGGTCTGGTTCGCCGCACTAT--------------------------------------------------AGCCTTGATTGCTGAACTG----GTTGACT-CACCACCGTGCAGCCTGTGTCTCCT---GCGAGCCCGAGCTC-----------------------ATTTCGTATTCATAAGGCTGGGAGCCAC
GGGCGTTGCAGCATGATGGTCTCCTGATTTTGCTTCGGGGGCATTCCTGC--------------------------------------------------AGCCTTGATTGCTGAACTG----GTTGACT-CACCACCGTGCAGCCTGTGTCTCCT---GCGAGCCCGAGCTC-----------------------ATTTCGTATTCATAAGGCTGGGAGCCAC
GATGTCGATGGCATGGGGGTCTCCTGGGACGCTTCACCGAATCTGGCGCG--------------------------------------------------AGCCTTGATTGCTGAACTG----GTTGACT-CACCACCGTGCAGCCTGTGTCTCCT---GCGAGCCCGAGCTC-----------------------ATTTCGTATTCATAAGGCTGGGAGCCAC
TTATCTCTTGCGAAGCAGTGCTTCTCAGGTCGCTGACTTCACGTATATTCATATAGTGAT--TACT--ACCACTATACGCAAATTGTAGAGTTTGGAGTGCTGCTAAAATTTAAATTTGAACCTGAGAT--AAAACCT-ACAATTTGCCCTTATCCTCATACAACTCGAACGGTAACTAAGCACTT---TG-----ATGCTGTATTCACAAGGTAGATGGTT-A
TCAAATCTTACGAAGCAGTGCTTCTCAGGTGATAAACTCAGTTCGACAAAATATAGTGAT--TACT--ACCACTATACGCAAATTGTAGAGTTTGGAGTGCTGCTAAAATTTAAATTTGAACCTGAGAT--AAAACCT-ACAATTTGCCCTTATCCTCATACAACTCGAACGGTAACTAAGCACTT---TG-----ATGCTGTATTCACAAGGTAGATGGTT-A
CTGACCCTTGCGAAGCAGTGCTTCTCAGGTCGCTGACTTCAGTGTGCCGCATATAGTGAT--TACT--ACCACTATACGCAAATTGTAGAGTTTGGAGTGCTGCTAAAATTTAAATTTGAACCTGAGAT--AAAACCT-ACAATTTGCCCTTATCCTCATACAACTCGAACGGTAACTAAGCACTT---TG-----ATGCTGTATTCACAAGGTAGATGGTT-A
AGGAGACTTGCGCAGCAGTGCTGCTCAGGGAGAGGATTCTTTCGAAATTTATATAGTGAT--TACT--ACCACTATACGCAAATTGTAGAGTTTGGAGTGCTGCTAAAATTTAAATTTGAACCTGAGAT--AAAACCT-ACAATTTGCCCTTATCCTCATACAACTCGAACGGTAACTAAGCACTT---TG-----ATGCTGTATTCACAAGGTAGATGGTT-A
CAATCCCTTGCGCAGCAATGCTGCTCATATCTATAGGCAAATTTCCATCAATATAGTGAT--TACT--ACCACTATACGCAAATTGTAGAGTTTGGAGTGCTGCTAAAATTTAAATTTGAACCTGAGAT--AAAACCT-ACAATTTGCCCTTATCCTCATACAACTCGAACGGTAACTAAGCACTT---TG-----ATGCTGTATTCACAAGGTAGATGGTT-A
TTGCGGCATAAAATCCAGTGCTACTCATAGTTAACACATAAAAAAATTCAATATAGTGAT--TACT--ACCACTATACGCAAATTGTAGAGTTTGGAGTGCTGCTAAAATTTAAATTTGAACCTGAGAT--AAAACCT-ACAATTTGCCCTTATCCTCATACAACTCGAACGGTAACTAAGCACTT---TG-----ATGCTGTATTCACAAGGTAGATGGTT-A
TTTAGCCTTGCGAAGCAGTGCTTCTCATGTCTAGACTCGAATGAGGTCGTATATAGTGAT--TACT--ACCACTATACGCAAATTGTAGAGTTTGGAGTGCTGCTAAAATTTAAATTTGAACCTGAGAT--AAAACCT-ACAATTTGCCCTTATCCTCATACAACTCGAACGGTAACTAAGCACTT---TG-----ATGCTGTATTCACAAGGTAGATGGTT-A
TTTACCCTTGCGCAGCAGTGCTGCTCATTGCCATCGCTTCCTGGATGATTATATAGTGAT--TACT--ACCACTATACGCAAATTGTAGAGTTTGGAGTGCTGCTAAAATTTAAATTTGAACCTGAGAT--AAAACCT-ACAATTTGCCCTTATCCTCATACAACTCGAACGGTAACTAAGCACTT---TG-----ATGCTGTATTCACAAGGTAGATGGTT-A
CTCACCCTTGCGCAGCAGTGCTGCTCATCTCCTAAAAGGCGAGGGAACGTATATAGTGAT--TACT--ACCACTATACGCAAATTGTAGAGTTTGGAGTGCTGCTAAAATTTAAATTTGAACCTGAGAT--AAAACCT-ACAATTTGCCCTTATCCTCATACAACTCGAACGGTAACTAAGCACTT---TG-----ATGCTGTATTCACAAGGTAGATGGTT-A
CTCTCCCTTGCGTAGCAGTGCTACTCATCTCCTCACAGGAGAGGGAACTAATATAGTGAT--TACT--ACCACTATACGCAAATTGTAGAGTTTGGAGTGCTGCTAAAATTTAAATTTGAACCTGAGAT--AAAACCT-ACAATTTGCCCTTATCCTCATACAACTCGAACGGTAACTAAGCACTT---TG-----ATGCTGTATTCACAAGGTAGATGGTT-A
CTCCCCCTTGCGCAGCAGTGCTGCTCATCTCCTAAAAGGAGAGGGAATATATATAGTGAT--TACT--ACCACTATACGCAAATTGTAGAGTTTGGAGTGCTGCTAAAATTTAAATTTGAACCTGAGAT--AAAACCT-ACAATTTGCCCTTATCCTCATACAACTCGAACGGTAACTAAGCACTT---TG-----ATGCTGTATTCACAAGGTAGATGGTT-A
CATTCCCTTGCAAAGCAGTGCTTCTCAGGACTAAAAGGCTTTCCTGATGCATATAGTGAT--TACT--ACCACTATACGCAAATTGTAGAGTTTGGAGTGCTGCTAAAATTTAAATTTGAACCTGAGAT--AAAACCT-ACAATTTGCCCTTATCCTCATACAACTCGAACGGTAACTAAGCACTT---TG-----ATGCTGTATTCACAAGGTAGATGGTT-A
TACCCTCTTGCGAAGCAGTGCTTCTCACCTTTTGCAAAGGGGGGACTTTTATATAGTGAT--TACT--ACCACTATACGCAAATTGTAGAGTTTGGAGTGCTGCTAAAATTTAAATTTGAACCTGAGAT--AAAACCT-ACAATTTGCCCTTATCCTCATACAACTCGAACGGTAACTAAGCACTT---TG-----ATGCTGTATTCACAAGGTAGATGGTT-A
CTGACCCTTGCGAAGCAGTGCTTCTCAGGTAAGTGACTTTACGTATATTCATATAGTGAT--TACT--ACCACTATACGCAAATTGTAGAGTTTGGAGTGCTGCTAAAATTTAAATTTGAACCTGAGAT--AAAACCT-ACAATTTGCCCTTATCCTCATACAACTCGAACGGTAACTAAGCACTT---TG-----ATGCTGTATTCACAAGGTAGATGGTT-A
CTCTCCCTTGTGAATCAGTGCTTCTCATCTCCTCAAAGAGAGGGAATTTAATATAGTGAT--TACT--ACCACTATACGCAAATTGTAGAGTTTGGAGTGCTGCTAAAATTTAAATTTGAACCTGAGAT--AAAACCT-ACAATTTGCCCTTATCCTCATACAACTCGAACGGTAACTAAGCACTT---TG-----ATGCTGTATTCACAAGGTAGATGGTT-A
CGGGCGGCCACATAGGGCCGCCCCTACGTTGAATGTTGAGTACTCAAGGGCCAATGCTTCCCGCGCGGGAAGCATTGGTGGCGAGTGTCAGATCGTGGTTGCCCCTGGTCCTAAGACCGATTTGTAGCTT--GATCGC-CACTCGCT-T--CTCCATGCCTTAACCCGTACAGTCGCCTGAG-------------CAGCTCGTATCAGCAAGGAAGGGTTAGCA
ACCGCACGCACGACAAGGAGAGGTTCAAACGCCGTCTCTCCTTGACCTCATCATGTCGTGATTACTATCACGACATGA-AACAGAGTGAGCTTCGAAGGAGAGTCAGGGCT---ACCTTGTGTGTGAGTT--TAAGCC--CTCTGTT-TCACCTTTCACGCCAG-------------------------------------------------------GCGTG
AGCTATCAACCGGGGCTAATGCCCTGCTCCCTTTCTGGTCTTCATATCAAGCCAATAGTTCCCGCGGGAACTATTGGT-GGCGAGTGTCAGATCGTTATTGCCCTTGGTCTTAAGACCGATCCGCAGCTT--GATTGC-CACTCGCTTC----TCATGCCGTAACCCGTACAGTCGCCGGAGCGGTG--------CAGCTCGTATCAGCAAGGAAGGGTTAGCA
TCTCGTAACTCATCCGTTATTACATATTCTTTCATAACTATTCTCCTTTA---------------------------------------------------ACT-----------------------------------------------CCTTACATCAGAACCTGGATAGTTCAAAGGG-------------GACCCCGTATTCGCAATGATAG-CTCATG
ATCTCTTTTTGATGTTTATCTTCATATTCTGCCCCTATCTGCCAAGCGAC---------------------------------------------------ACT-----------------------------------------------CCTTACATCAGAACCTGGATAGTTCAAAGGG-------------GACCCCGTATTCGCAATGATAG-CTCATG
GGTTATATTTACCTATTTTTTTCATATTCTAACTTTTTTAGATAACGTTC---------------------------------------------------ACT-----------------------------------------------CCTTACATCAGAACCTGGATAGTTCAAAGGG-------------GACCCCGTATTCGCAATGATAG-CTCATG
ACCTTCTGGATGCCATGCTTTACATATTCTTATAGTTTTATTGTTATTCG---------------------------------------------------ACT-----------------------------------------------CCTTACATCAGAACCTGGATAGTTCAAAGGG-------------GACCCCGTATTCGCAATGATAG-CTCATG
ATGCTAATTTAAAAGTTGTTTTCATATTCTTCTTCTTTTTAATTGTTTCT---------------------------------------------------ACT-----------------------------------------------CCTTACATCAGAACCTGGATAGTTCAAAGGG-------------GACCCCGTATTCGCAATGATAG-CTCATG
AGAAACCCAAAGTAACGCACCATCTTGAAATGTCGTGCCGGGATGTGGCT-----ATTTACAATCGTTTGGATTTGGCAAGGCGTATGCAGCCCGATACCAT-CTGGGGTTTTAAGCCCGTTTTTAAGCAAACGGCGC-ATACGCTGAG--CCGCTCATTGAAACCCGAACAGT------TGTCCGTACTCC----ATAACGTATTTGCAAGGATGGGTACATG
GTCGGTGCTTGTGGAAGCAGCCCCTCACCCCAACCCTCTCAGGGCGAGCTCGTCTTGGCCG-GTAC-CGGCCAAGACGCGTGGCGATGTCGCCCGTTCCC--CCTCTGGCTACAACCGTGGGTG-AGCT--TTGGGATCTTCGCCATGT-------CACGCACGACCGAACAGTCGCTTGAG-------------CCGATCGCATGGACAAGGCAGGTTACGTG
GGGTGGCTCGGCGACAGGGCCCTCTCCCTCTGTATGGACCGGAGACATCAGAATGCTCGT--GGGG--AGAAACATTC-GGGGCGTGACAGATCGA-------------------------------------GTCGT-CACGTCCCTC---CACC----CAAACCCGAACAGTTGCCTGGG-------------GAGCCCGCATCCGCAAGACAGGGTTCCAC
CGCCTTGGGGCGGCCCGGCGGCGCTCATCGCGCGTCGCCCAACGGCACGTTTTGGTTGTCGT---TGAGGCGACCT---GGCCGGCCCG-TGCA---------------------------------------GCA-C-GGTTGCCGCACTGGTCTTCATGAAGCCCGAACGGTTACGCGCGCGGTC----ACCG-AGCGCGCATGCACAAGCAGGGGAGCCGA
AAGCTTCGCCTGCAAGCAGGCTCCTACAATTGGCGCTATTACGCAGGATTCTTGCGGTTCACGGCCATGAACCGTAT-TGGGCTCGGGTAACCCGTCAGGCTCCTGAGGTCCGAACCTGTTCTGTAGAT---TGG-CC-CCGAGTCCTT--TCTCATCTCGAAGTTTGAACGGTATCCAAGACCCCC----GGGTGAGGCTGTACGGACAAGGCG----AGAGG
GGGCTTCGCCTGCAAGCAGGCTCCTACACACCGATAGCCGCCCGGCATTACTTGCGGTTCACGGCCATGAACCGTAT-TGGGCTCGGGTAACCCGTCAGGCTCCTGAGGTCCGAACCTGTTCTGTAGAT---TGG-CC-CCGAGTCCTT--TCTCATCTCGAAGTTTGAACGGTATCCAAGACCCCC----GGGTGAGGCTGTACGGACAAGGCG----AGAGG
GAGCCTCGCCTGCAAGCAGGCTCCTACGGGGGGTTAGCCAAAGGTCAGTCCTTGCGGTTCACGGCCATGAACCGTAT-TGGGCTCGGGTAACCCGTCAGGCTCCTGAGGTCCGAACCTGTTCTGTAGAT---TGG-CC-CCGAGTCCTT--TCTCATCTCGAAGTTTGAACGGTATCCAAGACCCCC----GGGTGAGGCTGTACGGACAAGGCG----AGAGG
AGCCGTCTTCGCGGGCGAGCCCGCTCCCACAAGTCCAGCGGTGTCCCTTC----ATAAAC--T--CTGGGGTGAGAGG-GGTAGATGGCAAGCTGTGAGTCCGCGGTGCT-TGAAGCACGAGTG-GGAGCAAAGCTGC-CATCTACCTTTCTACCTGGCCATAAGCCGAACAGT------------------------------ATCACAAGGTGGGCAAAGCC
GGACGCCTTCGCGGGTAAACCCGCTCCCACAAAGGCGGTGGTGTGAATAC----ATAAAC--T--CTGGGGTGAGAGG-GGTAGATGGCAAGCTGTGAGTCCGCGGTGCT-TGAAGCACGAGTG-GGAGCAAAGCTGC-CATCTACCTTTCTACCTGGCCATAAGCCGAACAGT------------------------------ATCACAAGGTGGGCAAAGCC
CGCCGCCTTCGCGGGCAAGCCCGCTCCCACAGGTTCTTCGGCCGACCCGG----ATAAAC--T--CTGGGGTGAGAGG-GGTAGATGGCAAGCTGTGAGTCCGCGGTGCT-TGAAGCACGAGTG-GGAGCAAAGCTGC-CATCTACCTTTCTACCTGGCCATAAGCCGAACAGT------------------------------ATCACAAGGTGGGCAAAGCC
CTCCGCTTTCGCGGGCAAGCCCGCTCCCACAGTGCTGTTTGGTGGATTCC----ATAAAC--T--CTGGGGTGAGAGG-GGTAGATGGCAAGCTGTGAGTCCGCGGTGCT-TGAAGCACGAGTG-GGAGCAAAGCTGC-CATCTACCTTTCTACCTGGCCATAAGCCGAACAGT------------------------------ATCACAAGGTGGGCAAAGCC
CGCAAAAACTCTCTCCCCTCATCCTGAGGTGCCGCGAAGCGGCGTCTCGACCGGATCGGCT-AAAGTGGCCGGTGCGGTAACGGACGGGAGACCGCTTC----------------------------------GC-CC-CGTCCGTTGTTCCATCG------AACCCGAACAGTCGCGAGGGCCGCC-TG-GCG--AGCCCGATTGCGCAAGGAGGGGTGCGGA
AATTCGCCCTATTTTTTTTATACATTGTTATATGCTGGCTTTTAAGCTCTATTGTTGTTGTAA-CCAGAAAGAACAAAAGAGAGAATTAA----------------------------------------------TA-ATCCTCTCTCTTTTACTACTTAAACCACGTTCAGT-----------------------------------------GTCATAAGT
ATCCGCCGTAATTGCGGTTATACATTGTTAGCTACCGTTTTTTATTTTTTATTGTTGTTGTAA-CCAGAAAGAACAAAAGAGAGAATTAA----------------------------------------------TA-ATCCTCTCTCTTTTACTACTTAAACCACGTTCAGT-----------------------------------------GTCATAAGT
ACGCATCCACGCGTGGCGTGGATCTACTGCCGAGCGGCTTCTACTGCCCGCAATCTGGCACCT-TGGGTGCCGAGA-GCCCGGCGTGGGCGACCGTGTGGA-TCCAGGTCTTGCGACCGAGAAGTAGCTT-GGGTCCC-CACGCCGGATTCTCCCT--GAACCGCCCGAACAGTTGGTTGAGT---------TGGC-GCTCGAACTGATAAGACTGGGCAAGC-
ACGCATCCACGCGTGGCGTGGATCTACTCCATGTTCATCCACGCATTGCACAATCTGGCACCT-TGGGTGCCGAGA-GCCCGGCGTGGGCGACCGTGTGGA-TCCAGGTCTTGCGACCGAGAAGTAGCTT-GGGTCCC-CACGCCGGATTCTCCCT--GAACCGCCCGAACAGTTGGTTGAGT---------TGGC-GCTCGAACTGATAAGACTGGGCAAGC-
GGGTATCCACGCATGGCGTGGATCTACTGGAAATGCCGCATCCACGGAGGCAATCTGGCACCT-TGGGTGCCGAGA-GCCCGGCGTGGGCGACCGTGTGGA-TCCAGGTCTTGCGACCGAGAAGTAGCTT-GGGTCCC-CACGCCGGATTCTCCCT--GAACCGCCCGAACAGTTGGTTGAGT---------TGGC-GCTCGAACTGATAAGACTGGGCAAGC-
AGGCATCCACGCATGGCGTGGATCTACTTTGCTTCGGCGTCGGCCGGGGTCAATCTGGCACCT-TGGGTGCCGAGA-GCCCGGCGTGGGCGACCGTGTGGA-TCCAGGTCTTGCGACCGAGAAGTAGCTT-GGGTCCC-CACGCCGGATTCTCCCT--GAACCGCCCGAACAGTTGGTTGAGT---------TGGC-GCTCGAACTGATAAGACTGGGCAAGC-
GCGGATCCACGCATGGCGTGGATCTACTGATAGGCGGTCACCCACGCATGCAATCTGGCACCT-TGGGTGCCGAGA-GCCCGGCGTGGGCGACCGTGTGGA-TCCAGGTCTTGCGACCGAGAAGTAGCTT-GGGTCCC-CACGCCGGATTCTCCCT--GAACCGCCCGAACAGTTGGTTGAGT---------TGGC-GCTCGAACTGATAAGACTGGGCAAGC-
AAGCATCCACGCGTGACGTGGATCTACTGGGCCAACCGGCCGCCGGATCCCAATCTGGCACCT-TGGGTGCCGAGA-GCCCGGCGTGGGCGACCGTGTGGA-TCCAGGTCTTGCGACCGAGAAGTAGCTT-GGGTCCC-CACGCCGGATTCTCCCT--GAACCGCCCGAACAGTTGGTTGAGT---------TGGC-GCTCGAACTGATAAGACTGGGCAAGC-
GGGCATCCACGCATGGCGTGGATCTACTGGTTGGGGTGTCCCTAGGTAGACAATCTGGCACCT-TGGGTGCCGAGA-GCCCGGCGTGGGCGACCGTGTGGA-TCCAGGTCTTGCGACCGAGAAGTAGCTT-GGGTCCC-CACGCCGGATTCTCCCT--GAACCGCCCGAACAGTTGGTTGAGT---------TGGC-GCTCGAACTGATAAGACTGGGCAAGC-
AGTCATCCACGCATGGCGTGGGTCTACTGTGTCGACCAAGGTCGACACCCCAATCTGGCACCT-TGGGTGCCGAGA-GCCCGGCGTGGGCGACCGTGTGGA-TCCAGGTCTTGCGACCGAGAAGTAGCTT-GGGTCCC-CACGCCGGATTCTCCCT--GAACCGCCCGAACAGTTGGTTGAGT---------TGGC-GCTCGAACTGATAAGACTGGGCAAGC-
AGCCGTCCACGCATGGCGTGGATCTACTTCAGCGCTTCCCCATCCAACCCCAATCTGGCACCT-TGGGTGCCGAGA-GCCCGGCGTGGGCGACCGTGTGGA-TCCAGGTCTTGCGACCGAGAAGTAGCTT-GGGTCCC-CACGCCGGATTCTCCCT--GAACCGCCCGAACAGTTGGTTGAGT---------TGGC-GCTCGAACTGATAAGACTGGGCAAGC-
AGGCATCCACGCATGGCGTGGATCTACTGGGTCCAACGCCTGGATCTGGCCAATCTGGCACCT-TGGGTGCCGAGA-GCCCGGCGTGGGCGACCGTGTGGA-TCCAGGTCTTGCGACCGAGAAGTAGCTT-GGGTCCC-CACGCCGGATTCTCCCT--GAACCGCCCGAACAGTTGGTTGAGT---------TGGC-GCTCGAACTGATAAGACTGGGCAAGC-
GCATTCGCTGCGCTTAATGCACCCTACGCCCGAACGGCAACGGTCGGCGATGCGGCTGATGACTAC-CATGAGTCGCATGGTTCCGGGGAACCCGAATGCACCCTGAGGCATGAGCCTGTCGCGTAGAT---GGGTCC-CCGGGGCCGTCTC---ATCTCGAAGTTTGAACGGTATCCAAGCCCCCT----GGGTGAGGCTGTACGGACAAGGCGAGA-GGACG
GGTGAATCACTCTTAAATTGTTTGTTATGTGCCTATAGCTTTAACATAAGGGCTTTAGCTGC------AACTAAAGCTTTCTATGTAGCAGTTCGTTTAAAC-------------------------------AACGC-TACATAGGACTTC----AAGCATAAATCGAATAG-----TCGACTGGG--TCTCG--AACCCGCATTCGCAAGCATGATTAGCTT
CCCTCGAAATTCTCTCTTAATCTCTCCTTAACAAGGAGGGAGATGTGCATTTCTAATGTATT---ATAGACACAAGGGAAAGATACGGTAGACCGTTTAATCTCTGGGTTTTAAGATCGTTAAGGAGCT--TGGTCGC-CGTATCTATCCTCCTCA--AATAAACCCGAACAGT-----------------------------------------GGGAATAGG
CCCTCGAAATTCTCCCTTAATCCCTCCTTAGAAAGGAGGGAGATGCGCTCTTCTAATGTATT---ATAGACACAAGGGAAAGATACGGTAGACCGTTTAATCTCTGGGTTTTAAGATCGTTAAGGAGCT--TGGTCGC-CGTATCTATCCTCCTCA--AATAAACCCGAACAGT-----------------------------------------GGGAATAGG
CCCTCGAAATTCTCCCTTAATCCCTCCTTACAAAGGAGAGAAAAGTGTTTTTCTAATGTATT---ATAGACACAAGGGAAAGATACGGTAGACCGTTTAATCTCTGGGTTTTAAGATCGTTAAGGAGCT--TGGTCGC-CGTATCTATCCTCCTCA--AATAAACCCGAACAGT-----------------------------------------GGGAATAGG
ATCAGCTGAGCGCGGGCTCGGCTCTACAGAAGTCCACGCTTTTTGCGAGTCTTGGATC------------GACCCGGAAGGCTCCGATGACGCTGCCTCGGCTCTTAAGCCTTAGCTTGCAAAGTAGAT-TCAGCGCG-TCGGCGGCCTGACACCGCCATGGAACTTGAACGGTATCTTAGGCCCGC-CATCGGGTAGCCTGTACTCACAAGGGCAAG-TCTGG
GTCATGGTGAGCTGAAGCCCACCCTACGTGAATGCGGATACGAAAACGCC---TATGGTTCCC-GACTGATCATCGGGGGAGGAGTTGCAAGCCGTGTCCACCCTTAAGCTTGAGCTTGTAACGTAGAT-TGCGCTGC--GCTCCTCCGCACTCATCCAGTAAGTCCGAACGGTATCCAGAGC-----TTC----GAGCTCGCATAAACAAGGTTGGACGGATG
GCCCACGGTGCGCATAGCGCACCCTACGCTGAAGTCGTCACACCCCGTAG---TATGGTTCCC-GACTGATCATCGGGGGAGGAGTTGCAAGCCGTGTCCACCCTTAAGCTTGAGCTTGTAACGTAGAT-TGCGCTGC--GCTCCTCCGCACTCATCCAGTAAGTCCGAACGGTATCCAGAGC-----TTC----GAGCTCGCATAAACAAGGTTGGACGGATG
GTTCTGGTGGGCTGAAGCCCACCCTACGGCCTCACATGGCGGAGTGTCCT---TATGGTTCCC-GACTGATCATCGGGGGAGGAGTTGCAAGCCGTGTCCACCCTTAAGCTTGAGCTTGTAACGTAGAT-TGCGCTGC--GCTCCTCCGCACTCATCCAGTAAGTCCGAACGGTATCCAGAGC-----TTC----GAGCTCGCATAAACAAGGTTGGACGGATG
TTCAAACACACTCGATCGGTCCCCTCTCCCTGTGGGAGAGGGCTAGGGTG----------T-T--TAACCGAGTTGTACCTGACGCTACAGCCCGATTCCCCTCTGGGACAACAGCCCGTGGGAGAGCT-TATGGCGT-GGCGTCAGTTTTCC-TG----TTAACCCGAACAG-CTGCCAGGGCGGC-AT-CAGCCAGCCCGTATTTACAAGGCCGGGAGCTTG
CAATCTGTGGCACGTACGGTCCCCTCTCCCTGTAGGAGAGGGCTAGGGTG----------T-T--TAACCGAGTTGTACCTGACGCTACAGCCCGATTCCCCTCTGGGACAACAGCCCGTGGGAGAGCT-TATGGCGT-GGCGTCAGTTTTCC-TG----TTAACCCGAACAG-CTGCCAGGGCGGC-AT-CAGCCAGCCCGTATTTACAAGGCCGGGAGCTTG
GACTACGTCGCTGTAGCAGCCCCCTCTCCCTGTACAGACCGGGGACATCA----------T-T--TAACCGAGTTGTACCTGACGCTACAGCCCGATTCCCCTCTGGGACAACAGCCCGTGGGAGAGCT-TATGGCGT-GGCGTCAGTTTTCC-TG----TTAACCCGAACAG-CTGCCAGGGCGGC-AT-CAGCCAGCCCGTATTTACAAGGCCGGGAGCTTG
AAAATTGTGGCACGCTCGGTCCCCTCTCCCTTTGGGAGAGGGCTAGGGTG----------T-T--TAACCGAGTTGTACCTGACGCTACAGCCCGATTCCCCTCTGGGACAACAGCCCGTGGGAGAGCT-TATGGCGT-GGCGTCAGTTTTCC-TG----TTAACCCGAACAG-CTGCCAGGGCGGC-AT-CAGCCAGCCCGTATTTACAAGGCCGGGAGCTTG
TAAATTGTGGCACGTTCAGTCCCCTCTCCCCTGCCCTCTCCCGCTGTAGA----------T-T--TAACCGAGTTGTACCTGACGCTACAGCCCGATTCCCCTCTGGGACAACAGCCCGTGGGAGAGCT-TATGGCGT-GGCGTCAGTTTTCC-TG----TTAACCCGAACAG-CTGCCAGGGCGGC-AT-CAGCCAGCCCGTATTTACAAGGCCGGGAGCTTG
TAATTTGTGGCACGGGCGGTCCCCTCTCCCTGTGGGAGAGATACCGTCTT----------T-T--TAACCGAGTTGTACCTGACGCTACAGCCCGATTCCCCTCTGGGACAACAGCCCGTGGGAGAGCT-TATGGCGT-GGCGTCAGTTTTCC-TG----TTAACCCGAACAG-CTGCCAGGGCGGC-AT-CAGCCAGCCCGTATTTACAAGGCCGGGAGCTTG
CAACATGGAGCTGGCCTGCAGAGCTCTTCCCAGCGCGAAGGCGGATCCCA----------T-T--TAACCGAGTTGTACCTGACGCTACAGCCCGATTCCCCTCTGGGACAACAGCCCGTGGGAGAGCT-TATGGCGT-GGCGTCAGTTTTCC-TG----TTAACCCGAACAG-CTGCCAGGGCGGC-AT-CAGCCAGCCCGTATTTACAAGGCCGGGAGCTTG
AATCAGCGAACTCGATCGGTCCCCTCTCCCTGTGGGAGAGGGTTAGGGTG----------T-T--TAACCGAGTTGTACCTGACGCTACAGCCCGATTCCCCTCTGGGACAACAGCCCGTGGGAGAGCT-TATGGCGT-GGCGTCAGTTTTCC-TG----TTAACCCGAACAG-CTGCCAGGGCGGC-AT-CAGCCAGCCCGTATTTACAAGGCCGGGAGCTTG
TCCTCCTTTGCCCCTCATGACAGCTTCGCTCATTCTGGGCCTTGTAGCGG-----ATTGAGAG--GGTCCGATTCCTG-GGTGATGGTGAGGACGCGATGACAGCCGCGGCCGACCGCGTAGCGAAGATT--GTCCC--CCGTCACCTT--GGGTCGGCCAGAGCGTGGACCGTATCGTG-------------------------TCACGA----GCGCACGTC
CATAGCGCGTAGCTGCATGGGTCCCGGCTCTGCGCAGCAGCGTTTCACGCTGTCTTGGAAGT-----CTGTCAGGATGGGTTGGGCGGGAAGCCGTTG-GGTCCTTGGCG----CGCCGTGAGCCGGCT-CGGTCTCC-CGCCCGTT---CCATTA----CCAACCTGAACAGTTGCACGAGGCTGCCCAACAG--ACCTCGCA-TCACAGGGACAGGCACGTG
ACCTCTCCCTGGGGTTATGGGTCCCGGATCTGCGCTTCGCTTGTCCGGGATGTCTTGGAAGT-----CTGTCAGGATGGGTTGGGCGGGAAGCCGTTG-GGTCCTTGGCG----CGCCGTGAGCCGGCT-CGGTCTCC-CGCCCGTT---CCATTA----CCAACCTGAACAGTTGCACGAGGCTGCCCAACAG--ACCTCGCA-TCACAGGGACAGGCACGTG
ACTCCTCCCTGTGGTTATGGGTCCCGGATCGGCGCGCGCCTAAGGCGCGCTGTCTTGGAAGT-----CTGTCAGGATGGGTTGGGCGGGAAGCCGTTG-GGTCCTTGGCG----CGCCGTGAGCCGGCT-CGGTCTCC-CGCCCGTT---CCATTA----CCAACCTGAACAGTTGCACGAGGCTGCCCAACAG--ACCTCGCA-TCACAGGGACAGGCACGTG
ATTTCTTCCTGTGGTTATGGGTCCCGGATCGGCGCTCCGCTTGTCCGGGATGTCTTGGAAGT-----CTGTCAGGATGGGTTGGGCGGGAAGCCGTTG-GGTCCTTGGCG----CGCCGTGAGCCGGCT-CGGTCTCC-CGCCCGTT---CCATTA----CCAACCTGAACAGTTGCACGAGGCTGCCCAACAG--ACCTCGCA-TCACAGGGACAGGCACGTG
CGGACGGCGCGGCTTGCTGGGTCCCGGCTCGGCGCCGCAATGCCTTTGGCTGTCTTGGAAGT-----CTGTCAGGATGGGTTGGGCGGGAAGCCGTTG-GGTCCTTGGCG----CGCCGTGAGCCGGCT-CGGTCTCC-CGCCCGTT---CCATTA----CCAACCTGAACAGTTGCACGAGGCTGCCCAACAG--ACCTCGCA-TCACAGGGACAGGCACGTG
ACACCTCCCTGTGGTTATGGGTCCCGGATCTGCGCTTCGCTTGTCCGGGATGTCTTGGAAGT-----CTGTCAGGATGGGTTGGGCGGGAAGCCGTTG-GGTCCTTGGCG----CGCCGTGAGCCGGCT-CGGTCTCC-CGCCCGTT---CCATTA----CCAACCTGAACAGTTGCACGAGGCTGCCCAACAG--ACCTCGCA-TCACAGGGACAGGCACGTG
ACCTCTTCCTGTGGGTATGGGTCCCGGGTTCGCTTCGCGCCCCGGGACGATGTCTTGGAAGT-----CTGTCAGGATGGGTTGGGCGGGAAGCCGTTG-GGTCCTTGGCG----CGCCGTGAGCCGGCT-CGGTCTCC-CGCCCGTT---CCATTA----CCAACCTGAACAGTTGCACGAGGCTGCCCAACAG--ACCTCGCA-TCACAGGGACAGGCACGTG
ACCTCTCCCTGTGGTTATGGGTCCCGGCCTTCGCCGGGACGACACTGTGGTGTCTTGGAAGT-----CTGTCAGGATGGGTTGGGCGGGAAGCCGTTG-GGTCCTTGGCG----CGCCGTGAGCCGGCT-CGGTCTCC-CGCCCGTT---CCATTA----CCAACCTGAACAGTTGCACGAGGCTGCCCAACAG--ACCTCGCA-TCACAGGGACAGGCACGTG
ACCACTCCCTGTGGTTATGGGTCCCGGATCTGCGCTCCGCTACGCTACGCTGTCTTGGAAGT-----CTGTCAGGATGGGTTGGGCGGGAAGCCGTTG-GGTCCTTGGCG----CGCCGTGAGCCGGCT-CGGTCTCC-CGCCCGTT---CCATTA----CCAACCTGAACAGTTGCACGAGGCTGCCCAACAG--ACCTCGCA-TCACAGGGACAGGCACGTG
ACCACTCCCTGTGGTTATGGGTCCCGGATCGGCGCTCCGCCCCGGACAACTGTCTTGGAAGT-----CTGTCAGGATGGGTTGGGCGGGAAGCCGTTG-GGTCCTTGGCG----CGCCGTGAGCCGGCT-CGGTCTCC-CGCCCGTT---CCATTA----CCAACCTGAACAGTTGCACGAGGCTGCCCAACAG--ACCTCGCA-TCACAGGGACAGGCACGTG
CTTACGGCGTGGCCTCCTGGGTCCCGGATCTGCGCAGCAACGCTACGCGTTGTCTTGGAAGT-----CTGTCAGGATGGGTTGGGCGGGAAGCCGTTG-GGTCCTTGGCG----CGCCGTGAGCCGGCT-CGGTCTCC-CGCCCGTT---CCATTA----CCAACCTGAACAGTTGCACGAGGCTGCCCAACAG--ACCTCGCA-TCACAGGGACAGGCACGTG
TGAAGCGGGATGCCGCCCAGCCGCTCCTACAGGTACGAGGAAAACCTCAG--------AT------TCAGAGGTGAGAGGAGTGGATGACAGCT---------------------------------------GCTGCCATCCACTCTTTCACTCTGGTCCAAGCTCGAACAGT-----------------------------------------GAGTGG---
CCTGGCATCCGGCTGCCGCCACCTTCTCCCCGCAGGCGGGGAGAAGGGACCCGCTCCTGGCGCTAATGCCTCTTGCGGTGGCGGATGGAAGACCG--------------------------------------GTCTC-CATCCGCTGT----TCCATTG--AACCCGAACAGTCGCCAGGGC-----------AAAGCCCGATTAGGCAAGGATGGGATCAGA
CCCCTCATCCGGCTGCCGCCACCTTCTCCCCGCTCGCGGGGCGAAGGGACCCGCTCCTGGCGCTAATGCCTCTTGCGGTGGCGGATGGAAGACCG--------------------------------------GTCTC-CATCCGCTGT----TCCATTG--AACCCGAACAGTCGCCAGGGC-----------AAAGCCCGATTAGGCAAGGATGGGATCAGA
CCCCTCATCCGCCTGCCGGCACCTTCTCCCCGCTCGCGGGGCGAAGGGACCCGCTCCTGGCGCTAATGCCTCTTGCGGTGGCGGATGGAAGACCG--------------------------------------GTCTC-CATCCGCTGT----TCCATTG--AACCCGAACAGTCGCCAGGGC-----------AAAGCCCGATTAGGCAAGGATGGGATCAGA
GTGTCCACATCTTATATTTTCTCATATTCTGGGCGAATCTAAAGTCATGT----------T------------------GTGTGGAATAAGGCCGATT-GCTCATTGATC----GATCGTA----AGATA--TGTTCA-GTCCCCACACTTTTACATCAG--AAACCGGATAGTTCAATGGGC-----------TGACCCCGCATTTGCAATGATG---GCTCA
ATCCCTTGGAATGATATTTTTTCATATCTTTGTTCCCACAACCAGTCATA----------T------------------GTGTGGAATAAGGCCGATT-GCTCATTGATC----GATCGTA----AGATA--TGTTCA-GTCCCCACACTTTTACATCAG--AAACCGGATAGTTCAATGGGC-----------TGACCCCGCATTTGCAATGATG---GCTCA
AGCTGATAATTTTCTTTTTACTCATATTTTAATTACTTCTGTTTATATAT----------T------------------GTGTGGAATAAGGCCGATT-GCTCATTGATC----GATCGTA----AGATA--TGTTCA-GTCCCCACACTTTTACATCAG--AAACCGGATAGTTCAATGGGC-----------TGACCCCGCATTTGCAATGATG---GCTCA
AAGTCAACATAATATTTTTACTCATATCTCCTTTTCATCTCATTGCGATC----------T------------------GTGTGGAATAAGGCCGATT-GCTCATTGATC----GATCGTA----AGATA--TGTTCA-GTCCCCACACTTTTACATCAG--AAACCGGATAGTTCAATGGGC-----------TGACCCCGCATTTGCAATGATG---GCTCA
GTGTCCACATCTTATATTTTCTCATACCTTATATTTCTTATCTCGTTTAT----------T------------------GTGTGGAATAAGGCCGATT-GCTCATTGATC----GATCGTA----AGATA--TGTTCA-GTCCCCACACTTTTACATCAG--AAACCGGATAGTTCAATGGGC-----------TGACCCCGCATTTGCAATGATG---GCTCA
GGATAGTTTTCTTTATTTTGTTCATATCTTTTCCGTTTTTATTCTTGTTG----------T------------------GTGTGGAATAAGGCCGATT-GCTCATTGATC----GATCGTA----AGATA--TGTTCA-GTCCCCACACTTTTACATCAG--AAACCGGATAGTTCAATGGGC-----------TGACCCCGCATTTGCAATGATG---GCTCA
TTTGCATTGTTCTTTTTTTACTCATATCTAATCTGTTTTACGCTAATTCT----------T------------------GTGTGGAATAAGGCCGATT-GCTCATTGATC----GATCGTA----AGATA--TGTTCA-GTCCCCACACTTTTACATCAG--AAACCGGATAGTTCAATGGGC-----------TGACCCCGCATTTGCAATGATG---GCTCA
GGATAGTTTTCTTTATTTTGTTCATATCTTATTTCTTTCCATATTCGGTA----------T------------------GTGTGGAATAAGGCCGATT-GCTCATTGATC----GATCGTA----AGATA--TGTTCA-GTCCCCACACTTTTACATCAG--AAACCGGATAGTTCAATGGGC-----------TGACCCCGCATTTGCAATGATG---GCTCA
GTGTCCACATCTTATATTTTCTCATATCTTATTTCTTTCCATATTCGGTA----------T------------------GTGTGGAATAAGGCCGATT-GCTCATTGATC----GATCGTA----AGATA--TGTTCA-GTCCCCACACTTTTACATCAG--AAACCGGATAGTTCAATGGGC-----------TGACCCCGCATTTGCAATGATG---GCTCA
GTGTCCACATCTTATATTTTCTCATATCTGATTGTTTTAATGTTAGTCAT----------T------------------GTGTGGAATAAGGCCGATT-GCTCATTGATC----GATCGTA----AGATA--TGTTCA-GTCCCCACACTTTTACATCAG--AAACCGGATAGTTCAATGGGC-----------TGACCCCGCATTTGCAATGATG---GCTCA
ATACGTTTTTTCCCTTTCTGTTCATATCTTTTCACTTCATACGGGATGAT----------T------------------GTGTGGAATAAGGCCGATT-GCTCATTGATC----GATCGTA----AGATA--TGTTCA-GTCCCCACACTTTTACATCAG--AAACCGGATAGTTCAATGGGC-----------TGACCCCGCATTTGCAATGATG---GCTCA
TAATTCCGACTTTTATTTTTCTCATATCTTTCTAATTTTATTTCAATACA----------T------------------GTGTGGAATAAGGCCGATT-GCTCATTGATC----GATCGTA----AGATA--TGTTCA-GTCCCCACACTTTTACATCAG--AAACCGGATAGTTCAATGGGC-----------TGACCCCGCATTTGCAATGATG---GCTCA
GTGTCCACATCTTATATTTTCTCATATCTTATTTCCGGATATATAAACGA----------T------------------GTGTGGAATAAGGCCGATT-GCTCATTGATC----GATCGTA----AGATA--TGTTCA-GTCCCCACACTTTTACATCAG--AAACCGGATAGTTCAATGGGC-----------TGACCCCGCATTTGCAATGATG---GCTCA
GAATGGTTTCCGCCAATTTGCTCATATCTTCATTGATTTTTGTACGGGTT----------T------------------GTGTGGAATAAGGCCGATT-GCTCATTGATC----GATCGTA----AGATA--TGTTCA-GTCCCCACACTTTTACATCAG--AAACCGGATAGTTCAATGGGC-----------TGACCCCGCATTTGCAATGATG---GCTCA
TAGTATTATTCATCATTTAGTTCATATCTTATTTCCGGATATATAAACGA----------T------------------GTGTGGAATAAGGCCGATT-GCTCATTGATC----GATCGTA----AGATA--TGTTCA-GTCCCCACACTTTTACATCAG--AAACCGGATAGTTCAATGGGC-----------TGACCCCGCATTTGCAATGATG---GCTCA
TAGTATTATTCATCATTTAGTTCATATCTTATTTCTTTCCATATTCGGTA----------T------------------GTGTGGAATAAGGCCGATT-GCTCATTGATC----GATCGTA----AGATA--TGTTCA-GTCCCCACACTTTTACATCAG--AAACCGGATAGTTCAATGGGC-----------TGACCCCGCATTTGCAATGATG---GCTCA
GAGGGGTTGTGCAGTGCGGCCCCCTCATCCGCCTGCCGGCACCTTCTCCCGCACTCCGGCGGATATCCGCCGGAGTGC-GGACGGCCGGGACC---GCAGGCCCCTTGGCTTGAACCGGGGATG-AGAT---TGGTCC-GGCCGTCCTC-------GCGTTTGTCCTGAACAG-ATGATG------------------------------------------CC
GAGGGGTGATGCCGTGTGGCCCCCTCATCCGGCTGCCGCCACTGCCAGGGGCACTCCGGCGGATATCCGCCGGAGTGC-GGACGGCCGGGACC---GCAGGCCCCTTGGCTTGAACCGGGGATG-AGAT---TGGTCC-GGCCGTCCTC-------GCGTTTGTCCTGAACAG-ATGATG------------------------------------------CC
GTCGCCGGCCGCTAGGAAAGCCCCTCATCCGGCTGCCGCCACCTTCTCCCGCACTCCGGCGGATATCCGCCGGAGTGC-GGACGGCCGGGACC---GCAGGCCCCTTGGCTTGAACCGGGGATG-AGAT---TGGTCC-GGCCGTCCTC-------GCGTTTGTCCTGAACAG-ATGATG------------------------------------------CC
GGGAGGACGTGCCGTGTGGCCCCCTCATCCGCCTGCCGGCACCTTCTCCCGCACTCCGGCGGATATCCGCCGGAGTGC-GGACGGCCGGGACC---GCAGGCCCCTTGGCTTGAACCGGGGATG-AGAT---TGGTCC-GGCCGTCCTC-------GCGTTTGTCCTGAACAG-ATGATG------------------------------------------CC
TGAGAGGTGTGCCGTGTGGCCCCCTCATCCGCCTGCCGGCACCTTCTCCCGCACTCCGGCGGATATCCGCCGGAGTGC-GGACGGCCGGGACC---GCAGGCCCCTTGGCTTGAACCGGGGATG-AGAT---TGGTCC-GGCCGTCCTC-------GCGTTTGTCCTGAACAG-ATGATG------------------------------------------CC
GTGCCACGAACTGAAAGCTGCCCCTCATCCTAACCCTCTCCCCGTTAAAAGCACTCCGGCGGATATCCGCCGGAGTGC-GGACGGCCGGGACC---GCAGGCCCCTTGGCTTGAACCGGGGATG-AGAT---TGGTCC-GGCCGTCCTC-------GCGTTTGTCCTGAACAG-ATGATG------------------------------------------CC
CAGGAGATCGCCGAAACCAGCCCCTCATTCGGTTTGCTGCCACCTTTCCCGCACTCCGGCGGATATCCGCCGGAGTGC-GGACGGCCGGGACC---GCAGGCCCCTTGGCTTGAACCGGGGATG-AGAT---TGGTCC-GGCCGTCCTC-------GCGTTTGTCCTGAACAG-ATGATG------------------------------------------CC
TGTAGGGTGTGCCGCGCGGCCCCCTCATCCGGCTGCCGCCACCTTCTCCCGCACTCCGGCGGATATCCGCCGGAGTGC-GGACGGCCGGGACC---GCAGGCCCCTTGGCTTGAACCGGGGATG-AGAT---TGGTCC-GGCCGTCCTC-------GCGTTTGTCCTGAACAG-ATGATG------------------------------------------CC
GCAAGGGCGTGCCGTGTGGCCCCCTCATCCGCCTGCCGGCACCTTCTCCCGCACTCCGGCGGATATCCGCCGGAGTGC-GGACGGCCGGGACC---GCAGGCCCCTTGGCTTGAACCGGGGATG-AGAT---TGGTCC-GGCCGTCCTC-------GCGTTTGTCCTGAACAG-ATGATG------------------------------------------CC
AAGGCTCGAGCAAGCCTCCGCCCCTCATCCGCCTGCCGGCACCTTCTCCCGCACTCCGGCGGATATCCGCCGGAGTGC-GGACGGCCGGGACC---GCAGGCCCCTTGGCTTGAACCGGGGATG-AGAT---TGGTCC-GGCCGTCCTC-------GCGTTTGTCCTGAACAG-ATGATG------------------------------------------CC
TTTTGGTTGTGCCGCGAGGCCCCCTCATCCGACCCTTCGGGCCACCTTCTGCACTCCGGCGGATATCCGCCGGAGTGC-GGACGGCCGGGACC---GCAGGCCCCTTGGCTTGAACCGGGGATG-AGAT---TGGTCC-GGCCGTCCTC-------GCGTTTGTCCTGAACAG-ATGATG------------------------------------------CC
GGCTTTACGGCTTATAACGAGCTCTCCCCGGAGAACGGCTTTATTGCCTCACGGGCGGTTCTG--ACCAACCGCCCGTCGCTGGATCTGATCCCGTTCGTGCTC-----------------------------GGACA-GATCCGGTGGTCTTCC-----TCAACCCGAACAGTTGCACGG---------------AGCCCGAACCGGCAAGGAAGGGAGGATG
TGGGTTTACGGCTTATACGTGCTCTCCCCGGCGAACGGCTTTTTTGCCACACGGGCGGTTCTG--ACCAACCGCCCGTCGCTGGATCTGATCCCGTTCGTGCTC-----------------------------GGACA-GATCCGGTGGTCTTCC-----TCAACCCGAACAGTTGCACGG---------------AGCCCGAACCGGCAAGGAAGGGAGGATG
GGCTTTACGGCTTACTTCGTGCTCTCCCCGGAGAACGGCTCTTTTGCCTCACGGGCGGTTCTG--ACCAACCGCCCGTCGCTGGATCTGATCCCGTTCGTGCTC-----------------------------GGACA-GATCCGGTGGTCTTCC-----TCAACCCGAACAGTTGCACGG---------------AGCCCGAACCGGCAAGGAAGGGAGGATG
TGGTTTACGGCTTACTTCGTGCTCTCCCCGGAGAACGGCTTTATTGCCTCACGGGCGGTTCTG--ACCAACCGCCCGTCGCTGGATCTGATCCCGTTCGTGCTC-----------------------------GGACA-GATCCGGTGGTCTTCC-----TCAACCCGAACAGTTGCACGG---------------AGCCCGAACCGGCAAGGAAGGGAGGATG
GGCTTTACGGCTTATGCCGCGCTCTCCCCGGAGCCGAATTCCTCTGGCCTACGGGCGGTTCTG--ACCAACCGCCCGTCGCTGGATCTGATCCCGTTCGTGCTC-----------------------------GGACA-GATCCGGTGGTCTTCC-----TCAACCCGAACAGTTGCACGG---------------AGCCCGAACCGGCAAGGAAGGGAGGATG
GGCTTTACGGCTTATAACGCGCTCTCCCCGGCGACGAATTCCTTTTTGTCACGGGCGGTTCTG--ACCAACCGCCCGTCGCTGGATCTGATCCCGTTCGTGCTC-----------------------------GGACA-GATCCGGTGGTCTTCC-----TCAACCCGAACAGTTGCACGG---------------AGCCCGAACCGGCAAGGAAGGGAGGATG
AGCAGCCGAGCGTGGGCTCGGCTCTACAGAAGAATCGGGCCCTGATTCAGCTCTGGCACCTT----AGGTGCCGAGAGCCCGGCGCGGACGACCGTT--CGGCTCTAG--------CTGTAGCAAGGAT------CTC-CGCGCCGGTTT-CTCCCTGAT-CCGCCCGAACAGTTGATCGAGCT---------GGC-ACTCGTACTGATAAGACTGGGCAAGCG
GTCAGCCGAGCATGGGCTCGGCTCTACAGAGGCTGCGGCCACCAGCCGAGCTCTGGCACCTT----AGGTGCCGAGAGCCCGGCGCGGACGACCGTT--CGGCTCTAG--------CTGTAGCAAGGAT------CTC-CGCGCCGGTTT-CTCCCTGAT-CCGCCCGAACAGTTGATCGAGCT---------GGC-ACTCGTACTGATAAGACTGGGCAAGCG
ATCAGCCGAGCATGGGCTCGGCTCTACAGAAGAACGTCGAGCATGGCTCGCTCTGGCACCTT----AGGTGCCGAGAGCCCGGCGCGGACGACCGTT--CGGCTCTAG--------CTGTAGCAAGGAT------CTC-CGCGCCGGTTT-CTCCCTGAT-CCGCCCGAACAGTTGATCGAGCT---------GGC-ACTCGTACTGATAAGACTGGGCAAGCG
AGCAGCCGAGCGTGGGCTCGGCTCTACAGAAGGCGGGTGATCAATCGCCGCTCTGGCACCTT----AGGTGCCGAGAGCCCGGCGCGGACGACCGTT--CGGCTCTAG--------CTGTAGCAAGGAT------CTC-CGCGCCGGTTT-CTCCCTGAT-CCGCCCGAACAGTTGATCGAGCT---------GGC-ACTCGTACTGATAAGACTGGGCAAGCG
GGTAGCCGAGCGTGGGCTCGGCTCTACAGGGGTACCAGCGCACGGTTGGCCTCTGGCACCTT----AGGTGCCGAGAGCCCGGCGCGGACGACCGTT--CGGCTCTAG--------CTGTAGCAAGGAT------CTC-CGCGCCGGTTT-CTCCCTGAT-CCGCCCGAACAGTTGATCGAGCT---------GGC-ACTCGTACTGATAAGACTGGGCAAGCG
AGCAGCCGAGCATGGGCTCGGCTCTACAGAGCGCTCAGCGGCGCGGTGCGCTCTGGCACCTT----AGGTGCCGAGAGCCCGGCGCGGACGACCGTT--CGGCTCTAG--------CTGTAGCAAGGAT------CTC-CGCGCCGGTTT-CTCCCTGAT-CCGCCCGAACAGTTGATCGAGCT---------GGC-ACTCGTACTGATAAGACTGGGCAAGCG
CAAAGCCGAGCGTGGGCTCGGCTCTACAGGAGCACTGGGCGCCGCCTGCCCTCTGGCACCTT----AGGTGCCGAGAGCCCGGCGCGGACGACCGTT--CGGCTCTAG--------CTGTAGCAAGGAT------CTC-CGCGCCGGTTT-CTCCCTGAT-CCGCCCGAACAGTTGATCGAGCT---------GGC-ACTCGTACTGATAAGACTGGGCAAGCG
CCCAGCCGAGCATAGGCTCGGCTCTACAGGGAAGCCCCCCGCCGGCACGACTCTGGCACCTT----AGGTGCCGAGAGCCCGGCGCGGACGACCGTT--CGGCTCTAG--------CTGTAGCAAGGAT------CTC-CGCGCCGGTTT-CTCCCTGAT-CCGCCCGAACAGTTGATCGAGCT---------GGC-ACTCGTACTGATAAGACTGGGCAAGCG
GCCAGCCGAGCATGGGCTCGGCTCTACAGAATCGCGTCAGCGCTTGTCGGCTCTGGCACCTT----AGGTGCCGAGAGCCCGGCGCGGACGACCGTT--CGGCTCTAG--------CTGTAGCAAGGAT------CTC-CGCGCCGGTTT-CTCCCTGAT-CCGCCCGAACAGTTGATCGAGCT---------GGC-ACTCGTACTGATAAGACTGGGCAAGCG
AGCAGCCGAGCGTGGGCTCGGCTCTACAGGGTCTTGCGCGCCGGCATCAGCTCTGGCACCTT----AGGTGCCGAGAGCCCGGCGCGGACGACCGTT--CGGCTCTAG--------CTGTAGCAAGGAT------CTC-CGCGCCGGTTT-CTCCCTGAT-CCGCCCGAACAGTTGATCGAGCT---------GGC-ACTCGTACTGATAAGACTGGGCAAGCG
AGCAGCCGAGCATGGGCTCGGCTCTACAGATGAAGCGTCACGCGTTCTCGCTCTGGCACCTT----AGGTGCCGAGAGCCCGGCGCGGACGACCGTT--CGGCTCTAG--------CTGTAGCAAGGAT------CTC-CGCGCCGGTTT-CTCCCTGAT-CCGCCCGAACAGTTGATCGAGCT---------GGC-ACTCGTACTGATAAGACTGGGCAAGCG
AACAGCCGAGCATCGGCTCGGCTCTACAGATCCACCGTCGAGCATGGCTCCTCTGGCACCTT----AGGTGCCGAGAGCCCGGCGCGGACGACCGTT--CGGCTCTAG--------CTGTAGCAAGGAT------CTC-CGCGCCGGTTT-CTCCCTGAT-CCGCCCGAACAGTTGATCGAGCT---------GGC-ACTCGTACTGATAAGACTGGGCAAGCG
CGGGTCGTCACATGGGACGACCCCTACGATTTTGTTGGTGTGGGGCGATCCCAATGTTTCCCGCGCGGGAAACATTGGTGGCGAGTGTCAGATCGTGACGACCCCTGGTCTTAAGACCGATTCGTAGCT--AGATCGC-CACTCGCTTC----TCATGCCTTAACCCGTACAGTCGCCAGAG-------------CAGCTCGTATTTGCAAGGAAGGGTTAGCA
GAAGTGGTTTTTTTTATGTCGTCATTGCGAGGAGCGAAGCAATCTCAAAAGTATAACTAA------ATTTATTTCAAC-AGAAG----------------------------------------------------------TTTCTCTCTCTGCT--TTTGAACTTGGACAGTTCATTG-----------------------------------------AGC
TGTAATAGTTACAGTCTGACTTCCTCCCCGCCCTAAACGGTAGACCCAAATCAGATCTGAGT---AATACAGATCTGACTGGGGTGT--AGGCCGTTGACTCCCTTGAGCTTAAGCTCGACTG--GGAGCTTGGCC---AACCTCCA---------------AATTCGGACCGGAAGTTG---------------------------ATAAGGGTGAATACACA
AGCGTAACTGGGGGCTTCAGCCCCTGAAGCTTCAGGGCTTAAGAGCCCCTCGTGTATGACCTGACGATGGCGTTG---TTCCGGCGGGGAGGCCGTTT-GCCCCCAAGGC----GCCTGTGCTTCAGATC--GGCCCC-CCGCCCTC--T------TCTCCAAGACTGAGGAGAATCAGAGGCCT-------TGTGAGCCTGCGTTATCAAGGTCAGTCGGAGA
AGCGTAACTGGGGGCTTCAGCCCCTGAAGCTTCAGGGGTTAAAACCCCTGCGTGTATGACCTGACGATGGCGTTG---TTCCGGCGGGGAGGCCGTTT-GCCCCCAAGGC----GCCTGTGCTTCAGATC--GGCCCC-CCGCCCTC--T------TCTCCAAGACTGAGGAGAATCAGAGGCCT-------TGTGAGCCTGCGTTATCAAGGTCAGTCGGAGA
CCCACACACCGGGGCTTTAGCCCCTGAAGCTTCAGGGCTTGAAAGCCCTTCGTGTATGACCTGACGATGGCGTTG---TTCCGGCGGGGAGGCCGTTT-GCCCCCAAGGC----GCCTGTGCTTCAGATC--GGCCCC-CCGCCCTC--T------TCTCCAAGACTGAGGAGAATCAGAGGCCT-------TGTGAGCCTGCGTTATCAAGGTCAGTCGGAGA
TATATCCTAAAATATTTCTTCCCATAACTCCTTGCATTACTCCGCGAAGTTTTAAT----------------ATCAAA-GTGTGGAATAAGGCAG-----------------------------------------CC-ACACTTT------CAC--ATCAGAACCCGGATAGTTCAATGGGC-----------TGACCCCGTATTCGCAATGATGGC-TCACG
ATAATACCTTGAATATACTACGCATAACTCACTCCTTTTTTGGTTACAAATTTAAT----------------ATCAAA-GTGTGGAATAAGGCAG-----------------------------------------CC-ACACTTT------CAC--ATCAGAACCCGGATAGTTCAATGGGC-----------TGACCCCGTATTCGCAATGATGGC-TCACG
TGATGGTGACAACCTGTCCTTCCATAACTTTTGTAGGCAGGACGGACTTCTTTAAT----------------ATCAAA-GTGTGGAATAAGGCAG-----------------------------------------CC-ACACTTT------CAC--ATCAGAACCCGGATAGTTCAATGGGC-----------TGACCCCGTATTCGCAATGATGGC-TCACG
GCTCTTCTATGTTCATTGCTTCCATAATTCAGTTTTTTAATTACATGAAATTTAAT----------------ATCAAA-GTGTGGAATAAGGCAG-----------------------------------------CC-ACACTTT------CAC--ATCAGAACCCGGATAGTTCAATGGGC-----------TGACCCCGTATTCGCAATGATGGC-TCACG
TGTATTATTGCATTATTACTTCCATATTACAAAGTTTTTAAGGTAAATAATTTAAT----------------ATCAAA-GTGTGGAATAAGGCAG-----------------------------------------CC-ACACTTT------CAC--ATCAGAACCCGGATAGTTCAATGGGC-----------TGACCCCGTATTCGCAATGATGGC-TCACG
AGTCAAACATCGGTTGTACTTCCATAATTTGGAATCTCTGTTTAAAAAATTTTAAT----------------ATCAAA-GTGTGGAATAAGGCAG-----------------------------------------CC-ACACTTT------CAC--ATCAGAACCCGGATAGTTCAATGGGC-----------TGACCCCGTATTCGCAATGATGGC-TCACG
ATAACACTTTGAATGTACTTCTCATAACTCAACTTTTTTTAGTTACAAATTTTAAT----------------ATCAAA-GTGTGGAATAAGGCAG-----------------------------------------CC-ACACTTT------CAC--ATCAGAACCCGGATAGTTCAATGGGC-----------TGACCCCGTATTCGCAATGATGGC-TCACG
TATATTATTGCATTATTACTTCCATTACTCAGTCTACTACACCTATCTATTTTAAT----------------ATCAAA-GTGTGGAATAAGGCAG-----------------------------------------CC-ACACTTT------CAC--ATCAGAACCCGGATAGTTCAATGGGC-----------TGACCCCGTATTCGCAATGATGGC-TCACG
AGAACTAGCAATAAATTATATACGTTGTTGTGTGTAGTGTTTTATTTATTTAAGATCTATAA----AAAGAAAGCA--CAAAAGAGAGGA----------------------------------------------CC-TCTCTTTT------TCTACACAGATTTCGAACAGT-----------------------------------------GCGTAGTG-
AGCTGATGTCGGGAGCGCTCATCCTGAGCGAAGTCGAAGGACGAGGTCCG----ACT--------------GGTGCGGCGGCGGGTTGCAGTCCGTCT-CATCCTTGGGCCTT-GCCCGCAGCTCAGCG-AGGATCGC-AACCCGCCGGTTC--ATCGAC----CCCGAACAGTCGCCAGGGCCGCA--AGGCG--AGCCCGCTTAGGCAAGGATGGGA-TCCG
CGGGCGGACACATAGGTCCGCCCCTACGGGTTATGGAATTCAATTAATAT------ATTAATATATAGCAACAAAACCCCGTTATCTGCATCTCGCATACGCCCCAGGCA-ACAAACCGAGTTGTAGCA-ATGAGAGC-AGATAAC-ATTTCACCA----AAAAACCGAACAGT-----TGCCAGAC---------AACCCGAAT--GCAAGGCAGGTTA-ATG
ACAGGGGCGTATGCGATACGCCCCTACGGATTTCGCTCTATGAAAATAAA------ATTAATATATAGCAACAAAACCCCGTTATCTGCATCTCGCATACGCCCCAGGCA-ACAAACCGAGTTGTAGCA-ATGAGAGC-AGATAAC-ATTTCACCA----AAAAACCGAACAGT-----TGCCAGAC---------AACCCGAAT--GCAAGGCAGGTTA-ATG
CGGGCGGACACATAGGTCCGCCCCTACGGGGTATAATTTGTAATATCGCA------ATTAATATATAGCAACAAAACCCCGTTATCTGCATCTCGCATACGCCCCAGGCA-ACAAACCGAGTTGTAGCA-ATGAGAGC-AGATAAC-ATTTCACCA----AAAAACCGAACAGT-----TGCCAGAC---------AACCCGAAT--GCAAGGCAGGTTA-ATG
ATCTGATAATTTTTAACGCCTACCTACTTATCAATTAACTTTATTATAAC---------TG----------TATATTGAGAGAGGTGGTAGACCGTCC-CAACCTTGGTCAAAAGACCGCTTCGTAGCA-AGGGTCAC-CACCATAA---TCTCCCTGACAAAACTCGAACAGTCGCCGGGGT-----------ACAGACCGTATCGGCAAGGATGAGTAATCA
TGTAGGATGAGCTAATGCCCATCCTACTAAGTCTCTATAAGATTGGTGTA---------TG----------TATATTGAGAGAGGTGGTAGACCGTCC-CAACCTTGGTCAAAAGACCGCTTCGTAGCA-AGGGTCAC-CACCATAA---TCTCCCTGACAAAACTCGAACAGTCGCCGGGGT-----------ACAGACCGTATCGGCAAGGATGAGTAATCA
TGGGTTTCATACTTCAACCCAACCTACGTTCTTCATAATTCATAATTCAT---------TG----------TATATTGAGAGAGGTGGTAGACCGTCC-CAACCTTGGTCAAAAGACCGCTTCGTAGCA-AGGGTCAC-CACCATAA---TCTCCCTGACAAAACTCGAACAGTCGCCGGGGT-----------ACAGACCGTATCGGCAAGGATGAGTAATCA
TTTCACCTTACCCATCCCCGGCCCTGTCAAGCTATACCCGCTTTCAGCCAACTCGATGGCT-A-GC-TACCATCATATGAAGCAGAGTGAGCTTGTCCCAGCCCT----------------------------AGCC--CTCTGCTTCACCTTTCACGCC--AG------CATTAACATTG---------------ACTCTGCATGTACAAGGGGAATAGCGTG
ATTTCACCTTACCCCCCCCCGCCCTGCTAAGCCATACCCGCTTTCAGCCAACTCGATGGCT-A-GC-TACCATCATATGAAGCAGAGTGAGCTTGTCCCAGCCCT----------------------------AGCC--CTCTGCTTCACCTTTCACGCC--AG------CATTAACATTG---------------ACTCTGCATGTACAAGGGGAATAGCGTG
ATTTCGCCTATCCCATCCCCGCCCTGCTAAGCCATACCCGCTTTCAGCCAACTCGATGGCT-A-GC-TACCATCATATGAAGCAGAGTGAGCTTGTCCCAGCCCT----------------------------AGCC--CTCTGCTTCACCTTTCACGCC--AG------CATTAACATTG---------------ACTCTGCATGTACAAGGGGAATAGCGTG
ACACGATGCAGAGCCCGCATTGCCTGCTAAGCCATACCCGCTTTCAGCCAACTCGATGGCT-A-GC-TACCATCATATGAAGCAGAGTGAGCTTGTCCCAGCCCT----------------------------AGCC--CTCTGCTTCACCTTTCACGCC--AG------CATTAACATTG---------------ACTCTGCATGTACAAGGGGAATAGCGTG
TTAGCCGTTATAAATCCCCCTCCCTGCTAAGCCCGCTTTTAAAATATTTTACTCGATGGCT-A-GC-TACCATCATATGAAGCAGAGTGAGCTTGTCCCAGCCCT----------------------------AGCC--CTCTGCTTCACCTTTCACGCC--AG------CATTAACATTG---------------ACTCTGCATGTACAAGGGGAATAGCGTG
GCCGTGCCATCCGGCCACTGGTGCTGCTAAGCTATACCCGCTTTCAGCCAACTCGATGGCT-A-GC-TACCATCATATGAAGCAGAGTGAGCTTGTCCCAGCCCT----------------------------AGCC--CTCTGCTTCACCTTTCACGCC--AG------CATTAACATTG---------------ACTCTGCATGTACAAGGGGAATAGCGTG
ATTTCACCTATCCCATTCCAGCCCTGCTAAGCCATACCCGCTTTCAGCCAACTCGATGGCT-A-GC-TACCATCATATGAAGCAGAGTGAGCTTGTCCCAGCCCT----------------------------AGCC--CTCTGCTTCACCTTTCACGCC--AG------CATTAACATTG---------------ACTCTGCATGTACAAGGGGAATAGCGTG
CGGGCAGGCCATGTACACGGTAGCTGCTAAGCCATACCGGCTTTTAGCCAACTCGATGGCT-A-GC-TACCATCATATGAAGCAGAGTGAGCTTGTCCCAGCCCT----------------------------AGCC--CTCTGCTTCACCTTTCACGCC--AG------CATTAACATTG---------------ACTCTGCATGTACAAGGGGAATAGCGTG
AATTGTGAAATCATCCCACGCTACTGCTAAGGTTGAAGGGGCGTTCCAGCACTCGATGGCT-A-GC-TACCATCATATGAAGCAGAGTGAGCTTGTCCCAGCCCT----------------------------AGCC--CTCTGCTTCACCTTTCACGCC--AG------CATTAACATTG---------------ACTCTGCATGTACAAGGGGAATAGCGTG
GCCGTGCCATCCGGCCACTGGTGCTGCTAAGCCATACCCGCTTTCAGCCAACTCGATGGCT-A-GC-TACCATCATATGAAGCAGAGTGAGCTTGTCCCAGCCCT----------------------------AGCC--CTCTGCTTCACCTTTCACGCC--AG------CATTAACATTG---------------ACTCTGCATGTACAAGGGGAATAGCGTG
GCCTTCAAGATGTCTACCAACTCATAGTTTGCAGCCTTGTAGATAGTCCC--------------------------------------------------------------------------------------------------------------------------------------------------ACCCCGTATTTGCAATGAT-AGCTCATG
AGGATAATGCTGATTCTTCACTCATAGTTTATTTGATACCTAATGTTTGT--------------------------------------------------------------------------------------------------------------------------------------------------ACCCCGTATTTGCAATGAT-AGCTCATG
TGTGGGTGTATCATGAGATATTCATAGTTTTGAACTTCATCATTCTTGAT--------------------------------------------------------------------------------------------------------------------------------------------------ACCCCGTATTTGCAATGAT-AGCTCATG
GTTCTCCTCCAACAGGTCCTGTCATTCCGAAATCGTAAGATGAGGAATCCGTTGGTCTATTT-----GATGATCCAGCCGAGAGAGGGAAC--------------------------------------------GTC-CCCCTCTCTTATC--CTTATTTAAACTTGGACAGTTCATTA------------------------TTGATAAGTTA----CGATA
CAATCGCGCAATAAATTGCGCCGCTACAGAACGTGCAAGTGTTGAATCACTGTTGCTGGTTA---GCTACCAGCAACATGAAACGGAGGCAGCTTTTTGCGCCCTTAAGACCCATCTTGCTTCGTAGCTTTAAGC-CC-TCCGTTTCTCCTTT-CACGCCAGCAA-CGAACGGTAACC------------------ACTTCGTATGTACAAGGCTGATGGCGTG
TTATCGCGCAATAAATTGCGCCGCTACGGAATGTGCGCTTTTGAGAGGGCTGTTGCTGGTTA---GCTACCAGCAACATGAAACGGAGGCAGCTTTTTGCGCCCTTAAGACCCATCTTGCTTCGTAGCTTTAAGC-CC-TCCGTTTCTCCTTT-CACGCCAGCAA-CGAACGGTAACC------------------ACTTCGTATGTACAAGGCTGATGGCGTG
GCATTGCGCAATAAATTGCGCCGCTACGGTTTTTGCACATTTTTATAGCGTGTTGCTGGTTA---GCTACCAGCAACATGAAACGGAGGCAGCTTTTTGCGCCCTTAAGACCCATCTTGCTTCGTAGCTTTAAGC-CC-TCCGTTTCTCCTTT-CACGCCAGCAA-CGAACGGTAACC------------------ACTTCGTATGTACAAGGCTGATGGCGTG
TGATAGCGCAATAAATTGCGCCGCTACAGTATGTGCACGTTTTTGTAGCGTGTTGCTGGTTA---GCTACCAGCAACATGAAACGGAGGCAGCTTTTTGCGCCCTTAAGACCCATCTTGCTTCGTAGCTTTAAGC-CC-TCCGTTTCTCCTTT-CACGCCAGCAA-CGAACGGTAACC------------------ACTTCGTATGTACAAGGCTGATGGCGTG
ACCATGCGCAATGAATTGCGCCGCTACGGTATTTGCGTTTTATTCCACGCTGTTGCTGGTTA---GCTACCAGCAACATGAAACGGAGGCAGCTTTTTGCGCCCTTAAGACCCATCTTGCTTCGTAGCTTTAAGC-CC-TCCGTTTCTCCTTT-CACGCCAGCAA-CGAACGGTAACC------------------ACTTCGTATGTACAAGGCTGATGGCGTG
ACAACGCGCAATAAATTGCGCCGCTACGATCTGCAGTAAGCTTTAGGTCTTGTTGCTGGTTA---GCTACCAGCAACATGAAACGGAGGCAGCTTTTTGCGCCCTTAAGACCCATCTTGCTTCGTAGCTTTAAGC-CC-TCCGTTTCTCCTTT-CACGCCAGCAA-CGAACGGTAACC------------------ACTTCGTATGTACAAGGCTGATGGCGTG
TTATCGCGCAATAAAGTGCGCCGCTACAGCCTTAACAGAGTTCCAGATGATGTTGCTGGTTA---GCTACCAGCAACATGAAACGGAGGCAGCTTTTTGCGCCCTTAAGACCCATCTTGCTTCGTAGCTTTAAGC-CC-TCCGTTTCTCCTTT-CACGCCAGCAA-CGAACGGTAACC------------------ACTTCGTATGTACAAGGCTGATGGCGTG
AATGAGCGCAATAAATTGCGCCGCTACGGATAGGTGCAGAATTTATTTCTTGTTGCTGGTTA---GCTACCAGCAACATGAAACGGAGGCAGCTTTTTGCGCCCTTAAGACCCATCTTGCTTCGTAGCTTTAAGC-CC-TCCGTTTCTCCTTT-CACGCCAGCAA-CGAACGGTAACC------------------ACTTCGTATGTACAAGGCTGATGGCGTG
AAATGGCGCAATAAATTGCGCCGCTACGATTCATTACTCTGCACCACCACTGTTGCTGGTTA---GCTACCAGCAACATGAAACGGAGGCAGCTTTTTGCGCCCTTAAGACCCATCTTGCTTCGTAGCTTTAAGC-CC-TCCGTTTCTCCTTT-CACGCCAGCAA-CGAACGGTAACC------------------ACTTCGTATGTACAAGGCTGATGGCGTG
GAGACGCGCAATAAATTGCGCCGCTACGAGTATGTGCAAACATCATTATTTGTTGCTGGTTA---GCTACCAGCAACATGAAACGGAGGCAGCTTTTTGCGCCCTTAAGACCCATCTTGCTTCGTAGCTTTAAGC-CC-TCCGTTTCTCCTTT-CACGCCAGCAA-CGAACGGTAACC------------------ACTTCGTATGTACAAGGCTGATGGCGTG
GATGGCGCTAACGCTTATCCGGCCTACAGCATCTGTACCTGTAGGCCCGGGATAGCTGATTA---GCTGTCAGCTATCTGAAACGGGAGAAGCTGTATCCGGCCTGAAGACT--GCTTCCGATGTAGCTT-AAGC-CT-CCCGTTTCACTTCACGTCACTAAAATCCGAACGGTAACCAGA---------------ACTTCGTATGTACAAGGCTGGAATCGTG
CCGGGTGGCACCTCTTATCCGGCCTACAGCAGACATAATCCGTAGGCCTTGATAGCTGATTA---GCTGTCAGCTATCTGAAACGGGAGAAGCTGTATCCGGCCTGAAGACT--GCTTCCGATGTAGCTT-AAGC-CT-CCCGTTTCACTTCACGTCACTAAAATCCGAACGGTAACCAGA---------------ACTTCGTATGTACAAGGCTGGAATCGTG
GCGGCATAAATGCCTTATCCGGCCTACAACACACCGTAGGCCTGATAAGCGATAGCTGATTA---GCTGTCAGCTATCTGAAACGGGAGAAGCTGTATCCGGCCTGAAGACT--GCTTCCGATGTAGCTT-AAGC-CT-CCCGTTTCACTTCACGTCACTAAAATCCGAACGGTAACCAGA---------------ACTTCGTATGTACAAGGCTGGAATCGTG
AACAGGATTCGTGCTTTCCCACCCTAAACGACAAACGTCGTTTAGGATGGGAGGCGTGACGA---TAGGTTACGTTTC-GGC---GGAGAGGCCGCTCCCACCCG-------------------TAGAC---CGGCCC-CCGC---CC----CTCTCTTTTGACGCCGTGGAGAATCGGAGGCC----TTT---TGAGCCTGCATGTTCAAGGTCGGCGCGTAG
TCGTTTCAACCGGGGCTAACGCCCTGCGGCTAATGAGTCTTTTATGCTGTGCCAATAGTTCCCGCGGGAACTATTGGT-GGCGAGTGTCAGATCGTTATCGCCCTTGGTCTTAAGACCGATCCGCAGCTT--GATCGC-CACTCGCTTC----TCATGCCGTAACCCGTACAGTCGCCGGAGCGGTG--------CAGCTCGTATCAGCAAGGAAGGGTTAGCA
GTAAGTGCCATTGGGCTAACGCCCTGCGGCTAATTTTGCTTTTGTGCTGTGCCAATAGTTCCCGCGGGAACTATTGGT-GGCGAGTGTCAGATCGTTATCGCCCTTGGTCTTAAGACCGATCCGCAGCTT--GATCGC-CACTCGCTTC----TCATGCCGTAACCCGTACAGTCGCCGGAGCGGTG--------CAGCTCGTATCAGCAAGGAAGGGTTAGCA
TCGTTTCAACCGGGGCTAACGCCCTGCGGATAATTTGGCTTTTCTGTTGTGCCAATAGTTCCCGCGGGAACTATTGGT-GGCGAGTGTCAGATCGTTATCGCCCTTGGTCTTAAGACCGATCCGCAGCTT--GATCGC-CACTCGCTTC----TCATGCCGTAACCCGTACAGTCGCCGGAGCGGTG--------CAGCTCGTATCAGCAAGGAAGGGTTAGCA
GTAAGTGCCATTGGGCTAACGCCCTGCGGCTAATTTCGCTTTTCTGTTGTGCCAATAGTTCCCGCGGGAACTATTGGT-GGCGAGTGTCAGATCGTTATCGCCCTTGGTCTTAAGACCGATCCGCAGCTT--GATCGC-CACTCGCTTC----TCATGCCGTAACCCGTACAGTCGCCGGAGCGGTG--------CAGCTCGTATCAGCAAGGAAGGGTTAGCA
GACGGACAACCGGGGCTAACGCCCTGCGGCTAATTTGACTTATCCGTTGTGCCAATAGTTCCCGCGGGAACTATTGGT-GGCGAGTGTCAGATCGTTATCGCCCTTGGTCTTAAGACCGATCCGCAGCTT--GATCGC-CACTCGCTTC----TCATGCCGTAACCCGTACAGTCGCCGGAGCGGTG--------CAGCTCGTATCAGCAAGGAAGGGTTAGCA
GTAAGTACCATTAGGCTAACGCCCTGCGGCTAATTTGGCTTGTCTGTAGTGCCAATAGTTCCCGCGGGAACTATTGGT-GGCGAGTGTCAGATCGTTATCGCCCTTGGTCTTAAGACCGATCCGCAGCTT--GATCGC-CACTCGCTTC----TCATGCCGTAACCCGTACAGTCGCCGGAGCGGTG--------CAGCTCGTATCAGCAAGGAAGGGTTAGCA
ACTTTTACAAGGTTTGGAACCTTGTCAATGCCTTAGTAAAGAAAAATATTTACCTTTGGGAAA--ATAATCATTGGAAAAAGCAATAGGAAAAAGATCGCAGCCT----------------------------TC-CC-TATTGCTTGT------TTTCTAAAAACCGAATAGAATGTTG----------------------------------TGGTTATAAG
AGATTTTTTTTTAAAATAGCCCTGTCAAGGTTTTAAACCTTGACAGGGCTTACCTTTGGGAAA--ATAATCATTGGAAAAAGCAATAGGAAAAAGATCGCAGCCT----------------------------TC-CC-TATTGCTTGT------TTTCTAAAAACCGAATAGAATGTTG----------------------------------TGGTTATAAG
AAATCAAATAATTTATTAGCCTTGTCAAGGTTCCAAACCTTGACAAGGCTTACCTTTGGGAAA--ATAATCATTGGAAAAAGCAATAGGAAAAAGATCGCAGCCT----------------------------TC-CC-TATTGCTTGT------TTTCTAAAAACCGAATAGAATGTTG----------------------------------TGGTTATAAG
TGAAATAAAGCATATACAGCCTTGTCAAGGTTTAAAACCTTGACAAGGCTTACCTTTGGGAAA--ATAATCATTGGAAAAAGCAATAGGAAAAAGATCGCAGCCT----------------------------TC-CC-TATTGCTTGT------TTTCTAAAAACCGAATAGAATGTTG----------------------------------TGGTTATAAG
TGTAAAATATGAAGTAAGCCTTGTGTCAAGGTTTTAAACCTTGACAAGGCTACCTTTGGGAAA--ATAATCATTGGAAAAAGCAATAGGAAAAAGATCGCAGCCT----------------------------TC-CC-TATTGCTTGT------TTTCTAAAAACCGAATAGAATGTTG----------------------------------TGGTTATAAG
AAAAAGTTTATCAATTTAACCTTGTCAAGGTTCATTACTAATTCTATATTTACCTTTGGGAAA--ATAATCATTGGAAAAAGCAATAGGAAAAAGATCGCAGCCT----------------------------TC-CC-TATTGCTTGT------TTTCTAAAAACCGAATAGAATGTTG----------------------------------TGGTTATAAG
AAATGGAATAAATTTAAAGCCCTGTCAAGGTTTAAAACCTTGACAGGGCTTACCTTTGGGAAA--ATAATCATTGGAAAAAGCAATAGGAAAAAGATCGCAGCCT----------------------------TC-CC-TATTGCTTGT------TTTCTAAAAACCGAATAGAATGTTG----------------------------------TGGTTATAAG
TGATTTATTAAAATAAAGCCTTGTGTCAAGGTTCTGAACCTTGACAAGTATACCTTTGGGAAA--ATAATCATTGGAAAAAGCAATAGGAAAAAGATCGCAGCCT----------------------------TC-CC-TATTGCTTGT------TTTCTAAAAACCGAATAGAATGTTG----------------------------------TGGTTATAAG
AATATTACAAATATATTATCGTCATTTCGAACGAAACAGCGTGAAGTGAATTTTGTTTGGTT-----AACAGATCCAGCAGAGAGAGGGA----------------------------------------------CC-CTCTCTCTCATTCTTATTGCG--AACTTGGACAGTTCATTAGGCCTG-----TAG--AGCCTGTTTTTACGATGATAAG-TCACG
TGCGGGCTCGCAATAGGTGTAATGTTCTTAGGGAATGGCACAACGCGCGCATAATTTCAACTTCAAATTTCAGGATATTCAAGCATGGAA----------------------------------------------CC-CATGCTTT-T----ACA-TCTAAAGACTGGATAGTTCGTTGGGGCGGTGAAACCG--ACCCCGTGTTTGCGACGAGAGT-GCAAA
AGTACGCTTAACATTCTTGCCAAGTTCTTAGGCTTCACTTCATGGGACAGATAATTTCAACTTCAAATTTCAGGATATTCAAGCATGGAA----------------------------------------------CC-CATGCTTT-T----ACA-TCTAAAGACTGGATAGTTCGTTGGGGCGGTGAAACCG--ACCCCGTGTTTGCGACGAGAGT-GCAAA
ACTCCCAAGGCACCGAGTGACATGTTCTTAGGCGGGATTGACGGAACAGGATAATTTCAACTTCAAATTTCAGGATATTCAAGCATGGAA----------------------------------------------CC-CATGCTTT-T----ACA-TCTAAAGACTGGATAGTTCGTTGGGGCGGTGAAACCG--ACCCCGTGTTTGCGACGAGAGT-GCAAA
ATCGGCCCCATGAAGGCAGTCATGTTCTTTATAATCTCCGCCATGTCAGCATAATTTCAACTTCAAATTTCAGGATATTCAAGCATGGAA----------------------------------------------CC-CATGCTTT-T----ACA-TCTAAAGACTGGATAGTTCGTTGGGGCGGTGAAACCG--ACCCCGTGTTTGCGACGAGAGT-GCAAA
ACTGTCGTATGTTCAAATGTCACGTTCATAATTAGGGTGATTTTGTGACCATAATTTCAACTTCAAATTTCAGGATATTCAAGCATGGAA----------------------------------------------CC-CATGCTTT-T----ACA-TCTAAAGACTGGATAGTTCGTTGGGGCGGTGAAACCG--ACCCCGTGTTTGCGACGAGAGT-GCAAA
TGCGCTTATCATTTTTATGTCATGTTCTTTGCCAAGACGGTTTTGGGCAGATAATTTCAACTTCAAATTTCAGGATATTCAAGCATGGAA----------------------------------------------CC-CATGCTTT-T----ACA-TCTAAAGACTGGATAGTTCGTTGGGGCGGTGAAACCG--ACCCCGTGTTTGCGACGAGAGT-GCAAA
TTTGAACCAAGAATACATGTCACGTTCATAATCTATTTGAGATAAATCTCATAATTTCAACTTCAAATTTCAGGATATTCAAGCATGGAA----------------------------------------------CC-CATGCTTT-T----ACA-TCTAAAGACTGGATAGTTCGTTGGGGCGGTGAAACCG--ACCCCGTGTTTGCGACGAGAGT-GCAAA
TATCCGGATAGGGCTTTCGACCCCTCATCCGTCGGCTTCGCCGACACCTTTCCGCCTGGTGTTCCAGCACCAGGCGGACCGCCGGCGG-------------------------------------------------C-CGCTGGC-A-------TATCCATGACCCGGATGGTT-------------------------------CACAAGGATGGGATGGAT
AATCCCAATAAATAATCACTGTCATTCCCGAAGTCTTTTATCGGGAATCTCGCTAGGTTAT-AATAATAATTCTAGCA-CAAAGGCAGGACACACTATTGATCGT----------------------ATGTAAGTACC-TGCCTTTATT---TAAGAGAGTTAAGCTGAACAGT---------------------------------------------TCTCA
TGGGTTTCGTGCCTCAACCCAACCTACAGTTTCGTAGGTTGGGTTGAGCGTTTGTAGCTTGGGTCTATATTCTGAAAAAGGGCGTGGACATCCAGTT--CAACCGAGGTGTTGACACCGTTGGGTAGCC-ACCGGAG--CCACGCCGTCATCCCGATGAGACAGCTCGAACA--ATCGCTGGAGG-ATTAACC------TCGTATTCGCAAGGACGAGTTACCA
TGGGTTTCATGCTTCAACCCAACCTACGTTCTAATTTTAGTGAGTATCTTTTTGTAGCTTGGGTCTATATTCTGAAAAAGGGCGTGGACATCCAGTT--CAACCGAGGTGTTGACACCGTTGGGTAGCC-ACCGGAG--CCACGCCGTCATCCCGATGAGACAGCTCGAACA--ATCGCTGGAGG-ATTAACC------TCGTATTCGCAAGGACGAGTTACCA
TGGGTTTCATGCTTCAACCCAACCTACAAAATAGGCGATCAGCCTTCTGTTTTGTAGCTTGGGTCTATATTCTGAAAAAGGGCGTGGACATCCAGTT--CAACCGAGGTGTTGACACCGTTGGGTAGCC-ACCGGAG--CCACGCCGTCATCCCGATGAGACAGCTCGAACA--ATCGCTGGAGG-ATTAACC------TCGTATTCGCAAGGACGAGTTACCA
TGGGTTTCATGCTTCAACCCAACCTACGTTCATCTTATATTTAATTCCACTTTGTAGCTTGGGTCTATATTCTGAAAAAGGGCGTGGACATCCAGTT--CAACCGAGGTGTTGACACCGTTGGGTAGCC-ACCGGAG--CCACGCCGTCATCCCGATGAGACAGCTCGAACA--ATCGCTGGAGG-ATTAACC------TCGTATTCGCAAGGACGAGTTACCA
TGGGTTTCATGCTTCAACCCAACCTACGTTCTACCTCAAAATCGGTAAAATTTGTAGCTTGGGTCTATATTCTGAAAAAGGGCGTGGACATCCAGTT--CAACCGAGGTGTTGACACCGTTGGGTAGCC-ACCGGAG--CCACGCCGTCATCCCGATGAGACAGCTCGAACA--ATCGCTGGAGG-ATTAACC------TCGTATTCGCAAGGACGAGTTACCA
GGGTTTCGTTGCCTCAACCCAACCTACAAGATCGGCGATCGCACTACAAGTTTGTAGCTTGGGTCTATATTCTGAAAAAGGGCGTGGACATCCAGTT--CAACCGAGGTGTTGACACCGTTGGGTAGCC-ACCGGAG--CCACGCCGTCATCCCGATGAGACAGCTCGAACA--ATCGCTGGAGG-ATTAACC------TCGTATTCGCAAGGACGAGTTACCA
GGGTTGAGTACCCATCACCCAACCTACAAGATCAGGCGATCGCACTACAATTTGTAGCTTGGGTCTATATTCTGAAAAAGGGCGTGGACATCCAGTT--CAACCGAGGTGTTGACACCGTTGGGTAGCC-ACCGGAG--CCACGCCGTCATCCCGATGAGACAGCTCGAACA--ATCGCTGGAGG-ATTAACC------TCGTATTCGCAAGGACGAGTTACCA
GGTTGCACTTCGTTTAACCCAACCTACAAGATCAGGCGATCGCACTACAATTTGTAGCTTGGGTCTATATTCTGAAAAAGGGCGTGGACATCCAGTT--CAACCGAGGTGTTGACACCGTTGGGTAGCC-ACCGGAG--CCACGCCGTCATCCCGATGAGACAGCTCGAACA--ATCGCTGGAGG-ATTAACC------TCGTATTCGCAAGGACGAGTTACCA
TGGGTTTCATGCTTCAACCCAACCTACGTTCATCTAATACCCCAGGACCTTTTGTAGCTTGGGTCTATATTCTGAAAAAGGGCGTGGACATCCAGTT--CAACCGAGGTGTTGACACCGTTGGGTAGCC-ACCGGAG--CCACGCCGTCATCCCGATGAGACAGCTCGAACA--ATCGCTGGAGG-ATTAACC------TCGTATTCGCAAGGACGAGTTACCA
TGGGTAACAACCGTCAACCCAACCTACAAGATCAGCGATCGCACTTCATCTTTGTAGCTTGGGTCTATATTCTGAAAAAGGGCGTGGACATCCAGTT--CAACCGAGGTGTTGACACCGTTGGGTAGCC-ACCGGAG--CCACGCCGTCATCCCGATGAGACAGCTCGAACA--ATCGCTGGAGG-ATTAACC------TCGTATTCGCAAGGACGAGTTACCA
TAAAAAAATTATGCAAGAGGTCTCTACAAGATCGGCGTACTGCTACAAGGTTTGTAGCTTGGGTCTATATTCTGAAAAAGGGCGTGGACATCCAGTT--CAACCGAGGTGTTGACACCGTTGGGTAGCC-ACCGGAG--CCACGCCGTCATCCCGATGAGACAGCTCGAACA--ATCGCTGGAGG-ATTAACC------TCGTATTCGCAAGGACGAGTTACCA
TGGGTTTCATGCTTCAACCCAACCTACGTTCTACAAAAAACCTAAAAATATTTGTAGCTTGGGTCTATATTCTGAAAAAGGGCGTGGACATCCAGTT--CAACCGAGGTGTTGACACCGTTGGGTAGCC-ACCGGAG--CCACGCCGTCATCCCGATGAGACAGCTCGAACA--ATCGCTGGAGG-ATTAACC------TCGTATTCGCAAGGACGAGTTACCA
GTGAAATAAGGGTTGTTTGTCATGTACTTACGGGTTTAATGGTTACTTAAATAATTTCAACTTCAAATTTCAGGATATTCAAGCATGGAA----------------------------------------------CC-CATGCTTT-T----ACA-TCTAAAGACTGGATAGTTCGTTGGGGCGGTGAAACCG--ACCCCGTGTTTGCGACGAGAGT-GCAAA
CTGATGCTCTATACGAATGTCCTGTTCTTAATCTACCTCTTAACGTGGAGATAATTTCAACTTCAAATTTCAGGATATTCAAGCATGGAA----------------------------------------------CC-CATGCTTT-T----ACA-TCTAAAGACTGGATAGTTCGTTGGGGCGGTGAAACCG--ACCCCGTGTTTGCGACGAGAGT-GCAAA
TCTTCTCTGAACTAAAATGTCATGTACTATGAGCGCGCCCTTAAAAAAAGATAATTTCAACTTCAAATTTCAGGATATTCAAGCATGGAA----------------------------------------------CC-CATGCTTT-T----ACA-TCTAAAGACTGGATAGTTCGTTGGGGCGGTGAAACCG--ACCCCGTGTTTGCGACGAGAGT-GCAAA
TGGTTTATGGTCTCTATGTCAACGTATTAAGTCGATAAAGGCATTCAGCAATAATTTCAACTTCAAATTTCAGGATATTCAAGCATGGAA----------------------------------------------CC-CATGCTTT-T----ACA-TCTAAAGACTGGATAGTTCGTTGGGGCGGTGAAACCG--ACCCCGTGTTTGCGACGAGAGT-GCAAA
TCTTCTCTGAACTAAAATGTCATGTACTATGACCTGCGATATAATTTCGTATAATTTCAACTTCAAATTTCAGGATATTCAAGCATGGAA----------------------------------------------CC-CATGCTTT-T----ACA-TCTAAAGACTGGATAGTTCGTTGGGGCGGTGAAACCG--ACCCCGTGTTTGCGACGAGAGT-GCAAA
CGATGTTTTCAAATTTTTGTCATGTACTTAAAATTGTGTTAATACGTTATATAATTTCAACTTCAAATTTCAGGATATTCAAGCATGGAA----------------------------------------------CC-CATGCTTT-T----ACA-TCTAAAGACTGGATAGTTCGTTGGGGCGGTGAAACCG--ACCCCGTGTTTGCGACGAGAGT-GCAAA
AAATCCGTGGCGAGTTTATCATCGTACTTATTTATAATCTCATCCTCATAATAATTTCAACTTCAAATTTCAGGATATTCAAGCATGGAA----------------------------------------------CC-CATGCTTT-T----ACA-TCTAAAGACTGGATAGTTCGTTGGGGCGGTGAAACCG--ACCCCGTGTTTGCGACGAGAGT-GCAAA
TTTGCCATTTGCTCCACTGTCATGTACAAAGTCTTGCTAAAGCCGTTCATATAATTTCAACTTCAAATTTCAGGATATTCAAGCATGGAA----------------------------------------------CC-CATGCTTT-T----ACA-TCTAAAGACTGGATAGTTCGTTGGGGCGGTGAAACCG--ACCCCGTGTTTGCGACGAGAGT-GCAAA
GTGGCCTTTTTTAAGATTTCCCTCTCCTCCTTGAGAAGCCGGATCTCACGGTCGTCCGGCACGGTTATGCCGGGCGAC-GGCGAGGGTCGGATCGTTTCCCT-CTTGGTCGTTAGACCGTGGAG--GAGTAAGGTCG--CCCTCGTCTT------TTCTGATGACCTGAACGGATACTTGGGC---T----------GCCCGTA-TGACAAGACAAGGTGGAAA
GTTGCCTTTTTTAGGATTTCCCTCTCCTCCTTCAGAATGCGGTTCTCTCGGTCGTCCGGCACGGTTATGCCGGGCGAC-GGCGAGGGTCGGATCGTTTCCCT-CTTGGTCGTTAGACCGTGGAG--GAGTAAGGTCG--CCCTCGTCTT------TTCTGATGACCTGAACGGATACTTGGGC---T----------GCCCGTA-TGACAAGACAAGGTGGAAA
GTGGCCTTTTTTAAGATTTCCCTCTCCCCCGATGACGAAAAAGGCAGCACGTCGTCCGGCACGGTTATGCCGGGCGAC-GGCGAGGGTCGGATCGTTTCCCT-CTTGGTCGTTAGACCGTGGAG--GAGTAAGGTCG--CCCTCGTCTT------TTCTGATGACCTGAACGGATACTTGGGC---T----------GCCCGTA-TGACAAGACAAGGTGGAAA
ACCTCGCCTAGGCTCGGTGTGCCCTCACTCCGGCGATGCTCCGCGGGCCG---------TGT---AAG---ATTGTTTTCACCTGCTTCAGACCGTAGTGCCCTCTGATTTCGAGATCG-TGAGTGAGCATGGGTCGG-AGCAGGTT-CCTTCCTA--AACTAGTCCGAAC---------GGTTGCC-TGGGCGAAAGCCCGATTCTGCAAGGTTGGACG--TG
GCCTCGCCTAGGCTCGGCGTTCCCTCACTCCGGTACTACTCCGCGGGCCG---------TGT---AAG---ATTGTTTTCACCTGCTTCAGACCGTAGTGCCCTCTGATTTCGAGATCG-TGAGTGAGCATGGGTCGG-AGCAGGTT-CCTTCCTA--AACTAGTCCGAAC---------GGTTGCC-TGGGCGAAAGCCCGATTCTGCAAGGTTGGACG--TG
ACCTCGCTTGGGCTCGGTGTGCCCTCACTCCGGCTTTGGACCGTGGGCCG---------TGT---AAG---ATTGTTTTCACCTGCTTCAGACCGTAGTGCCCTCTGATTTCGAGATCG-TGAGTGAGCATGGGTCGG-AGCAGGTT-CCTTCCTA--AACTAGTCCGAAC---------GGTTGCC-TGGGCGAAAGCCCGATTCTGCAAGGTTGGACG--TG
ACCTCGCCTAGGCTCGGTGTGCCCTCACTCCGGCTTTGGACCGTGGGCCG---------TGT---AAG---ATTGTTTTCACCTGCTTCAGACCGTAGTGCCCTCTGATTTCGAGATCG-TGAGTGAGCATGGGTCGG-AGCAGGTT-CCTTCCTA--AACTAGTCCGAAC---------GGTTGCC-TGGGCGAAAGCCCGATTCTGCAAGGTTGGACG--TG
ACCTCGCTTGGGCTCGGTGTGCCCTCACTCCGGTACTACTGCGCGGGCCG---------TGT---AAG---ATTGTTTTCACCTGCTTCAGACCGTAGTGCCCTCTGATTTCGAGATCG-TGAGTGAGCATGGGTCGG-AGCAGGTT-CCTTCCTA--AACTAGTCCGAAC---------GGTTGCC-TGGGCGAAAGCCCGATTCTGCAAGGTTGGACG--TG
ACCTCGCTCAGGCTCGGTGTGCCCTCACTCCGGCAGCACGAAGCGGGCCG---------TGT---AAG---ATTGTTTTCACCTGCTTCAGACCGTAGTGCCCTCTGATTTCGAGATCG-TGAGTGAGCATGGGTCGG-AGCAGGTT-CCTTCCTA--AACTAGTCCGAAC---------GGTTGCC-TGGGCGAAAGCCCGATTCTGCAAGGTTGGACG--TG
ACCTCGCCTAGGCTCGGTGTGCCCTCACTCCGGTACTACTCCGCGGGCCG---------TGT---AAG---ATTGTTTTCACCTGCTTCAGACCGTAGTGCCCTCTGATTTCGAGATCG-TGAGTGAGCATGGGTCGG-AGCAGGTT-CCTTCCTA--AACTAGTCCGAAC---------GGTTGCC-TGGGCGAAAGCCCGATTCTGCAAGGTTGGACG--TG
GCCTCGCTAGGGCTCGGCGTTCCCTCACTCCGGCATTGCTCCGCGGGCCG---------TGT---AAG---ATTGTTTTCACCTGCTTCAGACCGTAGTGCCCTCTGATTTCGAGATCG-TGAGTGAGCATGGGTCGG-AGCAGGTT-CCTTCCTA--AACTAGTCCGAAC---------GGTTGCC-TGGGCGAAAGCCCGATTCTGCAAGGTTGGACG--TG
GCACCATTCGTCATGGCTGTCTCCTGTGTTGATGTGTTGTGTACCGAGTG--GGTGCGCCGT----TTGGCGCGCT--------------------------------------------------G--------------CTGCCTCG--TTTAACGCC--ATCCCGAAT-----GGTTGATTGA---TCTC---ATTTCGCATCTATAAGGCTGGG-AGCCG
TGTCGAGCAACATCGCTTGTCTCCTGTTTCGTTATCGTGGGCGGTCGGGG--GGTGCGCCGT----TTGGCGCGCT--------------------------------------------------G--------------CTGCCTCG--TTTAACGCC--ATCCCGAAT-----GGTTGATTGA---TCTC---ATTTCGCATCTATAAGGCTGGG-AGCCG
TTCCCGCGATCGCGCTCGGTCTCCTGTTCGAGAAGAAGATCAAGGCCGTG--GGTGCGCCGT----TTGGCGCGCT--------------------------------------------------G--------------CTGCCTCG--TTTAACGCC--ATCCCGAAT-----GGTTGATTGA---TCTC---ATTTCGCATCTATAAGGCTGGG-AGCCG
CATCCACGAGCCCTCACCCCTCCCTCTCCCGCTTCGCAGGAGAGGGCGAT--TGTATGTAGC----------------CTGGCCGCCACAGGCCG--------------------------------------GTCGT-GGCGGCCTATCTCCGTGACGGATAGCCCGAACGGT--------------------------------CACAAGGAAGGGCACTGT
AGGCCGCTGGCCCTCACCCCTCCCTCTCCCGCAAGCGGGCGAGGGCGATC--TGTATGTAGC----------------CTGGCCGCCACAGGCCG--------------------------------------GTCGT-GGCGGCCTATCTCCGTGACGGATAGCCCGAACGGT--------------------------------CACAAGGAAGGGCACTGT
GAACCATGAGCGGTTTTCGGGCCTTTTTCTTTTACCTCAGACGCCAGAGGTGTCATTGGGGTGGACACCGCGATGACG-GTGCGCAAAGCGGTTGGTCCCGGGCCTGAACTTTCGTTCGTAAAAAAG--CAGAACCCT-TTGCGCAT--TT----CGAGGCTTGGTCGAACCGT----------------------------------------------CCTC
GGCCGGTGCAGTTCGAGCGGGCCTTTTCTTTTTGCGCTGACGCCCCTGCCTGTCATTGGGGTGGACACCGCGATGACG-GTGCGCAAAGCGGTTGGTCCCGGGCCTGAACTTTCGTTCGTAAAAAAG--CAGAACCCT-TTGCGCAT--TT----CGAGGCTTGGTCGAACCGT----------------------------------------------CCTC
GCCCTGAGCACCCGCTCCGGGCCTTTTCTTTTTGCGCTGACGCCCCTGCCTGTCATTGGGGTGGACACCGCGATGACG-GTGCGCAAAGCGGTTGGTCCCGGGCCTGAACTTTCGTTCGTAAAAAAG--CAGAACCCT-TTGCGCAT--TT----CGAGGCTTGGTCGAACCGT----------------------------------------------CCTC
ATCCCTGTGCTCGTCACAGGAATCCAGCCAGCCCAAGTCTTTGGGATGAA--TGTATTGCGTC--TGTGCTAGAATGGTAGCGGACGGAAGGCCGTCGGGATCCT---------------------GCTCTGGTCCTC-CGTCCGC-CTTTGATATCCC---AACCTGAACAGTTG------------------------------------ATGAGGCTTGCC
ATCCCTGTGCTTGTCACAGGGATCCAGCCGACGCGCGTCTGCGCGTCGAA--TGTATTGCGTC--TGTGCTAGAATGGTAGCGGACGGAAGGCCGTCGGGATCCT---------------------GCTCTGGTCCTC-CGTCCGC-CTTTGATATCCC---AACCTGAACAGTTG------------------------------------ATGAGGCTTGCC
ATCCCTGTGCTCGTCACAGGAATCCAGTCAGCCCAAGTCCTTGGGCTGAG--TGTATTGCGTC--TGTGCTAGAATGGTAGCGGACGGAAGGCCGTCGGGATCCT---------------------GCTCTGGTCCTC-CGTCCGC-CTTTGATATCCC---AACCTGAACAGTTG------------------------------------ATGAGGCTTGCC
ATCCCTGTGCCCGTCACAGGGATCCAGACGCGAGCGTCCGCGCGCCGGGA--TGTATTGCGTC--TGTGCTAGAATGGTAGCGGACGGAAGGCCGTCGGGATCCT---------------------GCTCTGGTCCTC-CGTCCGC-CTTTGATATCCC---AACCTGAACAGTTG------------------------------------ATGAGGCTTGCC
TGGGCACAGAAAACGTGCCCACCCTACCAACTAATCTTCAACCCTCGATGGGATAAGCTGATTACTATCAGCGTATCA-GGAGGAATGGATCTTGGGCCCACCCTTAGGCAAAAGCCTGTTACGTAGAGC--AAGGCC-ATTCCTCCATTTTCTCA---AACATACTGAATGGTATCCAAGTCC---------GTGAGGCTGCATGTACAAGGCAAGTGGAGAG
CGGCCCGCCGCCCGGACAAGCTCCTACAGTGGCGTTGTAGTTCCCTCCGT----ATTGATA-G--GGTTTAAC-ACGGTTA--CCGGGGAGGCCGTTC-GCTCCTGGAA------TTCG-TCTGTAGAG--CGGCTCC-CCGC--C-----TCATTGCTC--ACTCCGAAGGGTATCCCGAAGCCCACCAAGGG--ACTTCGTATCCACAAGGTCGGTAGTGGC
CCGATTCGCTTGCAGGCAAGCTCCTACAGTGGCTTCGTGTCCTGGCCCAC----ATTGATA-G--GGTTTAAC-ACGGTTA--CCGGGGAGGCCGTTC-GCTCCTGGAA------TTCG-TCTGTAGAG--CGGCTCC-CCGC--C-----TCATTGCTC--ACTCCGAAGGGTATCCCGAAGCCCACCAAGGG--ACTTCGTATCCACAAGGTCGGTAGTGGC
GGATTCGCTTGCAGAGCTGGCTCCTACAGCGGCGCCGTAGCCGCTTCCAG----ATTGATA-G--GGTTTAAC-ACGGTTA--CCGGGGAGGCCGTTC-GCTCCTGGAA------TTCG-TCTGTAGAG--CGGCTCC-CCGC--C-----TCATTGCTC--ACTCCGAAGGGTATCCCGAAGCCCACCAAGGG--ACTTCGTATCCACAAGGTCGGTAGTGGC
CCTATTCGCTTGCAGGCAAGCTCCTACAGTTTAAAGGAAATAGCGGCGCG----ATTGATA-G--GGTTTAAC-ACGGTTA--CCGGGGAGGCCGTTC-GCTCCTGGAA------TTCG-TCTGTAGAG--CGGCTCC-CCGC--C-----TCATTGCTC--ACTCCGAAGGGTATCCCGAAGCCCACCAAGGG--ACTTCGTATCCACAAGGTCGGTAGTGGC
AGAATTCGCTTGCAGGCAAGCTCCTACAGTGGCTTCGTAGTGCGGTCTGT----ATTGATA-G--GGTTTAAC-ACGGTTA--CCGGGGAGGCCGTTC-GCTCCTGGAA------TTCG-TCTGTAGAG--CGGCTCC-CCGC--C-----TCATTGCTC--ACTCCGAAGGGTATCCCGAAGCCCACCAAGGG--ACTTCGTATCCACAAGGTCGGTAGTGGC
CATGTGACTGGATACCGGCATCCCTGCCGGTATGACGGTGCTGGCTGAAGGAATCCCCGACTG--ATCATCGGGA---GGGCAACGAGGAAGTCGAGCCATCCCTGAGGCTTAAGCCTGTCCGGCAGAT-TGAACTCC-TCGCTGTCCA-ACTCGTCATTGTAGTTCGGACGGTATACTTA---GG-----CCTAGAGCTTGTATGAATAAGGTTGA--ACATG
CATGGCTCTGGATACCGGCATCCCTGCCGGTATGACGTGCTTTTGTTATAGAATCCCCGACTG--ATCATCGGGA---GGGCAACGAGGAAGTCGAGCCATCCCTGAGGCTTAAGCCTGTCCGGCAGAT-TGAACTCC-TCGCTGTCCA-ACTCGTCATTGTAGTTCGGACGGTATACTTA---GG-----CCTAGAGCTTGTATGAATAAGGTTGA--ACATG
GCGCCCTAACGGGTCCGGCATCCCTGCCGGTATGACGGTGCCGGCTGAAGGAATCCCCGACTG--ATCATCGGGA---GGGCAACGAGGAAGTCGAGCCATCCCTGAGGCTTAAGCCTGTCCGGCAGAT-TGAACTCC-TCGCTGTCCA-ACTCGTCATTGTAGTTCGGACGGTATACTTA---GG-----CCTAGAGCTTGTATGAATAAGGTTGA--ACATG
TCCGTTGCGGGGTAACCGCTTCTATCCGGGCTAGGGTTAATTGTATCCTATTTGGTTAAA--AATCA-----AGAGCAAAAGCAGCAGGATAAA------------------------------------------CCCTGCTGCTGTT-----TTCTTCCAAATCCGGATAGAACATTG-------------------------TTACATGGTGGATCAGAAG
AAAGAGCTCAGACATGCCGTTCAATCCGGGCTAGGGTTCAGTTCTAGTAGTTTGGTTAAA--AATCA-----AGAGCAAAAGCAGCAGGATAAA------------------------------------------CCCTGCTGCTGTT-----TTCTTCCAAATCCGGATAGAACATTG-------------------------TTACATGGTGGATCAGAAG
AAAGAGCTCAGACATGCCGTTCAATCCGGGCTATGATTGAGTTCTTGGTATTTGGTTAAA--AATCA-----AGAGCAAAAGCAGCAGGATAAA------------------------------------------CCCTGCTGCTGTT-----TTCTTCCAAATCCGGATAGAACATTG-------------------------TTACATGGTGGATCAGAAG
TCTGTTGCGGGGTAACCGCTTCTATCCGGGCTAGGGTTTTAGTCTGTATATTTGGTTAAA--AATCA-----AGAGCAAAAGCAGCAGGATAAA------------------------------------------CCCTGCTGCTGTT-----TTCTTCCAAATCCGGATAGAACATTG-------------------------TTACATGGTGGATCAGAAG
AAAGAGCTCAGACATGCCGTTCAATCCGGGCTATGACTGCAGTCTGTTATTTTGGTTAAA--AATCA-----AGAGCAAAAGCAGCAGGATAAA------------------------------------------CCCTGCTGCTGTT-----TTCTTCCAAATCCGGATAGAACATTG-------------------------TTACATGGTGGATCAGAAG
AAATAGCTCAGAAATGCCGTTCAATCCGGGCTAGGGTTCAGTTTCTTAACTTTGGTTAAA--AATCA-----AGAGCAAAAGCAGCAGGATAAA------------------------------------------CCCTGCTGCTGTT-----TTCTTCCAAATCCGGATAGAACATTG-------------------------TTACATGGTGGATCAGAAG
GGCTTCGCTGCGCTCAACCCAACCTACGGCCACTCCCACTAGTTGCCGATGGGTAATGGGATTACTACCTCATTACCCGGAGCCGGCTAAGCACCTGCCCAACCTGAGCACTCATGCTGTGTCGTAGAG---TGTGTCTGCCGGCTCC----CTTTCTCCACATCCTGAATGGTATCCAAGCCCTCCGCTGGAGTGAGGCTGTATGCACAAGGCAAGGAGCGAG
CCCCTCATCTGCCTGCCGGCATCTTCTCCCCGCTGGGGAGAAGGGAAACGCCGCTATTGGCGTAACTGCCTATTGCGGTGGCGGATGGAAGACCGTTGC----------------------------------GTCTC-CGTCCGCCGTT----CCATTG--AACCCGAACAGTCGCCGGGG-------------AAGCCCGCTTAGGCAAGGATGGGATCAGA
CTCATCCGACCCTTCGGGCCACCTTCTCCCCGCTGGGGAGAAGAGGGAGCCCGCTATTGGCGTAACTGCCTATTGCGGTGGCGGATGGAAGACCGTTGC----------------------------------GTCTC-CGTCCGCCGTT----CCATTG--AACCCGAACAGTCGCCGGGG-------------AAGCCCGCTTAGGCAAGGATGGGATCAGA
CCCCTCATCCGCCTGCCGGCACCTTCTCCCCGCTTGCGGGGCGAAGGGGGCCGCTATTGGCGTAACTGCCTATTGCGGTGGCGGATGGAAGACCGTTGC----------------------------------GTCTC-CGTCCGCCGTT----CCATTG--AACCCGAACAGTCGCCGGGG-------------AAGCCCGCTTAGGCAAGGATGGGATCAGA
CCCCTCATCCGCCTGCCGGCACCTTCTCCCCGTTTTACGGGGAGAAGGGGCCGCTATTGGCGTAACTGCCTATTGCGGTGGCGGATGGAAGACCGTTGC----------------------------------GTCTC-CGTCCGCCGTT----CCATTG--AACCCGAACAGTCGCCGGGG-------------AAGCCCGCTTAGGCAAGGATGGGATCAGA
GCCCCTCATCCGGCTGCCGCCACCTCTCCCCGCACGCGGGGCGAAGGGGGCCGCTATTGGCGTAACTGCCTATTGCGGTGGCGGATGGAAGACCGTTGC----------------------------------GTCTC-CGTCCGCCGTT----CCATTG--AACCCGAACAGTCGCCGGGG-------------AAGCCCGCTTAGGCAAGGATGGGATCAGA
CCCCTCATCCGCCTGCCGGCACCTTCTCCCCGTAAACGGGGCGAAGGGAACCGCTATTGGCGTAACTGCCTATTGCGGTGGCGGATGGAAGACCGTTGC----------------------------------GTCTC-CGTCCGCCGTT----CCATTG--AACCCGAACAGTCGCCGGGG-------------AAGCCCGCTTAGGCAAGGATGGGATCAGA
CTCATCCGACCCTGCGGGCCACCTTCTCCCCGCTGGGGAGAAGAGGGGAGCCGCTATTGGCGTAACTGCCTATTGCGGTGGCGGATGGAAGACCGTTGC----------------------------------GTCTC-CGTCCGCCGTT----CCATTG--AACCCGAACAGTCGCCGGGG-------------AAGCCCGCTTAGGCAAGGATGGGATCAGA
CCCCTCATCCGCCTGCCGGCACCTTCTCCCCGTAAACGGGGCGAAGGGGACCGCTATTGGCGTAACTGCCTATTGCGGTGGCGGATGGAAGACCGTTGC----------------------------------GTCTC-CGTCCGCCGTT----CCATTG--AACCCGAACAGTCGCCGGGG-------------AAGCCCGCTTAGGCAAGGATGGGATCAGA
CCCCTCATCCGGCTGCCGGCACCTTCTCCCCGCTGGGGAGAAGAGACTCGCCGCTATTGGCGTAACTGCCTATTGCGGTGGCGGATGGAAGACCGTTGC----------------------------------GTCTC-CGTCCGCCGTT----CCATTG--AACCCGAACAGTCGCCGGGG-------------AAGCCCGCTTAGGCAAGGATGGGATCAGA
AGGCCCGCCCTCTCCCCCAACCCCTCTCCCGCCGTGCGGGAGAGGGGAGC----------GTCGAT-------ATGTCCTGGAAGCCTCAGATCG--------------------------------------ATCGA-GGCTTCCATTTTTGATTAGCCTAAGCCCGAAC---------GGTTGGA--TGGCAGCACGCCGAATTCACAAGGATGGGATAGCC
GGGGAAGCGAATCACCGCGCCCCCTCTCCCCCCCCCCCGTTTTTGAGCCG----------GTCGAT-------ATGTCCTGGAAGCCTCAGATCG--------------------------------------ATCGA-GGCTTCCATTTTTGATTAGCCTAAGCCCGAAC---------GGTTGGA--TGGCAGCACGCCGAATTCACAAGGATGGGATAGCC
ACGCCCGCCCTCTCCCCCGGCCCCTCTCCCACAAGTGGGAGAGGGGAGCC----------GTCGAT-------ATGTCCTGGAAGCCTCAGATCG--------------------------------------ATCGA-GGCTTCCATTTTTGATTAGCCTAAGCCCGAAC---------GGTTGGA--TGGCAGCACGCCGAATTCACAAGGATGGGATAGCC
AACGCCCGCCCTCTCCCCCGCCCCTCTCCCGCAAGCGGGAGAGGGGAGCA----------GTCGAT-------ATGTCCTGGAAGCCTCAGATCG--------------------------------------ATCGA-GGCTTCCATTTTTGATTAGCCTAAGCCCGAAC---------GGTTGGA--TGGCAGCACGCCGAATTCACAAGGATGGGATAGCC
GATAGGTGACGCCGTATGGCCCCCTCATCCGATCCTTCGGGCCACCTTCTGCCTCTGGCCGGGTACCCGGCCAGAGGCGTGACGAAGTCGCC-CGCAC--CCCCTCCGGTTACAACCGTGGATG-AG---CCTGG-GATCTTCGTCATC-----GTCACGTACGACCGAATAGTCGCTTGG-----------------ATCGCACGCACAAGGCAGGTTACGTG
GAAAGACCGGCTTCGCCGGCCCCCTCATCCGACCCTGCGGGCACCTTCTCGCCTCTGGCCGGGTACCCGGCCAGAGGCGTGACGAAGTCGCC-CGCAC--CCCCTCCGGTTACAACCGTGGATG-AG---CCTGG-GATCTTCGTCATC-----GTCACGTACGACCGAATAGTCGCTTGG-----------------ATCGCACGCACAAGGCAGGTTACGTG
CGGCGCTGTCGCGCTGCCTCTCCCTCATCCACGACGACCCCAAACGCGACGCCTCTGGCCGGGTACCCGGCCAGAGGCGTGACGAAGTCGCC-CGCAC--CCCCTCCGGTTACAACCGTGGATG-AG---CCTGG-GATCTTCGTCATC-----GTCACGTACGACCGAATAGTCGCTTGG-----------------ATCGCACGCACAAGGCAGGTTACGTG
AATGAATGGTGTGCCGGAGGCCCCTCATCCGACCCTTCGGGCGACCCGTCGCCTCTGGCCGGGTACCCGGCCAGAGGCGTGACGAAGTCGCC-CGCAC--CCCCTCCGGTTACAACCGTGGATG-AG---CCTGG-GATCTTCGTCATC-----GTCACGTACGACCGAATAGTCGCTTGG-----------------ATCGCACGCACAAGGCAGGTTACGTG
TGGACGGCGTGCCGTGCCACCCCCTCATCCGCCCTATCGGGCACCTTCTCGCCTCTGGCCGGGTACCCGGCCAGAGGCGTGACGAAGTCGCC-CGCAC--CCCCTCCGGTTACAACCGTGGATG-AG---CCTGG-GATCTTCGTCATC-----GTCACGTACGACCGAATAGTCGCTTGG-----------------ATCGCACGCACAAGGCAGGTTACGTG
GCGGTAGTGAACCGCATCCGCCCCTCATCCGCCTGCCGGCACCTTCTCCCGCCTCTGGCCGGGTACCCGGCCAGAGGCGTGACGAAGTCGCC-CGCAC--CCCCTCCGGTTACAACCGTGGATG-AG---CCTGG-GATCTTCGTCATC-----GTCACGTACGACCGAATAGTCGCTTGG-----------------ATCGCACGCACAAGGCAGGTTACGTG
TGGAGGATGTGCCGTGTGGCCCCCTCATCCGCCCTGCCGGGCACCTTCTCGCCTCTGGCCGGGTACCCGGCCAGAGGCGTGACGAAGTCGCC-CGCAC--CCCCTCCGGTTACAACCGTGGATG-AG---CCTGG-GATCTTCGTCATC-----GTCACGTACGACCGAATAGTCGCTTGG-----------------ATCGCACGCACAAGGCAGGTTACGTG
CAGGCGTGTTGCTGCGTGGCCCCCTCATCCGCCCTGCCGGGCACCTTCTCGCCTCTGGCCGGGTACCCGGCCAGAGGCGTGACGAAGTCGCC-CGCAC--CCCCTCCGGTTACAACCGTGGATG-AG---CCTGG-GATCTTCGTCATC-----GTCACGTACGACCGAATAGTCGCTTGG-----------------ATCGCACGCACAAGGCAGGTTACGTG
CGAGCCTTTGAGCAAATGGCCCCCTCATCCGCCTGCCGGCACCTTCTCCCGCCTCTGGCCGGGTACCCGGCCAGAGGCGTGACGAAGTCGCC-CGCAC--CCCCTCCGGTTACAACCGTGGATG-AG---CCTGG-GATCTTCGTCATC-----GTCACGTACGACCGAATAGTCGCTTGG-----------------ATCGCACGCACAAGGCAGGTTACGTG
TATAAGATGTGCCGTGCGGCCCCCTCATCCGACCCTTCGGGCCACCTTCTGCCTCTGGCCGGGTACCCGGCCAGAGGCGTGACGAAGTCGCC-CGCAC--CCCCTCCGGTTACAACCGTGGATG-AG---CCTGG-GATCTTCGTCATC-----GTCACGTACGACCGAATAGTCGCTTGG-----------------ATCGCACGCACAAGGCAGGTTACGTG
TTGAGGATGTGCCGCGTGGCCCCCTCATCCGACCCTTCGGGCCACCTTCTGCCTCTGGCCGGGTACCCGGCCAGAGGCGTGACGAAGTCGCC-CGCAC--CCCCTCCGGTTACAACCGTGGATG-AG---CCTGG-GATCTTCGTCATC-----GTCACGTACGACCGAATAGTCGCTTGG-----------------ATCGCACGCACAAGGCAGGTTACGTG
GGGAGGGTGTGCCGGGTGGCCCCCTCATCCGCCTGCCGGCACCTTCTCCCGCCTCTGGCCGGGTACCCGGCCAGAGGCGTGACGAAGTCGCC-CGCAC--CCCCTCCGGTTACAACCGTGGATG-AG---CCTGG-GATCTTCGTCATC-----GTCACGTACGACCGAATAGTCGCTTGG-----------------ATCGCACGCACAAGGCAGGTTACGTG
GCTGATCGCGGCTGAAGCCGCTCCTACGGTGGCGCGTATTGCCCTGTAGGTCGATCTGGAGATTAAGGTTTAGCCCGGTTA--CCGGGGAGGCCGTTC-GCTCCTGGAAG----CTTCG-TCCGTAGAG--CGGCTCC-CCGC-CT------CATTGCCC--ACTCCGAAGGGTATCCAGAGCCCTT-TT-ACGGGACTTCGCATAGACAAGGTCGGTAGCGGC
CGTTATCGCGGCTGAAGCCGCTCCTACGGGCGGGGGTTCAGTAATGCGGCTCGATCTGGAGATTAAGGTTTAGCCCGGTTA--CCGGGGAGGCCGTTC-GCTCCTGGAAG----CTTCG-TCCGTAGAG--CGGCTCC-CCGC-CT------CATTGCCC--ACTCCGAAGGGTATCCAGAGCCCTT-TT-ACGGGACTTCGCATAGACAAGGTCGGTAGCGGC
CGACGCGGCGCAGACCATAGAATCCATGCCGTTACGCCAAGGCGTTGCAAGTTGGTTCTGGT-----GTATGGTTCGA-AGTGGGAAGGAGACCGAGTGGATCCT-G----------CGTGGCATGGCC--CGGTCCC-TTCCCACCGG----TGAACCATCAACCTGAACAGT--------------------------------------------------
CGACGCGGCGCAGACCATAGAATCCATGCCGTGACTTGGAAGCGTTACCGGTTGGTTCTGGT-----GTATGGTTCGA-AGTGGGAAGGAGACCGAGTGGATCCT-G----------CGTGGCATGGCC--CGGTCCC-TTCCCACCGG----TGAACCATCAACCTGAACAGT--------------------------------------------------
CGACGCGGCGCAGACCATAGAATCCATTCCGTGACGTCGAAGCGCCGCCCGTTGGTTCTGGT-----GTATGGTTCGA-AGTGGGAAGGAGACCGAGTGGATCCT-G----------CGTGGCATGGCC--CGGTCCC-TTCCCACCGG----TGAACCATCAACCTGAACAGT--------------------------------------------------
GCGACGAGCGCAGACCATAGGATCCATTCCGTGACCTGCAAGCGTTGCGGGTTGGTTCTGGT-----GTATGGTTCGA-AGTGGGAAGGAGACCGAGTGGATCCT-G----------CGTGGCATGGCC--CGGTCCC-TTCCCACCGG----TGAACCATCAACCTGAACAGT--------------------------------------------------
GTGGGCCATGTCGAACGGGAAACCTTCGCCGCAGCCACTCTCGTGGCGCGGCTGCCTGGCACGGATATGCCGGGCAGC-GGCGGGGGTCGGATCGAGGGAAACCA---------------------------GATCG--CCCCCGTCTTTTCATCTGTCCTGAA--CG----------------------------------------------------GGAA
GTGGCGGAAGCCACTGCGTTACCCTACTTAAAGTTCATTGTTGAGAAAACATTTAAATAA------ATATCTTTCAAA-CAGTCAGTCGAGATCGTCC-CACCCTAGGGTTT--GCCCG-TAAGTAGCCG--GATCCG-ACAGACTGTT---TATTCTCAAAAGTCCGAACAGTCGATTGGG-------------GAACCCGCATT-GCAAGGAAGGATATGAG
CAAAGGCAAATTACAATTCGCCCCTACGACCCAAAAAATGTCCCACACTTAAACCCCATTATAACCATAATGGGGTTTGTGAGAAAGTAGCGTTGTTTCGCCCCTTGTGCTTAAGCACGCAGTGTAGATGTTAGCCTA-CTTTCTCAT------CCATCATCACCCCGAATGGTATCTTAGGCACGT-TG--TTGTAGCCTGTATTCACAAGGTTGGGGTTTAT
TTTGGGCAAATTACAATTCGCCCCTACACATCTGTATTTTAAAAAGGTTAAAACCCCATTATAACCATAATGGGGTTTGTGAGAAAGTAGCGTTGTTTCGCCCCTTGTGCTTAAGCACGCAGTGTAGATGTTAGCCTA-CTTTCTCAT------CCATCATCACCCCGAATGGTATCTTAGGCACGT-TG--TTGTAGCCTGTATTCACAAGGTTGGGGTTTAT
TCAATGGCAAATGCAATTCGCCCCTACAATCCAAAAAAAATAATTATGGGAAACCCCATTATAACCATAATGGGGTTTGTGAGAAAGTAGCGTTGTTTCGCCCCTTGTGCTTAAGCACGCAGTGTAGATGTTAGCCTA-CTTTCTCAT------CCATCATCACCCCGAATGGTATCTTAGGCACGT-TG--TTGTAGCCTGTATTCACAAGGTTGGGGTTTAT
TCAAAGGCGAATGTCATTCGCCCCTACAATTTATAATGACGTTAAATTCAAAACCCCATTATAACCATAATGGGGTTTGTGAGAAAGTAGCGTTGTTTCGCCCCTTGTGCTTAAGCACGCAGTGTAGATGTTAGCCTA-CTTTCTCAT------CCATCATCACCCCGAATGGTATCTTAGGCACGT-TG--TTGTAGCCTGTATTCACAAGGTTGGGGTTTAT
ATAAGGGCGAATGTCATTCGCCCCTACGACCCAAAAATAATTAAGCAAACAAACCCCATTATAACCATAATGGGGTTTGTGAGAAAGTAGCGTTGTTTCGCCCCTTGTGCTTAAGCACGCAGTGTAGATGTTAGCCTA-CTTTCTCAT------CCATCATCACCCCGAATGGTATCTTAGGCACGT-TG--TTGTAGCCTGTATTCACAAGGTTGGGGTTTAT
TCAAGGGCGAATGTAATTCGCCCCTACAACTCTAAAAATAATCATTGAAAAAACCCCATTATAACCATAATGGGGTTTGTGAGAAAGTAGCGTTGTTTCGCCCCTTGTGCTTAAGCACGCAGTGTAGATGTTAGCCTA-CTTTCTCAT------CCATCATCACCCCGAATGGTATCTTAGGCACGT-TG--TTGTAGCCTGTATTCACAAGGTTGGGGTTTAT
AGACGCCGCGCTGCGCACGGCTCCTCACCATGAGGCCAGTGTTGAACTACCCCGACCCGGGTGGCCGCCCGGGCCGGGCTGCCGACCG-ACG------------------------------------------CG-C-GGTCGGCTCT-T--CATCGG----GCCCGGAT---------GGTTGAAGGAACCAAGGGTTCGCATTCACAAGGAAGGGTCGACG
TGTATATAGTCAGTGGTTTTGTCATATTACCATCTTCTAAATAATTCTAT----AT----------------ATCAAGGAAGTGGAATAAGGCCGATT-TGTCATTCGTCATAAGACAGTGTAATATGT-TCTGCC----CCCACTCCT----TAACATCCGAATCCGGACAGTTCACTGGGC-----------TGACCCCGCATTTGCAATGATGGCTCCAAG
ACAGGGCAAATTGCAATTTACCCCTACAAATCTACCCCAAAGGTATGGTT--------A-T-------------AACCCGCTTATCTGTCTTTCGTTTCACCCCTAGAGATGACATTCGTTTTGTAGCA--TTGAAACCAGATAAGCAC---CCATCAATAACAACCGTACAGTTG-------------------------------GCAAGGCAGGT-TTATG
TGCAGGGCAAATATAATTTGCCCCTACAAACCCGTCCAAAATCATCACCG--------A-T-------------AACCCGCTTATCTGTCTTTCGTTTCACCCCTAGAGATGACATTCGTTTTGTAGCA--TTGAAACCAGATAAGCAC---CCATCAATAACAACCGTACAGTTG-------------------------------GCAAGGCAGGT-TTATG
TCAAGGGCTAATATCATTCGCCCCTACAATCCAAAAATAATTTCCTAATA--------A-T-------------AACCCGCTTATCTGTCTTTCGTTTCACCCCTAGAGATGACATTCGTTTTGTAGCA--TTGAAACCAGATAAGCAC---CCATCAATAACAACCGTACAGTTG-------------------------------GCAAGGCAGGT-TTATG
ATAGGGCAAATTGCAATTTACCCCTACAAACAGAAAATAATTATTGAAAA--------A-T-------------AACCCGCTTATCTGTCTTTCGTTTCACCCCTAGAGATGACATTCGTTTTGTAGCA--TTGAAACCAGATAAGCAC---CCATCAATAACAACCGTACAGTTG-------------------------------GCAAGGCAGGT-TTATG
ACGTAGGGGTGTGCTCAACACCCCTACAAATCCGTGGTAAATATCGAGTT--------A-T-------------AACCCGCTTATCTGTCTTTCGTTTCACCCCTAGAGATGACATTCGTTTTGTAGCA--TTGAAACCAGATAAGCAC---CCATCAATAACAACCGTACAGTTG-------------------------------GCAAGGCAGGT-TTATG
GACCCCATTCGCGAGCAAGCCCGCTCCCACATGTGTATCTGCGTTGGCGT-----ATTAAGC-----TGAAGGTGAGAGGGTGAGTGGCAAGCTGAAT-----------------------------------GCTGC-CACTCAC-TTCTCCGCTCTGGACAT-------------------------------------------------------GCCAG
GGCCGCCTTCGCGAGCAAGCCCGCTCCCACATTTGGATCGCGGGGCAACA-----ATTAAGC-----TGAAGGTGAGAGGGTGAGTGGCAAGCTGAAT-----------------------------------GCTGC-CACTCAC-TTCTCCGCTCTGGACAT-------------------------------------------------------GCCAG
GGCCGCCTTCGCGAGCAAGCCCGCTCCCACATTTGGATCCCGGGGGGACA-----ATTAAGC-----TGAAGGTGAGAGGGTGAGTGGCAAGCTGAAT-----------------------------------GCTGC-CACTCAC-TTCTCCGCTCTGGACAT-------------------------------------------------------GCCAG
TTCGTTCTTCGCGAGCAAGCCCGCTCCCACATTCGACCGAGTTCCACCTT-----ATTAAGC-----TGAAGGTGAGAGGGTGAGTGGCAAGCTGAAT-----------------------------------GCTGC-CACTCAC-TTCTCCGCTCTGGACAT-------------------------------------------------------GCCAG
CTCCGTATTCGCGAGCAAGCCCGCTCCCACATTGGGTTTTGGGTCAGGCT-----ATTAAGC-----TGAAGGTGAGAGGGTGAGTGGCAAGCTGAAT-----------------------------------GCTGC-CACTCAC-TTCTCCGCTCTGGACAT-------------------------------------------------------GCCAG
CACCACATTCGCGAGCAAGCCCGCTCCCACATTGGATATACGCTACAGCG-----ATTAAGC-----TGAAGGTGAGAGGGTGAGTGGCAAGCTGAAT-----------------------------------GCTGC-CACTCAC-TTCTCCGCTCTGGACAT-------------------------------------------------------GCCAG
TGGCCTCTTCGCGAGCAAGCCCGCTCCCACATTTGATTGCATTTCAACTG-----ATTAAGC-----TGAAGGTGAGAGGGTGAGTGGCAAGCTGAAT-----------------------------------GCTGC-CACTCAC-TTCTCCGCTCTGGACAT-------------------------------------------------------GCCAG
CGTCCCCTTCGCGAGCAAGCCCGCTCCCACATTTGACCGAGTTCCAGCTT-----ATTAAGC-----TGAAGGTGAGAGGGTGAGTGGCAAGCTGAAT-----------------------------------GCTGC-CACTCAC-TTCTCCGCTCTGGACAT-------------------------------------------------------GCCAG
GTCACTATCGGACGCCTGCGCCCCTCATCCCGTGCTGGGCTTTCTGTTGCGCACTCCGGCGGATTCC-CCCGGAGTGC-GGACGGCCGGGACC---GCAGGCCCCTTGGCTTGAACCGGGGATG-AGAT---TGGTCC-GGCCGTCCTC--------GCGTTTGTCCGAACAG-ATGATG----------------------------CAAGGTT--TCGTTCG
CACGGCCACGGCATGCCGTGGCCCTACACGAGGGGCGTGTCCTTGCCGCCGACCATGGTCCCC-GACTGATCATCGGGCGGCAGGTGACAGGCCGGTGTGGCCCTGAAGCCTC-GCTTGGTTTGTAGATG--GGCCGT-CACCTGCCAA--CACACTCAGACAGTTCGAACGGTATCTGGTGCCGGT------CTGAGCACGTATTCGCAAGGTAGAACAGAGT
GCCAAGTCCCTCTTGAACGCTTTGTTATGCATTACAAACCACCGGCTAAAGACTTTAGCTGC------AACTAAAGTTCTCTATCTGATAGTTCGAT------------------------------------AACAT-CAGATAGAACTCC---AAGCACACACTCGAATAGTCTTCTGGGTC-----T-----GAGCCCGCATTCGCAAGCAAGAGTTAGTT
AACGACGGATGAAAAGTGATCCACTTATATCCAGACAGGCCGAACCTGAT------TT------------T---TGGCAAAGCGTATGCAGCCTGG-TGCCCCTTAGAGTTTAAGCCCG-TATGTAAGCAAATGGCGC-ATACGCTGAGCCACTCA-TCTGAAACCCGAACAGT----TGT---------------ATAACACATTTGCAAGGATGGGTAA-TA
GGATGGGTGAAGCGTCATCCACCCTACGTTGAGCCAAGTCTCCGTTATTG---GGTGATAGTTCGACTGATCATCGGGGGGAGGTCGGAAAGCCGTATCCACCCTTAGGCTTGAGCCTGCGACGTAGAT-AGCGCTGC-GGCCTTCCATACTCACT-CTTACAGCTCGAACGGTATCCAGAGCCGCCTCCGGCGAGAGCTCGCATCAGCAAGGTAGAGCTGAGT
AGAACCAGAAGCGTCTCAGAACCTGTTTTGATTTTGGGTCGGATAGCGAGGAGATCCGAGGA----CGCTCGGA----CGGGAGGTGGGAACCCGGTTAGAGCCTTTGGCC---GCCCGTTAAACAGAGT--AGTTCC-TGCCTCCCATTTCGGTGCGTTTGATTCCGGACAGCATCATAGG-------------GATCCTGCATTTACCAGCATGGAAGAACC
GCGACGCGCGCAGACCCTAGGATCCATTCCGTGACGCTAAAGCGTTGCAAGTTGGTTCTGGT-----GTATGGTTTGA-AGTGGGAAGGAGACCGAATGAATCCT-GG--------CCGTGGCATGGCC--CGGTCCC-TTCCCACCGG----TGAACCATCAACCTGAACAGTTGCACGGGGCTGT----CAG--ACCCCGCA-CCACAGGAAGAGGCGTGGA
GTTCGTCGCGGCTGAAGCCGCTCCTACAGGGAACGCAGCAGCGCAGCGAATCCGACTGAT-------C----ATCGGA-GGAGGGCCGGAAGTCCAGTCGCTCCAGAAGCTTCAGCTTGTGCTGTAGATC--GGCTCC-CGCCCTCCGTTTGCTG-GCCCACTGTCCGTACGGTATCCAGATCCGCCGCTGGCGTGAACTCGCATCCACAAGGCAGGACCGGGC
AGGTTCGCGGGCATGGCCCGCTCCTACTTCGCCTCGTGCACCGAGATCGGGAGTGGTGGGTA---GCTCCCATCACTTCGAGACAGAGGAGCTTGAGCCCGCTCCTAAGGCTCACCTTGCAACGTAGATC--AAGCCC-TCTGTCTCACCTCTCCAACAAAGACGCTGAACGGTAGCCAAG---------------ACCCTGTATGCACAAGGCAAGT-GGGCG
CGAACTCCGTGGTTTTCTGGGTCCCGGCTCTGCGCAGCAATGCTGCGCAT----ATCGAAAT----CCTGTCATGGTGGAGTGGGCGGGAAGCCGTTG-GGTCCTTGGCG----CGCCGTGAGCCGGCT-CGGTCTCC-CGCCCGTTCCATCTAT------CAACCTGAACAGTTGCACGAGGCTGCCCAACAG--ACCTCGCA-TCACAGGGACAGGCAC--C
CACAGCGTGCCGCCTGCTGGGTCCCGGTACAGCGGCGCAGCGTTATACGC----ATCGAAAT----CCTGTCATGGTGGAGTGGGCGGGAAGCCGTTG-GGTCCTTGGCG----CGCCGTGAGCCGGCT-CGGTCTCC-CGCCCGTTCCATCTAT------CAACCTGAACAGTTGCACGAGGCTGCCCAACAG--ACCTCGCA-TCACAGGGACAGGCAC--C
ATGAGTGTTGCCGCTCCTGGGTCCCGGCTCGCGCTTCGCGCGTCCGGGAC----ATCGAAAT----CCTGTCATGGTGGAGTGGGCGGGAAGCCGTTG-GGTCCTTGGCG----CGCCGTGAGCCGGCT-CGGTCTCC-CGCCCGTTCCATCTAT------CAACCTGAACAGTTGCACGAGGCTGCCCAACAG--ACCTCGCA-TCACAGGGACAGGCAC--C
CGCATCTCGCAGAGGCATGGGCCCCGGCTCTGCAGCGCACCGCCGAAGAG----ATCGAAAT----CCTGTCATGGTGGAGTGGGCGGGAAGCCGTTG-GGTCCTTGGCG----CGCCGTGAGCCGGCT-CGGTCTCC-CGCCCGTTCCATCTAT------CAACCTGAACAGTTGCACGAGGCTGCCCAACAG--ACCTCGCA-TCACAGGGACAGGCAC--C
ACATCTTCCTGTGGTTATGGGTCCCGGATCGGCGCTTCGCTTGTCCGGGA----ATCGAAAT----CCTGTCATGGTGGAGTGGGCGGGAAGCCGTTG-GGTCCTTGGCG----CGCCGTGAGCCGGCT-CGGTCTCC-CGCCCGTTCCATCTAT------CAACCTGAACAGTTGCACGAGGCTGCCCAACAG--ACCTCGCA-TCACAGGGACAGGCAC--C
CCGAACCATTCTTGCCCGAGGATCCATGTGGCGTGAAGTGCTTGGGCTCG----TGTGTTGTTCCGATGGTATGGTTGAAGTGGGAAGGAGACCGAGAGGATCC---------------CGGCATGGCTC--GGTCCC-TTCCCACCGA----TGAACCATCAACCTGAACAGTTGCACGGGGCTGT-TAGCAGCAACCCCGCA-CCACAGGAAGAGGCGTGGA
ACGTTCACGTTCCACAACCCAACCTACAAATCAAGGCTTTTTCTAATTTG---TGTATCT--T--A-GAGGTATGTTAGAAGAAGTGGTAGACCGTCC-CAACCTGGGTCAAAAGACCGCTTTGTAGCA-AGGATCAC-CACAACA---ATCTCCATGACAGAACTCGAACAGTCGCCTGG---------------AGCCCGTATCTGCAAGGATGAGTGATCA
TGGGTTTCGTGCCTCAACCCAACCTACAAAAATTAAATTAATATTCTTTT---TGTATCT--T--A-GAGGTATGTTAGAAGAAGTGGTAGACCGTCC-CAACCTGGGTCAAAAGACCGCTTTGTAGCA-AGGATCAC-CACAACA---ATCTCCATGACAGAACTCGAACAGTCGCCTGG---------------AGCCCGTATCTGCAAGGATGAGTGATCA
GGGTTTCCTCGCGTCAACCCAACCTACAATTTTATAAGTGACTTTTTTAG---TGTATCT--T--A-GAGGTATGTTAGAAGAAGTGGTAGACCGTCC-CAACCTGGGTCAAAAGACCGCTTTGTAGCA-AGGATCAC-CACAACA---ATCTCCATGACAGAACTCGAACAGTCGCCTGG---------------AGCCCGTATCTGCAAGGATGAGTGATCA
AACTAGGCTTTGATTTCCTTAACCTACGTATTCGATATGAACAAGAAAACAAGATTA--------------TGATTTTCTG-----GGGAAGCCGGCC-CAACCTTAAGCTTTAGCTTG-CTCGTAGATT--GGCTCC-C-----CACC---CTCGTCATCCATGCCGTGGAGTATCTGAGACCTGT----CTG--AGTCTGCATTCACAAGGACGGTAGGTGA
GGGGTTCGCAATCTCACCCCAACCTACGGAGCCTGTCCTTTTAGGTATATAAGATTA--------------TGATTTTCTG-----GGGAAGCCGGCC-CAACCTTAAGCTTTAGCTTG-CTCGTAGATT--GGCTCC-C-----CACC---CTCGTCATCCATGCCGTGGAGTATCTGAGACCTGT----CTG--AGTCTGCATTCACAAGGACGGTAGGTGA
GACTACACCCCGTTTTATCCAACCTACTCCCAGAAGGTGCATTACGGGAAAAGATTA--------------TGATTTTCTG-----GGGAAGCCGGCC-CAACCTTAAGCTTTAGCTTG-CTCGTAGATT--GGCTCC-C-----CACC---CTCGTCATCCATGCCGTGGAGTATCTGAGACCTGT----CTG--AGTCTGCATTCACAAGGACGGTAGGTGA
CATTGACGGGCTGAAGCCGCGCCCTACAGTTTTCAATATGTCCCGTGTTAAAGATTA--------------TGATTTTCTG-----GGGAAGCCGGCC-CAACCTTAAGCTTTAGCTTG-CTCGTAGATT--GGCTCC-C-----CACC---CTCGTCATCCATGCCGTGGAGTATCTGAGACCTGT----CTG--AGTCTGCATTCACAAGGACGGTAGGTGA
TTTTCAGCGCGAACCCAATGTCCCTCGACTGCGCTCGGGACGAACGGTGAACCGCCGGGGGTGGCCACCCCCGGCGGTCGGACGGACGGGACC-GAGT-GTCCCTTGGTT-C-GAGCCGTAGTCGAGAT---CGGTCC-GTCCGTCCCT----TCAAGTCTG----------------------------------------------------------GACA
CTCGGCTTCGCTCGACGCTGCCCCTCGACTGCGCTCGAGGCGAACGGAGGACCGCCGGGGGTGGCCACCCCCGGCGGTCGGACGGACGGGACC-GAGT-GTCCCTTGGTT-C-GAGCCGTAGTCGAGAT---CGGTCC-GTCCGTCCCT----TCAAGTCTG----------------------------------------------------------GACA
GTGTCGATCTCGCCTATCAGAACCTCGACTCCGTCGAGCTGGGCGTGACCACCGCCGGGGGTGGCCACCCCCGGCGGTCGGACGGACGGGACC-GAGT-GTCCCTTGGTT-C-GAGCCGTAGTCGAGAT---CGGTCC-GTCCGTCCCT----TCAAGTCTG----------------------------------------------------------GACA
GTAGGAGCCTCTTCCGTTCGTCCCTCGACTTCGCTCGGGACGAACGGAAAACCGCCGGGGGTGGCCACCCCCGGCGGTCGGACGGACGGGACC-GAGT-GTCCCTTGGTT-C-GAGCCGTAGTCGAGAT---CGGTCC-GTCCGTCCCT----TCAAGTCTG----------------------------------------------------------GACA
GGTGGCGTTCCTGCCACCCGTGTCTCGACTTCGCTCGACACGAACGGGTTACCGCCGGGGGTGGCCACCCCCGGCGGTCGGACGGACGGGACC-GAGT-GTCCCTTGGTT-C-GAGCCGTAGTCGAGAT---CGGTCC-GTCCGTCCCT----TCAAGTCTG----------------------------------------------------------GACA
TCTCGGCTGCGCTCGAACCATCCCTCGACTTCGCTCGGGACGAACGGGGAACCGCCGGGGGTGGCCACCCCCGGCGGTCGGACGGACGGGACC-GAGT-GTCCCTTGGTT-C-GAGCCGTAGTCGAGAT---CGGTCC-GTCCGTCCCT----TCAAGTCTG----------------------------------------------------------GACA
TTATCGCGCGGGCCTCCCCGTCCCTCGACTGCGCTCGGGACGAACGGGGGACCGCCGGGGGTGGCCACCCCCGGCGGTCGGACGGACGGGACC-GAGT-GTCCCTTGGTT-C-GAGCCGTAGTCGAGAT---CGGTCC-GTCCGTCCCT----TCAAGTCTG----------------------------------------------------------GACA
TCTCGGCTGCGCTCGACGGCCCCCTCGACTTCGCTCGGGGCGAACGGAGTACCGCCGGGGGTGGCCACCCCCGGCGGTCGGACGGACGGGACC-GAGT-GTCCCTTGGTT-C-GAGCCGTAGTCGAGAT---CGGTCC-GTCCGTCCCT----TCAAGTCTG----------------------------------------------------------GACA
GTCTGGTGTAATACTGCCAACACCTCTCCTGAGTGACAAATATTTCATCGGTTAAAATAACTA-AGATTGGATTTGGCACAGCGTATGCAGCCCGACTACACCTAGGGTTAAAAGCCCGTTAGAGAGCT-ACTGGCGC-ATATGCTGAG--CCACTCATTGAAACCCGAACAGT------TGTCCGTATTCC----ATAACGCATTTGCAAGGATGGGTAAATG
GGCCCCGGCTTATATCAGTACCCCTCTCTTTCCTCAACATAAATGTTATGGTTAAAATAACTA-AGATTGGATTTGGCACAGCGTATGCAGCCCGACTACACCTAGGGTTAAAAGCCCGTTAGAGAGCT-ACTGGCGC-ATATGCTGAG--CCACTCATTGAAACCCGAACAGT------TGTCCGTATTCC----ATAACGCATTTGCAAGGATGGGTAAATG
AGATCAGGTCTGAGCTAATACCCCTCTTTATCCACAGATTTACGGGATAAGTTAAAATAACTA-AGATTGGATTTGGCACAGCGTATGCAGCCCGACTACACCTAGGGTTAAAAGCCCGTTAGAGAGCT-ACTGGCGC-ATATGCTGAG--CCACTCATTGAAACCCGAACAGT------TGTCCGTATTCC----ATAACGCATTTGCAAGGATGGGTAAATG
CCTGCCCCACTCAGGGTTTACACCTCTCTGGTATTTTTTATATACAACAAGTTAAAATAACTA-AGATTGGATTTGGCACAGCGTATGCAGCCCGACTACACCTAGGGTTAAAAGCCCGTTAGAGAGCT-ACTGGCGC-ATATGCTGAG--CCACTCATTGAAACCCGAACAGT------TGTCCGTATTCC----ATAACGCATTTGCAAGGATGGGTAAATG
ATGGCTTTAACCAGCGCATCACGCTCTCTAGGCAGCGATATTCGCATCGTGTTAAAATAACTA-AGATTGGATTTGGCACAGCGTATGCAGCCCGACTACACCTAGGGTTAAAAGCCCGTTAGAGAGCT-ACTGGCGC-ATATGCTGAG--CCACTCATTGAAACCCGAACAGT------TGTCCGTATTCC----ATAACGCATTTGCAAGGATGGGTAAATG
ACATCATCGTCCAGCCGACGCACCTCTCTATTTCTGTTTATGAGAGGATAGTTAAAATAACTA-AGATTGGATTTGGCACAGCGTATGCAGCCCGACTACACCTAGGGTTAAAAGCCCGTTAGAGAGCT-ACTGGCGC-ATATGCTGAG--CCACTCATTGAAACCCGAACAGT------TGTCCGTATTCC----ATAACGCATTTGCAAGGATGGGTAAATG
TTATCCTTGGTTTACAGGCACACCTTGCATTTTGGACATTCAGGTGATTCGTTAAAATAACTA-AGATTGGATTTGGCACAGCGTATGCAGCCCGACTACACCTAGGGTTAAAAGCCCGTTAGAGAGCT-ACTGGCGC-ATATGCTGAG--CCACTCATTGAAACCCGAACAGT------TGTCCGTATTCC----ATAACGCATTTGCAAGGATGGGTAAATG
CGACAATAAACAGGAGCTTACCCCTCTCTAGTTTATTGTTATTCGATGATGTTAAAATAACTA-AGATTGGATTTGGCACAGCGTATGCAGCCCGACTACACCTAGGGTTAAAAGCCCGTTAGAGAGCT-ACTGGCGC-ATATGCTGAG--CCACTCATTGAAACCCGAACAGT------TGTCCGTATTCC----ATAACGCATTTGCAAGGATGGGTAAATG
GACATGTCGGGCTAAAGCCCGACCTACGGATTCTGCTGTCCCAACCCTGGCCGTGGTGGTTA---GCTATCACCACACGAAGCAGAGGCAGCTTGAGCCCGACCTTAAGGTTGACCTTGTTCCGTAGATC--AAG-TC-TTCTGCTT--CACCTCTCGCCAGACACTGAACGGTAGCCAAG---------------ACCCTGAATGTACAAGGCAAGT-GGGCG
TAGGTGGAAAGCACCTGGGTTCCCTTCCCTCGCACTCGCTATCGCTCGTGCCAGATCGGTTAG-AATGGCCGGTGCGGTGGCGGGTGGGAGTCCGCAG-----------------------------------GGCCT-CACCCGCCGT------TCCATTGAACCCGAACAGTCGCTTGGGCCGCTCGCAGCGA-AGCTCGATTGCGCAAGGATGGGTGAT-G
CCGTGGCCAATTTTAGTTGACCACTACAGACGATGGCACAACACAAATCGGATTTTGGATGATTCTATCACCAAGCTCTAAAATCAGTGAGGATGCTTGACCACATAATGTAGACATTGTTCTGTAGATT--ATCCC--CTGATTTTACT---TACTC--AAATACTGGATGGTATCCAAG------------------CTGAATGTACAAGTGGAGTCGTTGA
CCGTGGCCAATTTTAGTTGACCACTACAACCTGACAGAGGGCGAATACGTGATTTTGGATGATTCTATCACCAAGCTCTAAAATCAGTGAGGATGCTTGACCACATAATGTAGACATTGTTCTGTAGATT--ATCCC--CTGATTTTACT---TACTC--AAATACTGGATGGTATCCAAG------------------CTGAATGTACAAGTGGAGTCGTTGA
CTGTGGCCAATTTTAGTTGACCACTACAGCTCGGCTCATCACGACGTAACGATTTTGGATGATTCTATCACCAAGCTCTAAAATCAGTGAGGATGCTTGACCACATAATGTAGACATTGTTCTGTAGATT--ATCCC--CTGATTTTACT---TACTC--AAATACTGGATGGTATCCAAG------------------CTGAATGTACAAGTGGAGTCGTTGA
CCGTGGCCAATTTTAGTTGACCACTACAGGGATATGCTGCACAACGATAAGATTTTGGATGATTCTATCACCAAGCTCTAAAATCAGTGAGGATGCTTGACCACATAATGTAGACATTGTTCTGTAGATT--ATCCC--CTGATTTTACT---TACTC--AAATACTGGATGGTATCCAAG------------------CTGAATGTACAAGTGGAGTCGTTGA
GAAGATCGGCGCATCATAAGCGGCTTATGATGCTAACGCTTTCGACGGAA--------------------------------------------ATTG---------------------TAAGTTCGATC--CACGCCCTGCCCTTGG----CGCTAAGTAAAACTCGAACAGTTACTGGAG-------------CAGCTCGCATTTACAAGCAGGAGTTATTT
TCGCTCCGCCGGAACTTTAGTCGCTCGCTCCTGGCGTTCCAGCTCATCTTTTTGCTGGTCT-G--GAAGATCACCGGACCGTGTCGTGCAGCCTGGTTAGTCGCT--------------------------ATGGCGC-ACGATCCGCGCCGGTCTTCGAGAAGCCCGAACGGTTACCCGCG---------CGATGAGCGCGCATGGACAAGCAAGGGAGCCGA
TTGCTCCGCCGGAACTTTAGTCGCTCGCTCGCCACCCGCCCGCCGACCCGTTTGCTGGTCT-G--GAAGATCACCGGACCGTGTCGTGCAGCCTGGTTAGTCGCT--------------------------ATGGCGC-ACGATCCGCGCCGGTCTTCGAGAAGCCCGAACGGTTACCCGCG---------CGATGAGCGCGCATGGACAAGCAAGGGAGCCGA
CTTGCGCTCGCCAGCTTCACCCGCTCGCTCGCCACCCGCCCGCCGACCCGTTTGCTGGTCT-G--GAAGATCACCGGACCGTGTCGTGCAGCCTGGTTAGTCGCT--------------------------ATGGCGC-ACGATCCGCGCCGGTCTTCGAGAAGCCCGAACGGTTACCCGCG---------CGATGAGCGCGCATGGACAAGCAAGGGAGCCGA
AAGATCGCAGCCTTCGGCAGCTCCTACATGTGAATGCGTTTCCCCTGTAGAGCGATAGTT--CTGA-CTGATCATCGAGGGAGGGTTGGAAGCCGCGCAGCTCCTTAGGCTTT-GCCTGTGACGTAGAT-CGTGCTCC-AGCCCTCCACACTCACT-CGTACAGTTCGCACGGTATCTTGGGCCGCCTGCGGCGAGAGCCCGCATTCGCAAGGTTG---GACAG
AAGATCGCAGCGTTCCGCAGCTCCTACATGTGGAACGCGGTTATCTGTAGAGCGATAGTT--CTGA-CTGATCATCGAGGGAGGGTTGGAAGCCGCGCAGCTCCTTAGGCTTT-GCCTGTGACGTAGAT-CGTGCTCC-AGCCCTCCACACTCACT-CGTACAGTTCGCACGGTATCTTGGGCCGCCTGCGGCGAGAGCCCGCATTCGCAAGGTTG---GACAG
GGCGGTTATCAGGCATCAACCCCCTTTATCGCTGCAAAAATGGTATCGCCGTTAAGATA---ACGT-TTAGATTTGGCAAGGTGTATGCAGCCAGTAGCC-CCCTGGGGTTATAGCCCGTGGTT-AAGCGTTCGGCGC-ATACACTGAGCCACTC-ATCTGAAACCCGAACAGT------TGTCCGTACTCC----ATAACGTATTTGCAAGGATGGGTAA-TA
CTTTCATCTTTCAGATTTCTCCCCTTAATCAGTGTGCTTTATTGTGTTAAGTTAAGATA---ACGT-TTAGATTTGGCAAGGTGTATGCAGCCAGTAGCC-CCCTGGGGTTATAGCCCGTGGTT-AAGCGTTCGGCGC-ATACACTGAGCCACTC-ATCTGAAACCCGAACAGT------TGTCCGTACTCC----ATAACGTATTTGCAAGGATGGGTAA-TA
CTTTGGACACACGCAGTGTGCCCCTACACTTTAATTATGCTTTTTAATTAGTACCTTCAT-------AATGGGGTTATAGAGAAAGTAGAGTT-GCTTCGCCCCTTGTGCTTAAGCACGTAGTGTAGATA-TAAGCCT-ACTTTCTCAT-CCACTATCAC----CCCGAATGGTATCTCAGGCACGTTTTCCGT--AGCCCGCATTCACAAGGTTTGGAGGTCA
AGAGGGGCTAATGTAATTAGCCCCTACAAAAGTAGATTTTAAATAGTAAAGTACCTTCAT-------AATGGGGTTATAGAGAAAGTAGAGTT-GCTTCGCCCCTTGTGCTTAAGCACGTAGTGTAGATA-TAAGCCT-ACTTTCTCAT-CCACTATCAC----CCCGAATGGTATCTCAGGCACGTTTTCCGT--AGCCCGCATTCACAAGGTTTGGAGGTCA
GATAATGACACAAGTCTTCACCCCTACTGCTTTACGTTTTAATTCACGCTGTACCTTCAT-------AATGGGGTTATAGAGAAAGTAGAGTT-GCTTCGCCCCTTGTGCTTAAGCACGTAGTGTAGATA-TAAGCCT-ACTTTCTCAT-CCACTATCAC----CCCGAATGGTATCTCAGGCACGTTTTCCGT--AGCCCGCATTCACAAGGTTTGGAGGTCA
TTTGGGGCTAATGTGATTAGCCCCTAAAAACAATTGTATAGTTATAAAAAGTACCTTCAT-------AATGGGGTTATAGAGAAAGTAGAGTT-GCTTCGCCCCTTGTGCTTAAGCACGTAGTGTAGATA-TAAGCCT-ACTTTCTCAT-CCACTATCAC----CCCGAATGGTATCTCAGGCACGTTTTCCGT--AGCCCGCATTCACAAGGTTTGGAGGTCA
TGTAGGGCAAATTCAATTTGCCCCTACGAATCAATTTTAAACTTTGTAGGGTACCTTCAT-------AATGGGGTTATAGAGAAAGTAGAGTT-GCTTCGCCCCTTGTGCTTAAGCACGTAGTGTAGATA-TAAGCCT-ACTTTCTCAT-CCACTATCAC----CCCGAATGGTATCTCAGGCACGTTTTCCGT--AGCCCGCATTCACAAGGTTTGGAGGTCA
AATAAATAATACCCCCTTACCCCCTAAAGGGGAATCGGCTATCGCCGATGGTACCTTCAT-------AATGGGGTTATAGAGAAAGTAGAGTT-GCTTCGCCCCTTGTGCTTAAGCACGTAGTGTAGATA-TAAGCCT-ACTTTCTCAT-CCACTATCAC----CCCGAATGGTATCTCAGGCACGTTTTCCGT--AGCCCGCATTCACAAGGTTTGGAGGTCA
AAGTGAAACTAACATATTACCCCCTTGCGGAATTTCCACATTTAAGGCTTGTACCTTCAT-------AATGGGGTTATAGAGAAAGTAGAGTT-GCTTCGCCCCTTGTGCTTAAGCACGTAGTGTAGATA-TAAGCCT-ACTTTCTCAT-CCACTATCAC----CCCGAATGGTATCTCAGGCACGTTTTCCGT--AGCCCGCATTCACAAGGTTTGGAGGTCA
CGGACGGACACGCAGGTCCGCCCCTACAATAATCTCTGCATCAACGCCTTGTACCTTCAT-------AATGGGGTTATAGAGAAAGTAGAGTT-GCTTCGCCCCTTGTGCTTAAGCACGTAGTGTAGATA-TAAGCCT-ACTTTCTCAT-CCACTATCAC----CCCGAATGGTATCTCAGGCACGTTTTCCGT--AGCCCGCATTCACAAGGTTTGGAGGTCA
ATAAGGGCAAATGTAATTTGCCCCTACAAAAAGGGACATCGCAAACAATCGTACCTTCAT-------AATGGGGTTATAGAGAAAGTAGAGTT-GCTTCGCCCCTTGTGCTTAAGCACGTAGTGTAGATA-TAAGCCT-ACTTTCTCAT-CCACTATCAC----CCCGAATGGTATCTCAGGCACGTTTTCCGT--AGCCCGCATTCACAAGGTTTGGAGGTCA
TCTGGGGCAAATGTAATTTGCCCCTACAAATTATCTTCTTTCCTGTTTTAGTACCTTCAT-------AATGGGGTTATAGAGAAAGTAGAGTT-GCTTCGCCCCTTGTGCTTAAGCACGTAGTGTAGATA-TAAGCCT-ACTTTCTCAT-CCACTATCAC----CCCGAATGGTATCTCAGGCACGTTTTCCGT--AGCCCGCATTCACAAGGTTTGGAGGTCA
GCTTTCTTTTGGCTCTTCCCCCACTACAACAGTGATATATATTTCAAAATGTACCTTCAT-------AATGGGGTTATAGAGAAAGTAGAGTT-GCTTCGCCCCTTGTGCTTAAGCACGTAGTGTAGATA-TAAGCCT-ACTTTCTCAT-CCACTATCAC----CCCGAATGGTATCTCAGGCACGTTTTCCGT--AGCCCGCATTCACAAGGTTTGGAGGTCA
AGGGCGGACACATCGGTCCGCCCCTACTTTGGTAATAAATTGATAAAAAGGTACCTTCAT-------AATGGGGTTATAGAGAAAGTAGAGTT-GCTTCGCCCCTTGTGCTTAAGCACGTAGTGTAGATA-TAAGCCT-ACTTTCTCAT-CCACTATCAC----CCCGAATGGTATCTCAGGCACGTTTTCCGT--AGCCCGCATTCACAAGGTTTGGAGGTCA
TAAAAATTGAGGCGACAACTATGCTGACACAAGGGGGGAATCACCGTTTAGTGTGGTGGTTA---GCTACCAGCACATGAGGCGGAGTGAGTCAGTAACTATCCTAAGGCTATGACCTTCGGTGTCAGCT-AAAACC--CTCCGCTTCACC--TTTCACGCCAG------CATTAACATTG---------------ACTCTGCATGTACAAGGGTAATAGCGTG
TCTCACTGAGATAGTCACGGTGACTGACATAGGGGGTTATTCAGCGATCCGTGTGGTGGTTA---GCTACCAGCACATGAGGCGGAGTGAGTCAGTAACTATCCTAAGGCTATGACCTTCGGTGTCAGCT-AAAACC--CTCCGCTTCACC--TTTCACGCCAG------CATTAACATTG---------------ACTCTGCATGTACAAGGGTAATAGCGTG
AAAAAATTGAGGCGACAACTATCCTGACACAAGGGGAGAATCACCGGTCAGTGTGGTGGTTA---GCTACCAGCACATGAGGCGGAGTGAGTCAGTAACTATCCTAAGGCTATGACCTTCGGTGTCAGCT-AAAACC--CTCCGCTTCACC--TTTCACGCCAG------CATTAACATTG---------------ACTCTGCATGTACAAGGGTAATAGCGTG
TGCGGCATGGTCCGTCCTTTCGGCTCAGTCGTCCGAAGCCGGGTCCAGGTTCTGATCGTCGTT--G-AGACGACCAGACCGGCCCGTGCAGTTTGGTAGGCG-CTTGGGT----GCCCGTGACT-GAGTACAGAACGC-ACGGGCCGTGCTGGTCTTCCTGAAGCCCGAACGGTTACGCGCGCTGGCTTGTCCG--AGCGCGCATGCACAAGCAAGGGATCCGA
CAGCAGGCCGGAGCCGGATGACGCTCAGTCCAGCGGGGGCAGGGCGGCCGTCTGATCGTCGTT--G-AGACGACCAGACCGGCCCGTGCAGTTTGGTAGGCG-CTTGGGT----GCCCGTGACT-GAGTACAGAACGC-ACGGGCCGTGCTGGTCTTCCTGAAGCCCGAACGGTTACGCGCGCTGGCTTGTCCG--AGCGCGCATGCACAAGCAAGGGATCCGA
TGTAATAGCAATTGTTTATAGCCATTGTTGCCACCAGTTATTTTATTCCGTTTGATTCTGATT-AAA--------------------------------------------------------------------------CCTCTCTTTTCC--ACTCAAGAATTCGTTCAGT-----------------------------------------GAGC-----
ACAAATATCCTTATCCGCACTACCTCCCCGGTCACGCAGTACCACCACATTCAGATCTGTAT---TACACAGATCTGACTGGGG--TGTAGGCCGTTGACTTCCTTGGGCTTAAGCTCGACGGG--GAGCTTGGCCTC----CTCCAATTC-------------------------------------------------------------------------
ATAAAAATTCAAAGGACGAGCTTTTTGTTTCGTTTTTTTGGCGGACAAAAGTTGATTATATTGTAAGGTATAATCGACTTGCATACGAGAC--------------------------------------------GTC-CGTATGCTTT---TATTCTTTGGAGTTTGAACAGTACTT------------------------------------AAAA-CGAGG
ATGCACGTGTCATTGTAACTCTCATGCTTTTACCTTTCACATACTTCGCTTTAACTTTAGTT---ATTCTAAATTT---------G------------------------------------------------------TACTCTT-------TACATCAGAATCCGGATAGT----TCGTAAGGT-------TGAGCCCGTATTCGCAATGAAGGA-CCAAG
TGCACGTGTCATTGTAACTCTCATTCATTCCGCTGTTTGATTCCGATTTGTTAACTTTAGTT---ATTCTAAATTT---------G------------------------------------------------------TACTCTT-------TACATCAGAATCCGGATAGT----TCGTAAGGT-------TGAGCCCGTATTCGCAATGAAGGA-CCAAG
TGGAAATCTGTCTTAAACGCTTTGTTATGTACAAATTTACCCGCTGAAATGACTTTAGCTGC------AACTAAAGTTCTCTACGAAGCAGTTCGAT------------------------------------AACAC-TTCGTAGAAC----TCCAAGCATAAACC---TCGAATACTCGACTGGG--TCTCG--AACCCGCATTCGCAAGATGGGTTAGCTT
TTGCGGCCCATCGCGGCACAAGGCCTACCCGGGACCTGCTGGCTAATGCA---------AG-AGTG-GAGT--GAGAGCGGTGAATGGCAAGCTGAATGC---------------------------------GCTGC-CATTCACCGTTCCACTTTGGCAGAGCCCGAACAGTTG-----------------------------TCACAAGTGTGGGCAAGCC
CGCGGAACGCTGCTCGACCCATCCTACGGTGATCACCCCAGGCTCAGGCT----ATAGTCCCC-GACTGATCATCGGGGGAGGGGCTGGAAGTCGTATCCATCCTTAGGCCCGAGCCTGCAACGTAGAT-AGTGCTCC--GCCCCTCCACACTCACTCGAACAGCCCGAACGGTATCCAGAGC-----CTC----GAGCTCGCATTCACAAGGTTGGGCCAGTG
CGCGGAGCGCCGCCCGACCCATCCTACGAAAGCGTTCCGTATCGGCTGTG----ATAGTCCCC-GACTGATCATCGGGGGAGGGGCTGGAAGTCGTATCCATCCTTAGGCCCGAGCCTGCAACGTAGAT-AGTGCTCC--GCCCCTCCACACTCACTCGAACAGCCCGAACGGTATCCAGAGC-----CTC----GAGCTCGCATTCACAAGGTTGGGCCAGTG
GGATGAAAAGAGCGTCATCCACCCTACAAAAGCTGTCGGCGACAGGGCGT----ATAGTCCCC-GACTGATCATCGGGGGAGGGGCTGGAAGTCGTATCCATCCTTAGGCCCGAGCCTGCAACGTAGAT-AGTGCTCC--GCCCCTCCACACTCACTCGAACAGCCCGAACGGTATCCAGAGC-----CTC----GAGCTCGCATTCACAAGGTTGGGCCAGTG
GGATGAAAAGAGCGCCATCCACCCTACAGGTGGTCATGCCCGCGCGGTGG----ATAGTCCCC-GACTGATCATCGGGGGAGGGGCTGGAAGTCGTATCCATCCTTAGGCCCGAGCCTGCAACGTAGAT-AGTGCTCC--GCCCCTCCACACTCACTCGAACAGCCCGAACGGTATCCAGAGC-----CTC----GAGCTCGCATTCACAAGGTTGGGCCAGTG
GCACAAGGCACCAGCTACCCATCCTACGAACCACGCCTCTGTGGGAGCGA----ATAGTCCCC-GACTGATCATCGGGGGAGGGGCTGGAAGTCGTATCCATCCTTAGGCCCGAGCCTGCAACGTAGAT-AGTGCTCC--GCCCCTCCACACTCACTCGAACAGCCCGAACGGTATCCAGAGC-----CTC----GAGCTCGCATTCACAAGGTTGGGCCAGTG
TCGCGGACGCCGCCCGACCCATCCTACGAATTGGCCACGTGACCCGACGC----ATAGTCCCC-GACTGATCATCGGGGGAGGGGCTGGAAGTCGTATCCATCCTTAGGCCCGAGCCTGCAACGTAGAT-AGTGCTCC--GCCCCTCCACACTCACTCGAACAGCCCGAACGGTATCCAGAGC-----CTC----GAGCTCGCATTCACAAGGTTGGGCCAGTG
GCGACGCGCGCAGACCCTAGAATCCATGCCGTGAAATAGAAGAGATGCTG----------GTTGTG-GTGTATGGTTGAGGTGGGAAGGAGACCGAGTG-GATCGTGG--------CCGTGGCATGGCC--CGGTCCC-TTCCCACCGG----TGAACCATCAACCTGAACAGTTGCACGGGGCTGT----CAG--ACCCCGCA-CCACAGGAAGAGGCGTGGA
ATCCTCGGGCTTGACCCTAGGATCCATGCCGTGACCTTCGCCGTGGAACG----------GTTGTG-GTGTATGGTTGAGGTGGGAAGGAGACCGAGTG-GATCGTGG--------CCGTGGCATGGCC--CGGTCCC-TTCCCACCGG----TGAACCATCAACCTGAACAGTTGCACGGGGCTGT----CAG--ACCCCGCA-CCACAGGAAGAGGCGTGGA
GACCCTGGGCTTGACCCGAGAATCCATGCCGTGACCTATGCGAAGAGTGT----------GTTGTG-GTGTATGGTTGAGGTGGGAAGGAGACCGAGTG-GATCGTGG--------CCGTGGCATGGCC--CGGTCCC-TTCCCACCGG----TGAACCATCAACCTGAACAGTTGCACGGGGCTGT----CAG--ACCCCGCA-CCACAGGAAGAGGCGTGGA
AAGCGGAGCGCAGACCCTAGGATCCATGCCGTTACCTGAGCCGAAAAGCG----------GTTGTG-GTGTATGGTTGAGGTGGGAAGGAGACCGAGTG-GATCGTGG--------CCGTGGCATGGCC--CGGTCCC-TTCCCACCGG----TGAACCATCAACCTGAACAGTTGCACGGGGCTGT----CAG--ACCCCGCA-CCACAGGAAGAGGCGTGGA
CGGCGCGGCGCAGACCCTAGGATCCATGCCGTTACCCCAGAACATCCCGG----------GTTGTG-GTGTATGGTTGAGGTGGGAAGGAGACCGAGTG-GATCGTGG--------CCGTGGCATGGCC--CGGTCCC-TTCCCACCGG----TGAACCATCAACCTGAACAGTTGCACGGGGCTGT----CAG--ACCCCGCA-CCACAGGAAGAGGCGTGGA
CGACGCGGCGCAGACCCGAGGATCCATGCCGTGACGTCGAAGCGTTGCCG----------GTTGTG-GTGTATGGTTGAGGTGGGAAGGAGACCGAGTG-GATCGTGG--------CCGTGGCATGGCC--CGGTCCC-TTCCCACCGG----TGAACCATCAACCTGAACAGTTGCACGGGGCTGT----CAG--ACCCCGCA-CCACAGGAAGAGGCGTGGA
CTCCGTCGCGGAGACCCTGGGATCCATGCCGTGACCTTGATCGGGAGGTG----------GTTGTG-GTGTATGGTTGAGGTGGGAAGGAGACCGAGTG-GATCGTGG--------CCGTGGCATGGCC--CGGTCCC-TTCCCACCGG----TGAACCATCAACCTGAACAGTTGCACGGGGCTGT----CAG--ACCCCGCA-CCACAGGAAGAGGCGTGGA
TCACCGGGCGAATGAATTCGCCCCTACCATATTGCTTCCCAAAATTTCTG--A-------A-----------------CGTTCATTGGGAGGCCGTTC-GCCCCTGAGG------CCTGTGCTGTAGATT--GGCCCC-CGCC---------CTATTCACCCATACCGTGGAGTATCCGAGGC-----------AGAGCCTGCATACACAAGGAAGGTAGGTGC
AACAGCGCGTAGCGAATTCGCCCCTACAGAACATTCGAATATCTGGAACC--A-------A-----------------CGTTCATTGGGAGGCCGTTC-GCCCCTGAGG------CCTGTGCTGTAGATT--GGCCCC-CGCC---------CTATTCACCCATACCGTGGAGTATCCGAGGC-----------AGAGCCTGCATACACAAGGAAGGTAGGTGC
CGCGATGCATCCCTGCATCGCCCCTATGGGCTGATCCCGCCAAAACCTCC--A-------A-----------------CGTTCATTGGGAGGCCGTTC-GCCCCTGAGG------CCTGTGCTGTAGATT--GGCCCC-CGCC---------CTATTCACCCATACCGTGGAGTATCCGAGGC-----------AGAGCCTGCATACACAAGGAAGGTAGGTGC
AGAGCGCGTAGCGAATTCGCCCCCTACAGAACATTCGAATATCGGGAACT--A-------A-----------------CGTTCATTGGGAGGCCGTTC-GCCCCTGAGG------CCTGTGCTGTAGATT--GGCCCC-CGCC---------CTATTCACCCATACCGTGGAGTATCCGAGGC-----------AGAGCCTGCATACACAAGGAAGGTAGGTGC
GCCATGGGCGATTAAAATCGCCCCTACAATCAATTTAGAGAAATTATTTC--A-------A-----------------CGTTCATTGGGAGGCCGTTC-GCCCCTGAGG------CCTGTGCTGTAGATT--GGCCCC-CGCC---------CTATTCACCCATACCGTGGAGTATCCGAGGC-----------AGAGCCTGCATACACAAGGAAGGTAGGTGC
GCCCAAGGCGAATGAATTCGCCCCTACGAGACATTCGAATATCTGGAACT--A-------A-----------------CGTTCATTGGGAGGCCGTTC-GCCCCTGAGG------CCTGTGCTGTAGATT--GGCCCC-CGCC---------CTATTCACCCATACCGTGGAGTATCCGAGGC-----------AGAGCCTGCATACACAAGGAAGGTAGGTGC
GCCCAAGGCGAATGAATTCGCCCCTACAAGGAAATCAGGGAAATTTTTTT--A-------A-----------------CGTTCATTGGGAGGCCGTTC-GCCCCTGAGG------CCTGTGCTGTAGATT--GGCCCC-CGCC---------CTATTCACCCATACCGTGGAGTATCCGAGGC-----------AGAGCCTGCATACACAAGGAAGGTAGGTGC
GCCTTGGGCGATTAAAATCGCCCCTACAAGGAAATCAGGGAAATTTTTTT--A-------A-----------------CGTTCATTGGGAGGCCGTTC-GCCCCTGAGG------CCTGTGCTGTAGATT--GGCCCC-CGCC---------CTATTCACCCATACCGTGGAGTATCCGAGGC-----------AGAGCCTGCATACACAAGGAAGGTAGGTGC
TTATAGAAAGAAAAACTTTGCGCCTTTGCGAGAAAAAAAATAAACAATGATTATTTTAGATT---TATATTAAAGTGAAAAG-AATGAGAGTAC---------------------------------------CACCT-CATTCTTT-TTTTATCT-TTTAGAGTTTGAACAGAATGTAA----------------------------CCAGGAGAAA-AAACG
GCTTGGATTGCGCGACGGACCGTCTCGGTCGTCGCGGAGAACCTGCCCCGGTTGCC----------------GGCTACACGGTGAGGGTAGCCCGCGTCCGT-CTGGGGCT---GCCCGCGACA--GAAC-GAGCGGC-CCTCACCG-C-CACAGTCCCG--AACCCGGACAG-----CCGCTCGG---GCCCG--AGCCCGCATTTGCAAGGTAGGGTCATGG
TTCGTGACGATCGCGTAGCGCCCCTCTTGTGGGTGCGGGATGGGCAAAGTACGGGCGGTGAT---CAGAACCGCCCGTTGCTGGAACTGAGCCCGTAGCGCCCC-----------------------------GGACA-GCTCCGGTGTCTTCC------TCAACCCGAACAGTTGCAAGGG--------CCTTTGAGCCCGTACCGACAAGGAAGGGAGGATG
AAAATTGAGCTATCACCTCTTTCATATCTTCAGGAAGATAGGTAAGAATC----A-----T------------------ATGTGGAATAAGGCCGTCC-TTTCATTCGTCATAAGACAGTAAGATATGT-TCCGCC----CCC----ACTCCTTAACATCCGAATCCGGACAGTTCACTGGGC-----------TGACCCCGCATTTGCAATGATGGCTCCAAG
CGTGGTGTGCCCATACGCCGCTCCTATGCTCAAACTATAGGGCAGGATCG----TATGAAC-TGGC-TTAGATTTGGCAAGGTCTGTGTAGTCCGATTCCTCCC-GGGGTT---GCCCGCAGCATAGCG-ACTGACGC-ACAGGCTGAGCCGTTCATCTG-AAGCCCGAAC---------AGTTGTC-CGAACTTCAAATCGTATTTGCAAGGAGGGGTATAGA
TATTCGTCCACCTGATTTTGCTTGTTAGCCGGTTCGGCTTCTATCATTCCACCCCCAGTGGC------CGCTGGGGGCCTTCATGCAGCAGCTCG--------------------------------------AGCGC-TGCATGAC-T---CTCAAGCGATAACTCGAACAGT--CATCGG--GG-----CCTCGAGCCCGTA-TAGCAAGGCAGAGTCAGCT
AAGGGGCGATTGTGCCTGGCCTTGTTAGGTGCATTCGCTAGCTCTCCATTACCCCCAGTGGC------CGCTGGGGGCCTTCATGCAGCAGCTCG--------------------------------------AGCGC-TGCATGAC-T---CTCAAGCGATAACTCGAACAGT--CATCGG--GG-----CCTCGAGCCCGTA-TAGCAAGGCAGAGTCAGCT
TGGGCGTCGCTGTGCCTGCTTTTGTATGTGGTGGCTGACTCCCAAACTACACCCCCAGTGGC------CGCTGGGGGCCTTCATGCAGCAGCTCG--------------------------------------AGCGC-TGCATGAC-T---CTCAAGCGATAACTCGAACAGT--CATCGG--GG-----CCTCGAGCCCGTA-TAGCAAGGCAGAGTCAGCT
GCCGGAACGAACTGGAATGACTTGTTAAATGCTGTCTCTAAATGGATGTTACCCCCAGTGGC------CGCTGGGGGCCTTCATGCAGCAGCTCG--------------------------------------AGCGC-TGCATGAC-T---CTCAAGCGATAACTCGAACAGT--CATCGG--GG-----CCTCGAGCCCGTA-TAGCAAGGCAGAGTCAGCT
CTGGCTGGATTTCGGCAAGGTGGCTTCCAGTTCCAGGGGAGTAAATTGGCACTGCCCGCCACGCTTATGGCGGGCAGT-GGCGGCGGTTTGATCGTAAGTGG-CTTGGTCGT--GACCGCGTGGAAGTT--TGATCAA-CCGCCGTCTTCACCACGGGCCTGAA--CGG--------------------------------------------------TGGCG
CGACGCATGGCGTCTTATCCGGCCTACGCTCACGGACTGTGTAGGCCTGAACAGATAGCTGATTTGTCAGCTATCT--GAAACGGGAGAAGCTTGTATCCGGCCTGAAGACT--GCTTCCGATGTAGCTT--AAG-CC-TCCCGTTTCACCTTTCACGTCACAATCCGAACGGTAACCAGA---------------ACTTCGTATGTACAAGGCTGGAATGGCG
CAGCTCAAAGCGCCTTATCCGGCCTACAAAAGCGCGTTACCTGTAGGCCGACAGATAGCTGATTTGTCAGCTATCT--GAAACGGGAGAAGCTTGTATCCGGCCTGAAGACT--GCTTCCGATGTAGCTT--AAG-CC-TCCCGTTTCACCTTTCACGTCACAATCCGAACGGTAACCAGA---------------ACTTCGTATGTACAAGGCTGGAATGGCG
GCGGCGTGAACGCCTTATCCGGCCTACAGGAGTGCATGAAATGTAGAGCGACAGATAGCTGATTTGTCAGCTATCT--GAAACGGGAGAAGCTTGTATCCGGCCTGAAGACT--GCTTCCGATGTAGCTT--AAG-CC-TCCCGTTTCACCTTTCACGTCACAATCCGAACGGTAACCAGA---------------ACTTCGTATGTACAAGGCTGGAATGGCG
CGCCGGCCGACGATTGCGGCGTGCTCAGTCCGTACGCGATGTAGTTCGTC------------------TTTAAGCCTG-ACCAGTACGG-----------------------------------------------CC-GTGCTGGTC-------TTCCCGAAACCCGAACGGTTACGCGCGCCGGCCCTGCCG--AGTGCGCATGTACAAGCATGGGATCCGA
CCTTCATTGTCTGGAGCGGCACGCTCAGTCCGATCGATCCGGCGCGGCGC------------------TTTAAGCCTG-ACCAGTACGG-----------------------------------------------CC-GTGCTGGTC-------TTCCCGAAACCCGAACGGTTACGCGCGCCGGCCCTGCCG--AGTGCGCATGTACAAGCATGGGATCCGA
GGGGTCGGACGGCGCGCCGCGCGCTCAGTCGCCGACCGAAATCGTCAGCG------------------TTTAAGCCTG-ACCAGTACGG-----------------------------------------------CC-GTGCTGGTC-------TTCCCGAAACCCGAACGGTTACGCGCGCCGGCCCTGCCG--AGTGCGCATGTACAAGCATGGGATCCGA
AGCCCCGTCGCGCTCCATCCGCGCTCAGTCGCCGCCGCCCGCCGCGCGCA------------------TTTAAGCCTG-ACCAGTACGG-----------------------------------------------CC-GTGCTGGTC-------TTCCCGAAACCCGAACGGTTACGCGCGCCGGCCCTGCCG--AGTGCGCATGTACAAGCATGGGATCCGA
GATACGTCAGCATGCCGCCCGCGCTCAGTCCGTACAGCACGATCGGCCGG------------------TTTAAGCCTG-ACCAGTACGG-----------------------------------------------CC-GTGCTGGTC-------TTCCCGAAACCCGAACGGTTACGCGCGCCGGCCCTGCCG--AGTGCGCATGTACAAGCATGGGATCCGA
GCCGCCGCGCGCTGCCGCACGCGCTCAGTCCATCGACAGCCGCAGCGCGA------------------TTTAAGCCTG-ACCAGTACGG-----------------------------------------------CC-GTGCTGGTC-------TTCCCGAAACCCGAACGGTTACGCGCGCCGGCCCTGCCG--AGTGCGCATGTACAAGCATGGGATCCGA
GCGAAAGCGGTGCGCGCGGCGCGCTCAGTCCGCCGACTTCGTCGTGACGG------------------TTTAAGCCTG-ACCAGTACGG-----------------------------------------------CC-GTGCTGGTC-------TTCCCGAAACCCGAACGGTTACGCGCGCCGGCCCTGCCG--AGTGCGCATGTACAAGCATGGGATCCGA
AAACCTGTGCCGCATGCGTCGCGCTCAGTCGCAGCAGATTCGCCTGCGAC------------------TTTAAGCCTG-ACCAGTACGG-----------------------------------------------CC-GTGCTGGTC-------TTCCCGAAACCCGAACGGTTACGCGCGCCGGCCCTGCCG--AGTGCGCATGTACAAGCATGGGATCCGA
GGCGCAGCGCGTTTGCGCTCCCGCTCAGTCGACGATCTTGCCGCGCCCCG------------------TTTAAGCCTG-ACCAGTACGG-----------------------------------------------CC-GTGCTGGTC-------TTCCCGAAACCCGAACGGTTACGCGCGCCGGCCCTGCCG--AGTGCGCATGTACAAGCATGGGATCCGA
CGAATGCGAGGCCGAACGTCGCGCTCAGTCCGACGACCGCATAAAGGACC------------------TTTAAGCCTG-ACCAGTACGG-----------------------------------------------CC-GTGCTGGTC-------TTCCCGAAACCCGAACGGTTACGCGCGCCGGCCCTGCCG--AGTGCGCATGTACAAGCATGGGATCCGA
TTGAACGCAAGCAAGCTTCGCGTCTACAAGATAAACACAAACTTAAACCTATTGATAAATGATTTATCATTTATCACATCGAAGTCAGGAGCTTGCCTTTGCGTCTAGTATTTATACTGCTCCGTAGAT--AAAGCCC-TGACTTTCTA---TTCT---CAGAAACTGAATGGTATCCAAG-----------------GCTGTATGTACAAGGGGAGTAAGTAG
AATATTGCCCAAGGGGACTCCTCCTTCGGAGCAGGGCAAGCTGAACATGTTATATTAGGTAT---TATACTTAAGTGA-AAAAGAGTGAGAGCTGAAAGACTCCT---------------TCCGAAGAT-ACTGCCTC-ACTCTTTTTT----ACCTTTTAGAGTCTGAACAGAAT-------------------------------------------GGAGG
ACTACAAAACCGTAGTCTGACACCTTTATTTCGTGCAACAAAAAAACTCCCTGTGGTGAT--TACT--ATCACCACTGCGATTCGATG-AGTTTGCTCTGACACCGAAA------TTTGCGATAAAGATT-AAACCTCGATCTGCTCTTCTGAGCCGGCTGAACACTGGACGGTA-----GCCTAGG-GCATTGGGACCCTGCATGTACAAGGCAAGTGGGCGC
GCTCGCGCAGGCTGAGGATGAACCTCTCCCCTCTCGGTTCTTCCATTGTCTTCAC-----G--------TCGCG---GTGACGGGCGGGAGTTCGTTA-CGACCTGGGTCA-------------------TAGAACCC-CGCCCGTCAATCC------ACAGAACCCGAACAGTCGCCGGGGCCGCAAAACGCGA-AGCTCGTTTAGGCAAGGACGGGTCGAC-
ATCATTAGGCCAGCTCAGGCCCGCTACGTCCGTGCTTCCCTGGAACTGTA----TTCGATA----G-GATCGAAGGTGCGACGGGAGGCAAGCT---------------------------------------GCTGC-TTCCCGTCGT--CCCTCTGACTAAGCCCGAACAGT-----------------------------------------GGGCAGTCA
GCGGAAATCAATGGGTCCTGACCCTAGGTTCCAGACTCATTGATTTACAGCCACCGACCTT-G-GCCGAGGCCGGTGGTGGGACGGTGTATGGCGTCT-GAGCCTTGTGGC---CCACGTTTGCTAGCG--AGCCAGC-ACCGTCTCTC-------TTCATCGTCTCGAACAGT-----------------------------------------GAGCATGGA
TGAAACAAGAACGAGTCCTGACCCTAGGTTTAGGTCAAGCAAAAAATAGACCACCGACCTT-G-GCCGAGGCCGGTGGTGGGACGGTGTATGGCGTCT-GAGCCTTGTGGC---CCACGTTTGCTAGCG--AGCCAGC-ACCGTCTCTC-------TTCATCGTCTCGAACAGT-----------------------------------------GAGCATGGA
TGAAACAAGAACGAGTCCTGACCCTAGAGGTGCCAAACTACGTGTCGTTCCCACCGACCTT-G-GCCGAGGCCGGTGGTGGGACGGTGTATGGCGTCT-GAGCCTTGTGGC---CCACGTTTGCTAGCG--AGCCAGC-ACCGTCTCTC-------TTCATCGTCTCGAACAGT-----------------------------------------GAGCATGGA
GCGGAAATCAATGGGTCCTGACCCTAGTTCCCCGCACATGGGGGCGCTGACCACCGACCTT-G-GCCGAGGCCGGTGGTGGGACGGTGTATGGCGTCT-GAGCCTTGTGGC---CCACGTTTGCTAGCG--AGCCAGC-ACCGTCTCTC-------TTCATCGTCTCGAACAGT-----------------------------------------GAGCATGGA
GGTGGCGGTGTCGTCCATCAGGCCTCCAGGGTCGGCAGCCGCAGCGTCACGATTCTGTC---AGTGGGTG--TCGAGAGCCGACGTGGGCCACCGTGA-GAGCCT---------------------------GGTGCC-CACGTCGGTTT-CTCCCCTGTATCGCCCGAAC---------AGTTGCC-AGAGTAGCCGCTCGTAGACATAAGGCTGGGCAGGCG
CGGCATGGATGCCGCCACCGAGCCTCCACGGACGGATTCACGGCGTGTCCGATTCTGTC---AGTGGGTG--TCGAGAGCCGACGTGGGCCACCGTGA-GAGCCT---------------------------GGTGCC-CACGTCGGTTT-CTCCCCTGTATCGCCCGAAC---------AGTTGCC-AGAGTAGCCGCTCGTAGACATAAGGCTGGGCAGGCG
ACGATGGACGACATCTGCGGCGCCTCCTGGGTGATGCGCAGGGTCACCCCGATTCTGTC---AGTGGGTG--TCGAGAGCCGACGTGGGCCACCGTGA-GAGCCT---------------------------GGTGCC-CACGTCGGTTT-CTCCCCTGTATCGCCCGAAC---------AGTTGCC-AGAGTAGCCGCTCGTAGACATAAGGCTGGGCAGGCG
CGGCATGGATGCCGCCGAGGAGCCTCCATGGACGGATTCACGGCGTGTCCGATTCTGTC---AGTGGGTG--TCGAGAGCCGACGTGGGCCACCGTGA-GAGCCT---------------------------GGTGCC-CACGTCGGTTT-CTCCCCTGTATCGCCCGAAC---------AGTTGCC-AGAGTAGCCGCTCGTAGACATAAGGCTGGGCAGGCG
CGGCATGGACGCCGCCAAGGAGCCTCCATGGACGGATCCACGGCGTGTCCGATTCTGTC---AGTGGGTG--TCGAGAGCCGACGTGGGCCACCGTGA-GAGCCT---------------------------GGTGCC-CACGTCGGTTT-CTCCCCTGTATCGCCCGAAC---------AGTTGCC-AGAGTAGCCGCTCGTAGACATAAGGCTGGGCAGGCG
CGACATGGATGTCGCCACCGAGCCTCCAGGGATGGATTTACGGCGTGTCCGATTCTGTC---AGTGGGTG--TCGAGAGCCGACGTGGGCCACCGTGA-GAGCCT---------------------------GGTGCC-CACGTCGGTTT-CTCCCCTGTATCGCCCGAAC---------AGTTGCC-AGAGTAGCCGCTCGTAGACATAAGGCTGGGCAGGCG
CGGCATGGATGCCGCGTAAGAGCCTCCATGGACGGATTCACGGCGTGTCCGATTCTGTC---AGTGGGTG--TCGAGAGCCGACGTGGGCCACCGTGA-GAGCCT---------------------------GGTGCC-CACGTCGGTTT-CTCCCCTGTATCGCCCGAAC---------AGTTGCC-AGAGTAGCCGCTCGTAGACATAAGGCTGGGCAGGCG
CGGCATGGATGCCGCGTAAGAGCCTACATGGACGTACTTGCGGCGTGTCCGATTCTGTC---AGTGGGTG--TCGAGAGCCGACGTGGGCCACCGTGA-GAGCCT---------------------------GGTGCC-CACGTCGGTTT-CTCCCCTGTATCGCCCGAAC---------AGTTGCC-AGAGTAGCCGCTCGTAGACATAAGGCTGGGCAGGCG
GCGACTCGTCCAAAGCCATCACGCTCTAGCTGGCGCCACCGATCGCGGCACCGCTGGGAGGGAGTCC-TCCTCAGCGG-CGAGGGTCGGATC------------------------------------------GATC-GGCCCTCGT-----CTTTTCCATTGGCC------------------------------------------------GGCACGGAA
GGCGAATCGCACTAGCCATCACGCTTTAGGCCATGCCGGCCTTGCCGATCCCGCTGGGAGGGAGTCC-TCCTCAGCGG-CGAGGGTCGGATC------------------------------------------GATC-GGCCCTCGT-----CTTTTCCATTGGCC------------------------------------------------GGCACGGAA
CGACTCGCCCTAAAGCCTTCACGCTTTAAAAGCCAGTCGTCAAAACTATCCCGCTGGGAGGGAGTCC-TCCTCAGCGG-CGAGGGTCGGATC------------------------------------------GATC-GGCCCTCGT-----CTTTTCCATTGGCC------------------------------------------------GGCACGGAA
AACCAAAGGATTTTACCTCAGTTCTTGTTGTGTGTAGGTTTTTCTGAGTT----ATTTAGCTATAAATCAGAAAG-AACAAAAGAGCGGA----------------------------------------------CC-GCTCTTTTCT-------ACTTCAATTTCGTTCAGTTCTATGAG-------------GATCTCGTTTTTAAGTTGTTGAAAGCAA-
AAGGTTGGAGCCAGCGTCAGCCCCTCATCCGCCTGCCGGCACCTCTGCCTGCACTCCGGCGGATATCCGCCGGAGTGC-GGACGGCCGGGACC---GCAGGCCCCTTGGCTTGAACCGGGGATG-AGAT---TGGTCC-GGCCGTCCTC-------GCGTTTGTCCTGAACAG-ATGATGG-----------------CCCGCAT--GCAAGGCAAGGTTTCGT
TCATTAACTTTCTAAGCATTTTCATATTCTTATTTTTTATTTATTATTCC---------------------------------------------------ACT-----------------------------------------------CCTTACATCAGAACCTGGATAGTTCAAAGGG-------------GACCCCGTATTCGCAATGATAG-CTCATG
ATTAGAGTAAATGAAGTATACACCTTGTTGGTAACAGTATTGCATTATTCTTTTATAGTATTTATCA----GAACAAAAGAGAGAAT----------------------------------------------------ATCCTCTCTCTTTTTCTACTAAGATTTCGTTCAGTTCTATG-------------------------------TGTTGAAATCAGT
TTAAATCGCTATTTTTTATATACGTTGTTGGCAGCTGCCTTTATTCTTTT---ACTAAAT--------AATTAATA---ATCAGAA------------------------------------------------------CTC----TCTTTTACTACTTAAACTTCGTTCAGTTCCCTG--------------------------------GTTGAAATGAGT
ATAAAATTATGGCCAATCTTGTCATTTCGACAAAGGAGAAATCACACAAGTTATGTTGAGAT----TTTTCAACAGAA-GAAAGGGA----------------------------------------------------TCCTTTCCCTCTCTGCTTTTG--AGCTTGGACAGTTCATTAGGCC---------GGGAGCCTGTATTTAGGATGATAAG-TCAAT
CTCACCAGCAATGGATTATATACGTTGTTAGTGGCAGTTTTTTATTTTCCATTGTTGATAT-AACTAGAAAGAACAAAAGAGAGAATT-------------------------------------------------A-ATCCTCTCTCTTTTACTACTTAAACCACGTTCAGTTCTGTGAG-------ACCTTAGATCTCGTTTTCAAGTTGTTGTGAGCAGA
GCGGATTGGGCCACGGTCGTCTCCTGTGTTCTATGCGCCGGCCGGCGCTC--GGCCCGCCGT----GAGGCGGGC---------------TGCC---------------------------------------------GGCTGCCTCGTT--TAACGCT--ATCCCGAAT-----GGTTGATTGA---TCTC---ATTTCGCATCTATAAGGCTGGG-AGTCG
CTTGCGTGCGCATTGTTCGTCTCCTGTGTCGGCCCGACTAAGCGCTTCAG--GGCCCGCCGT----GAGGCGGGC---------------TGCC---------------------------------------------GGCTGCCTCGTT--TAACGCT--ATCCCGAAT-----GGTTGATTGA---TCTC---ATTTCGCATCTATAAGGCTGGG-AGTCG
CGTCGAGCAACATGGTTCGTCTCCTGTGTTGATGTGTGTGCAGAGTGTCG--GGCCCGCCGT----GAGGCGGGC---------------TGCC---------------------------------------------GGCTGCCTCGTT--TAACGCT--ATCCCGAAT-----GGTTGATTGA---TCTC---ATTTCGCATCTATAAGGCTGGG-AGTCG
GCTCCTTCAGGCATGCGTGTCTCCTGTGTGTTATGGCCGCCGGCGAGCCA--GGCCCGCCGT----GAGGCGGGC---------------TGCC---------------------------------------------GGCTGCCTCGTT--TAACGCT--ATCCCGAAT-----GGTTGATTGA---TCTC---ATTTCGCATCTATAAGGCTGGG-AGTCG
CGCAACGGTGCGCACGGCACACCCTACAAAAGCAAAAAGCCCCGCACTAGAGTCTCCGACTG---ATCATCGGGG----GAGGGTTTGGAAGCCGGGCACACCCTTAGGCTTGAGCCTGCTTTGTAGATG-GTGCTCC--AGCCCTCCACACTCACTCGAAAAGTCCGAACGGTATCTAAGGCCGCTTCATGCGGGAGCCAGTATTCACAAGGTAGGACCGAGT
CGTACGCTGGGGGCGTTGTTCTCCTATGCTCCGGGCAGCGAGCAGGCTGCCTATGATCTGG----C-TTAGATTTGGCAAGGCCTGTGTAGTCCGATTCCTCCCGGGGTTATTAGCCCGCAGCATAGCG-ATTGACGC-ACAGGCTGAGCCGTTCATCTG-AAGCCCGAAC---------AGTTGTC-CGAACTTCAAATCGTATTTGCAAGGAGGGGTATAGA
CGTGGTGTGCCCATACGCTCCTCCTATGCTCAAACTATAGGGCAGATTTGCTATGATCTGG----C-TTAGATTTGGCAAGGCCTGTGTAGTCCGATTCCTCCCGGGGTTATTAGCCCGCAGCATAGCG-ATTGACGC-ACAGGCTGAGCCGTTCATCTG-AAGCCCGAAC---------AGTTGTC-CGAACTTCAAATCGTATTTGCAAGGAGGGGTATAGA
CGGCTTCTGACGCGTCCGGCCTCCTATGCTGGCGTGACTCTGTTGGGCGTCTATGATCTGG----C-TTAGATTTGGCAAGGCCTGTGTAGTCCGATTCCTCCCGGGGTTATTAGCCCGCAGCATAGCG-ATTGACGC-ACAGGCTGAGCCGTTCATCTG-AAGCCCGAAC---------AGTTGTC-CGAACTTCAAATCGTATTTGCAAGGAGGGGTATAGA
TGCAGCCCATCGCCGGCAAGCCGGCGATGAGGCCAGTTCCGTCAACCTGC------ATTA--GATCAGGAGTGAGAG-CGGTGAATGGCAAGCTGA-------------------------------------GCTGC-CATTCACCGTTCCACTTGGCGAGAGCCCGAACAGT-------------------------------TCACAAGGTGGGCCAAGCC
CGGCCCAATCGCCGGCAAGCCGGCTCCCACCCGAACTGTGTAGCCTCAAA------ATTA--GATCAGGAGTGAGAG-CGGTGAATGGCAAGCTGA-------------------------------------GCTGC-CATTCACCGTTCCACTTGGCGAGAGCCCGAACAGT-------------------------------TCACAAGGTGGGCCAAGCC
CTGACAGCGTGTCAGCTCGGCGCTTCACTCGATCACCTGGTCGGCGATCGCGGGGGTTCGGTCATGACCGTCTGCCCGTCGCGACCGGAAGCCCGCAG-----------------------------------AGCTC-CAGTCGCTTCTTCCATA--------CCCGAACAGT-----TGCCTGG-----GCGCGAGCCCGCATCAACAAGGAAGGGA-TACG
CTCTCTCCCCTATAAGAGCCAGCCTCATTCCGCCTTGATGTTGGCCGCTGCGGGGGTTCGGTCATGACCGTCTGCCCGTCGCGACCGGAAGCCCGCAG-----------------------------------AGCTC-CAGTCGCTTCTTCCATA--------CCCGAACAGT-----TGCCTGG-----GCGCGAGCCCGCATCAACAAGGAAGGGA-TACG
CCCCTCATCCGCCTGCCGGCACCTTCTCCCCGTATAGTGACGGGGAGAGGGCCGACTCTGCTATGCAGCAGGTGCGGT-GGCGGACGAGAGACCGG-------------------------------------GTCTT-CGTCCGCCGTTCCATC------GACCCCGAACAGTCGCCTGGGCCGC---AAGCGA-AGCCCGATTAGGCAAGGATGGG-ATAGG
CCCCTCACCTGCCTGCCGGCATCCTCTCCCCGTATAGTGACGGGGAGAGGGCCGACTCTGCTATGCAGCAGGTGCGGT-GGCGGACGAGAGACCGG-------------------------------------GTCTT-CGTCCGCCGTTCCATC------GACCCCGAACAGTCGCCTGGGCCGC---AAGCGA-AGCCCGATTAGGCAAGGATGGG-ATAGG
CCCCTCACCTGCCTGCCGGCACCTTCTCCCCGTGAAGGACGGGGAGAAGGGCCGACTCTGCTATGCAGCAGGTGCGGT-GGCGGACGAGAGACCGG-------------------------------------GTCTT-CGTCCGCCGTTCCATC------GACCCCGAACAGTCGCCTGGGCCGC---AAGCGA-AGCCCGATTAGGCAAGGATGGG-ATAGG
CCCCTCATCCCCCTGCGGGCACCTTCTCCCCGTAGAACGGGGAGAAGGAAGCCGACTCTGCTATGCAGCAGGTGCGGT-GGCGGACGAGAGACCGG-------------------------------------GTCTT-CGTCCGCCGTTCCATC------GACCCCGAACAGTCGCCTGGGCCGC---AAGCGA-AGCCCGATTAGGCAAGGATGGG-ATAGG
CCCCTCATCCGCCTGCCGGCACCTTCTCCCCGTGAACGGGGAGAAGGGCGGCCGACTCTGCTATGCAGCAGGTGCGGT-GGCGGACGAGAGACCGG-------------------------------------GTCTT-CGTCCGCCGTTCCATC------GACCCCGAACAGTCGCCTGGGCCGC---AAGCGA-AGCCCGATTAGGCAAGGATGGG-ATAGG
GGGGGGTAAGCTGCGGCTCCACCTTCTCCCCGTATAGGGACGGGGAGAAGGCCGACTCTGCTATGCAGCAGGTGCGGT-GGCGGACGAGAGACCGG-------------------------------------GTCTT-CGTCCGCCGTTCCATC------GACCCCGAACAGTCGCCTGGGCCGC---AAGCGA-AGCCCGATTAGGCAAGGATGGG-ATAGG
CCCCTCATCCGCCTTCGGGCACCTTCTCCCCGTATAGGGACGGGGAGAAGGCCGACTCTGCTATGCAGCAGGTGCGGT-GGCGGACGAGAGACCGG-------------------------------------GTCTT-CGTCCGCCGTTCCATC------GACCCCGAACAGTCGCCTGGGCCGC---AAGCGA-AGCCCGATTAGGCAAGGATGGG-ATAGG
CCCCTCATCCGCCTTCGGGCACCTTCTCCCCGTGAAACGGGGAGAAGGAAGCCGACTCTGCTATGCAGCAGGTGCGGT-GGCGGACGAGAGACCGG-------------------------------------GTCTT-CGTCCGCCGTTCCATC------GACCCCGAACAGTCGCCTGGGCCGC---AAGCGA-AGCCCGATTAGGCAAGGATGGG-ATAGG
TTACGAATCACTCTTAAACGCTTGTTATACGTTTATATTTCTGATGATCTGGCTTTAGCTGC------AACTAAAGTTCTTCTATCTGGTA--------------------------------------------GCC-AGATAGAACT----CCAAGCACACACTCGAATAGTCTTCTGGGTC-----T-----GAGCCCTCATTTGCAAGCAAGAGTTGCTT
TTAACGCAAGTAGGCCACCCCCCCTTTTTGCCGCAAATTGACCGCGTTTCTTGAGGCGTAACGTGAGTTACGTTTCGG-CGG-----AGAGGCCGTCC-CCCCCTTAGGCC---GCCTGTCAAAAAGAT---CGGCC------GCCG--TCCCTCTCTTTGTATGCCGTGGAGAATCGAAGGCC----TTT---TGAGCCTGCATGTTCAAGGTCGGCGGAAAG
TGTCTTCCTTCATGGGTCGTCTCCTGTTGTTTATGGGGAACGTGCCGCCA------------------------------------AGCACGTC--------------------------------------------------------------CCTGCGAGCCCGAGC-------------------------ATTTCGTATTCATAAGGCTGGGAGCCGG
GGATGGTCTTCATGGTTCGTCTCCTGTGCTGTGGAATGGCAGGCCCCATG------------------------------------AGCACGTC--------------------------------------------------------------CCTGCGAGCCCGAGC-------------------------ATTTCGTATTCATAAGGCTGGGAGCCGG
GCAGGTTTCACGTCTTCCGTCTCCTGTTGAGGAAGGTGCGGCGCGCCGCA------------------------------------AGCACGTC--------------------------------------------------------------CCTGCGAGCCCGAGC-------------------------ATTTCGTATTCATAAGGCTGGGAGCCGG
CGGGTCAGTGGCATGGTGGTCTCCTGGGGTCTTGGGTGGGTGAATCGAGG------------------------------------AGCACGTC--------------------------------------------------------------CCTGCGAGCCCGAGC-------------------------ATTTCGTATTCATAAGGCTGGGAGCCGG
TTGACTTCATGCATGTTTGTCTCCTGTTTGTTTTCGTGACGCGTCATGAG------------------------------------AGCACGTC--------------------------------------------------------------CCTGCGAGCCCGAGC-------------------------ATTTCGTATTCATAAGGCTGGGAGCCGG
TCGCTTCAGCCATGTGTTGTCTCCTGTGTTTTTTGCGCGCCATGGCGCGC------------------------------------AGCACGTC--------------------------------------------------------------CCTGCGAGCCCGAGC-------------------------ATTTCGTATTCATAAGGCTGGGAGCCGG
GATCTGAAGACCATGTCTGTTTCCTGTGGTGGTGGGCATCGACGTCGCCA------------------------------------AGCACGTC--------------------------------------------------------------CCTGCGAGCCCGAGC-------------------------ATTTCGTATTCATAAGGCTGGGAGCCGG
GGCTCAGACGCATGGCTTGTCTCCTGTGATGGGCTAGCGACGAGCGGGAT------------------------------------AGCACGTC--------------------------------------------------------------CCTGCGAGCCCGAGC-------------------------ATTTCGTATTCATAAGGCTGGGAGCCGG
GGTGGTCGCGGCTGAAGCCGCTCCTACGGCATCCTGTCCGGCAGGAGCGGGCAGGGTGATGATTTA-CCATCCCCTGTCAGCCCGGTGGAACCCGAGTCGCTCCTGAGGTTTGAATCTGTGCCGTAGAT---CGGACC-ACCGGGCTGTTTC----TCTCAAAACTTGAACGGTATCACCGCTT---------GAGAGGCTGCACGAACAAGGAAAGGTGGAGA
CCGCCACGATGAAAGCCCGCCGTCTCATTCCGGCAACCCGCATGGGGCGCCGGGGGTCGGTTCACGACACCGCCCCCGT-CGCGACTGGAAGCCCGTAGCCGCCTCGGTGACAAGGCCGCGAATGAGCTTGGTGCTCC-AGTCGTT-TCTTCCATT--------CCCGCACAGT-----TGCCAGG-----GCTCGAGCCCGCATCAGCAAGGAAGGG-ACGCG
CGTAGGGCGTGCCGTGTGGCCCCCTCATCCGACCCTGCGGGCACCGATCGGACCCCTGGGGGATAT-CCCCCAGGGGTCGGACGGGCGGGACC-GTAACC--CCCTTGGCTTGAACCGGGGATG-AGC---CTGGTCC-GCCCGTCCTT-------CGCGTTTGCCCGAACAG-------------------------------------------------C-
TGAAGAATGTGCCGTGTGGCCCCCTCATCCGACCCTTCGGGCCACCTTCTGACCCCTGGGGGATAT-CCCCCAGGGGTCGGACGGGCGGGACC-GTAACC--CCCTTGGCTTGAACCGGGGATG-AGC---CTGGTCC-GCCCGTCCTT-------CGCGTTTGCCCGAACAG-------------------------------------------------C-
TTCGAATAATTCTCTCTTAATCTCTCCTTACAAAGGAGAGAAAAGAAGGCTTCTAATGTATT---ATAGACACAAGGGAAAGATACGGTAGATCGTTTAATCTCTGGGTTTTAAGATCGTTAAGGAGCT--TGGTCGC-CGTATCTATCCTCCTCA--AATAAACCCGAACAGT-----------------------------------------GGGAATAGG
GTACCCTAATTCTCTCTTAATCTCTCCTTACAAAGGAGAGAAAAGTGTTTTTCTAATGTATT---ATAGACACAAGGGAAAGATACGGTAGATCGTTTAATCTCTGGGTTTTAAGATCGTTAAGGAGCT--TGGTCGC-CGTATCTATCCTCCTCA--AATAAACCCGAACAGT-----------------------------------------GGGAATAGG
CCGCTTGCGGCGTGCATTTCACCCTTGCGGGCACGCGGGCGACGGTGCTATTTAAAATA---ATCGATTAGATTTGGCACAGCGTATGCAGCCTGTTTTTACCCCAGGGTCTTAAGCCCGTCCGCAAGCGATTGGCGC-ATACGCTGAGCCACTCA-TCTGAAACCCGAACAGT------TGTCCGTACTCC----ATAACGCATTTGCAAGGATGGGTAA-TA
TTTCGGTGAAGTGCATTTCACCCCTTGCGGGGCGACGCGACGGTGCTACGTTTAAAATA---ATCGATTAGATTTGGCACAGCGTATGCAGCCTGTTTTTACCCCAGGGTCTTAAGCCCGTCCGCAAGCGATTGGCGC-ATACGCTGAGCCACTCA-TCTGAAACCCGAACAGT------TGTCCGTACTCC----ATAACGCATTTGCAAGGATGGGTAA-TA
TGGCAATAAGCGCCTAACACACCCTACAGTGATTTCTTTATAAATAACCT-------------------TGTATATTGAAAGAAGTGGTAGACCGTCA-CACCCTTGGTCATTAGACCGCTTTGTAGAT--GGGTCAC-CACAACAAT---CTCCTAGACAGAACTCGAACAGTCGCCAGGGT-----------ACAGTCCGCATCGGCAAGGATGAGTGATCA
GCACGTATTTTATAAGGAAGGTCCTAGTTGGGTCCAATCGCTGCTAAAACATCGATGATCCCCGAC-TGATCATCGGGTGTCATGGGTGAGATTGCGAGTGCCCGTGGGTTTAAGCCTGTCACCTAGATT--AATCCC--CCATGGCATATCTCATCGCCAAAGGCCGTACGGTATCTTGTGC-----TTC----GAGCACGTATTTATAAGGAAGGTCCGGCG
TGGCGTAAGCCACCGGAGTGCCCCTAGGTGCGGTCACCCCTTCATTCACCATCGATGATCCCCGAC-TGATCATCGGGTGTCATGGGTGAGATTGCGAGTGCCCGTGGGTTTAAGCCTGTCACCTAGATT--AATCCC--CCATGGCATATCTCATCGCCAAAGGCCGTACGGTATCTTGTGC-----TTC----GAGCACGTATTTATAAGGAAGGTCCGGCG
GTAGCGCTTTACTATGTAGTGACCTAGGAGCTTAGATAACTCAGTGACTGATCGATGATCCCCGAC-TGATCATCGGGTGTCATGGGTGAGATTGCGAGTGCCCGTGGGTTTAAGCCTGTCACCTAGATT--AATCCC--CCATGGCATATCTCATCGCCAAAGGCCGTACGGTATCTTGTGC-----TTC----GAGCACGTATTTATAAGGAAGGTCCGGCG
GCAGACCAATAATAAAGAATGCACTAGTAGGTAACCAATAGCGAAGCATTATCGATGATCCCCGAC-TGATCATCGGGTGTCATGGGTGAGATTGCGAGTGCCCGTGGGTTTAAGCCTGTCACCTAGATT--AATCCC--CCATGGCATATCTCATCGCCAAAGGCCGTACGGTATCTTGTGC-----TTC----GAGCACGTATTTATAAGGAAGGTCCGGCG
CAGAGAGCGCACGGACGAGTACCCTTTCTGCTCCAGTTCAGCGCTTAACGATCGATGATCCCCGAC-TGATCATCGGGTGTCATGGGTGAGATTGCGAGTGCCCGTGGGTTTAAGCCTGTCACCTAGATT--AATCCC--CCATGGCATATCTCATCGCCAAAGGCCGTACGGTATCTTGTGC-----TTC----GAGCACGTATTTATAAGGAAGGTCCGGCG
GTGGCGTAAGCCACCGAAGTGCCCTTTTATCCGTTGAGCGATGGCCCTTCATCGATGATCCCCGAC-TGATCATCGGGTGTCATGGGTGAGATTGCGAGTGCCCGTGGGTTTAAGCCTGTCACCTAGATT--AATCCC--CCATGGCATATCTCATCGCCAAAGGCCGTACGGTATCTTGTGC-----TTC----GAGCACGTATTTATAAGGAAGGTCCGGCG
TGACACTAATCAGGTCACGGTATCTAGGTTCAATCGGATCTGACAGTCAGATCGATGATCCCCGAC-TGATCATCGGGTGTCATGGGTGAGATTGCGAGTGCCCGTGGGTTTAAGCCTGTCACCTAGATT--AATCCC--CCATGGCATATCTCATCGCCAAAGGCCGTACGGTATCTTGTGC-----TTC----GAGCACGTATTTATAAGGAAGGTCCGGCG
AGGGAGGCAGCAACCGAGCACCCCTAGGTGCCAGCAGGAATAATCCGTTAATCGATGATCCCCGAC-TGATCATCGGGTGTCATGGGTGAGATTGCGAGTGCCCGTGGGTTTAAGCCTGTCACCTAGATT--AATCCC--CCATGGCATATCTCATCGCCAAAGGCCGTACGGTATCTTGTGC-----TTC----GAGCACGTATTTATAAGGAAGGTCCGGCG
GTGCCGTAAGCCACCGAAGTGCCCTAAGTGCAGTAATTCCTTTGTTCAGCATCGATGATCCCCGAC-TGATCATCGGGTGTCATGGGTGAGATTGCGAGTGCCCGTGGGTTTAAGCCTGTCACCTAGATT--AATCCC--CCATGGCATATCTCATCGCCAAAGGCCGTACGGTATCTTGTGC-----TTC----GAGCACGTATTTATAAGGAAGGTCCGGCG
GTGCCGTAAGCCACCGAAGTGCCCTAGGTGCGGTCAACCCTTCATTCACGATCGATGATCCCCGAC-TGATCATCGGGTGTCATGGGTGAGATTGCGAGTGCCCGTGGGTTTAAGCCTGTCACCTAGATT--AATCCC--CCATGGCATATCTCATCGCCAAAGGCCGTACGGTATCTTGTGC-----TTC----GAGCACGTATTTATAAGGAAGGTCCGGCG
GCTAACCCCCTGCTCCAGTGCCCGTCGGTACAGTTCACTGGCATTAAAAGATCGATGATCCCCGAC-TGATCATCGGGTGTCATGGGTGAGATTGCGAGTGCCCGTGGGTTTAAGCCTGTCACCTAGATT--AATCCC--CCATGGCATATCTCATCGCCAAAGGCCGTACGGTATCTTGTGC-----TTC----GAGCACGTATTTATAAGGAAGGTCCGGCG
GTTTTCCACTGACGACGAGTGCCCTGGGTGTTTTTCATTCATCAGTACACATCGATGATCCCCGAC-TGATCATCGGGTGTCATGGGTGAGATTGCGAGTGCCCGTGGGTTTAAGCCTGTCACCTAGATT--AATCCC--CCATGGCATATCTCATCGCCAAAGGCCGTACGGTATCTTGTGC-----TTC----GAGCACGTATTTATAAGGAAGGTCCGGCG
GGAAGGCGGCAACTGAGGGAGCCCTAGGAGCTTATACAGATAAGTGACTGATCGATGATCCCCGAC-TGATCATCGGGTGTCATGGGTGAGATTGCGAGTGCCCGTGGGTTTAAGCCTGTCACCTAGATT--AATCCC--CCATGGCATATCTCATCGCCAAAGGCCGTACGGTATCTTGTGC-----TTC----GAGCACGTATTTATAAGGAAGGTCCGGCG
GTATCAACCAATAACATTCCCCCCTAGGTGCGACAGAGATTGTTAACGTCATCGATGATCCCCGAC-TGATCATCGGGTGTCATGGGTGAGATTGCGAGTGCCCGTGGGTTTAAGCCTGTCACCTAGATT--AATCCC--CCATGGCATATCTCATCGCCAAAGGCCGTACGGTATCTTGTGC-----TTC----GAGCACGTATTTATAAGGAAGGTCCGGCG
CGATGCAGCTCATGTCATCCCGCCTCATCCAGCGGGGTGAAAATGAACTCGCCTCTTGCCGGGTACCCGGCAAGAGGCGTGGCGGCGTCGCC-CGTACCCCCTCTGCGGCTACAACCGTGGATG-AG-----CAGGGATCGTCGCCATTGT-----CACGTACGACCGAACAGTCGCTAGG----------------AACCGCACGCACAAGGCAGGTTACGTG
ATGCCGCAGCTCATAAACTCAGCCTCCAGATGGTCAGCAATGGTAAGCCGGTTAAAATAGCATCGG-AATGATTTGGCAAGGCTCATGCAGCTCGAACTCAGCCAGGGGATT--GCCCGATGTGGAGCC-AATTGCGC-ATGAGCTGAG--CCACTCATTGAAACCCGAACAGT------TGTTGGA-ACCTC---AATTCGAATATGCAAGGATGGGTAAATG
GTGTGTCAGTGCCATCACTCAGCCTCCACCTTGATGCCAGCGAGCCAATTGTTAAAATAGCATCGG-AATGATTTGGCAAGGCTCATGCAGCTCGAACTCAGCCAGGGGATT--GCCCGATGTGGAGCC-AATTGCGC-ATGAGCTGAG--CCACTCATTGAAACCCGAACAGT------TGTTGGA-ACCTC---AATTCGAATATGCAAGGATGGGTAAATG
TGTTCCTCTCCACATCACTCAGCCTCCACCTTGATGCCAGAGGCAGTTAGGTTAAAATAGCATCGG-AATGATTTGGCAAGGCTCATGCAGCTCGAACTCAGCCAGGGGATT--GCCCGATGTGGAGCC-AATTGCGC-ATGAGCTGAG--CCACTCATTGAAACCCGAACAGT------TGTTGGA-ACCTC---AATTCGAATATGCAAGGATGGGTAAATG
TGCCGTTAAATACCGATATCAGCCTCTATACTTCGAGCCGCACGACGGTGGTTAAAATAGCATCGG-AATGATTTGGCAAGGCTCATGCAGCTCGAACTCAGCCAGGGGATT--GCCCGATGTGGAGCC-AATTGCGC-ATGAGCTGAG--CCACTCATTGAAACCCGAACAGT------TGTTGGA-ACCTC---AATTCGAATATGCAAGGATGGGTAAATG
AGATACGAATGCCATCACTCAGCCTCCACCTTGATGCCAGCGGCGGTCAGGTTAAAATAGCATCGG-AATGATTTGGCAAGGCTCATGCAGCTCGAACTCAGCCAGGGGATT--GCCCGATGTGGAGCC-AATTGCGC-ATGAGCTGAG--CCACTCATTGAAACCCGAACAGT------TGTTGGA-ACCTC---AATTCGAATATGCAAGGATGGGTAAATG
GGTTCCTCTCCACATCACTCAGCCTCCACCTTGATGCCAGCGGCGGCACGGTTAAAATAGCATCGG-AATGATTTGGCAAGGCTCATGCAGCTCGAACTCAGCCAGGGGATT--GCCCGATGTGGAGCC-AATTGCGC-ATGAGCTGAG--CCACTCATTGAAACCCGAACAGT------TGTTGGA-ACCTC---AATTCGAATATGCAAGGATGGGTAAATG
CGACGGCGCTGTTTTTCTTCAGCCTCCTCAGGCCAGCCTTCGGCGCAGCAGTTAAAATAGCATCGG-AATGATTTGGCAAGGCTCATGCAGCTCGAACTCAGCCAGGGGATT--GCCCGATGTGGAGCC-AATTGCGC-ATGAGCTGAG--CCACTCATTGAAACCCGAACAGT------TGTTGGA-ACCTC---AATTCGAATATGCAAGGATGGGTAAATG
GGAAACAGTATCCATTATTCAGCCTCCACAATCATCGCCGCGCCCAGACCGTTAAAATAGCATCGG-AATGATTTGGCAAGGCTCATGCAGCTCGAACTCAGCCAGGGGATT--GCCCGATGTGGAGCC-AATTGCGC-ATGAGCTGAG--CCACTCATTGAAACCCGAACAGT------TGTTGGA-ACCTC---AATTCGAATATGCAAGGATGGGTAAATG
CGTCATAGGCATGATTACCCAGCCTCTACAAGTGGCTACGGGCTATCAAAGTTAAAATAGCATCGG-AATGATTTGGCAAGGCTCATGCAGCTCGAACTCAGCCAGGGGATT--GCCCGATGTGGAGCC-AATTGCGC-ATGAGCTGAG--CCACTCATTGAAACCCGAACAGT------TGTTGGA-ACCTC---AATTCGAATATGCAAGGATGGGTAAATG
TAGAGGTTTGCCCATCACTCAGCCTCCACCTTGATGCCAGAGGCGCGAAGGTTAAAATAGCATCGG-AATGATTTGGCAAGGCTCATGCAGCTCGAACTCAGCCAGGGGATT--GCCCGATGTGGAGCC-AATTGCGC-ATGAGCTGAG--CCACTCATTGAAACCCGAACAGT------TGTTGGA-ACCTC---AATTCGAATATGCAAGGATGGGTAAATG
GGTTCCTCTCCACATCACTCAGCCTCCACCTTGATGCCAGCGGCGGTCAGGTTAAAATAGCATCGG-AATGATTTGGCAAGGCTCATGCAGCTCGAACTCAGCCAGGGGATT--GCCCGATGTGGAGCC-AATTGCGC-ATGAGCTGAG--CCACTCATTGAAACCCGAACAGT------TGTTGGA-ACCTC---AATTCGAATATGCAAGGATGGGTAAATG
TCTAACCAACGTATCACTCAGCCCTCTAAATATGAGATTTTTGTTGAAGCGTTAAAATAGCATCGG-AATGATTTGGCAAGGCTCATGCAGCTCGAACTCAGCCAGGGGATT--GCCCGATGTGGAGCC-AATTGCGC-ATGAGCTGAG--CCACTCATTGAAACCCGAACAGT------TGTTGGA-ACCTC---AATTCGAATATGCAAGGATGGGTAAATG
TTTGCAGGTTTCATCTACTCAGCCTCCACCTTGATGCCAGCGGCGGACGAGTTAAAATAGCATCGG-AATGATTTGGCAAGGCTCATGCAGCTCGAACTCAGCCAGGGGATT--GCCCGATGTGGAGCC-AATTGCGC-ATGAGCTGAG--CCACTCATTGAAACCCGAACAGT------TGTTGGA-ACCTC---AATTCGAATATGCAAGGATGGGTAAATG
TGCCGTTAAATACCGATATCAGCCTCCACCTTGATGCCAGCGGCGGCCAGGTTAAAATAGCATCGG-AATGATTTGGCAAGGCTCATGCAGCTCGAACTCAGCCAGGGGATT--GCCCGATGTGGAGCC-AATTGCGC-ATGAGCTGAG--CCACTCATTGAAACCCGAACAGT------TGTTGGA-ACCTC---AATTCGAATATGCAAGGATGGGTAAATG
GGGGTTAATTTAGCCAAAATCGGTCATTAGAAATTGGCTACTAACGCCTTATTGAATAGA--------TATCTTCAAATATC--------------------------------------------------------------CATGCTTTTACATCTGA-AGACTGGATAGTTCGTTGTGGCGGCAAGACTG--ACCCCGAGTTTGCGACGTAAGT-GCAAA
GTTGCTTATTTATCCCAAATCCGGTCATTATTGCAGTATCGCCTTGCATCATTGAATAGA--------TATCTTCAAATATC--------------------------------------------------------------CATGCTTTTACATCTGA-AGACTGGATAGTTCGTTGTGGCGGCAAGACTG--ACCCCGAGTTTGCGACGTAAGT-GCAAA
GTTCCCCAGATGTTTTTATAACGGTCATTAGAGTCTCGATAGCCCATGTAATTGAATAGA--------TATCTTCAAATATC--------------------------------------------------------------CATGCTTTTACATCTGA-AGACTGGATAGTTCGTTGTGGCGGCAAGACTG--ACCCCGAGTTTGCGACGTAAGT-GCAAA
TACGCCCCTTGCGTCCCCAAAACCTTGCGGGTGCGGGATGGCGTCAATAAACGGGCGGTTCGC-GCAAAACCGCCCGTCGCTGGAACTGAGCCCGTTACGCCCCAAAGGC----GCCTGGTGATCAGAGCGAGGGACA-GCTCCGGCGTCTTCCTC------AACCCGAACAGT-------------------------------------------GTGGATG
CCAAGCGATATAAGCCGCCCAGCCTACAAGGCCGCGATCACGGACATTTCTCCCTGTGGTGGTTTACTACCACACG---AGGCAAAGTGAGTTTGGGCCCAACCTTAAGGTTGACCTTCTCTTGTAGAT---CAAACC-CTTCGCCTCTCTTCTTTCGCCAGACACTGAACGGTAGCCAAG---------------ACCCTGTATGCACAAGGCAAGT-GGGCG
GTGGGCACAAAAACGTGCCCACCCTACAATGCCATGTTTCCTACCTTCCCTCCCTGTGGTGGTTTACTACCACACG---AGGCAAAGTGAGTTTGGGCCCAACCTTAAGGTTGACCTTCTCTTGTAGAT---CAAACC-CTTCGCCTCTCTTCTTTCGCCAGACACTGAACGGTAGCCAAG---------------ACCCTGTATGCACAAGGCAAGT-GGGCG
CTCCCAACCTTGTATCTTGTTCCCTACCTGTATGCCTCGCCTAGTTACTTTCCCTGTGGTGGTTTACTACCACACG---AGGCAAAGTGAGTTTGGGCCCAACCTTAAGGTTGACCTTCTCTTGTAGAT---CAAACC-CTTCGCCTCTCTTCTTTCGCCAGACACTGAACGGTAGCCAAG---------------ACCCTGTATGCACAAGGCAAGT-GGGCG
GAACTGCCAGAAGTCGCCCAACTCTACTTTTCTCCTGCCATTGCCCGAACTCCCTGTGGTGGTTTACTACCACACG---AGGCAAAGTGAGTTTGGGCCCAACCTTAAGGTTGACCTTCTCTTGTAGAT---CAAACC-CTTCGCCTCTCTTCTTTCGCCAGACACTGAACGGTAGCCAAG---------------ACCCTGTATGCACAAGGCAAGT-GGGCG
AGTAGGGGGGATTACCACCCCACCTACTGGCAAGGCCTACTGTCAGATCATCCCTGTGGTGGTTTACTACCACACG---AGGCAAAGTGAGTTTGGGCCCAACCTTAAGGTTGACCTTCTCTTGTAGAT---CAAACC-CTTCGCCTCTCTTCTTTCGCCAGACACTGAACGGTAGCCAAG---------------ACCCTGTATGCACAAGGCAAGT-GGGCG
ATCGAAGCGGATAGTCCCTATCCCTACAATTTAAAACTGGCTTTCAACTATTATAGTAAACTAGAACATAAACCATAA-CGTTATCCACAGCTTGGGT-GTCCCTAGAGCTAAAACTCGTTCTGTAGCG--TAGGCGT-GGATAACTT------CATCAGCAAAACCGAACAGT----TG---------------------------ACAAGGCAGGTTACCGA
GCGATGCTGCGCATCTGTCCGGGCTACCAGACCACAGACGGCAGGGAACCCCAGAGAGAACCGGCCAGTTCCCTCTGGTGGTGGTCCGGATGCCGTGTCCGGGCTCAGACTTTAGTCTGTTTGGTAGAT-CCCGCACCAGACCACCGTTATCCACAAGTGATAAACCGAACAGTATCATGGACCGGTTCACCCGGTACCCCGTATTTGCAAGGATGGTTACACC
GCGATGCTGCGCATCTGTCCGGGCTACCGGCCCGCAGACGGCGGTGAACCCCAGAGAGAACCGGCCAGTTCCCTCTGGTGGTGGTCCGGATGCCGTGTCCGGGCTCAGACTTTAGTCTGTTTGGTAGAT-CCCGCACCAGACCACCGTTATCCACAAGTGATAAACCGAACAGTATCATGGACCGGTTCACCCGGTACCCCGTATTTGCAAGGATGGTTACACC
GCGATGCTGCGCATCTGTCCGGGCTACCGGCCAGCAGCCGGCTCAACTCCCCAGAGAGAACCGGCCAGTTCCCTCTGGTGGTGGTCCGGATGCCGTGTCCGGGCTCAGACTTTAGTCTGTTTGGTAGAT-CCCGCACCAGACCACCGTTATCCACAAGTGATAAACCGAACAGTATCATGGACCGGTTCACCCGGTACCCCGTATTTGCAAGGATGGTTACACC
GCGATGCTGCGCATCTGTCCGGGCTACCGGATCCCAGACGGCAGTAGCCCCCAGAGAGAACCGGCCAGTTCCCTCTGGTGGTGGTCCGGATGCCGTGTCCGGGCTCAGACTTTAGTCTGTTTGGTAGAT-CCCGCACCAGACCACCGTTATCCACAAGTGATAAACCGAACAGTATCATGGACCGGTTCACCCGGTACCCCGTATTTGCAAGGATGGTTACACC
ATTCATAGGACGCGGCGTACCGGATACCCCCAAGCGCGGCGTATGACCAGGGTCGCCATCCTG--TTGGATGGGG----CGCCGGCGGACCCTCGAGTACTGGATTGGTCC---GACCGTGG---GTAT-CTTGGGAC-CGCCGGCGTT----AC-GGTCGACACGCGCACGGTAG--------------------AGCCCGCATT-GCAATCCGGCGTGGACC
ACATTCGACGTCATCCTCGGGCTTGTCCCGAGGATCTGTCCACCTATCGTTCAGCCGGGCATC-GCAAACCCGGCTGA-TGCAGGCAGGCGGCCGTTT-----------------------------------GGCCC-TGCCTGCTCC----CTTTG----ACCCCGAACGGTTGATCGG-----G-CTTTT----GCCCGCA-CCACAAGCCTGGGAGC--A
AATCTCGGCGTCATCCTCGGGCTTGTCCCGAGGATCTATCCACGTTGCTTTCAGCCGGGCATC-GCAAACCCGGCTGA-TGCAGGCAGGCGGCCGTTT-----------------------------------GGCCC-TGCCTGCTCC----CTTTG----ACCCCGAACGGTTGATCGG-----G-CTTTT----GCCCGCA-CCACAAGCCTGGGAGC--A
ATATTCGACGTCATCCTCGGGCTTGTCCCGAGGATCTGCAACCGGTTGTTTCAGCCGGGCATC-GCAAACCCGGCTGA-TGCAGGCAGGCGGCCGTTT-----------------------------------GGCCC-TGCCTGCTCC----CTTTG----ACCCCGAACGGTTGATCGG-----G-CTTTT----GCCCGCA-CCACAAGCCTGGGAGC--A
CACTCCTGCGTCATCCTCGGGCTTGTCCCTGAGGATCTGCGACCTGTTGATCAGCCGGGCATC-GCAAACCCGGCTGA-TGCAGGCAGGCGGCCGTTT-----------------------------------GGCCC-TGCCTGCTCC----CTTTG----ACCCCGAACGGTTGATCGG-----G-CTTTT----GCCCGCA-CCACAAGCCTGGGAGC--A
ATCCTCGGGCTTGACCCGAGGATCCATGCCGTGACGACTGCCAGAAAGTG-TGTGT------TTCAGTGCTATGGTTGAAGTGGGAAGGAGGCCGAGAGGATCC-TGGTC----GGCCGCGGCATGGCTC--GGTCCC-TTCCCACCAA----TGAACCATCAACCTGAACAGTTGCACGGGGCTGT-CTTCAGCAACCCCGCA-CCACAGGAAGAGGCATGGC
ATTCTCGGGCTTGACCCGAGGATCCATGCCGTGACGACTGCCGTAGAATG-TGTGT------TTCAGTGCTATGGTTGAAGTGGGAAGGAGGCCGAGAGGATCC-TGGTC----GGCCGCGGCATGGCTC--GGTCCC-TTCCCACCAA----TGAACCATCAACCTGAACAGTTGCACGGGGCTGT-CTTCAGCAACCCCGCA-CCACAGGAAGAGGCATGGC
GCGACGCGCGCAGACCCTAGGATCCATGCCGTGACGCTAAGGCGTTGCAA-TGTGT------TTCAGTGCTATGGTTGAAGTGGGAAGGAGGCCGAGAGGATCC-TGGTC----GGCCGCGGCATGGCTC--GGTCCC-TTCCCACCAA----TGAACCATCAACCTGAACAGTTGCACGGGGCTGT-CTTCAGCAACCCCGCA-CCACAGGAAGAGGCATGGC
ATCCTCGGGCTTGACCCGAGGATCCATGCCGTAACAGTTGCCGAGGAACG-TGTGT------TTCAGTGCTATGGTTGAAGTGGGAAGGAGGCCGAGAGGATCC-TGGTC----GGCCGCGGCATGGCTC--GGTCCC-TTCCCACCAA----TGAACCATCAACCTGAACAGTTGCACGGGGCTGT-CTTCAGCAACCCCGCA-CCACAGGAAGAGGCATGGC
ACGTTGATTTTCATCTACTCAGCCTCCCATTTGATACCTGCGTCATCCAAGTTAAAATAGCATCGG-AATGATTTGGCAAGGCTCATGCAGCTCGTACTCAGCCA--------------------------ATCGCGC-ATGAGCTGAG--CCACTCATTGAAACCCGAACAGT------TGTTGGA-ACCTC---AATTCGAATATGCAAGGATGGGTAAATG
TGGGAATCTGCCTTAAACGCCTTGTTATGTGTATATTTCGCACTGTTCAAGGCTTTAGCTGC------AACTAAAGCTTTCTATGTAGTAGTTCGTTTAAAC-------------------------------AACGC-TACATAGGACTTC----AAGCATAAATCGAATAG-----TCGACTGG-----TCG--AACCCACATTCGCAAGCATGATTAGCTT
CCATTCGCGGCACAAGGCCGCTCCTACAAGGGACCGCGCTTCTCAAGGCACCTGATGAGAGAGGTTATTCTCGTCAGGC-----------------------------------------------------------------------CTCATTGCCCACTA--CGAAGAGTATCGAGAACCGAC-AAGTCGG-ACTTCGCATT-ACAAGGTTGCA-GCGGC
CCTTTCGCGGCACAAGGCCGCTCCTACAGGGGAACGCGATCTCCTGTAGGCCTGATGAGAGAGGTTATTCTCGTCAGGC-----------------------------------------------------------------------CTCATTGCCCACTA--CGAAGAGTATCGAGAACCGAC-AAGTCGG-ACTTCGCATT-ACAAGGTTGCA-GCGGC
CTCTTCGCAGCACAAGGCTGCTCCTACAGAGAAATGTGATAGCTCAGCGGCCTGATGAGAGAGGTTATTCTCGTCAGGC-----------------------------------------------------------------------CTCATTGCCCACTA--CGAAGAGTATCGAGAACCGAC-AAGTCGG-ACTTCGCATT-ACAAGGTTGCA-GCGGC
CCTTTCGCAGCACAAGGCTGCTCCTACAGGGGCTGCGCATGACTTTACAACCTGATGAGAGAGGTTATTCTCGTCAGGC-----------------------------------------------------------------------CTCATTGCCCACTA--CGAAGAGTATCGAGAACCGAC-AAGTCGG-ACTTCGCATT-ACAAGGTTGCA-GCGGC
GTGTTCGCGGGGCAAGCCCGCTCCTACAGTGATCTGAGCTGCGCTCGATGCCTGATGAGAGAGGTTATTCTCGTCAGGC-----------------------------------------------------------------------CTCATTGCCCACTA--CGAAGAGTATCGAGAACCGAC-AAGTCGG-ACTTCGCATT-ACAAGGTTGCA-GCGGC
CCTTTCGCGGCACAAGGCCGCTCCTACAGGGAGCGGTGTACGTGACCGGTCCTGATGAGAGAGGTTATTCTCGTCAGGC-----------------------------------------------------------------------CTCATTGCCCACTA--CGAAGAGTATCGAGAACCGAC-AAGTCGG-ACTTCGCATT-ACAAGGTTGCA-GCGGC
CCCATCGCGACACAAGGCCGCTCCTACAGGGTCCTGCATACGCCGATCAGCCTGATGAGAGAGGTTATTCTCGTCAGGC-----------------------------------------------------------------------CTCATTGCCCACTA--CGAAGAGTATCGAGAACCGAC-AAGTCGG-ACTTCGCATT-ACAAGGTTGCA-GCGGC
CCCATTCGCCGGCAAGCCAGCTCCTACAGGATCATCACAGGCTTCAAGCCCCTGATGAGAGAGGTTATTCTCGTCAGGC-----------------------------------------------------------------------CTCATTGCCCACTA--CGAAGAGTATCGAGAACCGAC-AAGTCGG-ACTTCGCATT-ACAAGGTTGCA-GCGGC
GGCGCTGGCGCGCCATGTCCGGGCTACCAGCCCTCAGACGACGGTGAACCCCAGAGAGAACCGGCCAGTTCCCTCTGGTGGTGGTCCGGATGCCGTGTCCGGGCTCAGACTTTAGTCTGTTTGGTAGATCCCCGCACCAGACCACCGTTATCCACAAGTGATAAACCGAACAGTATCATGGACCGGTTCACCCGGTACCCCGTATTTACAAGGATGGTTACACC
GCGATGCTGCGCATCTGTCCGGACTACCGCTCGCACACGGCGATGGACCCCCAGAGAGAACCGGCCAGTTCCCTCTGGTGGTGGTCCGGATGCCGTGTCCGGGCTCAGACTTTAGTCTGTTTGGTAGATCCCCGCACCAGACCACCGTTATCCACAAGTGATAAACCGAACAGTATCATGGACCGGTTCACCCGGTACCCCGTATTTACAAGGATGGTTACACC
CGGTGCTTGCGCACCTGTCCGGGCTACCGGCCCGCAGACGGCGGGGAACCCCAGAGAGAACCGGCCAGTTCCCTCTGGTGGTGGTCCGGATGCCGTGTCCGGGCTCAGACTTTAGTCTGTTTGGTAGATCCCCGCACCAGACCACCGTTATCCACAAGTGATAAACCGAACAGTATCATGGACCGGTTCACCCGGTACCCCGTATTTACAAGGATGGTTACACC
TTCGTTCGTCGCGGCTGAAGCCGCTACAGGGGCCTTGCCGGGTAGGCATCTTGCTTTACAGTT--T-GAGTGGAGAG-CGATGTGCGGCACGCCGACA-GGCCGTAGTGTTCGAGCACGTGTAGGAGCC-AGGGCGGC-CGCACATCGA--CCTCGTTGCCTAGCCCGAACAGT----TGACGAGCG-TTCGCTCGAAC-----TTCACAAGCGTGGGCAGCGA
GGGTTCTGTCGCGGCTGAAGCCGCTACAGGGGGCGTGGCTTGCCTGCGCTTTGCTTTACAGTT--T-GAGTGGAGAG-CGATGTGCGGCACGCCGACA-GGCCGTAGTGTTCGAGCACGTGTAGGAGCC-AGGGCGGC-CGCACATCGA--CCTCGTTGCCTAGCCCGAACAGT----TGACGAGCG-TTCGCTCGAAC-----TTCACAAGCGTGGGCAGCGA
GCGGTCGGTCGCGGCTGAAGCCGCTACAAGGGCGAGCCGGCCGGGTGAGGTTGCTTTACAGTT--T-GAGTGGAGAG-CGATGTGCGGCACGCCGACA-GGCCGTAGTGTTCGAGCACGTGTAGGAGCC-AGGGCGGC-CGCACATCGA--CCTCGTTGCCTAGCCCGAACAGT----TGACGAGCG-TTCGCTCGAAC-----TTCACAAGCGTGGGCAGCGA
AGATCCTGTCGCGGCTGAAGCCGCTACAGGGGGGCGCCTAGTGCGTTCTCTTGCTTTACAGTT--T-GAGTGGAGAG-CGATGTGCGGCACGCCGACA-GGCCGTAGTGTTCGAGCACGTGTAGGAGCC-AGGGCGGC-CGCACATCGA--CCTCGTTGCCTAGCCCGAACAGT----TGACGAGCG-TTCGCTCGAAC-----TTCACAAGCGTGGGCAGCGA
GGCATTCGTCGCGGCTGAAGCCGCTACAGGAAGCAGGCCGGGTGCACTGTTTGCTTTACAGTT--T-GAGTGGAGAG-CGATGTGCGGCACGCCGACA-GGCCGTAGTGTTCGAGCACGTGTAGGAGCC-AGGGCGGC-CGCACATCGA--CCTCGTTGCCTAGCCCGAACAGT----TGACGAGCG-TTCGCTCGAAC-----TTCACAAGCGTGGGCAGCGA
TGCGTTCGTCGCGGCTGAAGCCGCTACAGGGAGCTTGCGGCAGGTTGGCCTTGCTTTACAGTT--T-GAGTGGAGAG-CGATGTGCGGCACGCCGACA-GGCCGTAGTGTTCGAGCACGTGTAGGAGCC-AGGGCGGC-CGCACATCGA--CCTCGTTGCCTAGCCCGAACAGT----TGACGAGCG-TTCGCTCGAAC-----TTCACAAGCGTGGGCAGCGA
ATCGCCCGCGAGCGAAAAATCCCCTCACCGTACCTCTCCCCGCAAGCGGGCGACTCTGGCATA--ATAGCCGGTGCGGTGGCTGGTGGAAGACCGACGCCCCTCTGGGACGCCAAGCCCGCCGGTGAGCAAGGGTCTT-CGCCAGCCGTTCCATCG------AACCCGAACAGTCGCTTGGGCCGCC---AGCGA-AGCCCGCTTGCGCAAGGACGGG-ACAGG
GCGGCTTGAAATGCCCCAGGCCCCTCACCGTATCTCTCCCCGCAAGCGGGCGACTCTGGCATA--ATAGCCGGTGCGGTGGCTGGTGGAAGACCGACGCCCCTCTGGGACGCCAAGCCCGCCGGTGAGCAAGGGTCTT-CGCCAGCCGTTCCATCG------AACCCGAACAGTCGCTTGGGCCGCC---AGCGA-AGCCCGCTTGCGCAAGGACGGG-ACAGG
TCTTTCGGTACGCGGTGCGTACCCTACCTTGAATTGCCGATTGGTTTAAATCGCCATGGTTA---GCTACCTTGGCACTGAGACAGAAGAGCTTGTGCGTACCCTTAAGGTTCACCTTGGCATGTAGATT--AAGCCT-TCTGTCTCGCTTCTGATGCCAAGACACTGAACGGTAGCCAAGG-------------GACCCTGTATGCACAAGGCAAGTGG-CGG
CCAGAAGGTACGCGTTGCGTACCCTACTTAGCTATCGCTGGCGCCGAGGGTCGCCATGGTTA---GCTACCTTGGCACTGAGACAGAAGAGCTTGTGCGTACCCTTAAGGTTCACCTTGGCATGTAGATT--AAGCCT-TCTGTCTCGCTTCTGATGCCAAGACACTGAACGGTAGCCAAGG-------------GACCCTGTATGCACAAGGCAAGTGG-CGG
TTTAATGGTACGCGATGCGTACCCTACATCTGGATTATTAGACAAATCAGTCGCCATGGTTA---GCTACCTTGGCACTGAGACAGAAGAGCTTGTGCGTACCCTTAAGGTTCACCTTGGCATGTAGATT--AAGCCT-TCTGTCTCGCTTCTGATGCCAAGACACTGAACGGTAGCCAAGG-------------GACCCTGTATGCACAAGGCAAGTGG-CGG
CGAAAAGGTACGCGGTGCGTACCCTACGCGGCTTAAAAACCATCCGTTTGTCGCCATGGTTA---GCTACCTTGGCACTGAGACAGAAGAGCTTGTGCGTACCCTTAAGGTTCACCTTGGCATGTAGATT--AAGCCT-TCTGTCTCGCTTCTGATGCCAAGACACTGAACGGTAGCCAAGG-------------GACCCTGTATGCACAAGGCAAGTGG-CGG
CCAGAAGGTACGCGGTGCGTACCCTACGCGACGCCCACGGAGTTTTACAATCGCCATGGTTA---GCTACCTTGGCACTGAGACAGAAGAGCTTGTGCGTACCCTTAAGGTTCACCTTGGCATGTAGATT--AAGCCT-TCTGTCTCGCTTCTGATGCCAAGACACTGAACGGTAGCCAAGG-------------GACCCTGTATGCACAAGGCAAGTGG-CGG
TTCGATGGTACGCGGTGCGTACCCTACCTTTCATTCACTACCAGCCGATATCGCCATGGTTA---GCTACCTTGGCACTGAGACAGAAGAGCTTGTGCGTACCCTTAAGGTTCACCTTGGCATGTAGATT--AAGCCT-TCTGTCTCGCTTCTGATGCCAAGACACTGAACGGTAGCCAAGG-------------GACCCTGTATGCACAAGGCAAGTGG-CGG
GCGTAGGGTACGCATTGCGTACCCTACAACATTGCCTAAGGACGGAATTTTCGCCATGGTTA---GCTACCTTGGCACTGAGACAGAAGAGCTTGTGCGTACCCTTAAGGTTCACCTTGGCATGTAGATT--AAGCCT-TCTGTCTCGCTTCTGATGCCAAGACACTGAACGGTAGCCAAGG-------------GACCCTGTATGCACAAGGCAAGTGG-CGG
TCCTGGATCTCCGCCCGCTCCCTCTTTCCCGGATCTCCTTCCGCTGACGCGCGTCGCGGCCGGTACCGGCCGCGACGC-GGGCGGCCGGGATCGATCTCC---------------------------------GATCC-GGCCGCCCTC------TGGCTCTTGTCCGAACAG------------------------------------------------CCA
GGGGCTCCGACCCCCTCCTCCCGCTTTCCCGGACGACTGGAGCGCTAGGAGCGTCGCGGCCGGTACCGGCCGCGACGC-GGGCGGCCGGGATCGATCTCC---------------------------------GATCC-GGCCGCCCTC------TGGCTCTTGTCCGAACAG------------------------------------------------CCA
CGGCCTACTGTCGCCCGCTCCCTCTTTCCCGGGTCGCATTCCGCTGACGCGCGTCGCGGCCGGTACCGGCCGCGACGC-GGGCGGCCGGGATCGATCTCC---------------------------------GATCC-GGCCGCCCTC------TGGCTCTTGTCCGAACAG------------------------------------------------CCA
GCGCGCCCGGCCTCCCGCTCCCTCTTTCCCGGGCGCATGCAGCGTCAGCGGCGTCGCGGCCGGTACCGGCCGCGACGC-GGGCGGCCGGGATCGATCTCC---------------------------------GATCC-GGCCGCCCTC------TGGCTCTTGTCCGAACAG------------------------------------------------CCA
ACCGGCTGTGCCGACCCTGACCTCTTTCCCGGACGACTGCAGCGCCAGCGGCGTCGCGGCCGGTACCGGCCGCGACGC-GGGCGGCCGGGATCGATCTCC---------------------------------GATCC-GGCCGCCCTC------TGGCTCTTGTCCGAACAG------------------------------------------------CCA
TTCTCCGCCCCTTCGCGCTCCCTCTTTCCCGGATCGCATTCCGCTGACGCGCGTCGCGGCCGGTACCGGCCGCGACGC-GGGCGGCCGGGATCGATCTCC---------------------------------GATCC-GGCCGCCCTC------TGGCTCTTGTCCGAACAG------------------------------------------------CCA
GCGCTCCGCTCTTCCCGCTCCCTCTTTCCCGGATCTCCTTCCGCTGACGCGCGTCGCGGCCGGTACCGGCCGCGACGC-GGGCGGCCGGGATCGATCTCC---------------------------------GATCC-GGCCGCCCTC------TGGCTCTTGTCCGAACAG------------------------------------------------CCA
GTCTCCGCCCCTTCGCGCACCCTCTTTCCCGGACGTCTGCAGCGGCAGCGGCGTCGCGGCCGGTACCGGCCGCGACGC-GGGCGGCCGGGATCGATCTCC---------------------------------GATCC-GGCCGCCCTC------TGGCTCTTGTCCGAACAG------------------------------------------------CCA
TTCTCCGCCCCTTCGCGCTCCCTCTTTCCCGGACGACTGCAGCGCCAGCGGCGTCGCGGCCGGTACCGGCCGCGACGC-GGGCGGCCGGGATCGATCTCC---------------------------------GATCC-GGCCGCCCTC------TGGCTCTTGTCCGAACAG------------------------------------------------CCA
CGGCCTCTCGTCGCCCGCTCCCTCTTTCCCGGACGACTGCAGCGGCAGCGGCGTCGCGGCCGGTACCGGCCGCGACGC-GGGCGGCCGGGATCGATCTCC---------------------------------GATCC-GGCCGCCCTC------TGGCTCTTGTCCGAACAG------------------------------------------------CCA
ACGGCGTCCGCAGCGTCACTCGGTCATGACAAAATGCGAGCATTTTGTCGCCCTTCATTAGTCTTTTTTAGAAATGGGTGGAGATGGGCAACCCGA--------------------------------------G-GCCCCATCTCCTT----CAACCCAGGACCCCGAACAGTAT---------------------------------------GGGCGTGGG
TAGCAAATCGTGTTGATGCATTTGTTATGTCATTGGTACGTTCAAATCTA--GACTTTAGCTG--CAACTAAAGTTGA-TTTATACAGTAGTTCG--------------------------------------AACGC-TGTATAAACT----CCAAGCCTACACTCGAATAGT-----------------------------------------GAGTAAGCT
TAGCAAATCGTGTTGATGCATTTGTTATGTGCGTTCTAATTAAACAAATT--GACTTTAGCTG--CAACTAAAGTTGA-TTTATACAGTAGTTCG--------------------------------------AACGC-TGTATAAACT----CCAAGCCTACACTCGAATAGT-----------------------------------------GAGTAAGCT
TGGGAATCACTCTTAAATGCTTTGTTATAAGCGTATTTGAATTTATCGTG--GACTTTAGCTG--CAACTAAAGTTGA-TTTATACAGTAGTTCG--------------------------------------AACGC-TGTATAAACT----CCAAGCCTACACTCGAATAGT-----------------------------------------GAGTAAGCT
TAGTAAATCGTGTTGATGCATTTGTTAGTTGCCTTTCTCGACTTAATTTA--GACTTTAGCTG--CAACTAAAGTTGA-TTTATACAGTAGTTCG--------------------------------------AACGC-TGTATAAACT----CCAAGCCTACACTCGAATAGT-----------------------------------------GAGTAAGCT
TAGCAAATCGTGTTGATGCATTTGTTATAACCGTTTTTCCATGCGTGACA--GACTTTAGCTG--CAACTAAAGTTGA-TTTATACAGTAGTTCG--------------------------------------AACGC-TGTATAAACT----CCAAGCCTACACTCGAATAGT-----------------------------------------GAGTAAGCT
GGAACTGAAAGTGATTCGACTGCCTAACGCCAAAGCTCAGCTGCGGGCGGAGCTCTCGAGAGA--AGTTGCGAGCATTCT---------------------------------------------------A-------CCCGATCTCT----CGTCGCAAGAGCCCGAACAGTTGCGGGGGCCGAC----TCG--AGCCCGGATTCACAAGGACGGGCGCGCG
GCCTCGCTTGCGCTCGACAGCTGCTACGGGGGGGCGGTGCTGGGTAATAC--AGTAATAGTTCTCGACTGATCATCGAGGGAGGGTTGGAAGCCGCACAGCTGCTTAGGCTTTAGCCTGTAACGTAGAT-CGGGCTCC-AACCCTCCACACTCACT-CGTGTAATTCGTACGGTATCTTAGCCCGCCTTCGGCGAGAGCCTGCATTTGCAAGCTTG---GACAG
GCCTCGCCGGGGCTCGACAGCTGCTACAAATACCAACCCCATCAAGGCCC--AGTAATAGTTCTCGACTGATCATCGAGGGAGGGTTGGAAGCCGCACAGCTGCTTAGGCTTTAGCCTGTAACGTAGAT-CGGGCTCC-AACCCTCCACACTCACT-CGTGTAATTCGTACGGTATCTTAGCCCGCCTTCGGCGAGAGCCTGCATTTGCAAGCTTG---GACAG
TGCGAATCATTCTTAAACAGTTTGTTATGTGTTGTTGCGGATACTATACCGGCTTTAGCGGC------AACTAAAGCTTTCTATGTGGTAGTTCGATTG----------------------------------AACAC-CTCATAGGAC----TCCAAGCATAAATCGAATAG-----TCGACTGGG--TCTCG--AACCCGCATTCGCAAGCAAGATTAGCTT
TGGCAGTCCCTCTTGAACCGTTTGTTATGCCTTTGATCTTGAGAAACTAAGGCTTTAGCGGC------AACTAAAGCTTTCTATGTGGTAGTTCGATTG----------------------------------AACAC-CTCATAGGAC----TCCAAGCATAAATCGAATAG-----TCGACTGGG--TCTCG--AACCCGCATTCGCAAGCAAGATTAGCTT
TGGCAATCCCTCTTTAACCGTTTGTTATGCTTATTTTTTGAGCTTCACAAGGCTTTAGCGGC------AACTAAAGCTTTCTATGTGGTAGTTCGATTG----------------------------------AACAC-CTCATAGGAC----TCCAAGCATAAATCGAATAG-----TCGACTGGG--TCTCG--AACCCGCATTCGCAAGCAAGATTAGCTT
TGTGAATCCCTCTTGAACAGTTTGTTATGCAAATTCAATGAGATAAAACCGGCTTTAGCGGC------AACTAAAGCTTTCTATGTGGTAGTTCGATTG----------------------------------AACAC-CTCATAGGAC----TCCAAGCATAAATCGAATAG-----TCGACTGGG--TCTCG--AACCCGCATTCGCAAGCAAGATTAGCTT
TGCGAATCACTCTTAAACAGATTGTTATGTTTTGGGCCAATGGGTACGATGGCTTTAGCGGC------AACTAAAGCTTTCTATGTGGTAGTTCGATTG----------------------------------AACAC-CTCATAGGAC----TCCAAGCATAAATCGAATAG-----TCGACTGGG--TCTCG--AACCCGCATTCGCAAGCAAGATTAGCTT
CGGCCCATTCGCCGGCAAGCCAGCTCCCACCTCGACCGCACCGGTTTCAATCTCTTAAACT-CGAA-AGGGTGAGAG-CAGTGGATGGCAGACTGAAAGCCAGGTGTGCTCTAAAGCACGAGTG-GGAGCCTAGTCGC-CATCCACCTCTCACTCTGACCTAAGCCCGAACAGTTGAATGAG-------------GAACTCGCAGTCACAAGCTAGGGTAAGTC
GCAGCCCATCGCCGGCAAGCCAGCTCCCACATGGAGCGGGTTATCGCTGGTCTCTTAAACT-CGAA-AGGGTGAGAG-CAGTGGATGGCAGACTGAAAGCCAGGTGTGCTCTAAAGCACGAGTG-GGAGCCTAGTCGC-CATCCACCTCTCACTCTGACCTAAGCCCGAACAGTTGAATGAG-------------GAACTCGCAGTCACAAGCTAGGGTAAGTC
GCAGCCCATCGCCGGCAAGCCAGCTCCCACAGGTTTCATGTTGCCCTTGCTCTCTTAAACT-CGAA-AGGGTGAGAG-CAGTGGATGGCAGACTGAAAGCCAGGTGTGCTCTAAAGCACGAGTG-GGAGCCTAGTCGC-CATCCACCTCTCACTCTGACCTAAGCCCGAACAGTTGAATGAG-------------GAACTCGCAGTCACAAGCTAGGGTAAGTC
AGCGGCCAATCGCGACAAGCCAGCTCCCACAGGTACGGCGCCGGGCTCGATCTCTTAAACT-CGAA-AGGGTGAGAG-CAGTGGATGGCAGACTGAAAGCCAGGTGTGCTCTAAAGCACGAGTG-GGAGCCTAGTCGC-CATCCACCTCTCACTCTGACCTAAGCCCGAACAGTTGAATGAG-------------GAACTCGCAGTCACAAGCTAGGGTAAGTC
GCGGCCCATCGCCGGCAAGCCAGCTCCCACAGGCACTGCACCGCCTTCGCTCTCTTAAACT-CGAA-AGGGTGAGAG-CAGTGGATGGCAGACTGAAAGCCAGGTGTGCTCTAAAGCACGAGTG-GGAGCCTAGTCGC-CATCCACCTCTCACTCTGACCTAAGCCCGAACAGTTGAATGAG-------------GAACTCGCAGTCACAAGCTAGGGTAAGTC
TTTTGACTTCGCCAACTTATCCCCTCTCCCCTCGTGGGAGAGGGTTGGGG---GTTAAGTTTAATTAATCTTATCTGGCCCAGCACGGCAGCTCGAT------------------------------------AGCGT-CGTGCTGGTTTTTCAGT---GATAACCCGAACGGTTGCTTGGGC-----------TAAGCCCGCATTTGCAAGGATGGGTGC--C
CAGAGAATCCTGGGCTTCAGCCCCTGAGGGAAGGTTTGAAATCGACTCAAGAGGCGTGAGGAT--GATTTCACGTTTC-GGCGGTC---AGGCCGTAA-GCCCCTTAGGCC---GCCTGTCCCTTAGATC--GGCC----ACCGCCC-----CTCTGCTTGTACGCCGTGGAGAATCGAAGGCC----TTT---TGAGCCTGCATGTTCAAGGTCGGCGCGCGC
AAAATTGACGTGGGCTTTAGCCCCTGAGGGGAAATTTCTCTTTCACAGCCGAGGCGTGAGGAT--GATTTCACGTTTC-GGCGGTC---AGGCCGTAA-GCCCCTTAGGCC---GCCTGTCCCTTAGATC--GGCC----ACCGCCC-----CTCTGCTTGTACGCCGTGGAGAATCGAAGGCC----TTT---TGAGCCTGCATGTTCAAGGTCGGCGCGCGC
CAGAGAATCCTGGGCTTCAGCCCCTGAGGGGAAATTTCTCTTTCACAGCCGAGGCGTGAGGAT--GATTTCACGTTTC-GGCGGTC---AGGCCGTAA-GCCCCTTAGGCC---GCCTGTCCCTTAGATC--GGCC----ACCGCCC-----CTCTGCTTGTACGCCGTGGAGAATCGAAGGCC----TTT---TGAGCCTGCATGTTCAAGGTCGGCGCGCGC
AGAATCGAAGTGGGCTTCAGCCCCTGAGGGAAGGTTTGAAATCGACTCAAGAGGCGTGAGGAT--GATTTCACGTTTC-GGCGGTC---AGGCCGTAA-GCCCCTTAGGCC---GCCTGTCCCTTAGATC--GGCC----ACCGCCC-----CTCTGCTTGTACGCCGTGGAGAATCGAAGGCC----TTT---TGAGCCTGCATGTTCAAGGTCGGCGCGCGC
AAAATCAACGTGGGCTTCAGCCCCTGAGGGAAGGTTTGAAATCGACTCAAGAGGCGTGAGGAT--GATTTCACGTTTC-GGCGGTC---AGGCCGTAA-GCCCCTTAGGCC---GCCTGTCCCTTAGATC--GGCC----ACCGCCC-----CTCTGCTTGTACGCCGTGGAGAATCGAAGGCC----TTT---TGAGCCTGCATGTTCAAGGTCGGCGCGCGC
CAGAGAATCCTGGGCTTCAGCCCCTGAGGGACGAGATTCGGCTAGGAATTGAGGCGTGAGGAT--GATTTCACGTTTC-GGCGGTC---AGGCCGTAA-GCCCCTTAGGCC---GCCTGTCCCTTAGATC--GGCC----ACCGCCC-----CTCTGCTTGTACGCCGTGGAGAATCGAAGGCC----TTT---TGAGCCTGCATGTTCAAGGTCGGCGCGCGC
AAAATTGACGTGGGCTTTAGCCCCTGAGGGACGTTTTCGAGAGTCCCGCTGAGGCGTGAGGAT--GATTTCACGTTTC-GGCGGTC---AGGCCGTAA-GCCCCTTAGGCC---GCCTGTCCCTTAGATC--GGCC----ACCGCCC-----CTCTGCTTGTACGCCGTGGAGAATCGAAGGCC----TTT---TGAGCCTGCATGTTCAAGGTCGGCGCGCGC
GGAACCTGTCGCGGCTGAAGCCGCTACAGAGACTTGCGACGGGATGCATGTTGCTCTACAGTT-TGAGTGGAGAG---CGATGTGCGGCACGCCGACA-GGCCGTAGTGTTCGAGCACGTGTAGGAGCC-AGGGCGGC-CGCACATCGA--CCTCGTTGCCTAGCCCGAACAGT----TGACGAGCG-TTCGCTCGAAC-----TTCACAAGCGTGGGCAGCGA
AATACCTGTCGCGGCTGAAGCCGCTACAGGAAAGCCGAGCTATTGCTTCCTTGCTCTACAGTT-TGAGTGGAGAG---CGATGTGCGGCACGCCGACA-GGCCGTAGTGTTCGAGCACGTGTAGGAGCC-AGGGCGGC-CGCACATCGA--CCTCGTTGCCTAGCCCGAACAGT----TGACGAGCG-TTCGCTCGAAC-----TTCACAAGCGTGGGCAGCGA
GCAACCTGTCGCGGCTGAAGCCGCTACAACGGCGCGGGTCAAAACGAGCGTTGCTCTACAGTT-TGAGTGGAGAG---CGATGTGCGGCACGCCGACA-GGCCGTAGTGTTCGAGCACGTGTAGGAGCC-AGGGCGGC-CGCACATCGA--CCTCGTTGCCTAGCCCGAACAGT----TGACGAGCG-TTCGCTCGAAC-----TTCACAAGCGTGGGCAGCGA
ACTCCATTTCAGAGAGGCGACAACTACCCTGACACCGGGGGTTTATGGCAAATCCTCTGGTTG-ATCCCCGGAGC---AGGGTGGGG-AATGCTGTAACTATCCTAAGGCTTCAGTCTGTGTGTCAGATT--AGCA---CCCCACCCACCTT----TGCCACAGTTCGGACGGTATCCGAGCCTGTGTTGCGCATGAGCCTGCACAGATAAGGATGAACCGGCA
TGAACAGGTTGAGGCGGTATTGGCTCATAAGTCGATTCCGTCGTTAGGGT------AGTCAT---TGAGGCGACCAGACCGGCCCGTGCAGCCTGG-------------------------------------GCCGC-GCCG---------GTCTTCGTGAAGCCCGAACGGTTACGCGCCCCGGTTTTTCCGAGA--GCGCATGCACAAGCAAGGGATCTGA
TGGATAAAAGAGCGTTGTCCACCCTACATATGGCCTCGTCCCGAGCCGCC----ATAGTCCCC-GACTGATCATCGGG-GGAGGAACGCAAGCCGTGTCCACCCTAAAGCCTGAGCTTGTAACGTAGAT-TGCGCTGC-GCTCCTCCGCACTCATCCAGT-AAGTCCGAACGGTATCCAGAGCT-----T----TGAGCTCGCATCAACAAGGTAGGACGGATG
GGACCGGTGGAGCGTTGTCCACCCTACAAAAGCGACTCCAGTGCGCACGG----ATAGTCCCC-GACTGATCATCGGG-GGAGGAACGCAAGCCGTGTCCACCCTAAAGCCTGAGCTTGTAACGTAGAT-TGCGCTGC-GCTCCTCCGCACTCATCCAGT-AAGTCCGAACGGTATCCAGAGCT-----T----TGAGCTCGCATCAACAAGGTAGGACGGATG
TGGACAGAAAAGCGCTGTCCACCCTACAACAGCGCTCGCAGCCATCTGCC----ATAGTCCCC-GACTGATCATCGGG-GGAGGAACGCAAGCCGTGTCCACCCTAAAGCCTGAGCTTGTAACGTAGAT-TGCGCTGC-GCTCCTCCGCACTCATCCAGT-AAGTCCGAACGGTATCCAGAGCT-----T----TGAGCTCGCATCAACAAGGTAGGACGGATG
GGACCGATGAAGCGAGGTCCACCCTACAGAGAAGGCAAGAGCCTCAGTCG----ATAGTCCCC-GACTGATCATCGGG-GGAGGAACGCAAGCCGTGTCCACCCTAAAGCCTGAGCTTGTAACGTAGAT-TGCGCTGC-GCTCCTCCGCACTCATCCAGT-AAGTCCGAACGGTATCCAGAGCT-----T----TGAGCTCGCATCAACAAGGTAGGACGGATG
CCCGACCCGGGACCTGGCCCACCCTACTGACCAGCTAGTCGAACGAATGA----ATAGTCCCC-GACTGATCATCGGG-GGAGGAACGCAAGCCGTGTCCACCCTAAAGCCTGAGCTTGTAACGTAGAT-TGCGCTGC-GCTCCTCCGCACTCATCCAGT-AAGTCCGAACGGTATCCAGAGCT-----T----TGAGCTCGCATCAACAAGGTAGGACGGATG
GGACCGATGGAGCGTGGTCCACCCTACGGCCGAAGCCCATCCTTGAGCGT----ATAGTCCCC-GACTGATCATCGGG-GGAGGAACGCAAGCCGTGTCCACCCTAAAGCCTGAGCTTGTAACGTAGAT-TGCGCTGC-GCTCCTCCGCACTCATCCAGT-AAGTCCGAACGGTATCCAGAGCT-----T----TGAGCTCGCATCAACAAGGTAGGACGGATG
CTGTTGGTGGGCTGAAGCCCACCCTACGGACCGGACGCCAGCAACTCCCG----ATAGTCCCC-GACTGATCATCGGG-GGAGGAACGCAAGCCGTGTCCACCCTAAAGCCTGAGCTTGTAACGTAGAT-TGCGCTGC-GCTCCTCCGCACTCATCCAGT-AAGTCCGAACGGTATCCAGAGCT-----T----TGAGCTCGCATCAACAAGGTAGGACGGATG
GGAATCGGTGCGCGCTGTCCACCCTACGGCGCGGCGGCACTTTTCCACAG----ATAGTCCCC-GACTGATCATCGGG-GGAGGAACGCAAGCCGTGTCCACCCTAAAGCCTGAGCTTGTAACGTAGAT-TGCGCTGC-GCTCCTCCGCACTCATCCAGT-AAGTCCGAACGGTATCCAGAGCT-----T----TGAGCTCGCATCAACAAGGTAGGACGGATG
CTTGGGCAGGCGCATGTCCACCACTACGCCGTTGCCGGCTTCCTTGGCGC----ATAGTCCCC-GACTGATCATCGGG-GGAGGAACGCAAGCCGTGTCCACCCTAAAGCCTGAGCTTGTAACGTAGAT-TGCGCTGC-GCTCCTCCGCACTCATCCAGT-AAGTCCGAACGGTATCCAGAGCT-----T----TGAGCTCGCATCAACAAGGTAGGACGGATG
TGGACAGAAAAACGCTGTCCACCCTACAGGATCTGCTGCTCAGTCGAGCT----ATAGTCCCC-GACTGATCATCGGG-GGAGGAACGCAAGCCGTGTCCACCCTAAAGCCTGAGCTTGTAACGTAGAT-TGCGCTGC-GCTCCTCCGCACTCATCCAGT-AAGTCCGAACGGTATCCAGAGCT-----T----TGAGCTCGCATCAACAAGGTAGGACGGATG
ATAAACAAGCTGTATTTTTTCTCATACTTTATTTCGTGTTTCAGTTATCTTTGTTATATT--TTTAA---TTCAACAT-CAGAGTGTGGA----------------------------------------------CCTACACTCT--------TACATCAGAAACCGGATAGTTCAATGGGCT----TT----TGACCCCGCATTCGCAATGATGGC-TCATG
ATAGTCCCAGTAAAATTTGTCTCATACTTTATATTTCATTTTTAGGTTTATTGTTATATT--TTTAA---TTCAACAT-CAGAGTGTGGA----------------------------------------------CCTACACTCT--------TACATCAGAAACCGGATAGTTCAATGGGCT----TT----TGACCCCGCATTCGCAATGATGGC-TCATG
CTCGCTCTTTTATGCTCTGTTTCATACTTTGGTAGTTTTAGCTATGCATCTTGTTATATT--TTTAA---TTCAACAT-CAGAGTGTGGA----------------------------------------------CCTACACTCT--------TACATCAGAAACCGGATAGTTCAATGGGCT----TT----TGACCCCGCATTCGCAATGATGGC-TCATG
GTTGGCTCTTTATGAAATATCTCATACTGAAAACGACCAAACTGAAATTGTTGTTATATT--TTTAA---TTCAACAT-CAGAGTGTGGA----------------------------------------------CCTACACTCT--------TACATCAGAAACCGGATAGTTCAATGGGCT----TT----TGACCCCGCATTCGCAATGATGGC-TCATG
CACCGCCATCGCGAGCATGCTCGCTCCTACCGGGGGCTTCGGGGCTGCTC------ATTAG-AATCTGAAGTGAGAG-CGGTGAATGGCAAGCTGAAT-----------------------------------GCTGC-CATTCACCGTTCCACTTGGCGAGAGCCCGAACAGT-----------------------------------------GGCCAAGCC
TGAGAATCAATCTTAAACACTTTGTTATGTTAATTTTGATTCCACTGAATGACTTTAGCTGC------AACTAAAGTTCTTCTATCTGGT----------------------------------------------CC-TGATAGAACT----CCAAGCACACACTCGAATAGTCTTCTGGGTC-----T-----GAGCCCGCATTTGCAAGCAAGAGTTGCTT
ACGCTAAGAGCGCTTTGCCCAACCTACAAAAAATGAGTCTCATGTTAAAA------A--------------TGATTTTCTGG-----GGAAGCCGGAC-CAACCTTAAGCTTGAGCTTG-TATGTAGATT--GGCTCC------CCACC---CTCGTCATCCATGCCGTGGAGTATCTGAGACCTGT----CTG--AGTCTGCATTCACAAGGACGGTAGGTGA
ATTCCGTGGTCAAGCCTGACGGAATGACGTACTACTTTTTAGTATCGTTAAATCAGAGCTGTT-TAATAGTTTTGATT-ATAACCCAAGCGACCGTCCCG---------------------------------GTACT-TGGGTTATCT----CCTTAATACGT-TTGGATA------------------------------------------------ACTA
AGAGATTCCGGTACAAGCCCGGGATGACACAACATTTTAGATTCATTACAAATCAGAGCTGTT-TAATAGTTTTGATT-ATAACCCAAGCGACCGTCCCG---------------------------------GTACT-TGGGTTATCT----CCTTAATACGT-TTGGATA------------------------------------------------ACTA
CCTCATCGCTGGCAAGCCAGCTCCTACAAGGGGGCTGTGTCGAACGCAGAGGCGATAGTTCTC-GACTGATCATCGAG-GGAAGACCGGAAGCCGTCCAGCTCCTAGGGCCTGAGCCCGCATTATAGATACGTGCTCC-GGCCTTCCACACTCACT-CAGCAAGTTCGAACGGTATCTAGTCCCGCT-TCGGCGTGAGCACGTATTGGCAAGGCAGAACCGAGT
CGTTATCGCTGGCAAGCCAGCTCCTACAGTAACCGTGTATGCCGCCCGGTGGCGATAGTTCTC-GACTGATCATCGAG-GGAAGACCGGAAGCCGTCCAGCTCCTAGGGCCTGAGCCCGCATTATAGATACGTGCTCC-GGCCTTCCACACTCACT-CAGCAAGTTCGAACGGTATCTAGTCCCGCT-TCGGCGTGAGCACGTATTGGCAAGGCAGAACCGAGT
CCTCATCGCTGGCAAGCCAGCTCCTACAATGTTCGCGTCGAATGGTGATAGGCGATAGTTCTC-GACTGATCATCGAG-GGAAGACCGGAAGCCGTCCAGCTCCTAGGGCCTGAGCCCGCATTATAGATACGTGCTCC-GGCCTTCCACACTCACT-CAGCAAGTTCGAACGGTATCTAGTCCCGCT-TCGGCGTGAGCACGTATTGGCAAGGCAGAACCGAGT
CCTCATCGCTGGCAAGCCAGCTCCTACAAGGGTTCCGCTTCGCCCCGACCGGCGATAGTTCTC-GACTGATCATCGAG-GGAAGACCGGAAGCCGTCCAGCTCCTAGGGCCTGAGCCCGCATTATAGATACGTGCTCC-GGCCTTCCACACTCACT-CAGCAAGTTCGAACGGTATCTAGTCCCGCT-TCGGCGTGAGCACGTATTGGCAAGGCAGAACCGAGT
CGCTATCGCTGGCAAGCCAGCTCCTACAAGGGAACGCGTCAGGTCGGCAGGGCGATAGTTCTC-GACTGATCATCGAG-GGAAGACCGGAAGCCGTCCAGCTCCTAGGGCCTGAGCCCGCATTATAGATACGTGCTCC-GGCCTTCCACACTCACT-CAGCAAGTTCGAACGGTATCTAGTCCCGCT-TCGGCGTGAGCACGTATTGGCAAGGCAGAACCGAGT
AAGTATGTGAAAGAACTGACTTCCTCCCCACCCTGGAAGGGTCGAGGGTTTCAGATCTGAGT---AATACAGATCTGACTGGGGT--GTAGGCCGTTGAGAACACTGGGCGTA-GCTCGACGGG--GAGCTTGGCCTC----CTCCAATT--------------------------------------------------------------------------
CGGCGGCCGGCGCGCGGGGGTGCCTGTCCCCGCAGGGGCAGGCACCGGGC---------T------GTATCTTTC---CTCCGGTCCGCACGCCG--------------------------------------GCAGC-GCACTGCTGG----GCCGGCGAGACACTGGACGGTATCGTAGG-------------GACCCTGTATGTACAAGGCAAGTGGCGC-
CGGCGGCCGGCGCGCGGGGGTGCCTGTCCCCCCTACTCCACCACGATCGT---------T------GTATCTTTC---CTCCGGTCCGCACGCCG--------------------------------------GCAGC-GCACTGCTGG----GCCGGCGAGACACTGGACGGTATCGTAGG-------------GACCCTGTATGTACAAGGCAAGTGGCGC-
CGGCGGCCGGCGCGCGGGGGTGCCTGTCCCCACGGGGACAGGCACCCCGC---------T------GTATCTTTC---CTCCGGTCCGCACGCCG--------------------------------------GCAGC-GCACTGCTGG----GCCGGCGAGACACTGGACGGTATCGTAGG-------------GACCCTGTATGTACAAGGCAAGTGGCGC-
TGCCGTCGGGTGCCGCTGGGTGCCTGTCCCCGCGGGGACAGGCACCCGAA---------T------GTATCTTTC---CTCCGGTCCGCACGCCG--------------------------------------GCAGC-GCACTGCTGG----GCCGGCGAGACACTGGACGGTATCGTAGG-------------GACCCTGTATGTACAAGGCAAGTGGCGC-
CGGCGGCCGGCGCGCGGGGGTGCCTGTCCCCGCGGGGACAGGCACACGCA---------T------GTATCTTTC---CTCCGGTCCGCACGCCG--------------------------------------GCAGC-GCACTGCTGG----GCCGGCGAGACACTGGACGGTATCGTAGG-------------GACCCTGTATGTACAAGGCAAGTGGCGC-
CGGCGGCCGGCGCGCGGGGGTGCCTGTCCCCACGGGGACAGGCACCTGCC---------T------GTATCTTTC---CTCCGGTCCGCACGCCG--------------------------------------GCAGC-GCACTGCTGG----GCCGGCGAGACACTGGACGGTATCGTAGG-------------GACCCTGTATGTACAAGGCAAGTGGCGC-
CGGCGGCCGGCGCGCGGGGGTGCCTGTCCCCGCGGGGACAGGCACCGGAC---------T------GTATCTTTC---CTCCGGTCCGCACGCCG--------------------------------------GCAGC-GCACTGCTGG----GCCGGCGAGACACTGGACGGTATCGTAGG-------------GACCCTGTATGTACAAGGCAAGTGGCGC-
GGTTTGCTCGGCTGAGCGGGTGCCTGTCCCCGCGGGGACAGGCACCCTGG---------T------GTATCTTTC---CTCCGGTCCGCACGCCG--------------------------------------GCAGC-GCACTGCTGG----GCCGGCGAGACACTGGACGGTATCGTAGG-------------GACCCTGTATGTACAAGGCAAGTGGCGC-
CGGCGGCCGGCGCGCGGGGGTGCCTGTCCCCGCAGGGGGACTGACACCTG---------T------GTATCTTTC---CTCCGGTCCGCACGCCG--------------------------------------GCAGC-GCACTGCTGG----GCCGGCGAGACACTGGACGGTATCGTAGG-------------GACCCTGTATGTACAAGGCAAGTGGCGC-
CGGCGGCCGGCGCGCGGGGGTGCCTGTCCCCGCAGGGGGCTGGCGCCTGT---------T------GTATCTTTC---CTCCGGTCCGCACGCCG--------------------------------------GCAGC-GCACTGCTGG----GCCGGCGAGACACTGGACGGTATCGTAGG-------------GACCCTGTATGTACAAGGCAAGTGGCGC-
CGGCGGCCGGCGCGCGGGGGTGCCTGTCCCCACGGGGGGACTGGCGCCTG---------T------GTATCTTTC---CTCCGGTCCGCACGCCG--------------------------------------GCAGC-GCACTGCTGG----GCCGGCGAGACACTGGACGGTATCGTAGG-------------GACCCTGTATGTACAAGGCAAGTGGCGC-
CGGCGGCCGGCGCGCGGGGGTGCCTGTCCCCGCGGGGACAGGCACCCTGG---------T------GTATCTTTC---CTCCGGTCCGCACGCCG--------------------------------------GCAGC-GCACTGCTGG----GCCGGCGAGACACTGGACGGTATCGTAGG-------------GACCCTGTATGTACAAGGCAAGTGGCGC-
CGGCGGCCGGCGCGCGGGGGTGCCTGTCCCCGCAGGGGGGCTGGCGCCTG---------T------GTATCTTTC---CTCCGGTCCGCACGCCG--------------------------------------GCAGC-GCACTGCTGG----GCCGGCGAGACACTGGACGGTATCGTAGG-------------GACCCTGTATGTACAAGGCAAGTGGCGC-
GCGGCATAAATGCCTTATCCGGCCTACAGCGAAAGAGAATGTAGGCCGGAACAGATAGCTGATTTGTCAGCTATCT--GAAACGGGAGAAGCTTGTATCCGGCCTGAAGACT--GCTTCCGATGTAGCTT--AAG-CC-TCCCGTTTCACCTTTCACGCCACAATCCGAACGGTAACCAGA---------------ACTTCGTATGTACAAGGCTGGAATGGCG
CGCACATTGCTGCCTTATCCGGCCTACGAGTGAGCATCTGTTTACAGGCCACAGATAGCTGATTTGTCAGCTATCT--GAAACGGGAGAAGCTTGTATCCGGCCTGAAGACT--GCTTCCGATGTAGCTT--AAG-CC-TCCCGTTTCACCTTTCACGCCACAATCCGAACGGTAACCAGA---------------ACTTCGTATGTACAAGGCTGGAATGGCG
GCGGTGCAAGCACCCTATCCGGCCTACAGCGAAAGAGAATGTAGGCCGGAACAGATAGCTGATTTGTCAGCTATCT--GAAACGGGAGAAGCTTGTATCCGGCCTGAAGACT--GCTTCCGATGTAGCTT--AAG-CC-TCCCGTTTCACCTTTCACGCCACAATCCGAACGGTAACCAGA---------------ACTTCGTATGTACAAGGCTGGAATGGCG
AAAGCCCTTCGCGGCTAAAGCCGCTCCTACATTGCCGCTAGGGGAGTGCT------ATCGTT----GTAGGTGAGAGC-GGAGTGCGGCAGGCCGTTTAGCCGCA-----------------------TCAGCGCCGC-CGCACTCCGGTTCTCCTGCCTCAAGCCCGAACAGTT--------------------------------ACAAGCATGGGCACGGC
CCCCGAAAAGGGGACAAGAGCCGCTCCTACAACGACGGTGTCGGCATCAC------ATCGTT----GTAGGTGAGAGC-GGAGTGCGGCAGGCCGTTTAGCCGCA-----------------------TCAGCGCCGC-CGCACTCCGGTTCTCCTGCCTCAAGCCCGAACAGTT--------------------------------ACAAGCATGGGCACGGC
AACACCAGCAATTTTTTATAAACTTTGTTAGCGGAAGTTTTTATAGTATTTTTGATTT------------------------------------------------------------------------------------------------------------------------------------------------------------------CGGT
TGCGCTGCCAGTAAACACGGGCGCTCAATGTGAGCGGGTATCGCCGAGCGCCATGTGGTGA-TTCTATCCCCACATGG-GACAGAGAG-------------------------------------------------C-TGTT-----TCACCTTTCACGCCA---------------------------------------------------------CGTG
AGCACGCGCCCGACACGGGACGGCTCAAACGCCGCTCGCCCCGTGACCCCCCATGTGGTGA-TTCTATCCCCACATGG-GACAGAGAG-------------------------------------------------C-TGTT-----TCACCTTTCACGCCA---------------------------------------------------------CGTG
AGCACGCGCCCGACACGGGACGGCTCAGTTGCCGTCGCCCCGTGACCCCACCATGTGGTGA-TTCTATCCCCACATGG-GACAGAGAG-------------------------------------------------C-TGTT-----TCACCTTTCACGCCA---------------------------------------------------------CGTG
AGCACGCGCCCGACACAGGGCGGCTCAGTTGCCGTCGCCCTGTGAACCCTCCATGTGGTGA-TTCTATCCCCACATGG-GACAGAGAG-------------------------------------------------C-TGTT-----TCACCTTTCACGCCA---------------------------------------------------------CGTG
TCGCTGCCTTCTCCTACCAACAGCTCAAACGTGCCACATCCCATATCATGCCATGTGGTGA-TTCTATCCCCACATGG-GACAGAGAG-------------------------------------------------C-TGTT-----TCACCTTTCACGCCA---------------------------------------------------------CGTG
GCGACGCGCGCAGACCCGAGGATCCATACCGTGACCTTGATCGAAGGGTG----------GTTGTG-GTGTATGGTTGAAGTGGGAAGGAGACCGAGTGGATCCT-G----------CGTGGCATGGCC--CGGTCCC-TTCCCACCGG----TGAACCATCAACCTGAACAGTTGCACGGGGCTGT-----AG--ACCCCGCA-CCACAGGAAGAGGCGTGGA
TATTGATTAGTAGGTTTGCTTCGTTTTTTCCACTAAAAAGAAAAAGGGAGATTTTTGCATAA----ATATTCAACATC--AGAGTGTGGA--------------------------------------------------CCCACACTT----CTACGTCCCAAACCGGATAGTTCAATGGG----C-TTTC---GACCCCGCATTCGCAATGATGGT-TCATG
CATCATGTAGTTTCTTTACTTCATTTTTATTCCGGGAAAAGTTGAGTGTCATTTTTGCATAA----ATATTCAACATC--AGAGTGTGGA--------------------------------------------------CCCACACTT----CTACGTCCCAAACCGGATAGTTCAATGGG----C-TTTC---GACCCCGCATTCGCAATGATGGT-TCATG
TATATGGAATATGGTATGCTTCATTTTTAGGCTTCATTTTTTTTAAAGGAATTTTTGCATAA----ATATTCAACATC--AGAGTGTGGA--------------------------------------------------CCCACACTT----CTACGTCCCAAACCGGATAGTTCAATGGG----C-TTTC---GACCCCGCATTCGCAATGATGGT-TCATG
TATTTTTGCATAAATATTCAACATTTTTTATTACGAGACAGGAAAGATAGATTTTTGCATAA----ATATTCAACATC--AGAGTGTGGA--------------------------------------------------CCCACACTT----CTACGTCCCAAACCGGATAGTTCAATGGG----C-TTTC---GACCCCGCATTCGCAATGATGGT-TCATG
GTAAACAGCAAGAAAAACCAAACCTTGGATCCAGGCGTCAAGCGCCGGGA-ATCCATGATAAAAAAAAAATAAGGTTACC-GGTGTGGCAGGCCGTACAAACCGAGGGACAACATCCCGTATCCAAGCC-CGGGCCGC-CACACC--TTCTCCTT----ATAAACCCGGACAGCTGCAGGGGACTCATAATGGGAGATCCCGCATTCACAAGGAAGGGAC---A
GCGGAGAATGTGAGGCATGGCGCCTCACTCGATCACCTCGTCGGCGAGCG-GGCGACGGGGGTTTGA-CCCGTCGCGACCGGAAGCCCGCAGCCGC-------TTCGGATCCCAAACCGTGAATGA-------GCTTG-GAGCTCCAGTCGCTTCTTCCA--TACCCGAACAGTTGCCCGGG-------------GAGCCCGCATCAGCAAGGAAGGGATACGA
TGGGAATCCGTCTTAAACGCTTTGTTAGCAAACAAACTCAACGACTTATGGGCTTTAGCGGC------AACTAAAGCTTTCTATGTGGCAGTTCGGTT-----------------------------------AACGC-CTCATAGGAC----TCCAAGCATAAATCGAATAG-----TCGACTGGG--TCTCG--AACCCGCATTCGCAAGCAAGATTAGCTT
TTGAACAATTGCCAAGAACGCTTGTTATTACGGAACTGGACGATGCGGGTGGCTTTAGCGGC------AACTAAAGCTTTCTATGTGGCAGTTCGGTT-----------------------------------AACGC-CTCATAGGAC----TCCAAGCATAAATCGAATAG-----TCGACTGGG--TCTCG--AACCCGCATTCGCAAGCAAGATTAGCTT
TGTGAATCCGTCTTAAACGCTTTGTTAGGCTAACTGCGCAATCAAAAATTGGCTTTAGCGGC------AACTAAAGCTTTCTATGTGGCAGTTCGGTT-----------------------------------AACGC-CTCATAGGAC----TCCAAGCATAAATCGAATAG-----TCGACTGGG--TCTCG--AACCCGCATTCGCAAGCAAGATTAGCTT
TGCGAATCACTCTTAAATGCTTTGTTATGTATGTGTTGCCTTTCGCAAAGGGCTTTAGCGGC------AACTAAAGCTTTCTATGTGGCAGTTCGGTT-----------------------------------AACGC-CTCATAGGAC----TCCAAGCATAAATCGAATAG-----TCGACTGGG--TCTCG--AACCCGCATTCGCAAGCAAGATTAGCTT
GAGGCGACATCTTGAATCGCCTTGTTAAGGGTTTCCAGAGGCCGCATCAGGGCTTTAGCGGC------AACTAAAGCTTTCTATGTGGCAGTTCGGTT-----------------------------------AACGC-CTCATAGGAC----TCCAAGCATAAATCGAATAG-----TCGACTGGG--TCTCG--AACCCGCATTCGCAAGCAAGATTAGCTT
TGCGAATCACTCTTAAACAGTTTGTTATGCAACCGATTTAAAACTTTCGTGGCTTTAGCGGC------AACTAAAGCTTTCTATGTGGCAGTTCGGTT-----------------------------------AACGC-CTCATAGGAC----TCCAAGCATAAATCGAATAG-----TCGACTGGG--TCTCG--AACCCGCATTCGCAAGCAAGATTAGCTT
TGCGAATCCCTCTTGAACAGTTTGTTATGTGCGTAGTTATTAATTGCTGAGGCTTTAGCGGC------AACTAAAGCTTTCTATGTGGCAGTTCGGTT-----------------------------------AACGC-CTCATAGGAC----TCCAAGCATAAATCGAATAG-----TCGACTGGG--TCTCG--AACCCGCATTCGCAAGCAAGATTAGCTT
AAGCCATGCTTGCCGTAACCTCCCTGTATCCGTCCTTCAGCCGGATTTCG-----ATTCAGTTAGGATTAGATTTGGCACAGCATGTGCAGCCTGACC-T--------------------------------CGGCGC-ACATGCTGAG--CCACTCATTGAAACCCGAACAGTTATCCGTATTTTC---------ATAACGTATTTGCAAGGATGGGTAAATG
AAATATGTTTTACGATACTTCTCATAATTTTTATGTTACTTTGGTATCAATTTAATC--------------CATCAAA-GTGTGGAATAAGACCGATC-TCTCATTAGTCCCGAGACTGTAAAGTATGT-TTCGTC----CCCACGCTTTGTACAT---CAGAAACCGGATAGTTCAATGGGCT----TT----TGACCCCGTATTCGCAATGATGGC-TCACG
TTTCCCCCATGGTTGTTCCCTCCATATTTTTACAGTACAATCTTTAAAACTTTAATC--------------CATCAAA-GTGTGGAATAAGACCGATC-TCTCATTAGTCCCGAGACTGTAAAGTATGT-TTCGTC----CCCACGCTTTGTACAT---CAGAAACCGGATAGTTCAATGGGCT----TT----TGACCCCGTATTCGCAATGATGGC-TCACG
CCACACCGTCCTTTTCCTCTCTCATACTTCATGAAATAAAACTATTCTCATTTAATC--------------CATCAAA-GTGTGGAATAAGACCGATC-TCTCATTAGTCCCGAGACTGTAAAGTATGT-TTCGTC----CCCACGCTTTGTACAT---CAGAAACCGGATAGTTCAATGGGCT----TT----TGACCCCGTATTCGCAATGATGGC-TCACG
GTGATTTGATCCCCTTCTATCTCATACTTTATAAGTCGATTAGCGGTCATTTTAATC--------------CATCAAA-GTGTGGAATAAGACCGATC-TCTCATTAGTCCCGAGACTGTAAAGTATGT-TTCGTC----CCCACGCTTTGTACAT---CAGAAACCGGATAGTTCAATGGGCT----TT----TGACCCCGTATTCGCAATGATGGC-TCACG
CTAATATAGCAAATATCTCTCTCATACTTCATGAAATAAAACTATTCTCATTTAATC--------------CATCAAA-GTGTGGAATAAGACCGATC-TCTCATTAGTCCCGAGACTGTAAAGTATGT-TTCGTC----CCCACGCTTTGTACAT---CAGAAACCGGATAGTTCAATGGGCT----TT----TGACCCCGTATTCGCAATGATGGC-TCACG
TTTCCCCCATGGTTGTTCCCTCCATACTTTGAAAGCCCACTCTATATTGGTTTAATC--------------CATCAAA-GTGTGGAATAAGACCGATC-TCTCATTAGTCCCGAGACTGTAAAGTATGT-TTCGTC----CCCACGCTTTGTACAT---CAGAAACCGGATAGTTCAATGGGCT----TT----TGACCCCGTATTCGCAATGATGGC-TCACG
CCGTACCCAACTCAATACTCTCCATACTTTCGATTCGGTCACATAACTCTTTTAATC--------------CATCAAA-GTGTGGAATAAGACCGATC-TCTCATTAGTCCCGAGACTGTAAAGTATGT-TTCGTC----CCCACGCTTTGTACAT---CAGAAACCGGATAGTTCAATGGGCT----TT----TGACCCCGTATTCGCAATGATGGC-TCACG
TTTCCCCCATGGTTGTTCCCTCCATACTTTTTTTGATTTGAAACTTGTCTTTTAATC--------------CATCAAA-GTGTGGAATAAGACCGATC-TCTCATTAGTCCCGAGACTGTAAAGTATGT-TTCGTC----CCCACGCTTTGTACAT---CAGAAACCGGATAGTTCAATGGGCT----TT----TGACCCCGTATTCGCAATGATGGC-TCACG
CCGTACCCAACTCAATACTCTCCATACTTTCGCTGACATTGTGATATTCATTTAATC--------------CATCAAA-GTGTGGAATAAGACCGATC-TCTCATTAGTCCCGAGACTGTAAAGTATGT-TTCGTC----CCCACGCTTTGTACAT---CAGAAACCGGATAGTTCAATGGGCT----TT----TGACCCCGTATTCGCAATGATGGC-TCACG
GCAAGGACAGCATTAACTTTCTCATATTATCTTTTTTCTTGATTAATATTTTTAATC--------------CATCAAA-GTGTGGAATAAGACCGATC-TCTCATTAGTCCCGAGACTGTAAAGTATGT-TTCGTC----CCCACGCTTTGTACAT---CAGAAACCGGATAGTTCAATGGGCT----TT----TGACCCCGTATTCGCAATGATGGC-TCACG
TCATATTCGCACTCTACCAACTCATATTTTTACAGTACAATCTTTAAAACTTTAATC--------------CATCAAA-GTGTGGAATAAGACCGATC-TCTCATTAGTCCCGAGACTGTAAAGTATGT-TTCGTC----CCCACGCTTTGTACAT---CAGAAACCGGATAGTTCAATGGGCT----TT----TGACCCCGTATTCGCAATGATGGC-TCACG
CCACACCGTCCTTTTCCTCTCTCATACTTTCGCTGACATTGTGATATTCATTTAATC--------------CATCAAA-GTGTGGAATAAGACCGATC-TCTCATTAGTCCCGAGACTGTAAAGTATGT-TTCGTC----CCCACGCTTTGTACAT---CAGAAACCGGATAGTTCAATGGGCT----TT----TGACCCCGTATTCGCAATGATGGC-TCACG
CCAAAAATAACATTGTTTTCCTCATACTTTTTCCCACCATACGCTTCAACTTTAATC--------------CATCAAA-GTGTGGAATAAGACCGATC-TCTCATTAGTCCCGAGACTGTAAAGTATGT-TTCGTC----CCCACGCTTTGTACAT---CAGAAACCGGATAGTTCAATGGGCT----TT----TGACCCCGTATTCGCAATGATGGC-TCACG
CCAAAAATAACATTGTTTTCCTCATACTTCATGAAATAAAACTATTCTCATTTAATC--------------CATCAAA-GTGTGGAATAAGACCGATC-TCTCATTAGTCCCGAGACTGTAAAGTATGT-TTCGTC----CCCACGCTTTGTACAT---CAGAAACCGGATAGTTCAATGGGCT----TT----TGACCCCGTATTCGCAATGATGGC-TCACG
TCAATATGTTCCCATTCTTTCTCATACTTTTACCAGCAGTGTGCTGACTATTTAATC--------------CATCAAA-GTGTGGAATAAGACCGATC-TCTCATTAGTCCCGAGACTGTAAAGTATGT-TTCGTC----CCCACGCTTTGTACAT---CAGAAACCGGATAGTTCAATGGGCT----TT----TGACCCCGTATTCGCAATGATGGC-TCACG
AGCGGCGGCCTTCTCTTTCTCTCATATTTTTACAGTACAACCTTTAAAACTTTAATC--------------CATCAAA-GTGTGGAATAAGACCGATC-TCTCATTAGTCCCGAGACTGTAAAGTATGT-TTCGTC----CCCACGCTTTGTACAT---CAGAAACCGGATAGTTCAATGGGCT----TT----TGACCCCGTATTCGCAATGATGGC-TCACG
ACCTGAGGCGTCGCTAACCCACCCTACGGGGTCAATCGTTGCTCGGCTTG---TATGGTTCCC-GACTGATCATCGGGGGAGAGAGTACAAGCCGCACCCACCCTTAAGCTTCAGCTTGCTCCGTAGAT-TGCGCTGT-ACTCCTCCGCACTCATCCATA--AGTCCGAACGGTATCCAGGGC-----CTC----GAGCTCGCATCGACAAGGTTGGACGGATG
TGGCGGTATGCGGCTAACCCACCCTACGGGGGATCGCAGTACCTGGGTAA---TATGGTTCCC-GACTGATCATCGGGGGAGAGAGTACAAGCCGCACCCACCCTTAAGCTTCAGCTTGCTCCGTAGAT-TGCGCTGT-ACTCCTCCGCACTCATCCATA--AGTCCGAACGGTATCCAGGGC-----CTC----GAGCTCGCATCGACAAGGTTGGACGGATG
TCAAGACGAGCGCCTAACCCACCCTACAGGGGGGTGAAGGTGTCCAGGCG---TATGGTTCCC-GACTGATCATCGGGGGAGAGAGTACAAGCCGCACCCACCCTTAAGCTTCAGCTTGCTCCGTAGAT-TGCGCTGT-ACTCCTCCGCACTCATCCATA--AGTCCGAACGGTATCCAGGGC-----CTC----GAGCTCGCATCGACAAGGTTGGACGGATG
AGGTGACAGGCGGCTAACCCACCCTACGAAACGGTGGCGCCCAGGGCTCG---TATGGTTCCC-GACTGATCATCGGGGGAGAGAGTACAAGCCGCACCCACCCTTAAGCTTCAGCTTGCTCCGTAGAT-TGCGCTGT-ACTCCTCCGCACTCATCCATA--AGTCCGAACGGTATCCAGGGC-----CTC----GAGCTCGCATCGACAAGGTTGGACGGATG
AGCGGATCGCCGCCCGACCCACCCTACGAGCTGAAGCGCCCGCACGGGCT---TATGGTTCCC-GACTGATCATCGGGGGAGAGAGTACAAGCCGCACCCACCCTTAAGCTTCAGCTTGCTCCGTAGAT-TGCGCTGT-ACTCCTCCGCACTCATCCATA--AGTCCGAACGGTATCCAGGGC-----CTC----GAGCTCGCATCGACAAGGTTGGACGGATG
CGCTGATGGAAAATTGACCCACCCTGCCGATTGAAATTTGACCCAGGGCG---TATGGTTCCC-GACTGATCATCGGGGGAGAGAGTACAAGCCGCACCCACCCTTAAGCTTCAGCTTGCTCCGTAGAT-TGCGCTGT-ACTCCTCCGCACTCATCCATA--AGTCCGAACGGTATCCAGGGC-----CTC----GAGCTCGCATCGACAAGGTTGGACGGATG
CCTATTGGCGCCGCTAACCCACCCTACGGTTCTAGGTTCTGAATCAGATC---TATGGTTCCC-GACTGATCATCGGGGGAGAGAGTACAAGCCGCACCCACCCTTAAGCTTCAGCTTGCTCCGTAGAT-TGCGCTGT-ACTCCTCCGCACTCATCCATA--AGTCCGAACGGTATCCAGGGC-----CTC----GAGCTCGCATCGACAAGGTTGGACGGATG
GCGGGACGCCGCCCGGACCCACCCTACGGACTGCCGGAGTTCGCTCGCGC---TATGGTTCCC-GACTGATCATCGGGGGAGAGAGTACAAGCCGCACCCACCCTTAAGCTTCAGCTTGCTCCGTAGAT-TGCGCTGT-ACTCCTCCGCACTCATCCATA--AGTCCGAACGGTATCCAGGGC-----CTC----GAGCTCGCATCGACAAGGTTGGACGGATG
AGCAGCCGAGCATGGGCTCGGCTCTACAGGAACGGCGGCACCTTGCGCTTCTCTGGCACTT----TAGGTGCCGAGAGCCCGGCGCGGACGACCGTT--CGGCTCTAG--------CTGTAGCAAGGAT------CTC-CGCGCCGGTT-TCTCCCTGAT-CCGCCCGAACAGTTGATCGAGCT---------GGC-ACTCGTACTGATAAGACTGGGCAAGCG
CCGGATGAATAGTAACTGTTTCCATATCTACAAATTATTAAGTCTGTGTA-----T-----T-----------------------------------------------------ACCGTG----AGATA--TGTTTACCCCCACACTTTAT---ACATCAGAAACCGGATAGTTCAATGGGCTT----TT---AGACCCCGCATTCACAATGATGGC-TCACG
TAGTTTCTTTTAGTTCTGTTTCCATATTACAAAGTTTTTAAGGTAAATAA-----T-----T-----------------------------------------------------ACCGTG----AGATA--TGTTTACCCCCACACTTTAT---ACATCAGAAACCGGATAGTTCAATGGGCTT----TT---AGACCCCGCATTCACAATGATGGC-TCACG
GTTTGGCGCATCCTTCGACTTCGCTCAGGATGAGCGTTGTATGGTTTGGTGCTGACGGGAGTTACCGCTCCCGTCAGC-GGCGAGGGTGGGACCGTGACTTCGCAGGCGCCTGGGCGCCGTTCCTGAGTG-AGGT-CG-CCCTCGTCTTTCCCATC------GGCCTGAACG-----------------------------------------------AGGAA
CCCCGGCTCGTCCTTCGACTTCGCTCAGGATGAGCCGTTCGATAGCTCATGCTGACGGGAGTTACCGCTCCCGTCAGC-GGCGAGGGTGGGACCGTGACTTCGCAGGCGCCTGGGCGCCGTTCCTGAGTG-AGGT-CG-CCCTCGTCTTTCCCATC------GGCCTGAACG-----------------------------------------------AGGAA
CCCCGGCTCGTCCTTCGACTTCGCTCAGGATGAGCCCTTCGAGAGGTAGGGCTGACGGGAGTTACCGCTCCCGTCAGC-GGCGAGGGTGGGACCGTGACTTCGCAGGCGCCTGGGCGCCGTTCCTGAGTG-AGGT-CG-CCCTCGTCTTTCCCATC------GGCCTGAACG-----------------------------------------------AGGAA
CGTCACGCAAGCAAGCTTCGCGTCTACAAGTAAAACTCATATCGACACTTATTGATAAATGATTTATCATTTATCACATCGAAGTCAGGAGCTTGCCTCTGCGTCTAGTATTTATACTGCTCGGTAGAT--AAAGCCC-TGACTTTCTA---TTCT---CAGAAACTGAATGGTATCCAAG-----------------GCTGTATGTACAAGGGGAGTAAGTAG
TTTCGCGTGAGAAAGCTCTACGTCTACAACATATCAAACTTTTGCACCAAATTGATAAATGATTTATCATTTATCACATCGAAGTCAGGAGCTTGCCTCTGCGTCTAGTATTTATACTGCTCGGTAGAT--AAAGCCC-TGACTTTCTA---TTCT---CAGAAACTGAATGGTATCCAAG-----------------GCTGTATGTACAAGGGGAGTAAGTAG
CGTCACGCCAGCAAGCTGTGCGTCTACAGGTAATTTAACCACAGCGTTAAATTGATAAATGATTTATCATTTATCACATCGAAGTCAGGAGCTTGCCTCTGCGTCTAGTATTTATACTGCTCGGTAGAT--AAAGCCC-TGACTTTCTA---TTCT---CAGAAACTGAATGGTATCCAAG-----------------GCTGTATGTACAAGGGGAGTAAGTAG
GTGCAGTAAAATCTATGTATTCCATATTTCACCCCTCCTTTATCTAATGGTTTTTATTAT--CTAA--AAAATCAACATCAGGGTGTGGA----------------------------------------------CC-ACACCCT-T-------ACATCAGAACCTGGATAGTTCAAAGGGC-----------AGACCCCGTATTCGCAATGATAGC-TCATG
CTGATGCGCTACGCTTATCAGGCCTACGTAATCTCAGCAATATATTGAATGCAGAGAAAATCGGCCAGTTTTCTCTGCCTGCAGTCCGCATGCCGTATCGGGCCTTAGGTTTCAACCTGTTGCGTAGATTTATGCAGCGGACTGCCTTTCTCCCAAAGTGATAAACCGGACAGTATCATGGACCGGTTTTCCCGGTAATCCGTATTTGCAAGGTTGGTTTCACG
CTGATGCACTACGCTTATCAGGCCTACATCATTTCTGCAATATATTGAATGCAGAGAAAATCGGCCAGTTTTCTCTGCCTGCAGTCCGCATGCCGTATCGGGCCTTAGGTTTCAACCTGTTGCGTAGATTTATGCAGCGGACTGCCTTTCTCCCAAAGTGATAAACCGGACAGTATCATGGACCGGTTTTCCCGGTAATCCGTATTTGCAAGGTTGGTTTCACG
CTGATGCGCTACGCTTATCAGGCCTACGCGGATCGAGCAATGTATTGAGTGCAGAGAAAATCGGCCAGTTTTCTCTGCCTGCAGTCCGCATGCCGTATCGGGCCTTAGGTTTCAACCTGTTGCGTAGATTTATGCAGCGGACTGCCTTTCTCCCAAAGTGATAAACCGGACAGTATCATGGACCGGTTTTCCCGGTAATCCGTATTTGCAAGGTTGGTTTCACG
ACGCTGTTCGCGTCTTATCAGGCCTACCAAAAGTAGCGAACCGTAGGTCGGCAGAGAAAATCGGCCAGTTTTCTCTGCCTGCAGTCCGCATGCCGTATCGGGCCTTAGGTTTCAACCTGTTGCGTAGATTTATGCAGCGGACTGCCTTTCTCCCAAAGTGATAAACCGGACAGTATCATGGACCGGTTTTCCCGGTAATCCGTATTTGCAAGGTTGGTTTCACG
CTGATGCGCTACGCTTATCAGGCCTACGTAATTCCTGCAATTTATTGAATGCAGAGAAAATCGGCCAGTTTTCTCTGCCTGCAGTCCGCATGCCGTATCGGGCCTTAGGTTTCAACCTGTTGCGTAGATTTATGCAGCGGACTGCCTTTCTCCCAAAGTGATAAACCGGACAGTATCATGGACCGGTTTTCCCGGTAATCCGTATTTGCAAGGTTGGTTTCACG
CTCGAGTGGAGGTATCCGTGGGCCCGGCTCTTCGGCCGGGGAAGTGCGGTTGTAATTGTGCT---G-TGCCATATTGGGTACGGGCGGGAGACCGTTG-----------------------------------GTCCC-CGCCCGCTTT-------GACAAACACCTGAACAGTTGCACGA------------------TCGG-ATCACAGGGACAGGCCCATG
AGGAGTGGAGCGCTCCATGGGCCCCGGCTCTTCGGCCGGGAAGTGCCGTGTGTAATTGTGCT---G-TGCCATATTGGGTACGGGCGGGAGACCGTTG-----------------------------------GTCCC-CGCCCGCTTT-------GACAAACACCTGAACAGTTGCACGA------------------TCGG-ATCACAGGGACAGGCCCATG
CCGAGTGGAGGTATCCGTGGGCCCCGGCTCTGCGGCCGGGGAAGTCCTGTTGTAATTGTGCT---G-TGCCATATTGGGTACGGGCGGGAGACCGTTG-----------------------------------GTCCC-CGCCCGCTTT-------GACAAACACCTGAACAGTTGCACGA------------------TCGG-ATCACAGGGACAGGCCCATG
ATCTCTTTGAATAATTATTTTTCATATTATAATAATGTACTATGATAATGATTTATCG------------C-ATCAA-AGAGTGGAATAAGACCGAGT-TTTCATTAGTCGTAAGACCGTGTAATATGT-TTCGTC----TCCACACTTTTACAT----CAGAAACCGGATAGTTCAATGGGCT----T-----AGACCCCGCATTCGCAATGATGGC-TCACG
CTTGTTTTTTGTCAAGATTTTTCATATTACTTTTTCTATTGTTTGAACGAATTTATCG------------C-ATCAA-AGAGTGGAATAAGACCGAGT-TTTCATTAGTCGTAAGACCGTGTAATATGT-TTCGTC----TCCACACTTTTACAT----CAGAAACCGGATAGTTCAATGGGCT----T-----AGACCCCGCATTCGCAATGATGGC-TCACG
ATATGTGTAATTGTTTATTATTCATATTATTTCTTTATTGGTGAGCAGTCATTTATCG------------C-ATCAA-AGAGTGGAATAAGACCGAGT-TTTCATTAGTCGTAAGACCGTGTAATATGT-TTCGTC----TCCACACTTTTACAT----CAGAAACCGGATAGTTCAATGGGCT----T-----AGACCCCGCATTCGCAATGATGGC-TCACG
TAATACTCAATCAGGATTTTTTCATATTACTATTTTTATTCTTAAATATCATTTATCG------------C-ATCAA-AGAGTGGAATAAGACCGAGT-TTTCATTAGTCGTAAGACCGTGTAATATGT-TTCGTC----TCCACACTTTTACAT----CAGAAACCGGATAGTTCAATGGGCT----T-----AGACCCCGCATTCGCAATGATGGC-TCACG
CATCCAACTTTTTTAATGTCTTCATATTAGTATTTATTATTTATTGAACAATTTATCG------------C-ATCAA-AGAGTGGAATAAGACCGAGT-TTTCATTAGTCGTAAGACCGTGTAATATGT-TTCGTC----TCCACACTTTTACAT----CAGAAACCGGATAGTTCAATGGGCT----T-----AGACCCCGCATTCGCAATGATGGC-TCACG
CGCTCGGACTACACACAACATTCATATTATAGCCCTTACTCTTAAAGTATATTTATCG------------C-ATCAA-AGAGTGGAATAAGACCGAGT-TTTCATTAGTCGTAAGACCGTGTAATATGT-TTCGTC----TCCACACTTTTACAT----CAGAAACCGGATAGTTCAATGGGCT----T-----AGACCCCGCATTCGCAATGATGGC-TCACG
TGAGGCGGCCTTATCCTTGTTTCCTCTCCATAGGGAGAGGGTGCAGGGTG----------GTA-TATTCGAGGTGGAACCCAGCACGGTAGATCG--------------------------------------GTCGC-CGTGCTGGTT----CCTCCAGGGAGCCCGAATGG-----TTGATCGA---GCCCG--AGCTCGGATCCGCAAGGTAGGGCGCTGG
GGTTCACAAGGTGGGGAAGACATCTTGTTTGGTAATAATAGAGTGGTTTTTTTATTATGGTT---AAGTTAGATTGGTAACAATCATGCAGTCAGATAACCATCAAGGGATTAAGCCCGTTAATGAGCT-TTCGACGC-ATGATTGTGACTTTTCTTCGAGAAACCCGAACAGTTGCTTGA---------------AATTCGTATTTGCAAGAATGGGAGCCGA
TCCTACAGGGTGAGGGTGACCATCTCATTAACCGCCTTGCTAAAAATAGTTTTATTATGGTT---AAGTTAGATTGGTAACAATCATGCAGTCAGATAACCATCAAGGGATTAAGCCCGTTAATGAGCT-TTCGACGC-ATGATTGTGACTTTTCTTCGAGAAACCCGAACAGTTGCTTGA---------------AATTCGTATTTGCAAGAATGGGAGCCGA
GCTCACAGGGTGGGGGAGGCCATCTCATTATGCTCAAATTGTGTGGCTGTTTTATTATGGTT---AAGTTAGATTGGTAACAATCATGCAGTCAGATAACCATCAAGGGATTAAGCCCGTTAATGAGCT-TTCGACGC-ATGATTGTGACTTTTCTTCGAGAAACCCGAACAGTTGCTTGA---------------AATTCGTATTTGCAAGAATGGGAGCCGA
GCTCACAGGGTGGTGGGGACCATCTCATTAACCGCCACGGAATATCATCCTTTATTATGGTT---AAGTTAGATTGGTAACAATCATGCAGTCAGATAACCATCAAGGGATTAAGCCCGTTAATGAGCT-TTCGACGC-ATGATTGTGACTTTTCTTCGAGAAACCCGAACAGTTGCTTGA---------------AATTCGTATTTGCAAGAATGGGAGCCGA
GCTCACAGGGTGGTGGGGACCATCTCATTAACCACCATTTGGTAGCTGTCTTTATTATGGTT---AAGTTAGATTGGTAACAATCATGCAGTCAGATAACCATCAAGGGATTAAGCCCGTTAATGAGCT-TTCGACGC-ATGATTGTGACTTTTCTTCGAGAAACCCGAACAGTTGCTTGA---------------AATTCGTATTTGCAAGAATGGGAGCCGA
GCTCACAGGGTGGTGGGGACCATCTCATTAACCACCCAATGCGTAACTTTTTTATTATGGTT---AAGTTAGATTGGTAACAATCATGCAGTCAGATAACCATCAAGGGATTAAGCCCGTTAATGAGCT-TTCGACGC-ATGATTGTGACTTTTCTTCGAGAAACCCGAACAGTTGCTTGA---------------AATTCGTATTTGCAAGAATGGGAGCCGA
TGCTGGATGAACCAAGTAACCATCTCGATTTGCCGACAATTCTCTGGCTGTTTATTATGGTT---AAGTTAGATTGGTAACAATCATGCAGTCAGATAACCATCAAGGGATTAAGCCCGTTAATGAGCT-TTCGACGC-ATGATTGTGACTTTTCTTCGAGAAACCCGAACAGTTGCTTGA---------------AATTCGTATTTGCAAGAATGGGAGCCGA
GCCTACAGGGAGGGGGTGACCATCTCATTAGCCACCTAAGTGACCTTCGATTTATTATGGTT---AAGTTAGATTGGTAACAATCATGCAGTCAGATAACCATCAAGGGATTAAGCCCGTTAATGAGCT-TTCGACGC-ATGATTGTGACTTTTCTTCGAGAAACCCGAACAGTTGCTTGA---------------AATTCGTATTTGCAAGAATGGGAGCCGA
TTGACGCCATACGGGGCGTCCATCTCATCAGATTAGGTCTAGCTCAGATCTTTATTATGGTT---AAGTTAGATTGGTAACAATCATGCAGTCAGATAACCATCAAGGGATTAAGCCCGTTAATGAGCT-TTCGACGC-ATGATTGTGACTTTTCTTCGAGAAACCCGAACAGTTGCTTGA---------------AATTCGTATTTGCAAGAATGGGAGCCGA
GCTCACAGGGTGGTGGGGACCATCTCATTAACCGCCCGAAACTATTTATCTTTATTATGGTT---AAGTTAGATTGGTAACAATCATGCAGTCAGATAACCATCAAGGGATTAAGCCCGTTAATGAGCT-TTCGACGC-ATGATTGTGACTTTTCTTCGAGAAACCCGAACAGTTGCTTGA---------------AATTCGTATTTGCAAGAATGGGAGCCGA
AGGAAGGGATCGCCGTAGCCACCCTGCTTTTTGTCGCGCTGGTGATGGTTTACCCTTCGGCT---GATCCCCGGAGCG-AGGCGGGCAAGACTGGTTGTCACCCAAGGAATCAATCCTGTAATGCAGATTAAT-C-GC-TCGTCTCACCT-----TTGCCACCGTTCGGACGGTATCAAGGCCTGCCCTGGGCAAGAGCCTGCACAGATAAGGTTGAACCGGCA
GCGGAGGTGAAGGAATCGCCACCCTGCATTACTGGCGCAAGCGATTTACGTACCCTTCGGCT---GATCCCCGGAGCG-AGGCGGGCAAGACTGGTTGTCACCCAAGGAATCAATCCTGTAATGCAGATTAAT-C-GC-TCGTCTCACCT-----TTGCCACCGTTCGGACGGTATCAAGGCCTGCCCTGGGCAAGAGCCTGCACAGATAAGGTTGAACCGGCA
GCTGGGTTGGGTCGCAATGTCACCTGCTTTGATGCTGTGCGGTTATGGTCTACCCTTCGGCT---GATCCCCGGAGCG-AGGCGGGCAAGACTGGTTGTCACCCAAGGAATCAATCCTGTAATGCAGATTAAT-C-GC-TCGTCTCACCT-----TTGCCACCGTTCGGACGGTATCAAGGCCTGCCCTGGGCAAGAGCCTGCACAGATAAGGTTGAACCGGCA
GAGTTGGGCCCCGTGCCCTGCCCCTCACCCCAACCCTCTCCCACCGAAGTGCGCTTTGGCCGGTACCGGCCAAAGCGCGCGGCGATGTCGCCCGATACCCCTCCGGCAACAACCGTGGGTG----AG---CCTGGGAT-CTTCGCCGTT-----GTCACGCACGACCGAACAGTCGCTGGA----------------GATCGCACGAACAAGGCAGGTTACGTG
TTCGGTATTTGTGGAGGCGGCCCCTCACCCGAAGGCTTCGCCTTCGACCTGCGCTTTGGCCGGTACCGGCCAAAGCGCGCGGCGATGTCGCCCGATACCCCTCCGGCAACAACCGTGGGTG----AG---CCTGGGAT-CTTCGCCGTT-----GTCACGCACGACCGAACAGTCGCTGGA----------------GATCGCACGAACAAGGCAGGTTACGTG
GGGTTTCCTTACGTCAACCCAACCTACGTTAGTTTCCTTACGTCTATTGT---------TGT----ATATTGAG------AGAAGTGGTAGACCGTCC-CAACCTTGGTCAAAAGACCGCTTCGTAGCA-AGGGTCAC-CACCATA---ATCTCCCTGACAAAACTCGAACAGTCGCCGGG---------------AGACCGTATCGGCAAGGATGAGTAATCA
CGGCTTCACACTCCGCCCTCATCCTGAGGAGCTTGCGTAGCAAGCGTCTCAGAGCGCCGGGCGAGTACCTGGCGCGG--TGGCGGACGGGAGACCGGCTCATCCTAGGGC----GCCCGCTCCTCAGCACGGGACTTC-GTCCGCCGTT-------CCATCGAACCCGAACAGTCGCGAGGGCCGCA-GA-GCG--AGCCCGATTGCGCAAGGGAGGG-AAAGG
GCCACCTTCTGTCAGACCTCATCCTGAGGAGCTTGCGTAGCAAGCGTCTCAGAGCGCCGGGCGAGTACCTGGCGCGG--TGGCGGACGGGAGACCGGCTCATCCTAGGGC----GCCCGCTCCTCAGCACGGGACTTC-GTCCGCCGTT-------CCATCGAACCCGAACAGTCGCGAGGGCCGCA-GA-GCG--AGCCCGATTGCGCAAGGGAGGG-AAAGG
CTCAATGCTGTTGGACCCTCATCCTGAGGAGCTTGCGTAGCAAGCGTCTCAGAGCGCCGGGCGAGTACCTGGCGCGG--TGGCGGACGGGAGACCGGCTCATCCTAGGGC----GCCCGCTCCTCAGCACGGGACTTC-GTCCGCCGTT-------CCATCGAACCCGAACAGTCGCGAGGGCCGCA-GA-GCG--AGCCCGATTGCGCAAGGGAGGG-AAAGG
CGCGTGCATTTAGCACGGCTCGGTCATGCCGGTGTGCAAGCACCCCGTCGTCCTTCATTAGTCTTTTTTAGAAATGGGTAGGAGATGGG-----------------------------------------------CC-CATCTCC-CT----CAACCCAGGACCCCGAACAGTAT---------------------------------------GGGCGTGGG
TTCGTGCCAAATGCTAGGCTCGGTCATGACCGTGCAAGCACGGTCGCGACTCCTTCATTAGTCTTTTTTAGAAATGGGTAGGAGATGGG-----------------------------------------------CC-CATCTCC-CT----CAACCCAGGACCCCGAACAGTAT---------------------------------------GGGCGTGGG
GTAGCGCACATCGCTAGGCTCGGTCATGCCCATACAAGTATGGGCGCGACTCCTTCATTAGTCTTTTTTAGAAATGGGTAGGAGATGGG-----------------------------------------------CC-CATCTCC-CT----CAACCCAGGACCCCGAACAGTAT---------------------------------------GGGCGTGGG
GGAGTCCTTCCCGCTCGCCTCGGTCATGTCAAACCAAGCAAGCTTGTTTGTCCTTCATTAGTCTTTTTTAGAAATGGGTAGGAGATGGG-----------------------------------------------CC-CATCTCC-CT----CAACCCAGGACCCCGAACAGTAT---------------------------------------GGGCGTGGG
TCGCGGCTGACGCCTTACCCGGGCTACGGGTTTACAGCCGTCTGCGATCCCCAGAAAGAACCGGCCAGTTCTCTCTGGTGGTGGTCCGGATGCCGTACCCGGGCTCAGACTTTAGTCTGTACAGTAGATGCCTGCACC-GGACCACCGCTTCCACAAGTGACAAACCGAACAGTATCATGGACCGGTTCACCCGGTACCCCGCATTTGCAAGGATGGTTACACC
GCGGCGTACACGCCTTACCCGGGCTACCAGACCGTGGGCGGCGGTGAATCCCAGAAAGAACCGGCCAGTTCTCTCTGGTGGTGGTCCGGATGCCGTACCCGGGCTCAGACTTTAGTCTGTACAGTAGATGCCTGCACC-GGACCACCGCTTCCACAAGTGACAAACCGAACAGTATCATGGACCGGTTCACCCGGTACCCCGCATTTGCAAGGATGGTTACACC
AAAGCAAAAGGATTTCCGTTGCAATCAGGGCTAGTTTATGATTCCCCTTAATTAGTTGATA-----ATATTAACTAGAAAAAAAACAGCA----------------------------------------------GC-TGTTGTTTT------CTTCC--AAATCCGGATAGAACATTG----------------------CTTTTACCATGATGGA-TCAGA
TTCGCTGTGGGGTAACCGCTGCTATCGGGGCTATTCTAGATTTCACATCTATTAGTTGATA-----ATATTAACTAGAAAAAAAACAGCA----------------------------------------------GC-TGTTGTTTT------CTTCC--AAATCCGGATAGAACATTG----------------------CTTTTACCATGATGGA-TCAGA
CGCAAAAAACGATTTCCACTGCAATCGGGGCTAGGGATTTTCTTTATCCAATTAGTTGATA-----ATATTAACTAGAAAAAAAACAGCA----------------------------------------------GC-TGTTGTTTT------CTTCC--AAATCCGGATAGAACATTG----------------------CTTTTACCATGATGGA-TCAGA
CTCGCAAAAAGGATGCTGTTACCATCGGGGCTATGGATTTTGTCTGTAAAATTAGTTGATA-----ATATTAACTAGAAAAAAAACAGCA----------------------------------------------GC-TGTTGTTTT------CTTCC--AAATCCGGATAGAACATTG----------------------CTTTTACCATGATGGA-TCAGA
CTTACTGCGGGATTTCCATTGCAATCAGGGCTATGGATCACAGTGATATAATTAGTTGATA-----ATATTAACTAGAAAAAAAACAGCA----------------------------------------------GC-TGTTGTTTT------CTTCC--AAATCCGGATAGAACATTG----------------------CTTTTACCATGATGGA-TCAGA
AAACAAAAAAGGATGCCGCTTCTATCGGGGCTATGGGCTTTCAGTTTCAAATTAGTTGATA-----ATATTAACTAGAAAAAAAACAGCA----------------------------------------------GC-TGTTGTTTT------CTTCC--AAATCCGGATAGAACATTG----------------------CTTTTACCATGATGGA-TCAGA
CTGTGGCCAGTTTTACTTGACCACTACAGATGCACTCCTACCTTGGAACTAGTTTTGGATGATTTA-CCCTCCAAGCTCTAAAATCAGGAGGATGTTTGACCACGTAATGTTTACATTGAGTTGTAGATT--ATCCCC-TGATTTTACTTTCTCTA------ATACTGGATGGTATCTGAG-----------------GCTGTATGCACAAGTGGAGTCGTTGA
CGTGGTGTGCCCATAGACTCCTCCTATGCTCAAACTATAGGGCAGGATCG-----ACTATG-TTGC-TTAGATTTGGCAAAGCCCGTGTAGTCCGATT-CCTCCTGGGGTTA--GCCCGCAGCATAGCG-ACTGACGC-ACAGGCTGAGTCGTTCATCTG-AAGCCCGAACAG---------TTGTC-TGAACTTCAAATCGTATTTGCAAGGAGGGGTATAGA
CGTGGTTTGCCCATACGCTCCTCCTATGCTCAAACTACAGGACAGGATCG-----ACTATG-TTGC-TTAGATTTGGCAAAGCCCGTGTAGTCCGATT-CCTCCTGGGGTTA--GCCCGCAGCATAGCG-ACTGACGC-ACAGGCTGAGTCGTTCATCTG-AAGCCCGAACAG---------TTGTC-TGAACTTCAAATCGTATTTGCAAGGAGGGGTATAGA
CGTGGTGTGCCCATAGACTCCTCCTATGCTGACCGCAACCGTGTTAACCA-----ACTATG-TTGC-TTAGATTTGGCAAAGCCCGTGTAGTCCGATT-CCTCCTGGGGTTA--GCCCGCAGCATAGCG-ACTGACGC-ACAGGCTGAGTCGTTCATCTG-AAGCCCGAACAG---------TTGTC-TGAACTTCAAATCGTATTTGCAAGGAGGGGTATAGA
CGTGGTGTGCCCATATGCTCCCCCTATGCTCAACTATAGGGCAGGATCGT-----ACTATG-TTGC-TTAGATTTGGCAAAGCCCGTGTAGTCCGATT-CCTCCTGGGGTTA--GCCCGCAGCATAGCG-ACTGACGC-ACAGGCTGAGTCGTTCATCTG-AAGCCCGAACAG---------TTGTC-TGAACTTCAAATCGTATTTGCAAGGAGGGGTATAGA
CGGCCTCTTCGCGGGCATGCCCGCTCCCACAGGTTCGCGTTCGGCGCCCT-----AT-----TATT-TGGAGTGAGAGCGGTGAATGGCAAGCTGAAT-----------------------------------GCTGC-CATTCACCGTTCCACTTGGCGAGAGCCCGAACAGT--------------------------------CACAAGGTGGGCCAAGCC
GCACCGAGCCATTCTTTGCCTCCTTTCCTCGATCAACGGTCGTTGTCATATTTCGGACTACA----ATCGGTTGGT--ATGGGCGCGACAGACCGATACCT--------------------------------GTCGT-CGCGCCCCTTTTGATCTCGGCGGAGCCCGAACAGTTGCCTGGGCCG-------CGGCAGCCCGTACCCGCAAGGTAGGGATGCC-
TGGCCCTATCGCCGGCAAGCCAGCTCCCACAGGGACCGCACCAGCCTTGATCTCTTAAACT-CGAA-AGGGTGAGAG-CAGTGGATGGCAGACTGAAAGCCAGGTGTGCTCTAAAGCACGAGTG-GGAGCCTAGTCGC-CATCCACCTCCCACTCTGACCTAAGCCCGAACAGTTGAATGAG-------------GAACTCGCAGTCACAAGCTAGGGTAAGTC
GCAGCCCATCGCCGGCAAGCCAGCTCCCACAGAGATTGCACATGACCTTGTCTCTTAAACT-CGAA-AGGGTGAGAG-CAGTGGATGGCAGACTGAAAGCCAGGTGTGCTCTAAAGCACGAGTG-GGAGCCTAGTCGC-CATCCACCTCCCACTCTGACCTAAGCCCGAACAGTTGAATGAG-------------GAACTCGCAGTCACAAGCTAGGGTAAGTC
GCAGCCCATCGCCGGCAAGCCAGCTCCCACAGAGACCGCACAATGCCTGATCTCTTAAACT-CGAA-AGGGTGAGAG-CAGTGGATGGCAGACTGAAAGCCAGGTGTGCTCTAAAGCACGAGTG-GGAGCCTAGTCGC-CATCCACCTCCCACTCTGACCTAAGCCCGAACAGTTGAATGAG-------------GAACTCGCAGTCACAAGCTAGGGTAAGTC
GGTTCGTCGCCACGACAAGCCAGCTCCCACATGGAGCGGGTTATCGCTGGTCTCTTAAACT-CGAA-AGGGTGAGAG-CAGTGGATGGCAGACTGAAAGCCAGGTGTGCTCTAAAGCACGAGTG-GGAGCCTAGTCGC-CATCCACCTCCCACTCTGACCTAAGCCCGAACAGTTGAATGAG-------------GAACTCGCAGTCACAAGCTAGGGTAAGTC
GCGGCCCATCGCCGGCAAGCCAGCTCCCACAGGTCCAGCGACAATCTTGATCTCTTAAACT-CGAA-AGGGTGAGAG-CAGTGGATGGCAGACTGAAAGCCAGGTGTGCTCTAAAGCACGAGTG-GGAGCCTAGTCGC-CATCCACCTCCCACTCTGACCTAAGCCCGAACAGTTGAATGAG-------------GAACTCGCAGTCACAAGCTAGGGTAAGTC
TGGCCCCATCGCCGGCAAGCCAGCTCCCACAGGGATTGCACAAGTGCAGATCTCTTAAACT-CGAA-AGGGTGAGAG-CAGTGGATGGCAGACTGAAAGCCAGGTGTGCTCTAAAGCACGAGTG-GGAGCCTAGTCGC-CATCCACCTCCCACTCTGACCTAAGCCCGAACAGTTGAATGAG-------------GAACTCGCAGTCACAAGCTAGGGTAAGTC
TGGATTCTTCGCGGCTAAAGCCGCTCCCACAGGGTACGCGGGCAATCGTTTCTCTTAAACT-CGAA-AGGGTGAGAG-CAGTGGATGGCAGACTGAAAGCCAGGTGTGCTCTAAAGCACGAGTG-GGAGCCTAGTCGC-CATCCACCTCCCACTCTGACCTAAGCCCGAACAGTTGAATGAG-------------GAACTCGCAGTCACAAGCTAGGGTAAGTC
GCAGCCCATCGCCGGCAAGCCAGCTCCCACAGGGACAGCGCACGGCTTGATCTCTTAAACT-CGAA-AGGGTGAGAG-CAGTGGATGGCAGACTGAAAGCCAGGTGTGCTCTAAAGCACGAGTG-GGAGCCTAGTCGC-CATCCACCTCCCACTCTGACCTAAGCCCGAACAGTTGAATGAG-------------GAACTCGCAGTCACAAGCTAGGGTAAGTC
CGCCCCTTTCGCCGGCAAGCCAGCTCCCACCTCGACCGCATTAGCCTCAATCTCTTAAACT-CGAA-AGGGTGAGAG-CAGTGGATGGCAGACTGAAAGCCAGGTGTGCTCTAAAGCACGAGTG-GGAGCCTAGTCGC-CATCCACCTCCCACTCTGACCTAAGCCCGAACAGTTGAATGAG-------------GAACTCGCAGTCACAAGCTAGGGTAAGTC
CGGCCCTATCGCCGGCAAGCCAGCTCCCACAGGTACAGCGCAAAACTCAATCTCTTAAACT-CGAA-AGGGTGAGAG-CAGTGGATGGCAGACTGAAAGCCAGGTGTGCTCTAAAGCACGAGTG-GGAGCCTAGTCGC-CATCCACCTCCCACTCTGACCTAAGCCCGAACAGTTGAATGAG-------------GAACTCGCAGTCACAAGCTAGGGTAAGTC
GCCGGTGTTCGCGGCTAAAGCCGCTCCCACAGGGTACTTGCCAGCCACCGTCTCTTAAACT-CGAA-AGGGTGAGAG-CAGTGGATGGCAGACTGAAAGCCAGGTGTGCTCTAAAGCACGAGTG-GGAGCCTAGTCGC-CATCCACCTCCCACTCTGACCTAAGCCCGAACAGTTGAATGAG-------------GAACTCGCAGTCACAAGCTAGGGTAAGTC
CAGCCTCTTCGCGGCTAAAGCCGCTCCCACAGGTACTCCACCGGACTGAATCTCTTAAACT-CGAA-AGGGTGAGAG-CAGTGGATGGCAGACTGAAAGCCAGGTGTGCTCTAAAGCACGAGTG-GGAGCCTAGTCGC-CATCCACCTCCCACTCTGACCTAAGCCCGAACAGTTGAATGAG-------------GAACTCGCAGTCACAAGCTAGGGTAAGTC
GATCTTCATCGCCGGCAAGCCAGCTCCCACAGGTTTACCACAGGCCCTGATCTCTTAAACT-CGAA-AGGGTGAGAG-CAGTGGATGGCAGACTGAAAGCCAGGTGTGCTCTAAAGCACGAGTG-GGAGCCTAGTCGC-CATCCACCTCCCACTCTGACCTAAGCCCGAACAGTTGAATGAG-------------GAACTCGCAGTCACAAGCTAGGGTAAGTC
TGGCTCTATCGCCGGCAAGCCAGCTCCCACCTAAACCGCATCGCCCTTGATCTCTTAAACT-CGAA-AGGGTGAGAG-CAGTGGATGGCAGACTGAAAGCCAGGTGTGCTCTAAAGCACGAGTG-GGAGCCTAGTCGC-CATCCACCTCCCACTCTGACCTAAGCCCGAACAGTTGAATGAG-------------GAACTCGCAGTCACAAGCTAGGGTAAGTC
CAGCCCATTCGCCGGCAAGCCAGCTCCCACCCCGACCGCATCGGCCTCGATCTCTTAAACT-CGAA-AGGGTGAGAG-CAGTGGATGGCAGACTGAAAGCCAGGTGTGCTCTAAAGCACGAGTG-GGAGCCTAGTCGC-CATCCACCTCCCACTCTGACCTAAGCCCGAACAGTTGAATGAG-------------GAACTCGCAGTCACAAGCTAGGGTAAGTC
ACGATAGATCACGCGGTATGGGTCCGGCGTTCGCCGGGACGACGGGCAATTGTGCAGGGTC------TGTCATGATG--GGGTGGGCGGAAGCCGTTGGGTCCCT---------------GCCGTAAACC--GGCTTC-TCCCGCCCGTTTCGACC-A--TTAACCTGAACAGTTGCACGAGGCTGCCCAACAG--ACCTCGCA-TCACAGGGACAGGCCCATG
GAAATATTTTAGGCATATCCAACCTATGTTAAAATGCGCCCTTTGAAAAT----ATCGGAA-CTTCATAGCAACAAA-CCGCCCGCCGCCGCCCGTACCCAACCGAGGCAAACA-ACCGTTGCGTAGCT-CAGGGAGCGGTCGGGCAAC----CCATCGACACAACCGGACAGTTG-------------------------------GCAAGGCAGGTTTATGA
TAAATTGTGCAATTATTTAGTGTGTTTGAAAAACAATAATTATCTCTTCA----ATTACGTTT-ACAACATATTGGAAAAAGCAGTAGGA----------------------------------------------CC-TACTGCTTGT------TTTCTAGAAACCGAATAGAATGCTG-----------------------------------GGT-TCATA
TTTTCGGCCTCAGCAGGCAGCGGCTTCCAGTTCCAGGGGAGTAAATTGGCACTGCCCGCCACGCTTATGGCGGGCAGT-GGCGGCGGTTTGATCGTAAGTGG-CTTGGTCGT--GACCGCGTGGAAGTT--TGATCAA-CCGCCGCCTTCACCAGGGGCCTGAA--CG---------------------------------------------------TGGCG
GTTGATCGCGGCTGAAGCCGCTCCTACAGCCTCCATCCCGCATTCTGGTTACGGGTTGATGGTTTACCATCATCCTATCAGCCCGGTGGAACCCGAGCCGCTCCTGAGGTGTGAACCTGTGTTGTAGAT---CGGACC-ACCGGGCTGTTTC----TCTCAAAACTTGAACGGTATCCAAGC-------------GAGGCTGCACAGACAAGGCAAGGTAGAGA
CGTTGTGTGCCCGTAGACTCCTCCTATGCTCAAAATATAGGCCAGATTTG----TATGAAC-TGGC-TTAGATTTGGCAAGGCCTGTGTAGTCCGATTCCTCCCGGGGTTATGAAGCCGCAGCATAGCG-ATTGACGC-ACAGGCTGAGCCGTTCATCTG-AAGCCCGAAC---------AGTTGTC-CGAACTTCAAATCGTATTTGCAAGGAGGGGTATAGA
TTATGAGGATAATGTCGACGCTCCTCCCCTCAACCAGTTTGAAGAGGTTCTCAGATCTGAGT---AATACAGATCTGACTGGGG--TGTAGGCCGTGACGCTCCTTGGGCTTAAGCCCGATGGGGAGCT--TGACCGC----CTCCAATT--------------------------------------------------------------------------
TGGGGTTCGTTCCTCTCCCCAACCTACGCGCTATCATTATTGGGCATTATCGATAAGATGGTTACTACCATTTTATCAGGCGTGTGATGAACCAGTCTCCAACCTTAGACTAGAGTCTGCGATGTAGATAAAAGGTC--TCACACGCCAAA-TTATCTCAATATACTGAATGGTATCCAAGT-------------GAGACTGCATGTACAAGGTGAGTGAAGAG
AAGCATTCATCAATGGAATAGACCTCTTGATCTCCTGGTGCAACATAGTCGCTTGTAGTGATTACTTCCACTATATG--CAAATTGTAGAGTTTGTAATAGACCTAAGACTTTAGTCTGTGAAAGAGAT--AAAACCT-ACAATTTGCCCTCCACTTGCACAACTCTGGACGGTAACTAAGC-------------GATGCTGTATTCACAAGAAAAGACGGGTT
TATCAGGAAATGACACAATAGACCTCTTGCGAAAGTATTATTTTTGACTAGCTTGTAGTGATTACTTCCACTATATG--CAAATTGTAGAGTTTGTAATAGACCTAAGACTTTAGTCTGTGAAAGAGAT--AAAACCT-ACAATTTGCCCTCCACTTGCACAACTCTGGACGGTAACTAAGC-------------GATGCTGTATTCACAAGAAAAGACGGGTT
AAAAATTGAGCAGTATAGTAGACCTCTTTCATAAATCATTTTTTACTCAGGCTTGTAGTGATTACTTCCACTATATG--CAAATTGTAGAGTTTGTAATAGACCTAAGACTTTAGTCTGTGAAAGAGAT--AAAACCT-ACAATTTGCCCTCCACTTGCACAACTCTGGACGGTAACTAAGC-------------GATGCTGTATTCACAAGAAAAGACGGGTT
TAATCGGTTAACTTTAAAAGACTCTCTTTACAGCTTTCCAATATTTCATCGCTTGTAGTGATTACTTCCACTATATG--CAAATTGTAGAGTTTGTAATAGACCTAAGACTTTAGTCTGTGAAAGAGAT--AAAACCT-ACAATTTGCCCTCCACTTGCACAACTCTGGACGGTAACTAAGC-------------GATGCTGTATTCACAAGAAAAGACGGGTT
GGACATAACCGCGCAGAAAAGACCTCTTTTGATATAGATACGGCATTGTAGCTTGTAGTGATTACTTCCACTATATG--CAAATTGTAGAGTTTGTAATAGACCTAAGACTTTAGTCTGTGAAAGAGAT--AAAACCT-ACAATTTGCCCTCCACTTGCACAACTCTGGACGGTAACTAAGC-------------GATGCTGTATTCACAAGAAAAGACGGGTT
CGGAAGTCACCCCCACCCCGACCCTCCCCCTCAAGGGGGGAGGGGATTTCTCCTCGGGGGGTGGCCACCCCCCGAGGACCGGATCGGCGGGACCGTGT-GACCCTTGGTT-CAGCACCGTGGGG--GAGCCTGGTCCG-CCGCTCCG--------TCGCGCTTGATCGAACAG-ATAAGAG-----------------CCCGCAT--GCAAGGCAGATCACGCC
CATGTATACTGCCCCTTGTCTCATTCATCTTGGCGACCATCGACCTTTCG----ATTAAATTT-GAATAGTAAAGACATCAGAGTATGGA----------------------------------------------CC-ATACTCTTTA-------CATCAGAATCCGGATAGT----TCGTAAGGT-------TGAGCCCGTATTCGCAATGAAGGA-CCAAG
GTGGTGGCTTCGCCTTACCCGGCCTACAAAACATGCTTCAGACTATAAGCGCAGAGAGAGCCGGCCAGTTCTCACTGCCAGCAGTCCGCATGCCGGACCCGGCCTCAGGCTCAAGCCTGTTTTGTAGATCTATGCAGC-GGACTGCCTTCTCCACAGGTGACAAACCGGACAGTATCATGGACCGGTTTTCCCGGTAATCCGCATTCACAAGGTTGGTCTCACT
GCCGCAGGACTGGTCGGCATGGGCTACCGCCTTGCGGCAGGCCTCTTCACGCTGCCCGGCACCCATATGCCGGGTAGC-GGCGGG--GGACG------------------------------------------CGCC-CC--TGTCTT-------TTCTCATGACCGAAC--------------------------------------------GGTAAGGAA
AACACCTGTCGCGGCTGAAGCCGCTACACAAACAATCGAGACGGCGCAGCTTGCTCTAAAGTT-TG--AGTGGAGAG-CGATGTGCGGCACGCCGACA-----------------------------------GCGGC-CGCACATCGA--CCTCGTTGCCTAGCCCGAACAGT----TGACGAGCG-TTCGCTCGAAC-----TTCACAAGCGTGGGCAGCGA
AAAGCCCGTCGCGGCTGAAGCCGCTACACCACTTCGGCAACTGCAGTGCCTTGCTCTAAAGTT-TG--AGTGGAGAG-CGATGTGCGGCACGCCGACA-----------------------------------GCGGC-CGCACATCGA--CCTCGTTGCCTAGCCCGAACAGT----TGACGAGCG-TTCGCTCGAAC-----TTCACAAGCGTGGGCAGCGA
CGACGCGGCGCAGACCATAGAATCCATTCCGTGACCTTAAGGCGTTGCAA----------GTTGTG-GTGTATGGTTGAAGTGGGAAGGAGACCGAGTGGATCCT-G----------CGTGGCATGGCC--CGGTCCC-TTCCCACCGG----TGAACCATCAACCTGAACAGTTGCACGGGGCTGT----CAG--ACCCCGCA-CCACAGGAAGAGGCGTGGA
AAGCGGAGCGCAGACCCTAGAATCCATGCCGTTACCTTAGCCAAGGAGCG----------GTTGTG-GTGTATGGTTGAAGTGGGAAGGAGACCGAGTGGATCCT-G----------CGTGGCATGGCC--CGGTCCC-TTCCCACCGG----TGAACCATCAACCTGAACAGTTGCACGGGGCTGT----CAG--ACCCCGCA-CCACAGGAAGAGGCGTGGA
TCCCCATCCCATCGACATAAAGTCTTTCCGAGCGAAGCGAGGAATCTTTA-----TTTAAATT-TGGGATAAAAGTGGAAAGGAATGAGAG--------------------------------------------CCT-CATTCCTTAT---TATCTCTTAGAGTTTGAACAGAATGTAA----------------------------CCAGGATAACCAAACA
ACGCTGTCCGCGTCTTATCAGGCCTACAGCATATAATGCAACATTTTGAAGCAGAGAACATCGGCCAGTTTTCTCTGCCTGCAGTCCGCATGCCGTATCGGGCCTTGGGTTCTAACCTGTTGCGTAGATTTATGCAGCGGACTGCCTTTCTCCCAAAGTGATAAACCGGACAGTATCATGGACCGGTTTTCCCGGTAATCCGTATTTGCAAGGTTGGTTTCACT
AGCGGTCCGCCGCCCGGCCGAGCCTACATGGATGATGAGATGGACACCTCGATGAACAGTTA----AGGTTGTCCACCAGTTACCGGGGAGGCCGTCT-GAGCCTGGAGG----CCTCG-TATGTAGAG---TGGCTC-CCCGCCTCAT------TACCA--ACCTCGAAGAGTATCAAGAACCGGATTGGCCGG-ACTTCGTA-TCGCAAGGTCGAG-GCAGT
CCAGGGATGGCCAAACGCCGAGCCTACAGGGATGATGAGACGGTCTCCTCGATGAACAGTTA----AGGTTGTCCACCAGTTACCGGGGAGGCCGTCT-GAGCCTGGAGG----CCTCG-TATGTAGAG---TGGCTC-CCCGCCTCAT------TACCA--ACCTCGAAGAGTATCAAGAACCGGATTGGCCGG-ACTTCGTA-TCGCAAGGTCGAG-GCAGT
CCAGGGATGGACAAACGCCGAGCCTACAGGGATGATGAGATGGACACCTCGATGAACAGTTA----AGGTTGTCCACCAGTTACCGGGGAGGCCGTCT-GAGCCTGGAGG----CCTCG-TATGTAGAG---TGGCTC-CCCGCCTCAT------TACCA--ACCTCGAAGAGTATCAAGAACCGGATTGGCCGG-ACTTCGTA-TCGCAAGGTCGAG-GCAGT
GAACAGGACGTTCGACAGGGAGCCTACAGGGATGATGAGATGGACACCTCGATGAACAGTTA----AGGTTGTCCACCAGTTACCGGGGAGGCCGTCT-GAGCCTGGAGG----CCTCG-TATGTAGAG---TGGCTC-CCCGCCTCAT------TACCA--ACCTCGAAGAGTATCAAGAACCGGATTGGCCGG-ACTTCGTA-TCGCAAGGTCGAG-GCAGT
AGTTTTCTTGCAAGTAGCGCACCCTACTAACTAAATAAGCAACGTATTCA-------------------TGTATATTAAAAGAAGTGGTAGACCGTCG-CACCCTAGGTCATTAGACCGCTTTGTAGAT--GGGTCAC-CACAACA---ATCTCTTTGACAGAACTCGAACAGTCGCCGGGG-------------CAGTCCGCATCGGCAAGGATGAGTGATCA
AAAGTTATTCATACTGACGCACCCTACTAACTTGTATGCTTTGTTGTCAG-------------------TGTATATTAAAAGAAGTGGTAGACCGTCG-CACCCTAGGTCATTAGACCGCTTTGTAGAT--GGGTCAC-CACAACA---ATCTCTTTGACAGAACTCGAACAGTCGCCGGGG-------------CAGTCCGCATCGGCAAGGATGAGTGATCA
GAAAATATTCATACTGACGCACCCTACATTAAGATCACTTAGAGCATTTG-------------------TGTATATTAAAAGAAGTGGTAGACCGTCG-CACCCTAGGTCATTAGACCGCTTTGTAGAT--GGGTCAC-CACAACA---ATCTCTTTGACAGAACTCGAACAGTCGCCGGGG-------------CAGTCCGCATCGGCAAGGATGAGTGATCA
GAAATTATTCATACTGACGCACCCTTGCATCTCAAAGAAGGCGGCTTGAT-------------------TGTATATTAAAAGAAGTGGTAGACCGTCG-CACCCTAGGTCATTAGACCGCTTTGTAGAT--GGGTCAC-CACAACA---ATCTCTTTGACAGAACTCGAACAGTCGCCGGGG-------------CAGTCCGCATCGGCAAGGATGAGTGATCA
GAAAATATTCATACTGACGCACCCTACTAAAAAATATTTAAAGAGAATAT-------------------TGTATATTAAAAGAAGTGGTAGACCGTCG-CACCCTAGGTCATTAGACCGCTTTGTAGAT--GGGTCAC-CACAACA---ATCTCTTTGACAGAACTCGAACAGTCGCCGGGG-------------CAGTCCGCATCGGCAAGGATGAGTGATCA
CTGAATCTATGGCGGAACACACCCTACAAAATTGCCTTTTTATTCCCCTG-------------------TGTATATTAAAAGAAGTGGTAGACCGTCG-CACCCTAGGTCATTAGACCGCTTTGTAGAT--GGGTCAC-CACAACA---ATCTCTTTGACAGAACTCGAACAGTCGCCGGGG-------------CAGTCCGCATCGGCAAGGATGAGTGATCA
AAGTTTTCTCACACTGACGCACCCTACTAGCGTGTCAAGCCTTAAATGTT-------------------TGTATATTAAAAGAAGTGGTAGACCGTCG-CACCCTAGGTCATTAGACCGCTTTGTAGAT--GGGTCAC-CACAACA---ATCTCTTTGACAGAACTCGAACAGTCGCCGGGG-------------CAGTCCGCATCGGCAAGGATGAGTGATCA
GAAATTATTCATACTGACGCACCCTACATTTTGGATATTTTTTATCTGGA-------------------TGTATATTAAAAGAAGTGGTAGACCGTCG-CACCCTAGGTCATTAGACCGCTTTGTAGAT--GGGTCAC-CACAACA---ATCTCTTTGACAGAACTCGAACAGTCGCCGGGG-------------CAGTCCGCATCGGCAAGGATGAGTGATCA
AATTTTGGTGGGCATTGCCCACCCTACAAATACTTACATACAAACATGAC-------------------TGTATATTAAAAGAAGTGGTAGACCGTCG-CACCCTAGGTCATTAGACCGCTTTGTAGAT--GGGTCAC-CACAACA---ATCTCTTTGACAGAACTCGAACAGTCGCCGGGG-------------CAGTCCGCATCGGCAAGGATGAGTGATCA
AGGTTCTATCGCACTGACGCACCCTACAAACCATCAATTTCGGATAATTT-------------------TGTATATTAAAAGAAGTGGTAGACCGTCG-CACCCTAGGTCATTAGACCGCTTTGTAGAT--GGGTCAC-CACAACA---ATCTCTTTGACAGAACTCGAACAGTCGCCGGGG-------------CAGTCCGCATCGGCAAGGATGAGTGATCA
AGGTTCTATCACACTGACGCACCCTACATTAAGATCACTTAGAGCATTTG-------------------TGTATATTAAAAGAAGTGGTAGACCGTCG-CACCCTAGGTCATTAGACCGCTTTGTAGAT--GGGTCAC-CACAACA---ATCTCTTTGACAGAACTCGAACAGTCGCCGGGG-------------CAGTCCGCATCGGCAAGGATGAGTGATCA
TCTTCCTACTACGGAACGCTCCCCTACCGATTAATAAATTAATCCCACAG-------------------TGTATATTAAAAGAAGTGGTAGACCGTCG-CACCCTAGGTCATTAGACCGCTTTGTAGAT--GGGTCAC-CACAACA---ATCTCTTTGACAGAACTCGAACAGTCGCCGGGG-------------CAGTCCGCATCGGCAAGGATGAGTGATCA
ATAATTATTCATACTGACGCACCCTACTAACCGTCAATTTGGAATAATTT-------------------TGTATATTAAAAGAAGTGGTAGACCGTCG-CACCCTAGGTCATTAGACCGCTTTGTAGAT--GGGTCAC-CACAACA---ATCTCTTTGACAGAACTCGAACAGTCGCCGGGG-------------CAGTCCGCATCGGCAAGGATGAGTGATCA
AGGTTTTCTCGCACTGACGCACCCTACAGTTTCAATATTTTTTATCTGGA-------------------TGTATATTAAAAGAAGTGGTAGACCGTCG-CACCCTAGGTCATTAGACCGCTTTGTAGAT--GGGTCAC-CACAACA---ATCTCTTTGACAGAACTCGAACAGTCGCCGGGG-------------CAGTCCGCATCGGCAAGGATGAGTGATCA
ATGGTGCGCAGAAACTTACCACCCTGACAGACGCCGACGCTCATACACCATACCCTTCGGCT---GATCCCCGGAGCG-AGGCGGGCAAGACTGGTTGTCACCCAAGGAATCAATCCTGTAATGCAGATTAA----TC-GCTCGCCTCA--CCT-TTGCCACCGTTCGGACGGTATCAAGGCCTGCCCTGGGCAAGAGCCTGCACAGATAAGGTTGAACCGGCA
CTGGATCGCGACTGAAGTCGCTCCTACCGCGTTCTAGCGCGCTCTGGCCGGCAGGGTGATGATTTA-CCATCCCCTGTCAGCCCGGTGGAACCCGAGTCGCTCCTGAGGTTCGAACCTGTGCCGTAGAT---CGGACC-ACCGGGCTATTTC----TCTCAAAACTTGAACGGTATCCAAGC-------------GAGGCTGCACGAACAAGGAAAGGTGGAGA
GATGATCGCGACTAAAGTCGCTCCTACAGTGGCTCTGTAGGAGCGGCTTTGCAGGGTGATGATTTA-CCATCCCCTGTCAGCCCGGTGGAACCCGAGTCGCTCCTGAGGTTCGAACCTGTGCCGTAGAT---CGGACC-ACCGGGCTATTTC----TCTCAAAACTTGAACGGTATCCAAGC-------------GAGGCTGCACGAACAAGGAAAGGTGGAGA
CCGGATCGCGACTGAAGTCGCTCCTACGGCCGGTGCTGTAGGAGCGACTTGCAGGGTGATGATTTA-CCATCCCCTGTCAGCCCGGTGGAACCCGAGTCGCTCCTGAGGTTCGAACCTGTGCCGTAGAT---CGGACC-ACCGGGCTATTTC----TCTCAAAACTTGAACGGTATCCAAGC-------------GAGGCTGCACGAACAAGGAAAGGTGGAGA
GATGATCGCGACTAAAGTCGCTCCTACGGCATCCTGTCCGGCAGGAGCGGGCAGGGTGATGATTTA-CCATCCCCTGTCAGCCCGGTGGAACCCGAGTCGCTCCTGAGGTTCGAACCTGTGCCGTAGAT---CGGACC-ACCGGGCTATTTC----TCTCAAAACTTGAACGGTATCCAAGC-------------GAGGCTGCACGAACAAGGAAAGGTGGAGA
GCGCGGCGCTTCGCGGGACAAGCCCCACATTTGTTTCGGGCCAATTATTC-----ATT----AGTT-TGGAGTGAGAGCGGTGAATGGCAAGCTGAAT-----------------------------------GCTGC-CATTCACCGTTCCACTTGGCGAGAGCCCGAACAGT-------------------------------TCACAAGGTGGGCCAAGCC
GCATGTTCCGTACATTTCGTCTCCTTAATCTTTGAAGCACGCATCCAGTTGTTAAGATAAC-AACGATTAGATTTGGCAAGGTGTATGCAGCCTGATTCCCCCCGGGGTTTATAGCCCGTGATT-AAGCGTTTGGCGC-ATACACTGAG--CCACTCATTGAAACCCGAACAGT------TGTCCGTACTCC----ATAACGTATTTGCAAGGATGGGTAAATG
GATAGTGACCTTTGTAATTTTCATTTTTTGTCTAACATAAAAAATAATGA------------------------------------------------------T--------------------------------------ACTTCTTTC--AT---CAGAAACCGGATAGCTCATTGGG-------------GACCCCGCATTCGCAATGATGGC-TCACG
CCAGTATGGAGTTGGCATAGAGCCTACATGGACGTATTCACCCAGCACCTATTAATT--------------AGTTCAT-------TGGGAGGCCGCTT-GAGCCTGAGG------CCTGTCATGTAGATT--GGCCCC-CG-------C--CCTATTCACCTATACCGCGGAGTATCTGAGGC-----------AGAGCCTGCATTCACAAGGATGGTAGGTGC
CAGCAGGGATGCTGTCACAGAGCCTACATGGACGTATTCACGGCGTCCTTATTAATT--------------AGTTCAT-------TGGGAGGCCGCTT-GAGCCTGAGG------CCTGTCATGTAGATT--GGCCCC-CG-------C--CCTATTCACCTATACCGCGGAGTATCTGAGGC-----------AGAGCCTGCATTCACAAGGATGGTAGGTGC
[truncated: 840,151 more chars]
