# Supplementary material for: Bridge RNAs direct programmable recombination of target and donor DNA
Source: Nature. 2024 Jun 26;630(8018):984–93. doi: 10.1038/s41586-024-07552-4 (PMC11208160; doi:10.1038/s41586-024-07552-4)
Supplement: Supplementary file 4 — Input sequences and covariation scores from Figure 2b and Extended Data Figure 10a. [file 41586_2024_7552_MOESM4_ESM.zip › SupplementaryData1/donor_bridgeRNA_covariation_ccmpred_output.txt]

0.00000000000000000000e+00	3.03011059761047363281e-01	6.85404986143112182617e-02	2.38274887204170227051e-01	8.02834779024124145508e-02	2.00953438878059387207e-01	1.66761919856071472168e-01	2.13377967476844787598e-01	1.57782360911369323730e-01	2.27808251976966857910e-01	1.74876436591148376465e-01	1.28503978252410888672e-01	2.23410338163375854492e-01	1.70167431235313415527e-01	1.15458890795707702637e-01	9.18997526168823242188e-02	1.43435150384902954102e-01	9.14933979511260986328e-02	1.22913464903831481934e-01	1.67579710483551025391e-01	1.29687592387199401855e-01	8.50768387317657470703e-02	1.14594668149948120117e-01	1.98807314038276672363e-01	1.21303714811801910400e-01	9.79473963379859924316e-02	1.44513830542564392090e-01	1.24118000268936157227e-01	1.60330206155776977539e-01	1.23055681586265563965e-01	7.49815702438354492188e-02	1.54827147722244262695e-01	2.58530765771865844727e-01	9.02935415506362915039e-02	2.01553031802177429199e-01	1.25151365995407104492e-01	1.87515661120414733887e-01	1.80118024349212646484e-01	1.83873429894447326660e-01	8.64968001842498779297e-02	1.41938775777816772461e-01	1.83606266975402832031e-01	9.35135185718536376953e-02	1.36927038431167602539e-01	1.96791559457778930664e-01	1.19656547904014587402e-01	1.91769063472747802734e-01	2.27926075458526611328e-01	1.87889143824577331543e-01	1.98246151208877563477e-01
3.03011178970336914062e-01	0.00000000000000000000e+00	2.69287347793579101562e-01	2.28383481502532958984e-01	1.60734847187995910645e-01	2.81800389289855957031e-01	1.63186311721801757812e-01	1.80725604295730590820e-01	1.19153574109077453613e-01	1.34308055043220520020e-01	1.59978896379470825195e-01	2.15561300516128540039e-01	1.13823682069778442383e-01	8.89818891882896423340e-02	1.10776498913764953613e-01	2.80340611934661865234e-01	1.83982431888580322266e-01	1.73818022012710571289e-01	1.70994684100151062012e-01	1.39367729425430297852e-01	9.36829596757888793945e-02	2.86430090665817260742e-01	1.54753431677818298340e-01	1.18103370070457458496e-01	1.32116749882698059082e-01	1.26631528139114379883e-01	1.80147826671600341797e-01	8.18024203181266784668e-02	1.65217548608779907227e-01	2.34141737222671508789e-01	1.75786823034286499023e-01	1.22265741229057312012e-01	2.16996639966964721680e-01	1.34386539459228515625e-01	9.68924164772033691406e-02	2.37101897597312927246e-01	1.08730792999267578125e-01	5.95010668039321899414e-02	6.12069964408874511719e-02	1.32579922676086425781e-01	1.61364287137985229492e-01	1.33798867464065551758e-01	1.52310654520988464355e-01	1.59833014011383056641e-01	1.36922091245651245117e-01	1.69359549880027770996e-01	9.68903750181198120117e-02	6.58923387527465820312e-02	1.33592441678047180176e-01	1.17283478379249572754e-01
6.85405135154724121094e-02	2.69287347793579101562e-01	0.00000000000000000000e+00	4.15495365858078002930e-01	1.86207473278045654297e-01	3.35350334644317626953e-01	2.98798859119415283203e-01	2.42714732885360717773e-01	2.66314059495925903320e-01	1.75947874784469604492e-01	4.89315316081047058105e-02	2.17576041817665100098e-01	1.11740902066230773926e-01	8.12202766537666320801e-02	2.45621457695960998535e-01	1.36421799659729003906e-01	1.18561565876007080078e-01	8.60977768898010253906e-02	1.54208108782768249512e-01	1.53350919485092163086e-01	1.51427567005157470703e-01	1.05088859796524047852e-01	1.12411126494407653809e-01	1.32989019155502319336e-01	1.22755117714405059814e-01	1.76419332623481750488e-01	1.42513990402221679688e-01	2.10561677813529968262e-01	1.38842940330505371094e-01	9.40585285425186157227e-02	1.09807029366493225098e-01	2.21211239695549011230e-01	1.85161784291267395020e-01	2.26012885570526123047e-01	1.94467604160308837891e-01	1.18836537003517150879e-01	1.64209932088851928711e-01	1.65204867720603942871e-01	1.74574390053749084473e-01	2.51273810863494873047e-01	1.20496019721031188965e-01	1.29648536443710327148e-01	1.53111532330513000488e-01	2.12277308106422424316e-01	2.28702962398529052734e-01	8.84542614221572875977e-02	8.73660296201705932617e-02	4.97454479336738586426e-02	1.23115688562393188477e-01	2.21321776509284973145e-01
2.38274917006492614746e-01	2.28383511304855346680e-01	4.15495127439498901367e-01	0.00000000000000000000e+00	5.38241744041442871094e-01	3.11643660068511962891e-01	3.81511777639389038086e-01	2.51876294612884521484e-01	2.38941416144371032715e-01	1.64905264973640441895e-01	1.06024980545043945312e-01	9.07676815986633300781e-02	1.95379063487052917480e-01	1.28209203481674194336e-01	1.46924793720245361328e-01	1.44068047404289245605e-01	2.25167497992515563965e-01	1.12204387784004211426e-01	8.56687277555465698242e-02	1.91829144954681396484e-01	1.80815905332565307617e-01	1.31708130240440368652e-01	1.64542913436889648438e-01	1.29891529679298400879e-01	1.88900083303451538086e-01	1.47733092308044433594e-01	1.11712217330932617188e-01	1.47804528474807739258e-01	2.47922524809837341309e-01	1.55897527933120727539e-01	9.03778672218322753906e-02	2.23870217800140380859e-01	1.47261828184127807617e-01	1.33373454213142395020e-01	1.61206260323524475098e-01	1.11799359321594238281e-01	2.52647936344146728516e-01	1.45968779921531677246e-01	9.70412790775299072266e-02	1.36415705084800720215e-01	1.75003483891487121582e-01	1.35121643543243408203e-01	9.78336334228515625000e-02	1.27680554986000061035e-01	1.37144267559051513672e-01	8.43032896518707275391e-02	1.32328048348426818848e-01	1.68424800038337707520e-01	9.87002551555633544922e-02	9.07455384731292724609e-02
8.02834331989288330078e-02	1.60734832286834716797e-01	1.86207488179206848145e-01	5.38241863250732421875e-01	0.00000000000000000000e+00	4.20270085334777832031e-01	4.51593339443206787109e-01	2.39429965615272521973e-01	2.90147125720977783203e-01	2.40834012627601623535e-01	2.64777600765228271484e-01	1.89757496118545532227e-01	1.23683854937553405762e-01	1.00520804524421691895e-01	2.04748630523681640625e-01	1.66319385170936584473e-01	1.37576252222061157227e-01	1.72496631741523742676e-01	1.09485849738121032715e-01	1.33680313825607299805e-01	1.58630773425102233887e-01	2.05038338899612426758e-01	1.76833316683769226074e-01	1.64738595485687255859e-01	2.01946869492530822754e-01	1.84854641556739807129e-01	2.19394057989120483398e-01	1.07552699744701385498e-01	3.92088294029235839844e-01	1.39556586742401123047e-01	1.94622993469238281250e-01	1.23574495315551757812e-01	2.21163883805274963379e-01	1.28209009766578674316e-01	1.24971941113471984863e-01	1.60850912332534790039e-01	1.41878068447113037109e-01	2.07501500844955444336e-01	2.36249089241027832031e-01	1.58756747841835021973e-01	1.59677296876907348633e-01	1.15738198161125183105e-01	1.76488891243934631348e-01	7.90978521108627319336e-02	1.91596582531929016113e-01	2.23834976553916931152e-01	1.82639792561531066895e-01	1.78334653377532958984e-01	1.15136653184890747070e-01	1.15691304206848144531e-01
2.00953513383865356445e-01	2.81800389289855957031e-01	3.35350394248962402344e-01	3.11643779277801513672e-01	4.20270085334777832031e-01	0.00000000000000000000e+00	5.25079250335693359375e-01	5.05406320095062255859e-01	3.09765338897705078125e-01	1.59687757492065429688e-01	1.56839817762374877930e-01	9.22218263149261474609e-02	1.29482656717300415039e-01	1.18990451097488403320e-01	2.43508160114288330078e-01	2.29312464594841003418e-01	1.85175448656082153320e-01	1.07175394892692565918e-01	2.91974425315856933594e-01	1.45715653896331787109e-01	1.15387372672557830811e-01	1.33923217654228210449e-01	1.89057990908622741699e-01	1.21929705142974853516e-01	1.90367579460144042969e-01	1.87953755259513854980e-01	1.93477436900138854980e-01	1.64318442344665527344e-01	3.32889020442962646484e-01	2.20214784145355224609e-01	1.32272601127624511719e-01	7.52333030104637145996e-02	2.46146872639656066895e-01	2.39156007766723632812e-01	1.47171378135681152344e-01	9.45897698402404785156e-02	2.38913446664810180664e-01	1.51452302932739257812e-01	1.31672129034996032715e-01	5.72566241025924682617e-02	1.16871699690818786621e-01	1.75706267356872558594e-01	2.01982468366622924805e-01	9.61335301399230957031e-02	1.45858973264694213867e-01	1.73750385642051696777e-01	2.07905754446983337402e-01	1.05345502495765686035e-01	2.07463696599006652832e-01	1.78493604063987731934e-01
1.66761890053749084473e-01	1.63186296820640563965e-01	2.98798859119415283203e-01	3.81511658430099487305e-01	4.51593399047851562500e-01	5.25079190731048583984e-01	0.00000000000000000000e+00	3.45543205738067626953e-01	4.41512733697891235352e-01	2.82247215509414672852e-01	2.40276470780372619629e-01	1.38777196407318115234e-01	6.67409375309944152832e-02	1.75292745232582092285e-01	1.47283300757408142090e-01	1.01565942168235778809e-01	1.78481191396713256836e-01	1.63599088788032531738e-01	2.16356903314590454102e-01	2.12732195854187011719e-01	1.94203525781631469727e-01	1.72214731574058532715e-01	2.09672480821609497070e-01	2.04444348812103271484e-01	2.22756683826446533203e-01	1.49085283279418945312e-01	1.50356978178024291992e-01	1.86336457729339599609e-01	3.08803200721740722656e-01	9.94725078344345092773e-02	2.32493832707405090332e-01	2.06428110599517822266e-01	1.83118656277656555176e-01	2.16672867536544799805e-01	2.15417012572288513184e-01	1.61931499838829040527e-01	1.13348394632339477539e-01	1.34882420301437377930e-01	5.63068315386772155762e-02	2.04390883445739746094e-01	1.21142387390136718750e-01	1.65976181626319885254e-01	1.39356702566146850586e-01	1.39675199985504150391e-01	1.13074600696563720703e-01	1.62434265017509460449e-01	2.35646873712539672852e-01	1.55276626348495483398e-01	1.62007600069046020508e-01	1.62373229861259460449e-01
2.13378086686134338379e-01	1.80725589394569396973e-01	2.42714673280715942383e-01	2.51876235008239746094e-01	2.39430055022239685059e-01	5.05406379699707031250e-01	3.45543146133422851562e-01	0.00000000000000000000e+00	6.10974669456481933594e-01	2.35707119107246398926e-01	2.19722762703895568848e-01	2.15152040123939514160e-01	1.45471006631851196289e-01	1.09209984540939331055e-01	1.27716913819313049316e-01	1.62696957588195800781e-01	1.53485327959060668945e-01	1.11176520586013793945e-01	1.28786444664001464844e-01	1.37699663639068603516e-01	1.71018213033676147461e-01	1.89670503139495849609e-01	3.03379327058792114258e-01	2.30497136712074279785e-01	1.59451544284820556641e-01	2.07572773098945617676e-01	2.15245753526687622070e-01	2.30517506599426269531e-01	2.24113211035728454590e-01	1.07848763465881347656e-01	1.79198101162910461426e-01	1.29316508769989013672e-01	1.16261333227157592773e-01	2.18781426548957824707e-01	2.47103661298751831055e-01	1.58749073743820190430e-01	2.38882213830947875977e-01	1.28564327955245971680e-01	1.76869109272956848145e-01	1.76791414618492126465e-01	1.20258018374443054199e-01	1.11428201198577880859e-01	9.46296602487564086914e-02	1.94864183664321899414e-01	4.96994554996490478516e-02	1.55909642577171325684e-01	1.08402803540229797363e-01	1.81598022580146789551e-01	2.09976568818092346191e-01	1.66453048586845397949e-01
1.57782435417175292969e-01	1.19153544306755065918e-01	2.66314089298248291016e-01	2.38941445946693420410e-01	2.90147185325622558594e-01	3.09765219688415527344e-01	4.41512554883956909180e-01	6.10974848270416259766e-01	0.00000000000000000000e+00	4.19494956731796264648e-01	1.37565493583679199219e-01	2.42843493819236755371e-01	1.96838945150375366211e-01	1.26360267400741577148e-01	1.98036327958106994629e-01	1.18409633636474609375e-01	1.34911999106407165527e-01	1.84738785028457641602e-01	1.43758118152618408203e-01	9.39447507262229919434e-02	1.37432217597961425781e-01	2.18550100922584533691e-01	2.42554724216461181641e-01	1.76867619156837463379e-01	1.81651324033737182617e-01	1.57648399472236633301e-01	1.00315928459167480469e-01	2.30538785457611083984e-01	2.72865921258926391602e-01	1.67835548520088195801e-01	1.46612316370010375977e-01	1.01131498813629150391e-01	1.75605282187461853027e-01	2.09834471344947814941e-01	1.50047451257705688477e-01	3.60123589634895324707e-02	6.41461014747619628906e-02	1.06404051184654235840e-01	1.13844290375709533691e-01	1.63642331957817077637e-01	1.48703798651695251465e-01	9.71286743879318237305e-02	1.55264049768447875977e-01	1.91629961133003234863e-01	1.99249818921089172363e-01	8.93861651420593261719e-02	4.79724332690238952637e-02	1.48577660322189331055e-01	1.36297240853309631348e-01	1.46548926830291748047e-01
2.27808371186256408691e-01	1.34307995438575744629e-01	1.75947815179824829102e-01	1.64905220270156860352e-01	2.40833953022956848145e-01	1.59687846899032592773e-01	2.82247245311737060547e-01	2.35706940293312072754e-01	4.19494926929473876953e-01	0.00000000000000000000e+00	5.40601789951324462891e-01	2.14557543396949768066e-01	1.66577756404876708984e-01	2.65402883291244506836e-01	2.77141928672790527344e-01	1.80256918072700500488e-01	1.50864824652671813965e-01	1.82657197117805480957e-01	1.80176988244056701660e-01	1.36625751852989196777e-01	1.07310146093368530273e-01	8.52156132459640502930e-02	8.28944444656372070312e-02	1.55767962336540222168e-01	1.39666825532913208008e-01	1.66978016495704650879e-01	1.43077731132507324219e-01	1.01112075150012969971e-01	2.00477942824363708496e-01	1.03376418352127075195e-01	1.40222191810607910156e-01	1.05879440903663635254e-01	9.01698470115661621094e-02	2.60995090007781982422e-01	1.11892208456993103027e-01	8.59776288270950317383e-02	2.09007114171981811523e-01	1.24487683176994323730e-01	4.89104911684989929199e-02	1.77780047059059143066e-01	1.83941498398780822754e-01	8.20089578628540039062e-02	1.61722123622894287109e-01	1.12148001790046691895e-01	1.58292040228843688965e-01	5.59153556823730468750e-02	1.33211553096771240234e-01	1.26450583338737487793e-01	1.40814796090126037598e-01	2.78116226196289062500e-01
1.74876481294631958008e-01	1.59978836774826049805e-01	4.89315986633300781250e-02	1.06024965643882751465e-01	2.64777660369873046875e-01	1.56839892268180847168e-01	2.40276560187339782715e-01	2.19722732901573181152e-01	1.37565404176712036133e-01	5.40601551532745361328e-01	0.00000000000000000000e+00	6.23341083526611328125e-01	3.50788086652755737305e-01	7.85105600953102111816e-02	2.09649786353111267090e-01	1.19191423058509826660e-01	2.08326905965805053711e-01	1.93429708480834960938e-01	1.64257466793060302734e-01	1.76599919795989990234e-01	1.80967852473258972168e-01	1.01237446069717407227e-01	1.57801672816276550293e-01	1.04742646217346191406e-01	8.53116363286972045898e-02	2.06929445266723632812e-01	1.11375436186790466309e-01	1.42744705080986022949e-01	1.93486198782920837402e-01	1.01141020655632019043e-01	1.62064924836158752441e-01	1.69225960969924926758e-01	1.14943981170654296875e-01	1.61606639623641967773e-01	1.95601895451545715332e-01	1.90157279372215270996e-01	1.55299887061119079590e-01	1.16527855396270751953e-01	7.78981596231460571289e-02	1.99614003300666809082e-01	1.33696645498275756836e-01	8.73544514179229736328e-02	2.21984878182411193848e-01	7.45211094617843627930e-02	2.19660192728042602539e-01	1.49362772703170776367e-01	4.64491471648216247559e-02	1.17528334259986877441e-01	2.00131252408027648926e-01	1.35685652494430541992e-01
1.28503918647766113281e-01	2.15561419725418090820e-01	2.17576131224632263184e-01	9.07677114009857177734e-02	1.89757436513900756836e-01	9.22218263149261474609e-02	1.38777166604995727539e-01	2.15152159333229064941e-01	2.42843464016914367676e-01	2.14557573199272155762e-01	6.23341143131256103516e-01	0.00000000000000000000e+00	3.42317998409271240234e-01	1.91218271851539611816e-01	2.06401705741882324219e-01	1.45729690790176391602e-01	1.20653651654720306396e-01	1.46292924880981445312e-01	1.83260962367057800293e-01	1.71780705451965332031e-01	1.63989648222923278809e-01	1.41452834010124206543e-01	1.26590341329574584961e-01	1.52053892612457275391e-01	8.23159888386726379395e-02	1.59161493182182312012e-01	6.32684305310249328613e-02	1.42524093389511108398e-01	7.93767943978309631348e-02	1.36767074465751647949e-01	1.20234817266464233398e-01	1.36202320456504821777e-01	1.95640340447425842285e-01	2.29368060827255249023e-01	2.80725657939910888672e-01	9.03737694025039672852e-02	2.05416679382324218750e-01	1.91428259015083312988e-01	2.04114273190498352051e-01	2.24262982606887817383e-01	2.24839255213737487793e-01	1.84762358665466308594e-01	1.80635809898376464844e-01	7.08537250757217407227e-02	1.80216118693351745605e-01	1.54608994722366333008e-01	1.44543305039405822754e-01	2.07258701324462890625e-01	2.29283764958381652832e-01	2.44415685534477233887e-01
2.23410427570343017578e-01	1.13823637366294860840e-01	1.11740887165069580078e-01	1.95379033684730529785e-01	1.23683869838714599609e-01	1.29482626914978027344e-01	6.67409151792526245117e-02	1.45471051335334777832e-01	1.96838974952697753906e-01	1.66577771306037902832e-01	3.50787967443466186523e-01	3.42318117618560791016e-01	0.00000000000000000000e+00	3.30698907375335693359e-01	2.28307172656059265137e-01	1.29690304398536682129e-01	2.32275441288948059082e-01	2.26928457617759704590e-01	1.36312872171401977539e-01	2.94217169284820556641e-01	1.52904033660888671875e-01	2.33757510781288146973e-01	2.76966363191604614258e-01	1.74199223518371582031e-01	8.38017463684082031250e-02	1.39974117279052734375e-01	1.44389212131500244141e-01	2.63125419616699218750e-01	2.30022326111793518066e-01	1.14392012357711791992e-01	2.91474223136901855469e-01	1.90863862633705139160e-01	2.07156717777252197266e-01	1.56358376145362854004e-01	1.41342505812644958496e-01	1.32295981049537658691e-01	2.05285072326660156250e-01	1.75675392150878906250e-01	1.59478753805160522461e-01	2.04670295119285583496e-01	2.13285222649574279785e-01	8.05380642414093017578e-02	1.83294162154197692871e-01	8.15116912126541137695e-02	1.08111187815666198730e-01	1.02818280458450317383e-01	1.79037153720855712891e-01	1.23001947999000549316e-01	7.58652240037918090820e-02	1.10711127519607543945e-01
1.70167565345764160156e-01	8.89818593859672546387e-02	8.12203213572502136230e-02	1.28209382295608520508e-01	1.00520782172679901123e-01	1.18990465998649597168e-01	1.75292626023292541504e-01	1.09209969639778137207e-01	1.26360207796096801758e-01	2.65403121709823608398e-01	7.85105377435684204102e-02	1.91218271851539611816e-01	3.30698966979980468750e-01	0.00000000000000000000e+00	1.71647116541862487793e-01	2.27931469678878784180e-01	2.44303092360496520996e-01	3.03572565317153930664e-01	2.55562186241149902344e-01	3.34688991308212280273e-01	2.07583054900169372559e-01	2.48224675655364990234e-01	1.89704373478889465332e-01	1.70304492115974426270e-01	3.10070872306823730469e-01	1.10093593597412109375e-01	1.44343107938766479492e-01	1.09402693808078765869e-01	1.24812990427017211914e-01	1.79681196808815002441e-01	2.19704523682594299316e-01	1.41725957393646240234e-01	4.20519173145294189453e-01	2.11653620004653930664e-01	1.52485966682434082031e-01	7.12752193212509155273e-02	1.91438719630241394043e-01	1.30770504474639892578e-01	1.45404443144798278809e-01	1.93954154849052429199e-01	1.02860212326049804688e-01	1.33864805102348327637e-01	7.81301110982894897461e-02	1.58316433429718017578e-01	1.02074101567268371582e-01	1.30762696266174316406e-01	1.71482354402542114258e-01	1.75583079457283020020e-01	1.50734141469001770020e-01	1.41484767198562622070e-01
1.15458875894546508789e-01	1.10776454210281372070e-01	2.45621576905250549316e-01	1.46924763917922973633e-01	2.04748675227165222168e-01	2.43508189916610717773e-01	1.47283315658569335938e-01	1.27716928720474243164e-01	1.98036372661590576172e-01	2.77141988277435302734e-01	2.09649756550788879395e-01	2.06401675939559936523e-01	2.28307202458381652832e-01	1.71647131443023681641e-01	0.00000000000000000000e+00	5.67726612091064453125e-01	3.60309392213821411133e-01	2.41354167461395263672e-01	2.04699471592903137207e-01	2.39890813827514648438e-01	2.34608247876167297363e-01	1.40853777527809143066e-01	3.34996104240417480469e-01	3.17954003810882568359e-01	1.52408286929130554199e-01	2.09778115153312683105e-01	2.44494810700416564941e-01	1.84786036610603332520e-01	1.65962696075439453125e-01	2.18447342514991760254e-01	1.59179538488388061523e-01	5.34717321395874023438e-01	1.52272954583168029785e-01	1.36086046695709228516e-01	1.37827515602111816406e-01	1.07737585902214050293e-01	1.61047726869583129883e-01	1.37287765741348266602e-01	8.27107504010200500488e-02	1.45083427429199218750e-01	1.13519147038459777832e-01	8.50491598248481750488e-02	1.13535210490226745605e-01	1.18076130747795104980e-01	1.03676930069923400879e-01	1.81709364056587219238e-01	7.70105943083763122559e-02	1.44806832075119018555e-01	1.72658219933509826660e-01	1.12567618489265441895e-01
9.18997526168823242188e-02	2.80340522527694702148e-01	1.36421814560890197754e-01	1.44068136811256408691e-01	1.66319459676742553711e-01	2.29312404990196228027e-01	1.01565882563591003418e-01	1.62696927785873413086e-01	1.18409633636474609375e-01	1.80256888270378112793e-01	1.19191467761993408203e-01	1.45729675889015197754e-01	1.29690453410148620605e-01	2.27931469678878784180e-01	5.67726552486419677734e-01	0.00000000000000000000e+00	3.81668567657470703125e-01	3.06647002696990966797e-01	3.30792814493179321289e-01	3.59075605869293212891e-01	1.60204559564590454102e-01	1.62085205316543579102e-01	1.70556545257568359375e-01	2.27439954876899719238e-01	1.46485269069671630859e-01	2.08886772394180297852e-01	1.62820130586624145508e-01	1.63675338029861450195e-01	1.31560087203979492188e-01	2.05703303217887878418e-01	1.04148495197296142578e+00	2.28889897465705871582e-01	1.86753660440444946289e-01	1.76200821995735168457e-01	1.92646697163581848145e-01	1.00374728441238403320e-01	9.23543274402618408203e-02	1.13425806164741516113e-01	1.08080253005027770996e-01	1.28178223967552185059e-01	7.81953483819961547852e-02	1.38065740466117858887e-01	6.79932534694671630859e-02	1.74142107367515563965e-01	1.42463237047195434570e-01	1.74649700522422790527e-01	5.25610446929931640625e-02	1.70092031359672546387e-01	7.30973929166793823242e-02	1.01628184318542480469e-01
1.43435150384902954102e-01	1.83982402086257934570e-01	1.18561618030071258545e-01	2.25167497992515563965e-01	1.37576237320899963379e-01	1.85175418853759765625e-01	1.78481206297874450684e-01	1.53485283255577087402e-01	1.34911969304084777832e-01	1.50864794850349426270e-01	2.08326861262321472168e-01	1.20653629302978515625e-01	2.32275381684303283691e-01	2.44303032755851745605e-01	3.60309273004531860352e-01	3.81668269634246826172e-01	0.00000000000000000000e+00	4.10998821258544921875e-01	3.82194846868515014648e-01	4.72096890211105346680e-01	3.05836468935012817383e-01	3.03932160139083862305e-01	2.69639015197753906250e-01	4.61663901805877685547e-01	2.02036976814270019531e-01	2.98708230257034301758e-01	3.84432822465896606445e-01	3.19534718990325927734e-01	2.24030300974845886230e-01	2.25604623556137084961e-01	1.34519889950752258301e-01	1.35675668716430664062e-01	2.06040546298027038574e-01	1.46997064352035522461e-01	1.57222688198089599609e-01	2.26844608783721923828e-01	1.37707248330116271973e-01	1.95816963911056518555e-01	1.74029260873794555664e-01	1.76519706845283508301e-01	1.01190865039825439453e-01	1.20945781469345092773e-01	1.54038414359092712402e-01	1.22388720512390136719e-01	1.02172300219535827637e-01	1.62811934947967529297e-01	1.04056164622306823730e-01	1.78912386298179626465e-01	1.48338511586189270020e-01	1.35431036353111267090e-01
9.14933532476425170898e-02	1.73818081617355346680e-01	8.60977768898010253906e-02	1.12204402685165405273e-01	1.72496646642684936523e-01	1.07175350189208984375e-01	1.63599222898483276367e-01	1.11176475882530212402e-01	1.84738740324974060059e-01	1.82657137513160705566e-01	1.93429753184318542480e-01	1.46292924880981445312e-01	2.26928487420082092285e-01	3.03572535514831542969e-01	2.41354107856750488281e-01	3.06647002696990966797e-01	4.10998702049255371094e-01	0.00000000000000000000e+00	3.74333769083023071289e-01	4.94302868843078613281e-01	2.71617114543914794922e-01	2.81313985586166381836e-01	3.14318895339965820312e-01	3.94618391990661621094e-01	2.16484636068344116211e-01	2.39049777388572692871e-01	1.70724183320999145508e-01	2.03450769186019897461e-01	1.92170262336730957031e-01	2.09933817386627197266e-01	1.04711756110191345215e-01	1.32859885692596435547e-01	2.07085102796554565430e-01	1.89726009964942932129e-01	1.31407365202903747559e-01	1.09801888465881347656e-01	7.95315280556678771973e-02	1.18270114064216613770e-01	1.85832440853118896484e-01	1.09860077500343322754e-01	1.01798221468925476074e-01	1.53699234127998352051e-01	1.04574143886566162109e-01	2.37894162535667419434e-01	1.52542173862457275391e-01	1.44000157713890075684e-01	1.37525543570518493652e-01	1.69899404048919677734e-01	2.48672381043434143066e-01	1.87761649489402770996e-01
1.22913464903831481934e-01	1.70994669198989868164e-01	1.54208108782768249512e-01	8.56686830520629882812e-02	1.09485834836959838867e-01	2.91974425315856933594e-01	2.16356873512268066406e-01	1.28786444664001464844e-01	1.43758147954940795898e-01	1.80177003145217895508e-01	1.64257481694221496582e-01	1.83260932564735412598e-01	1.36312901973724365234e-01	2.55562126636505126953e-01	2.04699531197547912598e-01	3.30792874097824096680e-01	3.82194787263870239258e-01	3.74333888292312622070e-01	0.00000000000000000000e+00	3.32735598087310791016e-01	3.31742107868194580078e-01	2.32613176107406616211e-01	3.88480007648468017578e-01	3.38852465152740478516e-01	1.75192877650260925293e-01	2.91579872369766235352e-01	1.91269025206565856934e-01	1.60101503133773803711e-01	2.46991276741027832031e-01	1.21218301355838775635e-01	2.60311484336853027344e-01	2.62794911861419677734e-01	1.19780898094177246094e-01	1.60723388195037841797e-01	1.58085182309150695801e-01	1.04852363467216491699e-01	1.79064050316810607910e-01	1.29341199994087219238e-01	1.23541668057441711426e-01	1.38121366500854492188e-01	1.26951143145561218262e-01	9.84827727079391479492e-02	1.02733895182609558105e-01	1.15904390811920166016e-01	1.74608424305915832520e-01	1.45223349332809448242e-01	1.32776737213134765625e-01	8.48350748419761657715e-02	2.05358013510704040527e-01	1.17980673909187316895e-01
1.67579740285873413086e-01	1.39367729425430297852e-01	1.53350889682769775391e-01	1.91829189658164978027e-01	1.33680298924446105957e-01	1.45715609192848205566e-01	2.12732166051864624023e-01	1.37699633836746215820e-01	9.39447730779647827148e-02	1.36625736951828002930e-01	1.76599949598312377930e-01	1.71780705451965332031e-01	2.94217199087142944336e-01	3.34688872098922729492e-01	2.39890873432159423828e-01	3.59075516462326049805e-01	4.72096711397171020508e-01	4.94302749633789062500e-01	3.32735657691955566406e-01	0.00000000000000000000e+00	3.23441207408905029297e-01	4.52536016702651977539e-01	1.20239570736885070801e-01	3.59327644109725952148e-01	3.04206103086471557617e-01	2.84211903810501098633e-01	2.31433838605880737305e-01	2.61173903942108154297e-01	2.64810055494308471680e-01	2.17590451240539550781e-01	1.67584121227264404297e-01	1.62265300750732421875e-01	1.85103863477706909180e-01	2.18922257423400878906e-01	1.24338410794734954834e-01	1.60262957215309143066e-01	1.22789628803730010986e-01	8.87644886970520019531e-02	1.39586061239242553711e-01	1.80678963661193847656e-01	1.53354614973068237305e-01	1.16760276257991790771e-01	2.45281159877777099609e-01	1.53481125831604003906e-01	1.24016471207141876221e-01	1.28090888261795043945e-01	1.34092330932617187500e-01	1.09877645969390869141e-01	1.72694087028503417969e-01	1.35748863220214843750e-01
1.29687577486038208008e-01	9.36829447746276855469e-02	1.51427552103996276855e-01	1.80815964937210083008e-01	1.58630803227424621582e-01	1.15387372672557830811e-01	1.94203406572341918945e-01	1.71018168330192565918e-01	1.37432262301445007324e-01	1.07310101389884948730e-01	1.80967837572097778320e-01	1.63989588618278503418e-01	1.52904137969017028809e-01	2.07583039999008178711e-01	2.34608188271522521973e-01	1.60204589366912841797e-01	3.05836468935012817383e-01	2.71617233753204345703e-01	3.31742137670516967773e-01	3.23441505432128906250e-01	0.00000000000000000000e+00	1.52305021882057189941e-01	3.29132497310638427734e-01	2.07677304744720458984e-01	2.38985240459442138672e-01	2.38677322864532470703e-01	1.35187536478042602539e-01	2.18168780207633972168e-01	2.51432478427886962891e-01	1.80380016565322875977e-01	1.43476426601409912109e-01	1.26834273338317871094e-01	1.72082901000976562500e-01	1.49625435471534729004e-01	1.50764420628547668457e-01	7.16913640499114990234e-02	2.07504794001579284668e-01	2.36268609762191772461e-01	9.07223299145698547363e-02	6.77710250020027160645e-02	1.41230329871177673340e-01	1.35738790035247802734e-01	1.16564020514488220215e-01	1.64221659302711486816e-01	1.92767232656478881836e-01	1.27426132559776306152e-01	1.55194997787475585938e-01	9.06859487295150756836e-02	9.12528634071350097656e-02	1.77427798509597778320e-01
8.50768536329269409180e-02	2.86430150270462036133e-01	1.05088844895362854004e-01	1.31708174943923950195e-01	2.05038353800773620605e-01	1.33923292160034179688e-01	1.72214746475219726562e-01	1.89670547842979431152e-01	2.18550160527229309082e-01	8.52156430482864379883e-02	1.01237446069717407227e-01	1.41452714800834655762e-01	2.33757570385932922363e-01	2.48224586248397827148e-01	1.40853762626647949219e-01	1.62085145711898803711e-01	3.03932070732116699219e-01	2.81313955783843994141e-01	2.32613176107406616211e-01	4.52535986900329589844e-01	1.52304962277412414551e-01	0.00000000000000000000e+00	4.62611436843872070312e-01	1.84668079018592834473e-01	1.87496483325958251953e-01	2.25149929523468017578e-01	1.59005433320999145508e-01	2.19894498586654663086e-01	1.50155961513519287109e-01	3.36226552724838256836e-01	1.94760873913764953613e-01	2.24786639213562011719e-01	1.32332906126976013184e-01	2.25185379385948181152e-01	1.82373553514480590820e-01	2.41274878382682800293e-01	1.51767596602439880371e-01	8.28098654747009277344e-02	1.00096002221107482910e-01	1.61624386906623840332e-01	8.51041227579116821289e-02	1.89898669719696044922e-01	1.06448560953140258789e-01	1.51085823774337768555e-01	2.16586053371429443359e-01	9.42754000425338745117e-02	1.63340151309967041016e-01	4.75165694952011108398e-02	6.69329240918159484863e-02	1.38584345579147338867e-01
1.14594563841819763184e-01	1.54753506183624267578e-01	1.12411156296730041504e-01	1.64542928338050842285e-01	1.76833257079124450684e-01	1.89058035612106323242e-01	2.09672361612319946289e-01	3.03379237651824951172e-01	2.42554634809494018555e-01	8.28944742679595947266e-02	1.57801657915115356445e-01	1.26590400934219360352e-01	2.76966333389282226562e-01	1.89704388380050659180e-01	3.34996163845062255859e-01	1.70556604862213134766e-01	2.69639194011688232422e-01	3.14318865537643432617e-01	3.88480067253112792969e-01	1.20239637792110443115e-01	3.29132497310638427734e-01	4.62611258029937744141e-01	0.00000000000000000000e+00	4.47695255279541015625e-01	1.49493157863616943359e-01	3.90587061643600463867e-01	1.36225819587707519531e-01	1.32597193121910095215e-01	1.55330330133438110352e-01	1.81725889444351196289e-01	2.13042482733726501465e-01	2.11956337094306945801e-01	1.19645506143569946289e-01	1.23239323496818542480e-01	2.10550606250762939453e-01	2.80105620622634887695e-01	1.65045395493507385254e-01	1.27356305718421936035e-01	1.47569954395294189453e-01	1.08924850821495056152e-01	1.36267855763435363770e-01	1.04003459215164184570e-01	4.65256497263908386230e-02	1.66747078299522399902e-01	3.00024241209030151367e-01	1.01499482989311218262e-01	1.55046656727790832520e-01	1.78621277213096618652e-01	2.00021684169769287109e-01	1.33725017309188842773e-01
1.98807403445243835449e-01	1.18103235960006713867e-01	1.32988989353179931641e-01	1.29891440272331237793e-01	1.64738580584526062012e-01	1.21929749846458435059e-01	2.04444169998168945312e-01	2.30497032403945922852e-01	1.76867544651031494141e-01	1.55767962336540222168e-01	1.04742616415023803711e-01	1.52053922414779663086e-01	1.74199149012565612793e-01	1.70304432511329650879e-01	3.17953824996948242188e-01	2.27439925074577331543e-01	4.61663842201232910156e-01	3.94618391990661621094e-01	3.38852524757385253906e-01	3.59327554702758789062e-01	2.07677453756332397461e-01	1.84668034315109252930e-01	4.47695374488830566406e-01	0.00000000000000000000e+00	2.59369194507598876953e-01	3.90248239040374755859e-01	4.45608913898468017578e-01	2.91596919298171997070e-01	2.15810596942901611328e-01	4.66045200824737548828e-01	2.15955510735511779785e-01	1.59738361835479736328e-01	1.11031785607337951660e-01	2.83386707305908203125e-01	1.01814068853855133057e-01	1.06684908270835876465e-01	1.29147633910179138184e-01	1.94760546088218688965e-01	1.59223720431327819824e-01	8.05932134389877319336e-02	1.67615219950675964355e-01	9.50588434934616088867e-02	1.02230712771415710449e-01	8.31495001912117004395e-02	1.57959386706352233887e-01	1.15104928612709045410e-01	1.49198949337005615234e-01	1.52044624090194702148e-01	1.45833030343055725098e-01	1.49118557572364807129e-01
1.21303722262382507324e-01	1.32116734981536865234e-01	1.22755110263824462891e-01	1.88900113105773925781e-01	2.01946854591369628906e-01	1.90367624163627624512e-01	2.22756654024124145508e-01	1.59451484680175781250e-01	1.81651264429092407227e-01	1.39666840434074401855e-01	8.53116288781166076660e-02	8.23159813880920410156e-02	8.38017463684082031250e-02	3.10070812702178955078e-01	1.52408257126808166504e-01	1.46485239267349243164e-01	2.02036991715431213379e-01	2.16484591364860534668e-01	1.75192862749099731445e-01	3.04206162691116333008e-01	2.38985240459442138672e-01	1.87496483325958251953e-01	1.49493157863616943359e-01	2.59369075298309326172e-01	0.00000000000000000000e+00	2.27066665887832641602e-01	2.18856647610664367676e-01	2.14188218116760253906e-01	3.11375588178634643555e-01	2.94023424386978149414e-01	2.47655436396598815918e-01	1.81521549820899963379e-01	1.91277742385864257812e-01	1.48389130830764770508e-01	1.70763686299324035645e-01	1.70953363180160522461e-01	9.55703333020210266113e-02	1.66407823562622070312e-01	1.69205218553543090820e-01	1.45271360874176025391e-01	1.27347230911254882812e-01	1.48766055703163146973e-01	2.29225128889083862305e-01	1.24012969434261322021e-01	1.10947474837303161621e-01	1.19585677981376647949e-01	9.42400693893432617188e-02	1.73332512378692626953e-01	1.71964943408966064453e-01	9.89350527524948120117e-02
9.79474037885665893555e-02	1.26631483435630798340e-01	1.76419451832771301270e-01	1.47733002901077270508e-01	1.84854656457901000977e-01	1.87953814864158630371e-01	1.49085238575935363770e-01	2.07572728395462036133e-01	1.57648369669914245605e-01	1.66977986693382263184e-01	2.06929430365562438965e-01	1.59161433577537536621e-01	1.39974102377891540527e-01	1.10093571245670318604e-01	2.09778115153312683105e-01	2.08886712789535522461e-01	2.98708200454711914062e-01	2.39049762487411499023e-01	2.91579663753509521484e-01	2.84211993217468261719e-01	2.38677352666854858398e-01	2.25149974226951599121e-01	3.90587300062179565430e-01	3.90248417854309082031e-01	2.27066665887832641602e-01	0.00000000000000000000e+00	5.99760055541992187500e-01	4.26531374454498291016e-01	3.33919405937194824219e-01	4.01987224817276000977e-01	3.37787508964538574219e-01	2.44557276368141174316e-01	1.61292970180511474609e-01	2.19292283058166503906e-01	3.14134776592254638672e-01	1.87471032142639160156e-01	1.73932284116744995117e-01	1.29279941320419311523e-01	2.21788957715034484863e-01	7.56072252988815307617e-02	1.31076663732528686523e-01	1.30396753549575805664e-01	2.24545061588287353516e-01	1.62964090704917907715e-01	1.84870049357414245605e-01	8.85919183492660522461e-02	1.14648178219795227051e-01	7.97717496752738952637e-02	1.39885455369949340820e-01	1.89453586935997009277e-01
1.44513815641403198242e-01	1.80147901177406311035e-01	1.42513945698738098145e-01	1.11712217330932617188e-01	2.19394162297248840332e-01	1.93477496504783630371e-01	1.50357067584991455078e-01	2.15245738625526428223e-01	1.00315958261489868164e-01	1.43077686429023742676e-01	1.11375421285629272461e-01	6.32684454321861267090e-02	1.44389271736145019531e-01	1.44343018531799316406e-01	2.44494721293449401855e-01	1.62820100784301757812e-01	3.84432762861251831055e-01	1.70724153518676757812e-01	1.91269010305404663086e-01	2.31433838605880737305e-01	1.35187536478042602539e-01	1.59005388617515563965e-01	1.36225774884223937988e-01	4.45609033107757568359e-01	2.18856677412986755371e-01	5.99760115146636962891e-01	0.00000000000000000000e+00	5.14211177825927734375e-01	4.88982021808624267578e-01	4.23522651195526123047e-01	4.24215495586395263672e-01	2.00350701808929443359e-01	1.47922828793525695801e-01	2.33964577317237854004e-01	2.01718300580978393555e-01	1.77781000733375549316e-01	1.86606466770172119141e-01	1.77163124084472656250e-01	2.39335641264915466309e-01	1.30929931998252868652e-01	1.62708520889282226562e-01	1.37983798980712890625e-01	1.43365994095802307129e-01	2.14857891201972961426e-01	9.37244892120361328125e-02	1.93800777196884155273e-01	1.30701184272766113281e-01	7.92320147156715393066e-02	1.23738870024681091309e-01	1.45332083106040954590e-01
1.24117985367774963379e-01	8.18024203181266784668e-02	2.10561722517013549805e-01	1.47804558277130126953e-01	1.07552669942378997803e-01	1.64318501949310302734e-01	1.86336427927017211914e-01	2.30517491698265075684e-01	2.30538830161094665527e-01	1.01112037897109985352e-01	1.42744719982147216797e-01	1.42524093389511108398e-01	2.63125479221343994141e-01	1.09402701258659362793e-01	1.84786021709442138672e-01	1.63675352931022644043e-01	3.19534599781036376953e-01	2.03450709581375122070e-01	1.60101562738418579102e-01	2.61173963546752929688e-01	2.18168750405311584473e-01	2.19894573092460632324e-01	1.32597252726554870605e-01	2.91596919298171997070e-01	2.14188233017921447754e-01	4.26531314849853515625e-01	5.14211058616638183594e-01	0.00000000000000000000e+00	4.62178945541381835938e-01	3.97017002105712890625e-01	3.48356842994689941406e-01	4.19266372919082641602e-01	2.54172503948211669922e-01	2.33240559697151184082e-01	1.16525128483772277832e-01	2.17617511749267578125e-01	1.47886976599693298340e-01	1.61178261041641235352e-01	1.51078611612319946289e-01	1.31609514355659484863e-01	1.40513524413108825684e-01	1.32052898406982421875e-01	9.83149409294128417969e-02	1.19009003043174743652e-01	1.29611447453498840332e-01	1.19001969695091247559e-01	1.30481734871864318848e-01	2.02973708510398864746e-01	1.40957012772560119629e-01	1.48725643754005432129e-01
1.60330131649971008301e-01	1.65217623114585876465e-01	1.38842910528182983398e-01	2.47922435402870178223e-01	3.92088562250137329102e-01	3.32888841629028320312e-01	3.08803081512451171875e-01	2.24113330245018005371e-01	2.72865861654281616211e-01	2.00477913022041320801e-01	1.93486198782920837402e-01	7.93768316507339477539e-02	2.30022415518760681152e-01	1.24812930822372436523e-01	1.65962696075439453125e-01	1.31560072302818298340e-01	2.24030271172523498535e-01	1.92170158028602600098e-01	2.46991127729415893555e-01	2.64810115098953247070e-01	2.51432716846466064453e-01	1.50155901908874511719e-01	1.55330285429954528809e-01	2.15810507535934448242e-01	3.11375558376312255859e-01	3.33919376134872436523e-01	4.88982200622558593750e-01	4.62178945541381835938e-01	0.00000000000000000000e+00	3.29365253448486328125e-01	4.89311426877975463867e-01	3.31669807434082031250e-01	1.83711722493171691895e-01	2.67416179180145263672e-01	1.60061001777648925781e-01	9.87361371517181396484e-02	1.73463940620422363281e-01	7.69504606723785400391e-02	1.27733454108238220215e-01	1.94492906332015991211e-01	2.05689668655395507812e-01	2.21433147788047790527e-01	9.67995226383209228516e-02	1.96798369288444519043e-01	2.02941641211509704590e-01	1.01171836256980895996e-01	1.76977753639221191406e-01	1.40631407499313354492e-01	1.61683276295661926270e-01	1.40133649110794067383e-01
1.23055681586265563965e-01	2.34141826629638671875e-01	9.40585285425186157227e-02	1.55897527933120727539e-01	1.39556586742401123047e-01	2.20214754343032836914e-01	9.94724556803703308105e-02	1.07848763465881347656e-01	1.67835533618927001953e-01	1.03376433253288269043e-01	1.01141020655632019043e-01	1.36767059564590454102e-01	1.14391967654228210449e-01	1.79681211709976196289e-01	2.18447372317314147949e-01	2.05703198909759521484e-01	2.25604504346847534180e-01	2.09933802485466003418e-01	1.21218241751194000244e-01	2.17590540647506713867e-01	1.80380016565322875977e-01	3.36226522922515869141e-01	1.81725904345512390137e-01	4.66045260429382324219e-01	2.94023394584655761719e-01	4.01987314224243164062e-01	4.23522651195526123047e-01	3.97017061710357666016e-01	3.29365253448486328125e-01	0.00000000000000000000e+00	3.45116049051284790039e-01	2.02233061194419860840e-01	1.44987553358078002930e-01	1.64440289139747619629e-01	2.28034690022468566895e-01	8.95236432552337646484e-02	1.25295311212539672852e-01	1.07856124639511108398e-01	1.61338344216346740723e-01	2.09142327308654785156e-01	9.74233597517013549805e-02	1.87086343765258789062e-01	1.17597594857215881348e-01	1.79346486926078796387e-01	7.92352929711341857910e-02	1.95320174098014831543e-01	2.95860409736633300781e-01	1.04097649455070495605e-01	2.20136553049087524414e-01	1.20627820491790771484e-01
7.49816596508026123047e-02	1.75786793231964111328e-01	1.09807044267654418945e-01	9.03778374195098876953e-02	1.94622948765754699707e-01	1.32272571325302124023e-01	2.32493922114372253418e-01	1.79198130965232849121e-01	1.46612361073493957520e-01	1.40222162008285522461e-01	1.62064924836158752441e-01	1.20234861969947814941e-01	2.91474103927612304688e-01	2.19704627990722656250e-01	1.59179523587226867676e-01	1.04148483276367187500e+00	1.34519875049591064453e-01	1.04711771011352539062e-01	2.60311543941497802734e-01	1.67584180831909179688e-01	1.43476426601409912109e-01	1.94760859012603759766e-01	2.13042274117469787598e-01	2.15955540537834167480e-01	2.47655361890792846680e-01	3.37787508964538574219e-01	4.24215555191040039062e-01	3.48356902599334716797e-01	4.89311307668685913086e-01	3.45115929841995239258e-01	0.00000000000000000000e+00	5.61883091926574707031e-01	1.66615113615989685059e-01	2.22935408353805541992e-01	1.57978743314743041992e-01	1.73520460724830627441e-01	4.88144904375076293945e-02	7.81185477972030639648e-02	1.44556879997253417969e-01	1.31131216883659362793e-01	1.11640959978103637695e-01	1.17432802915573120117e-01	7.06262290477752685547e-02	1.73531204462051391602e-01	1.36371642351150512695e-01	1.50509968400001525879e-01	1.50153860449790954590e-01	1.71213716268539428711e-01	1.36226251721382141113e-01	1.21703669428825378418e-01
1.54827237129211425781e-01	1.22265726327896118164e-01	2.21211299300193786621e-01	2.23870232701301574707e-01	1.23574480414390563965e-01	7.52332508563995361328e-02	2.06428185105323791504e-01	1.29316464066505432129e-01	1.01131439208984375000e-01	1.05879440903663635254e-01	1.69226050376892089844e-01	1.36202350258827209473e-01	1.90863937139511108398e-01	1.41725927591323852539e-01	5.34717381000518798828e-01	2.28889837861061096191e-01	1.35675624012947082520e-01	1.32859885692596435547e-01	2.62794971466064453125e-01	1.62265285849571228027e-01	1.26834243535995483398e-01	2.24786549806594848633e-01	2.11956366896629333496e-01	1.59738391637802124023e-01	1.81521564722061157227e-01	2.44557306170463562012e-01	2.00350537896156311035e-01	4.19266343116760253906e-01	3.31669926643371582031e-01	2.02232971787452697754e-01	5.61882972717285156250e-01	0.00000000000000000000e+00	1.87322735786437988281e-01	1.51569858193397521973e-01	2.29857817292213439941e-01	1.63927823305130004883e-01	1.24945268034934997559e-01	2.71508485078811645508e-01	9.86736938357353210449e-02	1.49091288447380065918e-01	7.78256133198738098145e-02	3.48882079124450683594e-02	1.54910221695899963379e-01	1.08474478125572204590e-01	8.70638042688369750977e-02	1.86995238065719604492e-01	8.97863358259201049805e-02	1.13549903035163879395e-01	1.49655446410179138184e-01	9.11370962858200073242e-02
2.58530765771865844727e-01	2.16996520757675170898e-01	1.85161784291267395020e-01	1.47261828184127807617e-01	2.21163883805274963379e-01	2.46146932244300842285e-01	1.83118626475334167480e-01	1.16261318325996398926e-01	1.75605222582817077637e-01	9.01697725057601928711e-02	1.14944100379943847656e-01	1.95640355348587036133e-01	2.07156717777252197266e-01	4.20519113540649414062e-01	1.52272969484329223633e-01	1.86753690242767333984e-01	2.06040486693382263184e-01	2.07085236907005310059e-01	1.19780853390693664551e-01	1.85103774070739746094e-01	1.72082886099815368652e-01	1.32332921028137207031e-01	1.19645461440086364746e-01	1.11031807959079742432e-01	1.91277831792831420898e-01	1.61292970180511474609e-01	1.47922828793525695801e-01	2.54172444343566894531e-01	1.83711782097816467285e-01	1.44987568259239196777e-01	1.66614979505538940430e-01	1.87322854995727539062e-01	0.00000000000000000000e+00	3.68296086788177490234e-01	3.01439642906188964844e-01	1.37075707316398620605e-01	1.64067059755325317383e-01	9.95154380798339843750e-02	1.46931588649749755859e-01	1.67135670781135559082e-01	1.47948727011680603027e-01	1.85231626033782958984e-01	1.94745585322380065918e-01	1.69023960828781127930e-01	1.18552520871162414551e-01	9.41382944583892822266e-02	1.07083529233932495117e-01	2.37627610564231872559e-01	1.53041839599609375000e-01	1.64394840598106384277e-01
9.02935564517974853516e-02	1.34386554360389709473e-01	2.26012974977493286133e-01	1.33373528718948364258e-01	1.28208994865417480469e-01	2.39156007766723632812e-01	2.16672927141189575195e-01	2.18781426548957824707e-01	2.09834471344947814941e-01	2.60995030403137207031e-01	1.61606669425964355469e-01	2.29368090629577636719e-01	1.56358242034912109375e-01	2.11653620004653930664e-01	1.36086076498031616211e-01	1.76200836896896362305e-01	1.46997198462486267090e-01	1.89725920557975769043e-01	1.60723492503166198730e-01	2.18922257423400878906e-01	1.49625495076179504395e-01	2.25185319781303405762e-01	1.23239308595657348633e-01	2.83386647701263427734e-01	1.48389145731925964355e-01	2.19292238354682922363e-01	2.33964577317237854004e-01	2.33240589499473571777e-01	2.67416149377822875977e-01	1.64440438151359558105e-01	2.22935318946838378906e-01	1.51569917798042297363e-01	3.68296146392822265625e-01	0.00000000000000000000e+00	4.41506147384643554688e-01	9.36346501111984252930e-02	6.67942166328430175781e-02	8.50972533226013183594e-02	1.69618621468544006348e-01	2.38780185580253601074e-01	1.33405923843383789062e-02	1.82936400175094604492e-01	9.98880714178085327148e-02	1.97357177734375000000e-01	1.34533926844596862793e-01	2.09286317229270935059e-01	2.17269554734230041504e-01	5.03945499658584594727e-02	1.32566601037979125977e-01	1.32640525698661804199e-01
2.01553091406822204590e-01	9.68924164772033691406e-02	1.94467574357986450195e-01	1.61206275224685668945e-01	1.24971941113471984863e-01	1.47171407938003540039e-01	2.15417012572288513184e-01	2.47103691101074218750e-01	1.50047421455383300781e-01	1.11892148852348327637e-01	1.95602104067802429199e-01	2.80725598335266113281e-01	1.41342520713806152344e-01	1.52485951781272888184e-01	1.37827470898628234863e-01	1.92646726965904235840e-01	1.57222703099250793457e-01	1.31407320499420166016e-01	1.58085316419601440430e-01	1.24338366091251373291e-01	1.50764390826225280762e-01	1.82373583316802978516e-01	2.10550516843795776367e-01	1.01814053952693939209e-01	1.70763805508613586426e-01	3.14134955406188964844e-01	2.01718300580978393555e-01	1.16525121033191680908e-01	1.60061046481132507324e-01	2.28034839034080505371e-01	1.57978698611259460449e-01	2.29857757687568664551e-01	3.01439553499221801758e-01	4.41506266593933105469e-01	0.00000000000000000000e+00	3.61601442098617553711e-01	2.21128031611442565918e-01	1.40496462583541870117e-01	2.33708471059799194336e-01	1.40783101320266723633e-01	7.12160468101501464844e-02	2.89564788341522216797e-01	2.95874476432800292969e-01	1.76168635487556457520e-01	1.45894676446914672852e-01	7.35431164503097534180e-02	2.62328535318374633789e-01	1.24644204974174499512e-01	1.03661864995956420898e-01	1.05705514550209045410e-01
1.25151440501213073730e-01	2.37101987004280090332e-01	1.18836358189582824707e-01	1.11799284815788269043e-01	1.60850942134857177734e-01	9.45897847414016723633e-02	1.61931440234184265137e-01	1.58749222755432128906e-01	3.60123291611671447754e-02	8.59775841236114501953e-02	1.90157368779182434082e-01	9.03737097978591918945e-02	1.32296055555343627930e-01	7.12752193212509155273e-02	1.07737466692924499512e-01	1.00374728441238403320e-01	2.26844593882560729980e-01	1.09801873564720153809e-01	1.04852288961410522461e-01	1.60262942314147949219e-01	7.16914013028144836426e-02	2.41274848580360412598e-01	2.80105590820312500000e-01	1.06684848666191101074e-01	1.70953422784805297852e-01	1.87470942735671997070e-01	1.77781030535697937012e-01	2.17617556452751159668e-01	9.87361520528793334961e-02	8.95236730575561523438e-02	1.73520460724830627441e-01	1.63927793502807617188e-01	1.37075662612915039062e-01	9.36347097158432006836e-02	3.61601471900939941406e-01	0.00000000000000000000e+00	4.84802842140197753906e-01	1.63953721523284912109e-01	2.40210190415382385254e-01	9.24295634031295776367e-02	3.41044604778289794922e-01	1.67952463030815124512e-01	1.89562126994132995605e-01	9.28172022104263305664e-02	1.50610461831092834473e-01	1.17298737168312072754e-01	1.41572415828704833984e-01	2.97956168651580810547e-01	1.63987010717391967773e-01	1.99130818247795104980e-01
1.87515720725059509277e-01	1.08730778098106384277e-01	1.64209946990013122559e-01	2.52648115158081054688e-01	1.41878128051757812500e-01	2.38913506269454956055e-01	1.13348424434661865234e-01	2.38882184028625488281e-01	6.41461163759231567383e-02	2.09007173776626586914e-01	1.55299857258796691895e-01	2.05416649580001831055e-01	2.05285161733627319336e-01	1.91438630223274230957e-01	1.61047890782356262207e-01	9.23543125391006469727e-02	1.37707218527793884277e-01	7.95315727591514587402e-02	1.79064109921455383301e-01	1.22789621353149414062e-01	2.07504838705062866211e-01	1.51767596602439880371e-01	1.65045425295829772949e-01	1.29147589206695556641e-01	9.55703109502792358398e-02	1.73932269215583801270e-01	1.86606526374816894531e-01	1.47887021303176879883e-01	1.73464089632034301758e-01	1.25295281410217285156e-01	4.88144755363464355469e-02	1.24945268034934997559e-01	1.64067074656486511230e-01	6.67941719293594360352e-02	2.21128091216087341309e-01	4.84803020954132080078e-01	0.00000000000000000000e+00	4.96989250183105468750e-01	2.61833459138870239258e-01	1.90136820077896118164e-01	1.47509559988975524902e-01	2.30793476104736328125e-01	1.14458560943603515625e-01	1.15372374653816223145e-01	1.39364257454872131348e-01	1.93055242300033569336e-01	1.11363977193832397461e-01	1.40280693769454956055e-01	1.13775461912155151367e-01	1.26627400517463684082e-01
1.80117994546890258789e-01	5.95010817050933837891e-02	1.65204942226409912109e-01	1.45968809723854064941e-01	2.07501649856567382812e-01	1.51452273130416870117e-01	1.34882315993309020996e-01	1.28564357757568359375e-01	1.06404110789299011230e-01	1.24487712979316711426e-01	1.16527855396270751953e-01	1.91428348422050476074e-01	1.75675272941589355469e-01	1.30770534276962280273e-01	1.37287810444831848145e-01	1.13425791263580322266e-01	1.95816949009895324707e-01	1.18270173668861389160e-01	1.29341155290603637695e-01	8.87644737958908081055e-02	2.36268490552902221680e-01	8.28098654747009277344e-02	1.27356141805648803711e-01	1.94760501384735107422e-01	1.66407883167266845703e-01	1.29279956221580505371e-01	1.77163138985633850098e-01	1.61178261041641235352e-01	7.69504308700561523438e-02	1.07856094837188720703e-01	7.81185626983642578125e-02	2.71508336067199707031e-01	9.95154529809951782227e-02	8.50972384214401245117e-02	1.40496432781219482422e-01	1.63953721523284912109e-01	4.96989309787750244141e-01	0.00000000000000000000e+00	4.38993155956268310547e-01	2.49788984656333923340e-01	1.56028151512145996094e-01	1.70496627688407897949e-01	1.72388345003128051758e-01	2.09332525730133056641e-01	1.99029937386512756348e-01	1.42303034663200378418e-01	8.83107334375381469727e-02	2.42151215672492980957e-01	1.15844666957855224609e-01	1.27346619963645935059e-01
1.83873355388641357422e-01	6.12070262432098388672e-02	1.74574330449104309082e-01	9.70412492752075195312e-02	2.36249148845672607422e-01	1.31672099232673645020e-01	5.63068166375160217285e-02	1.76869243383407592773e-01	1.13844364881515502930e-01	4.89104911684989929199e-02	7.78982043266296386719e-02	2.04114332795143127441e-01	1.59478813409805297852e-01	1.45404472947120666504e-01	8.27107056975364685059e-02	1.08080193400382995605e-01	1.74029260873794555664e-01	1.85832425951957702637e-01	1.23541712760925292969e-01	1.39586031436920166016e-01	9.07222554087638854980e-02	1.00096002221107482910e-01	1.47569864988327026367e-01	1.59223720431327819824e-01	1.69205337762832641602e-01	2.21788942813873291016e-01	2.39335581660270690918e-01	1.51078641414642333984e-01	1.27733364701271057129e-01	1.61338225007057189941e-01	1.44556730985641479492e-01	9.86737012863159179688e-02	1.46931648254394531250e-01	1.69618651270866394043e-01	2.33708530664443969727e-01	2.40210279822349548340e-01	2.61833518743515014648e-01	4.38993394374847412109e-01	0.00000000000000000000e+00	3.83798897266387939453e-01	2.56855845451354980469e-01	9.89410877227783203125e-02	2.11547181010246276855e-01	1.40606820583343505859e-01	1.91973805427551269531e-01	1.05880677700042724609e-01	1.28433436155319213867e-01	1.15210011601448059082e-01	1.16473987698554992676e-01	2.02416405081748962402e-01
8.64967703819274902344e-02	1.32579937577247619629e-01	2.51273751258850097656e-01	1.36415660381317138672e-01	1.58756688237190246582e-01	5.72566092014312744141e-02	2.04390943050384521484e-01	1.76791295409202575684e-01	1.63642406463623046875e-01	1.77779957652091979980e-01	1.99614092707633972168e-01	2.24262952804565429688e-01	2.04670295119285583496e-01	1.93954139947891235352e-01	1.45083412528038024902e-01	1.28178298473358154297e-01	1.76519617438316345215e-01	1.09860107302665710449e-01	1.38121441006660461426e-01	1.80678918957710266113e-01	6.77710026502609252930e-02	1.61624386906623840332e-01	1.08924806118011474609e-01	8.05932804942131042480e-02	1.45271390676498413086e-01	7.56072327494621276855e-02	1.30929887294769287109e-01	1.31609559059143066406e-01	1.94492861628532409668e-01	2.09142386913299560547e-01	1.31131246685981750488e-01	1.49091228842735290527e-01	1.67135640978813171387e-01	2.38780304789543151855e-01	1.40783026814460754395e-01	9.24296081066131591797e-02	1.90136790275573730469e-01	2.49788954854011535645e-01	3.83798718452453613281e-01	0.00000000000000000000e+00	3.21595191955566406250e-01	1.67143702507019042969e-01	1.35032057762145996094e-01	8.31236541271209716797e-02	1.84991523623466491699e-01	2.51532822847366333008e-01	1.10575258731842041016e-01	1.45508214831352233887e-01	1.58663079142570495605e-01	1.30025446414947509766e-01
1.41938731074333190918e-01	1.61364227533340454102e-01	1.20496094226837158203e-01	1.75003513693809509277e-01	1.59677281975746154785e-01	1.16871729493141174316e-01	1.21142387390136718750e-01	1.20258018374443054199e-01	1.48703768849372863770e-01	1.83941498398780822754e-01	1.33696615695953369141e-01	2.24839195609092712402e-01	2.13285163044929504395e-01	1.02860227227210998535e-01	1.13519132137298583984e-01	7.81954228878021240234e-02	1.01190865039825439453e-01	1.01798132061958312988e-01	1.26951143145561218262e-01	1.53354555368423461914e-01	1.41230434179306030273e-01	8.51040631532669067383e-02	1.36267855763435363770e-01	1.67615219950675964355e-01	1.27347230911254882812e-01	1.31076678633689880371e-01	1.62708416581153869629e-01	1.40513598918914794922e-01	2.05689847469329833984e-01	9.74233746528625488281e-02	1.11640930175781250000e-01	7.78256356716156005859e-02	1.47948756814002990723e-01	1.33405998349189758301e-02	7.12161064147949218750e-02	3.41044843196868896484e-01	1.47509530186653137207e-01	1.56028077006340026855e-01	2.56855726242065429688e-01	3.21595132350921630859e-01	0.00000000000000000000e+00	4.53043460845947265625e-01	8.12732726335525512695e-02	1.53389513492584228516e-01	1.73411175608634948730e-01	3.24014604091644287109e-01	2.40903079509735107422e-01	1.10642701387405395508e-01	5.64625412225723266602e-02	2.26610645651817321777e-01
1.83606296777725219727e-01	1.33798778057098388672e-01	1.29648581147193908691e-01	1.35121688246726989746e-01	1.15738153457641601562e-01	1.75706252455711364746e-01	1.65976181626319885254e-01	1.11428260803222656250e-01	9.71287488937377929688e-02	8.20088535547256469727e-02	8.73543769121170043945e-02	1.84762299060821533203e-01	8.05381089448928833008e-02	1.33864715695381164551e-01	8.50491598248481750488e-02	1.38065814971923828125e-01	1.20945796370506286621e-01	1.53699249029159545898e-01	9.84828472137451171875e-02	1.16760343313217163086e-01	1.35738819837570190430e-01	1.89898774027824401855e-01	1.04003459215164184570e-01	9.50588583946228027344e-02	1.48766070604324340820e-01	1.30396798253059387207e-01	1.37983843684196472168e-01	1.32052823901176452637e-01	2.21433147788047790527e-01	1.87086343765258789062e-01	1.17432832717895507812e-01	3.48882079124450683594e-02	1.85231536626815795898e-01	1.82936400175094604492e-01	2.89564698934555053711e-01	1.67952537536621093750e-01	2.30793505907058715820e-01	1.70496538281440734863e-01	9.89410430192947387695e-02	1.67143642902374267578e-01	4.53043103218078613281e-01	0.00000000000000000000e+00	3.25821042060852050781e-01	2.01084807515144348145e-01	4.29601430892944335938e-01	2.29748353362083435059e-01	1.89194902777671813965e-01	1.71531960368156433105e-01	1.30352988839149475098e-01	1.62134006619453430176e-01
9.35135036706924438477e-02	1.52310565114021301270e-01	1.53111532330513000488e-01	9.78336185216903686523e-02	1.76488831639289855957e-01	2.01982349157333374023e-01	1.39356717467308044434e-01	9.46296304464340209961e-02	1.55263960361480712891e-01	1.61722123622894287109e-01	2.21984758973121643066e-01	1.80635780096054077148e-01	1.83294191956520080566e-01	7.81301185488700866699e-02	1.13535180687904357910e-01	6.79932236671447753906e-02	1.54038339853286743164e-01	1.04574143886566162109e-01	1.02733924984931945801e-01	2.45281234383583068848e-01	1.16564095020294189453e-01	1.06448575854301452637e-01	4.65256199240684509277e-02	1.02230712771415710449e-01	2.29225069284439086914e-01	2.24545031785964965820e-01	1.43366083502769470215e-01	9.83149409294128417969e-02	9.67995077371597290039e-02	1.17597594857215881348e-01	7.06262886524200439453e-02	1.54910236597061157227e-01	1.94745585322380065918e-01	9.98879671096801757812e-02	2.95874714851379394531e-01	1.89562126994132995605e-01	1.14458560943603515625e-01	1.72388345003128051758e-01	2.11547240614891052246e-01	1.35031968355178833008e-01	8.12732726335525512695e-02	3.25820803642272949219e-01	0.00000000000000000000e+00	2.45525926351547241211e-01	3.45744937658309936523e-01	2.08876490592956542969e-01	1.53030216693878173828e-01	1.57680645585060119629e-01	2.00167596340179443359e-01	1.93921998143196105957e-01
1.36926978826522827148e-01	1.59833073616027832031e-01	2.12277367711067199707e-01	1.27680465579032897949e-01	7.90979117155075073242e-02	9.61335748434066772461e-02	1.39675155282020568848e-01	1.94864213466644287109e-01	1.91629931330680847168e-01	1.12148031592369079590e-01	7.45210349559783935547e-02	7.08537846803665161133e-02	8.15117210149765014648e-02	1.58316403627395629883e-01	1.18076220154762268066e-01	1.74142107367515563965e-01	1.22388705611228942871e-01	2.37894162535667419434e-01	1.15904346108436584473e-01	1.53481096029281616211e-01	1.64221584796905517578e-01	1.51085823774337768555e-01	1.66746973991394042969e-01	8.31494703888893127441e-02	1.24012969434261322021e-01	1.62964254617691040039e-01	2.14857950806617736816e-01	1.19008973240852355957e-01	1.96798369288444519043e-01	1.79346486926078796387e-01	1.73531174659729003906e-01	1.08474478125572204590e-01	1.69023901224136352539e-01	1.97357296943664550781e-01	1.76168456673622131348e-01	9.28171873092651367188e-02	1.15372404456138610840e-01	2.09332436323165893555e-01	1.40606746077537536621e-01	8.31236392259597778320e-02	1.53389438986778259277e-01	2.01084807515144348145e-01	2.45525985956192016602e-01	0.00000000000000000000e+00	2.09522664546966552734e-01	2.37829446792602539062e-01	1.68369561433792114258e-01	1.25410690903663635254e-01	1.72179684042930603027e-01	8.76066088676452636719e-02
1.96791499853134155273e-01	1.36922135949134826660e-01	2.28703081607818603516e-01	1.37144252657890319824e-01	1.91596493124961853027e-01	1.45859077572822570801e-01	1.13074585795402526855e-01	4.96994256973266601562e-02	1.99249520897865295410e-01	1.58292055130004882812e-01	2.19660222530364990234e-01	1.80216208100318908691e-01	1.08111187815666198730e-01	1.02074116468429565430e-01	1.03676900267601013184e-01	1.42463192343711853027e-01	1.02172322571277618408e-01	1.52542158961296081543e-01	1.74608334898948669434e-01	1.24016560614109039307e-01	1.92767247557640075684e-01	2.16586112976074218750e-01	3.00024360418319702148e-01	1.57959386706352233887e-01	1.10947482287883758545e-01	1.84870243072509765625e-01	9.37244594097137451172e-02	1.29611462354660034180e-01	2.02941492199897766113e-01	7.92352706193923950195e-02	1.36371582746505737305e-01	8.70638564229011535645e-02	1.18552580475807189941e-01	1.34533822536468505859e-01	1.45894676446914672852e-01	1.50610476732254028320e-01	1.39364212751388549805e-01	1.99029967188835144043e-01	1.91973775625228881836e-01	1.84991523623466491699e-01	1.73411235213279724121e-01	4.29601490497589111328e-01	3.45744967460632324219e-01	2.09522843360900878906e-01	0.00000000000000000000e+00	2.15152502059936523438e-01	3.19173574447631835938e-01	9.23426747322082519531e-02	3.06701123714447021484e-01	3.16707462072372436523e-01
1.19656518101692199707e-01	1.69359564781188964844e-01	8.84541720151901245117e-02	8.43033194541931152344e-02	2.23834767937660217285e-01	1.73750504851341247559e-01	1.62434220314025878906e-01	1.55909627676010131836e-01	8.93861800432205200195e-02	5.59154450893402099609e-02	1.49362742900848388672e-01	1.54608875513076782227e-01	1.02818280458450317383e-01	1.30762726068496704102e-01	1.81709423661231994629e-01	1.74649775028228759766e-01	1.62811934947967529297e-01	1.44000187516212463379e-01	1.45223543047904968262e-01	1.28090828657150268555e-01	1.27426028251647949219e-01	9.42754149436950683594e-02	1.01499482989311218262e-01	1.15104928612709045410e-01	1.19585670530796051025e-01	8.85919630527496337891e-02	1.93800806999206542969e-01	1.19002014398574829102e-01	1.01171791553497314453e-01	1.95320278406143188477e-01	1.50509908795356750488e-01	1.86995327472686767578e-01	9.41383093595504760742e-02	2.09286257624626159668e-01	7.35430866479873657227e-02	1.17298856377601623535e-01	1.93055123090744018555e-01	1.42303034663200378418e-01	1.05880811810493469238e-01	2.51532822847366333008e-01	3.24014484882354736328e-01	2.29748353362083435059e-01	2.08876460790634155273e-01	2.37829416990280151367e-01	2.15152472257614135742e-01	0.00000000000000000000e+00	3.30187678337097167969e-01	2.36820548772811889648e-01	2.35316023230552673340e-01	2.36070588231086730957e-01
1.91769301891326904297e-01	9.68904495239257812500e-02	8.73659998178482055664e-02	1.32328078150749206543e-01	1.82639777660369873047e-01	2.07905754446983337402e-01	2.35646814107894897461e-01	1.08402833342552185059e-01	4.79724332690238952637e-02	1.33211612701416015625e-01	4.64491322636604309082e-02	1.44543290138244628906e-01	1.79037213325500488281e-01	1.71482279896736145020e-01	7.70105719566345214844e-02	5.25610297918319702148e-02	1.04056119918823242188e-01	1.37525543570518493652e-01	1.32776692509651184082e-01	1.34092330932617187500e-01	1.55195072293281555176e-01	1.63340225815773010254e-01	1.55046656727790832520e-01	1.49198845028877258301e-01	9.42400768399238586426e-02	1.14648178219795227051e-01	1.30701184272766113281e-01	1.30481615662574768066e-01	1.76977694034576416016e-01	2.95860499143600463867e-01	1.50153845548629760742e-01	8.97863581776618957520e-02	1.07083484530448913574e-01	2.17269465327262878418e-01	2.62328535318374633789e-01	1.41572415828704833984e-01	1.11363947391510009766e-01	8.83107483386993408203e-02	1.28433391451835632324e-01	1.10575258731842041016e-01	2.40903049707412719727e-01	1.89194843173027038574e-01	1.53030216693878173828e-01	1.68369680643081665039e-01	3.19173812866210937500e-01	3.30187439918518066406e-01	0.00000000000000000000e+00	4.28295969963073730469e-01	2.38675579428672790527e-01	2.51649796962738037109e-01
2.27926015853881835938e-01	6.58923536539077758789e-02	4.97454702854156494141e-02	1.68424814939498901367e-01	1.78334683179855346680e-01	1.05345442891120910645e-01	1.55276671051979064941e-01	1.81598126888275146484e-01	1.48577541112899780273e-01	1.26450508832931518555e-01	1.17528274655342102051e-01	2.07258611917495727539e-01	1.23001962900161743164e-01	1.75583168864250183105e-01	1.44806817173957824707e-01	1.70091912150382995605e-01	1.78912386298179626465e-01	1.69899299740791320801e-01	8.48350748419761657715e-02	1.09877690672874450684e-01	9.06859338283538818359e-02	4.75165918469429016113e-02	1.78621128201484680176e-01	1.52044683694839477539e-01	1.73332586884498596191e-01	7.97716826200485229492e-02	7.92319923639297485352e-02	2.02973663806915283203e-01	1.40631496906280517578e-01	1.04097664356231689453e-01	1.71213671565055847168e-01	1.13549917936325073242e-01	2.37627580761909484863e-01	5.03945797681808471680e-02	1.24644130468368530273e-01	2.97956168651580810547e-01	1.40280589461326599121e-01	2.42151066660881042480e-01	1.15209951996803283691e-01	1.45508140325546264648e-01	1.10642597079277038574e-01	1.71531930565834045410e-01	1.57680660486221313477e-01	1.25410854816436767578e-01	9.23426747322082519531e-02	2.36820638179779052734e-01	4.28296029567718505859e-01	0.00000000000000000000e+00	4.14137721061706542969e-01	3.34545671939849853516e-01
1.87889114022254943848e-01	1.33592486381530761719e-01	1.23115643858909606934e-01	9.87002402544021606445e-02	1.15136638283729553223e-01	2.07463666796684265137e-01	1.62007659673690795898e-01	2.09976688027381896973e-01	1.36297181248664855957e-01	1.40814796090126037598e-01	2.00131312012672424316e-01	2.29283884167671203613e-01	7.58652091026306152344e-02	1.50734141469001770020e-01	1.72658190131187438965e-01	7.30974078178405761719e-02	1.48338526487350463867e-01	2.48672440648078918457e-01	2.05357983708381652832e-01	1.72694042325019836426e-01	9.12527740001678466797e-02	6.69328868389129638672e-02	2.00021743774414062500e-01	1.45833000540733337402e-01	1.71964913606643676758e-01	1.39885410666465759277e-01	1.23738840222358703613e-01	1.40956997871398925781e-01	1.61683246493339538574e-01	2.20136553049087524414e-01	1.36226102709770202637e-01	1.49655416607856750488e-01	1.53041824698448181152e-01	1.32566630840301513672e-01	1.03661864995956420898e-01	1.63987085223197937012e-01	1.13775461912155151367e-01	1.15844681859016418457e-01	1.16473957896232604980e-01	1.58663034439086914062e-01	5.64625561237335205078e-02	1.30353018641471862793e-01	2.00167685747146606445e-01	1.72179624438285827637e-01	3.06700944900512695312e-01	2.35316053032875061035e-01	2.38675549626350402832e-01	4.14137661457061767578e-01	0.00000000000000000000e+00	1.85217738151550292969e-01
1.98246002197265625000e-01	1.17283478379249572754e-01	2.21321925520896911621e-01	9.07455235719680786133e-02	1.15691348910331726074e-01	1.78493618965148925781e-01	1.62373274564743041992e-01	1.66453048586845397949e-01	1.46549046039581298828e-01	2.78116464614868164062e-01	1.35685831308364868164e-01	2.44415745139122009277e-01	1.10711127519607543945e-01	1.41484782099723815918e-01	1.12567633390426635742e-01	1.01628318428993225098e-01	1.35431036353111267090e-01	1.87761589884757995605e-01	1.17980644106864929199e-01	1.35748863220214843750e-01	1.77427813410758972168e-01	1.38584345579147338867e-01	1.33724957704544067383e-01	1.49118572473526000977e-01	9.89350602030754089355e-02	1.89453542232513427734e-01	1.45332083106040954590e-01	1.48725658655166625977e-01	1.40133619308471679688e-01	1.20627790689468383789e-01	1.21703490614891052246e-01	9.11371186375617980957e-02	1.64394900202751159668e-01	1.32640495896339416504e-01	1.05705544352531433105e-01	1.99130967259407043457e-01	1.26627385616302490234e-01	1.27346709370613098145e-01	2.02416434884071350098e-01	1.30025431513786315918e-01	2.26610675454139709473e-01	1.62134110927581787109e-01	1.93922147154808044434e-01	8.76065939664840698242e-02	3.16707283258438110352e-01	2.36070528626441955566e-01	2.51649796962738037109e-01	3.34545731544494628906e-01	1.85217738151550292969e-01	0.00000000000000000000e+00
1.08617991209030151367e-01	1.34706005454063415527e-01	1.36939957737922668457e-01	1.11370801925659179688e-01	9.29057151079177856445e-02	1.46285682916641235352e-01	1.43009692430496215820e-01	1.01221323013305664062e-01	1.21989428997039794922e-01	1.15835592150688171387e-01	1.12629473209381103516e-01	7.84692168235778808594e-02	1.36484742164611816406e-01	1.28628283739089965820e-01	1.06518916785717010498e-01	9.67736765742301940918e-02	1.04402296245098114014e-01	5.98461851477622985840e-02	1.46276265382766723633e-01	1.44716799259185791016e-01	8.19212645292282104492e-02	1.00739896297454833984e-01	7.80747309327125549316e-02	1.11418463289737701416e-01	1.14493615925312042236e-01	1.30751729011535644531e-01	1.11109234392642974854e-01	1.23684436082839965820e-01	9.27504226565361022949e-02	7.80630037188529968262e-02	1.23084768652915954590e-01	1.78450822830200195312e-01	1.12774521112442016602e-01	1.42725288867950439453e-01	1.18515387177467346191e-01	1.53729811310768127441e-01	1.10133528709411621094e-01	6.39656633138656616211e-02	1.43240466713905334473e-01	1.56644567847251892090e-01	1.49469524621963500977e-01	1.31906300783157348633e-01	1.87278240919113159180e-01	1.88034191727638244629e-01	1.30138397216796875000e-01	1.58630341291427612305e-01	1.25902697443962097168e-01	1.12758874893188476562e-01	1.11061930656433105469e-01	1.40234798192977905273e-01
1.00820332765579223633e-01	1.51377439498901367188e-01	1.02323129773139953613e-01	1.54956683516502380371e-01	1.64560377597808837891e-01	8.20438265800476074219e-02	1.08672052621841430664e-01	1.81060463190078735352e-01	9.61571186780929565430e-02	1.04823581874370574951e-01	1.42541825771331787109e-01	5.85833266377449035645e-02	2.19032421708106994629e-01	1.04399122297763824463e-01	7.51330554485321044922e-02	1.10832825303077697754e-01	1.05352692306041717529e-01	1.43108963966369628906e-01	1.30142405629158020020e-01	1.30322486162185668945e-01	1.31827175617218017578e-01	1.06773741543292999268e-01	1.42550110816955566406e-01	1.00041136145591735840e-01	1.17418102920055389404e-01	1.29727751016616821289e-01	1.74774929881095886230e-01	1.32642924785614013672e-01	1.49023205041885375977e-01	1.50714278221130371094e-01	1.68070510029792785645e-01	1.42496094107627868652e-01	1.75190433859825134277e-01	8.85858088731765747070e-02	7.34760537743568420410e-02	1.90274149179458618164e-01	9.01967734098434448242e-02	1.18303850293159484863e-01	1.22155219316482543945e-01	1.19545012712478637695e-01	1.51778295636177062988e-01	1.28750562667846679688e-01	1.76180362701416015625e-01	1.06717184185981750488e-01	8.73903781175613403320e-02	1.10223561525344848633e-01	1.04759603738784790039e-01	1.75581917166709899902e-01	1.75448834896087646484e-01	1.81224882602691650391e-01
9.81918722391128540039e-02	1.86916202306747436523e-01	1.58164352178573608398e-01	1.01519584655761718750e-01	1.48321554064750671387e-01	1.24500796198844909668e-01	9.54012796282768249512e-02	1.46193966269493103027e-01	1.38452813029289245605e-01	9.33270305395126342773e-02	1.63035094738006591797e-01	1.19066342711448669434e-01	1.61288008093833923340e-01	1.41053929924964904785e-01	1.40190809965133666992e-01	1.45240202546119689941e-01	1.06783293187618255615e-01	1.11284434795379638672e-01	8.62878859043121337891e-02	1.28478631377220153809e-01	8.23178365826606750488e-02	8.15660059452056884766e-02	7.28849023580551147461e-02	1.20262831449508666992e-01	1.44917339086532592773e-01	1.34957402944564819336e-01	1.03738702833652496338e-01	1.33938461542129516602e-01	6.74633234739303588867e-02	9.84955653548240661621e-02	8.27676653861999511719e-02	1.55230835080146789551e-01	1.91879823803901672363e-01	8.11440944671630859375e-02	1.26888573169708251953e-01	1.32649436593055725098e-01	1.46945193409919738770e-01	1.98119655251502990723e-01	1.04038372635841369629e-01	1.52662843465805053711e-01	1.52484476566314697266e-01	8.65431874990463256836e-02	1.17963761091232299805e-01	1.37752979993820190430e-01	1.41817376017570495605e-01	1.37390166521072387695e-01	1.31891503930091857910e-01	1.69547393918037414551e-01	1.46235480904579162598e-01	1.80862262845039367676e-01
1.08884841203689575195e-01	1.45568668842315673828e-01	1.71333909034729003906e-01	1.51820749044418334961e-01	1.13296009600162506104e-01	1.48221537470817565918e-01	1.90759509801864624023e-01	6.47899359464645385742e-02	1.25448614358901977539e-01	1.10663175582885742188e-01	1.26887738704681396484e-01	1.39023572206497192383e-01	1.09549194574356079102e-01	1.73705413937568664551e-01	1.27451092004776000977e-01	8.27946662902832031250e-02	1.25615462660789489746e-01	9.96375232934951782227e-02	1.37846127152442932129e-01	1.42563685774803161621e-01	1.23163141310214996338e-01	8.66035670042037963867e-02	1.34314209222793579102e-01	9.86347496509552001953e-02	1.23345158994197845459e-01	1.61528497934341430664e-01	1.19347743690013885498e-01	1.26434445381164550781e-01	1.02067217230796813965e-01	1.21344946324825286865e-01	5.98886087536811828613e-02	1.10927015542984008789e-01	1.30883976817131042480e-01	8.79492461681365966797e-02	1.32693707942962646484e-01	1.17480263113975524902e-01	1.42191648483276367188e-01	1.32490828633308410645e-01	2.13531211018562316895e-01	9.93665233254432678223e-02	1.54619112610816955566e-01	1.02125659584999084473e-01	7.14186877012252807617e-02	1.71715140342712402344e-01	1.17271870374679565430e-01	1.98144346475601196289e-01	1.41884505748748779297e-01	1.83423966169357299805e-01	1.54391229152679443359e-01	8.05152878165245056152e-02
8.11400637030601501465e-02	1.82264164090156555176e-01	1.05644360184669494629e-01	1.46313875913619995117e-01	1.09658733010292053223e-01	1.85696214437484741211e-01	1.51357576251029968262e-01	1.52520954608917236328e-01	8.74927118420600891113e-02	1.91711813211441040039e-01	1.78868457674980163574e-01	1.73402488231658935547e-01	1.17202505469322204590e-01	1.02548427879810333252e-01	1.28867343068122863770e-01	1.41898751258850097656e-01	7.93207138776779174805e-02	6.56583905220031738281e-02	7.29662328958511352539e-02	1.41394078731536865234e-01	6.58825635910034179688e-02	5.16223609447479248047e-02	8.77831429243087768555e-02	1.18624016642570495605e-01	1.10654056072235107422e-01	1.04831852018833160400e-01	8.75045359134674072266e-02	1.08031846582889556885e-01	1.38839691877365112305e-01	9.43843871355056762695e-02	8.18963050842285156250e-02	9.31426137685775756836e-02	5.36226555705070495605e-02	1.47323340177536010742e-01	2.03842803835868835449e-01	9.95434522628784179688e-02	1.31999611854553222656e-01	1.26359403133392333984e-01	1.24096095561981201172e-01	1.25994011759757995605e-01	1.64025694131851196289e-01	1.02144166827201843262e-01	1.09978362917900085449e-01	2.36342296004295349121e-01	1.16405799984931945801e-01	8.21904391050338745117e-02	9.88324135541915893555e-02	1.44768938422203063965e-01	1.08428612351417541504e-01	9.42008346319198608398e-02
1.23485535383224487305e-01	2.05630242824554443359e-01	1.23074114322662353516e-01	1.32066369056701660156e-01	1.96602791547775268555e-01	1.13268509507179260254e-01	1.11081063747406005859e-01	1.10651895403861999512e-01	1.34474128484725952148e-01	1.16379708051681518555e-01	1.12643644213676452637e-01	7.66856074333190917969e-02	1.66836410760879516602e-01	1.22943840920925140381e-01	1.24337650835514068604e-01	7.01440125703811645508e-02	1.54340147972106933594e-01	8.47164392471313476562e-02	8.57780799269676208496e-02	1.11753843724727630615e-01	1.22362978756427764893e-01	1.21682122349739074707e-01	7.52210393548011779785e-02	9.65811237692832946777e-02	1.03639341890811920166e-01	1.08844980597496032715e-01	8.36185067892074584961e-02	1.32295921444892883301e-01	5.36283031105995178223e-02	1.26604810357093811035e-01	7.90399834513664245605e-02	1.33401885628700256348e-01	1.61751598119735717773e-01	1.28574505448341369629e-01	9.59836691617965698242e-02	1.66048929095268249512e-01	2.06954061985015869141e-01	1.30040556192398071289e-01	1.19397178292274475098e-01	8.79967063665390014648e-02	1.83922812342643737793e-01	1.07232809066772460938e-01	1.98834955692291259766e-01	1.14058405160903930664e-01	1.25383198261260986328e-01	1.09053984284400939941e-01	1.48708924651145935059e-01	1.23075053095817565918e-01	1.83586329221725463867e-01	1.18498519062995910645e-01
7.81068429350852966309e-02	1.65585011243820190430e-01	1.44892901182174682617e-01	1.64321497082710266113e-01	1.69804155826568603516e-01	1.16911873221397399902e-01	1.08642816543579101562e-01	1.22734889388084411621e-01	6.83794766664505004883e-02	1.68022558093070983887e-01	1.10008016228675842285e-01	6.45772367715835571289e-02	1.04687884449958801270e-01	8.72257351875305175781e-02	9.53962281346321105957e-02	1.14834159612655639648e-01	9.38490927219390869141e-02	6.58685490489006042480e-02	7.98139050602912902832e-02	1.29062294960021972656e-01	1.02999366819858551025e-01	7.86528438329696655273e-02	1.95332467555999755859e-02	1.15779705345630645752e-01	9.43288207054138183594e-02	1.13825321197509765625e-01	1.20438069105148315430e-01	1.50763064622879028320e-01	4.81551662087440490723e-02	1.14354968070983886719e-01	1.54842600226402282715e-01	1.55401244759559631348e-01	1.19235277175903320312e-01	1.27673983573913574219e-01	1.00478053092956542969e-01	6.21254146099090576172e-02	1.45744219422340393066e-01	1.22555777430534362793e-01	1.54437214136123657227e-01	1.89439028501510620117e-01	1.42476439476013183594e-01	1.60889685153961181641e-01	1.38286501169204711914e-01	1.20045661926269531250e-01	1.61318883299827575684e-01	1.29390478134155273438e-01	1.10274523496627807617e-01	1.79450914263725280762e-01	2.02324524521827697754e-01	1.36557191610336303711e-01
1.11056312918663024902e-01	1.80964425206184387207e-01	2.27283388376235961914e-01	9.72441136837005615234e-02	1.87760919332504272461e-01	6.63466453552246093750e-02	8.99041518568992614746e-02	1.08922183513641357422e-01	1.11583262681961059570e-01	8.97444486618041992188e-02	1.61950275301933288574e-01	7.89403766393661499023e-02	9.35226380825042724609e-02	1.22180849313735961914e-01	1.05075106024742126465e-01	6.88110217452049255371e-02	1.11078023910522460938e-01	5.70347234606742858887e-02	1.09511837363243103027e-01	1.21393181383609771729e-01	6.42941817641258239746e-02	7.65624120831489562988e-02	1.03006139397621154785e-02	1.25790998339653015137e-01	1.11220762133598327637e-01	1.15322567522525787354e-01	1.29058107733726501465e-01	1.56859979033470153809e-01	8.66143032908439636230e-02	7.82971754670143127441e-02	1.28950089216232299805e-01	1.10642321407794952393e-01	8.77512022852897644043e-02	1.71930849552154541016e-01	1.83863222599029541016e-01	1.35285675525665283203e-01	1.25423625111579895020e-01	7.87473618984222412109e-02	1.29147246479988098145e-01	7.31785297393798828125e-02	1.02605104446411132812e-01	1.10088512301445007324e-01	1.43200099468231201172e-01	1.17662951350212097168e-01	1.39256164431571960449e-01	1.41171813011169433594e-01	6.53533935546875000000e-02	1.97828963398933410645e-01	1.13237470388412475586e-01	1.26551717519760131836e-01
1.73532441258430480957e-01	2.06857472658157348633e-01	1.68453559279441833496e-01	1.30550771951675415039e-01	1.07009127736091613770e-01	1.20949342846870422363e-01	1.23983889818191528320e-01	1.10920056700706481934e-01	1.07981145381927490234e-01	1.41431629657745361328e-01	1.14809826016426086426e-01	1.06395661830902099609e-01	5.07404431700706481934e-02	1.00474745035171508789e-01	1.38830214738845825195e-01	1.39543473720550537109e-01	9.18015092611312866211e-02	8.38307142257690429688e-02	6.98456838726997375488e-02	1.48733139038085937500e-01	1.22280895709991455078e-01	1.45923793315887451172e-01	8.09427946805953979492e-02	1.62823274731636047363e-01	1.43815457820892333984e-01	1.03381395339965820312e-01	1.15032121539115905762e-01	8.63602831959724426270e-02	1.09656691551208496094e-01	8.67537632584571838379e-02	9.34339165687561035156e-02	7.84830972552299499512e-02	1.42325654625892639160e-01	1.63267239928245544434e-01	1.22234866023063659668e-01	1.22871071100234985352e-01	1.18722841143608093262e-01	1.31865516304969787598e-01	9.49516147375106811523e-02	1.46270036697387695312e-01	1.13419279456138610840e-01	1.35436981916427612305e-01	1.63970828056335449219e-01	1.36643812060356140137e-01	1.49310916662216186523e-01	5.26382774114608764648e-02	1.48412436246871948242e-01	1.47574171423912048340e-01	1.13081917166709899902e-01	1.78040802478790283203e-01
3.80470380187034606934e-02	1.28501668572425842285e-01	1.84552758932113647461e-01	7.97589868307113647461e-02	1.18595972657203674316e-01	1.39659941196441650391e-01	1.40921130776405334473e-01	1.04690358042716979980e-01	1.76341041922569274902e-01	1.31386190652847290039e-01	1.57393038272857666016e-01	1.42207324504852294922e-01	1.12946331501007080078e-01	1.41413182020187377930e-01	1.29328653216361999512e-01	1.07996433973312377930e-01	9.74481552839279174805e-02	9.36452969908714294434e-02	9.11265686154365539551e-02	1.79367870092391967773e-01	8.35709124803543090820e-02	1.57356515526771545410e-01	1.40302747488021850586e-01	1.20413884520530700684e-01	1.26514762639999389648e-01	1.75981730222702026367e-01	1.14283233880996704102e-01	9.32179614901542663574e-02	8.60247686505317687988e-02	6.72991201281547546387e-02	1.51310414075851440430e-01	9.40563157200813293457e-02	1.03953257203102111816e-01	1.22709110379219055176e-01	1.22609362006187438965e-01	8.22506397962570190430e-02	7.60680809617042541504e-02	1.97017952799797058105e-01	1.15629866719245910645e-01	1.51876121759414672852e-01	1.16479247808456420898e-01	1.44814297556877136230e-01	1.08087584376335144043e-01	1.02463215589523315430e-01	1.31446897983551025391e-01	2.22176134586334228516e-01	1.07068821787834167480e-01	1.06127798557281494141e-01	8.32888484001159667969e-02	9.86762940883636474609e-02
1.28362417221069335938e-01	9.14587378501892089844e-02	1.55057653784751892090e-01	1.44979417324066162109e-01	8.90986323356628417969e-02	1.28979325294494628906e-01	1.17822393774986267090e-01	6.27456530928611755371e-02	1.31388545036315917969e-01	1.40963688492774963379e-01	9.44893807172775268555e-02	9.13494676351547241211e-02	9.61877554655075073242e-02	9.78750735521316528320e-02	1.18876948952674865723e-01	2.14344605803489685059e-01	1.50925725698471069336e-01	8.75114426016807556152e-02	9.90454033017158508301e-02	1.09406061470508575439e-01	8.60470905900001525879e-02	5.60860857367515563965e-02	9.48480516672134399414e-02	8.65529403090476989746e-02	7.80515074729919433594e-02	1.51709780097007751465e-01	9.18318182229995727539e-02	1.51826456189155578613e-01	1.38308718800544738770e-01	1.15872994065284729004e-01	1.20956286787986755371e-01	1.73302829265594482422e-01	7.52692446112632751465e-02	1.56211733818054199219e-01	1.54869869351387023926e-01	1.01810529828071594238e-01	7.47051909565925598145e-02	1.64720848202705383301e-01	4.32501062750816345215e-02	1.58558815717697143555e-01	1.20367795228958129883e-01	1.25012010335922241211e-01	2.34918922185897827148e-01	1.65083333849906921387e-01	1.04511961340904235840e-01	1.47110030055046081543e-01	1.91369816660881042480e-01	8.87269675731658935547e-02	2.16783970594406127930e-01	1.23287767171859741211e-01
1.71136513352394104004e-01	1.17561891674995422363e-01	1.73609077930450439453e-01	1.50189504027366638184e-01	1.47914931178092956543e-01	1.29927545785903930664e-01	8.97741690278053283691e-02	9.73668098449707031250e-02	1.70250803232192993164e-01	1.28047987818717956543e-01	1.14289253950119018555e-01	5.97228258848190307617e-02	1.16630598902702331543e-01	1.46796837449073791504e-01	8.68699401617050170898e-02	1.38417929410934448242e-01	8.64877328276634216309e-02	1.45454406738281250000e-01	9.07962173223495483398e-02	1.09556034207344055176e-01	1.17723643779754638672e-01	6.65940195322036743164e-02	5.10241463780403137207e-02	1.24178811907768249512e-01	8.94660875201225280762e-02	8.79234820604324340820e-02	6.88963234424591064453e-02	1.37213841080665588379e-01	6.07051253318786621094e-02	1.17720112204551696777e-01	1.02439716458320617676e-01	1.28675475716590881348e-01	1.52445554733276367188e-01	8.78399014472961425781e-02	1.64966404438018798828e-01	1.16719305515289306641e-01	7.96854123473167419434e-02	1.39919042587280273438e-01	1.66602998971939086914e-01	1.61015287041664123535e-01	1.80262163281440734863e-01	1.18844076991081237793e-01	9.15754884481430053711e-02	1.06873527169227600098e-01	1.30829945206642150879e-01	7.68058747053146362305e-02	1.60439863801002502441e-01	1.57834112644195556641e-01	1.65159240365028381348e-01	1.01178556680679321289e-01
8.27581956982612609863e-02	6.89288526773452758789e-02	1.59133970737457275391e-01	7.72639960050582885742e-02	1.46692246198654174805e-01	1.25953316688537597656e-01	1.29710018634796142578e-01	9.75589677691459655762e-02	1.00125014781951904297e-01	1.43829047679901123047e-01	1.18645370006561279297e-01	1.38696864247322082520e-01	7.17677921056747436523e-02	1.10964410006999969482e-01	1.02348744869232177734e-01	8.94861966371536254883e-02	1.04981333017349243164e-01	1.03159047663211822510e-01	1.16214483976364135742e-01	1.32851451635360717773e-01	1.36513695120811462402e-01	9.74345356225967407227e-02	7.68443420529365539551e-02	9.84054058790206909180e-02	9.09550264477729797363e-02	7.49222710728645324707e-02	1.18726544082164764404e-01	1.17248199880123138428e-01	1.21535107493400573730e-01	1.46945089101791381836e-01	1.13512262701988220215e-01	9.53915789723396301270e-02	1.26210346817970275879e-01	1.14373639225959777832e-01	1.96074932813644409180e-01	1.39507740736007690430e-01	7.40136802196502685547e-02	1.57502368092536926270e-01	7.62127712368965148926e-02	1.37536570429801940918e-01	1.53822511434555053711e-01	1.07400923967361450195e-01	1.84884697198867797852e-01	8.82929414510726928711e-02	1.06716811656951904297e-01	8.33543986082077026367e-02	1.80369734764099121094e-01	1.37473538517951965332e-01	1.48218274116516113281e-01	1.25647693872451782227e-01
7.61611163616180419922e-02	1.21081218123435974121e-01	9.16046500205993652344e-02	1.05517923831939697266e-01	1.37760743498802185059e-01	1.10391803085803985596e-01	1.15123823285102844238e-01	1.63621231913566589355e-01	1.20486751198768615723e-01	1.37831553816795349121e-01	1.15620210766792297363e-01	1.32343709468841552734e-01	1.02018281817436218262e-01	1.43835633993148803711e-01	1.66385054588317871094e-01	1.05252481997013092041e-01	1.29306584596633911133e-01	1.00319847464561462402e-01	1.46877586841583251953e-01	1.13928735256195068359e-01	1.03743612766265869141e-01	1.20391830801963806152e-01	1.10688425600528717041e-01	1.07454247772693634033e-01	1.10215574502944946289e-01	1.18411466479301452637e-01	1.23270094394683837891e-01	1.22107639908790588379e-01	1.18396937847137451172e-01	1.27013206481933593750e-01	1.46279007196426391602e-01	1.54119849205017089844e-01	9.22908335924148559570e-02	1.29059165716171264648e-01	1.47462680935859680176e-01	1.31659299135208129883e-01	1.50461658835411071777e-01	1.68407171964645385742e-01	1.95539474487304687500e-01	1.25963225960731506348e-01	1.47802874445915222168e-01	1.46802783012390136719e-01	8.34725946187973022461e-02	7.97279179096221923828e-02	1.21168494224548339844e-01	1.50089353322982788086e-01	1.22072398662567138672e-01	2.11967855691909790039e-01	1.21640071272850036621e-01	1.16145983338356018066e-01
1.77914574742317199707e-01	1.02413311600685119629e-01	1.61509364843368530273e-01	1.45304694771766662598e-01	1.48522496223449707031e-01	1.18747413158416748047e-01	1.15886360406875610352e-01	1.16949021816253662109e-01	8.36375504732131958008e-02	1.42354771494865417480e-01	2.14959219098091125488e-01	1.19995415210723876953e-01	7.85040706396102905273e-02	1.63408204913139343262e-01	1.45629823207855224609e-01	9.70906689763069152832e-02	9.68620255589485168457e-02	9.86592173576354980469e-02	8.15062150359153747559e-02	1.20990432798862457275e-01	9.17997062206268310547e-02	8.49762037396430969238e-02	8.83331075310707092285e-02	9.35835391283035278320e-02	1.00901305675506591797e-01	1.13209441304206848145e-01	1.25622510910034179688e-01	1.41238540410995483398e-01	7.13091641664505004883e-02	5.77079877257347106934e-02	1.07354909181594848633e-01	1.08529895544052124023e-01	1.39370754361152648926e-01	9.79017764329910278320e-02	1.46729111671447753906e-01	1.79944485425949096680e-01	1.21188640594482421875e-01	1.38528674840927124023e-01	1.12249255180358886719e-01	2.08254173398017883301e-01	1.88988208770751953125e-01	1.30760103464126586914e-01	1.09128698706626892090e-01	1.45146757364273071289e-01	1.39447033405303955078e-01	1.21513634920120239258e-01	1.57403826713562011719e-01	1.89800575375556945801e-01	1.27809643745422363281e-01	1.54715925455093383789e-01
7.20525532960891723633e-02	1.69378623366355895996e-01	8.42925608158111572266e-02	1.61973759531974792480e-01	1.36206045746803283691e-01	1.11305594444274902344e-01	8.57778340578079223633e-02	1.40362337231636047363e-01	1.19859591126441955566e-01	6.05068281292915344238e-02	1.51505619287490844727e-01	1.03425920009613037109e-01	1.38403519988059997559e-01	1.58983513712882995605e-01	6.55291154980659484863e-02	7.65224322676658630371e-02	1.42946779727935791016e-01	1.35533690452575683594e-01	1.38798266649246215820e-01	1.19615256786346435547e-01	1.40079796314239501953e-01	1.30393728613853454590e-01	1.46083682775497436523e-01	1.10838063061237335205e-01	1.22012063860893249512e-01	5.42893558740615844727e-02	1.23867556452751159668e-01	1.11136704683303833008e-01	8.10407996177673339844e-02	1.47294729948043823242e-01	1.36455237865447998047e-01	1.41031548380851745605e-01	1.84332102537155151367e-01	1.73361778259277343750e-01	7.75760561227798461914e-02	1.00638747215270996094e-01	1.42980366945266723633e-01	1.09640851616859436035e-01	9.36749577522277832031e-02	8.96097719669342041016e-02	9.60746556520462036133e-02	1.04177802801132202148e-01	1.62768825888633728027e-01	1.74092546105384826660e-01	1.91679105162620544434e-01	1.90900996327400207520e-01	1.17992237210273742676e-01	1.45023435354232788086e-01	1.13328099250793457031e-01	1.67413860559463500977e-01
1.87437906861305236816e-01	1.42821490764617919922e-01	1.39298036694526672363e-01	8.64913165569305419922e-02	6.02641403675079345703e-02	1.18893027305603027344e-01	3.29006314277648925781e-02	9.44498628377914428711e-02	1.21026694774627685547e-01	1.29920542240142822266e-01	1.01587027311325073242e-01	1.70106232166290283203e-01	9.99686419963836669922e-02	8.70739445090293884277e-02	1.31878614425659179688e-01	1.26839175820350646973e-01	8.78571718931198120117e-02	1.20027124881744384766e-01	7.99950435757637023926e-02	1.17036908864974975586e-01	1.17950230836868286133e-01	8.17428007721900939941e-02	7.08388015627861022949e-02	1.03454403579235076904e-01	8.23988765478134155273e-02	1.09202362596988677979e-01	6.68526366353034973145e-02	1.04611389338970184326e-01	1.03140011429786682129e-01	8.72959643602371215820e-02	1.07872515916824340820e-01	8.78657698631286621094e-02	1.70905947685241699219e-01	1.11746206879615783691e-01	8.33952575922012329102e-02	1.36026799678802490234e-01	1.55003890395164489746e-01	1.24149844050407409668e-01	1.25949025154113769531e-01	3.61393094062805175781e-02	1.02538287639617919922e-01	5.54217323660850524902e-02	1.57880231738090515137e-01	8.16115289926528930664e-02	1.32060393691062927246e-01	1.71113565564155578613e-01	2.19049274921417236328e-01	6.15354627370834350586e-02	1.38056814670562744141e-01	5.81551417708396911621e-02
1.13812729716300964355e-01	1.09391525387763977051e-01	1.61888852715492248535e-01	1.22303858399391174316e-01	5.47654554247856140137e-02	1.06599479913711547852e-01	1.19095176458358764648e-01	8.56142491102218627930e-02	7.43559151887893676758e-02	9.11058783531188964844e-02	9.66894328594207763672e-02	1.69368773698806762695e-01	1.72155126929283142090e-01	1.26415118575096130371e-01	1.45078748464584350586e-01	9.96596366167068481445e-02	1.25957101583480834961e-01	9.36053097248077392578e-02	1.65330559015274047852e-01	1.14147827029228210449e-01	9.59639772772789001465e-02	1.40318945050239562988e-01	9.46777909994125366211e-02	1.06843762099742889404e-01	1.22205965220928192139e-01	1.16870239377021789551e-01	9.77277755737304687500e-02	8.50143730640411376953e-02	8.61226022243499755859e-02	8.53803008794784545898e-02	7.26643204689025878906e-02	1.21303305029869079590e-01	1.42476946115493774414e-01	1.22177913784980773926e-01	1.15534305572509765625e-01	2.55301773548126220703e-01	1.37476682662963867188e-01	1.34225189685821533203e-01	4.17228192090988159180e-02	1.00992992520332336426e-01	2.34967619180679321289e-01	1.03346601128578186035e-01	1.67933627963066101074e-01	1.08084321022033691406e-01	4.75615188479423522949e-02	1.68246626853942871094e-01	1.47073954343795776367e-01	1.49772882461547851562e-01	1.05586394667625427246e-01	1.88367173075675964355e-01
1.05688959360122680664e-01	1.11987501382827758789e-01	1.60096496343612670898e-01	2.05914601683616638184e-01	1.11347451806068420410e-01	1.47369340062141418457e-01	1.01195260882377624512e-01	5.82850277423858642578e-02	1.08332455158233642578e-01	1.21642798185348510742e-01	1.15152791142463684082e-01	1.52277648448944091797e-01	1.58347934484481811523e-01	1.51529029011726379395e-01	1.25998601317405700684e-01	1.29009112715721130371e-01	8.87645557522773742676e-02	7.57702365517616271973e-02	1.10235884785652160645e-01	1.02840557694435119629e-01	1.23036384582519531250e-01	1.17447763681411743164e-01	8.36540311574935913086e-02	1.17659300565719604492e-01	1.09198324382305145264e-01	1.47566020488739013672e-01	9.19584035873413085938e-02	8.12181383371353149414e-02	1.28195077180862426758e-01	7.72195756435394287109e-02	1.66896894574165344238e-01	8.81011709570884704590e-02	9.80369001626968383789e-02	1.31925269961357116699e-01	9.97839123010635375977e-02	1.56777858734130859375e-01	9.05782729387283325195e-02	8.69654119014739990234e-02	2.42985501885414123535e-01	2.02123656868934631348e-01	2.19186156988143920898e-01	1.08715489506721496582e-01	2.20499530434608459473e-01	4.88168746232986450195e-02	6.11815601587295532227e-02	1.25790148973464965820e-01	9.31475758552551269531e-02	1.02520838379859924316e-01	1.22325837612152099609e-01	1.10101431608200073242e-01
1.48333311080932617188e-01	1.92591041326522827148e-01	1.58791005611419677734e-01	1.11232668161392211914e-01	1.47759348154067993164e-01	9.95527952909469604492e-02	1.55483603477478027344e-01	9.10377651453018188477e-02	1.60462096333503723145e-01	8.79776626825332641602e-02	1.45236253738403320312e-01	1.19288191199302673340e-01	1.09519943594932556152e-01	8.64145830273628234863e-02	1.10548436641693115234e-01	4.98753935098648071289e-02	8.84530767798423767090e-02	5.61986118555068969727e-02	9.74758863449096679688e-02	8.94126743078231811523e-02	1.02888256311416625977e-01	1.28470748662948608398e-01	1.25866040587425231934e-01	1.02224089205265045166e-01	1.35027006268501281738e-01	1.03321895003318786621e-01	6.21658116579055786133e-02	1.28570124506950378418e-01	1.17774099111557006836e-01	5.35162910819053649902e-02	1.01263254880905151367e-01	8.13894718885421752930e-02	7.21404775977134704590e-02	8.88424217700958251953e-02	1.26001626253128051758e-01	9.04437750577926635742e-02	4.61698174476623535156e-02	1.14650264382362365723e-01	1.18961840867996215820e-01	1.88474088907241821289e-01	1.13461017608642578125e-01	1.08656212687492370605e-01	8.00916999578475952148e-02	8.04395526647567749023e-02	6.99376612901687622070e-02	9.91073250770568847656e-02	1.28752574324607849121e-01	1.12573921680450439453e-01	2.38191485404968261719e-01	1.20808437466621398926e-01
2.00218617916107177734e-01	1.46679267287254333496e-01	1.16028442978858947754e-01	8.59029591083526611328e-02	1.40979468822479248047e-01	1.39676153659820556641e-01	6.85578733682632446289e-02	3.91696989536285400391e-02	1.40534877777099609375e-01	1.19295924901962280273e-01	9.96752232313156127930e-02	1.14223659038543701172e-01	8.45738202333450317383e-02	1.34850814938545227051e-01	1.07720971107482910156e-01	6.65922909975051879883e-02	1.15472264587879180908e-01	7.39707723259925842285e-02	5.73125630617141723633e-02	1.04002788662910461426e-01	1.31314679980278015137e-01	1.19274213910102844238e-01	1.41738846898078918457e-01	6.78910091519355773926e-02	1.13531604409217834473e-01	1.53447151184082031250e-01	1.12446010112762451172e-01	1.69725835323333740234e-01	9.97008532285690307617e-02	9.16815251111984252930e-02	1.31577804684638977051e-01	1.02829627692699432373e-01	9.42026823759078979492e-02	1.02612331509590148926e-01	9.08572524785995483398e-02	4.92660030722618103027e-02	9.63648706674575805664e-02	6.95826411247253417969e-02	1.35870680212974548340e-01	8.94302129745483398438e-02	4.62172850966453552246e-02	1.35509192943572998047e-01	2.41232782602310180664e-01	1.61964252591133117676e-01	8.10535401105880737305e-02	1.84019491076469421387e-01	1.04111209511756896973e-01	1.37909844517707824707e-01	1.70490577816963195801e-01	1.25687792897224426270e-01
1.22364893555641174316e-01	1.74624904990196228027e-01	1.73190131783485412598e-01	1.54121264815330505371e-01	5.22540882229804992676e-02	1.12621322274208068848e-01	8.36264193058013916016e-02	8.18629413843154907227e-02	5.04927858710289001465e-02	5.77144175767898559570e-02	9.07041579484939575195e-02	1.41474932432174682617e-01	7.63700604438781738281e-02	6.82082027196884155273e-02	7.12538585066795349121e-02	5.57162687182426452637e-02	7.82871171832084655762e-02	8.84038656949996948242e-02	4.63850945234298706055e-02	1.25795245170593261719e-01	1.11547008156776428223e-01	1.03589579463005065918e-01	3.17964777350425720215e-02	9.33048278093338012695e-02	8.11126530170440673828e-02	1.11878499388694763184e-01	1.17662668228149414062e-01	1.21093034744262695312e-01	1.05325609445571899414e-01	1.24175012111663818359e-01	1.25090003013610839844e-01	1.22404634952545166016e-01	9.74160134792327880859e-02	1.30414858460426330566e-01	4.20416072010993957520e-02	1.58983319997787475586e-01	4.67533245682716369629e-02	1.78313344717025756836e-01	9.70826745033264160156e-02	2.12622448801994323730e-01	1.87347337603569030762e-01	2.18357354402542114258e-01	1.00962698459625244141e-01	1.51780441403388977051e-01	1.18541732430458068848e-01	1.49026170372962951660e-01	1.74674749374389648438e-01	1.25307589769363403320e-01	1.49899348616600036621e-01	1.30908861756324768066e-01
1.12864807248115539551e-01	1.46688044071197509766e-01	1.38311713933944702148e-01	1.53650447726249694824e-01	1.87512621283531188965e-01	1.21436133980751037598e-01	1.64215147495269775391e-01	1.22333228588104248047e-01	1.18587598204612731934e-01	1.33841738104820251465e-01	1.66972488164901733398e-01	1.02227568626403808594e-01	1.70523703098297119141e-01	1.15628018975257873535e-01	9.69824865460395812988e-02	1.47661745548248291016e-01	9.46044772863388061523e-02	1.67666807770729064941e-01	5.99867552518844604492e-02	1.34978175163269042969e-01	1.13431930541992187500e-01	8.04006010293960571289e-02	1.26535147428512573242e-01	7.88463950157165527344e-02	1.42588287591934204102e-01	1.06518432497978210449e-01	1.02777287364006042480e-01	1.03390686213970184326e-01	8.93520861864089965820e-02	4.18959781527519226074e-02	9.59560126066207885742e-02	8.36563035845756530762e-02	1.50412902235984802246e-01	1.23173356056213378906e-01	7.77481049299240112305e-02	1.03997513651847839355e-01	1.31961092352867126465e-01	1.41081362962722778320e-01	1.12439036369323730469e-01	6.16607517004013061523e-02	1.66045323014259338379e-01	1.38200268149375915527e-01	1.63270577788352966309e-01	7.64767974615097045898e-02	1.49524778127670288086e-01	9.50347334146499633789e-02	7.60142207145690917969e-02	1.50436431169509887695e-01	1.66674688458442687988e-01	9.49889421463012695312e-02
2.98023223876953125000e-08	1.33333936333656311035e-01	1.00574329495429992676e-01	9.99718010425567626953e-02	1.26185983419418334961e-01	1.30470037460327148438e-01	7.79210478067398071289e-02	8.43019485473632812500e-02	1.35655134916305541992e-01	1.45503818988800048828e-01	1.17831289768218994141e-01	1.54063954949378967285e-01	8.06911438703536987305e-02	5.65166696906089782715e-02	1.89388334751129150391e-01	6.84440135955810546875e-02	1.06055006384849548340e-01	9.93803590536117553711e-02	1.19998440146446228027e-01	8.37949365377426147461e-02	1.55454382300376892090e-01	1.22819602489471435547e-01	1.29449665546417236328e-01	7.47945159673690795898e-02	9.44771021604537963867e-02	1.31153613328933715820e-01	1.06300905346870422363e-01	9.83105823397636413574e-02	1.30030184984207153320e-01	1.24423563480377197266e-01	7.08695054054260253906e-02	8.35985839366912841797e-02	1.02650493383407592773e-01	4.19298484921455383301e-02	9.40039008855819702148e-02	1.12822443246841430664e-01	1.22600570321083068848e-01	1.90063714981079101562e-01	1.72303959727287292480e-01	1.10496610403060913086e-01	1.13236084580421447754e-01	1.43872797489166259766e-01	5.08419722318649291992e-02	2.09718748927116394043e-01	1.44575417041778564453e-01	1.60382166504859924316e-01	1.40129461884498596191e-01	8.67638587951660156250e-02	8.43031853437423706055e-02	1.69067859649658203125e-01
1.31429612636566162109e-01	1.56384304165840148926e-01	1.16804033517837524414e-01	7.86760300397872924805e-02	6.58305361866950988770e-02	9.10804867744445800781e-02	7.96602815389633178711e-02	1.27679929137229919434e-01	1.07285246253013610840e-01	1.84858545660972595215e-01	8.96790474653244018555e-02	8.74507129192352294922e-02	1.17746844887733459473e-01	1.25821053981781005859e-01	9.59199145436286926270e-02	1.04444250464439392090e-01	7.97403454780578613281e-02	1.17053434252738952637e-01	1.42752036452293395996e-01	9.28825438022613525391e-02	1.45122230052947998047e-01	1.58455550670623779297e-01	9.59979891777038574219e-02	1.56899899244308471680e-01	1.09467342495918273926e-01	9.79247465729713439941e-02	9.54498946666717529297e-02	9.25509035587310791016e-02	1.00797161459922790527e-01	9.13588106632232666016e-02	1.34944111108779907227e-01	9.71601158380508422852e-02	1.93878576159477233887e-01	7.91553705930709838867e-02	7.95803964138031005859e-02	5.16792386770248413086e-02	7.99987465143203735352e-02	1.04555815458297729492e-01	1.67241334915161132812e-01	1.02348446846008300781e-01	7.74421095848083496094e-02	1.45659878849983215332e-01	1.56585484743118286133e-01	3.44842672348022460938e-02	1.65415048599243164062e-01	1.65335446596145629883e-01	1.63777649402618408203e-01	1.40064984560012817383e-01	6.25427365303039550781e-02	7.86019563674926757812e-02
1.06418296694755554199e-01	1.05394542217254638672e-01	6.31826967000961303711e-02	1.58802703022956848145e-01	1.36661395430564880371e-01	7.55182579159736633301e-02	1.12694740295410156250e-01	1.59486576914787292480e-01	8.57769548892974853516e-02	1.40517547726631164551e-01	9.20278131961822509766e-02	1.55765563249588012695e-01	1.47298112511634826660e-01	1.74469456076622009277e-01	9.87188071012496948242e-02	6.13180696964263916016e-02	1.31498858332633972168e-01	4.90569174289703369141e-02	2.48865485191345214844e-02	9.61981788277626037598e-02	9.14668142795562744141e-02	9.16746407747268676758e-02	1.18779644370079040527e-01	1.43094435334205627441e-01	9.22315642237663269043e-02	1.10631108283996582031e-01	1.05596184730529785156e-01	1.18638865649700164795e-01	5.52002489566802978516e-02	1.06486946344375610352e-01	9.84610170125961303711e-02	1.80074051022529602051e-01	1.88477993011474609375e-01	9.43353474140167236328e-02	1.22939229011535644531e-01	1.55016452074050903320e-01	1.71785712242126464844e-01	1.36406332254409790039e-01	1.00648090243339538574e-01	9.88209694623947143555e-02	1.41647100448608398438e-01	1.53515547513961791992e-01	1.71623185276985168457e-01	8.67231190204620361328e-02	1.15683794021606445312e-01	6.81332349777221679688e-02	3.67194935679435729980e-02	4.35565859079360961914e-02	1.17076620459556579590e-01	2.09739416837692260742e-01
1.02551966905593872070e-01	1.11467584967613220215e-01	1.44054412841796875000e-01	1.29045873880386352539e-01	1.51353269815444946289e-01	5.99318444728851318359e-02	6.21156990528106689453e-02	1.86300039291381835938e-01	7.61608481407165527344e-02	1.15281865000724792480e-01	9.42239761352539062500e-02	1.53203472495079040527e-01	1.28556370735168457031e-01	9.91527885198593139648e-02	7.48169794678688049316e-02	9.69861149787902832031e-02	1.61338791251182556152e-01	9.54458117485046386719e-02	1.35073482990264892578e-01	7.95215368270874023438e-02	1.04906380176544189453e-01	5.69838136434555053711e-02	1.00302457809448242188e-01	1.11553855240345001221e-01	1.10026136040687561035e-01	1.03068210184574127197e-01	9.23015177249908447266e-02	1.46918594837188720703e-01	1.48833721876144409180e-01	1.14648342132568359375e-01	1.87490820884704589844e-01	1.36910513043403625488e-01	1.22904464602470397949e-01	1.50290355086326599121e-01	1.20187282562255859375e-01	1.80984079837799072266e-01	7.41762220859527587891e-02	9.88860130310058593750e-02	1.42724186182022094727e-01	1.22848987579345703125e-01	1.53941079974174499512e-01	7.37209320068359375000e-02	1.16402506828308105469e-01	1.62342071533203125000e-01	9.71321761608123779297e-02	1.18315607309341430664e-01	1.33940115571022033691e-01	1.97139069437980651855e-01	7.47615098953247070312e-02	8.86919051408767700195e-02
2.25279986858367919922e-01	1.28977179527282714844e-01	1.62846222519874572754e-01	1.10566094517707824707e-01	1.36987715959548950195e-01	1.08459860086441040039e-01	1.26772776246070861816e-01	1.47734060883522033691e-01	1.82387441396713256836e-01	1.22777983546257019043e-01	1.46659463644027709961e-01	2.41805136203765869141e-01	1.19661495089530944824e-01	6.59134685993194580078e-02	1.38223886489868164062e-01	9.18121784925460815430e-02	1.34861633181571960449e-01	7.21530467271804809570e-02	1.47859826683998107910e-01	9.10604372620582580566e-02	6.66054189205169677734e-02	9.90205407142639160156e-02	8.26948881149291992188e-02	1.36221274733543395996e-01	1.50232702493667602539e-01	1.14281758666038513184e-01	7.70994722843170166016e-02	1.20778374373912811279e-01	7.99454078078269958496e-02	8.40612724423408508301e-02	8.65027159452438354492e-02	1.15499317646026611328e-01	7.99724012613296508789e-02	9.40564721822738647461e-02	9.85077917575836181641e-02	2.00141951441764831543e-01	3.99948433041572570801e-02	1.15089386701583862305e-01	1.46227627992630004883e-01	1.00244075059890747070e-01	9.73649173974990844727e-02	1.57582819461822509766e-01	1.06961622834205627441e-01	1.55850723385810852051e-01	1.12921267747879028320e-01	7.84978419542312622070e-02	9.89380478858947753906e-02	7.93221294879913330078e-02	9.50031727552413940430e-02	1.10503539443016052246e-01
8.42906683683395385742e-02	1.48764029145240783691e-01	1.37699455022811889648e-01	1.13589197397232055664e-01	8.35473537445068359375e-02	7.94140920042991638184e-02	1.09997630119323730469e-01	9.19528305530548095703e-02	9.75198745727539062500e-02	1.20186269283294677734e-01	8.56274068355560302734e-02	1.65848493576049804688e-01	7.52571225166320800781e-02	1.25124454498291015625e-01	1.13591864705085754395e-01	1.69374257326126098633e-01	1.05808585882186889648e-01	6.99072852730751037598e-02	1.50108963251113891602e-01	9.47589203715324401855e-02	1.63040563464164733887e-01	2.85750836133956909180e-01	5.86445033550262451172e-02	1.24771535396575927734e-01	1.13596476614475250244e-01	1.00493378937244415283e-01	1.28495588898658752441e-01	1.72647148370742797852e-01	6.27553611993789672852e-02	9.57775264978408813477e-02	1.01149946451187133789e-01	1.07808664441108703613e-01	1.65958657860755920410e-01	1.18355631828308105469e-01	1.28507286310195922852e-01	1.10196575522422790527e-01	1.95020765066146850586e-01	8.75832140445709228516e-02	1.25224709510803222656e-01	8.83042812347412109375e-02	1.53893396258354187012e-01	8.53586792945861816406e-02	1.12245276570320129395e-01	8.60424786806106567383e-02	1.01508900523185729980e-01	7.68767744302749633789e-02	2.10243567824363708496e-01	1.12151980400085449219e-01	1.78042799234390258789e-01	1.57797724008560180664e-01
6.13497197628021240234e-02	1.32895603775978088379e-01	1.35161414742469787598e-01	1.04473680257797241211e-01	1.10447511076927185059e-01	1.23207151889801025391e-01	1.43352493643760681152e-01	1.20668023824691772461e-01	1.05166435241699218750e-01	8.48196744918823242188e-02	1.27776846289634704590e-01	1.73950329422950744629e-01	8.68754684925079345703e-02	1.40251785516738891602e-01	1.12942457199096679688e-01	7.59243667125701904297e-02	1.18229359388351440430e-01	8.76335799694061279297e-02	8.54274556040763854980e-02	1.10467948019504547119e-01	7.50316306948661804199e-02	1.58166125416755676270e-01	5.87615743279457092285e-02	1.00978434085845947266e-01	1.27688467502593994141e-01	1.39733061194419860840e-01	1.07031688094139099121e-01	1.02214328944683074951e-01	5.75631484389305114746e-02	1.12112715840339660645e-01	1.12791329622268676758e-01	1.09314322471618652344e-01	1.16501078009605407715e-01	7.34980106353759765625e-02	1.23500227928161621094e-01	1.54659301042556762695e-01	1.72848612070083618164e-01	7.62577056884765625000e-02	1.84697180986404418945e-01	9.67771857976913452148e-02	1.61513537168502807617e-01	1.04276463389396667480e-01	1.17186948657035827637e-01	1.63005977869033813477e-01	6.51477724313735961914e-02	8.03156048059463500977e-02	1.12256020307540893555e-01	1.12380608916282653809e-01	8.92363190650939941406e-02	2.07535818219184875488e-01
8.21285322308540344238e-02	2.02129438519477844238e-01	1.25245973467826843262e-01	5.30278608202934265137e-02	1.18038415908813476562e-01	1.26513376832008361816e-01	1.52870535850524902344e-01	8.94584879279136657715e-02	1.00258916616439819336e-01	1.30801394581794738770e-01	1.13081187009811401367e-01	1.37868165969848632812e-01	1.33751869201660156250e-01	1.76111161708831787109e-01	1.13023713231086730957e-01	8.78738015890121459961e-02	1.06261461973190307617e-01	2.43002369999885559082e-01	9.96830761432647705078e-02	1.84216141700744628906e-01	1.36816263198852539062e-01	1.13015323877334594727e-01	1.26557797193527221680e-01	1.66240364313125610352e-01	1.58011198043823242188e-01	1.31987333297729492188e-01	1.31722092628479003906e-01	1.17262907326221466064e-01	1.09235256910324096680e-01	8.83310139179229736328e-02	1.11349314451217651367e-01	1.09631031751632690430e-01	1.06943815946578979492e-01	8.29890221357345581055e-02	1.27002820372581481934e-01	1.68742224574089050293e-01	8.74703302979469299316e-02	1.23400792479515075684e-01	1.10772252082824707031e-01	1.89163371920585632324e-01	8.68746191263198852539e-02	1.32130667567253112793e-01	1.11541017889976501465e-01	1.08971223235130310059e-01	7.07347467541694641113e-02	6.82168677449226379395e-02	1.35130375623703002930e-01	1.41276314854621887207e-01	1.83386385440826416016e-01	9.56662446260452270508e-02
2.20957279205322265625e-01	1.01955503225326538086e-01	7.90989249944686889648e-02	1.32994741201400756836e-01	1.02534994482994079590e-01	8.47894996404647827148e-02	8.49322378635406494141e-02	1.35227203369140625000e-01	8.14489424228668212891e-02	1.24468579888343811035e-01	5.76430931687355041504e-02	3.79228070378303527832e-02	3.96712347865104675293e-02	1.19968786835670471191e-01	1.41286954283714294434e-01	8.08752328157424926758e-02	1.66910961270332336426e-01	1.67725324630737304688e-01	1.06555074453353881836e-01	1.16498969495296478271e-01	8.00805091857910156250e-02	1.15670174360275268555e-01	1.49504929780960083008e-01	1.00896790623664855957e-01	1.44869804382324218750e-01	1.01425133645534515381e-01	7.48177841305732727051e-02	1.41372397541999816895e-01	1.04685500264167785645e-01	9.86013859510421752930e-02	1.22947439551353454590e-01	2.13136792182922363281e-01	5.60974180698394775391e-02	1.45636856555938720703e-01	1.57163396477699279785e-01	1.88894733786582946777e-01	8.55223536491394042969e-02	1.29590094089508056641e-01	2.49861776828765869141e-02	1.05092555284500122070e-01	8.34856629371643066406e-02	1.26404061913490295410e-01	7.04334378242492675781e-02	2.14422851800918579102e-01	1.70380860567092895508e-01	9.97052788734436035156e-02	1.18683487176895141602e-01	1.30766510963439941406e-01	8.20979326963424682617e-02	1.26549065113067626953e-01
9.63472872972488403320e-02	1.18547886610031127930e-01	8.88694375753402709961e-02	6.46206662058830261230e-02	1.12584203481674194336e-01	8.58043730258941650391e-02	1.93115711212158203125e-01	3.37633341550827026367e-02	9.19206589460372924805e-02	1.38609126210212707520e-01	1.50214120745658874512e-01	9.35936570167541503906e-02	1.54025986790657043457e-01	9.46033671498298645020e-02	1.24476194381713867188e-01	1.00864067673683166504e-01	1.17189422249794006348e-01	1.17486670613288879395e-01	5.51749244332313537598e-02	8.86427089571952819824e-02	9.73681434988975524902e-02	8.80944728851318359375e-02	1.57142743468284606934e-01	1.01535826921463012695e-01	1.28554016351699829102e-01	8.43156576156616210938e-02	9.63927060365676879883e-02	1.12429380416870117188e-01	1.22955292463302612305e-01	1.03186845779418945312e-01	7.88207650184631347656e-02	9.75960195064544677734e-02	1.49505019187927246094e-01	6.03421628475189208984e-02	1.94428279995918273926e-01	1.55177503824234008789e-01	1.63994222879409790039e-01	1.23875781893730163574e-01	1.28380805253982543945e-01	1.50020882487297058105e-01	7.21110254526138305664e-02	3.33278328180313110352e-02	9.57896411418914794922e-02	1.17994070053100585938e-01	1.01631954312324523926e-01	1.82412907481193542480e-01	1.34495407342910766602e-01	3.78589779138565063477e-02	1.07017979025840759277e-01	1.96905493736267089844e-01
1.55763119459152221680e-01	8.42150300741195678711e-02	1.03201001882553100586e-01	1.31926104426383972168e-01	1.60466372966766357422e-01	1.16953954100608825684e-01	8.08692499995231628418e-02	1.10630884766578674316e-01	7.50255063176155090332e-02	1.07568159699440002441e-01	1.16515174508094787598e-01	6.48674294352531433105e-02	1.17989674210548400879e-01	1.19964599609375000000e-01	1.37980252504348754883e-01	1.22220322489738464355e-01	1.54625833034515380859e-01	1.36620149016380310059e-01	7.86167755722999572754e-02	9.32363644242286682129e-02	1.79564461112022399902e-01	1.88913017511367797852e-01	7.58006051182746887207e-02	1.05568394064903259277e-01	1.56095564365386962891e-01	1.26438647508621215820e-01	1.04091346263885498047e-01	8.54593738913536071777e-02	9.47658047080039978027e-02	8.56020972132682800293e-02	1.62507727742195129395e-01	1.41243666410446166992e-01	1.43411472439765930176e-01	5.88129833340644836426e-02	8.69363993406295776367e-02	7.69232511520385742188e-02	1.05587258934974670410e-01	1.49629920721054077148e-01	1.71481460332870483398e-01	9.35052186250686645508e-02	4.59685474634170532227e-02	1.12072497606277465820e-01	9.20114070177078247070e-02	1.08317553997039794922e-01	1.60273790359497070312e-01	1.31801217794418334961e-01	6.32474645972251892090e-02	6.98441714048385620117e-02	1.39686390757560729980e-01	6.33644983172416687012e-02
1.31462439894676208496e-01	9.21477973461151123047e-02	1.24377220869064331055e-01	1.26101478934288024902e-01	8.66729319095611572266e-02	1.42591536045074462891e-01	1.42031654715538024902e-01	1.71379551291465759277e-01	6.87165558338165283203e-02	7.58174210786819458008e-02	6.61792308092117309570e-02	1.07672497630119323730e-01	5.44471368193626403809e-02	1.20740354061126708984e-01	1.26582294702529907227e-01	1.23526141047477722168e-01	1.12852349877357482910e-01	1.33903339505195617676e-01	1.17823764681816101074e-01	1.38906598091125488281e-01	1.12568967044353485107e-01	1.50598853826522827148e-01	1.56754329800605773926e-01	7.42970854043960571289e-02	1.17521442472934722900e-01	8.30509886145591735840e-02	7.96191170811653137207e-02	1.32684573531150817871e-01	7.69582986831665039062e-02	1.08133122324943542480e-01	8.17979127168655395508e-02	1.92128479480743408203e-01	7.10953101515769958496e-02	6.53834864497184753418e-02	1.36171117424964904785e-01	1.32327690720558166504e-01	8.99247527122497558594e-02	2.20825821161270141602e-01	7.37190395593643188477e-02	6.75287321209907531738e-02	1.87853232026100158691e-01	1.42466247081756591797e-01	1.80073425173759460449e-01	8.46439599990844726562e-02	3.65558192133903503418e-02	8.42239558696746826172e-02	1.21044978499412536621e-01	8.93517583608627319336e-02	6.79237842559814453125e-02	5.94879463315010070801e-02
1.27637267112731933594e-01	1.13628804683685302734e-01	1.28156319260597229004e-01	1.29888862371444702148e-01	5.47712519764900207520e-02	8.14123526215553283691e-02	6.81020244956016540527e-02	1.37856200337409973145e-01	8.72811973094940185547e-02	1.13121658563613891602e-01	8.94638150930404663086e-02	9.38051193952560424805e-02	1.10048472881317138672e-01	1.05847261846065521240e-01	1.08298629522323608398e-01	8.97788852453231811523e-02	1.14659979939460754395e-01	1.10586956143379211426e-01	7.09402039647102355957e-02	1.09514482319355010986e-01	8.79376977682113647461e-02	9.19956415891647338867e-02	1.36947825551033020020e-01	6.12563639879226684570e-02	1.24763429164886474609e-01	1.14079341292381286621e-01	7.12496414780616760254e-02	1.05280645191669464111e-01	9.21280533075332641602e-02	9.83330383896827697754e-02	8.09875577688217163086e-02	8.65310952067375183105e-02	1.10041931271553039551e-01	7.94999152421951293945e-02	4.13725748658180236816e-02	1.29589051008224487305e-01	1.61478906869888305664e-01	6.56898394227027893066e-02	1.17486789822578430176e-01	4.42029237747192382812e-02	1.46187379956245422363e-01	4.89434674382209777832e-02	9.22595411539077758789e-02	5.21154254674911499023e-02	1.33398592472076416016e-01	1.16047695279121398926e-01	9.07311141490936279297e-02	1.05843067169189453125e-01	1.35323986411094665527e-01	9.51612740755081176758e-02
9.30593311786651611328e-02	1.42078459262847900391e-01	1.03986412286758422852e-01	1.16467490792274475098e-01	4.69370633363723754883e-02	1.80068582296371459961e-01	6.42602071166038513184e-02	1.42935797572135925293e-01	5.64079806208610534668e-02	1.44050538539886474609e-01	1.04379177093505859375e-01	1.92030131816864013672e-01	1.03082835674285888672e-01	6.97234719991683959961e-02	1.09013326466083526611e-01	1.43649175763130187988e-01	9.66586247086524963379e-02	1.06089591979980468750e-01	1.03869490325450897217e-01	1.27480834722518920898e-01	8.16270485520362854004e-02	1.06361046433448791504e-01	1.16031885147094726562e-01	1.57748132944107055664e-01	1.01536989212036132812e-01	8.38076248764991760254e-02	1.17471307516098022461e-01	1.17438428103923797607e-01	1.55013799667358398438e-01	7.19757974147796630859e-02	1.08683526515960693359e-01	1.34375751018524169922e-01	1.50361627340316772461e-01	9.21341925859451293945e-02	1.08106225728988647461e-01	1.53259083628654479980e-01	1.00231081247329711914e-01	1.17840170860290527344e-01	5.31637743115425109863e-02	9.96689647436141967773e-02	1.31034255027770996094e-01	9.76104885339736938477e-02	1.17296352982521057129e-01	1.54138758778572082520e-01	1.04403540492057800293e-01	1.03146821260452270508e-01	6.52581378817558288574e-02	7.82358199357986450195e-02	1.59336447715759277344e-01	1.33755370974540710449e-01
1.20981320738792419434e-01	1.69830501079559326172e-01	1.71574562788009643555e-01	6.97457790374755859375e-02	1.56189516186714172363e-01	1.21266573667526245117e-01	6.10214546322822570801e-02	1.61932438611984252930e-01	6.44976124167442321777e-02	1.85371041297912597656e-01	1.10816493630409240723e-01	1.02430254220962524414e-01	1.30548566579818725586e-01	8.61378163099288940430e-02	9.21391174197196960449e-02	3.32768931984901428223e-02	1.01715981960296630859e-01	1.64430722594261169434e-01	1.28550648689270019531e-01	1.24078415334224700928e-01	8.50266590714454650879e-02	1.44623860716819763184e-01	4.42567840218544006348e-02	8.85767415165901184082e-02	1.98462381958961486816e-01	5.40801808238029479980e-02	8.43123346567153930664e-02	9.86502468585968017578e-02	8.13575685024261474609e-02	1.32216423749923706055e-01	8.71718972921371459961e-02	1.41404494643211364746e-01	1.68244078755378723145e-01	1.36735782027244567871e-01	1.55010476708412170410e-01	1.13821893930435180664e-01	1.86241015791893005371e-01	7.54752308130264282227e-02	9.67805683612823486328e-02	1.83404251933097839355e-01	1.46416410803794860840e-01	5.35489395260810852051e-02	9.06905680894851684570e-02	9.19222831726074218750e-02	1.33762732148170471191e-01	1.34001851081848144531e-01	9.24222767353057861328e-02	1.16955161094665527344e-01	8.91119390726089477539e-02	9.05886888504028320312e-02
1.14442110061645507812e-01	9.53935980796813964844e-02	1.18058517575263977051e-01	1.08498230576515197754e-01	1.23709142208099365234e-01	7.65502080321311950684e-02	7.29704350233078002930e-02	1.12886533141136169434e-01	1.06082275509834289551e-01	1.41641721129417419434e-01	1.22545704245567321777e-01	1.03653892874717712402e-01	3.87455150485038757324e-02	1.58991381525993347168e-01	8.49172174930572509766e-02	1.62689149379730224609e-01	1.06733731925487518311e-01	8.60930532217025756836e-02	5.24711459875106811523e-02	9.85880717635154724121e-02	1.23702123761177062988e-01	7.25448131561279296875e-02	4.81286868453025817871e-02	8.26031193137168884277e-02	1.13570839166641235352e-01	8.23571309447288513184e-02	1.24288141727447509766e-01	9.41528081893920898438e-02	1.02665677666664123535e-01	8.81567671895027160645e-02	1.68380260467529296875e-01	9.37990173697471618652e-02	1.10646367073059082031e-01	1.54920712113380432129e-01	1.08804985880851745605e-01	1.08349740505218505859e-01	1.71465173363685607910e-01	1.16066589951515197754e-01	1.38502329587936401367e-01	8.01353156566619873047e-02	1.79584652185440063477e-01	6.87447190284729003906e-02	1.27699524164199829102e-01	1.45551159977912902832e-01	1.44557401537895202637e-01	6.11937642097473144531e-02	1.14973351359367370605e-01	1.13946199417114257812e-01	8.78271013498306274414e-02	6.67971074581146240234e-02
1.56710937619209289551e-01	1.05950623750686645508e-01	1.23527929186820983887e-01	1.00110225379467010498e-01	1.01950049400329589844e-01	9.89371165633201599121e-02	1.61494806408882141113e-01	1.19770005345344543457e-01	1.26301541924476623535e-01	1.45615324378013610840e-01	1.22214391827583312988e-01	1.79394707083702087402e-01	1.18173182010650634766e-01	1.83273196220397949219e-01	9.86492037773132324219e-02	4.86977845430374145508e-02	1.03282935917377471924e-01	9.90698635578155517578e-02	7.58502632379531860352e-02	1.05048790574073791504e-01	1.50988131761550903320e-01	1.35834351181983947754e-01	1.40805318951606750488e-01	1.54134675860404968262e-01	1.56174838542938232422e-01	1.49449467658996582031e-01	9.41839739680290222168e-02	1.43082946538925170898e-01	1.20044484734535217285e-01	1.19043447077274322510e-01	7.17583745718002319336e-02	1.13198250532150268555e-01	9.92333963513374328613e-02	8.93030166625976562500e-02	1.64131775498390197754e-01	8.12679156661033630371e-02	6.35188445448875427246e-02	5.82173392176628112793e-02	1.12427994608879089355e-01	8.09366852045059204102e-02	1.39052063226699829102e-01	8.79695266485214233398e-02	1.99264287948608398438e-01	9.74707454442977905273e-02	1.14052325487136840820e-01	1.55320331454277038574e-01	1.61852002143859863281e-01	6.80519863963127136230e-02	1.26961186528205871582e-01	7.39401280879974365234e-02
7.02825039625167846680e-02	1.10566347837448120117e-01	1.04210197925567626953e-01	4.28866073489189147949e-02	7.97939151525497436523e-02	7.84043818712234497070e-02	1.41305565834045410156e-01	1.60134762525558471680e-01	1.52296617627143859863e-01	1.73664480447769165039e-01	8.99236798286437988281e-02	1.01033523678779602051e-01	8.36325585842132568359e-02	1.38833791017532348633e-01	1.30473151803016662598e-01	8.72517973184585571289e-02	5.99612593650817871094e-02	9.64850187301635742188e-02	5.09857833385467529297e-02	8.20174068212509155273e-02	8.55790972709655761719e-02	7.38254338502883911133e-02	8.86493623256683349609e-02	1.02162830531597137451e-01	1.47381573915481567383e-01	9.06700491905212402344e-02	9.12784785032272338867e-02	1.47508502006530761719e-01	9.74424779415130615234e-02	9.41294580698013305664e-02	5.52648827433586120605e-02	1.04500763118267059326e-01	9.04706716537475585938e-02	9.96994078159332275391e-02	1.25199913978576660156e-01	2.87698954343795776367e-02	9.44225788116455078125e-02	6.33428767323493957520e-02	1.15691751241683959961e-01	1.23181909322738647461e-01	4.56444919109344482422e-02	1.01844400167465209961e-01	1.63743585348129272461e-01	4.02162969112396240234e-02	1.29418909549713134766e-01	1.05740994215011596680e-01	1.19635403156280517578e-01	1.38606861233711242676e-01	8.16146582365036010742e-02	7.18586593866348266602e-02
8.62917453050613403320e-02	1.44302129745483398438e-01	1.11102759838104248047e-01	6.64103999733924865723e-02	1.60405680537223815918e-01	1.43705293536186218262e-01	1.27717062830924987793e-01	6.54869973659515380859e-02	5.62824308872222900391e-02	1.40642493963241577148e-01	5.69163858890533447266e-02	1.35245814919471740723e-01	7.18122050166130065918e-02	1.05516716837882995605e-01	7.80678018927574157715e-02	1.10152944922447204590e-01	8.17869976162910461426e-02	1.02047666907310485840e-01	1.01046107709407806396e-01	8.42161327600479125977e-02	1.35269477963447570801e-01	5.77356666326522827148e-02	9.10161435604095458984e-02	1.02642938494682312012e-01	1.17371708154678344727e-01	1.24416396021842956543e-01	6.04739114642143249512e-02	1.06596156954765319824e-01	1.17854505777359008789e-01	1.32922604680061340332e-01	1.36836364865303039551e-01	1.08363382518291473389e-01	1.12080946564674377441e-01	1.26003608107566833496e-01	1.71980187296867370605e-02	1.10840529203414916992e-01	1.17313325405120849609e-01	1.67411550879478454590e-01	7.38874971866607666016e-02	4.33311834931373596191e-02	1.46234497427940368652e-01	1.17993324995040893555e-01	9.92985218763351440430e-02	1.31676033139228820801e-01	1.37416735291481018066e-01	1.27072021365165710449e-01	1.39793589711189270020e-01	1.08836665749549865723e-01	1.50641530752182006836e-01	9.05169248580932617188e-02
8.22994709014892578125e-02	1.21974229812622070312e-01	1.10268518328666687012e-01	1.10883504152297973633e-01	9.31400507688522338867e-02	1.26389235258102416992e-01	8.33139717578887939453e-02	1.75184488296508789062e-01	1.27102538943290710449e-01	1.07435658574104309082e-01	1.78392842411994934082e-01	1.40010118484497070312e-01	1.29012674093246459961e-01	2.17194080352783203125e-01	1.10388658940792083740e-01	1.56301304697990417480e-01	1.21838778257369995117e-01	1.28248929977416992188e-01	2.55131900310516357422e-01	1.24160647392272949219e-01	1.21201328933238983154e-01	1.42532169818878173828e-01	1.29823997616767883301e-01	1.06779292225837707520e-01	1.50502711534500122070e-01	1.42499223351478576660e-01	1.22305214405059814453e-01	1.31512030959129333496e-01	1.75247043371200561523e-01	1.08290031552314758301e-01	1.44595578312873840332e-01	1.08590289950370788574e-01	8.05282071232795715332e-02	9.58724915981292724609e-02	8.67249295115470886230e-02	1.07451230287551879883e-01	1.25089824199676513672e-01	8.77311974763870239258e-02	7.42300748825073242188e-02	7.14150294661521911621e-02	7.88043886423110961914e-02	1.32713720202445983887e-01	1.35221496224403381348e-01	9.40212607383728027344e-02	1.43652796745300292969e-01	1.28312408924102783203e-01	9.60661023855209350586e-02	1.49551317095756530762e-01	1.22136175632476806641e-01	1.42716601490974426270e-01
1.40523463487625122070e-01	9.23452377319335937500e-02	2.43445098400115966797e-01	1.70558586716651916504e-01	1.27870455384254455566e-01	1.42020761966705322266e-01	9.43346545100212097168e-02	1.45835295319557189941e-01	1.08909323811531066895e-01	1.48035869002342224121e-01	1.49322450160980224609e-01	1.10468208789825439453e-01	1.27509340643882751465e-01	1.74343407154083251953e-01	1.12000428140163421631e-01	1.34199753403663635254e-01	9.59193482995033264160e-02	1.20142035186290740967e-01	9.78270471096038818359e-02	1.29513621330261230469e-01	9.22115519642829895020e-02	1.33691415190696716309e-01	5.84966912865638732910e-02	7.80653953552246093750e-02	1.23214103281497955322e-01	8.58629718422889709473e-02	5.96009865403175354004e-02	1.57295480370521545410e-01	9.83854755759239196777e-02	9.46440473198890686035e-02	1.48336812853813171387e-01	1.62187993526458740234e-01	1.29645034670829772949e-01	1.01903304457664489746e-01	4.23118770122528076172e-02	1.06473252177238464355e-01	1.41719788312911987305e-01	1.19997605681419372559e-01	1.43362611532211303711e-01	1.00440032780170440674e-01	1.16113841533660888672e-01	1.55267894268035888672e-01	1.28931567072868347168e-01	2.03641086816787719727e-01	1.50274068117141723633e-01	1.81615039706230163574e-01	2.20964059233665466309e-01	1.22348353266716003418e-01	7.43541643023490905762e-02	8.56594443321228027344e-02
1.54444694519042968750e-01	1.39678433537483215332e-01	1.16652257740497589111e-01	1.67208045721054077148e-01	1.84016823768615722656e-01	1.54479742050170898438e-01	1.11313886940479278564e-01	1.15367449820041656494e-01	9.42417904734611511230e-02	8.24332237243652343750e-02	9.97088029980659484863e-02	9.11431536078453063965e-02	8.71383175253868103027e-02	1.07194058597087860107e-01	1.21354490518569946289e-01	9.79395434260368347168e-02	1.18118658661842346191e-01	9.57471728324890136719e-02	1.25295579433441162109e-01	1.30449295043945312500e-01	1.21879696846008300781e-01	8.15062671899795532227e-02	1.53726741671562194824e-01	1.11456431448459625244e-01	1.42426043748855590820e-01	1.08101464807987213135e-01	6.64709061384201049805e-02	9.68966633081436157227e-02	1.04276940226554870605e-01	9.74670276045799255371e-02	1.12452350556850433350e-01	8.19848030805587768555e-02	1.54478400945663452148e-01	1.51903390884399414062e-01	1.68281435966491699219e-01	1.48231551051139831543e-01	1.11446298658847808838e-01	1.22323535382747650146e-01	1.12955518066883087158e-01	1.92224130034446716309e-01	1.10815860331058502197e-01	1.61737233400344848633e-01	8.29912200570106506348e-02	9.34057384729385375977e-02	1.51156738400459289551e-01	1.57630488276481628418e-01	1.42618015408515930176e-01	1.36293709278106689453e-01	1.22205674648284912109e-01	9.78139638900756835938e-02
6.60156160593032836914e-02	9.17737931013107299805e-02	1.63576751947402954102e-01	1.92724674940109252930e-01	6.89392685890197753906e-02	8.33826512098312377930e-02	1.48776829242706298828e-01	1.66658148169517517090e-01	1.38776883482933044434e-01	2.04501450061798095703e-02	1.83404207229614257812e-01	1.03621304035186767578e-01	1.95777073502540588379e-01	1.52684435248374938965e-01	1.13686099648475646973e-01	1.30897387862205505371e-01	7.76242166757583618164e-02	8.81485268473625183105e-02	1.20539158582687377930e-01	8.84302183985710144043e-02	7.48799517750740051270e-02	1.27134203910827636719e-01	7.35778287053108215332e-02	7.20464363694190979004e-02	1.28665238618850708008e-01	7.62708485126495361328e-02	6.29589930176734924316e-02	1.09481573104858398438e-01	9.25465524196624755859e-02	1.34043931961059570312e-01	1.04539766907691955566e-01	9.27622020244598388672e-02	1.20139345526695251465e-01	1.57071307301521301270e-01	1.22416257858276367188e-01	1.06746107339859008789e-01	1.77210122346878051758e-01	1.02673083543777465820e-01	1.23298630118370056152e-01	7.24692791700363159180e-02	1.07527136802673339844e-01	9.42557454109191894531e-02	1.20296925306320190430e-01	2.04272568225860595703e-01	1.30943894386291503906e-01	1.21398732066154479980e-01	1.39059305191040039062e-01	9.37152653932571411133e-02	1.14139407873153686523e-01	9.18571501970291137695e-02
1.23084574937820434570e-01	1.63774371147155761719e-01	8.64866226911544799805e-02	8.11434611678123474121e-02	1.40235781669616699219e-01	1.65146887302398681641e-01	1.05241984128952026367e-01	8.47091525793075561523e-02	2.33527019619941711426e-01	1.32362142205238342285e-01	6.62475973367691040039e-02	2.42076754570007324219e-01	4.89890053868293762207e-02	1.12755089998245239258e-01	7.96204358339309692383e-02	1.40319198369979858398e-01	1.10206842422485351562e-01	4.21831682324409484863e-02	1.15960806608200073242e-01	1.24340467154979705811e-01	1.01536177098751068115e-01	6.04912489652633666992e-02	1.02080687880516052246e-01	7.99881443381309509277e-02	9.36795771121978759766e-02	8.29591378569602966309e-02	1.05544969439506530762e-01	1.51572957634925842285e-01	1.09732940793037414551e-01	1.57010927796363830566e-01	2.29180693626403808594e-01	1.48158997297286987305e-01	4.47283089160919189453e-02	1.85156837105751037598e-01	7.89371579885482788086e-02	1.24046280980110168457e-01	1.03346854448318481445e-01	2.49569118022918701172e-01	2.22850203514099121094e-01	1.94046020507812500000e-01	1.50842189788818359375e-01	1.31659582257270812988e-01	1.46210268139839172363e-01	8.92661362886428833008e-02	8.50168168544769287109e-02	1.58236190676689147949e-01	1.46922260522842407227e-01	1.08436733484268188477e-01	1.94158673286437988281e-01	6.87787905335426330566e-02
1.50471642613410949707e-01	8.14186185598373413086e-02	1.11938625574111938477e-01	1.45752564072608947754e-01	1.05964690446853637695e-01	1.35896906256675720215e-01	1.35597199201583862305e-01	1.18551403284072875977e-01	1.51580601930618286133e-01	2.41703167557716369629e-01	1.49907842278480529785e-01	7.74755328893661499023e-02	1.70278608798980712891e-01	8.60716849565505981445e-02	1.31819307804107666016e-01	1.39727801084518432617e-01	9.83576998114585876465e-02	1.01811304688453674316e-01	8.65003243088722229004e-02	9.96182933449745178223e-02	8.50890278816223144531e-02	7.98259153962135314941e-02	1.24387845396995544434e-01	1.14391073584556579590e-01	1.28419816493988037109e-01	1.11172325909137725830e-01	1.32450804114341735840e-01	1.12041719257831573486e-01	1.21041014790534973145e-01	1.07951477169990539551e-01	1.11887246370315551758e-01	1.15674242377281188965e-01	9.13879871368408203125e-02	1.10848769545555114746e-01	2.06511259078979492188e-01	7.18692690134048461914e-02	1.67014151811599731445e-01	1.53535231947898864746e-01	1.11267268657684326172e-01	1.14186733961105346680e-01	1.51561900973320007324e-01	1.55104845762252807617e-01	6.41931593418121337891e-02	2.87596583366394042969e-01	8.55735987424850463867e-02	1.24163851141929626465e-01	1.39457032084465026855e-01	8.95614475011825561523e-02	1.21102496981620788574e-01	9.25780832767486572266e-02
1.25332698225975036621e-01	1.21897473931312561035e-01	1.44211113452911376953e-01	1.58254191279411315918e-01	9.24115851521492004395e-02	5.38911595940589904785e-02	1.32837995886802673340e-01	1.23727425932884216309e-01	1.02227583527565002441e-01	1.58713594079017639160e-01	9.19797718524932861328e-02	1.10737636685371398926e-01	1.66078299283981323242e-01	2.12102696299552917480e-01	1.44273400306701660156e-01	1.11671715974807739258e-01	1.00734174251556396484e-01	1.51056334376335144043e-01	1.43811181187629699707e-01	1.36889040470123291016e-01	1.60468503832817077637e-01	8.59905332326889038086e-02	6.34085759520530700684e-02	5.97929805517196655273e-02	1.30852565169334411621e-01	1.05061061680316925049e-01	8.18808004260063171387e-02	1.09674833714962005615e-01	1.58856511116027832031e-01	7.98884779214859008789e-02	7.71237835288047790527e-02	1.12679012119770050049e-01	1.00499287247657775879e-01	1.29429548978805541992e-01	1.46003559231758117676e-01	1.81916967034339904785e-01	1.63433730602264404297e-01	1.37164667248725891113e-01	1.55187547206878662109e-01	1.87470376491546630859e-01	1.38663977384567260742e-01	8.66165459156036376953e-02	8.48269909620285034180e-02	8.84213149547576904297e-02	1.42812818288803100586e-01	2.46736824512481689453e-01	1.08438834547996520996e-01	1.55922368168830871582e-01	1.16484284400939941406e-01	1.18067935109138488770e-01
1.81013360619544982910e-01	7.93373361229896545410e-02	2.07414254546165466309e-01	1.07173472642898559570e-01	5.79741597175598144531e-02	7.84735903143882751465e-02	1.34542539715766906738e-01	1.81765347719192504883e-01	7.96656757593154907227e-02	7.77696222066879272461e-02	1.01461812853813171387e-01	1.53305232524871826172e-01	1.34482219815254211426e-01	1.09114915132522583008e-01	1.12795233726501464844e-01	6.81013986468315124512e-02	1.32392272353172302246e-01	1.74950033426284790039e-01	1.15237228572368621826e-01	1.08584031462669372559e-01	1.34164273738861083984e-01	1.19760975241661071777e-01	4.68064174056053161621e-02	1.10894188284873962402e-01	1.24345220625400543213e-01	7.54257515072822570801e-02	1.11242562532424926758e-01	9.97616350650787353516e-02	1.16259738802909851074e-01	1.40003770589828491211e-01	8.36086198687553405762e-02	7.54447132349014282227e-02	8.02114009857177734375e-02	1.78686648607254028320e-01	1.49184793233871459961e-01	1.24284714460372924805e-01	1.31164938211441040039e-01	2.37021565437316894531e-01	1.55374065041542053223e-01	9.89022403955459594727e-02	1.55727580189704895020e-01	1.93460270762443542480e-01	1.42280414700508117676e-01	1.51820644736289978027e-01	1.42138332128524780273e-01	1.05983927845954895020e-01	1.26267269253730773926e-01	8.43114703893661499023e-02	1.52078539133071899414e-01	1.42123281955718994141e-01
1.19903743267059326172e-01	1.39944136142730712891e-01	8.50292891263961791992e-02	1.00888788700103759766e-01	1.24109968543052673340e-01	9.32960808277130126953e-02	1.47752985358238220215e-01	1.64035111665725708008e-01	1.71795517206192016602e-01	1.42453640699386596680e-01	1.54031172394752502441e-01	1.37919098138809204102e-01	5.21832406520843505859e-02	1.65093049407005310059e-01	1.44662052392959594727e-01	7.35792592167854309082e-02	7.25986585021018981934e-02	1.51110991835594177246e-01	7.64096230268478393555e-02	7.89536535739898681641e-02	7.55651965737342834473e-02	1.17553800344467163086e-01	4.56294342875480651855e-02	5.52757978439331054688e-02	9.70706269145011901855e-02	1.20785132050514221191e-01	6.98479041457176208496e-02	9.38420072197914123535e-02	1.41565874218940734863e-01	1.45386576652526855469e-01	1.67388573288917541504e-01	1.28052026033401489258e-01	8.38452875614166259766e-02	1.23359158635139465332e-01	1.04081854224205017090e-01	2.57718324661254882812e-01	1.13564819097518920898e-01	2.49604314565658569336e-01	1.86138898134231567383e-01	7.65338093042373657227e-02	8.37723016738891601562e-02	1.59194335341453552246e-01	9.47222113609313964844e-02	8.60594958066940307617e-02	8.17285180091857910156e-02	1.58199429512023925781e-01	1.37881726026535034180e-01	1.58432081341743469238e-01	7.95500278472900390625e-02	1.85806706547737121582e-01
1.52828618884086608887e-01	7.31713101267814636230e-02	7.34877809882164001465e-02	1.04767724871635437012e-01	9.50463861227035522461e-02	1.02382212877273559570e-01	6.73254579305648803711e-02	9.18650031089782714844e-02	1.52482122182846069336e-01	1.50662511587142944336e-01	1.56192645430564880371e-01	1.25206097960472106934e-01	1.04092463850975036621e-01	1.09072737395763397217e-01	1.35874792933464050293e-01	1.57847806811332702637e-01	9.77061465382575988770e-02	5.60495778918266296387e-02	8.69773477315902709961e-02	8.81187394261360168457e-02	7.11039006710052490234e-02	5.25858029723167419434e-02	1.91532954573631286621e-01	1.55445054173469543457e-01	1.12489886581897735596e-01	1.09534397721290588379e-01	1.19699969887733459473e-01	1.11802130937576293945e-01	8.22901129722595214844e-02	5.79075291752815246582e-02	1.40989989042282104492e-01	2.03246131539344787598e-01	4.95526641607284545898e-02	1.53036296367645263672e-01	1.50982752442359924316e-01	2.10672587156295776367e-01	1.14376083016395568848e-01	2.09610551595687866211e-01	1.74761712551116943359e-01	1.42232403159141540527e-01	1.62445768713951110840e-01	1.12441480159759521484e-01	1.73893719911575317383e-01	2.14540436863899230957e-01	6.27571716904640197754e-02	1.33359000086784362793e-01	1.21351569890975952148e-01	9.53771471977233886719e-02	1.46872878074645996094e-01	1.54699102044105529785e-01
1.42448693513870239258e-01	1.56022429466247558594e-01	1.20045781135559082031e-01	1.17914147675037384033e-01	1.30597233772277832031e-01	8.54011923074722290039e-02	1.23311042785644531250e-01	7.88726657629013061523e-02	1.36589795351028442383e-01	1.43224552273750305176e-01	1.40188455581665039062e-01	1.40044391155242919922e-01	8.34792628884315490723e-02	1.22497342526912689209e-01	9.63992401957511901855e-02	1.57011315226554870605e-01	1.34657815098762512207e-01	9.22156423330307006836e-02	2.03966647386550903320e-01	9.37035903334617614746e-02	1.48775830864906311035e-01	1.28827959299087524414e-01	1.86260268092155456543e-01	1.16822205483913421631e-01	1.08704045414924621582e-01	1.09243057668209075928e-01	8.38821083307266235352e-02	8.26895385980606079102e-02	9.98347848653793334961e-02	9.76941287517547607422e-02	9.71359685063362121582e-02	1.15692816674709320068e-01	1.06556974351406097412e-01	1.23090729117393493652e-01	7.08544105291366577148e-02	1.60665363073348999023e-01	1.23156040906906127930e-01	6.33998513221740722656e-02	1.34626895189285278320e-01	8.68884101510047912598e-02	8.68952348828315734863e-02	1.82973355054855346680e-01	1.43986389040946960449e-01	1.87521934509277343750e-01	1.60705283284187316895e-01	1.87534034252166748047e-01	1.53340712189674377441e-01	5.23274019360542297363e-02	1.57586157321929931641e-01	1.08127214014530181885e-01
1.89130753278732299805e-01	6.39522969722747802734e-02	1.39353260397911071777e-01	1.21314361691474914551e-01	9.25196334719657897949e-02	1.23059272766113281250e-01	1.06110624969005584717e-01	1.06972128152847290039e-01	1.11520290374755859375e-01	1.73346057534217834473e-01	2.33510568737983703613e-01	1.00347742438316345215e-01	1.57540947198867797852e-01	1.10210455954074859619e-01	2.32598558068275451660e-01	1.15864492952823638916e-01	9.17572751641273498535e-02	7.36793875694274902344e-02	9.90005582571029663086e-02	8.67151021957397460938e-02	9.37409996986389160156e-02	1.05164550244808197021e-01	1.51354432106018066406e-01	2.17423379421234130859e-01	9.76554602384567260742e-02	9.61058437824249267578e-02	9.45655405521392822266e-02	1.10485814511775970459e-01	1.07378564774990081787e-01	1.13614380359649658203e-01	1.24999225139617919922e-01	1.34303763508796691895e-01	1.45337045192718505859e-01	8.22027400135993957520e-02	1.04336917400360107422e-01	6.94163814187049865723e-02	1.29003837704658508301e-01	5.92534393072128295898e-02	9.71754193305969238281e-02	1.76962658762931823730e-01	1.00927405059337615967e-01	1.02884165942668914795e-01	1.67941927909851074219e-01	1.37437954545021057129e-01	1.48707166314125061035e-01	1.28449782729148864746e-01	1.42617598176002502441e-01	1.73141211271286010742e-01	1.23973384499549865723e-01	1.86685949563980102539e-01
1.56022027134895324707e-01	1.49364620447158813477e-01	1.23891666531562805176e-01	1.72844171524047851562e-01	1.27247452735900878906e-01	1.10622458159923553467e-01	1.41799941658973693848e-01	1.58466428518295288086e-01	1.75757482647895812988e-01	1.36459484696388244629e-01	1.43981918692588806152e-01	1.33012771606445312500e-01	1.20307728648185729980e-01	9.70027968287467956543e-02	7.78868347406387329102e-02	1.20977640151977539062e-01	7.93439894914627075195e-02	7.15273991227149963379e-02	1.04668445885181427002e-01	9.23394635319709777832e-02	1.16647467017173767090e-01	4.44728359580039978027e-02	9.25147980451583862305e-02	1.20095528662204742432e-01	1.20593830943107604980e-01	9.62106138467788696289e-02	1.33019447326660156250e-01	1.56515151262283325195e-01	1.17042295634746551514e-01	8.44738483428955078125e-02	1.07008039951324462891e-01	1.41051843762397766113e-01	1.24832972884178161621e-01	1.45348355174064636230e-01	1.16078808903694152832e-01	1.21779829263687133789e-01	1.78226754069328308105e-01	1.58650591969490051270e-01	1.78141131997108459473e-01	7.67629370093345642090e-02	1.33754551410675048828e-01	1.21352478861808776855e-01	9.62113365530967712402e-02	1.80684849619865417480e-01	1.70985564589500427246e-01	1.09427303075790405273e-01	7.91796743869781494141e-02	2.49093919992446899414e-01	1.00346885621547698975e-01	1.19655296206474304199e-01
1.36639595031738281250e-01	1.69934004545211791992e-01	9.22493189573287963867e-02	9.59680229425430297852e-02	1.21704533696174621582e-01	5.44756129384040832520e-02	1.16409212350845336914e-01	1.49622261524200439453e-01	1.67298838496208190918e-01	1.67895227670669555664e-01	2.13447272777557373047e-01	1.60359963774681091309e-01	1.14930599927902221680e-01	1.65511503815650939941e-01	1.01846888661384582520e-01	1.13744780421257019043e-01	7.74207115173339843750e-02	7.33877494931221008301e-02	1.30072563886642456055e-01	7.50260204076766967773e-02	1.23303204774856567383e-01	6.39719590544700622559e-02	6.68716803193092346191e-02	8.48757773637771606445e-02	1.11665166914463043213e-01	9.04713794589042663574e-02	6.29993751645088195801e-02	1.43665447831153869629e-01	9.66228097677230834961e-02	1.23385816812515258789e-01	1.01951718330383300781e-01	1.71847283840179443359e-01	9.25134867429733276367e-02	1.92350953817367553711e-01	7.78085440397262573242e-02	1.46553128957748413086e-01	1.38526171445846557617e-01	1.75302341580390930176e-01	1.61897122859954833984e-01	8.60132724046707153320e-02	1.04668125510215759277e-01	1.30891665816307067871e-01	9.53109115362167358398e-02	1.10349223017692565918e-01	1.41625106334686279297e-01	5.46279028058052062988e-02	1.53796777129173278809e-01	1.27079904079437255859e-01	1.44589886069297790527e-01	1.56925097107887268066e-01
1.02587915956974029541e-01	1.00144892930984497070e-01	1.42294496297836303711e-01	8.14924687147140502930e-02	7.93423205614089965820e-02	1.42011582851409912109e-01	8.54830965399742126465e-02	1.18028499186038970947e-01	1.09576664865016937256e-01	1.13738670945167541504e-01	4.18013930320739746094e-02	1.19282856583595275879e-01	1.03484138846397399902e-01	9.32593047618865966797e-02	9.45883542299270629883e-02	1.24550238251686096191e-01	1.01789407432079315186e-01	1.38980194926261901855e-01	1.35340750217437744141e-01	1.18181027472019195557e-01	1.34653240442276000977e-01	1.91773995757102966309e-01	1.64938271045684814453e-01	1.20280809700489044189e-01	8.61584320664405822754e-02	1.06072895228862762451e-01	1.01775705814361572266e-01	1.27552717924118041992e-01	1.50200188159942626953e-01	9.13992524147033691406e-02	1.23665198683738708496e-01	1.34113579988479614258e-01	1.16480872035026550293e-01	1.59451752901077270508e-01	1.27373337745666503906e-01	1.15446358919143676758e-01	7.24309310317039489746e-02	1.09870679676532745361e-01	1.17337875068187713623e-01	1.46986111998558044434e-01	1.10865198075771331787e-01	9.49303656816482543945e-02	8.50255712866783142090e-02	1.28905355930328369141e-01	9.95311364531517028809e-02	1.46843612194061279297e-01	8.25303941965103149414e-02	1.45863711833953857422e-01	8.82226750254631042480e-02	1.88521429896354675293e-01
9.82696488499641418457e-02	1.04750379920005798340e-01	9.90419536828994750977e-02	9.91044938564300537109e-02	1.11162722110748291016e-01	1.22544281184673309326e-01	1.19116254150867462158e-01	8.83166268467903137207e-02	1.08452655375003814697e-01	1.03165768086910247803e-01	1.40041932463645935059e-01	1.31962537765502929688e-01	1.20583616197109222412e-01	2.01519981026649475098e-01	1.36786073446273803711e-01	1.53289690613746643066e-01	1.34514391422271728516e-01	1.02522991597652435303e-01	1.11661002039909362793e-01	1.10581345856189727783e-01	9.50949937105178833008e-02	1.06257900595664978027e-01	1.31590023636817932129e-01	7.01400935649871826172e-02	1.05302110314369201660e-01	8.25727880001068115234e-02	1.26723468303680419922e-01	1.32474809885025024414e-01	1.24665834009647369385e-01	1.17887616157531738281e-01	1.31223767995834350586e-01	1.24392956495285034180e-01	8.91895443201065063477e-02	9.63635221123695373535e-02	1.24876320362091064453e-01	6.73183724284172058105e-02	1.00472971796989440918e-01	1.01724117994308471680e-01	1.14243462681770324707e-01	9.58801358938217163086e-02	1.18802204728126525879e-01	1.07410304248332977295e-01	1.21684916317462921143e-01	1.38937354087829589844e-01	1.11498288810253143311e-01	1.47129729390144348145e-01	8.18095952272415161133e-02	1.02740034461021423340e-01	1.38687014579772949219e-01	1.18809431791305541992e-01
1.04900956153869628906e-01	1.25920787453651428223e-01	1.16512775421142578125e-01	1.22951731085777282715e-01	8.64000841975212097168e-02	1.65034785866737365723e-01	1.05688743293285369873e-01	1.26436978578567504883e-01	8.50744843482971191406e-02	9.80527549982070922852e-02	1.11595615744590759277e-01	1.55668437480926513672e-01	7.86138772964477539062e-02	8.79761278629302978516e-02	1.00779436528682708740e-01	1.22268199920654296875e-01	1.16204328835010528564e-01	1.29788145422935485840e-01	1.48781999945640563965e-01	1.18007078766822814941e-01	6.09129965305328369141e-02	1.55899167060852050781e-01	1.38156503438949584961e-01	9.41663682460784912109e-02	8.83968621492385864258e-02	9.17338207364082336426e-02	1.13545499742031097412e-01	9.86251756548881530762e-02	9.01357382535934448242e-02	9.96893197298049926758e-02	1.10707357525825500488e-01	8.40173363685607910156e-02	1.11670672893524169922e-01	1.35248199105262756348e-01	1.70583412051200866699e-01	1.23283520340919494629e-01	1.22415661811828613281e-01	1.39609277248382568359e-01	1.83399036526679992676e-01	1.19450032711029052734e-01	1.96060448884963989258e-01	1.30240723490715026855e-01	7.09552690386772155762e-02	1.37035548686981201172e-01	8.18244591355323791504e-02	6.26723617315292358398e-02	1.83919936418533325195e-01	6.26586079597473144531e-02	1.15763515233993530273e-01	1.04162037372589111328e-01
1.31472557783126831055e-01	1.05561301112174987793e-01	1.26383513212203979492e-01	9.54371020197868347168e-02	1.28787443041801452637e-01	1.03353969752788543701e-01	1.06788687407970428467e-01	1.28040611743927001953e-01	1.53748363256454467773e-01	1.31865322589874267578e-01	1.31766557693481445312e-01	6.34269565343856811523e-02	1.49180203676223754883e-01	6.51128217577934265137e-02	1.07290506362915039062e-01	1.08408644795417785645e-01	1.04317054152488708496e-01	9.76065099239349365234e-02	5.88395148515701293945e-02	1.30013108253479003906e-01	1.33435130119323730469e-01	6.37456625699996948242e-02	9.91980135440826416016e-02	9.54107642173767089844e-02	1.08463034033775329590e-01	1.03732705116271972656e-01	8.23041349649429321289e-02	9.95817407965660095215e-02	8.30039605498313903809e-02	1.08763486146926879883e-01	1.18307545781135559082e-01	1.06079049408435821533e-01	1.30773231387138366699e-01	9.43690389394760131836e-02	7.39729478955268859863e-02	1.26127555966377258301e-01	1.24032139778137207031e-01	1.27672433853149414062e-01	1.38173907995223999023e-01	1.87512114644050598145e-01	1.64161592721939086914e-01	1.29403114318847656250e-01	1.59812808036804199219e-01	1.31555438041687011719e-01	1.92470565438270568848e-01	1.02621272206306457520e-01	1.27817019820213317871e-01	1.73973396420478820801e-01	1.63527891039848327637e-01	1.64615869522094726562e-01
1.67107701301574707031e-01	1.38299033045768737793e-01	7.62376338243484497070e-02	1.22718647122383117676e-01	1.60539284348487854004e-01	1.20406955480575561523e-01	1.34425193071365356445e-01	1.12724289298057556152e-01	1.31799459457397460938e-01	1.78897485136985778809e-01	1.51209399104118347168e-01	2.08544716238975524902e-01	1.27873674035072326660e-01	1.30412340164184570312e-01	1.64583802223205566406e-01	7.65174627304077148438e-02	7.18626976013183593750e-02	5.25097548961639404297e-02	1.02298863232135772705e-01	9.37772989273071289062e-02	1.52848571538925170898e-01	1.24154791235923767090e-01	5.28254061937332153320e-02	1.14525265991687774658e-01	1.18778772652149200439e-01	8.20283889770507812500e-02	1.07440754771232604980e-01	1.22789040207862854004e-01	9.69707891345024108887e-02	5.91703951358795166016e-02	1.06825277209281921387e-01	1.13559231162071228027e-01	1.10546231269836425781e-01	1.90487369894981384277e-01	1.64787486195564270020e-01	1.75296455621719360352e-01	1.31737023591995239258e-01	6.34128153324127197266e-02	1.65097653865814208984e-01	1.83093741536140441895e-01	1.24441966414451599121e-01	1.24266222119331359863e-01	2.04359039664268493652e-01	1.68006539344787597656e-01	8.88078659772872924805e-02	1.16120129823684692383e-01	1.61798477172851562500e-01	1.41191229224205017090e-01	1.50705158710479736328e-01	9.99650806188583374023e-02
2.01825410127639770508e-01	1.34249895811080932617e-01	1.12141244113445281982e-01	1.13880716264247894287e-01	2.05429404973983764648e-01	1.29105567932128906250e-01	1.16193071007728576660e-01	9.73563864827156066895e-02	1.25753805041313171387e-01	9.62143093347549438477e-02	1.10507696866989135742e-01	1.53733327984809875488e-01	1.56848460435867309570e-01	1.43018513917922973633e-01	1.15280374884605407715e-01	1.26471891999244689941e-01	1.18769057095050811768e-01	8.34102332592010498047e-02	1.15442723035812377930e-01	1.23812943696975708008e-01	7.76240229606628417969e-02	1.04456447064876556396e-01	7.13786631822586059570e-02	9.62729603052139282227e-02	1.02952122688293457031e-01	1.21648572385311126709e-01	8.94683897495269775391e-02	1.16467662155628204346e-01	8.72906818985939025879e-02	1.30479305982589721680e-01	1.05253189802169799805e-01	1.17320574820041656494e-01	1.04928940534591674805e-01	1.60089552402496337891e-01	1.12960673868656158447e-01	1.83975085616111755371e-01	1.35539099574089050293e-01	1.29624113440513610840e-01	1.25337496399879455566e-01	1.54717743396759033203e-01	9.94323045015335083008e-02	1.36629149317741394043e-01	1.33380815386772155762e-01	1.28035053610801696777e-01	7.15384334325790405273e-02	1.58456355333328247070e-01	1.39745011925697326660e-01	1.41866341233253479004e-01	9.66706424951553344727e-02	1.14982016384601593018e-01
1.42413407564163208008e-01	1.74760013818740844727e-01	1.85653015971183776855e-01	1.68217524886131286621e-01	1.34817287325859069824e-01	1.13087266683578491211e-01	1.49154022336006164551e-01	8.26894417405128479004e-02	1.35332122445106506348e-01	1.37815684080123901367e-01	1.41473948955535888672e-01	1.06634899973869323730e-01	1.40886545181274414062e-01	1.77324607968330383301e-01	1.04428470134735107422e-01	8.08093324303627014160e-02	7.86737501621246337891e-02	1.16084575653076171875e-01	7.16431662440299987793e-02	8.37913602590560913086e-02	1.08578108251094818115e-01	8.46079140901565551758e-02	5.60910329222679138184e-02	9.41611379384994506836e-02	9.55801904201507568359e-02	6.84828832745552062988e-02	1.04798637330532073975e-01	9.69228073954582214355e-02	1.02788366377353668213e-01	1.20983622968196868896e-01	1.30055591464042663574e-01	8.95125344395637512207e-02	1.06967315077781677246e-01	8.65345895290374755859e-02	7.22368136048316955566e-02	9.88384932279586791992e-02	1.55354127287864685059e-01	1.52240008115768432617e-01	1.94074243307113647461e-01	1.13441526889801025391e-01	1.40640646219253540039e-01	1.25985413789749145508e-01	1.01611837744712829590e-01	1.28550767898559570312e-01	1.03630661964416503906e-01	2.10549250245094299316e-01	9.36733186244964599609e-02	1.59242287278175354004e-01	8.12948420643806457520e-02	1.10086441040039062500e-01
1.01953670382499694824e-01	1.68714582920074462891e-01	1.51079624891281127930e-01	1.29295393824577331543e-01	1.03616490960121154785e-01	1.22700527310371398926e-01	1.04055054485797882080e-01	1.14691473543643951416e-01	1.08977861702442169189e-01	1.16606801748275756836e-01	9.06530842185020446777e-02	1.46417975425720214844e-01	1.44663050770759582520e-01	1.26403167843818664551e-01	9.97445285320281982422e-02	1.23803026974201202393e-01	1.12616628408432006836e-01	1.18121139705181121826e-01	9.82036888599395751953e-02	1.12342432141304016113e-01	1.43518537282943725586e-01	1.11762173473834991455e-01	1.07259899377822875977e-01	1.15095011889934539795e-01	1.00550003349781036377e-01	1.12792737782001495361e-01	1.22174382209777832031e-01	1.16501078009605407715e-01	1.08834728598594665527e-01	1.10805712640285491943e-01	1.49308830499649047852e-01	1.17803998291492462158e-01	1.33128702640533447266e-01	1.17578685283660888672e-01	1.09649635851383209229e-01	8.26695710420608520508e-02	1.29875242710113525391e-01	1.03537485003471374512e-01	1.03981718420982360840e-01	1.69996738433837890625e-01	1.61331385374069213867e-01	1.20017714798450469971e-01	1.17776237428188323975e-01	1.13508537411689758301e-01	1.40537425875663757324e-01	9.57745015621185302734e-02	1.21472299098968505859e-01	1.27892509102821350098e-01	1.28859102725982666016e-01	9.91185232996940612793e-02
1.20887815952301025391e-01	6.76274076104164123535e-02	9.59988310933113098145e-02	1.12006179988384246826e-01	1.50070458650588989258e-01	1.33268803358078002930e-01	1.21945396065711975098e-01	1.08483053743839263916e-01	1.98804348707199096680e-01	9.23352763056755065918e-02	1.28910988569259643555e-01	1.06876730918884277344e-01	1.74139752984046936035e-01	7.42000490427017211914e-02	1.06008499860763549805e-01	1.12933889031410217285e-01	1.15683354437351226807e-01	1.10766381025314331055e-01	1.50826066732406616211e-01	1.44376665353775024414e-01	1.11685819923877716064e-01	7.96666368842124938965e-02	7.54489079117774963379e-02	1.17051288485527038574e-01	1.00241288542747497559e-01	7.63097628951072692871e-02	7.10955932736396789551e-02	1.01158954203128814697e-01	1.54762312769889831543e-01	1.07336461544036865234e-01	1.07235357165336608887e-01	9.50402095913887023926e-02	8.92376899719238281250e-02	1.26924023032188415527e-01	9.49202775955200195312e-02	1.05435743927955627441e-01	8.97319242358207702637e-02	1.38061746954917907715e-01	7.11915120482444763184e-02	1.32315173745155334473e-01	1.55567020177841186523e-01	1.19076475501060485840e-01	1.51306912302970886230e-01	1.26870393753051757812e-01	1.50187388062477111816e-01	1.98614642024040222168e-01	1.46153748035430908203e-01	1.77494511008262634277e-01	1.46944269537925720215e-01	1.51743426918983459473e-01
5.77106103301048278809e-02	9.68966111540794372559e-02	8.02294090390205383301e-02	2.04212322831153869629e-01	6.83532655239105224609e-02	1.33278772234916687012e-01	1.55545637011528015137e-01	1.18073791265487670898e-01	1.01478733122348785400e-01	1.11856371164321899414e-01	1.28043696284294128418e-01	1.21504649519920349121e-01	1.09617978334426879883e-01	8.31185057759284973145e-02	8.82865637540817260742e-02	1.24416738748550415039e-01	1.14673390984535217285e-01	1.92986130714416503906e-01	1.47355780005455017090e-01	1.01486153900623321533e-01	5.91402351856231689453e-02	1.83559373021125793457e-01	1.51052281260490417480e-01	1.12217098474502563477e-01	9.81398671865463256836e-02	8.47524404525756835938e-02	1.14389792084693908691e-01	1.06485895812511444092e-01	7.59473443031311035156e-02	7.29988589882850646973e-02	8.92253518104553222656e-02	7.37096890807151794434e-02	6.56168013811111450195e-02	1.57645061612129211426e-01	1.14991009235382080078e-01	9.60195511579513549805e-02	1.31910815834999084473e-01	1.27986326813697814941e-01	2.14373275637626647949e-01	7.36679211258888244629e-02	1.37119069695472717285e-01	1.50360807776451110840e-01	8.95530283451080322266e-02	1.34721800684928894043e-01	3.94579619169235229492e-02	5.41559830307960510254e-02	1.40478596091270446777e-01	2.68918573856353759766e-02	8.58515724539756774902e-02	9.41539108753204345703e-02
1.19285568594932556152e-01	6.30296021699905395508e-02	1.01826630532741546631e-01	1.00323356688022613525e-01	1.21402584016323089600e-01	1.47058486938476562500e-01	7.45759010314941406250e-02	1.06952421367168426514e-01	1.07212722301483154297e-01	1.04671634733676910400e-01	1.45337417721748352051e-01	1.21909089386463165283e-01	1.19463264942169189453e-01	1.68225616216659545898e-01	1.50181621313095092773e-01	1.14816501736640930176e-01	1.34564533829689025879e-01	9.47725549340248107910e-02	1.19300194084644317627e-01	1.19593128561973571777e-01	1.06961891055107116699e-01	9.90895703434944152832e-02	1.07412472367286682129e-01	8.29827636480331420898e-02	1.12346529960632324219e-01	9.86102595925331115723e-02	8.46175104379653930664e-02	1.21987260878086090088e-01	1.18809223175048828125e-01	1.11643575131893157959e-01	1.58747643232345581055e-01	1.12969510257244110107e-01	1.21913932263851165771e-01	1.01586513221263885498e-01	1.25476807355880737305e-01	9.99053344130516052246e-02	1.30819901823997497559e-01	1.03393293917179107666e-01	1.14178955554962158203e-01	1.46053552627563476562e-01	1.35358706116676330566e-01	1.36693626642227172852e-01	1.30340740084648132324e-01	1.17918103933334350586e-01	1.28389239311218261719e-01	1.69426649808883666992e-01	1.02652944624423980713e-01	1.32831022143363952637e-01	1.10605522990226745605e-01	1.65755659341812133789e-01
9.34440866112709045410e-02	1.35015368461608886719e-01	1.54451981186866760254e-01	9.47640389204025268555e-02	9.47534069418907165527e-02	1.19209744036197662354e-01	1.02110095322132110596e-01	1.44614130258560180664e-01	1.40696182847023010254e-01	9.17985662817955017090e-02	1.13335877656936645508e-01	1.11423917114734649658e-01	1.32203698158264160156e-01	1.04231059551239013672e-01	1.26025110483169555664e-01	1.58323973417282104492e-01	1.02736204862594604492e-01	1.12396195530891418457e-01	1.42831355333328247070e-01	1.13762810826301574707e-01	1.36268958449363708496e-01	1.74081861972808837891e-01	1.51602745056152343750e-01	1.22772857546806335449e-01	1.00479543209075927734e-01	1.05889283120632171631e-01	6.82275593280792236328e-02	1.17567963898181915283e-01	1.47929042577743530273e-01	1.12042926251888275146e-01	1.44257888197898864746e-01	1.20784029364585876465e-01	8.94862860441207885742e-02	1.76657423377037048340e-01	1.12985938787460327148e-01	7.73831456899642944336e-02	6.79223537445068359375e-02	9.09187719225883483887e-02	1.23621053993701934814e-01	1.10671177506446838379e-01	1.45380645990371704102e-01	1.09738394618034362793e-01	1.07173353433609008789e-01	1.52256444096565246582e-01	1.34269595146179199219e-01	1.14692777395248413086e-01	1.54398888349533081055e-01	2.10210219025611877441e-01	1.16780884563922882080e-01	1.01773686707019805908e-01
9.06954854726791381836e-02	1.13252423703670501709e-01	1.35311722755432128906e-01	1.40111863613128662109e-01	1.15206472575664520264e-01	1.18560507893562316895e-01	1.25263184309005737305e-01	1.05168864130973815918e-01	1.16531372070312500000e-01	1.11552238464355468750e-01	1.01820014417171478271e-01	9.43018794059753417969e-02	1.12051315605640411377e-01	1.54487535357475280762e-01	1.02711796760559082031e-01	1.14928551018238067627e-01	1.03800743818283081055e-01	1.04274570941925048828e-01	9.98781919479370117188e-02	1.00261770188808441162e-01	9.99324321746826171875e-02	1.07030123472213745117e-01	1.26572191715240478516e-01	1.13689675927162170410e-01	1.16806238889694213867e-01	9.21885818243026733398e-02	1.14285960793495178223e-01	1.57920241355895996094e-01	1.08261846005916595459e-01	9.25422459840774536133e-02	8.65017101168632507324e-02	1.12949892878532409668e-01	1.16018027067184448242e-01	1.14968590438365936279e-01	1.65136769413948059082e-01	1.16547703742980957031e-01	1.66769564151763916016e-01	1.18446767330169677734e-01	1.31191194057464599609e-01	1.46318554878234863281e-01	1.21614560484886169434e-01	1.81855499744415283203e-01	1.15824349224567413330e-01	9.72762405872344970703e-02	9.70771759748458862305e-02	8.39159488677978515625e-02	9.98652800917625427246e-02	1.09907433390617370605e-01	1.43778055906295776367e-01	1.21213637292385101318e-01
1.25970616936683654785e-01	9.49101224541664123535e-02	1.52673915028572082520e-01	1.75145000219345092773e-01	1.31465554237365722656e-01	1.80188000202178955078e-01	8.32669883966445922852e-02	9.66494679450988769531e-02	9.16125401854515075684e-02	1.41718193888664245605e-01	1.12761810421943664551e-01	1.20523333549499511719e-01	1.36049211025238037109e-01	1.12082913517951965332e-01	1.09994284808635711670e-01	9.30841118097305297852e-02	1.22034177184104919434e-01	9.02692526578903198242e-02	1.13090328872203826904e-01	9.80413332581520080566e-02	1.43178477883338928223e-01	5.66755756735801696777e-02	8.15195441246032714844e-02	7.54690766334533691406e-02	1.12190902233123779297e-01	7.90545493364334106445e-02	9.93455201387405395508e-02	8.12206715345382690430e-02	7.66583234071731567383e-02	1.06864124536514282227e-01	9.13553386926651000977e-02	1.05847835540771484375e-01	1.48614302277565002441e-01	9.78033095598220825195e-02	1.73456832766532897949e-01	1.39794483780860900879e-01	6.50822818279266357422e-02	9.44297835230827331543e-02	1.96512594819068908691e-01	1.45586907863616943359e-01	9.15193483233451843262e-02	8.81573855876922607422e-02	1.49692162871360778809e-01	9.07288640737533569336e-02	1.67672976851463317871e-01	1.55497893691062927246e-01	1.33495971560478210449e-01	1.81047439575195312500e-01	1.22376650571823120117e-01	1.31909877061843872070e-01
1.46424427628517150879e-01	2.21947014331817626953e-01	1.40280291438102722168e-01	2.04024791717529296875e-01	8.02104100584983825684e-02	7.32742920517921447754e-02	1.52046963572502136230e-01	1.56784966588020324707e-01	1.12882345914840698242e-01	1.43444418907165527344e-01	1.56292706727981567383e-01	7.22322240471839904785e-02	1.23731121420860290527e-01	6.58299773931503295898e-02	1.42999097704887390137e-01	8.80863219499588012695e-02	8.99323597550392150879e-02	1.31590262055397033691e-01	7.41332322359085083008e-02	1.11997857689857482910e-01	8.44070464372634887695e-02	1.02936364710330963135e-01	8.88933837413787841797e-02	9.47466120123863220215e-02	1.24579146504402160645e-01	1.06778301298618316650e-01	1.37640401721000671387e-01	9.13822501897811889648e-02	8.26430693268775939941e-02	1.50230288505554199219e-01	1.04165509343147277832e-01	9.56871137022972106934e-02	7.58244320750236511230e-02	1.25639423727989196777e-01	1.08769312500953674316e-01	8.62687528133392333984e-02	8.77416953444480895996e-02	1.37568429112434387207e-01	1.75751745700836181641e-01	2.06919074058532714844e-01	1.80455610156059265137e-01	1.62232547998428344727e-01	9.42436158657073974609e-02	1.10078409314155578613e-01	1.28372982144355773926e-01	1.41046002507209777832e-01	9.60968136787414550781e-02	1.18309080600738525391e-01	1.02641940116882324219e-01	1.45986661314964294434e-01
9.66798663139343261719e-02	1.44434764981269836426e-01	1.33226364850997924805e-01	1.34466677904129028320e-01	1.19282349944114685059e-01	9.66138988733291625977e-02	1.58554270863533020020e-01	1.21053382754325866699e-01	1.45860701799392700195e-01	1.58456087112426757812e-01	6.23859539628028869629e-02	1.92475199699401855469e-01	1.42458096146583557129e-01	1.31817758083343505859e-01	1.18401788175106048584e-01	1.40556290745735168457e-01	1.03697337210178375244e-01	8.83565992116928100586e-02	5.57152032852172851562e-02	1.29376709461212158203e-01	8.81944522261619567871e-02	1.03079795837402343750e-01	1.25234603881835937500e-01	6.74488544464111328125e-02	9.39629524946212768555e-02	1.47642657160758972168e-01	8.25278162956237792969e-02	1.31094694137573242188e-01	7.42007717490196228027e-02	1.20385825634002685547e-01	8.39468017220497131348e-02	6.82411119341850280762e-02	6.25625252723693847656e-02	1.14920020103454589844e-01	1.15174323320388793945e-01	1.73291236162185668945e-01	1.85182690620422363281e-01	1.36134833097457885742e-01	1.43300548195838928223e-01	1.26006409525871276855e-01	1.26832991838455200195e-01	1.17377847433090209961e-01	1.57428041100502014160e-01	1.24305769801139831543e-01	6.74615502357482910156e-02	1.51184797286987304688e-01	1.46896570920944213867e-01	1.04558363556861877441e-01	9.87899750471115112305e-02	1.77234992384910583496e-01
2.06770405173301696777e-01	1.88559040427207946777e-01	1.03938326239585876465e-01	1.47558256983757019043e-01	1.14266514778137207031e-01	1.08830854296684265137e-01	1.40736073255538940430e-01	1.15146175026893615723e-01	1.61167860031127929688e-01	1.25526651740074157715e-01	4.96952831745147705078e-02	1.64224684238433837891e-01	1.43651396036148071289e-01	1.11151784658432006836e-01	9.49326083064079284668e-02	5.55678531527519226074e-02	1.18161775171756744385e-01	1.20132923126220703125e-01	1.13994985818862915039e-01	1.27575993537902832031e-01	9.50798317790031433105e-02	1.07377141714096069336e-01	1.38493731617927551270e-01	1.20382085442543029785e-01	1.06259882450103759766e-01	1.28363788127899169922e-01	1.04821458458900451660e-01	1.08238294720649719238e-01	6.27730265259742736816e-02	7.37579464912414550781e-02	5.99477514624595642090e-02	1.07920639216899871826e-01	1.18727400898933410645e-01	1.11643552780151367188e-01	1.28798499703407287598e-01	2.11791872978210449219e-01	1.28703445196151733398e-01	1.89414575695991516113e-01	1.38133153319358825684e-01	1.62548661231994628906e-01	8.45903903245925903320e-02	1.22048273682594299316e-01	1.67434453964233398438e-01	1.35769635438919067383e-01	1.39259442687034606934e-01	1.55096158385276794434e-01	5.81433027982711791992e-02	1.23985856771469116211e-01	8.77476483583450317383e-02	5.67973852157592773438e-02
1.05602130293846130371e-01	1.52315005660057067871e-01	1.52203887701034545898e-01	1.21535599231719970703e-01	8.48185941576957702637e-02	1.46188810467720031738e-01	1.52172371745109558105e-01	7.95944109559059143066e-02	7.79707729816436767578e-02	1.04585573077201843262e-01	1.51907131075859069824e-01	1.11542940139770507812e-01	1.16098657250404357910e-01	1.16856731474399566650e-01	1.35494142770767211914e-01	1.32711365818977355957e-01	8.96748602390289306641e-02	1.12724237143993377686e-01	1.07794776558876037598e-01	1.16865053772926330566e-01	9.86303910613059997559e-02	8.49542394280433654785e-02	1.11976578831672668457e-01	1.03065207600593566895e-01	1.06152489781379699707e-01	1.12679317593574523926e-01	1.47993773221969604492e-01	1.21394827961921691895e-01	9.00921151041984558105e-02	8.97770896553993225098e-02	6.27982467412948608398e-02	1.40397518873214721680e-01	9.70065444707870483398e-02	8.79655480384826660156e-02	9.05866846442222595215e-02	1.59828126430511474609e-01	1.11868485808372497559e-01	8.41521844267845153809e-02	1.00891605019569396973e-01	2.00788706541061401367e-01	1.09591633081436157227e-01	1.30029842257499694824e-01	7.45337828993797302246e-02	1.67116284370422363281e-01	1.04413822293281555176e-01	1.48627221584320068359e-01	1.05435103178024291992e-01	1.96277350187301635742e-01	1.30928814411163330078e-01	1.15286737680435180664e-01
1.04344695806503295898e-01	1.26594945788383483887e-01	1.14264160394668579102e-01	9.45796221494674682617e-02	1.74489617347717285156e-01	7.94930607080459594727e-02	8.92422124743461608887e-02	1.55714020133018493652e-01	2.26585909724235534668e-01	1.07005953788757324219e-01	1.61162436008453369141e-01	1.24859422445297241211e-01	1.20902404189109802246e-01	1.56904757022857666016e-01	1.25298380851745605469e-01	1.00134871900081634521e-01	1.39126718044281005859e-01	1.38172715902328491211e-01	1.11902713775634765625e-01	1.35929018259048461914e-01	1.57506898045539855957e-01	1.14223763346672058105e-01	1.56226858496665954590e-01	1.35144174098968505859e-01	1.42094522714614868164e-01	1.78302377462387084961e-01	1.69618695974349975586e-01	1.67136386036872863770e-01	1.40006244182586669922e-01	1.38668581843376159668e-01	1.21057093143463134766e-01	1.07367835938930511475e-01	1.46579429507255554199e-01	1.45158112049102783203e-01	1.69091239571571350098e-01	1.90565541386604309082e-01	1.47700563073158264160e-01	7.04293549060821533203e-02	1.53649896383285522461e-01	5.34058585762977600098e-02	1.55227363109588623047e-01	1.08996272087097167969e-01	1.57440125942230224609e-01	1.53371125459671020508e-01	6.09426051378250122070e-02	1.53956696391105651855e-01	8.74878913164138793945e-02	1.14583879709243774414e-01	1.00916996598243713379e-01	8.45444723963737487793e-02
1.29343122243881225586e-01	1.13375581800937652588e-01	1.39698117971420288086e-01	1.05354920029640197754e-01	9.77506861090660095215e-02	1.58582508563995361328e-01	1.05520188808441162109e-01	7.32368528842926025391e-02	1.40609145164489746094e-01	6.48453459143638610840e-02	1.31407231092453002930e-01	1.06552630662918090820e-01	1.04878559708595275879e-01	1.03692695498466491699e-01	1.16869419813156127930e-01	1.32617577910423278809e-01	9.81050282716751098633e-02	1.23287260532379150391e-01	9.12569612264633178711e-02	1.35608404874801635742e-01	7.79659748077392578125e-02	1.44701138138771057129e-01	1.86620324850082397461e-01	1.30112469196319580078e-01	1.41765326261520385742e-01	1.32453024387359619141e-01	1.03866472840309143066e-01	1.12848371267318725586e-01	1.53662860393524169922e-01	9.17521342635154724121e-02	1.24289207160472869873e-01	1.18407920002937316895e-01	1.06896959245204925537e-01	1.35341361165046691895e-01	7.14515894651412963867e-02	1.03634819388389587402e-01	1.21997900307178497314e-01	1.37098744511604309082e-01	1.07893548905849456787e-01	1.25270932912826538086e-01	9.59021225571632385254e-02	1.55830472707748413086e-01	1.78633570671081542969e-01	1.14074558019638061523e-01	1.34386956691741943359e-01	1.28958210349082946777e-01	1.33281767368316650391e-01	1.04313805699348449707e-01	1.16981647908687591553e-01	1.50355234742164611816e-01
1.10295280814170837402e-01	9.33582633733749389648e-02	1.01997494697570800781e-01	1.38785749673843383789e-01	1.20190486311912536621e-01	1.16344809532165527344e-01	9.49006006121635437012e-02	1.38174831867218017578e-01	1.17891080677509307861e-01	8.61011371016502380371e-02	1.40040606260299682617e-01	1.01151742041110992432e-01	1.03061631321907043457e-01	1.13382227718830108643e-01	1.67182043194770812988e-01	1.35314747691154479980e-01	9.69267189502716064453e-02	1.23169012367725372314e-01	1.63579478859901428223e-01	1.10619552433490753174e-01	9.67863798141479492188e-02	8.46488028764724731445e-02	1.45405352115631103516e-01	2.09312230348587036133e-01	1.29676789045333862305e-01	1.39527887105941772461e-01	9.21825692057609558105e-02	9.39202159643173217773e-02	9.27416980266571044922e-02	1.05844952166080474854e-01	8.52673947811126708984e-02	9.38781201839447021484e-02	1.24415047466754913330e-01	9.65144634246826171875e-02	1.12710438668727874756e-01	9.66019928455352783203e-02	9.57217663526535034180e-02	9.92263033986091613770e-02	8.39730873703956604004e-02	1.19822084903717041016e-01	9.23835262656211853027e-02	1.68917343020439147949e-01	1.63429766893386840820e-01	8.65278765559196472168e-02	1.37935549020767211914e-01	9.42609980702400207520e-02	8.88476818799972534180e-02	1.21318869292736053467e-01	1.09789654612541198730e-01	1.02799236774444580078e-01
6.41764774918556213379e-02	1.20044007897377014160e-01	5.87343797087669372559e-02	1.46401822566986083984e-01	9.43046957254409790039e-02	1.15781553089618682861e-01	1.25158101320266723633e-01	1.04792036116123199463e-01	1.16964533925056457520e-01	1.35110020637512207031e-01	1.29973232746124267578e-01	9.88617539405822753906e-02	6.56520053744316101074e-02	1.55509501695632934570e-01	8.22704881429672241211e-02	1.35791674256324768066e-01	8.21302309632301330566e-02	1.35873541235923767090e-01	9.88710746169090270996e-02	1.21507018804550170898e-01	9.75313782691955566406e-02	2.22191691398620605469e-01	3.77838611602783203125e-01	1.04781456291675567627e-01	1.13098934292793273926e-01	8.83373096585273742676e-02	8.00672993063926696777e-02	9.07975882291793823242e-02	1.10031038522720336914e-01	1.09212122857570648193e-01	1.09430745244026184082e-01	8.40072408318519592285e-02	1.50962546467781066895e-01	1.62911742925643920898e-01	1.53839871287345886230e-01	4.71009984612464904785e-02	1.32650107145309448242e-01	1.10429093241691589355e-01	1.23701646924018859863e-01	1.35557830333709716797e-01	5.86581900715827941895e-02	1.58868283033370971680e-01	1.38407230377197265625e-01	1.27471357583999633789e-01	1.19731232523918151855e-01	9.05184224247932434082e-02	6.88217356801033020020e-02	1.58053308725357055664e-01	1.71958029270172119141e-01	9.80293527245521545410e-02
1.55691593885421752930e-01	1.33228763937950134277e-01	1.00574910640716552734e-01	1.72305151820182800293e-01	1.53491377830505371094e-01	1.35298401117324829102e-01	1.39410197734832763672e-01	8.93803164362907409668e-02	7.68021568655967712402e-02	9.22061949968338012695e-02	1.61403730511665344238e-01	1.18110790848731994629e-01	5.56709617376327514648e-02	1.03181742131710052490e-01	1.20202682912349700928e-01	1.13541379570960998535e-01	8.23465138673782348633e-02	1.14202730357646942139e-01	8.94139409065246582031e-02	1.27902239561080932617e-01	1.44442439079284667969e-01	1.72613531351089477539e-01	1.50261685252189636230e-01	1.44198894500732421875e-01	1.14855498075485229492e-01	1.12789504230022430420e-01	1.16669535636901855469e-01	9.75251793861389160156e-02	1.14348612725734710693e-01	1.15045055747032165527e-01	9.35364589095115661621e-02	1.23505510389804840088e-01	1.25453963875770568848e-01	1.46716088056564331055e-01	1.33189201354980468750e-01	1.00311912596225738525e-01	1.36991694569587707520e-01	1.23854860663414001465e-01	7.17531666159629821777e-02	2.12808623909950256348e-01	1.05385616421699523926e-01	1.33165389299392700195e-01	1.41244247555732727051e-01	8.79525393247604370117e-02	1.29631474614143371582e-01	4.87736463546752929688e-02	5.77892288565635681152e-02	1.17702350020408630371e-01	1.50482624769210815430e-01	1.08319222927093505859e-01
2.05581545829772949219e-01	1.34814158082008361816e-01	1.65900856256484985352e-01	1.39181450009346008301e-01	1.72118335962295532227e-01	9.47500839829444885254e-02	1.42414107918739318848e-01	1.17228001356124877930e-01	1.60655081272125244141e-01	1.61613106727600097656e-01	1.51215568184852600098e-01	1.15435332059860229492e-01	1.22908309102058410645e-01	1.39731988310813903809e-01	1.18542969226837158203e-01	1.14786371588706970215e-01	1.03932693600654602051e-01	6.52550011873245239258e-02	1.14980295300483703613e-01	1.13029897212982177734e-01	1.06829158961772918701e-01	9.44253802299499511719e-02	1.09114915132522583008e-01	9.13027003407478332520e-02	1.37294083833694458008e-01	1.08407564461231231689e-01	8.95608812570571899414e-02	1.17909125983715057373e-01	9.84644815325736999512e-02	5.93065917491912841797e-02	1.86650887131690979004e-01	1.14389225840568542480e-01	1.12588874995708465576e-01	6.30129799246788024902e-02	1.28057435154914855957e-01	1.41119614243507385254e-01	9.89235341548919677734e-02	9.50998291373252868652e-02	1.08525812625885009766e-01	1.71724691987037658691e-01	9.28065851330757141113e-02	1.34519785642623901367e-01	1.53705179691314697266e-01	1.99962586164474487305e-01	1.24776884913444519043e-01	1.60446092486381530762e-01	1.33150666952133178711e-01	1.06198251247406005859e-01	1.43789738416671752930e-01	1.26448914408683776855e-01
1.34660914540290832520e-01	1.22621238231658935547e-01	1.30449712276458740234e-01	1.66204079985618591309e-01	1.64735004305839538574e-01	8.70239138603210449219e-02	9.98087748885154724121e-02	9.07341763377189636230e-02	1.32837519049644470215e-01	1.10338553786277770996e-01	1.24229624867439270020e-01	1.48531049489974975586e-01	9.87181290984153747559e-02	9.10593271255493164062e-02	1.40638098120689392090e-01	1.28506973385810852051e-01	7.34599754214286804199e-02	9.86081510782241821289e-02	1.21698841452598571777e-01	9.45428535342216491699e-02	6.90319538116455078125e-02	1.00889772176742553711e-01	1.13017424941062927246e-01	1.13899052143096923828e-01	1.14460058510303497314e-01	8.36901813745498657227e-02	8.67633894085884094238e-02	1.43084466457366943359e-01	1.16818636655807495117e-01	8.09470042586326599121e-02	1.10644586384296417236e-01	1.39415442943572998047e-01	1.17453910410404205322e-01	9.46949347853660583496e-02	1.06788598001003265381e-01	1.45862206816673278809e-01	1.62376359105110168457e-01	1.24626979231834411621e-01	1.19407251477241516113e-01	1.24312505125999450684e-01	9.89815965294837951660e-02	9.85049903392791748047e-02	1.85691833496093750000e-01	1.14488959312438964844e-01	1.58707961440086364746e-01	1.08383238315582275391e-01	1.53781741857528686523e-01	1.85082286596298217773e-01	1.25688642263412475586e-01	1.18244364857673645020e-01
1.55995592474937438965e-01	1.64569437503814697266e-01	1.32706671953201293945e-01	1.13244771957397460938e-01	1.24463647603988647461e-01	1.13032951951026916504e-01	1.45915225148200988770e-01	1.31818071007728576660e-01	1.09472408890724182129e-01	1.08488768339157104492e-01	1.20934695005416870117e-01	1.75602883100509643555e-01	1.12764924764633178711e-01	1.27155601978302001953e-01	1.16607666015625000000e-01	9.99867171049118041992e-02	9.75125655531883239746e-02	3.49194034934043884277e-02	1.17302983999252319336e-01	1.19229473173618316650e-01	1.01004652678966522217e-01	1.47869974374771118164e-01	9.76892113685607910156e-02	4.44373637437820434570e-02	8.87966156005859375000e-02	1.19921252131462097168e-01	7.47618898749351501465e-02	1.27789646387100219727e-01	1.10219568014144897461e-01	1.13038673996925354004e-01	8.66437330842018127441e-02	1.41350924968719482422e-01	1.16966113448143005371e-01	1.22859060764312744141e-01	1.84911772608757019043e-01	1.22054159641265869141e-01	1.17665737867355346680e-01	4.60640490055084228516e-02	1.34131312370300292969e-01	1.08621746301651000977e-01	1.11629724502563476562e-01	1.28751397132873535156e-01	1.00841686129570007324e-01	1.55048549175262451172e-01	2.07597613334655761719e-01	1.42297461628913879395e-01	1.63515150547027587891e-01	9.94650274515151977539e-02	1.22739806771278381348e-01	7.88202583789825439453e-02
1.73210904002189636230e-01	4.91060912609100341797e-02	1.45830124616622924805e-01	1.25840246677398681641e-01	1.06835484504699707031e-01	1.18958890438079833984e-01	1.08598634600639343262e-01	1.10812202095985412598e-01	1.15649074316024780273e-01	1.95847094058990478516e-01	1.08236700296401977539e-01	7.88950473070144653320e-02	1.42296895384788513184e-01	1.51350975036621093750e-01	1.05047017335891723633e-01	6.32374808192253112793e-02	1.03757366538047790527e-01	9.87524613738059997559e-02	1.38809219002723693848e-01	7.55935385823249816895e-02	1.14684388041496276855e-01	8.27286541461944580078e-02	6.71275705099105834961e-02	9.42811816930770874023e-02	1.06488384306430816650e-01	4.61460351943969726562e-02	9.11036208271980285645e-02	1.03077411651611328125e-01	1.07725769281387329102e-01	9.54650416970252990723e-02	1.04606613516807556152e-01	1.40569806098937988281e-01	1.43201544880867004395e-01	6.45321309566497802734e-02	9.59531515836715698242e-02	6.75373896956443786621e-02	1.19855821132659912109e-01	1.83960139751434326172e-01	1.35047957301139831543e-01	1.04932397603988647461e-01	9.63468551635742187500e-02	1.87219411134719848633e-01	7.53095448017120361328e-02	1.15083739161491394043e-01	6.44955188035964965820e-02	1.36127397418022155762e-01	1.61250770092010498047e-01	1.80741548538208007812e-01	1.35276362299919128418e-01	1.51793375611305236816e-01
1.41743540763854980469e-01	9.38931778073310852051e-02	1.05983093380928039551e-01	1.53024181723594665527e-01	6.86233341693878173828e-02	1.07504121959209442139e-01	1.43297016620635986328e-01	9.79334115982055664062e-02	1.26604244112968444824e-01	1.16586819291114807129e-01	8.85979533195495605469e-02	1.28400430083274841309e-01	1.95078596472740173340e-01	1.51035413146018981934e-01	1.48693487048149108887e-01	1.34666770696640014648e-01	1.18825867772102355957e-01	1.22707173228263854980e-01	1.78920924663543701172e-01	1.36365532875061035156e-01	1.28689736127853393555e-01	8.33559557795524597168e-02	1.05368122458457946777e-01	8.76390710473060607910e-02	1.16673566401004791260e-01	9.81692373752593994141e-02	1.24526098370552062988e-01	1.21885031461715698242e-01	1.23359963297843933105e-01	1.62362769246101379395e-01	1.31657838821411132812e-01	1.15011766552925109863e-01	1.27471596002578735352e-01	1.60334497690200805664e-01	1.20515674352645874023e-01	7.89450705051422119141e-02	1.17116376757621765137e-01	2.10334211587905883789e-01	1.01360201835632324219e-01	1.12283438444137573242e-01	1.52291402220726013184e-01	8.85048136115074157715e-02	8.80672484636306762695e-02	4.45979833602905273438e-02	8.78241434693336486816e-02	1.13933324813842773438e-01	1.49275675415992736816e-01	1.59516841173171997070e-01	1.27057582139968872070e-01	1.09905689954757690430e-01
4.32048067450523376465e-02	9.01240259408950805664e-02	1.17060273885726928711e-01	1.13506540656089782715e-01	1.64685174822807312012e-01	1.00208297371864318848e-01	1.21169015765190124512e-01	9.57740247249603271484e-02	5.78550323843955993652e-02	8.28535407781600952148e-02	9.26654785871505737305e-02	6.29200190305709838867e-02	1.09317809343338012695e-01	1.11749589443206787109e-01	7.09802210330963134766e-02	7.97713175415992736816e-02	9.29997935891151428223e-02	1.01919442415237426758e-01	9.09716933965682983398e-02	7.85216540098190307617e-02	1.53437852859497070312e-01	1.61163285374641418457e-01	1.25462278723716735840e-01	1.03655584156513214111e-01	7.14827328920364379883e-02	1.22578650712966918945e-01	9.33586806058883666992e-02	9.32122394442558288574e-02	9.72739458084106445312e-02	9.74655449390411376953e-02	1.09586596488952636719e-01	1.35761544108390808105e-01	1.97141930460929870605e-01	1.37643843889236450195e-01	1.17732286453247070312e-01	1.23080268502235412598e-01	1.07686236500740051270e-01	1.24326780438423156738e-01	1.01338818669319152832e-01	9.62083488702774047852e-02	1.23315349221229553223e-01	3.29469293355941772461e-02	8.86946469545364379883e-02	6.95205479860305786133e-02	1.19923427700996398926e-01	1.04314610362052917480e-01	1.18956819176673889160e-01	7.60581195354461669922e-02	1.38745695352554321289e-01	1.53645575046539306641e-01
1.31610691547393798828e-01	1.52208372950553894043e-01	1.10255688428878784180e-01	7.87418782711029052734e-02	1.09562367200851440430e-01	1.06554627418518066406e-01	8.40834155678749084473e-02	9.25863236188888549805e-02	1.63220807909965515137e-01	1.38742879033088684082e-01	1.32364615797996520996e-01	1.14935353398323059082e-01	1.34758681058883666992e-01	1.44982233643531799316e-01	1.68942853808403015137e-01	1.03004768490791320801e-01	7.58855789899826049805e-02	1.38598680496215820312e-01	6.38031437993049621582e-02	9.07962545752525329590e-02	1.12416669726371765137e-01	8.34601819515228271484e-02	1.27657040953636169434e-01	7.97050595283508300781e-02	1.62074953317642211914e-01	1.01909458637237548828e-01	1.00063800811767578125e-01	1.52779430150985717773e-01	8.88436213135719299316e-02	6.11555948853492736816e-02	1.15190654993057250977e-01	1.60596892237663269043e-01	1.31235867738723754883e-01	8.92713814973831176758e-02	1.50853529572486877441e-01	6.79925829172134399414e-02	1.03183612227439880371e-01	1.39090925455093383789e-01	1.41788646578788757324e-01	1.09040990471839904785e-01	9.23887789249420166016e-02	1.15500077605247497559e-01	1.11896008253097534180e-01	7.34347105026245117188e-02	3.98934856057167053223e-02	1.57181367278099060059e-01	1.21331110596656799316e-01	9.35748666524887084961e-02	1.23609349131584167480e-01	1.80682122707366943359e-01
1.70280590653419494629e-01	1.17511957883834838867e-01	1.07320457696914672852e-01	8.31921249628067016602e-02	1.07346907258033752441e-01	9.48892161250114440918e-02	9.29080247879028320312e-02	1.19637653231620788574e-01	5.80473989248275756836e-02	1.54449224472045898438e-01	9.67067927122116088867e-02	1.32492467761039733887e-01	9.49873179197311401367e-02	1.45216837525367736816e-01	8.40191841125488281250e-02	1.55243247747421264648e-01	1.23198837041854858398e-01	9.66348052024841308594e-02	1.26284644007682800293e-01	1.12038604915142059326e-01	1.10428437590599060059e-01	1.20196178555488586426e-01	8.91416668891906738281e-02	1.00619643926620483398e-01	1.18369400501251220703e-01	9.06638801097869873047e-02	1.18428036570549011230e-01	1.19203589856624603271e-01	1.02359935641288757324e-01	1.04536809027194976807e-01	6.20226785540580749512e-02	1.25150099396705627441e-01	7.23482295870780944824e-02	1.64166584610939025879e-01	9.77391451597213745117e-02	7.50973671674728393555e-02	8.38257968425750732422e-02	5.75136020779609680176e-02	1.14704027771949768066e-01	9.86971855163574218750e-02	7.16527402400970458984e-02	5.84278926253318786621e-02	1.34038999676704406738e-01	1.91228851675987243652e-01	1.22613519430160522461e-01	1.07049137353897094727e-01	1.43404394388198852539e-01	1.50561109185218811035e-01	1.22292369604110717773e-01	1.11214533448219299316e-01
1.40702053904533386230e-01	1.70583277940750122070e-01	9.81880053877830505371e-02	7.84281566739082336426e-02	1.27831101417541503906e-01	1.49050801992416381836e-01	1.45788311958312988281e-01	8.50006639957427978516e-02	1.63014575839042663574e-01	1.29106357693672180176e-01	6.64459317922592163086e-02	4.46243509650230407715e-02	2.03556910157203674316e-01	8.49689841270446777344e-02	1.28232657909393310547e-01	7.04036429524421691895e-02	9.76256206631660461426e-02	1.46761134266853332520e-01	8.34877118468284606934e-02	1.05906337499618530273e-01	9.88919883966445922852e-02	1.06562547385692596436e-01	8.85536149144172668457e-02	1.22552655637264251709e-01	1.34280383586883544922e-01	1.16833224892616271973e-01	1.09152518212795257568e-01	7.24815279245376586914e-02	1.20067730545997619629e-01	1.07644006609916687012e-01	6.03459626436233520508e-02	1.57034128904342651367e-01	1.72686740756034851074e-01	1.31449922919273376465e-01	1.51797533035278320312e-01	1.16832241415977478027e-01	1.11958473920822143555e-01	1.39522477984428405762e-01	6.02215826511383056641e-02	1.35788679122924804688e-01	1.51517525315284729004e-01	1.11739143729209899902e-01	7.54343196749687194824e-02	1.05577930808067321777e-01	8.44180211424827575684e-02	1.50519728660583496094e-01	9.53168570995330810547e-02	2.10049420595169067383e-01	1.26854687929153442383e-01	1.23605757951736450195e-01
1.22294299304485321045e-01	1.46649062633514404297e-01	1.27095907926559448242e-01	1.53229981660842895508e-01	1.28755331039428710938e-01	1.05674788355827331543e-01	1.06979243457317352295e-01	1.10071018338203430176e-01	1.27688556909561157227e-01	1.72789305448532104492e-01	1.40170603990554809570e-01	1.39611676335334777832e-01	1.04075364768505096436e-01	1.19578383862972259521e-01	1.23239308595657348633e-01	9.73719581961631774902e-02	1.14998444914817810059e-01	1.20215706527233123779e-01	1.01996541023254394531e-01	1.12410500645637512207e-01	1.50054648518562316895e-01	1.31186664104461669922e-01	1.03064551949501037598e-01	1.12303003668785095215e-01	1.21637739241123199463e-01	1.10266268253326416016e-01	1.03747889399528503418e-01	1.20241001248359680176e-01	1.23538292944431304932e-01	1.09623745083808898926e-01	1.45742282271385192871e-01	1.60377830266952514648e-01	1.26824378967285156250e-01	1.38417661190032958984e-01	1.04670450091361999512e-01	1.23293347656726837158e-01	1.14091351628303527832e-01	1.44027590751647949219e-01	1.24630227684974670410e-01	1.75652027130126953125e-01	1.48973733186721801758e-01	1.23894244432449340820e-01	1.30508929491043090820e-01	1.54361620545387268066e-01	1.50887936353683471680e-01	1.14829294383525848389e-01	1.15253016352653503418e-01	1.27001628279685974121e-01	1.30440771579742431641e-01	1.32264345884323120117e-01
1.18216931819915771484e-01	1.45003139972686767578e-01	1.78583845496177673340e-01	7.47508108615875244141e-02	4.37329411506652832031e-02	1.28886580467224121094e-01	8.05641263723373413086e-02	9.59749817848205566406e-02	1.09866097569465637207e-01	1.53621047735214233398e-01	8.74574929475784301758e-02	8.96756052970886230469e-02	1.30878865718841552734e-01	8.00074487924575805664e-02	1.43250957131385803223e-01	1.85408711433410644531e-01	9.79512184858322143555e-02	5.26768714189529418945e-02	6.82988837361335754395e-02	9.78524461388587951660e-02	4.07352149486541748047e-02	9.31252911686897277832e-02	6.31112009286880493164e-02	1.41185343265533447266e-01	9.02756750583648681641e-02	6.18495717644691467285e-02	1.20896607637405395508e-01	1.28331393003463745117e-01	1.49211764335632324219e-01	1.36521548032760620117e-01	1.66063874959945678711e-01	2.01530545949935913086e-01	1.00604742765426635742e-01	6.52178674936294555664e-02	1.18689939379692077637e-01	1.65764003992080688477e-01	6.98353201150894165039e-02	7.89614170789718627930e-02	8.52410346269607543945e-02	1.08248308300971984863e-01	8.59902799129486083984e-02	7.33833461999893188477e-02	5.93575388193130493164e-02	6.22213408350944519043e-02	1.00692331790924072266e-01	8.17650854587554931641e-02	1.08424097299575805664e-01	7.02720582485198974609e-02	1.34809941053390502930e-01	1.32833480834960937500e-01
1.10509291291236877441e-01	1.89870119094848632812e-01	9.73991453647613525391e-02	1.10842958092689514160e-01	9.74804162979125976562e-02	6.44337162375450134277e-02	1.18899792432785034180e-01	1.45375132560729980469e-01	1.49910241365432739258e-01	8.94504338502883911133e-02	9.42759066820144653320e-02	1.21844440698623657227e-01	8.72465372085571289062e-02	1.20043367147445678711e-01	7.72859677672386169434e-02	1.31560549139976501465e-01	8.98448005318641662598e-02	7.30143561959266662598e-02	8.26885178685188293457e-02	1.12624406814575195312e-01	8.09552147984504699707e-02	1.05837285518646240234e-01	1.13773688673973083496e-01	7.12500661611557006836e-02	1.26329213380813598633e-01	1.24147340655326843262e-01	7.65149369835853576660e-02	9.17153060436248779297e-02	1.00722894072532653809e-01	8.02837684750556945801e-02	8.06724131107330322266e-02	1.33781298995018005371e-01	8.26434642076492309570e-02	1.05043649673461914062e-01	1.67743563652038574219e-01	9.34394299983978271484e-02	1.30100250244140625000e-01	1.09685733914375305176e-01	5.85582256317138671875e-02	1.37515336275100708008e-01	7.43027925491333007812e-02	1.41578063368797302246e-01	1.52172759175300598145e-01	6.63737207651138305664e-02	8.81751924753189086914e-02	1.61941066384315490723e-01	1.15332931280136108398e-01	1.03090003132820129395e-01	1.35140269994735717773e-01	1.07876926660537719727e-01
7.41514116525650024414e-02	8.04537236690521240234e-02	1.07231110334396362305e-01	2.14763924479484558105e-01	1.38719230890274047852e-01	1.16677403450012207031e-01	1.19177073240280151367e-01	1.05315268039703369141e-01	9.43180769681930541992e-02	9.93112325668334960938e-02	2.22501084208488464355e-02	1.30780309438705444336e-01	9.62395817041397094727e-02	5.73160871863365173340e-02	1.45099520683288574219e-01	1.51611313223838806152e-01	1.24781921505928039551e-01	1.69133141636848449707e-01	1.26806810498237609863e-01	1.20872505009174346924e-01	7.47799500823020935059e-02	6.53414502739906311035e-02	5.86217865347862243652e-02	6.63633123040199279785e-02	1.28469437360763549805e-01	1.41549512743949890137e-01	1.30765751004219055176e-01	9.14864242076873779297e-02	1.41116455197334289551e-01	1.24387979507446289062e-01	1.21922448277473449707e-01	1.33243903517723083496e-01	7.90627598762512207031e-02	1.08633235096931457520e-01	2.07509621977806091309e-01	6.11137002706527709961e-02	1.69768363237380981445e-01	1.60253018140792846680e-01	6.64017200469970703125e-02	7.68332928419113159180e-02	2.89345383644104003906e-01	1.33841782808303833008e-01	1.28283992409706115723e-01	7.52132833003997802734e-02	1.35203629732131958008e-01	8.30046236515045166016e-02	9.45958048105239868164e-02	6.63421526551246643066e-02	9.85334068536758422852e-02	1.00229084491729736328e-01
1.49144873023033142090e-01	1.11371219158172607422e-01	1.44072860479354858398e-01	1.19448333978652954102e-01	1.57835781574249267578e-01	7.44257643818855285645e-02	9.52721983194351196289e-02	1.60834446549415588379e-01	8.67700129747390747070e-02	8.14592540264129638672e-02	8.52087587118148803711e-02	8.28241705894470214844e-02	1.67902290821075439453e-01	7.49040171504020690918e-02	1.48517757654190063477e-01	1.40609264373779296875e-01	1.39524608850479125977e-01	1.41943320631980895996e-01	9.82079058885574340820e-02	9.19972434639930725098e-02	1.06860011816024780273e-01	1.96144133806228637695e-01	8.98246169090270996094e-02	9.89665091037750244141e-02	1.13793961703777313232e-01	1.19009017944335937500e-01	1.91310048103332519531e-01	6.77771717309951782227e-02	8.04816260933876037598e-02	7.48123452067375183105e-02	1.30892455577850341797e-01	8.80848318338394165039e-02	1.04088366031646728516e-01	7.39874839782714843750e-02	8.17012041807174682617e-02	6.74506425857543945312e-02	8.74758809804916381836e-02	9.85276997089385986328e-02	1.16681024432182312012e-01	1.16319537162780761719e-01	1.24947383999824523926e-01	8.30111056566238403320e-02	3.81397679448127746582e-02	1.04176491498947143555e-01	1.33529677987098693848e-01	5.08914142847061157227e-02	1.52297630906105041504e-01	7.71180242300033569336e-02	1.40098810195922851562e-01	1.48389786481857299805e-01
1.45468384027481079102e-01	1.02714776992797851562e-01	9.65966433286666870117e-02	9.34969335794448852539e-02	1.35791063308715820312e-01	1.19365155696868896484e-01	1.49274691939353942871e-01	5.21980673074722290039e-02	1.38391181826591491699e-01	1.40720099210739135742e-01	1.43802583217620849609e-01	9.17776226997375488281e-02	7.66685903072357177734e-02	1.19477301836013793945e-01	1.20470181107521057129e-01	1.22715204954147338867e-01	1.32788777351379394531e-01	1.93004861474037170410e-01	8.86388719081878662109e-02	1.12422175705432891846e-01	7.54398182034492492676e-02	8.28118473291397094727e-02	1.37957260012626647949e-01	1.09858483076095581055e-01	1.36328727006912231445e-01	1.13816767930984497070e-01	1.15291029214859008789e-01	8.20819362998008728027e-02	1.23145744204521179199e-01	6.29183277487754821777e-02	7.68425166606903076172e-02	5.13832792639732360840e-02	1.07279717922210693359e-01	1.25085115432739257812e-01	2.15212211012840270996e-01	1.54767036437988281250e-01	1.52734681963920593262e-01	7.42125809192657470703e-02	1.75955563783645629883e-01	1.32496953010559082031e-01	1.23578444123268127441e-01	1.05903938412666320801e-01	1.02332651615142822266e-01	1.10046222805976867676e-01	1.48437649011611938477e-01	1.00328296422958374023e-01	1.33579403162002563477e-01	9.76602584123611450195e-02	4.24160510301589965820e-02	9.00046825408935546875e-02
1.63242802023887634277e-01	9.48077738285064697266e-02	9.21020209789276123047e-02	9.04826968908309936523e-02	2.00654372572898864746e-01	1.12105444073677062988e-01	1.01386323571205139160e-01	1.59838885068893432617e-01	1.22753217816352844238e-01	8.67692977190017700195e-02	1.37178957462310791016e-01	1.05939209461212158203e-01	4.32403907179832458496e-02	1.05035662651062011719e-01	1.21020883321762084961e-01	8.98584723472595214844e-02	1.00363776087760925293e-01	1.09496593475341796875e-01	1.38097286224365234375e-01	8.08350294828414916992e-02	1.94806173443794250488e-01	1.04056864976882934570e-01	9.56513434648513793945e-02	1.31136581301689147949e-01	1.84727445244789123535e-01	9.55802425742149353027e-02	1.02001182734966278076e-01	1.44861578941345214844e-01	1.71481296420097351074e-01	9.70853865146636962891e-02	1.16720080375671386719e-01	1.46988928318023681641e-01	1.36263385415077209473e-01	9.15975570678710937500e-02	1.09633177518844604492e-01	8.92245471477508544922e-02	7.57817849516868591309e-02	1.08717650175094604492e-01	6.00644946098327636719e-02	1.25505387783050537109e-01	1.03005096316337585449e-01	8.47960710525512695312e-02	9.33321565389633178711e-02	1.54793485999107360840e-01	8.97889137268066406250e-02	1.13272190093994140625e-01	1.13086014986038208008e-01	1.63984119892120361328e-01	2.18001708388328552246e-01	6.68970942497253417969e-02
1.80470764636993408203e-01	1.47095933556556701660e-01	8.81588160991668701172e-02	5.96819221973419189453e-02	1.38253450393676757812e-01	4.28803041577339172363e-02	1.74843326210975646973e-01	1.05135813355445861816e-01	1.47290736436843872070e-01	1.12804800271987915039e-01	9.45450067520141601562e-02	1.14668279886245727539e-01	1.69209778308868408203e-01	1.41817525029182434082e-01	1.04327477514743804932e-01	1.44820690155029296875e-01	8.57048928737640380859e-02	1.50068387389183044434e-01	6.81535154581069946289e-02	1.26456812024116516113e-01	1.46500274538993835449e-01	8.19816291332244873047e-02	8.05722177028656005859e-02	1.46921262145042419434e-01	1.65435492992401123047e-01	8.32283496856689453125e-02	1.40750721096992492676e-01	8.83232951164245605469e-02	1.07325240969657897949e-01	8.57066363096237182617e-02	6.57027512788772583008e-02	8.63414108753204345703e-02	1.24737754464149475098e-01	1.03585153818130493164e-01	9.63059961795806884766e-02	4.87959608435630798340e-02	7.82901048660278320312e-02	8.49531292915344238281e-02	1.26083120703697204590e-01	2.90488481521606445312e-01	1.08214870095252990723e-01	1.68515533208847045898e-01	8.17758738994598388672e-02	9.26306247711181640625e-02	9.40732806921005249023e-02	2.32336550951004028320e-01	1.71660795807838439941e-01	5.88366463780403137207e-02	1.17257922887802124023e-01	6.39218464493751525879e-02
1.39620691537857055664e-01	1.11136063933372497559e-01	1.04178488254547119141e-01	1.20706707239151000977e-01	1.34395405650138854980e-01	4.83300164341926574707e-02	1.32284834980964660645e-01	7.95016288757324218750e-02	1.99031203985214233398e-01	1.43811449408531188965e-01	1.35543003678321838379e-01	1.08251065015792846680e-01	1.91395759582519531250e-01	7.30826109647750854492e-02	3.55212241411209106445e-02	9.67473238706588745117e-02	1.38338923454284667969e-01	9.97667163610458374023e-02	1.18449732661247253418e-01	1.46709591150283813477e-01	1.43318265676498413086e-01	9.87836122512817382812e-02	1.11946821212768554688e-01	9.10595953464508056641e-02	8.91779214143753051758e-02	9.11266505718231201172e-02	7.26993381977081298828e-02	1.07897281646728515625e-01	1.16023376584053039551e-01	6.63764700293540954590e-02	8.67545455694198608398e-02	1.93390130996704101562e-01	1.78062781691551208496e-01	1.19929075241088867188e-01	1.16096585988998413086e-01	1.24973833560943603516e-01	1.84886246919631958008e-01	9.50427800416946411133e-02	9.72901433706283569336e-02	1.49392172694206237793e-01	1.72584742307662963867e-01	1.28375381231307983398e-01	1.43108308315277099609e-01	2.10278213024139404297e-01	1.74383893609046936035e-01	8.72032791376113891602e-02	1.44607469439506530762e-01	7.80095309019088745117e-02	1.02448508143424987793e-01	1.77004173398017883301e-01
8.78030508756637573242e-02	1.37673124670982360840e-01	1.72962501645088195801e-01	1.13199397921562194824e-01	1.29746243357658386230e-01	1.14867866039276123047e-01	1.94182291626930236816e-01	8.92934203147888183594e-02	1.00678816437721252441e-01	7.17738568782806396484e-02	8.08365494012832641602e-02	4.85272482037544250488e-02	1.62525445222854614258e-01	1.24817803502082824707e-01	1.21457621455192565918e-01	1.34003371000289916992e-01	7.85039886832237243652e-02	8.23533087968826293945e-02	7.06018358469009399414e-02	1.28595143556594848633e-01	1.47739902138710021973e-01	1.63248673081398010254e-01	8.44109654426574707031e-02	7.09441006183624267578e-02	1.59223973751068115234e-01	8.44770595431327819824e-02	1.44632682204246520996e-01	7.82210081815719604492e-02	1.10466182231903076172e-01	5.62173500657081604004e-02	2.02312961220741271973e-01	1.20798423886299133301e-01	1.34904012084007263184e-01	1.38972908258438110352e-01	7.59683102369308471680e-02	1.29407122731208801270e-01	1.15243241190910339355e-01	1.69296681880950927734e-01	1.52115330100059509277e-01	1.22199952602386474609e-01	1.91034078598022460938e-01	9.87977683544158935547e-02	2.30001449584960937500e-01	1.18874937295913696289e-01	7.93351680040359497070e-02	1.51737615466117858887e-01	9.23256576061248779297e-02	8.17263573408126831055e-02	7.85705447196960449219e-02	9.29847359657287597656e-02
1.30100801587104797363e-01	1.58325672149658203125e-01	6.58772066235542297363e-02	8.49783420562744140625e-02	9.02791023254394531250e-02	1.09150797128677368164e-01	1.42906367778778076172e-01	5.20844310522079467773e-02	1.98144182562828063965e-01	1.87849014997482299805e-01	1.39415472745895385742e-01	1.84319242835044860840e-01	1.55152663588523864746e-01	8.59182626008987426758e-02	1.50769665837287902832e-01	1.20291560888290405273e-01	9.37565192580223083496e-02	1.05201482772827148438e-01	7.99752771854400634766e-02	1.19455695152282714844e-01	8.97053629159927368164e-02	7.21744894981384277344e-02	1.45013153553009033203e-01	1.09086550772190093994e-01	9.29013863205909729004e-02	6.62305578589439392090e-02	6.59361258149147033691e-02	7.74745568633079528809e-02	1.16670385003089904785e-01	1.30877360701560974121e-01	1.00969091057777404785e-01	1.44151255488395690918e-01	1.54399856925010681152e-01	1.44771724939346313477e-01	1.20700284838676452637e-01	1.17342814803123474121e-01	9.19642597436904907227e-02	1.42181798815727233887e-01	8.23365151882171630859e-02	1.66501596570014953613e-01	1.61906585097312927246e-01	1.32162317633628845215e-01	8.32182615995407104492e-02	1.55944243073463439941e-01	1.97652548551559448242e-01	1.18368968367576599121e-01	7.82757699489593505859e-02	7.63051658868789672852e-02	9.50398594141006469727e-02	7.21323490142822265625e-02
8.56563821434974670410e-02	7.46842995285987854004e-02	1.76869094371795654297e-01	7.35717713832855224609e-02	1.62602454423904418945e-01	1.45185470581054687500e-01	1.10676586627960205078e-01	1.29281729459762573242e-01	1.45449191331863403320e-01	8.84380117058753967285e-02	7.72762298583984375000e-02	1.95103466510772705078e-01	1.40666395425796508789e-01	1.04649558663368225098e-01	9.34879556298255920410e-02	1.50074854493141174316e-01	1.48027837276458740234e-01	1.07850365340709686279e-01	8.41287374496459960938e-02	1.11102856695652008057e-01	8.78705158829689025879e-02	1.65933385491371154785e-01	1.01158209145069122314e-01	1.38609915971755981445e-01	1.12155586481094360352e-01	1.03289760649204254150e-01	1.47436082363128662109e-01	1.17049463093280792236e-01	1.08148284256458282471e-01	1.10469229519367218018e-01	7.87874609231948852539e-02	9.67415496706962585449e-02	1.11794099211692810059e-01	1.74706354737281799316e-01	1.37277901172637939453e-01	1.56478002667427062988e-01	1.71229436993598937988e-01	2.09890365600585937500e-01	8.14837589859962463379e-02	1.02457597851753234863e-01	8.35386067628860473633e-02	8.15480425953865051270e-02	1.59753814339637756348e-01	9.26432311534881591797e-02	1.46809428930282592773e-01	1.22605144977569580078e-01	1.23007670044898986816e-01	1.00215435028076171875e-01	1.65668353438377380371e-01	7.69084095954895019531e-02
1.60219952464103698730e-01	1.19685396552085876465e-01	1.30035862326622009277e-01	1.29832372069358825684e-01	1.18952736258506774902e-01	1.27844378352165222168e-01	1.37857303023338317871e-01	1.40153214335441589355e-01	1.50901570916175842285e-01	1.52947396039962768555e-01	2.10791662335395812988e-01	1.43409892916679382324e-01	1.29859745502471923828e-01	1.21000692248344421387e-01	1.36390343308448791504e-01	6.05645403265953063965e-02	1.03424265980720520020e-01	7.77313038706779479980e-02	8.77867117524147033691e-02	8.94140377640724182129e-02	6.98041021823883056641e-02	7.49836042523384094238e-02	1.13718271255493164062e-01	1.60943672060966491699e-01	1.40243053436279296875e-01	6.66708946228027343750e-02	9.77873131632804870605e-02	1.10357671976089477539e-01	7.33936727046966552734e-02	1.35590746998786926270e-01	9.25615355372428894043e-02	1.55420795083045959473e-01	9.67681109905242919922e-02	1.24600037932395935059e-01	7.24881514906883239746e-02	1.13856613636016845703e-01	1.39044269919395446777e-01	1.71840593218803405762e-01	1.56091064214706420898e-01	1.60063698887825012207e-01	1.31268233060836791992e-01	1.58773288130760192871e-01	1.49750545620918273926e-01	7.76680856943130493164e-02	9.67459231615066528320e-02	5.60922399163246154785e-02	1.56727775931358337402e-01	2.05629780888557434082e-01	1.08846172690391540527e-01	1.44951254129409790039e-01
1.88269391655921936035e-01	1.25638261437416076660e-01	9.48499962687492370605e-02	1.56463950872421264648e-01	1.30527183413505554199e-01	1.14140711724758148193e-01	4.06114906072616577148e-02	1.87037140130996704102e-01	1.31600409746170043945e-01	1.87449350953102111816e-01	1.02105930447578430176e-01	9.02038738131523132324e-02	9.46424454450607299805e-02	1.06641449034214019775e-01	1.01308912038803100586e-01	1.26236498355865478516e-01	1.09691262245178222656e-01	1.54821172356605529785e-01	1.22457049787044525146e-01	7.52144604921340942383e-02	1.10565856099128723145e-01	1.27317175269126892090e-01	1.20698690414428710938e-01	9.30322036147117614746e-02	1.08327172696590423584e-01	9.55710336565971374512e-02	7.93034285306930541992e-02	1.26287251710891723633e-01	8.44531506299972534180e-02	1.20550550520420074463e-01	1.62137433886528015137e-01	1.40748083591461181641e-01	6.79710730910301208496e-02	1.20609566569328308105e-01	7.27896019816398620605e-02	9.98933762311935424805e-02	1.92902624607086181641e-01	1.34627178311347961426e-01	1.17482200264930725098e-01	1.35042965412139892578e-01	2.35561504960060119629e-01	6.59700408577919006348e-02	1.55364513397216796875e-01	1.66222915053367614746e-01	1.49651333689689636230e-01	1.70745149254798889160e-01	1.35375678539276123047e-01	9.69901680946350097656e-02	1.80300816893577575684e-01	1.62663146853446960449e-01
1.63846656680107116699e-01	1.81595325469970703125e-01	8.38107317686080932617e-02	1.72228887677192687988e-01	1.36296838521957397461e-01	7.48484060168266296387e-02	1.15830078721046447754e-01	1.45386397838592529297e-01	1.81001588702201843262e-01	9.81334745883941650391e-02	1.16776719689369201660e-01	1.08891114592552185059e-01	1.26023426651954650879e-01	6.60843700170516967773e-02	1.16031110286712646484e-01	1.94192990660667419434e-01	1.13529369235038757324e-01	1.10551312565803527832e-01	1.25254526734352111816e-01	1.47125869989395141602e-01	1.85729816555976867676e-01	1.31846830248832702637e-01	1.45180135965347290039e-01	1.27804115414619445801e-01	1.23922385275363922119e-01	1.05796493589878082275e-01	1.33247435092926025391e-01	1.13534078001976013184e-01	8.79473239183425903320e-02	1.31236255168914794922e-01	6.85512498021125793457e-02	1.16696707904338836670e-01	1.27802520990371704102e-01	1.10693484544754028320e-01	1.55132785439491271973e-01	9.27981883287429809570e-02	1.24830141663551330566e-01	1.41935303807258605957e-01	1.20243147015571594238e-01	1.59307762980461120605e-01	1.40656545758247375488e-01	1.40994802117347717285e-01	1.14593446254730224609e-01	1.11711859703063964844e-01	2.01664164662361145020e-01	5.34776821732521057129e-02	9.85905677080154418945e-02	1.80407494306564331055e-01	1.15107476711273193359e-01	1.85932353138923645020e-01
1.85600772500038146973e-01	7.93268829584121704102e-02	1.55894041061401367188e-01	1.29996910691261291504e-01	1.19494646787643432617e-01	1.02612212300300598145e-01	1.22865363955497741699e-01	1.73612058162689208984e-01	1.70550391077995300293e-01	1.01027116179466247559e-01	1.21500328183174133301e-01	8.62659215927124023438e-02	2.54070520401000976562e-01	1.38117134571075439453e-01	1.04011155664920806885e-01	1.37987360358238220215e-01	1.59132391214370727539e-01	1.12980425357818603516e-01	1.12551867961883544922e-01	1.46498203277587890625e-01	1.17718636989593505859e-01	1.11135542392730712891e-01	1.12661853432655334473e-01	6.53983354568481445312e-02	1.09778821468353271484e-01	1.00406832993030548096e-01	8.25738534331321716309e-02	8.39798822999000549316e-02	1.15821704268455505371e-01	1.53318047523498535156e-01	1.34381145238876342773e-01	1.02009214460849761963e-01	7.68302381038665771484e-02	1.27261593937873840332e-01	1.14476189017295837402e-01	1.81525707244873046875e-01	1.16556942462921142578e-01	1.24966353178024291992e-01	1.62921413779258728027e-01	1.06416925787925720215e-01	9.45553779602050781250e-02	1.77275553345680236816e-01	2.08854794502258300781e-01	1.63304522633552551270e-01	9.45536941289901733398e-02	1.43846228718757629395e-01	3.86685878038406372070e-02	1.25569090247154235840e-01	1.68139517307281494141e-01	1.56770229339599609375e-01
1.79760023951530456543e-01	1.67378976941108703613e-01	1.62273004651069641113e-01	1.29544675350189208984e-01	1.67612954974174499512e-01	1.04077681899070739746e-01	1.20606064796447753906e-01	7.97514915466308593750e-02	5.33456578850746154785e-02	1.65636703372001647949e-01	1.02799817919731140137e-01	1.76905080676078796387e-01	7.19901025295257568359e-02	1.39914780855178833008e-01	1.07335709035396575928e-01	1.46233707666397094727e-01	9.34872105717658996582e-02	6.81544095277786254883e-02	1.44311785697937011719e-01	1.61788314580917358398e-01	1.27459168434143066406e-01	1.52584835886955261230e-01	8.85369628667831420898e-02	6.94597139954566955566e-02	1.89672172069549560547e-01	1.26777544617652893066e-01	1.05019822716712951660e-01	1.21658809483051300049e-01	5.79934343695640563965e-02	1.18277221918106079102e-01	6.30485042929649353027e-02	1.41424819827079772949e-01	1.98631733655929565430e-01	1.24828487634658813477e-01	6.93605244159698486328e-02	1.54240146279335021973e-01	1.31838828325271606445e-01	1.74026414752006530762e-01	7.35473185777664184570e-02	1.29325196146965026855e-01	1.49799436330795288086e-01	1.39789417386054992676e-01	1.49934262037277221680e-01	1.64444282650947570801e-01	1.31123512983322143555e-01	1.03493496775627136230e-01	1.40565618872642517090e-01	9.98563468456268310547e-02	2.07443386316299438477e-01	1.30174607038497924805e-01
1.96265369653701782227e-01	8.27333927154541015625e-02	1.14833831787109375000e-01	1.24999925494194030762e-01	1.60716816782951354980e-01	1.05251625180244445801e-01	1.20825782418251037598e-01	1.66545316576957702637e-01	1.70252218842506408691e-01	1.34217858314514160156e-01	1.39860481023788452148e-01	1.39118432998657226562e-01	1.35893031954765319824e-01	1.50389552116394042969e-01	1.14337265491485595703e-01	2.58103996515274047852e-01	9.45906192064285278320e-02	6.76540657877922058105e-02	1.08971893787384033203e-01	1.43918454647064208984e-01	8.26637595891952514648e-02	1.44592717289924621582e-01	1.48625433444976806641e-01	1.54205307364463806152e-01	9.58178862929344177246e-02	9.76791009306907653809e-02	8.37961509823799133301e-02	1.92607268691062927246e-01	5.45015111565589904785e-02	1.29108294844627380371e-01	1.68040305376052856445e-01	1.05890654027462005615e-01	1.40731155872344970703e-01	1.53945356607437133789e-01	1.12257823348045349121e-01	1.18582367897033691406e-01	5.07643595337867736816e-02	1.15389928221702575684e-01	1.52610048651695251465e-01	1.02696269750595092773e-01	7.27613568305969238281e-02	1.37101471424102783203e-01	2.00986459851264953613e-01	9.15894806385040283203e-02	1.73437684774398803711e-01	1.23868241906166076660e-01	1.34463772177696228027e-01	1.46532386541366577148e-01	9.08606499433517456055e-02	2.26993337273597717285e-01
9.61114764213562011719e-02	8.69490206241607666016e-02	8.90628695487976074219e-02	1.68684542179107666016e-01	1.26936599612236022949e-01	1.87014117836952209473e-01	1.13010749220848083496e-01	1.21376603841781616211e-01	9.98418033123016357422e-02	1.05586007237434387207e-01	1.08058065176010131836e-01	1.20087087154388427734e-01	1.47780850529670715332e-01	1.12885117530822753906e-01	1.24377489089965820312e-01	9.30266827344894409180e-02	9.10587981343269348145e-02	1.51677429676055908203e-01	1.20426341891288757324e-01	1.16050861775875091553e-01	7.05156251788139343262e-02	5.93947395682334899902e-02	7.41724073886871337891e-02	8.97408723831176757812e-02	1.10366500914096832275e-01	1.04300059378147125244e-01	1.44837960600852966309e-01	1.01385146379470825195e-01	1.64567187428474426270e-01	1.12688347697257995605e-01	7.68763124942779541016e-02	8.91474559903144836426e-02	1.57199651002883911133e-01	1.35744661092758178711e-01	9.44160521030426025391e-02	6.44170790910720825195e-02	1.07297092676162719727e-01	1.53600037097930908203e-01	2.07729622721672058105e-01	1.06442376971244812012e-01	1.06276348233222961426e-01	1.03841215372085571289e-01	1.22904509305953979492e-01	8.28202962875366210938e-02	5.89079186320304870605e-02	1.09073802828788757324e-01	1.51533320546150207520e-01	1.03510126471519470215e-01	1.66277021169662475586e-01	1.26680001616477966309e-01
1.17325782775878906250e-01	9.49344187974929809570e-02	8.79732668399810791016e-02	9.67176407575607299805e-02	6.64707869291305541992e-02	1.04346647858619689941e-01	1.21745720505714416504e-01	1.51181101799011230469e-01	1.15084186196327209473e-01	1.13550141453742980957e-01	1.58855274319648742676e-01	1.73003032803535461426e-01	9.55383330583572387695e-02	6.63007497787475585938e-02	2.10165262222290039062e-01	1.09353572130203247070e-01	1.31570711731910705566e-01	1.45108252763748168945e-01	1.12078696489334106445e-01	1.39576494693756103516e-01	1.46151751279830932617e-01	5.35402223467826843262e-02	6.37144595384597778320e-02	1.18442595005035400391e-01	1.37985318899154663086e-01	1.01078987121582031250e-01	8.70840698480606079102e-02	1.72116443514823913574e-01	3.52190211415290832520e-02	9.73192453384399414062e-02	4.86256852746009826660e-02	7.05180242657661437988e-02	1.29910439252853393555e-01	7.99275189638137817383e-02	8.30631554126739501953e-02	1.97011277079582214355e-01	1.15431353449821472168e-01	1.20767712593078613281e-01	1.15073099732398986816e-01	1.44762948155403137207e-01	1.51254266500473022461e-01	1.48822754621505737305e-01	1.14572256803512573242e-01	2.03088730573654174805e-01	4.76627126336097717285e-02	3.67705002427101135254e-02	9.37544703483581542969e-02	1.66673183441162109375e-01	6.59745335578918457031e-02	1.20111882686614990234e-01
1.45743817090988159180e-01	1.03664875030517578125e-01	1.77985891699790954590e-01	8.30985307693481445312e-02	1.41758859157562255859e-01	5.74409738183021545410e-02	7.93206542730331420898e-02	1.38692930340766906738e-01	1.41884893178939819336e-01	1.69420629739761352539e-01	4.66512218117713928223e-02	1.45428612828254699707e-01	8.02292078733444213867e-02	1.02743186056613922119e-01	1.50157868862152099609e-01	8.55268985033035278320e-02	1.13246254622936248779e-01	6.29047378897666931152e-02	1.17249011993408203125e-01	9.63562205433845520020e-02	1.63667768239974975586e-01	1.56928852200508117676e-01	6.11073300242424011230e-02	1.10264025628566741943e-01	1.15595661103725433350e-01	9.81349796056747436523e-02	1.27977535128593444824e-01	1.08945414423942565918e-01	1.31053134799003601074e-01	1.75687909126281738281e-01	6.72263354063034057617e-02	6.97309002280235290527e-02	1.34201034903526306152e-01	1.97632193565368652344e-01	1.82401448488235473633e-01	1.81091874837875366211e-01	9.15340036153793334961e-02	7.31512010097503662109e-02	9.12735313177108764648e-02	2.11079984903335571289e-01	1.58977508544921875000e-01	1.38711944222450256348e-01	8.98074656724929809570e-02	1.26931443810462951660e-01	1.16368815302848815918e-01	1.35806933045387268066e-01	1.50278046727180480957e-01	1.10133916139602661133e-01	8.27545225620269775391e-02	1.14827692508697509766e-01
6.48234039545059204102e-02	9.38575714826583862305e-02	1.24563410878181457520e-01	8.42228680849075317383e-02	6.44971281290054321289e-02	8.10122340917587280273e-02	8.15500468015670776367e-02	1.13413512706756591797e-01	1.30429252982139587402e-01	3.56322526931762695312e-02	1.57452628016471862793e-01	7.36989080905914306641e-02	9.43922102451324462891e-02	1.50478705763816833496e-01	1.36950716376304626465e-01	1.26071289181709289551e-01	1.21248692274093627930e-01	8.53695124387741088867e-02	1.10206872224807739258e-01	1.22946947813034057617e-01	1.15965932607650756836e-01	2.26079642772674560547e-01	1.25705435872077941895e-01	1.81288257241249084473e-01	1.51274174451828002930e-01	1.19340166449546813965e-01	1.33160457015037536621e-01	6.61010816693305969238e-02	1.13355860114097595215e-01	1.04660868644714355469e-01	8.92405658960342407227e-02	1.61673307418823242188e-01	1.31413564085960388184e-01	9.00779068470001220703e-02	2.06555500626564025879e-01	1.41238063573837280273e-01	5.25711998343467712402e-02	1.80645361542701721191e-01	1.74255654215812683105e-01	1.33321300148963928223e-01	2.49029040336608886719e-01	8.37981849908828735352e-02	2.73570835590362548828e-01	1.73765107989311218262e-01	1.44464865326881408691e-01	1.28216594457626342773e-01	1.45617559552192687988e-01	1.03278398513793945312e-01	1.24633237719535827637e-01	1.61842018365859985352e-01
1.24123677611351013184e-01	1.83783635497093200684e-01	6.37010335922241210938e-02	1.08636721968650817871e-01	2.98697277903556823730e-02	8.01189318299293518066e-02	6.46100714802742004395e-02	1.20173737406730651855e-01	1.92656442523002624512e-01	1.46640777587890625000e-01	1.62354186177253723145e-01	1.02296426892280578613e-01	1.06632262468338012695e-01	2.02849477529525756836e-01	7.38158077001571655273e-02	1.16748481988906860352e-01	1.40531718730926513672e-01	9.40910577774047851562e-02	1.36501386761665344238e-01	1.05934590101242065430e-01	1.11987695097923278809e-01	1.64650097489356994629e-01	9.43640470504760742188e-02	1.06708049774169921875e-01	1.50351613759994506836e-01	8.95818844437599182129e-02	1.15899652242660522461e-01	1.11088357865810394287e-01	1.23190492391586303711e-01	1.08964204788208007812e-01	1.48833632469177246094e-01	7.19224661588668823242e-02	1.50813907384872436523e-01	1.32186770439147949219e-01	1.71371564269065856934e-01	6.47132843732833862305e-02	2.95594692230224609375e-01	7.99952000379562377930e-02	9.79611724615097045898e-02	6.40640109777450561523e-02	1.11765518784523010254e-01	1.30538314580917358398e-01	1.15983232855796813965e-01	9.14848595857620239258e-02	2.70381331443786621094e-01	9.13970172405242919922e-02	8.76984894275665283203e-02	1.38744682073593139648e-01	1.66533455252647399902e-01	2.51541495323181152344e-01
1.47352397441864013672e-01	1.94964438676834106445e-01	1.23764276504516601562e-01	1.83393090963363647461e-01	5.37320226430892944336e-02	2.31714546680450439453e-01	7.45912492275238037109e-02	1.67758420109748840332e-01	1.42274975776672363281e-01	1.77502036094665527344e-01	1.00132629275321960449e-01	1.06161266565322875977e-01	1.36653408408164978027e-01	1.39912843704223632812e-01	1.10740512609481811523e-01	1.96251586079597473145e-01	1.22840508818626403809e-01	1.41883686184883117676e-01	4.40193787217140197754e-02	1.21706329286098480225e-01	1.36683940887451171875e-01	6.22693225741386413574e-02	9.21462029218673706055e-02	8.97401198744773864746e-02	1.44416615366935729980e-01	6.80146366357803344727e-02	1.22057139873504638672e-01	1.06841862201690673828e-01	1.49761691689491271973e-01	1.38662084937095642090e-01	1.20231658220291137695e-01	9.23176333308219909668e-02	1.15859493613243103027e-01	6.32461011409759521484e-02	1.44692063331604003906e-01	1.08666121959686279297e-01	2.44313836097717285156e-01	1.50684997439384460449e-01	1.89356729388236999512e-01	3.02560999989509582520e-02	2.38459378480911254883e-01	1.49759203195571899414e-01	1.89387336373329162598e-01	2.27744534611701965332e-01	9.57674235105514526367e-02	8.31239670515060424805e-02	1.50066867470741271973e-01	9.91248041391372680664e-02	9.98592823743820190430e-02	1.33908927440643310547e-01
1.66533961892127990723e-01	1.11008241772651672363e-01	1.70474886894226074219e-01	1.91384211182594299316e-01	1.28247708082199096680e-01	1.54477789998054504395e-01	1.39840394258499145508e-01	5.56954890489578247070e-02	2.13726222515106201172e-01	1.38266280293464660645e-01	9.97477322816848754883e-02	1.19854867458343505859e-01	7.38181099295616149902e-02	1.09294913709163665771e-01	1.37970626354217529297e-01	1.08098804950714111328e-01	1.45559832453727722168e-01	1.79685190320014953613e-01	1.19841709733009338379e-01	1.21309600770473480225e-01	1.31339028477668762207e-01	7.86961764097213745117e-02	1.14314615726470947266e-01	9.21744108200073242188e-02	1.24282322824001312256e-01	9.97433066368103027344e-02	1.55457198619842529297e-01	1.18111580610275268555e-01	1.30703538656234741211e-01	1.08348339796066284180e-01	2.20632508397102355957e-01	2.11659207940101623535e-01	1.53616517782211303711e-01	6.90556466579437255859e-02	7.46506676077842712402e-02	1.72851994633674621582e-01	2.67413914203643798828e-01	1.31423175334930419922e-01	1.19542539119720458984e-01	1.25272199511528015137e-01	2.27105736732482910156e-01	1.56984880566596984863e-01	1.35544493794441223145e-01	2.07952886819839477539e-01	6.87228292226791381836e-02	6.56843557953834533691e-02	1.13715693354606628418e-01	9.68798547983169555664e-02	2.09841623902320861816e-01	1.65725633502006530762e-01
1.03905543684959411621e-01	6.90362155437469482422e-02	7.71722495555877685547e-02	1.58840060234069824219e-01	9.84318256378173828125e-02	4.69282567501068115234e-02	1.61549955606460571289e-01	9.14775431156158447266e-02	9.56634134054183959961e-02	1.13190233707427978516e-01	8.62218886613845825195e-02	3.20379883050918579102e-02	1.58255532383918762207e-01	1.73954635858535766602e-01	1.58690065145492553711e-01	2.34097599983215332031e-01	1.48975864052772521973e-01	1.82992756366729736328e-01	1.54937759041786193848e-01	9.69135016202926635742e-02	1.38092800974845886230e-01	1.64207786321640014648e-01	1.43547281622886657715e-01	1.29767477512359619141e-01	1.13201603293418884277e-01	7.53535628318786621094e-02	1.97156742215156555176e-01	8.72165262699127197266e-02	1.00563824176788330078e-01	3.36409389972686767578e-01	9.42980200052261352539e-02	1.23755991458892822266e-01	1.76876574754714965820e-01	1.32881104946136474609e-01	9.90453064441680908203e-02	8.84093791246414184570e-02	9.63929146528244018555e-02	7.83951133489608764648e-02	1.90410256385803222656e-01	6.48730099201202392578e-02	1.73982292413711547852e-01	7.76637941598892211914e-02	7.40740150213241577148e-02	1.81462556123733520508e-01	9.71222966909408569336e-02	1.77305057644844055176e-01	1.23490497469902038574e-01	9.19509679079055786133e-02	9.27731990814208984375e-02	1.03425145149230957031e-01
1.37811005115509033203e-01	9.88470762968063354492e-02	1.18219196796417236328e-01	4.62329760193824768066e-02	9.96074974536895751953e-02	1.78594321012496948242e-01	8.34057778120040893555e-02	1.23895794153213500977e-01	1.20822608470916748047e-01	9.75854545831680297852e-02	1.02087259292602539062e-01	1.36418968439102172852e-01	1.44258826971054077148e-01	1.37672170996665954590e-01	1.03543065488338470459e-01	1.48751884698867797852e-01	9.20865982770919799805e-02	1.71922579407691955566e-01	1.01798579096794128418e-01	1.27825886011123657227e-01	1.80434331297874450684e-01	2.10716083645820617676e-01	1.43882110714912414551e-01	1.23956859111785888672e-01	1.17107048630714416504e-01	1.64128258824348449707e-01	1.43318876624107360840e-01	1.29792228341102600098e-01	1.43159016966819763184e-01	7.15431198477745056152e-02	1.86833336949348449707e-01	1.30497515201568603516e-01	7.20690935850143432617e-02	1.94939270615577697754e-01	8.08270126581192016602e-02	1.19105696678161621094e-01	5.77306970953941345215e-02	1.57330632209777832031e-01	1.10868215560913085938e-01	1.56680002808570861816e-01	8.08584839105606079102e-02	1.14789068698883056641e-01	1.37089163064956665039e-01	1.53368785977363586426e-01	1.78081884980201721191e-01	1.05912536382675170898e-01	1.82084798812866210938e-01	1.83264121413230895996e-01	1.32925584912300109863e-01	1.77436858415603637695e-01
2.03564256429672241211e-01	1.02228149771690368652e-01	1.32535517215728759766e-01	1.34895950555801391602e-01	1.08387798070907592773e-01	1.31415292620658874512e-01	1.26524746417999267578e-01	1.21658518910408020020e-01	9.86219197511672973633e-02	1.34278744459152221680e-01	1.62761360406875610352e-01	7.65987932682037353516e-02	1.34457945823669433594e-01	9.34039130806922912598e-02	1.32959991693496704102e-01	1.10579140484333038330e-01	1.36023998260498046875e-01	1.62944227457046508789e-01	9.57760959863662719727e-02	1.02359898388385772705e-01	1.93608596920967102051e-01	1.29900246858596801758e-01	1.41474232077598571777e-01	1.35302901268005371094e-01	2.13525116443634033203e-01	1.85486495494842529297e-01	1.60795181989669799805e-01	1.41212329268455505371e-01	1.92405626177787780762e-01	9.09065008163452148438e-02	1.29162237048149108887e-01	1.34868979454040527344e-01	1.06184415519237518311e-01	1.31284788250923156738e-01	1.26026660203933715820e-01	8.68946090340614318848e-02	1.48548915982246398926e-01	1.08536601066589355469e-01	1.11605316400527954102e-01	1.13652609288692474365e-01	1.04859374463558197021e-01	1.16638250648975372314e-01	1.37755528092384338379e-01	1.98831930756568908691e-01	7.79002681374549865723e-02	1.30959406495094299316e-01	1.68592870235443115234e-01	1.68398991227149963379e-01	1.06201119720935821533e-01	1.52652040123939514160e-01
1.77707001566886901855e-01	7.85065144300460815430e-02	1.07900820672512054443e-01	1.23840115964412689209e-01	1.29561662673950195312e-01	1.15672655403614044189e-01	1.07840642333030700684e-01	7.97552689909934997559e-02	1.52600780129432678223e-01	7.00432807207107543945e-02	1.68103009462356567383e-01	1.01264484226703643799e-01	2.48810514807701110840e-01	1.03976823389530181885e-01	1.72367185354232788086e-01	1.25670969486236572266e-01	1.56758010387420654297e-01	1.27648472785949707031e-01	1.41030043363571166992e-01	1.30403935909271240234e-01	1.62119597196578979492e-01	1.33551239967346191406e-01	1.49588629603385925293e-01	1.93162888288497924805e-01	1.74820318818092346191e-01	1.24032035470008850098e-01	1.47372156381607055664e-01	1.67295545339584350586e-01	1.10309317708015441895e-01	1.96291595697402954102e-01	1.12176634371280670166e-01	1.39751762151718139648e-01	1.29599481821060180664e-01	1.55393034219741821289e-01	1.23829759657382965088e-01	1.22213006019592285156e-01	7.23375752568244934082e-02	8.12989473342895507812e-02	1.36060208082199096680e-01	1.44552305340766906738e-01	1.23667970299720764160e-01	1.76483467221260070801e-01	7.65229314565658569336e-02	1.17119334638118743896e-01	1.55271887779235839844e-01	1.59912064671516418457e-01	1.97509706020355224609e-01	9.62043479084968566895e-02	1.38905242085456848145e-01	1.18313476443290710449e-01
1.24579995870590209961e-01	1.21417015790939331055e-01	1.24286234378814697266e-01	1.30549907684326171875e-01	1.37017548084259033203e-01	1.36871173977851867676e-01	1.18668824434280395508e-01	1.42155706882476806641e-01	1.11149162054061889648e-01	1.32494509220123291016e-01	1.52388811111450195312e-01	1.67517200112342834473e-01	1.12076684832572937012e-01	1.41930997371673583984e-01	1.33914858102798461914e-01	1.26170784235000610352e-01	1.44250974059104919434e-01	1.44706502556800842285e-01	1.41007050871849060059e-01	1.42679080367088317871e-01	1.41833320260047912598e-01	1.17391064763069152832e-01	1.34612441062927246094e-01	1.12872824072837829590e-01	1.33548349142074584961e-01	1.37746363878250122070e-01	1.36923864483833312988e-01	1.22560322284698486328e-01	1.06797635555267333984e-01	1.21716983616352081299e-01	1.38320416212081909180e-01	1.35351717472076416016e-01	1.20022863149642944336e-01	1.34586289525032043457e-01	1.46745786070823669434e-01	1.01799994707107543945e-01	1.15823015570640563965e-01	1.31257191300392150879e-01	1.33329167962074279785e-01	1.45405590534210205078e-01	1.52288854122161865234e-01	1.31203636527061462402e-01	1.21691197156906127930e-01	1.22237071394920349121e-01	1.30515456199645996094e-01	1.48750782012939453125e-01	1.19361460208892822266e-01	1.43471926450729370117e-01	1.05475962162017822266e-01	1.35662809014320373535e-01
6.39984980225563049316e-02	9.56664159893989562988e-02	1.61735624074935913086e-01	1.82818338274955749512e-01	9.32568609714508056641e-02	1.02225027978420257568e-01	7.87438228726387023926e-02	1.09628289937973022461e-01	1.79856270551681518555e-01	1.28315016627311706543e-01	1.64418041706085205078e-01	1.36682420969009399414e-01	1.38257846236228942871e-01	1.24041989445686340332e-01	2.54041165113449096680e-01	1.85678094625473022461e-01	1.65364190936088562012e-01	2.04483643174171447754e-01	2.01343834400177001953e-01	8.93478244543075561523e-02	1.43135443329811096191e-01	1.04962803423404693604e-01	1.19250938296318054199e-01	2.40111291408538818359e-01	1.50431379675865173340e-01	8.53437408804893493652e-02	1.69357895851135253906e-01	8.78083258867263793945e-02	9.00351330637931823730e-02	1.28140047192573547363e-01	9.84422862529754638672e-02	1.44133448600769042969e-01	1.71094313263893127441e-01	1.77323564887046813965e-01	7.48321413993835449219e-02	9.59068983793258666992e-02	1.79844141006469726562e-01	2.15323939919471740723e-01	1.41845017671585083008e-01	1.39768630266189575195e-01	1.33066728711128234863e-01	2.38129347562789916992e-01	1.65261715650558471680e-01	3.86062860488891601562e-02	1.59004077315330505371e-01	1.11842945218086242676e-01	1.10552698373794555664e-01	9.64859873056411743164e-02	1.11179143190383911133e-01	8.73540863394737243652e-02
1.33599221706390380859e-01	1.20378322899341583252e-01	9.01150703430175781250e-02	1.03094264864921569824e-01	1.58228516578674316406e-01	1.59918412566184997559e-01	1.25475853681564331055e-01	1.36316061019897460938e-01	8.92174616456031799316e-02	1.15598589181900024414e-01	1.21269851922988891602e-01	1.09578810632228851318e-01	1.40976026654243469238e-01	1.13143153488636016846e-01	1.05217739939689636230e-01	1.30619764328002929688e-01	3.26803833246231079102e-01	2.32270330190658569336e-01	2.04111427068710327148e-01	1.18549793958663940430e-01	1.47938758134841918945e-01	1.48664861917495727539e-01	1.33827209472656250000e-01	1.85424953699111938477e-01	1.30095779895782470703e-01	1.33041173219680786133e-01	1.84444934129714965820e-01	1.22267335653305053711e-01	1.16877004504203796387e-01	1.78975850343704223633e-01	1.14820741117000579834e-01	1.29079625010490417480e-01	1.43225431442260742188e-01	1.32736533880233764648e-01	1.11203126609325408936e-01	1.52584388852119445801e-01	1.34620547294616699219e-01	1.31139010190963745117e-01	1.44162759184837341309e-01	1.18056707084178924561e-01	1.34255453944206237793e-01	1.22046895325183868408e-01	1.62214815616607666016e-01	1.48737043142318725586e-01	1.09276011586189270020e-01	1.28002628684043884277e-01	1.04838281869888305664e-01	9.94331464171409606934e-02	1.33709490299224853516e-01	1.24839194118976593018e-01
8.64631086587905883789e-02	2.03685462474822998047e-01	9.74639505147933959961e-02	1.06806211173534393311e-01	1.08978755772113800049e-01	1.77998811006546020508e-01	6.44995346665382385254e-02	6.03959783911705017090e-02	1.24789133667945861816e-01	1.32489502429962158203e-01	4.91245314478874206543e-02	1.69603645801544189453e-01	1.18133649230003356934e-01	1.31965011358261108398e-01	1.28095060586929321289e-01	1.35733842849731445312e-01	1.99574172496795654297e-01	9.46591138839721679688e-01	1.80698946118354797363e-01	8.30517932772636413574e-02	1.18451550602912902832e-01	1.61194279789924621582e-01	1.76836341619491577148e-01	1.28454387187957763672e-01	1.18869975209236145020e-01	2.39238753914833068848e-01	1.55669257044792175293e-01	1.01209953427314758301e-01	7.11168944835662841797e-02	1.02705799043178558350e-01	9.52706262469291687012e-02	1.12448640167713165283e-01	1.08637318015098571777e-01	1.03369355201721191406e-01	2.11266756057739257812e-01	8.82981643080711364746e-02	1.02317474782466888428e-01	1.07278198003768920898e-01	1.19883105158805847168e-01	8.32986757159233093262e-02	1.75166189670562744141e-01	1.59404262900352478027e-01	1.82981207966804504395e-01	1.75318121910095214844e-01	1.55553355813026428223e-01	1.03643655776977539062e-01	1.02266341447830200195e-01	1.23971521854400634766e-01	2.13069200515747070312e-01	8.70786458253860473633e-02
1.16105191409587860107e-01	1.39255493879318237305e-01	7.00083225965499877930e-02	1.12871281802654266357e-01	8.38537737727165222168e-02	1.87585592269897460938e-01	1.73727646470069885254e-01	1.32212951779365539551e-01	8.93809720873832702637e-02	1.54788538813591003418e-01	8.58389288187026977539e-02	1.71778276562690734863e-01	7.53875374794006347656e-02	1.53540641069412231445e-01	8.65508168935775756836e-02	1.00450709462165832520e-01	1.38856172561645507812e-01	1.89515411853790283203e-01	1.08751118183135986328e+00	1.61651864647865295410e-01	1.83816760778427124023e-01	1.89781293272972106934e-01	2.18924134969711303711e-01	1.26551210880279541016e-01	1.44075006246566772461e-01	1.86391651630401611328e-01	1.50852501392364501953e-01	1.00442469120025634766e-01	1.08308576047420501709e-01	7.03263506293296813965e-02	1.47427096962928771973e-01	1.78465127944946289062e-01	7.71874859929084777832e-02	9.68261137604713439941e-02	1.36228889226913452148e-01	1.24186590313911437988e-01	2.18936488032341003418e-01	8.00969675183296203613e-02	1.05440378189086914062e-01	9.17836353182792663574e-02	1.35994508862495422363e-01	9.71015319228172302246e-02	8.38150680065155029297e-02	1.38797730207443237305e-01	1.04801364243030548096e-01	1.22211143374443054199e-01	1.23015701770782470703e-01	1.01548291742801666260e-01	1.51661679148674011230e-01	1.44531697034835815430e-01
1.18536062538623809814e-01	1.32042527198791503906e-01	1.21666252613067626953e-01	1.19217678904533386230e-01	1.25373572111129760742e-01	1.66130721569061279297e-01	1.07803329825401306152e-01	1.12924456596374511719e-01	1.17563471198081970215e-01	1.05684518814086914062e-01	1.06842398643493652344e-01	1.25974029302597045898e-01	1.24877914786338806152e-01	1.29336595535278320312e-01	1.32453545928001403809e-01	1.12459696829319000244e-01	1.25283449888229370117e-01	1.24094143509864807129e-01	1.49890318512916564941e-01	1.23489037156105041504e-01	1.12674891948699951172e-01	1.54625952243804931641e-01	1.35393217206001281738e-01	1.22457191348075866699e-01	1.43846780061721801758e-01	1.47175341844558715820e-01	1.41206905245780944824e-01	1.26128613948822021484e-01	1.27443477511405944824e-01	1.11549854278564453125e-01	1.01800382137298583984e-01	1.47041916847229003906e-01	9.85485911369323730469e-02	1.22820608317852020264e-01	1.45438820123672485352e-01	1.13805279135704040527e-01	1.20128720998764038086e-01	1.34851157665252685547e-01	1.15972205996513366699e-01	1.05696022510528564453e-01	1.18386708199977874756e-01	1.36659204959869384766e-01	1.18748605251312255859e-01	1.14877462387084960938e-01	9.63406190276145935059e-02	1.35522156953811645508e-01	1.63702726364135742188e-01	1.42086297273635864258e-01	1.13680541515350341797e-01	1.49963140487670898438e-01
1.26981109380722045898e-01	1.67744621634483337402e-01	1.21110834181308746338e-01	1.36508882045745849609e-01	1.09627760946750640869e-01	1.06613144278526306152e-01	9.07244607806205749512e-02	1.19192980229854583740e-01	1.71203121542930603027e-01	1.20089717209339141846e-01	1.07317432761192321777e-01	1.41319021582603454590e-01	1.61367654800415039062e-01	1.81669279932975769043e-01	1.18488982319831848145e-01	9.49159711599349975586e-02	1.44737645983695983887e-01	1.26040726900100708008e-01	1.51303932070732116699e-01	1.33710250258445739746e-01	8.09787988662719726562e-01	1.77952483296394348145e-01	1.36384561657905578613e-01	1.09781175851821899414e-01	1.26461476087570190430e-01	1.38897463679313659668e-01	9.93191301822662353516e-02	1.23355537652969360352e-01	1.49460285902023315430e-01	9.87414717674255371094e-02	1.29634305834770202637e-01	1.63404285907745361328e-01	1.33765071630477905273e-01	1.37937545776367187500e-01	1.30284905433654785156e-01	9.37674120068550109863e-02	1.13981537520885467529e-01	1.80222913622856140137e-01	9.57024917006492614746e-02	1.06372654438018798828e-01	7.50549212098121643066e-02	1.21213249862194061279e-01	1.57539263367652893066e-01	1.68565064668655395508e-01	1.43948391079902648926e-01	8.23459625244140625000e-02	6.32014796137809753418e-02	1.34285777807235717773e-01	9.82431545853614807129e-02	9.30809676647186279297e-02
1.11949145793914794922e-01	1.76193311810493469238e-01	1.37211963534355163574e-01	1.04715339839458465576e-01	1.47464498877525329590e-01	1.93639993667602539062e-01	1.48512780666351318359e-01	1.55742213129997253418e-01	1.36871114373207092285e-01	2.08561360836029052734e-01	1.44302025437355041504e-01	2.11665809154510498047e-01	9.81172621250152587891e-02	1.15432992577552795410e-01	9.48087051510810852051e-02	1.24014958739280700684e-01	1.52135044336318969727e-01	1.14699877798557281494e-01	1.96843072772026062012e-01	1.73656851053237915039e-01	3.04871171712875366211e-01	6.48697614669799804688e-01	2.83310830593109130859e-01	1.20327971875667572021e-01	1.16169422864913940430e-01	1.05258814990520477295e-01	1.20196923613548278809e-01	1.43279314041137695312e-01	1.36941790580749511719e-01	1.59196034073829650879e-01	1.37373551726341247559e-01	1.57495379447937011719e-01	1.41653448343276977539e-01	1.60723611712455749512e-01	4.11866232752799987793e-02	1.42435252666473388672e-01	1.12625047564506530762e-01	1.07277825474739074707e-01	1.00401759147644042969e-01	1.08741611242294311523e-01	1.02390065789222717285e-01	1.46498903632164001465e-01	1.03295624256134033203e-01	1.38619959354400634766e-01	2.24587947130203247070e-01	1.20355308055877685547e-01	1.29607439041137695312e-01	8.26885923743247985840e-02	8.02725628018379211426e-02	1.45522385835647583008e-01
1.31798475980758666992e-01	1.73536136746406555176e-01	1.10174492001533508301e-01	1.82585358619689941406e-01	7.29876309633255004883e-02	1.03580042719841003418e-01	1.39440238475799560547e-01	1.63185790181159973145e-01	1.90357968211174011230e-01	1.15271091461181640625e-01	1.46750316023826599121e-01	1.48523077368736267090e-01	1.68377876281738281250e-01	1.33147090673446655273e-01	8.15404728055000305176e-02	9.12267714738845825195e-02	1.34527295827865600586e-01	1.35009169578552246094e-01	1.44426897168159484863e-01	1.18935160338878631592e-01	2.46324554085731506348e-01	2.85423696041107177734e-01	4.72815603017807006836e-01	2.33979120850563049316e-01	1.17950022220611572266e-01	1.41966804862022399902e-01	1.26258373260498046875e-01	1.47287249565124511719e-01	7.73649364709854125977e-02	1.30602613091468811035e-01	1.75716236233711242676e-01	1.11280091106891632080e-01	1.34942188858985900879e-01	1.03808581829071044922e-01	1.72139883041381835938e-01	1.18676021695137023926e-01	9.03621464967727661133e-02	7.03557729721069335938e-02	1.12457796931266784668e-01	1.20651602745056152344e-01	6.69654756784439086914e-02	1.55589163303375244141e-01	1.87109977006912231445e-01	1.76030129194259643555e-01	1.72495156526565551758e-01	1.37088105082511901855e-01	1.01764634251594543457e-01	1.14674806594848632812e-01	1.28452330827713012695e-01	6.75635263323783874512e-02
1.91804945468902587891e-01	1.41367077827453613281e-01	1.07007905840873718262e-01	1.32672265172004699707e-01	1.38811603188514709473e-01	2.00173377990722656250e-01	1.74828335642814636230e-01	1.29081755876541137695e-01	9.50467661023139953613e-02	1.25077813863754272461e-01	1.53439998626708984375e-01	1.43085256218910217285e-01	1.38885408639907836914e-01	1.09342925250530242920e-01	1.35878711938858032227e-01	1.26523852348327636719e-01	1.36610090732574462891e-01	1.03355951607227325439e-01	1.31285116076469421387e-01	1.11400075256824493408e-01	1.85861691832542419434e-01	1.73665538430213928223e-01	1.08040243387222290039e-01	3.98435175418853759766e-01	9.74759608507156372070e-02	1.45420759916305541992e-01	1.88629135489463806152e-01	1.95479035377502441406e-01	1.15820392966270446777e-01	1.53469190001487731934e-01	1.75533443689346313477e-01	1.56313136219978332520e-01	1.25487983226776123047e-01	1.90957665443420410156e-01	1.15671202540397644043e-01	1.39191880822181701660e-01	1.75942435860633850098e-01	1.26095876097679138184e-01	1.25505641102790832520e-01	9.60027575492858886719e-02	1.19012564420700073242e-01	1.00684896111488342285e-01	1.06613874435424804688e-01	1.77079930901527404785e-01	1.70066535472869873047e-01	1.00986570119857788086e-01	1.77635952830314636230e-01	9.47523042559623718262e-02	9.51174944639205932617e-02	1.28818318247795104980e-01
9.37985479831695556641e-02	8.90610665082931518555e-02	1.03435024619102478027e-01	2.08421066403388977051e-01	8.52664113044738769531e-02	6.14078864455223083496e-02	1.59032568335533142090e-01	1.75362586975097656250e-01	1.69884070754051208496e-01	9.46137160062789916992e-02	1.22217163443565368652e-01	6.22079744935035705566e-02	1.13812819123268127441e-01	1.10126718878746032715e-01	1.38163685798645019531e-01	2.45564371347427368164e-01	7.77328908443450927734e-02	9.25873368978500366211e-02	1.26365467905998229980e-01	5.91343343257904052734e-02	1.24767526984214782715e-01	1.92260503768920898438e-01	1.18512138724327087402e-01	7.04646259546279907227e-02	1.57857328653335571289e-01	6.97305575013160705566e-02	7.23712891340255737305e-02	1.48441061377525329590e-01	1.60690933465957641602e-01	1.43440619111061096191e-01	8.31331014633178710938e-02	1.15879848599433898926e-01	5.73970153927803039551e-02	1.41663968563079833984e-01	1.52537092566490173340e-01	1.83141410350799560547e-01	5.82342520356178283691e-02	1.10799178481101989746e-01	1.28215759992599487305e-01	1.60434022545814514160e-01	2.19562187790870666504e-01	1.31534621119499206543e-01	7.42356777191162109375e-02	6.82713687419891357422e-02	1.79455116391181945801e-01	6.82025849819183349609e-02	9.22215282917022705078e-02	5.23297786712646484375e-02	1.34672537446022033691e-01	2.24480167031288146973e-01
1.57207325100898742676e-01	1.44983500242233276367e-01	1.49704217910766601562e-01	1.07410162687301635742e-01	1.22866079211235046387e-01	8.43900963664054870605e-02	4.65785786509513854980e-02	6.88203871250152587891e-02	7.90091156959533691406e-02	1.56624957919120788574e-01	9.52213108539581298828e-02	1.63416326045989990234e-01	1.76067069172859191895e-01	1.05380125343799591064e-01	1.08290426433086395264e-01	9.29580926895141601562e-02	7.24384784698486328125e-02	1.29871159791946411133e-01	1.43385201692581176758e-01	9.95682105422019958496e-02	9.84170436859130859375e-02	1.24778419733047485352e-01	1.55817374587059020996e-01	1.47624850273132324219e-01	1.32833629846572875977e-01	7.06475153565406799316e-02	1.55989781022071838379e-01	7.59470984339714050293e-02	1.00722551345825195312e-01	1.01936459541320800781e-01	7.44178146123886108398e-02	6.19194507598876953125e-02	1.33917257189750671387e-01	7.65042752027511596680e-02	1.71633556485176086426e-01	1.18691578507423400879e-01	8.06418806314468383789e-02	1.46704226732254028320e-01	1.64812415838241577148e-01	2.07229301333427429199e-01	1.35359957814216613770e-01	1.42658650875091552734e-01	1.51778206229209899902e-01	1.52802467346191406250e-01	1.44018545746803283691e-01	1.26099795103073120117e-01	1.57631427049636840820e-01	1.69943228363990783691e-01	1.07462897896766662598e-01	1.53174772858619689941e-01
1.93692535161972045898e-01	9.58252325654029846191e-02	1.34111136198043823242e-01	1.32062464952468872070e-01	9.59709733724594116211e-02	1.20485767722129821777e-01	1.53291925787925720215e-01	8.80327597260475158691e-02	1.73861265182495117188e-01	5.07720187306404113770e-02	1.32292777299880981445e-01	1.09822511672973632812e-01	1.54093042016029357910e-01	1.15452781319618225098e-01	1.14856913685798645020e-01	8.68851915001869201660e-02	9.33388397097587585449e-02	1.36147305369377136230e-01	1.16810955107212066650e-01	1.07939489185810089111e-01	1.67336583137512207031e-01	1.21918961405754089355e-01	1.98598831892013549805e-01	8.62890481948852539062e-02	1.03553622961044311523e-01	1.42715752124786376953e-01	1.00374720990657806396e-01	9.86507833003997802734e-02	6.32464587688446044922e-02	1.07574075460433959961e-01	1.46727025508880615234e-01	1.36047139763832092285e-01	8.91304463148117065430e-02	6.91274628043174743652e-02	1.16039454936981201172e-01	1.21951296925544738770e-01	9.32651832699775695801e-02	1.81668117642402648926e-01	1.29957124590873718262e-01	1.14927038550376892090e-01	1.72777980566024780273e-01	7.14658945798873901367e-02	1.38615295290946960449e-01	9.22357141971588134766e-02	1.19631499052047729492e-01	1.56894221901893615723e-01	1.45731046795845031738e-01	1.21894299983978271484e-01	9.95432436466217041016e-02	1.13660544157028198242e-01
1.78985252976417541504e-01	1.23442053794860839844e-01	1.80996775627136230469e-01	1.64115831255912780762e-01	1.68046712875366210938e-01	1.13832838833332061768e-01	1.04634828865528106689e-01	1.31153106689453125000e-01	9.94560942053794860840e-02	1.36861830949783325195e-01	1.27180859446525573730e-01	1.04711361229419708252e-01	1.68517053127288818359e-01	1.19075484573841094971e-01	9.59347933530807495117e-02	1.21182531118392944336e-01	9.33117344975471496582e-02	1.10580511391162872314e-01	1.31506785750389099121e-01	9.43147540092468261719e-02	8.93516018986701965332e-02	1.10427148640155792236e-01	1.32413119077682495117e-01	1.15018069744110107422e-01	1.40558332204818725586e-01	1.37083053588867187500e-01	1.31242230534553527832e-01	1.48262366652488708496e-01	7.22685754299163818359e-02	1.05543494224548339844e-01	1.26303076744079589844e-01	9.53390300273895263672e-02	9.03987810015678405762e-02	8.52301567792892456055e-02	9.48528274893760681152e-02	1.69171258807182312012e-01	1.12910553812980651855e-01	8.29656794667243957520e-02	1.12214848399162292480e-01	1.06261700391769409180e-01	1.09158217906951904297e-01	1.01068228483200073242e-01	9.08647626638412475586e-02	1.45372986793518066406e-01	1.09253764152526855469e-01	1.52900099754333496094e-01	7.58010298013687133789e-02	1.17650225758552551270e-01	1.01133719086647033691e-01	1.05597309768199920654e-01
1.73466563224792480469e-01	1.31684571504592895508e-01	1.07189483940601348877e-01	1.25209555029869079590e-01	8.01564455032348632812e-02	1.73327282071113586426e-01	1.47418215870857238770e-01	1.31750702857971191406e-01	9.28493812680244445801e-02	1.48796424269676208496e-01	9.93895232677459716797e-02	1.57045468688011169434e-01	1.65423512458801269531e-01	1.12742498517036437988e-01	1.00197695195674896240e-01	1.14593476057052612305e-01	1.20902992784976959229e-01	1.36383607983589172363e-01	1.08682893216609954834e-01	1.16299167275428771973e-01	1.09580062329769134521e-01	1.33742257952690124512e-01	7.36009478569030761719e-02	8.41271430253982543945e-02	9.36361104249954223633e-02	6.86786323785781860352e-02	7.64960944652557373047e-02	1.08209639787673950195e-01	8.78461822867393493652e-02	1.24908879399299621582e-01	1.08595624566078186035e-01	1.43192097544670104980e-01	1.58913955092430114746e-01	1.59269779920578002930e-01	1.25963523983955383301e-01	1.90625250339508056641e-01	1.08885027468204498291e-01	1.69708028435707092285e-01	1.30743205547332763672e-01	9.53118056058883666992e-02	1.19886875152587890625e-01	1.56129062175750732422e-01	1.68540909886360168457e-01	1.27429038286209106445e-01	7.59747251868247985840e-02	8.20849388837814331055e-02	1.30293220281600952148e-01	8.21786373853683471680e-02	1.24019771814346313477e-01	1.63763627409934997559e-01
1.39450311660766601562e-01	7.80494436621665954590e-02	1.24742552638053894043e-01	8.70571210980415344238e-02	1.33711829781532287598e-01	7.32089057564735412598e-02	1.46911725401878356934e-01	7.28501230478286743164e-02	1.10800571739673614502e-01	1.59322991967201232910e-01	1.48793384432792663574e-01	1.65497407317161560059e-01	1.30981281399726867676e-01	9.07683447003364562988e-02	1.03962317109107971191e-01	1.03053927421569824219e-01	1.13924108445644378662e-01	1.07402227818965911865e-01	6.95308893918991088867e-02	1.05310812592506408691e-01	1.13133102655410766602e-01	6.41312897205352783203e-02	1.65061905980110168457e-01	1.21871195733547210693e-01	1.30014300346374511719e-01	6.39114305377006530762e-02	1.41059160232543945312e-01	8.87309610843658447266e-02	8.39738100767135620117e-02	1.24302521347999572754e-01	4.46226522326469421387e-02	1.31749987602233886719e-01	1.10167987644672393799e-01	1.23749628663063049316e-01	1.52829989790916442871e-01	1.58090174198150634766e-01	1.01140834391117095947e-01	1.08903288841247558594e-01	1.77570849657058715820e-01	7.85178989171981811523e-02	8.62972810864448547363e-02	1.07644140720367431641e-01	1.10033735632896423340e-01	3.50739359855651855469e-02	1.24016523361206054688e-01	7.86151289939880371094e-02	1.59579843282699584961e-01	9.04849842190742492676e-02	9.72279906272888183594e-02	2.28592902421951293945e-01
5.68908676505088806152e-02	1.22338980436325073242e-01	1.61321938037872314453e-01	1.36564433574676513672e-01	1.38530924916267395020e-01	1.90688639879226684570e-01	1.40070408582687377930e-01	1.10068656504154205322e-01	1.11067906022071838379e-01	1.55506178736686706543e-01	1.68088167905807495117e-01	9.43273007869720458984e-02	1.25176146626472473145e-01	1.21728487312793731689e-01	9.21086147427558898926e-02	1.06046579778194427490e-01	1.04206219315528869629e-01	1.03023089468479156494e-01	7.77788460254669189453e-02	1.21563844382762908936e-01	1.09287120401859283447e-01	1.04144111275672912598e-01	9.28091853857040405273e-02	8.94889682531356811523e-02	1.21413335204124450684e-01	9.88103598356246948242e-02	1.55841097235679626465e-01	1.17368645966053009033e-01	1.05662755668163299561e-01	1.57217115163803100586e-01	8.70596095919609069824e-02	1.32983922958374023438e-01	1.35789692401885986328e-01	1.67208284139633178711e-01	1.51521235704421997070e-01	1.21279746294021606445e-01	1.74031525850296020508e-01	1.42252087593078613281e-01	1.57274886965751647949e-01	1.06266878545284271240e-01	5.17322346568107604980e-02	1.73876807093620300293e-01	1.00491270422935485840e-01	1.29649043083190917969e-01	1.31023645401000976562e-01	9.22137573361396789551e-02	1.44446924328804016113e-01	1.65434151887893676758e-01	8.16039070487022399902e-02	9.66897830367088317871e-02
1.04291394352912902832e-01	1.55843302607536315918e-01	1.21107786893844604492e-01	8.12391787767410278320e-02	1.50861307978630065918e-01	1.11114464700222015381e-01	1.08028538525104522705e-01	1.50324016809463500977e-01	8.50865021347999572754e-02	1.11422307789325714111e-01	1.36487126350402832031e-01	1.48092821240425109863e-01	1.30953982472419738770e-01	1.07573293149471282959e-01	9.83237698674201965332e-02	7.91333764791488647461e-02	9.69104617834091186523e-02	1.07478924095630645752e-01	9.03501212596893310547e-02	9.87282395362854003906e-02	9.66652408242225646973e-02	1.06307283043861389160e-01	7.74476155638694763184e-02	1.00396968424320220947e-01	1.06434620916843414307e-01	9.73667055368423461914e-02	9.20737236738204956055e-02	9.91647839546203613281e-02	8.28681364655494689941e-02	1.03279016911983489990e-01	1.30858287215232849121e-01	1.17005124688148498535e-01	1.54840856790542602539e-01	7.87567198276519775391e-02	1.20729401707649230957e-01	6.41736313700675964355e-02	1.63375154137611389160e-01	1.11995428800582885742e-01	1.97165340185165405273e-01	8.22189599275588989258e-02	9.17258784174919128418e-02	4.94400709867477416992e-02	1.43721163272857666016e-01	1.56897768378257751465e-01	1.30334839224815368652e-01	1.52187213301658630371e-01	1.42434626817703247070e-01	2.34296351671218872070e-01	1.08869999647140502930e-01	1.38398692011833190918e-01
1.15338936448097229004e-01	1.87695920467376708984e-01	1.10537655651569366455e-01	1.02685607969760894775e-01	1.34051010012626647949e-01	1.07481695711612701416e-01	1.22342966496944427490e-01	6.46315440535545349121e-02	1.38046890497207641602e-01	1.73084303736686706543e-01	7.15528652071952819824e-02	1.28370299935340881348e-01	1.13337703049182891846e-01	1.30372196435928344727e-01	1.44366413354873657227e-01	8.17334204912185668945e-02	1.13356530666351318359e-01	1.34840175509452819824e-01	9.97411310672760009766e-02	8.82962495088577270508e-02	1.02091535925865173340e-01	1.35132133960723876953e-01	7.07904770970344543457e-02	7.63329267501831054688e-02	1.23912103474140167236e-01	9.73228737711906433105e-02	7.14997947216033935547e-02	1.02594412863254547119e-01	8.46089869737625122070e-02	1.40813618898391723633e-01	1.43575936555862426758e-01	8.70839953422546386719e-02	1.24523609876632690430e-01	1.28703162074089050293e-01	1.08864456415176391602e-01	1.37107849121093750000e-01	9.25591364502906799316e-02	1.67192935943603515625e-01	1.23266413807868957520e-01	1.22936040163040161133e-01	1.77395895123481750488e-01	1.12810447812080383301e-01	1.63135349750518798828e-01	1.06120556592941284180e-01	2.17601567506790161133e-01	9.24162939190864562988e-02	1.58007919788360595703e-01	1.43370538949966430664e-01	1.91666379570960998535e-01	1.11614964902400970459e-01
1.09084680676460266113e-01	1.42962381243705749512e-01	1.53147354722023010254e-01	1.32939502596855163574e-01	8.72426405549049377441e-02	1.34579494595527648926e-01	1.23732730746269226074e-01	1.56320795416831970215e-01	1.58088520169258117676e-01	1.44135490059852600098e-01	9.84173938632011413574e-02	1.34581729769706726074e-01	9.40952375531196594238e-02	9.25044491887092590332e-02	1.30051642656326293945e-01	1.17605514824390411377e-01	8.68174433708190917969e-02	1.00861310958862304688e-01	1.00468851625919342041e-01	9.94774997234344482422e-02	8.92288386821746826172e-02	1.31504759192466735840e-01	8.87510627508163452148e-02	9.72831174731254577637e-02	1.15058839321136474609e-01	1.55650675296783447266e-01	8.72946977615356445312e-02	1.04081690311431884766e-01	9.55911353230476379395e-02	1.44630119204521179199e-01	1.27318918704986572266e-01	9.60593223571777343750e-02	1.18678241968154907227e-01	1.04353219270706176758e-01	1.29881143569946289062e-01	1.64089336991310119629e-01	1.41039460897445678711e-01	1.53642937541007995605e-01	1.66254296898841857910e-01	1.54213666915893554688e-01	1.22655838727951049805e-01	9.76213961839675903320e-02	1.00823625922203063965e-01	1.65153771638870239258e-01	1.50918737053871154785e-01	1.39521375298500061035e-01	7.16357752680778503418e-02	1.88076555728912353516e-01	1.14030152559280395508e-01	1.35937467217445373535e-01
1.26866549253463745117e-01	1.77119702100753784180e-01	1.80723100900650024414e-01	1.31846666336059570312e-01	1.35857909917831420898e-01	1.34617850184440612793e-01	1.35836735367774963379e-01	1.10948622226715087891e-01	1.44709497690200805664e-01	9.63823720812797546387e-02	1.41984567046165466309e-01	1.61405593156814575195e-01	1.25420123338699340820e-01	1.02116957306861877441e-01	9.62171703577041625977e-02	1.38283416628837585449e-01	1.08063235878944396973e-01	8.53569954633712768555e-02	1.10961720347404479980e-01	9.95736569166183471680e-02	9.18021053075790405273e-02	1.06228396296501159668e-01	1.29508703947067260742e-01	8.99381116032600402832e-02	1.10351100564002990723e-01	7.80428051948547363281e-02	1.05862580239772796631e-01	1.01685866713523864746e-01	7.96210616827011108398e-02	1.13624326884746551514e-01	8.97374898195266723633e-02	1.15613952279090881348e-01	1.22917145490646362305e-01	1.10690988600254058838e-01	1.23199418187141418457e-01	1.75673827528953552246e-01	1.74497246742248535156e-01	1.40135586261749267578e-01	1.89373433589935302734e-01	8.79927948117256164551e-02	7.98506215214729309082e-02	1.55143648386001586914e-01	1.91000282764434814453e-01	1.58519387245178222656e-01	7.63269960880279541016e-02	1.34841188788414001465e-01	1.25283122062683105469e-01	1.43243491649627685547e-01	1.40376046299934387207e-01	1.51529982686042785645e-01
1.76612094044685363770e-01	1.04779534041881561279e-01	1.75483822822570800781e-01	1.63974851369857788086e-01	1.05754442512989044189e-01	1.17393821477890014648e-01	1.20018780231475830078e-01	1.11751720309257507324e-01	6.04130029678344726562e-02	1.49126917123794555664e-01	1.88007667660713195801e-01	7.53748714923858642578e-02	1.80711805820465087891e-01	1.29436820745468139648e-01	1.00055098533630371094e-01	9.65875387191772460938e-02	8.31922963261604309082e-02	1.00028097629547119141e-01	9.90814790129661560059e-02	1.02347627282142639160e-01	9.04294997453689575195e-02	8.81748721003532409668e-02	6.89385756850242614746e-02	8.31008702516555786133e-02	1.16898313164710998535e-01	9.03728082776069641113e-02	1.05513550341129302979e-01	1.01392760872840881348e-01	9.88669544458389282227e-02	1.06046639382839202881e-01	1.21234364807605743408e-01	1.21199905872344970703e-01	1.13801144063472747803e-01	1.78274288773536682129e-01	1.82858079671859741211e-01	2.08099380135536193848e-01	1.42039269208908081055e-01	1.22106358408927917480e-01	1.24164521694183349609e-01	1.83225423097610473633e-01	9.25147831439971923828e-02	1.12809956073760986328e-01	1.42345830798149108887e-01	1.54342800378799438477e-01	1.24131560325622558594e-01	1.11323237419128417969e-01	1.49521633982658386230e-01	1.57683402299880981445e-01	1.03669442236423492432e-01	1.21825084090232849121e-01
1.63142785429954528809e-01	1.74349874258041381836e-01	1.21097713708877563477e-01	1.37119799852371215820e-01	1.43216371536254882812e-01	1.13059431314468383789e-01	9.75365266203880310059e-02	1.25425860285758972168e-01	8.20755213499069213867e-02	1.44968643784523010254e-01	1.47638455033302307129e-01	1.69834882020950317383e-01	1.45550101995468139648e-01	1.20342336595058441162e-01	1.27187281847000122070e-01	1.76072984933853149414e-01	1.08482912182807922363e-01	1.10576182603836059570e-01	9.18904915452003479004e-02	1.02275773882865905762e-01	1.39589637517929077148e-01	7.16782808303833007812e-02	8.14616307616233825684e-02	9.12675932049751281738e-02	9.09873098134994506836e-02	9.17403325438499450684e-02	7.88452401757240295410e-02	1.07792191207408905029e-01	9.26432684063911437988e-02	1.08392924070358276367e-01	1.21334284543991088867e-01	8.72656404972076416016e-02	1.41067415475845336914e-01	1.12176381051540374756e-01	1.00866392254829406738e-01	1.71920999884605407715e-01	1.14859730005264282227e-01	8.69778096675872802734e-02	1.20014101266860961914e-01	1.48009493947029113770e-01	1.01877972483634948730e-01	1.15317076444625854492e-01	1.28119096159934997559e-01	1.09584659337997436523e-01	1.39066457748413085938e-01	1.14758670330047607422e-01	1.57864585518836975098e-01	1.11457318067550659180e-01	1.60038590431213378906e-01	1.01705238223075866699e-01
1.33491396903991699219e-01	1.32341712713241577148e-01	1.56072542071342468262e-01	1.51652529835700988770e-01	1.05219222605228424072e-01	1.52676418423652648926e-01	6.44915699958801269531e-02	1.03042878210544586182e-01	8.08766856789588928223e-02	7.62246698141098022461e-02	1.78423985838890075684e-01	9.64790061116218566895e-02	1.45920157432556152344e-01	1.16544567048549652100e-01	8.49017798900604248047e-02	8.28841254115104675293e-02	1.03480234742164611816e-01	1.24461688101291656494e-01	9.22570526599884033203e-02	1.27783477306365966797e-01	1.09031148254871368408e-01	1.14658921957015991211e-01	1.14283554255962371826e-01	1.05185829102993011475e-01	1.24461740255355834961e-01	9.56138744950294494629e-02	7.87706300616264343262e-02	9.40110385417938232422e-02	1.03177458047866821289e-01	1.16791926324367523193e-01	8.98784846067428588867e-02	1.50145351886749267578e-01	1.08012847602367401123e-01	1.45655587315559387207e-01	1.39669045805931091309e-01	1.29140019416809082031e-01	2.03126549720764160156e-01	1.39402538537979125977e-01	1.33535653352737426758e-01	2.05678775906562805176e-01	8.67855250835418701172e-02	1.66516259312629699707e-01	1.15916877985000610352e-01	1.80423349142074584961e-01	1.76929518580436706543e-01	1.49413183331489562988e-01	1.66957661509513854980e-01	1.48403227329254150391e-01	1.23052880167961120605e-01	7.90871083736419677734e-02
1.10968276858329772949e-01	1.19916319847106933594e-01	1.42963930964469909668e-01	8.19021537899971008301e-02	1.02660343050956726074e-01	1.25583559274673461914e-01	1.09022527933120727539e-01	1.08069427311420440674e-01	1.47459909319877624512e-01	1.95558816194534301758e-01	9.68933105468750000000e-02	1.32183939218521118164e-01	1.29039004445075988770e-01	1.45802125334739685059e-01	1.18930138647556304932e-01	1.45860165357589721680e-01	1.09299339354038238525e-01	1.24560050666332244873e-01	1.08280010521411895752e-01	1.37720167636871337891e-01	1.01069107651710510254e-01	1.06126084923744201660e-01	6.98761120438575744629e-02	6.36770874261856079102e-02	1.42615154385566711426e-01	1.21424883604049682617e-01	6.57590627670288085938e-02	8.22373479604721069336e-02	9.40984711050987243652e-02	1.30408182740211486816e-01	1.59582540392875671387e-01	1.47041708230972290039e-01	1.63288503885269165039e-01	1.64408117532730102539e-01	7.01196789741516113281e-02	1.42527475953102111816e-01	1.55570909380912780762e-01	1.15591391921043395996e-01	1.43114194273948669434e-01	1.07621394097805023193e-01	1.64550557732582092285e-01	8.72979834675788879395e-02	1.10094025731086730957e-01	1.15992903709411621094e-01	1.41600146889686584473e-01	1.80401891469955444336e-01	1.05304375290870666504e-01	1.79425448179244995117e-01	2.00525760650634765625e-01	1.46393522620201110840e-01
1.25459223985671997070e-01	1.01558037102222442627e-01	9.99943763017654418945e-02	1.24108299612998962402e-01	1.75664305686950683594e-01	1.17981232702732086182e-01	1.27570599317550659180e-01	1.73670917749404907227e-01	8.92744362354278564453e-02	1.56384691596031188965e-01	1.36375650763511657715e-01	1.75300970673561096191e-01	1.51460886001586914062e-01	1.39184266328811645508e-01	1.04315020143985748291e-01	7.46982023119926452637e-02	1.05530798435211181641e-01	1.24999597668647766113e-01	1.03376992046833038330e-01	1.05844035744667053223e-01	9.57601293921470642090e-02	1.15347385406494140625e-01	7.66454860568046569824e-02	6.60454481840133666992e-02	1.28730177879333496094e-01	8.76467972993850708008e-02	8.72313678264617919922e-02	8.75086486339569091797e-02	1.08320832252502441406e-01	7.36889988183975219727e-02	1.16035334765911102295e-01	1.27096936106681823730e-01	1.04475334286689758301e-01	1.01362295448780059814e-01	1.38284459710121154785e-01	9.56280007958412170410e-02	1.36252120137214660645e-01	1.67945101857185363770e-01	1.54745146632194519043e-01	1.10126100480556488037e-01	8.54359418153762817383e-02	9.75056216120719909668e-02	1.70576125383377075195e-01	1.41386538743972778320e-01	1.29097908735275268555e-01	1.86775982379913330078e-01	1.05610162019729614258e-01	1.89868852496147155762e-01	1.58554539084434509277e-01	1.14238530397415161133e-01
1.08704008162021636963e-01	1.34906351566314697266e-01	7.74850025773048400879e-02	1.31669342517852783203e-01	1.20331026613712310791e-01	1.51877939701080322266e-01	8.80242437124252319336e-02	1.19985423982143402100e-01	1.35930985212326049805e-01	9.84986871480941772461e-02	1.56725808978080749512e-01	1.47565349936485290527e-01	2.19128146767616271973e-01	1.30561202764511108398e-01	1.25707045197486877441e-01	8.31045582890510559082e-02	1.09948508441448211670e-01	1.12739689648151397705e-01	9.53634008765220642090e-02	1.11936122179031372070e-01	1.16129182279109954834e-01	8.56867656111717224121e-02	1.02846793830394744873e-01	1.05855025351047515869e-01	1.16830781102180480957e-01	1.28027111291885375977e-01	9.39919427037239074707e-02	9.71563681960105895996e-02	9.73292216658592224121e-02	1.16854064166545867920e-01	1.37394264340400695801e-01	1.13246530294418334961e-01	1.71538174152374267578e-01	1.32173672318458557129e-01	1.39820724725723266602e-01	1.35542750358581542969e-01	1.33120045065879821777e-01	1.05921380221843719482e-01	1.19166158139705657959e-01	1.42452418804168701172e-01	1.31323307752609252930e-01	1.71328112483024597168e-01	1.22344419360160827637e-01	1.30252361297607421875e-01	1.21054843068122863770e-01	1.38279363512992858887e-01	1.27312898635864257812e-01	1.79113671183586120605e-01	1.50157034397125244141e-01	1.13731183111667633057e-01
1.66409611701965332031e-01	1.53872936964035034180e-01	7.56878182291984558105e-02	7.05044418573379516602e-02	1.61419883370399475098e-01	7.42493569850921630859e-02	6.96707367897033691406e-02	1.36757791042327880859e-01	1.37815549969673156738e-01	1.07545077800750732422e-01	1.12404868006706237793e-01	1.69268935918807983398e-01	8.91221761703491210938e-02	1.26109108328819274902e-01	1.03307187557220458984e-01	1.03710755705833435059e-01	8.89530703425407409668e-02	6.11497089266777038574e-02	1.33300721645355224609e-01	9.53574329614639282227e-02	1.29115983843803405762e-01	1.31580919027328491211e-01	7.47519135475158691406e-02	9.05573368072509765625e-02	1.08670875430107116699e-01	1.22421674430370330811e-01	6.40129670500755310059e-02	1.01817362010478973389e-01	6.79937228560447692871e-02	1.58352375030517578125e-01	1.53479203581809997559e-01	1.17342725396156311035e-01	1.20521068572998046875e-01	1.54878824949264526367e-01	1.37908980250358581543e-01	1.53831988573074340820e-01	1.38645097613334655762e-01	1.42522320151329040527e-01	1.25794753432273864746e-01	1.92799672484397888184e-01	7.56979212164878845215e-02	1.74048289656639099121e-01	1.28975287079811096191e-01	1.51788562536239624023e-01	1.14153906702995300293e-01	8.39399024844169616699e-02	9.74572598934173583984e-02	2.31761425733566284180e-01	1.14812776446342468262e-01	8.98092612624168395996e-02
1.44983336329460144043e-01	1.50918334722518920898e-01	8.80576893687248229980e-02	1.11706122756004333496e-01	1.25638306140899658203e-01	9.06061977148056030273e-02	7.57415518164634704590e-02	1.01602479815483093262e-01	1.25659406185150146484e-01	1.75805479288101196289e-01	1.75702095031738281250e-01	1.48186564445495605469e-01	1.11595243215560913086e-01	1.17339670658111572266e-01	8.04914534091949462891e-02	1.25247925519943237305e-01	1.11281000077724456787e-01	6.47918358445167541504e-02	1.52081683278083801270e-01	9.60929691791534423828e-02	1.16957791149616241455e-01	1.23216733336448669434e-01	1.56531333923339843750e-01	9.44971442222595214844e-02	9.94688868522644042969e-02	1.21200308203697204590e-01	1.18274189531803131104e-01	8.69733020663261413574e-02	1.17123141884803771973e-01	1.58787667751312255859e-01	9.09884721040725708008e-02	1.23847439885139465332e-01	1.46661311388015747070e-01	1.21798515319824218750e-01	1.28741517663002014160e-01	1.58866345882415771484e-01	1.15802809596061706543e-01	1.13036230206489562988e-01	1.20712488889694213867e-01	8.80411565303802490234e-02	1.01344123482704162598e-01	8.96258577704429626465e-02	1.05512022972106933594e-01	1.40447095036506652832e-01	1.60895451903343200684e-01	1.81642383337020874023e-01	1.98950201272964477539e-01	9.44668948650360107422e-02	1.12862423062324523926e-01	6.09444081783294677734e-02
1.28312736749649047852e-01	8.53149592876434326172e-02	1.06358744204044342041e-01	1.17359265685081481934e-01	1.24836154282093048096e-01	1.25291913747787475586e-01	1.46202564239501953125e-01	7.68570974469184875488e-02	9.11612808704376220703e-02	1.23769231140613555908e-01	1.43132001161575317383e-01	7.91769176721572875977e-02	1.35532557964324951172e-01	1.11003667116165161133e-01	1.04098774492740631104e-01	1.05798572301864624023e-01	9.89791750907897949219e-02	1.01480156183242797852e-01	1.37343049049377441406e-01	1.08955591917037963867e-01	1.91205650568008422852e-01	1.25954985618591308594e-01	1.19746580719947814941e-01	1.06706485152244567871e-01	1.10934413969516754150e-01	1.15124970674514770508e-01	1.04860648512840270996e-01	1.00174121558666229248e-01	1.59440785646438598633e-01	1.16358280181884765625e-01	1.40780404210090637207e-01	1.57126739621162414551e-01	1.16192013025283813477e-01	1.43001124262809753418e-01	1.13256908953189849854e-01	1.97918519377708435059e-01	1.36520132422447204590e-01	9.87685918807983398438e-02	9.29270237684249877930e-02	1.21629618108272552490e-01	1.05461739003658294678e-01	1.94277882575988769531e-01	1.00784502923488616943e-01	1.34540885686874389648e-01	1.45735070109367370605e-01	8.56487378478050231934e-02	1.22283823788166046143e-01	1.46008342504501342773e-01	1.37308508157730102539e-01	1.20535954833030700684e-01
1.61475852131843566895e-01	1.43199518322944641113e-01	1.91986069083213806152e-01	1.21149882674217224121e-01	9.27443802356719970703e-02	1.09378799796104431152e-01	1.14110350608825683594e-01	1.37709289789199829102e-01	1.36170849204063415527e-01	1.13589301705360412598e-01	1.12658545374870300293e-01	1.33245915174484252930e-01	1.67977377772331237793e-01	1.13615721464157104492e-01	6.35291561484336853027e-02	1.42348438501358032227e-01	9.09359231591224670410e-02	9.24038439989089965820e-02	1.29202306270599365234e-01	1.20518773794174194336e-01	1.16505369544029235840e-01	1.27574458718299865723e-01	5.28839156031608581543e-02	8.56904089450836181641e-02	9.95107442140579223633e-02	9.79076400399208068848e-02	1.20920613408088684082e-01	9.05844643712043762207e-02	1.12127110362052917480e-01	1.10855117440223693848e-01	7.05523639917373657227e-02	1.19337752461433410645e-01	1.34007021784782409668e-01	4.68313768506050109863e-02	1.75539255142211914062e-01	1.03398025035858154297e-01	1.70919254422187805176e-01	1.64023503661155700684e-01	1.41839012503623962402e-01	6.90858662128448486328e-02	1.21532261371612548828e-01	1.93455815315246582031e-01	9.36949253082275390625e-03	1.43287837505340576172e-01	1.81264519691467285156e-01	1.96655616164207458496e-01	1.74528941512107849121e-01	1.01556465029716491699e-01	2.08516880869865417480e-01	1.47818952798843383789e-01
1.53763994574546813965e-01	1.13517239689826965332e-01	1.18113204836845397949e-01	1.53959259390830993652e-01	9.82999578118324279785e-02	1.15597292780876159668e-01	1.36429876089096069336e-01	1.47690981626510620117e-01	1.44077211618423461914e-01	1.23216986656188964844e-01	7.12702572345733642578e-02	7.52145424485206604004e-02	1.12041264772415161133e-01	2.42022171616554260254e-01	1.55603468418121337891e-01	1.54053300619125366211e-01	1.16484865546226501465e-01	2.31584876775741577148e-01	1.71044215559959411621e-01	1.13521106541156768799e-01	1.18357785046100616455e-01	6.91224634647369384766e-02	1.79416939616203308105e-01	8.76813530921936035156e-02	1.06361746788024902344e-01	1.13937817513942718506e-01	1.36664375662803649902e-01	1.09201900660991668701e-01	1.23442247509956359863e-01	1.37691527605056762695e-01	1.27217829227447509766e-01	1.42028495669364929199e-01	1.78673058748245239258e-01	1.81730568408966064453e-01	1.20092988014221191406e-01	1.10309764742851257324e-01	1.05576276779174804688e-01	1.52480259537696838379e-01	2.02687427401542663574e-01	1.05925634503364562988e-01	1.74130320549011230469e-01	1.79588481783866882324e-01	1.18580341339111328125e-01	5.46311065554618835449e-02	1.77903681993484497070e-01	1.31505012512207031250e-01	1.63844227790832519531e-01	1.60551711916923522949e-01	6.83824270963668823242e-02	1.94537892937660217285e-01
1.55561521649360656738e-01	1.31243973970413208008e-01	9.47764664888381958008e-02	1.22224599123001098633e-01	9.90597158670425415039e-02	1.02716840803623199463e-01	8.19613412022590637207e-02	1.43314227461814880371e-01	1.06473416090011596680e-01	1.69326737523078918457e-01	7.08108767867088317871e-02	1.54603675007820129395e-01	1.38476654887199401855e-01	1.50145038962364196777e-01	9.68716815114021301270e-02	1.50282576680183410645e-01	6.45026713609695434570e-02	1.16241306066513061523e-01	1.23939156532287597656e-01	8.87356847524642944336e-02	1.47621989250183105469e-01	8.72727036476135253906e-02	1.31528452038764953613e-01	1.10134482383728027344e-01	1.28414154052734375000e-01	1.68024122714996337891e-01	1.69405236840248107910e-01	1.21642477810382843018e-01	1.74975350499153137207e-01	1.09287925064563751221e-01	1.62336528301239013672e-01	1.49156808853149414062e-01	1.80332899093627929688e-01	1.11074760556221008301e-01	1.34786948561668395996e-01	2.15490534901618957520e-01	1.11717775464057922363e-01	1.18090525269508361816e-01	9.44463983178138732910e-02	4.87371981143951416016e-02	7.64731466770172119141e-02	1.02557763457298278809e-01	1.46741002798080444336e-01	1.96351334452629089355e-01	6.99809417128562927246e-02	9.72331315279006958008e-02	1.13368898630142211914e-01	1.74714401364326477051e-01	2.01963394880294799805e-01	1.61612465977668762207e-01
1.31985753774642944336e-01	8.57346355915069580078e-02	1.83147460222244262695e-01	1.50560468435287475586e-01	8.33330303430557250977e-02	1.68112307786941528320e-01	1.15106970071792602539e-01	5.34979924559593200684e-02	1.36817738413810729980e-01	8.51128175854682922363e-02	7.70740509033203125000e-02	1.04921914637088775635e-01	2.08662882447242736816e-01	1.34186774492263793945e-01	9.42242965102195739746e-02	1.31991714239120483398e-01	9.93336141109466552734e-02	1.40251040458679199219e-01	9.30643752217292785645e-02	1.09068751335144042969e-01	1.61964535713195800781e-01	2.36404210329055786133e-01	2.39096760749816894531e-01	1.46678447723388671875e-01	1.15148529410362243652e-01	9.04566049575805664062e-02	1.52186155319213867188e-01	9.40328985452651977539e-02	1.18392370641231536865e-01	1.35185658931732177734e-01	1.51702642440795898438e-01	1.09657935798168182373e-01	9.50784385204315185547e-02	6.84015750885009765625e-02	1.14907748997211456299e-01	1.53044342994689941406e-01	1.40060618519783020020e-01	1.17740318179130554199e-01	1.36428743600845336914e-01	1.06099426746368408203e-01	1.46522164344787597656e-01	1.70063421130180358887e-01	8.58214199542999267578e-02	1.94563344120979309082e-01	9.68097597360610961914e-02	1.03279948234558105469e-01	1.01598389446735382080e-01	9.90017578005790710449e-02	9.39396992325782775879e-02	1.39800339937210083008e-01
1.16335064172744750977e-01	1.24611787497997283936e-01	1.03739589452743530273e-01	1.09795063734054565430e-01	1.46972373127937316895e-01	1.25312864780426025391e-01	1.34808465838432312012e-01	1.20541930198669433594e-01	1.08393214643001556396e-01	1.14926949143409729004e-01	1.17102682590484619141e-01	1.07618942856788635254e-01	1.14799395203590393066e-01	1.43201038241386413574e-01	1.22155860066413879395e-01	1.11914098262786865234e-01	1.17763131856918334961e-01	1.35649770498275756836e-01	1.09894737601280212402e-01	1.29580199718475341797e-01	1.57640799880027770996e-01	1.10097177326679229736e-01	1.22222602367401123047e-01	1.22123993933200836182e-01	1.28426045179367065430e-01	1.25558182597160339355e-01	1.23600840568542480469e-01	1.13064758479595184326e-01	1.23633399605751037598e-01	1.22917614877223968506e-01	1.11354976892471313477e-01	1.15500569343566894531e-01	1.19832366704940795898e-01	1.13189630210399627686e-01	1.24394536018371582031e-01	1.38280853629112243652e-01	1.36432856321334838867e-01	1.27178847789764404297e-01	1.24515004456043243408e-01	1.22527152299880981445e-01	1.26131594181060791016e-01	1.23086377978324890137e-01	1.39910399913787841797e-01	1.25104561448097229004e-01	1.26478821039199829102e-01	1.26678615808486938477e-01	1.45560756325721740723e-01	1.44468784332275390625e-01	1.23496130108833312988e-01	1.46951794624328613281e-01
1.32523596286773681641e-01	8.83820801973342895508e-02	1.76477283239364624023e-01	1.38672605156898498535e-01	8.77154767513275146484e-02	6.48903399705886840820e-02	1.31737694144248962402e-01	1.31187617778778076172e-01	9.82320904731750488281e-02	1.27591565251350402832e-01	1.41291975975036621094e-01	1.23280614614486694336e-01	6.12145736813545227051e-02	1.06401711702346801758e-01	2.04406768083572387695e-01	1.32956057786941528320e-01	9.82696786522865295410e-02	1.56941726803779602051e-01	8.74055996537208557129e-02	1.17746882140636444092e-01	9.61795076727867126465e-02	8.74403640627861022949e-02	1.07597142457962036133e-01	1.45312219858169555664e-01	1.21038123965263366699e-01	1.52069166302680969238e-01	1.78881138563156127930e-01	8.82280543446540832520e-02	9.13818180561065673828e-02	1.82199195027351379395e-01	1.82278096675872802734e-01	9.98142361640930175781e-02	1.42108261585235595703e-01	1.62147238850593566895e-01	1.64793103933334350586e-01	1.63416817784309387207e-01	1.39185011386871337891e-01	9.55632925033569335938e-02	1.19680896401405334473e-01	1.22889414429664611816e-01	1.51676267385482788086e-01	1.30237802863121032715e-01	6.09866678714752197266e-02	1.45234376192092895508e-01	1.08627900481224060059e-01	1.57821580767631530762e-01	1.60853371024131774902e-01	2.55505025386810302734e-01	8.54524970054626464844e-02	1.32646217942237854004e-01
1.33487895131111145020e-01	1.60733848810195922852e-01	2.30925574898719787598e-01	1.26805961132049560547e-01	1.41420662403106689453e-01	1.19700938463211059570e-01	1.62111908197402954102e-01	1.09374195337295532227e-01	1.38519689440727233887e-01	8.05622935295104980469e-02	8.76265168190002441406e-02	9.65068936347961425781e-02	9.76056307554244995117e-02	1.08202308416366577148e-01	1.11633032560348510742e-01	1.79220139980316162109e-01	9.88229140639305114746e-02	1.26044720411300659180e-01	1.10963061451911926270e-01	1.41795054078102111816e-01	1.07519157230854034424e-01	1.21173754334449768066e-01	1.31135165691375732422e-01	1.70629769563674926758e-01	1.10341817140579223633e-01	1.62815362215042114258e-01	1.42251625657081604004e-01	1.11745990812778472900e-01	1.62291258573532104492e-01	6.91957712173461914062e-01	1.13178901374340057373e-01	1.03077270090579986572e-01	1.08821131289005279541e-01	1.06222428381443023682e-01	1.28705710172653198242e-01	1.34203150868415832520e-01	1.21703535318374633789e-01	1.28763049840927124023e-01	1.21078431606292724609e-01	1.38335824012756347656e-01	1.25501215457916259766e-01	1.57173067331314086914e-01	1.31728485226631164551e-01	1.98296010494232177734e-01	8.59597399830818176270e-02	1.57774716615676879883e-01	1.67158573865890502930e-01	1.85331940650939941406e-01	1.21784932911396026611e-01	1.88584998250007629395e-01
1.47963702678680419922e-01	1.53464466333389282227e-01	1.25197499990463256836e-01	1.28940328955650329590e-01	1.87631517648696899414e-01	2.51437962055206298828e-01	1.17163948714733123779e-01	1.90289244055747985840e-01	1.31212994456291198730e-01	1.41573801636695861816e-01	1.93182259798049926758e-01	6.28728941082954406738e-02	9.08814445137977600098e-02	1.40093624591827392578e-01	1.17724433541297912598e-01	8.41861292719841003418e-02	8.79169628024101257324e-02	9.33600217103958129883e-02	1.17282584309577941895e-01	8.75406712293624877930e-02	9.65544283390045166016e-02	1.04358382523059844971e-01	7.72065520286560058594e-02	1.10603146255016326904e-01	1.16108313202857971191e-01	1.16612516343593597412e-01	1.10863178968429565430e-01	1.69213831424713134766e-01	5.48259854316711425781e-01	2.47159332036972045898e-01	1.92480564117431640625e-01	1.46948456764221191406e-01	1.61519050598144531250e-01	8.40952619910240173340e-02	1.00448623299598693848e-01	1.26499384641647338867e-01	1.51340499520301818848e-01	1.18340171873569488525e-01	1.09865978360176086426e-01	1.40567407011985778809e-01	1.45161524415016174316e-01	1.97566911578178405762e-01	1.21257990598678588867e-01	1.09580539166927337646e-01	1.57401680946350097656e-01	1.59905165433883666992e-01	1.59860864281654357910e-01	1.02227963507175445557e-01	1.24722063541412353516e-01	1.06549970805644989014e-01
1.28976717591285705566e-01	1.60716786980628967285e-01	1.16246044635772705078e-01	1.50475606322288513184e-01	5.10435178875923156738e-02	7.50838592648506164551e-02	1.29263579845428466797e-01	9.35193896293640136719e-02	1.44104838371276855469e-01	1.38962686061859130859e-01	1.36558592319488525391e-01	1.51863813400268554688e-01	1.22721746563911437988e-01	1.69345661997795104980e-01	1.60050168633460998535e-01	2.08860740065574645996e-01	1.19729094207286834717e-01	9.14153456687927246094e-02	1.60810768604278564453e-01	1.00444763898849487305e-01	1.27143710851669311523e-01	1.65125265717506408691e-01	8.49765986204147338867e-02	1.02760255336761474609e-01	1.00469507277011871338e-01	1.03212386369705200195e-01	8.29142704606056213379e-02	6.14331290125846862793e-02	1.13935440778732299805e-01	1.33292347192764282227e-01	1.19576975703239440918e-01	1.44606038928031921387e-01	1.64017215371131896973e-01	1.51792109012603759766e-01	1.12759858369827270508e-01	1.48800343275070190430e-01	1.37483656406402587891e-01	1.69881194829940795898e-01	1.54340445995330810547e-01	1.57252877950668334961e-01	1.21453434228897094727e-01	2.44311004877090454102e-01	2.36861929297447204590e-01	1.28603145480155944824e-01	7.92535394430160522461e-02	2.96751618385314941406e-01	3.67066189646720886230e-02	1.06762796640396118164e-01	3.85477021336555480957e-02	4.87760901451110839844e-02
9.45081263780593872070e-02	1.65357440710067749023e-01	1.22084304690361022949e-01	1.35402321815490722656e-01	9.10926759243011474609e-02	9.64181274175643920898e-02	1.55091881752014160156e-01	1.04898542165756225586e-01	1.04388967156410217285e-01	6.82265907526016235352e-02	2.33875826001167297363e-01	1.24026462435722351074e-01	6.90511018037796020508e-02	8.92328098416328430176e-02	1.35518923401832580566e-01	1.45644426345825195312e-01	9.53260809183120727539e-02	1.42560988664627075195e-01	4.40142005681991577148e-02	1.30651116371154785156e-01	2.27001935243606567383e-01	1.07807651162147521973e-01	9.18771773576736450195e-02	1.07492640614509582520e-01	1.21503941714763641357e-01	9.49386432766914367676e-02	1.15427762269973754883e-01	1.18054315447807312012e-01	1.79374113678932189941e-01	9.41975265741348266602e-02	1.51263073086738586426e-01	9.41081717610359191895e-02	1.59391850233078002930e-01	2.27881520986557006836e-01	7.72815048694610595703e-02	2.81819045543670654297e-01	9.33417677879333496094e-02	1.07573956251144409180e-01	1.49893939495086669922e-01	1.09517335891723632812e-01	1.67723223567008972168e-01	1.84073105454444885254e-01	1.71068623661994934082e-01	9.44042801856994628906e-02	1.42920389771461486816e-01	2.21358716487884521484e-01	1.43511667847633361816e-01	1.36478230357170104980e-01	1.34799480438232421875e-01	2.38599404692649841309e-02
9.81248468160629272461e-02	1.47375151515007019043e-01	8.49426388740539550781e-02	1.31283551454544067383e-01	1.01085849106311798096e-01	8.53949263691902160645e-02	1.31689533591270446777e-01	7.58934989571571350098e-02	6.00609481334686279297e-02	1.26202002167701721191e-01	2.00459733605384826660e-01	9.35263931751251220703e-02	5.98566308617591857910e-02	2.32421904802322387695e-01	1.62789344787597656250e-01	1.22185811400413513184e-01	5.80284893512725830078e-02	1.21059931814670562744e-01	1.86374753713607788086e-01	1.20321862399578094482e-01	1.46522283554077148438e-01	1.63047626614570617676e-01	1.92059546709060668945e-01	1.99831575155258178711e-01	1.77833333611488342285e-01	1.36730223894119262695e-01	6.15379661321640014648e-02	2.07569688558578491211e-01	1.11001670360565185547e-01	1.82424202561378479004e-01	8.18087533116340637207e-02	1.03924632072448730469e-01	1.11600175499916076660e-01	6.86683729290962219238e-02	1.29443779587745666504e-01	1.31318658590316772461e-01	1.35143563151359558105e-01	1.16984307765960693359e-01	1.54670074582099914551e-01	1.44850462675094604492e-01	1.11519947648048400879e-01	1.66373640298843383789e-01	1.25913426280021667480e-01	1.35431751608848571777e-01	1.88527464866638183594e-01	6.78873807191848754883e-02	1.31131410598754882812e-01	1.51255473494529724121e-01	9.43767055869102478027e-02	1.08221679925918579102e-01
1.41181468963623046875e-01	1.64375916123390197754e-01	1.73786550760269165039e-01	1.31514936685562133789e-01	2.38463371992111206055e-01	2.23592653870582580566e-01	9.59849357604980468750e-02	2.53688395023345947266e-01	1.18703775107860565186e-01	1.27855330705642700195e-01	1.38969779014587402344e-01	1.12131886184215545654e-01	1.12795166671276092529e-01	1.24971047043800354004e-01	8.36694687604904174805e-02	1.31874173879623413086e-01	1.36805981397628784180e-01	1.37664616107940673828e-01	1.12645134329795837402e-01	1.36721938848495483398e-01	1.43003821372985839844e-01	1.10207840800285339355e-01	1.36519581079483032227e-01	1.63246840238571166992e-01	1.36947959661483764648e-01	1.71184390783309936523e-01	6.90268933773040771484e-01	1.14769645035266876221e-01	1.56138867139816284180e-01	1.29214689135551452637e-01	1.09217084944248199463e-01	1.56657308340072631836e-01	1.56134456396102905273e-01	8.53279009461402893066e-02	9.19428616762161254883e-02	1.07300333678722381592e-01	1.03014878928661346436e-01	1.34303569793701171875e-01	1.74189567565917968750e-01	8.63058939576148986816e-02	1.33942738175392150879e-01	1.09318889677524566650e-01	1.40553474426269531250e-01	1.89455896615982055664e-01	1.28273710608482360840e-01	1.68075606226921081543e-01	1.76757186651229858398e-01	1.10935203731060028076e-01	1.02556407451629638672e-01	9.70808938145637512207e-02
1.23637527227401733398e-01	1.17105796933174133301e-01	1.19702853262424468994e-01	1.06228016316890716553e-01	1.28654778003692626953e-01	1.04345247149467468262e-01	1.37074768543243408203e-01	1.28835946321487426758e-01	1.28188699483871459961e-01	1.87977224588394165039e-01	1.13217361271381378174e-01	1.56986460089683532715e-01	1.26825422048568725586e-01	1.03969037532806396484e-01	1.12394362688064575195e-01	2.15652078390121459961e-01	1.27690494060516357422e-01	1.24849848449230194092e-01	1.63133174180984497070e-01	1.18391141295433044434e-01	1.53292089700698852539e-01	1.38052880764007568359e-01	1.54648602008819580078e-01	1.37475743889808654785e-01	2.26183086633682250977e-01	3.85489225387573242188e-01	1.27781629562377929688e-01	1.01414129137992858887e-01	1.29739731550216674805e-01	2.30242207646369934082e-01	1.41511723399162292480e-01	1.24413043260574340820e-01	1.26886442303657531738e-01	8.88510197401046752930e-02	1.66833043098449707031e-01	1.02908059954643249512e-01	1.09226375818252563477e-01	1.71702533960342407227e-01	1.57128170132637023926e-01	1.27376377582550048828e-01	1.80845260620117187500e-01	1.16913437843322753906e-01	1.68390765786170959473e-01	1.24388292431831359863e-01	1.15814968943595886230e-01	1.42484784126281738281e-01	9.59826186299324035645e-02	1.42947733402252197266e-01	1.08285129070281982422e-01	7.94246718287467956543e-02
1.05137921869754791260e-01	1.25759631395339965820e-01	9.33046340942382812500e-02	1.27094537019729614258e-01	1.26230657100677490234e-01	1.35851025581359863281e-01	1.49846121668815612793e-01	1.01689778268337249756e-01	1.41323417425155639648e-01	1.34746417403221130371e-01	1.08918868005275726318e-01	1.26059234142303466797e-01	1.22699417173862457275e-01	1.30184441804885864258e-01	1.38249143958091735840e-01	1.63996219635009765625e-01	1.42994001507759094238e-01	1.30742132663726806641e-01	1.52296543121337890625e-01	1.12027361989021301270e-01	1.21785119175910949707e-01	1.11959181725978851318e-01	1.34434282779693603516e-01	1.12247064709663391113e-01	2.63165652751922607422e-01	1.74776330590248107910e-01	1.32437244057655334473e-01	1.52006551623344421387e-01	1.62038207054138183594e-01	1.31144180893898010254e-01	1.66331589221954345703e-01	1.23660549521446228027e-01	1.14732258021831512451e-01	1.07878655195236206055e-01	9.12898555397987365723e-02	1.17318890988826751709e-01	1.25908508896827697754e-01	1.22327670454978942871e-01	8.99081453680992126465e-02	9.88914147019386291504e-02	1.23053006827831268311e-01	1.44666850566864013672e-01	1.40650272369384765625e-01	1.09511725604534149170e-01	1.08648061752319335938e-01	1.12138420343399047852e-01	1.05465248227119445801e-01	1.15584127604961395264e-01	1.14688932895660400391e-01	1.17430768907070159912e-01
2.11856991052627563477e-01	1.11871443688869476318e-01	1.78708598017692565918e-01	1.43559008836746215820e-01	1.63024991750717163086e-01	9.29313525557518005371e-02	1.17178291082382202148e-01	1.55346021056175231934e-01	1.28545388579368591309e-01	1.10534429550170898438e-01	1.24955222010612487793e-01	1.47419631481170654297e-01	1.34532183408737182617e-01	1.07513479888439178467e-01	2.12792202830314636230e-01	1.68615385890007019043e-01	1.41164243221282958984e-01	1.27839833498001098633e-01	1.39896154403686523438e-01	1.23529724776744842529e-01	1.30585283041000366211e-01	1.12519331276416778564e-01	1.92792296409606933594e-01	2.80537515878677368164e-01	1.11201658844947814941e-01	1.53392225503921508789e-01	1.43499463796615600586e-01	1.42751872539520263672e-01	8.09021890163421630859e-02	1.94554015994071960449e-01	1.29387006163597106934e-01	1.05439662933349609375e-01	1.27185672521591186523e-01	8.75619426369667053223e-02	9.69976559281349182129e-02	7.46903121471405029297e-02	1.69183641672134399414e-01	1.40690743923187255859e-01	9.44386273622512817383e-02	1.04782648384571075439e-01	1.50013104081153869629e-01	1.28960490226745605469e-01	1.14157341420650482178e-01	1.32918208837509155273e-01	1.09416566789150238037e-01	1.18919901549816131592e-01	1.52301624417304992676e-01	1.02272108197212219238e-01	1.09735988080501556396e-01	1.28302842378616333008e-01
7.55998939275741577148e-02	7.05862939357757568359e-02	1.84306919574737548828e-01	1.30348041653633117676e-01	1.47803962230682373047e-01	8.69470685720443725586e-02	1.45677804946899414062e-01	1.06238715350627899170e-01	9.43369716405868530273e-02	8.15032795071601867676e-02	1.59532502293586730957e-01	1.50868728756904602051e-01	1.99665755033493041992e-01	1.36708572506904602051e-01	1.30444765090942382812e-01	9.09011960029602050781e-02	1.26902282238006591797e-01	1.13425895571708679199e-01	1.22155800461769104004e-01	1.50055825710296630859e-01	7.23292231559753417969e-02	9.96724814176559448242e-02	3.53498041629791259766e-01	1.05060897767543792725e-01	1.45219385623931884766e-01	1.31223648786544799805e-01	1.57076090574264526367e-01	9.46007668972015380859e-02	9.49513390660285949707e-02	1.71871095895767211914e-01	6.82240575551986694336e-02	1.14573612809181213379e-01	2.20969438552856445312e-01	8.02683457732200622559e-02	1.22797653079032897949e-01	9.85126346349716186523e-02	9.37213301658630371094e-02	8.30888003110885620117e-02	1.06447428464889526367e-01	1.70502707362174987793e-01	1.10904589295387268066e-01	1.80709436535835266113e-01	2.13014319539070129395e-01	1.79810747504234313965e-01	1.35956227779388427734e-01	1.59939751029014587402e-01	2.08013251423835754395e-01	4.51961308717727661133e-02	1.14964231848716735840e-01	1.51340648531913757324e-01
1.03932291269302368164e-01	1.00463852286338806152e-01	1.00050806999206542969e-01	1.03922590613365173340e-01	1.36763989925384521484e-01	2.06747099757194519043e-01	7.86029696464538574219e-02	1.16729035973548889160e-01	5.67988753318786621094e-02	1.50973603129386901855e-01	1.71197339892387390137e-01	1.85919374227523803711e-01	1.24932631850242614746e-01	1.19498521089553833008e-01	1.06350824236869812012e-01	9.64375734329223632812e-02	1.83708667755126953125e-01	1.89995691180229187012e-01	1.07696339488029479980e-01	1.33176162838935852051e-01	2.55967795848846435547e-01	1.76057428121566772461e-01	1.36725664138793945312e-01	1.11244216561317443848e-01	1.27432912588119506836e-01	7.51446932554244995117e-02	1.67170017957687377930e-01	8.85026752948760986328e-02	1.10984906554222106934e-01	4.54825535416603088379e-02	1.15285724401473999023e-01	9.04047712683677673340e-02	2.04839140176773071289e-01	1.02632328867912292480e-01	1.76677703857421875000e-02	9.07050669193267822266e-02	1.50534689426422119141e-01	1.37511953711509704590e-01	1.15086376667022705078e-01	2.91402876377105712891e-01	4.62309867143630981445e-02	1.50872796773910522461e-01	7.38993585109710693359e-02	6.34074956178665161133e-02	7.23449438810348510742e-02	1.65668234229087829590e-01	1.21429547667503356934e-01	1.12724810838699340820e-01	1.88493832945823669434e-01	1.97295412421226501465e-01
9.12794917821884155273e-02	1.58313363790512084961e-01	6.71071410179138183594e-02	1.37282043695449829102e-01	9.38715785741806030273e-02	9.50792431831359863281e-02	1.21754959225654602051e-01	8.90019685029983520508e-02	9.57259833812713623047e-02	5.23839369416236877441e-02	1.37300521135330200195e-01	7.64464735984802246094e-02	1.31643429398536682129e-01	1.49565637111663818359e-01	8.22292491793632507324e-02	9.13848876953125000000e-02	1.22324407100677490234e-01	1.03874117136001586914e-01	1.02874293923377990723e-01	8.08163061738014221191e-02	8.00798013806343078613e-02	7.51319602131843566895e-02	8.35508704185485839844e-02	8.65972861647605895996e-02	1.07185520231723785400e-01	8.23347195982933044434e-02	2.27954968810081481934e-01	7.09474459290504455566e-02	1.41473412513732910156e-01	1.57243460416793823242e-01	9.42793190479278564453e-02	9.15870368480682373047e-02	1.22351422905921936035e-01	1.40732139348983764648e-01	1.30099982023239135742e-01	7.29193687438964843750e-02	1.59620344638824462891e-01	1.54020950198173522949e-01	1.25121772289276123047e-01	1.08666762709617614746e-01	1.83948308229446411133e-01	2.22575843334197998047e-01	1.18453457951545715332e-01	1.25046983361244201660e-01	9.54749584197998046875e-02	1.49327576160430908203e-01	8.41334611177444458008e-02	1.23516947031021118164e-01	1.38635218143463134766e-01	2.57253229618072509766e-01
1.24835431575775146484e-01	8.33641514182090759277e-02	1.95149123668670654297e-01	1.57898753881454467773e-01	9.95045900344848632812e-02	9.87993180751800537109e-02	1.04986406862735748291e-01	1.05783484876155853271e-01	1.39075517654418945312e-01	1.50802433490753173828e-01	9.13231894373893737793e-02	8.53059962391853332520e-02	2.62708902359008789062e-01	9.12241786718368530273e-02	9.79546010494232177734e-02	1.05767562985420227051e-01	1.53835058212280273438e-01	1.37948989868164062500e-01	1.31084471940994262695e-01	1.14675924181938171387e-01	1.57446354627609252930e-01	1.30620986223220825195e-01	1.51088163256645202637e-01	1.68359011411666870117e-01	1.85549944639205932617e-01	9.48033183813095092773e-02	1.00353822112083435059e-01	1.66986063122749328613e-01	1.13073848187923431396e-01	1.82502955198287963867e-01	9.01861488819122314453e-02	1.35640442371368408203e-01	8.44990536570549011230e-02	1.20892502367496490479e-01	1.15600816905498504639e-01	1.24610766768455505371e-01	1.01432040333747863770e-01	1.08699485659599304199e-01	9.36596319079399108887e-02	1.43726453185081481934e-01	1.29384338855743408203e-01	1.58266440033912658691e-01	9.33392792940139770508e-02	1.23869061470031738281e-01	2.04953014850616455078e-01	1.47698715329170227051e-01	2.24727302789688110352e-01	1.25422328710556030273e-01	1.48245841264724731445e-01	1.02424740791320800781e-01
1.81608766317367553711e-01	9.91888195276260375977e-02	1.28299921751022338867e-01	1.55181273818016052246e-01	8.65517780184745788574e-02	1.14931061863899230957e-01	1.38587772846221923828e-01	1.11617736518383026123e-01	8.58839824795722961426e-02	1.19090281426906585693e-01	7.59623050689697265625e-02	8.63874033093452453613e-02	9.62214693427085876465e-02	1.69684216380119323730e-01	1.10977403819561004639e-01	1.23121649026870727539e-01	1.40307784080505371094e-01	1.76032066345214843750e-01	1.01296767592430114746e-01	1.08525671064853668213e-01	1.59075289964675903320e-01	1.37890547513961791992e-01	9.94830578565597534180e-02	1.39176398515701293945e-01	1.74817740917205810547e-01	1.51840284466743469238e-01	1.44537091255187988281e-01	1.37438952922821044922e-01	1.61786079406738281250e-01	1.31361678242683410645e-01	7.48555287718772888184e-02	9.94993224740028381348e-02	1.35576277971267700195e-01	9.14699807763099670410e-02	1.51454135775566101074e-01	1.34403362870216369629e-01	1.03081509470939636230e-01	7.75121375918388366699e-02	1.24806627631187438965e-01	1.34084314107894897461e-01	1.12856432795524597168e-01	1.10325545072555541992e-01	7.29607492685317993164e-02	1.12909793853759765625e-01	6.40721619129180908203e-02	2.16710031032562255859e-01	1.28590777516365051270e-01	1.98890075087547302246e-01	9.08702164888381958008e-02	1.72883078455924987793e-01
2.01059922575950622559e-01	9.27048772573471069336e-02	8.10035616159439086914e-02	7.86232054233551025391e-02	1.15203276276588439941e-01	5.98196834325790405273e-02	1.22233822941780090332e-01	1.45135357975959777832e-01	1.14473372697830200195e-01	9.76528376340866088867e-02	7.52433091402053833008e-02	1.11259430646896362305e-01	1.02818891406059265137e-01	1.40083178877830505371e-01	1.24552249908447265625e-01	1.38017639517784118652e-01	8.27465429902076721191e-02	1.08329802751541137695e-01	9.66805368661880493164e-02	8.86348932981491088867e-02	1.77276521921157836914e-01	1.56934797763824462891e-01	1.97822973132133483887e-01	1.75248742103576660156e-01	1.24331615865230560303e-01	1.53431326150894165039e-01	8.44071581959724426270e-02	1.00647538900375366211e-01	1.28523826599121093750e-01	9.93594527244567871094e-02	1.10966935753822326660e-01	1.15897797048091888428e-01	6.40211775898933410645e-02	1.75245806574821472168e-01	1.01003140211105346680e-01	1.54717877507209777832e-01	1.37917041778564453125e-01	1.39157488942146301270e-01	9.33191627264022827148e-02	1.75031051039695739746e-01	1.08044087886810302734e-01	1.07676893472671508789e-01	1.49390965700149536133e-01	8.61429274082183837891e-02	1.78192898631095886230e-01	1.23659357428550720215e-01	8.26151669025421142578e-02	1.19644939899444580078e-01	1.36309251189231872559e-01	1.73270568251609802246e-01
1.43733128905296325684e-01	1.23268708586692810059e-01	5.80637603998184204102e-02	5.90751022100448608398e-02	5.35595118999481201172e-02	1.41197219491004943848e-01	1.53957739472389221191e-01	1.23102799057960510254e-01	7.90488421916961669922e-02	8.59097242355346679688e-02	1.71974316239356994629e-01	8.51721465587615966797e-02	1.15504801273345947266e-01	1.36256113648414611816e-01	1.04835674166679382324e-01	1.94816187024116516113e-01	1.10859565436840057373e-01	9.50570553541183471680e-02	7.99287855625152587891e-02	1.32731333374977111816e-01	1.17107033729553222656e-01	1.69216454029083251953e-01	1.04290261864662170410e-01	1.32829785346984863281e-01	1.32843047380447387695e-01	7.81203806400299072266e-02	6.90533369779586791992e-02	7.62322619557380676270e-02	8.24341922998428344727e-02	6.40984922647476196289e-02	1.09220534563064575195e-01	1.09202355146408081055e-01	9.74084436893463134766e-02	2.25618824362754821777e-01	9.05618816614151000977e-02	7.49221146106719970703e-02	1.29744321107864379883e-01	8.62383395433425903320e-02	1.45343482494354248047e-01	2.21592724323272705078e-01	1.67383775115013122559e-01	1.30691468715667724609e-01	7.95632302761077880859e-02	9.55586731433868408203e-02	1.08690276741981506348e-01	1.19474798440933227539e-01	9.26039069890975952148e-02	9.71431732177734375000e-02	2.65093266963958740234e-01	2.04389303922653198242e-01
1.80100172758102416992e-01	2.10960820317268371582e-01	1.18085846304893493652e-01	1.70204058289527893066e-01	1.33796736598014831543e-01	5.89321106672286987305e-02	7.12289214134216308594e-02	1.59819319844245910645e-01	8.49467366933822631836e-02	1.34009376168251037598e-01	2.30215415358543395996e-01	9.11934077739715576172e-02	9.45130437612533569336e-02	7.62151703238487243652e-02	1.01668298244476318359e-01	1.23511061072349548340e-01	8.61248373985290527344e-02	6.81576356291770935059e-02	1.83370247483253479004e-01	1.06072962284088134766e-01	8.64136740565299987793e-02	1.62593245506286621094e-01	1.29964336752891540527e-01	8.26475769281387329102e-02	8.18092152476310729980e-02	1.04776754975318908691e-01	1.07136353850364685059e-01	1.06345675885677337646e-01	9.80526655912399291992e-02	1.47597745060920715332e-01	3.09267267584800720215e-02	7.86012560129165649414e-02	1.05982899665832519531e-01	1.20884805917739868164e-01	1.28874748945236206055e-01	8.78439247608184814453e-02	1.62658318877220153809e-01	1.23178109526634216309e-01	5.79020529985427856445e-02	1.66952162981033325195e-01	7.23181515932083129883e-02	9.16613489389419555664e-02	9.02599692344665527344e-02	1.20001435279846191406e-01	1.26647308468818664551e-01	1.79981648921966552734e-01	2.42068648338317871094e-01	2.13628321886062622070e-01	1.12729936838150024414e-01	1.16860836744308471680e-01
1.28375962376594543457e-01	1.30749270319938659668e-01	1.55122518539428710938e-01	1.49623498320579528809e-01	6.04862570762634277344e-02	8.09582620859146118164e-02	7.43465572595596313477e-02	1.22071385383605957031e-01	8.56175869703292846680e-02	1.24961793422698974609e-01	9.52293872833251953125e-02	1.32633388042449951172e-01	5.38687109947204589844e-02	1.35004043579101562500e-01	1.66426151990890502930e-01	9.89688485860824584961e-02	1.43652737140655517578e-01	8.62772017717361450195e-02	1.58518478274345397949e-01	1.22730001807212829590e-01	1.86251774430274963379e-01	2.16675862669944763184e-01	1.68334975838661193848e-01	1.53883859515190124512e-01	1.17968849837779998779e-01	6.19945973157882690430e-02	7.93350934982299804688e-02	1.02839387953281402588e-01	1.38040691614151000977e-01	8.66353362798690795898e-02	1.06131687760353088379e-01	1.72180205583572387695e-01	1.52251929044723510742e-01	1.29073888063430786133e-01	1.06435149908065795898e-01	1.29247203469276428223e-01	1.44549906253814697266e-01	1.78715199232101440430e-01	1.71161174774169921875e-01	1.34708613157272338867e-01	9.65343266725540161133e-02	6.24900609254837036133e-02	1.69527247548103332520e-01	1.30168512463569641113e-01	1.25653073191642761230e-01	1.37247219681739807129e-01	9.71458107233047485352e-02	1.05342984199523925781e-01	1.65128231048583984375e-01	1.35943487286567687988e-01
1.61228850483894348145e-01	1.36716485023498535156e-01	4.16139215230941772461e-02	1.15548044443130493164e-01	1.15658119320869445801e-01	1.40753164887428283691e-01	6.27721250057220458984e-02	1.00337237119674682617e-01	1.20033383369445800781e-01	7.20407366752624511719e-02	1.56631425023078918457e-01	8.11148285865783691406e-02	1.01670712232589721680e-01	8.80688801407814025879e-02	1.12722933292388916016e-01	1.04931741952896118164e-01	1.43661797046661376953e-01	4.42697405815124511719e-02	1.86319261789321899414e-01	1.17216706275939941406e-01	8.36475789546966552734e-02	1.11836984753608703613e-01	8.85257422924041748047e-02	1.10300630331039428711e-01	1.31677120923995971680e-01	1.50988429784774780273e-01	1.56000211834907531738e-01	1.27361267805099487305e-01	1.60102501511573791504e-01	1.94405823945999145508e-01	1.14110872149467468262e-01	1.20300844311714172363e-01	1.21702149510383605957e-01	1.71171262860298156738e-01	1.44639462232589721680e-01	2.62300223112106323242e-01	1.47125795483589172363e-01	1.59534022212028503418e-01	8.85410755872726440430e-02	1.34549275040626525879e-01	1.13924816250801086426e-01	2.03242167830467224121e-01	1.52671366930007934570e-01	2.10449606180191040039e-01	1.24993607401847839355e-01	1.60142779350280761719e-01	1.36186674237251281738e-01	1.02533876895904541016e-01	9.08889323472976684570e-02	1.21667072176933288574e-01
1.14686265587806701660e-01	1.40715137124061584473e-01	1.02251008152961730957e-01	9.53681319952011108398e-02	1.10559076070785522461e-01	9.24698859453201293945e-02	1.49075999855995178223e-01	1.13567098975181579590e-01	2.36889183521270751953e-01	1.48372337222099304199e-01	1.83261111378669738770e-01	1.06696143746376037598e-01	9.15892571210861206055e-02	1.57675951719284057617e-01	7.05786496400833129883e-02	5.93706890940666198730e-02	1.32106542587280273438e-01	5.00655397772789001465e-02	8.52683186531066894531e-02	1.25700131058692932129e-01	1.12396240234375000000e-01	4.37827557325363159180e-02	6.73774182796478271484e-02	5.87812215089797973633e-02	1.60665601491928100586e-01	1.30980759859085083008e-01	1.75036296248435974121e-01	8.94377827644348144531e-02	1.23201906681060791016e-01	1.07029333710670471191e-01	6.44661337137222290039e-02	1.36110901832580566406e-01	1.22683882713317871094e-01	1.36355936527252197266e-01	1.26630127429962158203e-01	1.03089272975921630859e-01	1.25773295760154724121e-01	1.53973475098609924316e-01	1.43107175827026367188e-01	1.14416986703872680664e-01	1.37873485684394836426e-01	1.88187107443809509277e-01	9.42389816045761108398e-02	1.64433375000953674316e-01	1.63199722766876220703e-01	7.63765722513198852539e-02	1.76413863897323608398e-01	8.82337838411331176758e-02	7.71465897560119628906e-02	1.57375335693359375000e-01
1.55151620507240295410e-01	1.10406443476676940918e-01	7.95327425003051757812e-02	8.55481028556823730469e-02	1.16831973195075988770e-01	8.95481109619140625000e-02	1.04969069361686706543e-01	1.31283000111579895020e-01	1.42368152737617492676e-01	1.11291065812110900879e-01	1.20130643248558044434e-01	6.96866512298583984375e-02	1.83228164911270141602e-01	1.31998658180236816406e-01	1.42169535160064697266e-01	1.01326495409011840820e-01	1.62760466337203979492e-01	8.60229581594467163086e-02	1.30781993269920349121e-01	9.73171666264533996582e-02	1.32371604442596435547e-01	1.01246178150177001953e-01	1.70711472630500793457e-01	1.21962502598762512207e-01	1.10044680535793304443e-01	1.01182132959365844727e-01	1.13932266831398010254e-01	1.70577183365821838379e-01	7.56048709154129028320e-02	5.38387149572372436523e-02	1.64069026708602905273e-01	8.95600616931915283203e-02	1.76220268011093139648e-01	1.26479730010032653809e-01	5.35853356122970581055e-02	8.12495052814483642578e-02	1.35620132088661193848e-01	1.50307834148406982422e-01	1.03263661265373229980e-01	1.31729483604431152344e-01	1.67462944984436035156e-01	1.00423276424407958984e-01	7.40907192230224609375e-02	1.41094326972961425781e-01	7.33644813299179077148e-02	1.47289946675300598145e-01	5.64742833375930786133e-02	1.25464349985122680664e-01	3.04270803928375244141e-01	1.39883875846862792969e-01
[truncated: 174 more columns]
