# Supplementary material for: Bridge RNAs direct programmable recombination of target and donor DNA
Source: Nature. 2024 Jun 26;630(8018):984–93. doi: 10.1038/s41586-024-07552-4 (PMC11208160; doi:10.1038/s41586-024-07552-4)
Supplement: Supplementary file 4 — Input sequences and covariation scores from Figure 2b and Extended Data Figure 10a. [file 41586_2024_7552_MOESM4_ESM.zip › SupplementaryData1/target_bridgeRNA_covariation_ccmpred_output.txt]

0.00000000000000000000e+00	5.29098868370056152344e-01	2.81210958957672119141e-01	2.34286814928054809570e-01	1.95686116814613342285e-01	1.09251365065574645996e-01	2.30582863092422485352e-01	1.46200373768806457520e-01	2.27482095360755920410e-01	1.33038014173507690430e-01	2.31235459446907043457e-01	2.43023052811622619629e-01	1.58764094114303588867e-01	1.83356940746307373047e-01	1.45331934094429016113e-01	2.33556270599365234375e-01	2.62820124626159667969e-01	1.15897327661514282227e-01	2.51804947853088378906e-01	2.25839883089065551758e-01	1.79233238101005554199e-01	1.21284887194633483887e-01	1.04741647839546203613e-01	1.57610401511192321777e-01	1.37376785278320312500e-01	4.38221395015716552734e-02	1.60176083445549011230e-01	1.92506462335586547852e-01	1.94413691759109497070e-01	2.17406630516052246094e-01	1.51793569326400756836e-01	1.74614980816841125488e-01	2.27083235979080200195e-01	1.51028484106063842773e-01	2.05718427896499633789e-01	1.36414363980293273926e-01	1.48488953709602355957e-01	1.54965355992317199707e-01	1.49887531995773315430e-01	1.82975679636001586914e-01	1.69022127985954284668e-01	1.86986625194549560547e-01	1.57278239727020263672e-01	1.16974025964736938477e-01	1.90053641796112060547e-01	2.18412160873413085938e-01	2.66080200672149658203e-01	1.88091009855270385742e-01	1.81966811418533325195e-01	1.48009136319160461426e-01
5.29098987579345703125e-01	0.00000000000000000000e+00	5.45270323753356933594e-01	2.53735780715942382812e-01	2.88402765989303588867e-01	1.97134658694267272949e-01	2.07215458154678344727e-01	2.67453789710998535156e-01	1.79897770285606384277e-01	2.19466030597686767578e-01	3.08374732732772827148e-01	1.86072796583175659180e-01	1.25664323568344116211e-01	6.44453912973403930664e-02	1.67057454586029052734e-01	9.25242006778717041016e-02	2.23838046193122863770e-01	1.09496295452117919922e-01	1.68313696980476379395e-01	1.45371392369270324707e-01	9.83777791261672973633e-02	1.35105207562446594238e-01	8.66658240556716918945e-02	1.43125683069229125977e-01	1.08307756483554840088e-01	1.50700032711029052734e-01	1.49344518780708312988e-01	1.65749609470367431641e-01	1.31928279995918273926e-01	1.69496893882751464844e-01	1.12251922488212585449e-01	1.81552231311798095703e-01	1.69035226106643676758e-01	1.17202058434486389160e-01	1.80683359503746032715e-01	1.48875787854194641113e-01	1.44939795136451721191e-01	2.39146411418914794922e-01	1.79090514779090881348e-01	1.26663878560066223145e-01	1.70482039451599121094e-01	1.28651216626167297363e-01	1.53144836425781250000e-01	1.31255477666854858398e-01	1.76258265972137451172e-01	1.80317968130111694336e-01	2.11767494678497314453e-01	1.68379426002502441406e-01	1.25748097896575927734e-01	1.18526548147201538086e-01
2.81210958957672119141e-01	5.45270323753356933594e-01	0.00000000000000000000e+00	4.62233394384384155273e-01	1.99678584933280944824e-01	2.18453720211982727051e-01	1.57529935240745544434e-01	2.56023019552230834961e-01	2.48594865202903747559e-01	2.03214466571807861328e-01	2.19135835766792297363e-01	1.40220433473587036133e-01	2.21333876252174377441e-01	2.16624498367309570312e-01	1.87994390726089477539e-01	2.17375800013542175293e-01	2.03317627310752868652e-01	1.98547542095184326172e-01	1.06606110930442810059e-01	2.03960165381431579590e-01	1.14899337291717529297e-01	1.13350793719291687012e-01	1.63858681917190551758e-01	1.72029495239257812500e-01	1.14077292382717132568e-01	1.64330750703811645508e-01	1.22183427214622497559e-01	1.15474224090576171875e-01	2.10042312741279602051e-01	1.54260233044624328613e-01	1.11687660217285156250e-01	1.78069964051246643066e-01	1.15393728017807006836e-01	9.75253507494926452637e-02	1.71171173453330993652e-01	1.88057363033294677734e-01	1.19752392172813415527e-01	1.71955004334449768066e-01	2.01094195246696472168e-01	1.13249883055686950684e-01	1.06041662395000457764e-01	2.00674712657928466797e-01	1.49202778935432434082e-01	1.17733597755432128906e-01	2.12644666433334350586e-01	2.03605994582176208496e-01	1.42935961484909057617e-01	1.84767156839370727539e-01	1.00448936223983764648e-01	1.74616456031799316406e-01
2.34286844730377197266e-01	2.53735899925231933594e-01	4.62233334779739379883e-01	0.00000000000000000000e+00	4.81247425079345703125e-01	2.17866241931915283203e-01	2.36692130565643310547e-01	1.73373878002166748047e-01	2.62940526008605957031e-01	2.11670398712158203125e-01	2.29265362024307250977e-01	2.22013905644416809082e-01	1.12042322754859924316e-01	2.37884461879730224609e-01	1.30927950143814086914e-01	1.08618095517158508301e-01	3.31739306449890136719e-01	1.95798113942146301270e-01	1.36173292994499206543e-01	2.01860561966896057129e-01	8.27186554670333862305e-02	1.36924803256988525391e-01	7.71699845790863037109e-02	1.26379027962684631348e-01	1.04652367532253265381e-01	5.49449250102043151855e-02	1.63403913378715515137e-01	1.94132968783378601074e-01	1.66828557848930358887e-01	1.32642090320587158203e-01	1.49963632225990295410e-01	2.46001362800598144531e-01	2.16621294617652893066e-01	2.48133301734924316406e-01	1.15992248058319091797e-01	1.20825380086898803711e-01	1.89903333783149719238e-01	1.32554009556770324707e-01	2.39239409565925598145e-01	2.59232819080352783203e-01	1.09664931893348693848e-01	1.83259263634681701660e-01	1.94080874323844909668e-01	1.51971176266670227051e-01	1.75719678401947021484e-01	1.57922774553298950195e-01	1.30559474229812622070e-01	1.08690939843654632568e-01	1.42533078789710998535e-01	1.15538850426673889160e-01
1.95686146616935729980e-01	2.88402765989303588867e-01	1.99678719043731689453e-01	4.81247425079345703125e-01	0.00000000000000000000e+00	4.90939825773239135742e-01	2.99204736948013305664e-01	2.01677769422531127930e-01	2.81384170055389404297e-01	9.97322350740432739258e-02	1.66443213820457458496e-01	2.81187444925308227539e-01	2.36714422702789306641e-01	2.31491878628730773926e-01	3.06578457355499267578e-01	2.37445250153541564941e-01	2.22944676876068115234e-01	1.15445166826248168945e-01	1.50828480720520019531e-01	1.17065250873565673828e-01	1.51642739772796630859e-01	1.33616402745246887207e-01	2.16471463441848754883e-01	1.15834429860115051270e-01	1.59561187028884887695e-01	5.57556003332138061523e-02	1.08273074030876159668e-01	1.45862728357315063477e-01	1.81810066103935241699e-01	1.07094570994377136230e-01	1.67397350072860717773e-01	1.78420513868331909180e-01	1.88234835863113403320e-01	1.67040392756462097168e-01	1.05507165193557739258e-01	1.62992805242538452148e-01	1.54517307877540588379e-01	1.52624994516372680664e-01	2.75973856449127197266e-01	2.38431394100189208984e-01	1.44820675253868103027e-01	1.65116682648658752441e-01	1.68655261397361755371e-01	1.87469169497489929199e-01	1.87970310449600219727e-01	2.15487927198410034180e-01	1.88041776418685913086e-01	1.06507033109664916992e-01	2.08123818039894104004e-01	1.77305117249488830566e-01
1.09251290559768676758e-01	1.97134748101234436035e-01	2.18453720211982727051e-01	2.17866241931915283203e-01	4.90939766168594360352e-01	0.00000000000000000000e+00	5.03164410591125488281e-01	2.94197767972946166992e-01	3.78284156322479248047e-01	2.91520595550537109375e-01	2.03413382172584533691e-01	1.95645332336425781250e-01	1.90431356430053710938e-01	3.64162147045135498047e-01	2.69377768039703369141e-01	2.12841719388961791992e-01	2.30447903275489807129e-01	1.47702783346176147461e-01	2.24955216050148010254e-01	1.54815539717674255371e-01	1.13198772072792053223e-01	1.51394620537757873535e-01	1.59181162714958190918e-01	8.41065794229507446289e-02	6.68284147977828979492e-02	1.51299014687538146973e-01	1.41014933586120605469e-01	1.27852499485015869141e-01	1.48752927780151367188e-01	8.03844183683395385742e-02	1.20856031775474548340e-01	1.99873641133308410645e-01	5.76879084110260009766e-02	1.86700820922851562500e-01	1.50563850998878479004e-01	2.04412892460823059082e-01	1.48350223898887634277e-01	1.27039819955825805664e-01	1.14015668630599975586e-01	1.04741692543029785156e-01	1.52725741267204284668e-01	1.37922629714012145996e-01	1.49097099900245666504e-01	2.07595244050025939941e-01	1.02157048881053924561e-01	1.19943276047706604004e-01	1.92553982138633728027e-01	1.54338568449020385742e-01	1.04544527828693389893e-01	2.31805950403213500977e-01
2.30582803487777709961e-01	2.07215383648872375488e-01	1.57529920339584350586e-01	2.36692070960998535156e-01	2.99204677343368530273e-01	5.03164649009704589844e-01	0.00000000000000000000e+00	4.96682882308959960938e-01	2.47318536043167114258e-01	3.13864052295684814453e-01	2.19263911247253417969e-01	2.42940917611122131348e-01	1.16357728838920593262e-01	2.09164902567863464355e-01	2.46625155210494995117e-01	2.00674220919609069824e-01	1.74194917082786560059e-01	2.23056420683860778809e-01	1.68820887804031372070e-01	1.56179547309875488281e-01	1.18462130427360534668e-01	1.95863708853721618652e-01	1.69601142406463623047e-01	1.38767018914222717285e-01	9.22726541757583618164e-02	1.15379750728607177734e-01	1.59374743700027465820e-01	1.14161357283592224121e-01	1.42408192157745361328e-01	1.70685067772865295410e-01	1.75624042749404907227e-01	1.14815786480903625488e-01	2.24901974201202392578e-01	1.44225776195526123047e-01	1.57460048794746398926e-01	2.47690364718437194824e-01	1.63693681359291076660e-01	1.86845630407333374023e-01	1.47290796041488647461e-01	1.21182486414909362793e-01	9.65150147676467895508e-02	1.98584973812103271484e-01	1.61284416913986206055e-01	1.49436280131340026855e-01	1.93718671798706054688e-01	1.07492186129093170166e-01	1.28395766019821166992e-01	1.19903445243835449219e-01	1.45373076200485229492e-01	1.49205073714256286621e-01
1.46200418472290039062e-01	2.67453849315643310547e-01	2.56023049354553222656e-01	1.73373878002166748047e-01	2.01677739620208740234e-01	2.94197767972946166992e-01	4.96682703495025634766e-01	0.00000000000000000000e+00	6.12839102745056152344e-01	1.78873270750045776367e-01	1.36837974190711975098e-01	1.97310417890548706055e-01	1.91496908664703369141e-01	2.27484971284866333008e-01	2.17947304248809814453e-01	2.78312563896179199219e-01	1.95003882050514221191e-01	1.85511484742164611816e-01	1.52900725603103637695e-01	2.28808358311653137207e-01	8.83231461048126220703e-02	1.34587958455085754395e-01	1.22619941830635070801e-01	1.53858646750450134277e-01	1.30392462015151977539e-01	1.28657743334770202637e-01	1.80301263928413391113e-01	1.31115123629570007324e-01	7.63295963406562805176e-02	1.92312151193618774414e-01	1.80458515882492065430e-01	1.70881003141403198242e-01	1.15206688642501831055e-01	2.38772198557853698730e-01	1.45844176411628723145e-01	1.90006732940673828125e-01	2.04277947545051574707e-01	1.57558694481849670410e-01	1.56346842646598815918e-01	1.60988748073577880859e-01	1.49823516607284545898e-01	1.25254273414611816406e-01	1.33287683129310607910e-01	1.76786527037620544434e-01	1.62906691431999206543e-01	1.72999173402786254883e-01	1.67368188500404357910e-01	2.18393042683601379395e-01	1.36570855975151062012e-01	1.35488539934158325195e-01
2.27482065558433532715e-01	1.79897740483283996582e-01	2.48594924807548522949e-01	2.62940526008605957031e-01	2.81384110450744628906e-01	3.78284156322479248047e-01	2.47318714857101440430e-01	6.12839102745056152344e-01	0.00000000000000000000e+00	3.96351456642150878906e-01	2.48842224478721618652e-01	2.81839013099670410156e-01	2.47644975781440734863e-01	1.63857966661453247070e-01	1.67304560542106628418e-01	1.62202641367912292480e-01	3.25876891613006591797e-01	1.51363506913185119629e-01	2.70319521427154541016e-01	2.14215189218521118164e-01	2.22775891423225402832e-01	1.08429819345474243164e-01	6.16176649928092956543e-02	1.39265298843383789062e-01	1.10843934118747711182e-01	7.47937411069869995117e-02	9.37765240669250488281e-02	1.49011015892028808594e-01	2.15038478374481201172e-01	3.96336615085601806641e-02	1.71337246894836425781e-01	1.26472279429435729980e-01	1.86958178877830505371e-01	1.20902851223945617676e-01	1.71654358506202697754e-01	1.76524221897125244141e-01	1.74225807189941406250e-01	1.39030992984771728516e-01	1.65131971240043640137e-01	1.46309584379196166992e-01	2.78146922588348388672e-01	1.81080490350723266602e-01	1.65500581264495849609e-01	2.63324081897735595703e-01	1.33814349770545959473e-01	1.47774919867515563965e-01	1.27800807356834411621e-01	2.59936571121215820312e-01	2.38350421190261840820e-01	2.20133066177368164062e-01
1.33038148283958435059e-01	2.19466120004653930664e-01	2.03214436769485473633e-01	2.11670428514480590820e-01	9.97322350740432739258e-02	2.91520655155181884766e-01	3.13864111900329589844e-01	1.78873151540756225586e-01	3.96351575851440429688e-01	0.00000000000000000000e+00	5.59683859348297119141e-01	2.17635795474052429199e-01	2.84289032220840454102e-01	8.04215073585510253906e-02	2.18218550086021423340e-01	2.47567817568778991699e-01	1.63516342639923095703e-01	2.86241650581359863281e-01	2.71689057350158691406e-01	1.86617091298103332520e-01	2.27901577949523925781e-01	2.15474978089332580566e-01	1.81762769818305969238e-01	1.67815461754798889160e-01	1.10322661697864532471e-01	1.16004765033721923828e-01	2.27733850479125976562e-01	1.56912669539451599121e-01	1.50861635804176330566e-01	1.18059128522872924805e-01	1.57453984022140502930e-01	1.37194216251373291016e-01	2.02163711190223693848e-01	1.91112324595451354980e-01	1.49247750639915466309e-01	1.23750180006027221680e-01	1.06845423579216003418e-01	1.92678451538085937500e-01	1.75417378544807434082e-01	1.44695490598678588867e-01	1.57664701342582702637e-01	1.45022854208946228027e-01	2.08903118968009948730e-01	1.67343735694885253906e-01	1.90270289778709411621e-01	9.17655006051063537598e-02	1.32539406418800354004e-01	1.63371205329895019531e-01	1.47614866495132446289e-01	1.61263749003410339355e-01
2.31235519051551818848e-01	3.08374762535095214844e-01	2.19135805964469909668e-01	2.29265391826629638672e-01	1.66443169116973876953e-01	2.03413397073745727539e-01	2.19263821840286254883e-01	1.36837974190711975098e-01	2.48842284083366394043e-01	5.59683978557586669922e-01	0.00000000000000000000e+00	5.77895760536193847656e-01	2.16992229223251342773e-01	2.75318384170532226562e-01	1.80346995592117309570e-01	1.77101880311965942383e-01	3.05978477001190185547e-01	1.82380139827728271484e-01	1.96225360035896301270e-01	1.97280853986740112305e-01	1.66273474693298339844e-01	1.80672571063041687012e-01	2.71530419588088989258e-01	1.11745625734329223633e-01	1.00482262670993804932e-01	1.14818304777145385742e-01	1.67555645108222961426e-01	2.30805233120918273926e-01	6.73339143395423889160e-02	2.22753882408142089844e-01	1.73971876502037048340e-01	2.08461046218872070312e-01	1.45195588469505310059e-01	9.99295264482498168945e-02	2.25075945258140563965e-01	2.28719100356101989746e-01	1.63856998085975646973e-01	1.23335435986518859863e-01	2.65446782112121582031e-01	1.88139900565147399902e-01	1.63626939058303833008e-01	1.98151543736457824707e-01	1.15132734179496765137e-01	1.17276549339294433594e-01	1.44822210073471069336e-01	9.42897871136665344238e-02	1.77832603454589843750e-01	1.68910369277000427246e-01	2.04964488744735717773e-01	1.41069024801254272461e-01
2.43022844195365905762e-01	1.86072811484336853027e-01	1.40220358967781066895e-01	2.22013875842094421387e-01	2.81187444925308227539e-01	1.95645287632942199707e-01	2.42940828204154968262e-01	1.97310373187065124512e-01	2.81839042901992797852e-01	2.17635795474052429199e-01	5.77895760536193847656e-01	0.00000000000000000000e+00	5.53074598312377929688e-01	3.16197931766510009766e-01	2.24107131361961364746e-01	1.40328764915466308594e-01	2.21158787608146667480e-01	5.64365983009338378906e-02	7.10165798664093017578e-02	1.59170970320701599121e-01	1.44786685705184936523e-01	1.50034159421920776367e-01	8.64889919757843017578e-02	1.41078293323516845703e-01	1.14258743822574615479e-01	2.17586025595664978027e-01	2.41785019636154174805e-01	1.85257628560066223145e-01	1.57009527087211608887e-01	1.52401715517044067383e-01	1.59756779670715332031e-01	1.68201729655265808105e-01	1.53282567858695983887e-01	1.68149858713150024414e-01	1.79599568247795104980e-01	1.73139229416847229004e-01	2.19188913702964782715e-01	1.36128291487693786621e-01	2.47478812932968139648e-01	1.75796002149581909180e-01	1.77143946290016174316e-01	1.58359497785568237305e-01	1.83369249105453491211e-01	1.48641794919967651367e-01	1.72870784997940063477e-01	1.47749006748199462891e-01	7.29281380772590637207e-02	1.58462435007095336914e-01	1.06452167034149169922e-01	1.75682425498962402344e-01
1.58764064311981201172e-01	1.25664353370666503906e-01	2.21333906054496765137e-01	1.12042367458343505859e-01	2.36714482307434082031e-01	1.90431371331214904785e-01	1.16357758641242980957e-01	1.91496968269348144531e-01	2.47645005583763122559e-01	2.84289181232452392578e-01	2.16992378234863281250e-01	5.53074836730957031250e-01	0.00000000000000000000e+00	4.53001886606216430664e-01	3.88588458299636840820e-01	2.31032267212867736816e-01	2.31973916292190551758e-01	2.34091177582740783691e-01	2.27548524737358093262e-01	1.64549693465232849121e-01	1.88667029142379760742e-01	1.61428526043891906738e-01	1.61016866564750671387e-01	1.88334047794342041016e-01	1.60534709692001342773e-01	9.87923592329025268555e-02	1.87717080116271972656e-01	1.32037520408630371094e-01	1.46237105131149291992e-01	1.54519140720367431641e-01	2.03622385859489440918e-01	1.36028364300727844238e-01	1.77905052900314331055e-01	1.80101409554481506348e-01	1.99553132057189941406e-01	1.14610657095909118652e-01	2.42548912763595581055e-01	2.57245570421218872070e-01	1.95039778947830200195e-01	2.83721029758453369141e-01	9.68960672616958618164e-02	1.81467801332473754883e-01	1.48363023996353149414e-01	2.14295446872711181641e-01	2.01712056994438171387e-01	1.14100679755210876465e-01	1.34016409516334533691e-01	1.48943692445755004883e-01	1.08211725950241088867e-01	1.33312806487083435059e-01
1.83356896042823791504e-01	6.44454658031463623047e-02	2.16624468564987182617e-01	2.37884521484375000000e-01	2.31492027640342712402e-01	3.64162087440490722656e-01	2.09164947271347045898e-01	2.27484703063964843750e-01	1.63857996463775634766e-01	8.04215222597122192383e-02	2.75318443775177001953e-01	3.16197752952575683594e-01	4.53001886606216430664e-01	0.00000000000000000000e+00	6.12579882144927978516e-01	1.68633624911308288574e-01	2.04081460833549499512e-01	2.62988150119781494141e-01	1.86251580715179443359e-01	1.71191453933715820312e-01	1.71337455511093139648e-01	1.59891188144683837891e-01	1.61281242966651916504e-01	1.46432861685752868652e-01	1.38481229543685913086e-01	1.99374854564666748047e-01	1.41220942139625549316e-01	7.89182633161544799805e-02	9.72378700971603393555e-02	2.37027868628501892090e-01	1.81784257292747497559e-01	2.94929862022399902344e-01	1.96093946695327758789e-01	2.45989590883255004883e-01	2.03711941838264465332e-01	8.24714377522468566895e-02	1.04157149791717529297e-01	2.86488890647888183594e-01	2.07902342081069946289e-01	1.08829617500305175781e-01	1.33682101964950561523e-01	1.49907112121582031250e-01	1.89009621739387512207e-01	1.32001727819442749023e-01	1.03517398238182067871e-01	2.25368201732635498047e-01	1.55784741044044494629e-01	1.60851135849952697754e-01	1.31007581949234008789e-01	1.61314129829406738281e-01
1.45331963896751403809e-01	1.67057424783706665039e-01	1.87994390726089477539e-01	1.30927920341491699219e-01	3.06578278541564941406e-01	2.69377708435058593750e-01	2.46625185012817382812e-01	2.17947378754615783691e-01	1.67304515838623046875e-01	2.18218609690666198730e-01	1.80346980690956115723e-01	2.24107220768928527832e-01	3.88588309288024902344e-01	6.12579882144927978516e-01	0.00000000000000000000e+00	4.23535674810409545898e-01	1.99633568525314331055e-01	2.37566873431205749512e-01	3.08039426803588867188e-01	3.01667958498001098633e-01	3.17679673433303833008e-01	1.91862210631370544434e-01	1.32905542850494384766e-01	2.82725572586059570312e-01	1.65547430515289306641e-01	1.06636404991149902344e-01	1.21352076530456542969e-01	5.24288341403007507324e-02	1.06320112943649291992e-01	1.89222216606140136719e-01	1.35046526789665222168e-01	1.95899456739425659180e-01	1.49923741817474365234e-01	1.96266576647758483887e-01	1.46151363849639892578e-01	2.67653644084930419922e-01	1.93610116839408874512e-01	1.46537795662879943848e-01	9.08980816602706909180e-02	1.10551685094833374023e-01	1.35485291481018066406e-01	9.73522514104843139648e-02	1.54988422989845275879e-01	2.45673090219497680664e-01	9.60137397050857543945e-02	1.62793144583702087402e-01	1.56423747539520263672e-01	1.65637686848640441895e-01	1.32342562079429626465e-01	1.32233679294586181641e-01
2.33556270599365234375e-01	9.25242155790328979492e-02	2.17375740408897399902e-01	1.08618035912513732910e-01	2.37445160746574401855e-01	2.12841778993606567383e-01	2.00674206018447875977e-01	2.78312534093856811523e-01	1.62202626466751098633e-01	2.47567787766456604004e-01	1.77101984620094299316e-01	1.40328869223594665527e-01	2.31032118201255798340e-01	1.68633595108985900879e-01	4.23535674810409545898e-01	0.00000000000000000000e+00	4.75380063056945800781e-01	1.23212277889251708984e-01	1.28081381320953369141e-01	1.34338274598121643066e-01	2.40405693650245666504e-01	2.92534977197647094727e-01	1.63738295435905456543e-01	7.58278891444206237793e-02	1.65921688079833984375e-01	2.13048085570335388184e-01	9.29482877254486083984e-02	1.72388851642608642578e-01	2.81934291124343872070e-01	1.49001166224479675293e-01	1.72165572643280029297e-01	1.32059946656227111816e-01	1.51326730847358703613e-01	1.38004302978515625000e-01	1.64248004555702209473e-01	1.52809575200080871582e-01	1.21393606066703796387e-01	1.15760326385498046875e-01	1.49667441844940185547e-01	1.16198569536209106445e-01	1.34633705019950866699e-01	1.04834094643592834473e-01	1.96828484535217285156e-01	1.54128789901733398438e-01	1.49301558732986450195e-01	1.01878553628921508789e-01	2.47697621583938598633e-01	1.63119390606880187988e-01	1.64777532219886779785e-01	1.27014711499214172363e-01
2.62820184230804443359e-01	2.23838046193122863770e-01	2.03317642211914062500e-01	3.31739336252212524414e-01	2.22944647073745727539e-01	2.30447843670845031738e-01	1.74194872379302978516e-01	1.95003911852836608887e-01	3.25877070426940917969e-01	1.63516238331794738770e-01	3.05978477001190185547e-01	2.21158817410469055176e-01	2.31973856687545776367e-01	2.04081371426582336426e-01	1.99633583426475524902e-01	4.75379705429077148438e-01	0.00000000000000000000e+00	2.93552994728088378906e-01	2.30490505695343017578e-01	1.67051047086715698242e-01	2.82914042472839355469e-01	2.03742504119873046875e-01	1.12897619605064392090e-01	9.57968980073928833008e-02	1.26331090927124023438e-01	1.19912564754486083984e-01	1.63470521569252014160e-01	6.65509998798370361328e-02	1.33592322468757629395e-01	1.20150923728942871094e-01	2.59797275066375732422e-01	2.01621130108833312988e-01	1.82320922613143920898e-01	2.10672855377197265625e-01	1.20054200291633605957e-01	1.07817783951759338379e-01	1.82468324899673461914e-01	1.76287218928337097168e-01	1.09512493014335632324e-01	8.95667523145675659180e-02	1.55794560909271240234e-01	2.45366260409355163574e-01	1.22511222958564758301e-01	1.05998307466506958008e-01	1.18172258138656616211e-01	1.31805166602134704590e-01	1.39569059014320373535e-01	1.28228500485420227051e-01	1.61889195442199707031e-01	1.85772240161895751953e-01
1.15897327661514282227e-01	1.09496280550956726074e-01	1.98547676205635070801e-01	1.95798084139823913574e-01	1.15445226430892944336e-01	1.47702872753143310547e-01	2.23056212067604064941e-01	1.85511514544486999512e-01	1.51363432407379150391e-01	2.86241590976715087891e-01	1.82380199432373046875e-01	5.64365386962890625000e-02	2.34091237187385559082e-01	2.62988150119781494141e-01	2.37566903233528137207e-01	1.23212292790412902832e-01	2.93552905321121215820e-01	0.00000000000000000000e+00	2.16872096061706542969e-01	2.71221220493316650391e-01	2.73488998413085937500e-01	1.39183461666107177734e-01	2.27108567953109741211e-01	1.89937964081764221191e-01	9.35882925987243652344e-02	2.08723425865173339844e-01	1.38069108128547668457e-01	1.75167113542556762695e-01	2.10468441247940063477e-01	1.23927041888236999512e-01	1.50251612067222595215e-01	1.47335007786750793457e-01	1.95861473679542541504e-01	2.05277726054191589355e-01	2.71366000175476074219e-01	8.77550095319747924805e-02	1.41105353832244873047e-01	1.79200649261474609375e-01	6.40373751521110534668e-02	1.52378290891647338867e-01	2.11424827575683593750e-01	1.74468204379081726074e-01	1.52611985802650451660e-01	9.94936674833297729492e-02	2.81770318746566772461e-01	1.79871529340744018555e-01	1.40046775341033935547e-01	1.70666605234146118164e-01	1.50552541017532348633e-01	1.95216387510299682617e-01
2.51805126667022705078e-01	1.68313711881637573242e-01	1.06606125831604003906e-01	1.36173278093338012695e-01	1.50828510522842407227e-01	2.24955186247825622559e-01	1.68820977210998535156e-01	1.52900740504264831543e-01	2.70319521427154541016e-01	2.71689176559448242188e-01	1.96225360035896301270e-01	7.10165351629257202148e-02	2.27548494935035705566e-01	1.86251640319824218750e-01	3.08039486408233642578e-01	1.28081277012825012207e-01	2.30490326881408691406e-01	2.16872155666351318359e-01	0.00000000000000000000e+00	2.78875499963760375977e-01	2.41292655467987060547e-01	2.56617903709411621094e-01	2.10900351405143737793e-01	2.26499021053314208984e-01	1.38742551207542419434e-01	1.63053467869758605957e-01	1.07385843992233276367e-01	2.28020742535591125488e-01	1.85725584626197814941e-01	1.40130966901779174805e-01	7.35735893249511718750e-02	1.40017256140708923340e-01	1.88345730304718017578e-01	9.87747907638549804688e-02	2.49203726649284362793e-01	1.45175844430923461914e-01	6.32745623588562011719e-02	1.89468309283256530762e-01	1.48299306631088256836e-01	1.83561161160469055176e-01	1.90655738115310668945e-01	1.98838904500007629395e-01	1.70478716492652893066e-01	1.44606426358222961426e-01	8.97705554962158203125e-02	2.47304633259773254395e-01	2.30631351470947265625e-01	1.36196270585060119629e-01	1.67537793517112731934e-01	1.38445332646369934082e-01
2.25839704275131225586e-01	1.45371496677398681641e-01	2.03960120677947998047e-01	2.01860502362251281738e-01	1.17065250873565673828e-01	1.54815495014190673828e-01	1.56179532408714294434e-01	2.28808328509330749512e-01	2.14215189218521118164e-01	1.86617150902748107910e-01	1.97280898690223693848e-01	1.59170940518379211426e-01	1.64549678564071655273e-01	1.71191304922103881836e-01	3.01667988300323486328e-01	1.34338244795799255371e-01	1.67051166296005249023e-01	2.71221220493316650391e-01	2.78875499963760375977e-01	0.00000000000000000000e+00	4.19222176074981689453e-01	2.84996807575225830078e-01	2.76185005903244018555e-01	2.75415360927581787109e-01	1.66186869144439697266e-01	1.63191854953765869141e-01	2.86710470914840698242e-01	2.63592481613159179688e-01	1.35450914502143859863e-01	1.30886927247047424316e-01	2.26252838969230651855e-01	1.57235458493232727051e-01	1.24005720019340515137e-01	1.26882538199424743652e-01	1.24997764825820922852e-01	6.52366131544113159180e-02	2.18053147196769714355e-01	8.05721580982208251953e-02	1.17171794176101684570e-01	1.66711449623107910156e-01	1.77482053637504577637e-01	1.68392419815063476562e-01	1.46459624171257019043e-01	1.98010295629501342773e-01	1.52256876230239868164e-01	1.66630089282989501953e-01	1.15885972976684570312e-01	1.41620069742202758789e-01	1.39602437615394592285e-01	2.02105820178985595703e-01
1.79233223199844360352e-01	9.83778387308120727539e-02	1.14899381995201110840e-01	8.27186852693557739258e-02	1.51642784476280212402e-01	1.13198786973953247070e-01	1.18462204933166503906e-01	8.83231759071350097656e-02	2.22775861620903015137e-01	2.27901726961135864258e-01	1.66273370385169982910e-01	1.44786745309829711914e-01	1.88666999340057373047e-01	1.71337515115737915039e-01	3.17679673433303833008e-01	2.40405634045600891113e-01	2.82914102077484130859e-01	2.73489087820053100586e-01	2.41292715072631835938e-01	4.19222205877304077148e-01	0.00000000000000000000e+00	9.42443609237670898438e-02	1.90630078315734863281e-01	2.68151789903640747070e-01	1.61633431911468505859e-01	2.47100934386253356934e-01	1.56438291072845458984e-01	1.45996600389480590820e-01	2.31408104300498962402e-02	1.47957175970077514648e-01	1.66006132960319519043e-01	1.72672942280769348145e-01	1.09357282519340515137e-01	8.37287157773971557617e-02	1.40770763158798217773e-01	1.24812930822372436523e-01	1.91687941551208496094e-01	2.41674199700355529785e-01	1.22834965586662292480e-01	1.07932284474372863770e-01	1.02212741971015930176e-01	1.85217484831809997559e-01	1.72088220715522766113e-01	2.08778724074363708496e-01	1.71232193708419799805e-01	1.50865629315376281738e-01	9.90337282419204711914e-02	1.46773666143417358398e-01	1.49572134017944335938e-01	2.05971479415893554688e-01
1.21284887194633483887e-01	1.35105222463607788086e-01	1.13350763916969299316e-01	1.36924773454666137695e-01	1.33616402745246887207e-01	1.51394605636596679688e-01	1.95863768458366394043e-01	1.34588062763214111328e-01	1.08429819345474243164e-01	2.15474948287010192871e-01	1.80672600865364074707e-01	1.50034070014953613281e-01	1.61428451538085937500e-01	1.59891128540039062500e-01	1.91862210631370544434e-01	2.92535126209259033203e-01	2.03742533922195434570e-01	1.39183491468429565430e-01	2.56617933511734008789e-01	2.84996926784515380859e-01	9.42443907260894775391e-02	0.00000000000000000000e+00	3.58963102102279663086e-01	3.23159694671630859375e-01	1.87819898128509521484e-01	3.34344208240509033203e-01	3.19546401500701904297e-01	1.96881771087646484375e-01	1.92765876650810241699e-01	1.93037584424018859863e-01	1.79588779807090759277e-01	1.84011131525039672852e-01	1.43776506185531616211e-01	1.70530200004577636719e-01	1.13951653242111206055e-01	9.81574654579162597656e-02	1.90750733017921447754e-01	8.43233913183212280273e-02	6.99100345373153686523e-02	1.55908405780792236328e-01	9.69227999448776245117e-02	1.01962774991989135742e-01	1.60253003239631652832e-01	1.25368863344192504883e-01	9.80823934078216552734e-02	1.49387747049331665039e-01	1.39643207192420959473e-01	1.42970055341720581055e-01	1.65638968348503112793e-01	1.09616518020629882812e-02
1.04741603136062622070e-01	8.66657942533493041992e-02	1.63858681917190551758e-01	7.71700143814086914062e-02	2.16471433639526367188e-01	1.59181162714958190918e-01	1.69601142406463623047e-01	1.22620031237602233887e-01	6.16176649928092956543e-02	1.81762799620628356934e-01	2.71530389785766601562e-01	8.64890068769454956055e-02	1.61016896367073059082e-01	1.61281228065490722656e-01	1.32905572652816772461e-01	1.63738191127777099609e-01	1.12897634506225585938e-01	2.27108478546142578125e-01	2.10900381207466125488e-01	2.76184916496276855469e-01	1.90629959106445312500e-01	3.58963161706924438477e-01	0.00000000000000000000e+00	3.27306866645812988281e-01	2.31341719627380371094e-01	1.22025072574615478516e-01	2.57856249809265136719e-01	3.25906753540039062500e-01	2.17514559626579284668e-01	1.27843379974365234375e-01	9.15838181972503662109e-02	7.81197249889373779297e-02	9.49159264564514160156e-02	1.60077661275863647461e-01	1.27926796674728393555e-01	7.81947374343872070312e-02	1.96845859289169311523e-01	9.09900814294815063477e-02	1.16926237940788269043e-01	1.23334228992462158203e-01	1.02971956133842468262e-01	9.22340750694274902344e-02	1.55574291944503784180e-01	9.61958914995193481445e-02	1.83109611272811889648e-01	9.98395830392837524414e-02	9.24680382013320922852e-02	1.30857646465301513672e-01	7.51376971602439880371e-02	1.17715284228324890137e-01
1.57610446214675903320e-01	1.43125668168067932129e-01	1.72029465436935424805e-01	1.26379072666168212891e-01	1.15834400057792663574e-01	8.41065421700477600098e-02	1.38766989111900329590e-01	1.53858825564384460449e-01	1.39265328645706176758e-01	1.67815551161766052246e-01	1.11745610833168029785e-01	1.41078382730484008789e-01	1.88334122300148010254e-01	1.46432936191558837891e-01	2.82725632190704345703e-01	7.58279412984848022461e-02	9.57969129085540771484e-02	1.89938023686408996582e-01	2.26499021053314208984e-01	2.75415360927581787109e-01	2.68151819705963134766e-01	3.23159664869308471680e-01	3.27307134866714477539e-01	0.00000000000000000000e+00	3.80591154098510742188e-01	4.08748298883438110352e-01	2.29102313518524169922e-01	2.40467190742492675781e-01	1.82857587933540344238e-01	1.97822615504264831543e-01	1.18342489004135131836e-01	1.84992700815200805664e-01	9.14620682597160339355e-02	1.33508384227752685547e-01	1.56863301992416381836e-01	1.45400717854499816895e-01	1.71803161501884460449e-01	1.37665405869483947754e-01	1.01927652955055236816e-01	7.47467279434204101562e-02	1.22121274471282958984e-01	1.17870002985000610352e-01	1.45344614982604980469e-01	8.43283161520957946777e-02	1.39606699347496032715e-01	1.29066199064254760742e-01	1.10080435872077941895e-01	1.37554511427879333496e-01	9.81859788298606872559e-02	1.01369544863700866699e-01
1.37376755475997924805e-01	1.08307793736457824707e-01	1.14077307283878326416e-01	1.04652389883995056152e-01	1.59561157226562500000e-01	6.68284147977828979492e-02	9.22726839780807495117e-02	1.30392432212829589844e-01	1.10843919217586517334e-01	1.10322676599025726318e-01	1.00482292473316192627e-01	1.14258728921413421631e-01	1.60534694790840148926e-01	1.38481259346008300781e-01	1.65547370910644531250e-01	1.65921717882156372070e-01	1.26331135630607604980e-01	9.35883074998855590820e-02	1.38742536306381225586e-01	1.66186824440956115723e-01	1.61633461713790893555e-01	1.87819883227348327637e-01	2.31341630220413208008e-01	3.80591094493865966797e-01	0.00000000000000000000e+00	2.01202586293220520020e-01	1.61928206682205200195e-01	1.55077978968620300293e-01	8.56686979532241821289e-02	1.36270850896835327148e-01	1.70781999826431274414e-01	1.08860477805137634277e-01	1.69532746076583862305e-01	1.32013604044914245605e-01	1.13021820783615112305e-01	1.46324187517166137695e-01	1.22313626110553741455e-01	9.66402441263198852539e-02	1.01156808435916900635e-01	9.37409326434135437012e-02	1.31232142448425292969e-01	1.42227828502655029297e-01	1.12848922610282897949e-01	1.29637584090232849121e-01	1.01901993155479431152e-01	1.72795891761779785156e-01	7.76654258370399475098e-02	1.89568936824798583984e-01	1.54282778501510620117e-01	1.19658887386322021484e-01
4.38221469521522521973e-02	1.50700002908706665039e-01	1.64330676198005676270e-01	5.49449846148490905762e-02	5.57556301355361938477e-02	1.51299133896827697754e-01	1.15379795432090759277e-01	1.28657802939414978027e-01	7.47937560081481933594e-02	1.16004750132560729980e-01	1.14818274974822998047e-01	2.17586234211921691895e-01	9.87924337387084960938e-02	1.99374794960021972656e-01	1.06636404991149902344e-01	2.13048115372657775879e-01	1.19912549853324890137e-01	2.08723396062850952148e-01	1.63053348660469055176e-01	1.63192003965377807617e-01	2.47100993990898132324e-01	3.34344089031219482422e-01	1.22025087475776672363e-01	4.08748298883438110352e-01	2.01202645897865295410e-01	0.00000000000000000000e+00	4.67072069644927978516e-01	1.36183232069015502930e-01	2.18122452497482299805e-01	3.18665027618408203125e-01	1.44867628812789916992e-01	1.81325092911720275879e-01	1.70933201909065246582e-01	1.61629483103752136230e-01	1.85035213828086853027e-01	1.67173460125923156738e-01	1.32997378706932067871e-01	2.00802266597747802734e-01	1.42346173524856567383e-01	4.90911826491355895996e-02	1.42985254526138305664e-01	1.24914109706878662109e-01	1.18246793746948242188e-01	4.46099489927291870117e-02	4.05844897031784057617e-02	1.80441424250602722168e-01	5.20673245191574096680e-02	1.79525211453437805176e-01	9.25050377845764160156e-02	1.14129006862640380859e-01
1.60176023840904235840e-01	1.49344503879547119141e-01	1.22183561325073242188e-01	1.63403958082199096680e-01	1.08273074030876159668e-01	1.41014859080314636230e-01	1.59374788403511047363e-01	1.80301308631896972656e-01	9.37765538692474365234e-02	2.27733850479125976562e-01	1.67555719614028930664e-01	2.41785138845443725586e-01	1.87717020511627197266e-01	1.41220927238464355469e-01	1.21352046728134155273e-01	9.29483622312545776367e-02	1.63470461964607238770e-01	1.38069182634353637695e-01	1.07385963201522827148e-01	2.86710560321807861328e-01	1.56438291072845458984e-01	3.19546401500701904297e-01	2.57856309413909912109e-01	2.29102343320846557617e-01	1.61928132176399230957e-01	4.67071771621704101562e-01	0.00000000000000000000e+00	3.23348462581634521484e-01	2.22668960690498352051e-01	2.62553870677947998047e-01	1.40466615557670593262e-01	1.74710452556610107422e-01	1.72393262386322021484e-01	1.69863969087600708008e-01	1.06398418545722961426e-01	8.17379355430603027344e-02	1.14912465214729309082e-01	2.29146137833595275879e-01	2.18154251575469970703e-01	2.53962844610214233398e-01	1.36850863695144653320e-01	1.12388297915458679199e-01	1.93811520934104919434e-01	7.84253925085067749023e-02	7.01654106378555297852e-02	1.73856705427169799805e-01	1.62383079528808593750e-01	7.98806101083755493164e-02	2.13552385568618774414e-01	1.35828867554664611816e-01
1.92506462335586547852e-01	1.65749505162239074707e-01	1.15474253892898559570e-01	1.94132894277572631836e-01	1.45862862467765808105e-01	1.27852439880371093750e-01	1.14161387085914611816e-01	1.31115123629570007324e-01	1.49011045694351196289e-01	1.56912699341773986816e-01	2.30805352330207824707e-01	1.85257598757743835449e-01	1.32037460803985595703e-01	7.89183229207992553711e-02	5.24287968873977661133e-02	1.72388792037963867188e-01	6.65510147809982299805e-02	1.75167143344879150391e-01	2.28020712733268737793e-01	2.63592600822448730469e-01	1.45996496081352233887e-01	1.96881771087646484375e-01	3.25906574726104736328e-01	2.40467041730880737305e-01	1.55077949166297912598e-01	1.36183276772499084473e-01	3.23348581790924072266e-01	0.00000000000000000000e+00	3.77443552017211914062e-01	1.53767064213752746582e-01	2.40070417523384094238e-01	1.49424493312835693359e-01	2.17930525541305541992e-01	9.76027101278305053711e-02	1.76885575056076049805e-01	1.46335035562515258789e-01	8.07542949914932250977e-02	2.26991266012191772461e-01	1.61614969372749328613e-01	1.60124599933624267578e-01	2.49595060944557189941e-01	1.96910277009010314941e-01	8.61509144306182861328e-02	6.57450407743453979492e-02	9.36372280120849609375e-02	2.16370925307273864746e-01	1.08394756913185119629e-01	1.38777062296867370605e-01	1.48813322186470031738e-01	2.49155238270759582520e-01
1.94413721561431884766e-01	1.31928265094757080078e-01	2.10042282938957214355e-01	1.66828513145446777344e-01	1.81810081005096435547e-01	1.48753106594085693359e-01	1.42408192157745361328e-01	7.63295739889144897461e-02	2.15038448572158813477e-01	1.50861650705337524414e-01	6.73338919878005981445e-02	1.57009512186050415039e-01	1.46236956119537353516e-01	9.72377806901931762695e-02	1.06320187449455261230e-01	2.81934350728988647461e-01	1.33592382073402404785e-01	2.10468351840972900391e-01	1.85725644230842590332e-01	1.35451018810272216797e-01	2.31408253312110900879e-02	1.92765966057777404785e-01	2.17514738440513610840e-01	1.82857707142829895020e-01	8.56687203049659729004e-02	2.18122392892837524414e-01	2.22668871283531188965e-01	3.77443581819534301758e-01	0.00000000000000000000e+00	3.30718576908111572266e-01	2.47569441795349121094e-01	1.80426090955734252930e-01	2.08122462034225463867e-01	1.69590830802917480469e-01	2.87743687629699707031e-01	1.79334536194801330566e-01	1.27717614173889160156e-01	2.17776879668235778809e-01	2.73723721504211425781e-01	1.00229710340499877930e-01	3.24578702449798583984e-01	1.47471010684967041016e-01	5.94410747289657592773e-02	3.03929030895233154297e-01	1.42678469419479370117e-01	1.68185591697692871094e-01	8.95976871252059936523e-02	2.29576811194419860840e-01	1.14849686622619628906e-01	1.85662329196929931641e-01
2.17406630516052246094e-01	1.69496953487396240234e-01	1.54260247945785522461e-01	1.32642105221748352051e-01	1.07094556093215942383e-01	8.03844332695007324219e-02	1.70685216784477233887e-01	1.92312061786651611328e-01	3.96336317062377929688e-02	1.18059098720550537109e-01	2.22753852605819702148e-01	1.52401730418205261230e-01	1.54519200325012207031e-01	2.37027898430824279785e-01	1.89222276210784912109e-01	1.49001181125640869141e-01	1.20150923728942871094e-01	1.23927012085914611816e-01	1.40130832791328430176e-01	1.30886852741241455078e-01	1.47957175970077514648e-01	1.93037673830986022949e-01	1.27843394875526428223e-01	1.97822600603103637695e-01	1.36270821094512939453e-01	3.18665206432342529297e-01	2.62553811073303222656e-01	1.53767094016075134277e-01	3.30718457698822021484e-01	0.00000000000000000000e+00	3.59879970550537109375e-01	1.94459199905395507812e-01	2.59270310401916503906e-01	2.58329719305038452148e-01	1.46811902523040771484e-01	2.49740794301033020020e-01	2.45429426431655883789e-01	2.85224258899688720703e-01	2.31113791465759277344e-01	1.08298033475875854492e-01	1.39415204524993896484e-01	2.02016159892082214355e-01	2.05222472548484802246e-01	2.29967147111892700195e-01	2.33302474021911621094e-01	1.95351153612136840820e-01	2.25705966353416442871e-01	1.35735884308815002441e-01	1.77798137068748474121e-01	1.47269770503044128418e-01
1.51793524622917175293e-01	1.12251877784729003906e-01	1.11687704920768737793e-01	1.49963632225990295410e-01	1.67397320270538330078e-01	1.20856061577796936035e-01	1.75624087452888488770e-01	1.80458664894104003906e-01	1.71337306499481201172e-01	1.57453849911689758301e-01	1.73971965909004211426e-01	1.59756869077682495117e-01	2.03622370958328247070e-01	1.81784197688102722168e-01	1.35046541690826416016e-01	1.72165662050247192383e-01	2.59797334671020507812e-01	1.50251656770706176758e-01	7.35735148191452026367e-02	2.26252540946006774902e-01	1.66006177663803100586e-01	1.79588705301284790039e-01	9.15837734937667846680e-02	1.18342474102973937988e-01	1.70782029628753662109e-01	1.44867569208145141602e-01	1.40466615557670593262e-01	2.40070447325706481934e-01	2.47569561004638671875e-01	3.59880089759826660156e-01	0.00000000000000000000e+00	5.42196273803710937500e-01	3.06516319513320922852e-01	2.13819399476051330566e-01	1.61416158080101013184e-01	1.11837372183799743652e-01	2.00459927320480346680e-01	1.17170661687850952148e-01	1.30258217453956604004e-01	1.70935109257698059082e-01	2.01667785644531250000e-01	1.51741981506347656250e-01	2.09659695625305175781e-01	2.38552868366241455078e-01	2.03902766108512878418e-01	1.06702566146850585938e-01	1.55438378453254699707e-01	1.48379981517791748047e-01	1.59523874521255493164e-01	2.27267295122146606445e-01
1.74614995718002319336e-01	1.81552335619926452637e-01	1.78069904446601867676e-01	2.46001422405242919922e-01	1.78420692682266235352e-01	1.99873730540275573730e-01	1.14815786480903625488e-01	1.70880973339080810547e-01	1.26472309231758117676e-01	1.37194216251373291016e-01	2.08461090922355651855e-01	1.68201774358749389648e-01	1.36028379201889038086e-01	2.94929862022399902344e-01	1.95899471640586853027e-01	1.32059901952743530273e-01	2.01621100306510925293e-01	1.47335007786750793457e-01	1.40017375349998474121e-01	1.57235532999038696289e-01	1.72672986984252929688e-01	1.84011206030845642090e-01	7.81196802854537963867e-02	1.84992805123329162598e-01	1.08860470354557037354e-01	1.81325003504753112793e-01	1.74710422754287719727e-01	1.49424538016319274902e-01	1.80426031351089477539e-01	1.94459125399589538574e-01	5.42196273803710937500e-01	0.00000000000000000000e+00	5.94753026962280273438e-01	2.39536702632904052734e-01	1.46745249629020690918e-01	2.50391572713851928711e-01	1.51194825768470764160e-01	2.77837395668029785156e-01	1.23386844992637634277e-01	1.08730018138885498047e-01	2.21571207046508789062e-01	1.80435627698898315430e-01	1.78861007094383239746e-01	1.50272086262702941895e-01	2.14002639055252075195e-01	1.44840598106384277344e-01	1.52155742049217224121e-01	1.18165299296379089355e-01	2.02431604266166687012e-01	1.93889737129211425781e-01
2.27083206176757812500e-01	1.69035255908966064453e-01	1.15393757820129394531e-01	2.16621264815330505371e-01	1.88234940171241760254e-01	5.76878637075424194336e-02	2.24901989102363586426e-01	1.15206688642501831055e-01	1.86958193778991699219e-01	2.02163726091384887695e-01	1.45195499062538146973e-01	1.53282567858695983887e-01	1.77905142307281494141e-01	1.96093931794166564941e-01	1.49923786520957946777e-01	1.51326805353164672852e-01	1.82320907711982727051e-01	1.95861458778381347656e-01	1.88345745205879211426e-01	1.24005734920501708984e-01	1.09357252717018127441e-01	1.43776640295982360840e-01	9.49158817529678344727e-02	9.14621055126190185547e-02	1.69532775878906250000e-01	1.70933261513710021973e-01	1.72393262386322021484e-01	2.17930555343627929688e-01	2.08122462034225463867e-01	2.59270370006561279297e-01	3.06516230106353759766e-01	5.94752907752990722656e-01	0.00000000000000000000e+00	5.84119677543640136719e-01	1.72026962041854858398e-01	1.92000091075897216797e-01	1.79118156433105468750e-01	1.71424016356468200684e-01	1.98663756251335144043e-01	2.08358168601989746094e-01	1.25068038702011108398e-01	1.42470434308052062988e-01	2.77801930904388427734e-01	1.98251157999038696289e-01	8.95862504839897155762e-02	2.09018558263778686523e-01	1.98197096586227416992e-01	2.31972992420196533203e-01	1.81295990943908691406e-01	1.92958384752273559570e-01
1.51028484106063842773e-01	1.17201998829841613770e-01	9.75253358483314514160e-02	2.48133271932601928711e-01	1.67040362954139709473e-01	1.86700850725173950195e-01	1.44225716590881347656e-01	2.38772347569465637207e-01	1.20902925729751586914e-01	1.91112324595451354980e-01	9.99294966459274291992e-02	1.68149873614311218262e-01	1.80101528763771057129e-01	2.45989352464675903320e-01	1.96266666054725646973e-01	1.38004258275032043457e-01	2.10672810673713684082e-01	2.05277696251869201660e-01	9.87748056650161743164e-02	1.26882493495941162109e-01	8.37287604808807373047e-02	1.70530244708061218262e-01	1.60077720880508422852e-01	1.33508414030075073242e-01	1.32013618946075439453e-01	1.61629438400268554688e-01	1.69863939285278320312e-01	9.76027399301528930664e-02	1.69590771198272705078e-01	2.58329808712005615234e-01	2.13819339871406555176e-01	2.39536762237548828125e-01	5.84119677543640136719e-01	0.00000000000000000000e+00	3.73461216688156127930e-01	1.43307164311408996582e-01	1.30509212613105773926e-01	1.65116190910339355469e-01	1.78703635931015014648e-01	1.97489365935325622559e-01	2.10179135203361511230e-01	2.26519659161567687988e-01	2.41480425000190734863e-01	1.61337107419967651367e-01	1.96955412626266479492e-01	1.98808073997497558594e-01	2.69262343645095825195e-01	1.11518383026123046875e-01	2.69297540187835693359e-01	2.02282190322875976562e-01
2.05718532204627990723e-01	1.80683478713035583496e-01	1.71171262860298156738e-01	1.15992277860641479492e-01	1.05507120490074157715e-01	1.50563791394233703613e-01	1.57460197806358337402e-01	1.45844236016273498535e-01	1.71654373407363891602e-01	1.49247750639915466309e-01	2.25075915455818176270e-01	1.79599717259407043457e-01	1.99553072452545166016e-01	2.03711837530136108398e-01	1.46151334047317504883e-01	1.64247870445251464844e-01	1.20054215192794799805e-01	2.71366000175476074219e-01	2.49203577637672424316e-01	1.24997824430465698242e-01	1.40770658850669860840e-01	1.13951683044433593750e-01	1.27926781773567199707e-01	1.56863287091255187988e-01	1.13021790981292724609e-01	1.85035288333892822266e-01	1.06398448348045349121e-01	1.76885724067687988281e-01	2.87743687629699707031e-01	1.46811872720718383789e-01	1.61416172981262207031e-01	1.46745279431343078613e-01	1.72026991844177246094e-01	3.73461365699768066406e-01	0.00000000000000000000e+00	3.97556453943252563477e-01	1.57551333308219909668e-01	1.82957261800765991211e-01	2.27409407496452331543e-01	1.34815514087677001953e-01	2.99133956432342529297e-01	2.92645215988159179688e-01	2.38870307803153991699e-01	2.03070595860481262207e-01	2.04246670007705688477e-01	2.50028073787689208984e-01	1.99085295200347900391e-01	1.07684448361396789551e-01	1.75907716155052185059e-01	1.35380983352661132812e-01
1.36414363980293273926e-01	1.48875817656517028809e-01	1.88057318329811096191e-01	1.20825439691543579102e-01	1.62992864847183227539e-01	2.04412773251533508301e-01	2.47690513730049133301e-01	1.90006658434867858887e-01	1.76524132490158081055e-01	1.23750105500221252441e-01	2.28719070553779602051e-01	1.73139348626136779785e-01	1.14610627293586730957e-01	8.24714601039886474609e-02	2.67653852701187133789e-01	1.52809575200080871582e-01	1.07817888259887695312e-01	8.77550244331359863281e-02	1.45175784826278686523e-01	6.52366876602172851562e-02	1.24813020229339599609e-01	9.81574505567550659180e-02	7.81947746872901916504e-02	1.45400747656822204590e-01	1.46324247121810913086e-01	1.67173400521278381348e-01	8.17379057407379150391e-02	1.46335124969482421875e-01	1.79334491491317749023e-01	2.49740645289421081543e-01	1.11837312579154968262e-01	2.50391602516174316406e-01	1.92000105977058410645e-01	1.43307119607925415039e-01	3.97556513547897338867e-01	0.00000000000000000000e+00	4.02975797653198242188e-01	2.78188765048980712891e-01	2.47169047594070434570e-01	1.13937318325042724609e-01	2.65105336904525756836e-01	2.30844601988792419434e-01	1.15400075912475585938e-01	1.49427771568298339844e-01	1.71967327594757080078e-01	1.90463826060295104980e-01	1.30332067608833312988e-01	1.54596433043479919434e-01	2.02126398682594299316e-01	1.10873013734817504883e-01
1.48488923907279968262e-01	1.44939780235290527344e-01	1.19752377271652221680e-01	1.89903244376182556152e-01	1.54517248272895812988e-01	1.48350119590759277344e-01	1.63693606853485107422e-01	2.04277873039245605469e-01	1.74225836992263793945e-01	1.06845349073410034180e-01	1.63857087492942810059e-01	2.19188943505287170410e-01	2.42549061775207519531e-01	1.04157179594039916992e-01	1.93609997630119323730e-01	1.21393635869026184082e-01	1.82468399405479431152e-01	1.41105413436889648438e-01	6.32745623588562011719e-02	2.18053236603736877441e-01	1.91687837243080139160e-01	1.90750703215599060059e-01	1.96845754981040954590e-01	1.71803250908851623535e-01	1.22313648462295532227e-01	1.32997304201126098633e-01	1.14912450313568115234e-01	8.07542800903320312500e-02	1.27717584371566772461e-01	2.45429545640945434570e-01	2.00459942221641540527e-01	1.51194781064987182617e-01	1.79118260741233825684e-01	1.30509167909622192383e-01	1.57551378011703491211e-01	4.02975738048553466797e-01	0.00000000000000000000e+00	4.29747849702835083008e-01	2.63832986354827880859e-01	1.89393356442451477051e-01	1.43854752182960510254e-01	1.90595909953117370605e-01	2.31412693858146667480e-01	1.46941944956779479980e-01	1.03672251105308532715e-01	1.71588242053985595703e-01	1.35329425334930419922e-01	2.27027222514152526855e-01	1.52343884110450744629e-01	2.20802217721939086914e-01
1.54965326189994812012e-01	2.39146500825881958008e-01	1.71955019235610961914e-01	1.32553935050964355469e-01	1.52624949812889099121e-01	1.27039805054664611816e-01	1.86845690011978149414e-01	1.57558768987655639648e-01	1.39030963182449340820e-01	1.92678496241569519043e-01	1.23335510492324829102e-01	1.36128216981887817383e-01	2.57245749235153198242e-01	2.86488801240921020508e-01	1.46537795662879943848e-01	1.15760385990142822266e-01	1.76287218928337097168e-01	1.79200574755668640137e-01	1.89468294382095336914e-01	8.05722326040267944336e-02	2.41674229502677917480e-01	8.43233764171600341797e-02	9.09900963306427001953e-02	1.37665465474128723145e-01	9.66402590274810791016e-02	2.00802415609359741211e-01	2.29146137833595275879e-01	2.26991564035415649414e-01	2.17776909470558166504e-01	2.85224258899688720703e-01	1.17170631885528564453e-01	2.77837276458740234375e-01	1.71423986554145812988e-01	1.65116146206855773926e-01	1.82957321405410766602e-01	2.78188884258270263672e-01	4.29747909307479858398e-01	0.00000000000000000000e+00	5.04562973976135253906e-01	2.56622284650802612305e-01	3.15528273582458496094e-01	2.01984956860542297363e-01	2.07660630345344543457e-01	2.02361777424812316895e-01	1.69369935989379882812e-01	1.66419655084609985352e-01	1.53455466032028198242e-01	1.30085125565528869629e-01	2.22297251224517822266e-01	2.85510063171386718750e-01
1.49887472391128540039e-01	1.79090440273284912109e-01	2.01094135642051696777e-01	2.39239439368247985840e-01	2.75973975658416748047e-01	1.14015683531761169434e-01	1.47290796041488647461e-01	1.56346857547760009766e-01	1.65132001042366027832e-01	1.75417363643646240234e-01	2.65446901321411132812e-01	2.47478663921356201172e-01	1.95039868354797363281e-01	2.07902416586875915527e-01	9.08980369567871093750e-02	1.49667441844940185547e-01	1.09512552618980407715e-01	6.40373975038528442383e-02	1.48299217224121093750e-01	1.17171764373779296875e-01	1.22834965586662292480e-01	6.99100494384765625000e-02	1.16926208138465881348e-01	1.01927682757377624512e-01	1.01156808435916900635e-01	1.42346113920211791992e-01	2.18154251575469970703e-01	1.61614999175071716309e-01	2.73723572492599487305e-01	2.31114000082015991211e-01	1.30258262157440185547e-01	1.23386800289154052734e-01	1.98663815855979919434e-01	1.78703621029853820801e-01	2.27409437298774719238e-01	2.47168958187103271484e-01	2.63833135366439819336e-01	5.04562973976135253906e-01	0.00000000000000000000e+00	5.54731011390686035156e-01	2.96073138713836669922e-01	2.74604618549346923828e-01	1.62671923637390136719e-01	2.05800414085388183594e-01	1.92493349313735961914e-01	2.25836783647537231445e-01	1.98520317673683166504e-01	2.33509436249732971191e-01	8.91262069344520568848e-02	1.42942950129508972168e-01
1.82975754141807556152e-01	1.26663863658905029297e-01	1.13249912858009338379e-01	2.59232819080352783203e-01	2.38431423902511596680e-01	1.04741647839546203613e-01	1.21182441711425781250e-01	1.60988792777061462402e-01	1.46309524774551391602e-01	1.44695520401000976562e-01	1.88139930367469787598e-01	1.75796017050743103027e-01	2.83721089363098144531e-01	1.08829587697982788086e-01	1.10551670193672180176e-01	1.16198629140853881836e-01	8.95666778087615966797e-02	1.52378246188163757324e-01	1.83561176061630249023e-01	1.66711449623107910156e-01	1.07932209968566894531e-01	1.55908361077308654785e-01	1.23334228992462158203e-01	7.47467055916786193848e-02	9.37409400939941406250e-02	4.90912050008773803711e-02	2.53962755203247070312e-01	1.60124540328979492188e-01	1.00229725241661071777e-01	1.08298137784004211426e-01	1.70935139060020446777e-01	1.08729869127273559570e-01	2.08358064293861389160e-01	1.97489351034164428711e-01	1.34815528988838195801e-01	1.13937407732009887695e-01	1.89393356442451477051e-01	2.56622523069381713867e-01	5.54731011390686035156e-01	0.00000000000000000000e+00	4.53941375017166137695e-01	2.08543300628662109375e-01	2.73769795894622802734e-01	1.92258238792419433594e-01	2.05212965607643127441e-01	1.60995379090309143066e-01	1.33607313036918640137e-01	2.04529777169227600098e-01	2.21506625413894653320e-01	1.48171111941337585449e-01
1.69022232294082641602e-01	1.70482009649276733398e-01	1.06041640043258666992e-01	1.09664931893348693848e-01	1.44820690155029296875e-01	1.52725711464881896973e-01	9.65150520205497741699e-02	1.49823650717735290527e-01	2.78146803379058837891e-01	1.57664746046066284180e-01	1.63626894354820251465e-01	1.77143886685371398926e-01	9.68960076570510864258e-02	1.33682072162628173828e-01	1.35485306382179260254e-01	1.34633749723434448242e-01	1.55794560909271240234e-01	2.11424857378005981445e-01	1.90655708312988281250e-01	1.77482023835182189941e-01	1.02212771773338317871e-01	9.69228744506835937500e-02	1.02971941232681274414e-01	1.22121289372444152832e-01	1.31232112646102905273e-01	1.42985224723815917969e-01	1.36850804090499877930e-01	2.49595060944557189941e-01	3.24578642845153808594e-01	1.39415293931961059570e-01	2.01667711138725280762e-01	2.21571251749992370605e-01	1.25068098306655883789e-01	2.10179239511489868164e-01	2.99134075641632080078e-01	2.65105336904525756836e-01	1.43854767084121704102e-01	3.15528213977813720703e-01	2.96073198318481445312e-01	4.53941434621810913086e-01	0.00000000000000000000e+00	5.08965432643890380859e-01	1.71951994299888610840e-01	2.54834413528442382812e-01	2.08760991692543029785e-01	1.98233142495155334473e-01	2.74806469678878784180e-01	2.90427565574645996094e-01	2.78504073619842529297e-01	2.38746210932731628418e-01
1.86986699700355529785e-01	1.28651246428489685059e-01	2.00674831867218017578e-01	1.83259218931198120117e-01	1.65116593241691589355e-01	1.37922644615173339844e-01	1.98585048317909240723e-01	1.25254198908805847168e-01	1.81080535054206848145e-01	1.45022854208946228027e-01	1.98151469230651855469e-01	1.58359572291374206543e-01	1.81467697024345397949e-01	1.49907156825065612793e-01	9.73522514104843139648e-02	1.04834094643592834473e-01	2.45366200804710388184e-01	1.74468263983726501465e-01	1.98838889598846435547e-01	1.68392330408096313477e-01	1.85217514634132385254e-01	1.01962849497795104980e-01	9.22341048717498779297e-02	1.17870032787322998047e-01	1.42227798700332641602e-01	1.24914109706878662109e-01	1.12388327717781066895e-01	1.96910277009010314941e-01	1.47471010684967041016e-01	2.02016159892082214355e-01	1.51741892099380493164e-01	1.80435523390769958496e-01	1.42470434308052062988e-01	2.26519599556922912598e-01	2.92645335197448730469e-01	2.30844542384147644043e-01	1.90595924854278564453e-01	2.01984867453575134277e-01	2.74604499340057373047e-01	2.08543285727500915527e-01	5.08965551853179931641e-01	0.00000000000000000000e+00	4.12233144044876098633e-01	1.34201094508171081543e-01	2.91593849658966064453e-01	1.29959017038345336914e-01	2.20726400613784790039e-01	1.89275145530700683594e-01	2.07308828830718994141e-01	1.73977896571159362793e-01
1.57278165221214294434e-01	1.53144836425781250000e-01	1.49202793836593627930e-01	1.94080889225006103516e-01	1.68655171990394592285e-01	1.49097114801406860352e-01	1.61284372210502624512e-01	1.33287668228149414062e-01	1.65500536561012268066e-01	2.08903089165687561035e-01	1.15132734179496765137e-01	1.83369159698486328125e-01	1.48363038897514343262e-01	1.89009502530097961426e-01	1.54988333582878112793e-01	1.96828514337539672852e-01	1.22511193156242370605e-01	1.52611896395683288574e-01	1.70478656888008117676e-01	1.46459579467773437500e-01	1.72088339924812316895e-01	1.60253107547760009766e-01	1.55574351549148559570e-01	1.45344614982604980469e-01	1.12848907709121704102e-01	1.18246808648109436035e-01	1.93811848759651184082e-01	8.61509293317794799805e-02	5.94410747289657592773e-02	2.05222547054290771484e-01	2.09659710526466369629e-01	1.78860887885093688965e-01	2.77801990509033203125e-01	2.41480275988578796387e-01	2.38870278000831604004e-01	1.15400105714797973633e-01	2.31412723660469055176e-01	2.07660496234893798828e-01	1.62671923637390136719e-01	2.73769795894622802734e-01	1.71952009201049804688e-01	4.12233144044876098633e-01	0.00000000000000000000e+00	4.32921022176742553711e-01	2.12378039956092834473e-01	2.85305976867675781250e-01	2.28397458791732788086e-01	2.99791455268859863281e-01	2.04809904098510742188e-01	1.87031447887420654297e-01
1.16973996162414550781e-01	1.31255403161048889160e-01	1.17733553051948547363e-01	1.51971176266670227051e-01	1.87469109892845153809e-01	2.07595169544219970703e-01	1.49436265230178833008e-01	1.76786482334136962891e-01	2.63324201107025146484e-01	1.67343720793724060059e-01	1.17276504635810852051e-01	1.48641809821128845215e-01	2.14295461773872375488e-01	1.32001683115959167480e-01	2.45673090219497680664e-01	1.54128760099411010742e-01	1.05998262763023376465e-01	9.94937717914581298828e-02	1.44606530666351318359e-01	1.98010265827178955078e-01	2.08778694272041320801e-01	1.25368893146514892578e-01	9.61958020925521850586e-02	8.43283087015151977539e-02	1.29637569189071655273e-01	4.46099564433097839355e-02	7.84253329038619995117e-02	6.57450258731842041016e-02	3.03929030895233154297e-01	2.29966849088668823242e-01	2.38553076982498168945e-01	1.50272086262702941895e-01	1.98251172900199890137e-01	1.61337092518806457520e-01	2.03070595860481262207e-01	1.49427726864814758301e-01	1.46942034363746643066e-01	2.02361673116683959961e-01	2.05800279974937438965e-01	1.92258268594741821289e-01	2.54834473133087158203e-01	1.34201079607009887695e-01	4.32921141386032104492e-01	0.00000000000000000000e+00	3.34544837474822998047e-01	2.29939624667167663574e-01	2.60936379432678222656e-01	2.20416039228439331055e-01	3.45357239246368408203e-01	1.73336759209632873535e-01
1.90053686499595642090e-01	1.76258236169815063477e-01	2.12644666433334350586e-01	1.75719574093818664551e-01	1.87970384955406188965e-01	1.02157115936279296875e-01	1.93718716502189636230e-01	1.62906706333160400391e-01	1.33814319968223571777e-01	1.90270259976387023926e-01	1.44822165369987487793e-01	1.72870591282844543457e-01	2.01712056994438171387e-01	1.03517413139343261719e-01	9.60137248039245605469e-02	1.49301499128341674805e-01	1.18172273039817810059e-01	2.81770348548889160156e-01	8.97706300020217895508e-02	1.52256861329078674316e-01	1.71232253313064575195e-01	9.80824232101440429688e-02	1.83109581470489501953e-01	1.39606654644012451172e-01	1.01901978254318237305e-01	4.05844748020172119141e-02	7.01652914285659790039e-02	9.36373025178909301758e-02	1.42678439617156982422e-01	2.33302503824234008789e-01	2.03902766108512878418e-01	2.14002683758735656738e-01	8.95862430334091186523e-02	1.96955651044845581055e-01	2.04246699810028076172e-01	1.71967402100563049316e-01	1.03672228753566741943e-01	1.69369906187057495117e-01	1.92493200302124023438e-01	2.05212980508804321289e-01	2.08760976791381835938e-01	2.91593849658966064453e-01	2.12378054857254028320e-01	3.34544897079467773438e-01	0.00000000000000000000e+00	4.03068810701370239258e-01	2.14752063155174255371e-01	2.49866351485252380371e-01	2.71654456853866577148e-01	2.62901097536087036133e-01
2.18412220478057861328e-01	1.80317938327789306641e-01	2.03606009483337402344e-01	1.57922744750976562500e-01	2.15487927198410034180e-01	1.19943261146545410156e-01	1.07492156326770782471e-01	1.72999158501625061035e-01	1.47774919867515563965e-01	9.17656272649765014648e-02	9.42897796630859375000e-02	1.47749021649360656738e-01	1.14100694656372070312e-01	2.25368320941925048828e-01	1.62793219089508056641e-01	1.01878583431243896484e-01	1.31805077195167541504e-01	1.79871484637260437012e-01	2.47304663062095642090e-01	1.66630044579505920410e-01	1.50865674018859863281e-01	1.49387747049331665039e-01	9.98395085334777832031e-02	1.29066228866577148438e-01	1.72795891761779785156e-01	1.80441409349441528320e-01	1.73856690526008605957e-01	2.16370895504951477051e-01	1.68185710906982421875e-01	1.95351198315620422363e-01	1.06702566146850585938e-01	1.44840613007545471191e-01	2.09018588066101074219e-01	1.98808059096336364746e-01	2.50028073787689208984e-01	1.90463855862617492676e-01	1.71588107943534851074e-01	1.66419684886932373047e-01	2.25836873054504394531e-01	1.60995349287986755371e-01	1.98233112692832946777e-01	1.29958957433700561523e-01	2.85305857658386230469e-01	2.29939565062522888184e-01	4.03068989515304565430e-01	0.00000000000000000000e+00	3.75794768333435058594e-01	1.65535017848014831543e-01	1.65600538253784179688e-01	3.24880659580230712891e-01
2.66080141067504882812e-01	2.11767524480819702148e-01	1.42935931682586669922e-01	1.30559504032135009766e-01	1.88041791319847106934e-01	1.92554071545600891113e-01	1.28395795822143554688e-01	1.67368218302726745605e-01	1.27800837159156799316e-01	1.32539361715316772461e-01	1.77832603454589843750e-01	7.29281306266784667969e-02	1.34016394615173339844e-01	1.55784696340560913086e-01	1.56423717737197875977e-01	2.47697532176971435547e-01	1.39569073915481567383e-01	1.40046745538711547852e-01	2.30631351470947265625e-01	1.15885943174362182617e-01	9.90338027477264404297e-02	1.39643087983131408691e-01	9.24679785966873168945e-02	1.10080361366271972656e-01	7.76654183864593505859e-02	5.20673692226409912109e-02	1.62383154034614562988e-01	1.08394756913185119629e-01	8.95976573228836059570e-02	2.25705876946449279785e-01	1.55438452959060668945e-01	1.52155756950378417969e-01	1.98197051882743835449e-01	2.69262284040451049805e-01	1.99085384607315063477e-01	1.30332112312316894531e-01	1.35329410433769226074e-01	1.53455510735511779785e-01	1.98520377278327941895e-01	1.33607372641563415527e-01	2.74806290864944458008e-01	2.20726490020751953125e-01	2.28397458791732788086e-01	2.60936439037322998047e-01	2.14752152562141418457e-01	3.75794887542724609375e-01	0.00000000000000000000e+00	4.52025920152664184570e-01	1.41137883067131042480e-01	1.88863903284072875977e-01
1.88090994954109191895e-01	1.68379470705986022949e-01	1.84767127037048339844e-01	1.08690999448299407959e-01	1.06507107615470886230e-01	1.54338613152503967285e-01	1.19903430342674255371e-01	2.18392983078956604004e-01	2.59936571121215820312e-01	1.63371250033378601074e-01	1.68910324573516845703e-01	1.58462256193161010742e-01	1.48943617939949035645e-01	1.60851240158081054688e-01	1.65637776255607604980e-01	1.63119435310363769531e-01	1.28228455781936645508e-01	1.70666560530662536621e-01	1.36196270585060119629e-01	1.41620054841041564941e-01	1.46773710846900939941e-01	1.42970085144042968750e-01	1.30857542157173156738e-01	1.37554541230201721191e-01	1.89568936824798583984e-01	1.79525151848793029785e-01	7.98806101083755493164e-02	1.38777047395706176758e-01	2.29576960206031799316e-01	1.35735929012298583984e-01	1.48379936814308166504e-01	1.18165329098701477051e-01	2.31972903013229370117e-01	1.11518353223800659180e-01	1.07684463262557983398e-01	1.54596522450447082520e-01	2.27027207612991333008e-01	1.30085110664367675781e-01	2.33509346842765808105e-01	2.04529792070388793945e-01	2.90427446365356445312e-01	1.89275130629539489746e-01	2.99791336059570312500e-01	2.20416203141212463379e-01	2.49866291880607604980e-01	1.65535077452659606934e-01	4.52026039361953735352e-01	0.00000000000000000000e+00	3.69698405265808105469e-01	2.02789679169654846191e-01
1.81966841220855712891e-01	1.25748097896575927734e-01	1.00448921322822570801e-01	1.42533063888549804688e-01	2.08123683929443359375e-01	1.04544483125209808350e-01	1.45373076200485229492e-01	1.36570796370506286621e-01	2.38350421190261840820e-01	1.47614881396293640137e-01	2.04964473843574523926e-01	1.06452196836471557617e-01	1.08211755752563476562e-01	1.31007596850395202637e-01	1.32342487573623657227e-01	1.64777457714080810547e-01	1.61889225244522094727e-01	1.50552451610565185547e-01	1.67537808418273925781e-01	1.39602422714233398438e-01	1.49572029709815979004e-01	1.65638998150825500488e-01	7.51377716660499572754e-02	9.81860011816024780273e-02	1.54282763600349426270e-01	9.25050228834152221680e-02	2.13552176952362060547e-01	1.48813396692276000977e-01	1.14849627017974853516e-01	1.77798107266426086426e-01	1.59523785114288330078e-01	2.02431708574295043945e-01	1.81295961141586303711e-01	2.69297540187835693359e-01	1.75907656550407409668e-01	2.02126488089561462402e-01	1.52343869209289550781e-01	2.22297221422195434570e-01	8.91262069344520568848e-02	2.21506580710411071777e-01	2.78503954410552978516e-01	2.07308724522590637207e-01	2.04809978604316711426e-01	3.45357239246368408203e-01	2.71654456853866577148e-01	1.65600568056106567383e-01	1.41137897968292236328e-01	3.69698554277420043945e-01	0.00000000000000000000e+00	4.82013493776321411133e-01
1.48009136319160461426e-01	1.18526667356491088867e-01	1.74616396427154541016e-01	1.15538850426673889160e-01	1.77305087447166442871e-01	2.31805890798568725586e-01	1.49205043911933898926e-01	1.35488569736480712891e-01	2.20133230090141296387e-01	1.61263749003410339355e-01	1.41069054603576660156e-01	1.75682455301284790039e-01	1.33312791585922241211e-01	1.61314129829406738281e-01	1.32233545184135437012e-01	1.27014771103858947754e-01	1.85772180557250976562e-01	1.95216387510299682617e-01	1.38445287942886352539e-01	2.02105835080146789551e-01	2.05971390008926391602e-01	1.09616518020629882812e-02	1.17715284228324890137e-01	1.01369559764862060547e-01	1.19658879935741424561e-01	1.14129006862640380859e-01	1.35828867554664611816e-01	2.49155148863792419434e-01	1.85662373900413513184e-01	1.47269755601882934570e-01	2.27267384529113769531e-01	1.93889781832695007324e-01	1.92958459258079528809e-01	2.02282220125198364258e-01	1.35380953550338745117e-01	1.10872969031333923340e-01	2.20802217721939086914e-01	2.85509943962097167969e-01	1.42942935228347778320e-01	1.48171052336692810059e-01	2.38746032118797302246e-01	1.73977881669998168945e-01	1.87031552195549011230e-01	1.73336699604988098145e-01	2.62901037931442260742e-01	3.24880659580230712891e-01	1.88863873481750488281e-01	2.02789753675460815430e-01	4.82013672590255737305e-01	0.00000000000000000000e+00
8.92460942268371582031e-02	1.80831789970397949219e-01	1.40419900417327880859e-01	1.60880297422409057617e-01	1.65088549256324768066e-01	1.71808779239654541016e-01	1.56681731343269348145e-01	8.95947813987731933594e-02	1.09738156199455261230e-01	1.78088769316673278809e-01	7.54568502306938171387e-02	1.26916289329528808594e-01	2.38546803593635559082e-01	1.38951331377029418945e-01	1.52964428067207336426e-01	1.31979897618293762207e-01	1.09427541494369506836e-01	9.68388170003890991211e-02	1.70053929090499877930e-01	1.61848247051239013672e-01	1.47402942180633544922e-01	6.69553875923156738281e-02	5.93815222382545471191e-02	1.28571018576622009277e-01	1.45547211170196533203e-01	1.38092428445816040039e-01	6.19487166404724121094e-02	1.21866345405578613281e-01	1.51158973574638366699e-01	1.84594184160232543945e-01	1.47754535079002380371e-01	1.33104979991912841797e-01	1.45263060927391052246e-01	1.12300351262092590332e-01	1.78468897938728332520e-01	1.59931316971778869629e-01	8.98744463920593261719e-02	9.22487080097198486328e-02	5.63792884349822998047e-02	6.66191130876541137695e-02	1.48728668689727783203e-01	1.88480779528617858887e-01	1.52208432555198669434e-01	2.32813179492950439453e-01	1.03113025426864624023e-01	1.46919935941696166992e-01	1.92348346114158630371e-01	2.04829484224319458008e-01	9.88216549158096313477e-02	1.27063930034637451172e-01
1.68080955743789672852e-01	1.88713565468788146973e-01	1.37918412685394287109e-01	9.99361127614974975586e-02	1.62633746862411499023e-01	1.09952047467231750488e-01	1.41734763979911804199e-01	9.31808650493621826172e-02	1.24642342329025268555e-01	1.36793732643127441406e-01	1.04974105954170227051e-01	1.10101491212844848633e-01	1.53485506772994995117e-01	1.12986907362937927246e-01	1.17143079638481140137e-01	1.35006874799728393555e-01	1.54961436986923217773e-01	4.81688976287841796875e-02	2.29834437370300292969e-01	1.35376468300819396973e-01	5.36913126707077026367e-02	7.41014480590820312500e-02	7.68724530935287475586e-02	1.07863277196884155273e-01	2.15566605329513549805e-01	1.95003956556320190430e-01	1.29333898425102233887e-01	1.68712317943572998047e-01	1.36424228549003601074e-01	1.92830264568328857422e-01	1.58974841237068176270e-01	1.50840461254119873047e-01	1.50765538215637207031e-01	2.14972183108329772949e-01	1.82183250784873962402e-01	1.04675441980361938477e-01	1.19299411773681640625e-01	1.36345341801643371582e-01	9.37803834676742553711e-02	1.51531785726547241211e-01	1.24591514468193054199e-01	1.49625912308692932129e-01	1.27735897898674011230e-01	1.63935050368309020996e-01	1.85641735792160034180e-01	1.18192434310913085938e-01	2.34157338738441467285e-01	1.21396318078041076660e-01	1.46943747997283935547e-01	1.02176383137702941895e-01
1.59762978553771972656e-01	1.35963171720504760742e-01	1.08669564127922058105e-01	1.24687284231185913086e-01	1.14669963717460632324e-01	1.63694173097610473633e-01	1.28243178129196166992e-01	1.18483304977416992188e-01	1.82772979140281677246e-01	1.98543623089790344238e-01	1.64716243743896484375e-01	1.10269337892532348633e-01	1.67062267661094665527e-01	1.26751124858856201172e-01	9.27380770444869995117e-02	1.54157996177673339844e-01	1.07527524232864379883e-01	7.44151920080184936523e-02	1.18775039911270141602e-01	1.28146603703498840332e-01	4.16367948055267333984e-02	1.34380385279655456543e-01	4.97237890958786010742e-02	1.29228010773658752441e-01	1.06809608638286590576e-01	8.09403061866760253906e-02	1.06631979346275329590e-01	7.34672397375106811523e-02	9.92873758077621459961e-02	1.84609279036521911621e-01	1.07036963105201721191e-01	9.65634435415267944336e-02	1.30556762218475341797e-01	1.48203298449516296387e-01	2.22614705562591552734e-01	1.27056315541267395020e-01	8.25068876147270202637e-02	1.66035130620002746582e-01	1.40490069985389709473e-01	8.90655666589736938477e-02	1.87623441219329833984e-01	1.47786021232604980469e-01	1.64958342909812927246e-01	1.08962073922157287598e-01	1.89497157931327819824e-01	1.65321141481399536133e-01	1.36138051748275756836e-01	1.45652756094932556152e-01	1.30137607455253601074e-01	1.54223650693893432617e-01
1.18532478809356689453e-01	1.46207436919212341309e-01	1.88966900110244750977e-01	8.12816396355628967285e-02	5.77520504593849182129e-02	1.71133860945701599121e-01	2.18324735760688781738e-01	1.67175397276878356934e-01	1.74084186553955078125e-01	5.02297356724739074707e-02	1.21167182922363281250e-01	1.25663131475448608398e-01	8.32108259201049804688e-02	6.79960846900939941406e-02	1.56122282147407531738e-01	8.25308114290237426758e-02	6.02314695715904235840e-02	1.09804540872573852539e-01	1.02962568402290344238e-01	1.51881054043769836426e-02	3.20275202393531799316e-02	1.25990197062492370605e-01	7.38805383443832397461e-02	1.06867790222167968750e-01	1.91620320081710815430e-01	8.54688882827758789062e-02	1.35623618960380554199e-01	1.29302233457565307617e-01	9.57531780004501342773e-02	1.54414758086204528809e-01	1.61783725023269653320e-01	6.74562901258468627930e-02	1.78076967597007751465e-01	1.49485021829605102539e-01	6.57409876585006713867e-02	2.31592714786529541016e-01	1.68249696493148803711e-01	1.25144630670547485352e-01	1.38283580541610717773e-01	1.64785712957382202148e-01	8.10568630695343017578e-02	1.64271354675292968750e-01	1.23507887125015258789e-01	1.53495326638221740723e-01	8.67959186434745788574e-02	9.65941548347473144531e-02	1.65443554520606994629e-01	1.23086214065551757812e-01	1.65219396352767944336e-01	1.39020204544067382812e-01
1.74829125404357910156e-01	1.26038596034049987793e-01	1.31262034177780151367e-01	1.35937407612800598145e-01	1.60211667418479919434e-01	1.57192707061767578125e-01	7.15225413441658020020e-02	1.53124570846557617188e-01	1.63106471300125122070e-01	4.37872931361198425293e-02	1.15856200456619262695e-01	7.81124830245971679688e-02	1.16800457239151000977e-01	1.03391587734222412109e-01	9.84960794448852539062e-02	1.46949559450149536133e-01	2.28660792112350463867e-01	6.65203779935836791992e-02	9.21071916818618774414e-02	9.92556363344192504883e-02	9.97598618268966674805e-02	8.27971547842025756836e-02	8.73254537582397460938e-02	1.63778260350227355957e-01	1.28128364682197570801e-01	8.61232131719589233398e-02	1.97415113449096679688e-01	5.60666024684906005859e-02	7.92695432901382446289e-02	5.59307858347892761230e-02	1.41258105635643005371e-01	1.39859080314636230469e-01	1.04533672332763671875e-01	1.00355505943298339844e-01	1.29847213625907897949e-01	5.83328455686569213867e-02	2.10874125361442565918e-01	1.32097586989402770996e-01	8.96163135766983032227e-02	1.76866412162780761719e-01	9.49768722057342529297e-02	1.45373359322547912598e-01	1.22192636132240295410e-01	9.80129390954971313477e-02	8.75674039125442504883e-02	1.52131706476211547852e-01	1.46642893552780151367e-01	1.57748803496360778809e-01	1.41982913017272949219e-01	1.47477939724922180176e-01
8.46576094627380371094e-02	1.79259613156318664551e-01	7.51357227563858032227e-02	1.16636529564857482910e-01	1.13402709364891052246e-01	1.55178353190422058105e-01	7.73339420557022094727e-02	1.57798767089843750000e-01	1.13998249173164367676e-01	1.76087841391563415527e-01	5.13432919979095458984e-02	1.17189079523086547852e-01	1.08286201953887939453e-01	1.06777578592300415039e-01	1.30825951695442199707e-01	8.13574343919754028320e-02	3.59177663922309875488e-02	8.08805972337722778320e-02	2.22623690962791442871e-01	6.85615688562393188477e-02	1.87945529818534851074e-01	2.06376761198043823242e-02	9.16438251733779907227e-02	6.81049376726150512695e-02	1.17226153612136840820e-01	8.08524042367935180664e-02	9.87701863050460815430e-02	1.12098425626754760742e-01	1.27433091402053833008e-01	8.29335302114486694336e-02	2.01397716999053955078e-01	1.38731062412261962891e-01	1.03691816329956054688e-01	8.60107839107513427734e-02	1.44674822688102722168e-01	1.43882751464843750000e-01	1.02318227291107177734e-01	1.29228100180625915527e-01	7.83006474375724792480e-02	1.45903974771499633789e-01	2.10067510604858398438e-01	8.29388648271560668945e-02	2.48678833246231079102e-01	1.44524157047271728516e-01	1.29276558756828308105e-01	1.10525190830230712891e-01	2.54736840724945068359e-01	1.59153968095779418945e-01	1.90077736973762512207e-01	1.76653936505317687988e-01
9.76769924163818359375e-02	1.17838531732559204102e-01	1.07557982206344604492e-01	1.78786277770996093750e-01	1.43319502472877502441e-01	1.34379670023918151855e-01	1.69269457459449768066e-01	9.09680128097534179688e-02	7.17308968305587768555e-02	1.23377561569213867188e-01	1.75488814711570739746e-01	4.10054773092269897461e-02	7.20020905137062072754e-02	1.91138923168182373047e-01	2.03375667333602905273e-01	1.80825561285018920898e-01	2.72739157080650329590e-02	4.33447733521461486816e-02	1.54831811785697937012e-01	6.97285085916519165039e-02	1.06042101979255676270e-01	9.46168303489685058594e-02	1.72542348504066467285e-01	1.30824118852615356445e-01	1.66264593601226806641e-01	1.33826360106468200684e-01	1.78999155759811401367e-01	1.36716246604919433594e-01	6.27440959215164184570e-02	7.89698064327239990234e-02	1.51303231716156005859e-01	1.22765302658081054688e-01	1.54702931642532348633e-01	1.19170442223548889160e-01	1.29770442843437194824e-01	9.31832641363143920898e-02	1.51889562606811523438e-01	1.11735016107559204102e-01	9.18541103601455688477e-02	1.16847917437553405762e-01	1.39329180121421813965e-01	1.06849312782287597656e-01	9.81104373931884765625e-02	1.58581122756004333496e-01	1.48772761225700378418e-01	1.73218503594398498535e-01	9.27108377218246459961e-02	5.35968840122222900391e-02	6.66665285825729370117e-02	1.46663531661033630371e-01
1.43098413944244384766e-01	1.35572269558906555176e-01	1.09873473644256591797e-01	1.83460071682929992676e-01	1.34414508938789367676e-01	4.06023114919662475586e-02	1.20949417352676391602e-01	1.88312828540802001953e-01	1.04116335511207580566e-01	1.04378923773765563965e-01	1.02083370089530944824e-01	6.06507584452629089355e-02	1.33051693439483642578e-01	1.44144311547279357910e-01	7.97641128301620483398e-02	1.63003653287887573242e-01	1.12665563821792602539e-01	2.46113523840904235840e-01	6.13854974508285522461e-02	1.75085589289665222168e-01	1.43839925527572631836e-01	1.77882462739944458008e-01	1.01753950119018554688e-01	9.43551659584045410156e-02	1.26092731952667236328e-01	9.15767401456832885742e-02	7.36636370420455932617e-02	1.03235587477684020996e-01	6.76583945751190185547e-02	5.73567524552345275879e-02	1.13048225641250610352e-01	2.12059080600738525391e-01	7.76576921343803405762e-02	1.21043965220451354980e-01	8.74884426593780517578e-02	1.41132637858390808105e-01	8.70513767004013061523e-02	1.42965063452720642090e-01	6.05002939701080322266e-02	1.36392876505851745605e-01	1.34187281131744384766e-01	9.31542068719863891602e-02	1.39202997088432312012e-01	1.17540404200553894043e-01	8.86278077960014343262e-02	1.49396523833274841309e-01	1.72290712594985961914e-01	1.31054416298866271973e-01	1.70634180307388305664e-01	6.46213740110397338867e-02
1.42481669783592224121e-01	1.58327773213386535645e-01	1.65628343820571899414e-01	1.14442676305770874023e-01	9.98352169990539550781e-02	1.24928608536720275879e-01	1.49703428149223327637e-01	1.23644933104515075684e-01	8.01996439695358276367e-02	1.51674076914787292480e-01	8.09133648872375488281e-02	8.54072421789169311523e-02	1.15763038396835327148e-01	4.25719097256660461426e-02	1.71223297715187072754e-01	1.54099166393280029297e-01	4.92838174104690551758e-02	4.25516590476036071777e-02	1.17483183741569519043e-01	1.34294465184211730957e-01	3.70261743664741516113e-02	9.66106504201889038086e-02	1.63973823189735412598e-01	1.68038398027420043945e-01	1.23703889548778533936e-01	4.16990965604782104492e-02	1.07982084155082702637e-01	4.50570508837699890137e-02	8.26937109231948852539e-02	1.03118121623992919922e-01	1.50433346629142761230e-01	1.27256795763969421387e-01	9.29717719554901123047e-02	1.02766856551170349121e-01	1.09435960650444030762e-01	8.68708342313766479492e-02	8.90209972858428955078e-02	1.35568097233772277832e-01	1.91999718546867370605e-01	1.63601785898208618164e-01	8.59781950712203979492e-02	8.82307142019271850586e-02	2.14717462658882141113e-01	1.64807572960853576660e-01	8.59662443399429321289e-02	1.41919299960136413574e-01	2.06990882754325866699e-01	8.29031467437744140625e-02	1.47648304700851440430e-01	1.18127122521400451660e-01
1.86021476984024047852e-01	1.32588639855384826660e-01	1.12821638584136962891e-01	1.62309810519218444824e-01	1.67747199535369873047e-01	1.18092730641365051270e-01	2.07004100084304809570e-01	1.34481236338615417480e-01	9.59271937608718872070e-02	4.93430495262145996094e-02	1.45086660981178283691e-01	1.23096033930778503418e-01	7.92034268379211425781e-02	6.80530220270156860352e-02	1.36818468570709228516e-01	1.27919852733612060547e-01	1.35386914014816284180e-01	8.02377760410308837891e-02	1.59221351146697998047e-01	1.18198037147521972656e-01	1.34751841425895690918e-01	1.17685288190841674805e-01	1.41928240656852722168e-01	7.33663365244865417480e-02	1.24306187033653259277e-01	5.06637841463088989258e-02	7.47153311967849731445e-02	1.46656185388565063477e-01	1.00724145770072937012e-01	1.49018764495849609375e-01	7.80932754278182983398e-02	1.38328626751899719238e-01	1.86405763030052185059e-01	1.62811443209648132324e-01	1.35975837707519531250e-01	1.34514272212982177734e-01	1.06079369783401489258e-01	1.04431360960006713867e-01	1.16240337491035461426e-01	9.65047925710678100586e-02	4.13418561220169067383e-02	7.80500024557113647461e-02	1.82057186961174011230e-01	1.06401488184928894043e-01	1.22773751616477966309e-01	9.98790115118026733398e-02	6.89032077789306640625e-02	2.32234984636306762695e-01	1.02281495928764343262e-01	1.92806750535964965820e-01
1.26663506031036376953e-01	9.40242856740951538086e-02	1.79592713713645935059e-01	1.68469443917274475098e-01	1.92632019519805908203e-01	1.15316927433013916016e-01	9.77384448051452636719e-02	1.58558145165443420410e-01	1.04662314057350158691e-01	1.15683287382125854492e-01	2.01166525483131408691e-01	1.66474997997283935547e-01	1.42799630761146545410e-01	8.85097086429595947266e-02	4.75325509905815124512e-02	7.94220566749572753906e-02	1.22088328003883361816e-01	4.32534441351890563965e-02	1.55213668942451477051e-01	1.08359038829803466797e-01	1.54218927025794982910e-01	6.80864006280899047852e-02	1.02898940443992614746e-01	1.23586222529411315918e-01	1.41093015670776367188e-01	1.36649772524833679199e-01	6.37284517288208007812e-02	1.35901927947998046875e-01	1.75133630633354187012e-01	4.42389398813247680664e-02	1.44493013620376586914e-01	1.71839475631713867188e-01	9.80888307094573974609e-02	9.39200371503829956055e-02	1.49003967642784118652e-01	1.03095188736915588379e-01	1.14061176776885986328e-01	1.44003242254257202148e-01	1.40381246805191040039e-01	1.66432335972785949707e-01	1.11839175224304199219e-01	1.32125824689865112305e-01	1.26526430249214172363e-01	1.75749257206916809082e-01	1.26476600766181945801e-01	2.40191295742988586426e-01	1.48930758237838745117e-01	9.41208899021148681641e-02	9.83290374279022216797e-02	1.62848293781280517578e-01
1.04139283299446105957e-01	1.08962714672088623047e-01	7.20762088894844055176e-02	1.33004963397979736328e-01	1.05168461799621582031e-01	2.14312955737113952637e-01	9.82984006404876708984e-02	4.58941683173179626465e-02	1.12620949745178222656e-01	1.23130857944488525391e-01	1.45779639482498168945e-01	1.73263028264045715332e-01	1.49265423417091369629e-01	1.25152722001075744629e-01	1.03454321622848510742e-01	1.49711951613426208496e-01	1.53225541114807128906e-01	9.48752164840698242188e-02	1.05519011616706848145e-01	1.06472745537757873535e-01	7.24817961454391479492e-02	7.66481757164001464844e-02	1.18337631225585937500e-01	1.55149668455123901367e-01	7.46233463287353515625e-02	1.64755210280418395996e-01	1.10501468181610107422e-01	9.33228582143783569336e-02	5.69383278489112854004e-02	1.00186899304389953613e-01	1.43862366676330566406e-01	1.44577875733375549316e-01	7.01986551284790039062e-02	9.53591465950012207031e-02	1.83859333395957946777e-01	1.35335192084312438965e-01	1.51716172695159912109e-01	6.53222203254699707031e-02	1.31664291024208068848e-01	1.32446587085723876953e-01	1.29746228456497192383e-01	1.43423303961753845215e-01	1.16428077220916748047e-01	1.12762331962585449219e-01	1.46000593900680541992e-01	1.01505786180496215820e-01	8.75892266631126403809e-02	2.06175953149795532227e-01	1.69116392731666564941e-01	8.93696695566177368164e-02
1.67020305991172790527e-01	2.41666480898857116699e-01	7.66971036791801452637e-02	8.82509797811508178711e-02	1.92641258239746093750e-01	1.28879696130752563477e-01	1.52147829532623291016e-01	1.45839810371398925781e-01	8.41072648763656616211e-02	1.31287783384323120117e-01	2.21653178334236145020e-01	1.24919950962066650391e-01	9.58804041147232055664e-02	2.03009858727455139160e-01	1.44083276391029357910e-01	1.75168275833129882812e-01	1.32661640644073486328e-01	9.90086346864700317383e-02	1.22565984725952148438e-01	9.19861346483230590820e-02	9.84748154878616333008e-02	1.26881793141365051270e-01	1.36020928621292114258e-01	1.20258584618568420410e-01	1.34962677955627441406e-01	1.81016921997070312500e-01	1.37356683611869812012e-01	9.76150631904602050781e-02	1.18054643273353576660e-01	1.59459441900253295898e-01	1.49463638663291931152e-01	1.00448161363601684570e-01	1.26714080572128295898e-01	1.62688001990318298340e-01	1.29642188549041748047e-01	1.95732027292251586914e-01	1.88580974936485290527e-01	1.58915519714355468750e-01	1.87701284885406494141e-01	8.54890495538711547852e-02	1.89362570643424987793e-01	1.06936529278755187988e-01	1.07405677437782287598e-01	1.11494347453117370605e-01	1.59404948353767395020e-01	1.27611219882965087891e-01	1.12019449472427368164e-01	1.12399414181709289551e-01	1.39739438891410827637e-01	2.13356003165245056152e-01
2.48826831579208374023e-01	1.05589166283607482910e-01	1.50181487202644348145e-01	1.42470464110374450684e-01	1.89971357583999633789e-01	1.75443693995475769043e-01	1.00734308362007141113e-01	1.07944853603839874268e-01	8.40174108743667602539e-02	1.39077365398406982422e-01	8.87906029820442199707e-02	2.33117073774337768555e-01	9.79386940598487854004e-02	1.36295780539512634277e-01	1.73099800944328308105e-01	2.46196776628494262695e-01	1.18441000580787658691e-01	2.01903671026229858398e-01	1.17662250995635986328e-01	6.84129297733306884766e-02	1.67564332485198974609e-01	1.78306460380554199219e-01	1.32270947098731994629e-01	1.24955281615257263184e-01	1.58674776554107666016e-01	1.17840826511383056641e-01	8.07935893535614013672e-02	1.29289686679840087891e-01	5.86090162396430969238e-02	1.40488728880882263184e-01	2.16473326086997985840e-01	1.67209669947624206543e-01	1.39913737773895263672e-01	8.92864316701889038086e-02	1.73620209097862243652e-01	1.63817286491394042969e-01	1.15683451294898986816e-01	2.91707813739776611328e-01	2.37603873014450073242e-01	1.58494383096694946289e-01	1.26279771327972412109e-01	1.45290583372116088867e-01	8.29489752650260925293e-02	1.63319498300552368164e-01	1.87553465366363525391e-01	1.47268578410148620605e-01	1.22879594564437866211e-01	2.40407630801200866699e-01	1.14248558878898620605e-01	1.45423501729965209961e-01
1.49366766214370727539e-01	1.86718463897705078125e-01	7.08273872733116149902e-02	1.16406962275505065918e-01	4.98708114027976989746e-02	1.27145856618881225586e-01	1.04183763265609741211e-01	7.31854215264320373535e-02	1.30638167262077331543e-01	9.51547473669052124023e-02	6.25737458467483520508e-02	2.05905511975288391113e-01	1.42205014824867248535e-01	1.55410498380661010742e-01	1.72303050756454467773e-01	1.76805049180984497070e-01	1.27739071846008300781e-01	1.77478954195976257324e-01	8.79788249731063842773e-02	1.29958137869834899902e-01	1.34634599089622497559e-01	7.40609318017959594727e-02	5.29807806015014648438e-02	1.17693483829498291016e-01	1.36614575982093811035e-01	1.43367931246757507324e-01	1.18818715214729309082e-01	1.30991473793983459473e-01	1.71707138419151306152e-01	7.74577409029006958008e-02	1.90212845802307128906e-01	1.41762867569923400879e-01	1.66817769408226013184e-01	1.15315735340118408203e-01	1.66513249278068542480e-01	1.10635086894035339355e-01	2.05101191997528076172e-01	9.90493744611740112305e-02	8.45034942030906677246e-02	1.78614184260368347168e-01	1.53321310877799987793e-01	1.31141424179077148438e-01	1.90605342388153076172e-01	1.81474640965461730957e-01	1.55477926135063171387e-01	1.83794140815734863281e-01	1.67319998145103454590e-01	1.89392417669296264648e-01	2.14810237288475036621e-01	1.84317111968994140625e-01
5.70411756634712219238e-02	1.52806401252746582031e-01	1.51605367660522460938e-01	1.22706606984138488770e-01	5.70183321833610534668e-02	1.50840535759925842285e-01	1.01348638534545898438e-01	2.53090620040893554688e-01	1.03065431118011474609e-01	1.44969969987869262695e-01	1.08004644513130187988e-01	1.15756124258041381836e-01	1.24399811029434204102e-01	1.24390393495559692383e-01	6.35994523763656616211e-02	1.57043471932411193848e-01	1.71908751130104064941e-01	1.05901062488555908203e-01	1.05436176061630249023e-01	1.32750272750854492188e-01	8.05550813674926757812e-02	1.50757700204849243164e-01	9.84499901533126831055e-02	1.87689557671546936035e-01	1.54095262289047241211e-01	1.46233260631561279297e-01	8.70472043752670288086e-02	1.59084275364875793457e-01	2.28751137852668762207e-01	1.60168498754501342773e-01	1.39663532376289367676e-01	4.20478656888008117676e-02	1.02028176188468933105e-01	1.47293075919151306152e-01	9.50335413217544555664e-02	1.47573351860046386719e-01	1.29085138440132141113e-01	5.03631979227066040039e-02	1.60288050770759582520e-01	2.42824554443359375000e-01	1.34907498955726623535e-01	8.53076428174972534180e-02	1.27556428313255310059e-01	1.52572080492973327637e-01	1.76125362515449523926e-01	1.74540057778358459473e-01	1.50784045457839965820e-01	8.69093984365463256836e-02	9.11661088466644287109e-02	2.01822817325592041016e-01
1.37828901410102844238e-01	4.93303835391998291016e-02	2.18234241008758544922e-01	1.25388324260711669922e-01	8.40545743703842163086e-02	1.16181924939155578613e-01	1.16725012660026550293e-01	1.00694283843040466309e-01	1.04575037956237792969e-01	1.17791578173637390137e-01	5.94922155141830444336e-02	1.87977910041809082031e-01	9.96228754520416259766e-02	1.17357537150382995605e-01	1.39574855566024780273e-01	1.63035169243812561035e-01	1.48127406835556030273e-01	2.26026013493537902832e-01	1.17834001779556274414e-01	1.55657500028610229492e-01	8.91098231077194213867e-02	1.50568157434463500977e-01	8.91738831996917724609e-02	1.12240895628929138184e-01	1.84430897235870361328e-01	6.74082934856414794922e-02	8.07790011167526245117e-02	1.65920287370681762695e-01	1.82485997676849365234e-01	9.89606231451034545898e-02	9.64602530002593994141e-02	1.32252857089042663574e-01	1.13199546933174133301e-01	1.72815755009651184082e-01	1.60922437906265258789e-01	1.54964745044708251953e-01	1.46449595689773559570e-01	1.25445023179054260254e-01	9.46366488933563232422e-02	1.00949868559837341309e-01	1.67233720421791076660e-01	6.22235387563705444336e-02	1.83428853750228881836e-01	8.53115171194076538086e-02	1.09200060367584228516e-01	8.27676281332969665527e-02	7.52591788768768310547e-02	1.44500985741615295410e-01	1.52146369218826293945e-01	2.02207505702972412109e-01
2.08452418446540832520e-01	9.96289998292922973633e-02	1.32721573114395141602e-01	1.29944398999214172363e-01	1.39138087630271911621e-01	1.48940414190292358398e-01	1.62042006850242614746e-01	1.41221702098846435547e-01	1.02152243256568908691e-01	9.56345796585083007812e-02	1.05368673801422119141e-01	1.33095934987068176270e-01	1.49953559041023254395e-01	1.02551132440567016602e-01	1.34949043393135070801e-01	1.16454198956489562988e-01	9.13365334272384643555e-02	8.70530158281326293945e-02	1.23591974377632141113e-01	1.33224144577980041504e-01	1.35314926505088806152e-01	1.59350618720054626465e-01	1.14071503281593322754e-01	1.42293006181716918945e-01	1.18685789406299591064e-01	1.31683096289634704590e-01	9.95441824197769165039e-02	8.64218175411224365234e-02	9.73232090473175048828e-02	1.20881453156471252441e-01	1.81398749351501464844e-01	1.08356416225433349609e-01	1.33276462554931640625e-01	9.95643138885498046875e-02	6.71149939298629760742e-02	1.00856393575668334961e-01	1.49830684065818786621e-01	1.30793705582618713379e-01	1.65853127837181091309e-01	6.41331672668457031250e-02	2.03322038054466247559e-01	2.06759542226791381836e-01	1.15131944417953491211e-01	6.74728229641914367676e-02	5.25278225541114807129e-02	1.49896204471588134766e-01	1.46627411246299743652e-01	1.25020653009414672852e-01	1.52215749025344848633e-01	2.08057329058647155762e-01
1.17096960544586181641e-01	7.04230964183807373047e-02	1.11608386039733886719e-01	1.51837468147277832031e-01	9.50805842876434326172e-02	1.63475722074508666992e-01	1.29838630557060241699e-01	9.93954390287399291992e-02	1.36870220303535461426e-01	1.59178346395492553711e-01	1.25377848744392395020e-01	2.06942319869995117188e-01	1.11970767378807067871e-01	1.55952975153923034668e-01	1.10565468668937683105e-01	1.41363918781280517578e-01	1.02940782904624938965e-01	9.62121486663818359375e-02	1.74291729927062988281e-01	4.60135862231254577637e-02	9.02003943920135498047e-02	8.26572477817535400391e-02	1.14941343665122985840e-01	1.16184085607528686523e-01	1.07137762010097503662e-01	1.17683395743370056152e-01	1.65057867765426635742e-01	1.28648966550827026367e-01	1.34847387671470642090e-01	9.43113863468170166016e-02	2.45967879891395568848e-02	1.48216828703880310059e-01	1.16010725498199462891e-01	6.73713311553001403809e-02	1.77025884389877319336e-01	1.35654613375663757324e-01	8.48090797662734985352e-02	1.59614190459251403809e-01	1.24891996383666992188e-01	7.54991471767425537109e-02	1.06418892741203308105e-01	7.50385075807571411133e-02	1.03878036141395568848e-01	1.10061034560203552246e-01	7.26895108819007873535e-02	7.48741328716278076172e-02	1.61341562867164611816e-01	1.72127902507781982422e-01	1.46524831652641296387e-01	1.21718049049377441406e-01
1.13130018115043640137e-01	9.36280637979507446289e-02	1.40301793813705444336e-01	8.27229917049407958984e-02	4.07068133354187011719e-02	8.70834738016128540039e-02	1.17249593138694763184e-01	1.19372099637985229492e-01	7.02872723340988159180e-02	1.31136342883110046387e-01	1.42888322472572326660e-01	1.25445753335952758789e-01	1.29220411181449890137e-01	1.53379574418067932129e-01	8.84941965341567993164e-02	1.63500502705574035645e-01	5.16000539064407348633e-02	8.46970975399017333984e-02	1.85294240713119506836e-01	1.58837988972663879395e-01	1.18488088250160217285e-01	1.12678304314613342285e-01	9.26894992589950561523e-02	2.48017877340316772461e-01	1.00322753190994262695e-01	1.44193276762962341309e-01	1.72548577189445495605e-01	1.19609475135803222656e-01	9.21332240104675292969e-02	1.14452615380287170410e-01	1.17649614810943603516e-01	1.02176591753959655762e-01	8.50528925657272338867e-02	1.59897536039352416992e-01	1.95918202400207519531e-01	1.21231466531753540039e-01	1.04390025138854980469e-01	8.68297517299652099609e-02	1.29376903176307678223e-01	1.14934653043746948242e-01	1.13089397549629211426e-01	1.53229504823684692383e-01	1.03003099560737609863e-01	1.46306529641151428223e-01	1.14130124449729919434e-01	1.79549291729927062988e-01	1.27412125468254089355e-01	6.12312108278274536133e-02	1.50459930300712585449e-01	1.40331506729125976562e-01
1.13359048962593078613e-01	1.75088882446289062500e-01	1.04293256998062133789e-01	9.81044918298721313477e-02	1.21335744857788085938e-01	1.60223007202148437500e-01	1.43164679408073425293e-01	6.85097128152847290039e-02	1.57332301139831542969e-01	1.04469642043113708496e-01	1.38478323817253112793e-01	1.10339149832725524902e-01	1.16588607430458068848e-01	1.04981496930122375488e-01	1.44756123423576354980e-01	1.27324149012565612793e-01	1.24540150165557861328e-01	1.65822550654411315918e-01	6.45776391029357910156e-02	6.71784281730651855469e-02	1.42747908830642700195e-01	1.11820787191390991211e-01	8.26128274202346801758e-02	3.17236259579658508301e-02	9.95498970150947570801e-02	4.23853397369384765625e-02	1.21424764394760131836e-01	1.31347402930259704590e-01	1.60964593291282653809e-01	1.42410784959793090820e-01	9.85673367977142333984e-02	1.55671015381813049316e-01	1.76466971635818481445e-01	1.75166472792625427246e-01	1.18196263909339904785e-01	5.31948134303092956543e-02	1.28450825810432434082e-01	5.51680922508239746094e-02	1.83085858821868896484e-01	1.34792402386665344238e-01	9.54717695713043212891e-02	1.18398442864418029785e-01	6.35442286729812622070e-02	1.62445440888404846191e-01	1.24572336673736572266e-01	1.15163907408714294434e-01	1.62847191095352172852e-01	1.90057173371315002441e-01	1.70240044593811035156e-01	9.35805290937423706055e-02
1.80540755391120910645e-01	1.14431515336036682129e-01	2.43558883666992187500e-01	1.55211687088012695312e-01	8.46975445747375488281e-02	1.71277225017547607422e-01	1.39543935656547546387e-01	1.18497043848037719727e-01	1.12074285745620727539e-01	1.06733381748199462891e-01	5.23129180073738098145e-02	9.11058485507965087891e-02	1.53416007757186889648e-01	4.49737384915351867676e-02	1.73324704170227050781e-01	1.66636154055595397949e-01	1.15962490439414978027e-01	1.17375865578651428223e-01	1.28117769956588745117e-01	2.04562470316886901855e-02	1.09406918287277221680e-01	4.55011129379272460938e-02	1.32070422172546386719e-01	1.09884664416313171387e-01	1.60805493593215942383e-01	7.16262310743331909180e-02	1.06682568788528442383e-01	3.30912768840789794922e-02	9.44487005472183227539e-02	1.71267211437225341797e-01	1.36651366949081420898e-01	6.96129575371742248535e-02	1.06642827391624450684e-01	7.94796794652938842773e-02	8.26788395643234252930e-02	8.86108279228210449219e-02	1.62547007203102111816e-01	1.03208526968955993652e-01	2.28424221277236938477e-01	1.53840005397796630859e-01	1.06861218810081481934e-01	6.40882924199104309082e-02	1.87120497226715087891e-01	2.03624293208122253418e-02	1.78867191076278686523e-01	1.51830106973648071289e-01	1.63228660821914672852e-01	1.46083772182464599609e-01	1.14051640033721923828e-01	1.71081975102424621582e-01
1.57765895128250122070e-01	1.22017800807952880859e-01	1.53400138020515441895e-01	1.38549298048019409180e-01	1.36951416730880737305e-01	1.84219166636466979980e-01	1.25722527503967285156e-01	1.00189104676246643066e-01	1.66904583573341369629e-01	1.67399883270263671875e-01	1.25500530004501342773e-01	9.18257832527160644531e-02	5.92626407742500305176e-02	1.27990990877151489258e-01	1.02095901966094970703e-01	1.31955355405807495117e-01	7.11070001125335693359e-02	1.27311408519744873047e-01	1.49233564734458923340e-01	6.34692609310150146484e-02	1.03302136063575744629e-01	1.67145758867263793945e-01	9.76575314998626708984e-02	4.10235002636909484863e-02	1.66535630822181701660e-01	7.43182599544525146484e-02	1.22803762555122375488e-01	6.39326721429824829102e-02	1.96971416473388671875e-01	6.04274719953536987305e-02	7.40873515605926513672e-02	1.54709622263908386230e-01	1.68481096625328063965e-01	9.67801064252853393555e-02	1.39870151877403259277e-01	1.46300628781318664551e-01	1.06883838772773742676e-01	9.53743755817413330078e-02	9.52719151973724365234e-02	1.21855229139328002930e-01	1.19912236928939819336e-01	8.02095979452133178711e-02	1.38201892375946044922e-01	8.27917754650115966797e-02	1.41502529382705688477e-01	1.85922071337699890137e-01	1.38340592384338378906e-01	1.47764101624488830566e-01	1.24668866395950317383e-01	1.29550591111183166504e-01
1.58002972602844238281e-01	1.02152094244956970215e-01	1.46890759468078613281e-01	8.23936611413955688477e-02	1.14152535796165466309e-01	1.80482387542724609375e-01	9.81823205947875976562e-02	9.25803780555725097656e-02	1.45133540034294128418e-01	1.15407794713973999023e-01	6.92768990993499755859e-02	9.40723419189453125000e-02	8.86204838752746582031e-02	8.40002596378326416016e-02	1.25263214111328125000e-01	1.77953809499740600586e-01	8.09010863304138183594e-02	1.00329667329788208008e-01	1.39026328921318054199e-01	2.77431309223175048828e-03	1.19793564081192016602e-01	5.26821017265319824219e-02	5.06211891770362854004e-02	1.08880266547203063965e-01	1.58405259251594543457e-01	1.20958387851715087891e-01	1.41897335648536682129e-01	9.61346179246902465820e-02	8.13519805669784545898e-02	1.32282525300979614258e-01	1.55121415853500366211e-01	1.27009153366088867188e-01	1.06123223900794982910e-01	7.70415365695953369141e-02	1.26655280590057373047e-01	1.53811156749725341797e-01	1.49131879210472106934e-01	1.16196736693382263184e-01	8.49228799343109130859e-02	7.23629444837570190430e-02	1.19262725114822387695e-01	1.19256764650344848633e-01	1.35329246520996093750e-01	1.03491052985191345215e-01	8.73768776655197143555e-02	9.29537713527679443359e-02	1.49239107966423034668e-01	7.84384161233901977539e-02	1.71851605176925659180e-01	1.69975504279136657715e-01
1.04361742734909057617e-01	1.40537813305854797363e-01	1.69705718755722045898e-01	1.03007361292839050293e-01	7.42437541484832763672e-02	1.42174229025840759277e-01	1.26466676592826843262e-01	1.56001389026641845703e-01	9.53534841537475585938e-02	1.21779635548591613770e-01	8.26943963766098022461e-02	7.97907114028930664062e-02	1.76259890198707580566e-01	1.32885634899139404297e-01	9.67686772346496582031e-02	6.78087472915649414062e-02	1.08034342527389526367e-01	1.37009903788566589355e-01	8.16842913627624511719e-02	9.28879380226135253906e-02	7.03481137752532958984e-02	2.61561945080757141113e-02	1.24987915158271789551e-01	1.87854230403900146484e-01	1.29072308540344238281e-01	1.35208681225776672363e-01	1.45567625761032104492e-01	3.13279554247856140137e-02	-1.49011611938476562500e-08	1.65314152836799621582e-01	1.38699412345886230469e-01	8.69883149862289428711e-02	1.01535841822624206543e-01	9.33270901441574096680e-02	9.13027673959732055664e-02	1.45398482680320739746e-01	1.42272368073463439941e-01	1.43882185220718383789e-01	9.92334783077239990234e-02	1.39235183596611022949e-01	8.49422365427017211914e-02	1.34279847145080566406e-01	1.16850584745407104492e-01	2.37181514501571655273e-01	8.84912908077239990234e-02	1.14155083894729614258e-01	1.09607487916946411133e-01	1.04146137833595275879e-01	1.15532234311103820801e-01	1.13333985209465026855e-01
8.22706818580627441406e-02	7.09828585386276245117e-02	4.55956533551216125488e-02	1.30119204521179199219e-01	1.60068720579147338867e-01	9.38257575035095214844e-02	3.02252769470214843750e-02	9.24888253211975097656e-02	1.25397890806198120117e-01	5.11948913335800170898e-02	1.47109225392341613770e-01	1.72220259904861450195e-01	1.24053820967674255371e-01	2.19191744923591613770e-01	6.71344846487045288086e-02	1.62290662527084350586e-01	9.45059061050415039062e-02	1.59373238682746887207e-01	9.56866145133972167969e-03	8.07679444551467895508e-02	1.25207826495170593262e-01	1.93164020776748657227e-01	1.60752221941947937012e-01	1.77042722702026367188e-01	1.62991300225257873535e-01	9.03078019618988037109e-02	1.19811207056045532227e-01	1.07444807887077331543e-01	1.54180526733398437500e-01	7.05226659774780273438e-02	5.59708774089813232422e-02	1.98192566633224487305e-01	1.06062904000282287598e-01	6.06631487607955932617e-02	1.90448299050331115723e-01	6.94320946931838989258e-02	6.28754645586013793945e-02	1.28812953829765319824e-01	1.17281794548034667969e-01	1.84619084000587463379e-01	1.28832206130027770996e-01	6.99601322412490844727e-02	1.26749813556671142578e-01	1.20942339301109313965e-01	1.09570354223251342773e-01	1.22399300336837768555e-01	1.72134041786193847656e-01	1.43979668617248535156e-01	1.23411327600479125977e-01	8.03773850202560424805e-02
9.60840135812759399414e-02	1.66696563363075256348e-01	7.73172527551651000977e-02	1.85846835374832153320e-01	1.14110603928565979004e-01	1.10454544425010681152e-01	1.44099846482276916504e-01	1.56131431460380554199e-01	1.30997017025947570801e-01	8.92792344093322753906e-02	7.23012760281562805176e-02	1.12396076321601867676e-01	1.43546015024185180664e-01	1.27732142806053161621e-01	1.02354571223258972168e-01	1.21213227510452270508e-01	6.94096833467483520508e-02	9.14578586816787719727e-02	1.39350384473800659180e-01	1.06044009327888488770e-01	6.56637996435165405273e-02	1.60800978541374206543e-01	1.68048232793807983398e-01	6.99770823121070861816e-02	1.58217281103134155273e-01	1.09354078769683837891e-01	2.93985903263092041016e-02	1.89624682068824768066e-01	1.47162884473800659180e-01	2.28499501943588256836e-01	1.36059671640396118164e-01	7.26954862475395202637e-02	6.98163807392120361328e-02	1.25490337610244750977e-01	1.22844815254211425781e-01	1.46249607205390930176e-01	1.17739170789718627930e-01	1.13727271556854248047e-01	1.96637347340583801270e-01	1.65552914142608642578e-01	1.62593796849250793457e-01	1.38686314225196838379e-01	1.26347154378890991211e-01	8.15541744232177734375e-02	1.54376193881034851074e-01	8.80315303802490234375e-02	1.62462100386619567871e-01	1.24582797288894653320e-01	7.05139935016632080078e-02	1.95489466190338134766e-01
1.09649047255516052246e-01	6.13005533814430236816e-02	1.31115555763244628906e-01	1.11274212598800659180e-01	1.56733751296997070312e-01	1.11427903175354003906e-01	6.34649917483329772949e-02	9.02235209941864013672e-02	9.87064689397811889648e-02	5.54371699690818786621e-02	1.50922283530235290527e-01	1.06827408075332641602e-01	1.37182414531707763672e-01	1.64688304066658020020e-01	7.98265486955642700195e-02	1.24126404523849487305e-01	1.25742152333259582520e-01	6.33924156427383422852e-02	1.07499122619628906250e-01	7.73312449455261230469e-02	1.91927522420883178711e-01	9.05490666627883911133e-02	1.98455169796943664551e-01	6.93009942770004272461e-02	1.83194026350975036621e-01	5.05389720201492309570e-02	1.09415367245674133301e-01	7.53867924213409423828e-02	8.45190137624740600586e-02	2.38662928342819213867e-01	1.45051494240760803223e-01	1.51219755411148071289e-01	1.23298361897468566895e-01	1.25625491142272949219e-01	1.08616426587104797363e-01	5.04166781902313232422e-02	1.21236383914947509766e-01	1.53489515185356140137e-01	1.50189191102981567383e-01	1.19952589273452758789e-01	1.15450248122215270996e-01	1.18723407387733459473e-01	1.31848603487014770508e-01	1.28683701157569885254e-01	1.76574662327766418457e-02	1.11653178930282592773e-01	1.17615386843681335449e-01	1.84169679880142211914e-01	1.51264458894729614258e-01	1.34448215365409851074e-01
1.27767950296401977539e-01	1.63000836968421936035e-01	1.66789948940277099609e-01	1.51737734675407409668e-01	1.83339610695838928223e-01	1.48374497890472412109e-01	8.30516666173934936523e-02	1.39675229787826538086e-01	1.24909132719039916992e-01	1.81072399020195007324e-01	1.68314620852470397949e-01	1.12098962068557739258e-01	1.15342482924461364746e-01	1.45171716809272766113e-01	1.50236889719963073730e-01	9.89210456609725952148e-02	1.46180123090744018555e-01	1.16259440779685974121e-01	1.00581765174865722656e-01	1.20476335287094116211e-01	1.00153386592864990234e-01	1.46485134959220886230e-01	7.96623975038528442383e-02	1.31531819701194763184e-01	1.34888991713523864746e-01	6.49658143520355224609e-02	1.54974162578582763672e-01	1.71102821826934814453e-01	1.49918690323829650879e-01	2.15659245848655700684e-01	2.49146997928619384766e-01	1.63263499736785888672e-01	5.04947528243064880371e-02	1.03502422571182250977e-01	9.11379903554916381836e-02	1.22269839048385620117e-01	9.35246795415878295898e-02	1.78249493241310119629e-01	1.46347939968109130859e-01	1.04214191436767578125e-01	9.43585634231567382812e-02	9.38503295183181762695e-02	1.58026933670043945312e-01	1.65728747844696044922e-01	9.41949039697647094727e-02	1.12922385334968566895e-01	1.55878737568855285645e-01	5.91781362891197204590e-02	1.37521103024482727051e-01	1.88092246651649475098e-01
6.57690092921257019043e-02	1.07059210538864135742e-01	1.07073828577995300293e-01	1.27617791295051574707e-01	8.20303410291671752930e-02	1.06668815016746520996e-01	1.47898316383361816406e-01	1.00983753800392150879e-01	8.08335840702056884766e-02	1.03994756937026977539e-01	5.47528341412544250488e-02	1.17350727319717407227e-01	7.62664675712585449219e-02	9.36425477266311645508e-02	5.27980625629425048828e-02	7.81431049108505249023e-02	1.00994348526000976562e-01	1.67028233408927917480e-01	3.61150130629539489746e-02	7.25304335355758666992e-02	1.15618348121643066406e-01	1.26272514462471008301e-01	2.08398953080177307129e-01	2.26029634475708007812e-01	1.72416567802429199219e-01	1.34061470627784729004e-01	2.01066583395004272461e-01	6.33049011230468750000e-02	7.55704790353775024414e-02	1.16057395935058593750e-01	1.46272912621498107910e-01	1.18631422519683837891e-01	1.05537787079811096191e-01	9.22101289033889770508e-02	1.24343425035476684570e-01	1.20431646704673767090e-01	1.49964839220046997070e-02	1.38545989990234375000e-01	1.53288841247558593750e-01	1.61253392696380615234e-01	1.15090101957321166992e-01	8.42249542474746704102e-02	1.19942367076873779297e-01	1.39354050159454345703e-01	1.43315628170967102051e-01	9.35056060552597045898e-02	2.05679431557655334473e-01	1.63024872541427612305e-01	1.08392134308815002441e-01	1.97674557566642761230e-01
1.72023206949234008789e-01	1.19346007704734802246e-01	1.04973509907722473145e-01	1.60591676831245422363e-01	1.04345798492431640625e-01	1.22050732374191284180e-01	9.73345488309860229492e-02	1.27903357148170471191e-01	1.71868801116943359375e-01	7.40891396999359130859e-02	1.05259120464324951172e-01	8.55816751718521118164e-02	8.87946188449859619141e-02	2.52281427383422851562e-02	1.07714489102363586426e-01	1.43430069088935852051e-01	9.94545370340347290039e-02	8.24772864580154418945e-02	6.29283338785171508789e-02	7.61131644248962402344e-02	8.70029330253601074219e-02	2.77534499764442443848e-02	1.39379695057868957520e-01	2.36623913049697875977e-01	1.60179853439331054688e-01	8.01633000373840332031e-02	1.29431068897247314453e-01	1.74726858735084533691e-01	8.79275947809219360352e-02	5.29424622654914855957e-02	4.54061329364776611328e-02	9.00437086820602416992e-02	1.15037143230438232422e-01	1.19925037026405334473e-01	1.30386695265769958496e-01	1.11734420061111450195e-01	1.41308754682540893555e-01	1.56580060720443725586e-01	1.28117367625236511230e-01	1.23458266258239746094e-01	1.10487595200538635254e-01	9.14785861968994140625e-02	1.47319734096527099609e-01	1.11468955874443054199e-01	6.84711262583732604980e-02	8.84886160492897033691e-02	1.01810887455940246582e-01	1.31664127111434936523e-01	1.38616040349006652832e-01	6.73536583781242370605e-02
1.30616635084152221680e-01	1.00278690457344055176e-01	1.22409939765930175781e-01	1.23040750622749328613e-01	1.22547775506973266602e-01	6.72782957553863525391e-02	6.48694932460784912109e-02	9.77774560451507568359e-02	1.33795246481895446777e-01	9.37029719352722167969e-02	9.47137624025344848633e-02	8.80152732133865356445e-02	1.34297430515289306641e-01	9.89577919244766235352e-02	6.80278390645980834961e-02	7.39113837480545043945e-02	1.05980992317199707031e-01	1.51438623666763305664e-01	1.79408371448516845703e-01	1.24860957264900207520e-01	9.09746885299682617188e-02	1.09604075551033020020e-01	1.60458058118820190430e-01	1.09405487775802612305e-01	1.88341051340103149414e-01	2.73531228303909301758e-02	8.90162736177444458008e-02	5.10508865118026733398e-02	1.03547319769859313965e-01	1.15328967571258544922e-01	9.80244576930999755859e-02	8.78803133964538574219e-02	1.01333484053611755371e-01	1.59796565771102905273e-01	6.53271079063415527344e-02	1.08286187052726745605e-01	8.62292349338531494141e-02	1.25021219253540039062e-01	1.31203934550285339355e-01	7.54836574196815490723e-02	7.56231695413589477539e-02	1.17088615894317626953e-01	1.14308595657348632812e-01	1.33817195892333984375e-01	1.08679920434951782227e-01	1.86838462948799133301e-01	1.25190228223800659180e-01	8.15033838152885437012e-02	1.36979341506958007812e-01	1.46382972598075866699e-01
6.56751468777656555176e-02	1.00525945425033569336e-01	2.12617993354797363281e-01	8.26592445373535156250e-02	9.82900410890579223633e-02	9.51864123344421386719e-02	1.35147854685783386230e-01	1.33501529693603515625e-01	1.37689247727394104004e-01	1.52393206954002380371e-01	1.47960901260375976562e-01	1.42453551292419433594e-01	1.18835911154747009277e-01	1.01667642593383789062e-01	1.42678096890449523926e-01	5.97228109836578369141e-02	9.75040048360824584961e-02	1.31772682070732116699e-01	1.30046263337135314941e-01	1.68824791908264160156e-01	8.99902880191802978516e-02	1.14478766918182373047e-02	4.47276532649993896484e-02	1.78439095616340637207e-01	1.45560801029205322266e-01	8.60115140676498413086e-02	4.33508604764938354492e-02	1.22230142354965209961e-01	9.10977572202682495117e-02	9.50121879577636718750e-02	1.02021425962448120117e-01	1.02875813841819763184e-01	1.58642232418060302734e-01	1.45563453435897827148e-01	1.37860894203186035156e-01	8.55475515127182006836e-02	1.79328039288520812988e-01	1.66677415370941162109e-01	6.74717426300048828125e-02	7.61318653821945190430e-02	1.36049494147300720215e-01	9.80045050382614135742e-02	1.29657372832298278809e-01	1.21323183178901672363e-01	9.03119444847106933594e-02	7.87768587470054626465e-02	1.67306378483772277832e-01	1.18028447031974792480e-01	6.97855427861213684082e-02	5.44898211956024169922e-02
1.47885143756866455078e-01	7.50090852379798889160e-02	5.35282790660858154297e-02	1.76870390772819519043e-01	1.01583123207092285156e-01	1.40970453619956970215e-01	1.45440891385078430176e-01	8.65869298577308654785e-02	1.51901736855506896973e-01	1.06855139136314392090e-01	1.36334985494613647461e-01	7.71349295973777770996e-02	1.52080476284027099609e-01	9.61432009935379028320e-02	9.33977514505386352539e-02	1.60516619682312011719e-01	1.01746678352355957031e-01	8.56933444738388061523e-02	1.35010391473770141602e-01	1.50257498025894165039e-01	9.65476036071777343750e-02	1.25631526112556457520e-01	3.29798981547355651855e-02	9.12576466798782348633e-02	1.31210178136825561523e-01	6.92497342824935913086e-02	2.81590521335601806641e-02	7.66527950763702392578e-02	1.15517631173133850098e-01	5.68185746669769287109e-02	1.12346708774566650391e-01	9.43619161844253540039e-02	1.94767877459526062012e-01	1.19502842426300048828e-01	1.07839688658714294434e-01	1.31572201848030090332e-01	1.38682112097740173340e-01	5.09744733572006225586e-02	1.13844856619834899902e-01	1.02635964751243591309e-01	1.02474510669708251953e-01	8.07489082217216491699e-02	1.19178026914596557617e-01	9.20035541057586669922e-02	1.08264118432998657227e-01	1.08858466148376464844e-01	9.11491885781288146973e-02	1.33965373039245605469e-01	9.80013608932495117188e-02	1.09584361314773559570e-01
9.99729186296463012695e-02	8.29987451434135437012e-02	6.78926259279251098633e-02	1.14194065332412719727e-01	1.00226581096649169922e-01	1.28813147544860839844e-01	1.36638283729553222656e-01	1.76068782806396484375e-01	1.15943178534507751465e-01	1.55338615179061889648e-01	1.53954550623893737793e-01	6.85352757573127746582e-02	1.17951244115829467773e-01	1.25689476728439331055e-01	5.44947162270545959473e-02	1.31032630801200866699e-01	6.68774098157882690430e-02	1.09561920166015625000e-01	7.98851102590560913086e-02	1.19032293558120727539e-01	6.27914816141128540039e-02	8.27479213476181030273e-02	9.25126671791076660156e-02	1.10991314053535461426e-01	1.09053336083889007568e-01	5.64024448394775390625e-02	1.22052177786827087402e-01	4.07440885901451110840e-02	1.18023157119750976562e-01	1.05007320642471313477e-01	1.28177210688591003418e-01	5.75835332274436950684e-02	1.08807891607284545898e-01	1.10907882452011108398e-01	1.16006776690483093262e-01	1.16301938891410827637e-01	1.23984739184379577637e-01	1.02848559617996215820e-01	5.87123185396194458008e-02	1.22725471854209899902e-01	8.68951976299285888672e-02	1.29815742373466491699e-01	2.09340348839759826660e-01	1.51190802454948425293e-01	1.02406814694404602051e-01	9.30602997541427612305e-02	1.38920590281486511230e-01	1.80926576256752014160e-01	7.03234225511550903320e-02	1.78786456584930419922e-01
8.08186829090118408203e-02	1.55299752950668334961e-01	7.43309482932090759277e-02	1.21663272380828857422e-01	1.11846789717674255371e-01	2.76427268981933593750e-02	7.51392245292663574219e-02	1.27763122320175170898e-01	1.13829776644706726074e-01	9.64063107967376708984e-02	1.42694592475891113281e-01	1.40424057841300964355e-01	1.13064050674438476562e-01	1.51764914393424987793e-01	1.12557932734489440918e-01	7.49013125896453857422e-02	7.22030550241470336914e-02	9.49080884456634521484e-02	6.02897405624389648438e-02	8.29314291477203369141e-02	1.04889944195747375488e-01	6.98482841253280639648e-02	1.44056573510169982910e-01	8.10013413429260253906e-02	1.40180721879005432129e-01	2.16178596019744873047e-02	8.19901823997497558594e-02	9.84432101249694824219e-02	6.44131898880004882812e-02	5.64249753952026367188e-02	1.28328397870063781738e-01	1.12986683845520019531e-01	1.38747110962867736816e-01	9.58811044692993164062e-02	1.32167905569076538086e-01	1.00686132907867431641e-01	1.62746816873550415039e-01	9.36983972787857055664e-02	9.71221029758453369141e-02	1.51444673538208007812e-01	1.39409139752388000488e-01	1.04552969336509704590e-01	1.14164844155311584473e-01	9.03868526220321655273e-02	7.06577673554420471191e-02	4.68996688723564147949e-02	8.35441350936889648438e-02	1.39931067824363708496e-01	6.74497857689857482910e-02	6.10527098178863525391e-02
7.03485682606697082520e-02	1.09737470746040344238e-01	1.32857948541641235352e-01	7.31867551803588867188e-02	1.84611544013023376465e-01	1.63979321718215942383e-01	9.98506993055343627930e-02	9.52554345130920410156e-02	1.67856454849243164062e-01	1.14424660801887512207e-01	3.05655971169471740723e-02	1.17544770240783691406e-01	6.52330070734024047852e-02	1.57831117510795593262e-01	8.33744704723358154297e-02	8.22714567184448242188e-02	1.38969391584396362305e-01	3.71346622705459594727e-02	9.70486104488372802734e-02	7.51333087682723999023e-02	1.86247393488883972168e-01	1.07517123222351074219e-01	1.42663866281509399414e-01	2.06355318427085876465e-01	9.51813384890556335449e-02	8.07914733886718750000e-02	5.30441552400588989258e-02	8.61197561025619506836e-02	1.33319512009620666504e-01	6.25987797975540161133e-02	1.13185644149780273438e-01	5.57340756058692932129e-02	1.01230874657630920410e-01	1.55025303363800048828e-01	9.03390347957611083984e-02	8.29478800296783447266e-02	9.68819558620452880859e-02	9.30070877075195312500e-02	1.00910425186157226562e-01	1.04065403342247009277e-01	1.43765792250633239746e-01	1.26756146550178527832e-01	8.83638039231300354004e-02	1.07512548565864562988e-01	9.63845998048782348633e-02	9.86560285091400146484e-02	1.21113434433937072754e-01	1.52216807007789611816e-01	1.27255618572235107422e-01	1.61406859755516052246e-01
8.46837237477302551270e-02	1.05972945690155029297e-01	1.60509958863258361816e-01	1.05870366096496582031e-01	7.81012922525405883789e-02	8.04710462689399719238e-02	1.14761739969253540039e-01	1.25314757227897644043e-01	1.02037593722343444824e-01	1.27666816115379333496e-01	2.28661239147186279297e-01	1.06260165572166442871e-01	5.46217933297157287598e-02	1.59686923027038574219e-01	7.20002874732017517090e-02	1.00717738270759582520e-01	5.05234897136688232422e-02	6.66550397872924804688e-02	1.06856033205986022949e-01	6.56566023826599121094e-02	8.82952958345413208008e-02	1.66364997625350952148e-01	1.36956393718719482422e-01	6.29838779568672180176e-02	1.94867968559265136719e-01	1.31977066397666931152e-01	6.62832856178283691406e-02	9.74857509136199951172e-02	1.01286783814430236816e-01	1.34553641080856323242e-01	1.53559088706970214844e-01	7.87009298801422119141e-02	1.41311094164848327637e-01	1.21099561452865600586e-01	2.10966974496841430664e-01	6.41677528619766235352e-02	1.88164412975311279297e-01	9.69275161623954772949e-02	1.00745558738708496094e-01	9.03317332267761230469e-02	1.38191729784011840820e-01	1.74552693963050842285e-01	1.42823860049247741699e-01	1.00377067923545837402e-01	1.20351135730743408203e-01	9.74181741476058959961e-02	1.16986557841300964355e-01	7.65334889292716979980e-02	8.46156105399131774902e-02	7.31661021709442138672e-02
1.78664132952690124512e-01	5.62991052865982055664e-02	1.44426345825195312500e-01	8.71962010860443115234e-02	1.73414647579193115234e-01	1.51276901364326477051e-01	9.86165255308151245117e-02	1.41361862421035766602e-01	9.53281372785568237305e-02	1.32914617657661437988e-01	8.14738422632217407227e-02	6.53321072459220886230e-02	4.25779893994331359863e-02	4.31127026677131652832e-02	1.00085914134979248047e-01	1.52534916996955871582e-01	8.77379029989242553711e-02	5.37839010357856750488e-02	1.12519145011901855469e-01	9.60589796304702758789e-02	9.69646126031875610352e-02	1.24451532959938049316e-01	1.37415707111358642578e-01	1.42057821154594421387e-01	1.36979430913925170898e-01	1.27955555915832519531e-01	1.40085354447364807129e-01	9.34703946113586425781e-02	3.21752950549125671387e-02	1.95230498909950256348e-01	9.49271321296691894531e-02	1.30249708890914916992e-01	1.09486654400825500488e-01	7.09807202219963073730e-02	9.11888033151626586914e-02	1.12838968634605407715e-01	1.67681574821472167969e-01	5.99480047821998596191e-02	1.40365004539489746094e-01	9.25260931253433227539e-02	5.40893748402595520020e-02	8.58356952667236328125e-02	7.85209760069847106934e-02	1.10044538974761962891e-01	1.23701572418212890625e-01	1.85343727469444274902e-01	1.66647121310234069824e-01	9.62980389595031738281e-02	1.30779042840003967285e-01	1.50508403778076171875e-01
1.22879341244697570801e-01	1.51209354400634765625e-01	1.05661429464817047119e-01	1.14039719104766845703e-01	1.07217401266098022461e-01	1.32886782288551330566e-01	1.23960345983505249023e-01	1.57187417149543762207e-01	1.35008305311203002930e-01	1.34475514292716979980e-01	8.03610458970069885254e-02	7.94418454170227050781e-02	1.21404424309730529785e-01	1.36292770504951477051e-01	1.62795811891555786133e-01	1.22994780540466308594e-01	1.15202158689498901367e-01	1.84476435184478759766e-01	8.47142040729522705078e-02	1.01238176226615905762e-01	1.59616589546203613281e-01	6.31365329027175903320e-02	4.18804883956909179688e-02	1.56502515077590942383e-01	1.71163529157638549805e-01	1.01463615894317626953e-01	1.88139200210571289062e-01	6.39265924692153930664e-02	1.43793925642967224121e-01	7.45045244693756103516e-02	1.24426066875457763672e-01	1.25969186425209045410e-01	1.37100636959075927734e-01	5.25161027908325195312e-02	1.06052540242671966553e-01	1.28118082880973815918e-01	1.41774296760559082031e-01	1.49656087160110473633e-01	1.22241258621215820312e-01	8.58377814292907714844e-02	8.51212069392204284668e-02	1.20825126767158508301e-01	1.28778710961341857910e-01	1.45547404885292053223e-01	1.25822216272354125977e-01	8.76994803547859191895e-02	9.24847722053527832031e-02	1.33210435509681701660e-01	1.82426914572715759277e-01	1.10334709286689758301e-01
8.00377503037452697754e-02	8.84205698966979980469e-02	6.10575824975967407227e-02	1.58369556069374084473e-01	1.66339084506034851074e-01	7.26706758141517639160e-02	6.80384263396263122559e-02	1.11560687422752380371e-01	9.01447534561157226562e-02	8.73601883649826049805e-02	1.34075284004211425781e-01	1.43855512142181396484e-01	1.04780375957489013672e-01	9.70062911510467529297e-02	1.55890971422195434570e-01	1.08503535389900207520e-01	1.20700672268867492676e-01	5.93634620308876037598e-02	2.01825886964797973633e-01	1.36723637580871582031e-01	1.93909794092178344727e-01	5.07428646087646484375e-02	8.51244032382965087891e-02	1.47334218025207519531e-01	1.69884487986564636230e-01	2.18706130981445312500e-02	8.68063122034072875977e-02	1.49167865514755249023e-01	5.64650595188140869141e-02	1.30588874220848083496e-01	1.90777555108070373535e-01	1.01769760251045227051e-01	1.16077482700347900391e-01	1.26276269555091857910e-01	1.22802793979644775391e-01	6.28873258829116821289e-02	6.48450255393981933594e-02	1.30886346101760864258e-01	9.45639610290527343750e-02	1.29832550883293151855e-01	1.29155084490776062012e-01	9.58961844444274902344e-02	1.51519611477851867676e-01	1.04868680238723754883e-01	7.50542357563972473145e-02	9.73370969295501708984e-02	1.24960601329803466797e-01	1.59021839499473571777e-01	1.18203908205032348633e-01	1.17302358150482177734e-01
1.19362682104110717773e-01	1.06370568275451660156e-01	9.75117534399032592773e-02	1.01319789886474609375e-01	1.05667233467102050781e-01	6.42162263393402099609e-02	8.49820747971534729004e-02	9.39874053001403808594e-02	1.09117433428764343262e-01	1.04700744152069091797e-01	5.77647089958190917969e-02	9.52663421630859375000e-02	6.82367533445358276367e-02	6.93403333425521850586e-02	1.24416247010231018066e-01	9.46775525808334350586e-02	1.04917600750923156738e-01	1.42698109149932861328e-01	1.13691613078117370605e-01	1.80733546614646911621e-01	1.00591912865638732910e-01	6.80728703737258911133e-02	1.47019430994987487793e-01	8.78723859786987304688e-02	1.38266235589981079102e-01	1.41798496246337890625e-01	1.30035072565078735352e-01	5.41677176952362060547e-02	9.04703438282012939453e-02	7.86555260419845581055e-02	1.36802941560745239258e-01	2.84393802285194396973e-02	1.14195004105567932129e-01	7.40088224411010742188e-02	1.49819582700729370117e-01	1.54973417520523071289e-01	7.40447863936424255371e-02	9.91639643907546997070e-02	7.70450085401535034180e-02	1.58181071281433105469e-01	1.18152827024459838867e-01	6.19646310806274414062e-02	9.65086519718170166016e-02	1.07198983430862426758e-01	6.63884952664375305176e-02	5.38409352302551269531e-02	1.63865327835083007812e-01	8.48535373806953430176e-02	6.62060454487800598145e-02	1.69714957475662231445e-01
1.59735769033432006836e-01	1.02093279361724853516e-01	1.23342022299766540527e-01	1.28505244851112365723e-01	1.62275567650794982910e-01	5.84818497300148010254e-02	6.75117671489715576172e-02	1.29829168319702148438e-01	8.33760350942611694336e-02	1.27388000488281250000e-01	1.09812632203102111816e-01	1.43328920006752014160e-01	6.31189122796058654785e-02	1.28858834505081176758e-01	1.56336873769760131836e-01	1.28921091556549072266e-01	1.66504308581352233887e-01	7.66909718513488769531e-02	1.78855940699577331543e-01	1.28537878394126892090e-01	1.28422483801841735840e-01	8.41830521821975708008e-02	7.07806795835494995117e-02	9.15293991565704345703e-02	1.67126715183258056641e-01	1.01750895380973815918e-01	4.72419261932373046875e-02	1.09246894717216491699e-01	9.83103513717651367188e-02	1.21415123343467712402e-01	1.12979173660278320312e-01	1.12691462039947509766e-01	8.92007797956466674805e-02	1.20793879032135009766e-01	1.42944410443305969238e-01	1.41065984964370727539e-01	9.56514924764633178711e-02	1.20074570178985595703e-01	1.45165324211120605469e-01	8.89149084687232971191e-02	7.75844752788543701172e-02	1.10342696309089660645e-01	1.52125969529151916504e-01	6.95654451847076416016e-02	1.83855801820755004883e-01	1.44566103816032409668e-01	8.69259238243103027344e-02	1.04024723172187805176e-01	1.09151370823383331299e-01	1.46575450897216796875e-01
9.15207564830780029297e-02	2.05053865909576416016e-01	1.08187071979045867920e-01	1.27103433012962341309e-01	1.01468779146671295166e-01	9.66710820794105529785e-02	1.14696025848388671875e-01	1.36372089385986328125e-01	8.20644423365592956543e-02	9.18943732976913452148e-02	1.01647250354290008545e-01	1.04345053434371948242e-01	6.90839067101478576660e-02	1.08735084533691406250e-01	1.25711187720298767090e-01	9.05625075101852416992e-02	1.04220733046531677246e-01	1.21782645583152770996e-01	1.74988552927970886230e-01	1.45081430673599243164e-01	1.42322435975074768066e-01	9.79362279176712036133e-02	1.08335062861442565918e-01	1.06572911143302917480e-01	1.31430819630622863770e-01	7.39233568310737609863e-02	7.78351575136184692383e-02	1.47110939025878906250e-01	2.27547585964202880859e-01	1.50739148259162902832e-01	5.70088997483253479004e-02	1.07003018260002136230e-01	9.77380052208900451660e-02	8.62025544047355651855e-02	1.06718473136425018311e-01	1.07767634093761444092e-01	1.48823976516723632812e-01	1.19626834988594055176e-01	8.79350900650024414062e-02	1.76665142178535461426e-01	1.14893704652786254883e-01	1.80281162261962890625e-01	9.11053419113159179688e-02	1.24203041195869445801e-01	1.03734366595745086670e-01	1.39365151524543762207e-01	3.13854143023490905762e-02	9.87997874617576599121e-02	1.21642425656318664551e-01	1.59665659070014953613e-01
1.06555595993995666504e-01	2.16429382562637329102e-01	1.22097149491310119629e-01	8.04219096899032592773e-02	7.15764760971069335938e-02	1.92978411912918090820e-01	9.62972939014434814453e-02	1.50463491678237915039e-01	5.64687922596931457520e-02	1.49596676230430603027e-01	9.84885767102241516113e-02	1.39032840728759765625e-01	1.17924921214580535889e-01	1.77222207188606262207e-01	9.00980457663536071777e-02	1.46194964647293090820e-01	1.96269780397415161133e-01	1.75073117017745971680e-01	1.11902557313442230225e-01	1.64531007409095764160e-01	1.47902756929397583008e-01	1.02009065449237823486e-01	1.25011950731277465820e-01	1.49011656641960144043e-01	1.46468639373779296875e-01	1.53376325964927673340e-01	1.29229336977005004883e-01	1.97142973542213439941e-01	1.57142117619514465332e-01	9.70393493771553039551e-02	1.19754657149314880371e-01	1.20106853544712066650e-01	1.32593974471092224121e-01	1.55741512775421142578e-01	1.47315174341201782227e-01	1.51360079646110534668e-01	1.52749150991439819336e-01	1.58721894025802612305e-01	1.17987304925918579102e-01	1.31535381078720092773e-01	1.25207930803298950195e-01	9.35853198170661926270e-02	1.17722406983375549316e-01	1.54217064380645751953e-01	1.49282902479171752930e-01	1.01507619023323059082e-01	1.41334444284439086914e-01	1.31647258996963500977e-01	1.66861951351165771484e-01	1.58268466591835021973e-01
1.53977572917938232422e-01	1.63875579833984375000e-01	1.38144820928573608398e-01	1.79614990949630737305e-01	1.30378305912017822266e-01	1.77541777491569519043e-01	1.71068444848060607910e-01	7.32416510581970214844e-02	1.45770356059074401855e-01	9.89103019237518310547e-02	1.12946271896362304688e-01	1.32947459816932678223e-01	1.25386118888854980469e-01	1.98474332690238952637e-01	8.68267416954040527344e-02	1.48734748363494873047e-01	1.26747459173202514648e-01	9.05575752258300781250e-02	2.05399081110954284668e-01	1.22697904706001281738e-01	1.02489456534385681152e-01	1.83282420039176940918e-01	9.23014432191848754883e-02	1.28040149807929992676e-01	1.26338720321655273438e-01	8.07356983423233032227e-02	1.11229345202445983887e-01	1.24751359224319458008e-01	1.96552336215972900391e-01	5.25219589471817016602e-02	1.33300662040710449219e-01	1.57967641949653625488e-01	1.53222754597663879395e-01	1.15164473652839660645e-01	1.59714341163635253906e-01	1.10573992133140563965e-01	2.05866366624832153320e-01	1.35088324546813964844e-01	1.20206177234649658203e-01	1.69008463621139526367e-01	9.50447171926498413086e-02	2.11968883872032165527e-01	1.14487513899803161621e-01	1.70319572091102600098e-01	1.16059511899948120117e-01	9.57625135779380798340e-02	1.25548914074897766113e-01	1.74291998147964477539e-01	1.20987921953201293945e-01	1.32112070918083190918e-01
1.21991649270057678223e-01	2.01641067862510681152e-01	1.44107997417449951172e-01	1.58972665667533874512e-01	5.28604462742805480957e-02	1.79681479930877685547e-01	2.27419972419738769531e-01	1.37843117117881774902e-01	8.67142379283905029297e-02	2.24118277430534362793e-01	1.36057764291763305664e-01	1.55660465359687805176e-01	1.98541879653930664062e-01	2.10493460297584533691e-01	1.51248872280120849609e-01	2.79935777187347412109e-01	9.83256936073303222656e-01	3.91608804464340209961e-01	1.49077221751213073730e-01	8.37600231170654296875e-02	1.35995209217071533203e-01	1.09477952122688293457e-01	8.64366590976715087891e-02	7.97255486249923706055e-02	1.53073579072952270508e-01	1.55105292797088623047e-01	1.03288039565086364746e-01	1.27073258161544799805e-01	2.11640700697898864746e-01	1.98316991329193115234e-01	7.45992660522460937500e-02	5.06741032004356384277e-02	5.97512498497962951660e-02	1.53112560510635375977e-01	1.50421485304832458496e-01	1.91927626729011535645e-01	1.03717416524887084961e-01	1.71446606516838073730e-01	1.36807590723037719727e-01	1.73552393913269042969e-01	2.00603425502777099609e-01	1.29870325326919555664e-01	1.32251620292663574219e-01	1.44059360027313232422e-01	1.20775625109672546387e-01	1.27870321273803710938e-01	1.35925978422164916992e-01	1.25416994094848632812e-01	1.45844951272010803223e-01	1.69940114021301269531e-01
1.06186270713806152344e-01	1.49880021810531616211e-01	1.39858067035675048828e-01	1.85762301087379455566e-01	7.56494402885437011719e-02	1.44018664956092834473e-01	2.40795508027076721191e-01	1.60921156406402587891e-01	1.02768629789352416992e-01	2.33907967805862426758e-01	7.62634351849555969238e-02	1.15480214357376098633e-01	1.76266849040985107422e-01	1.21599897742271423340e-01	1.66241988539695739746e-01	1.54928028583526611328e-01	2.03894704580307006836e-01	8.05462598800659179688e-01	6.54184818267822265625e-01	1.98996052145957946777e-01	1.00090727210044860840e-01	1.21635809540748596191e-01	6.91705718636512756348e-02	1.28251180052757263184e-01	1.41388505697250366211e-01	2.19830244779586791992e-01	1.00003585219383239746e-01	1.14742666482925415039e-01	1.10548138618469238281e-01	1.01521447300910949707e-01	9.05071794986724853516e-02	1.64367288351058959961e-01	1.09791740775108337402e-01	1.86538562178611755371e-01	8.02773684263229370117e-02	1.18151530623435974121e-01	2.13313773274421691895e-01	1.77706986665725708008e-01	1.35436579585075378418e-01	1.46181672811508178711e-01	1.16103082895278930664e-01	1.24797150492668151855e-01	1.44477069377899169922e-01	1.15309253334999084473e-01	1.56680524349212646484e-01	1.07799336314201354980e-01	1.27960607409477233887e-01	1.64786443114280700684e-01	2.13280916213989257812e-01	1.21871322393417358398e-01
1.46541982889175415039e-01	1.33916184306144714355e-01	1.41749337315559387207e-01	1.49838283658027648926e-01	1.29767298698425292969e-01	2.01876118779182434082e-01	9.75975543260574340820e-02	1.22711151838302612305e-01	1.63601666688919067383e-01	1.08363941311836242676e-01	2.25098788738250732422e-01	1.70062273740768432617e-01	1.00868925452232360840e-01	1.88137784600257873535e-01	2.20277428627014160156e-01	1.80414125323295593262e-01	1.91463947296142578125e-01	3.63992989063262939453e-01	9.18964624404907226562e-01	3.11113893985748291016e-01	1.30732938647270202637e-01	1.50475412607192993164e-01	2.24647045135498046875e-01	6.48157373070716857910e-02	1.45110070705413818359e-01	2.25453913211822509766e-01	1.40390023589134216309e-01	1.73293530941009521484e-01	7.86726623773574829102e-02	1.10854074358940124512e-01	1.47381186485290527344e-01	9.89573001861572265625e-02	1.34308829903602600098e-01	1.32347539067268371582e-01	1.19514063000679016113e-01	1.25231698155403137207e-01	6.89438283443450927734e-02	1.52385488152503967285e-01	1.20170876383781433105e-01	1.22680112719535827637e-01	1.50891721248626708984e-01	1.70233026146888732910e-01	1.95097520947456359863e-01	1.58943325281143188477e-01	9.74451750516891479492e-02	8.03591832518577575684e-02	1.77347511053085327148e-01	1.06069788336753845215e-01	1.33126929402351379395e-01	1.28930404782295227051e-01
2.21496790647506713867e-01	1.96125298738479614258e-01	1.65714427828788757324e-01	1.33181318640708923340e-01	1.51179999113082885742e-01	1.45825982093811035156e-01	1.67829528450965881348e-01	7.45842084288597106934e-02	1.32574930787086486816e-01	1.55204325914382934570e-01	1.40756681561470031738e-01	1.57278269529342651367e-01	5.98420277237892150879e-02	1.55136391520500183105e-01	1.87842801213264465332e-01	1.48997187614440917969e-01	1.34969711303710937500e-01	2.30052009224891662598e-01	2.64798760414123535156e-01	1.24401366710662841797e+00	2.52805292606353759766e-01	1.83061227202415466309e-01	1.78709059953689575195e-01	1.29360601305961608887e-01	1.09134539961814880371e-01	9.09090787172317504883e-02	1.19786515831947326660e-01	1.60379633307456970215e-01	1.00561782717704772949e-01	6.66622743010520935059e-02	1.39301523566246032715e-01	1.77082017064094543457e-01	1.45719245076179504395e-01	1.37683033943176269531e-01	1.13374754786491394043e-01	1.51918232440948486328e-01	1.80477321147918701172e-01	1.26398861408233642578e-01	9.11642089486122131348e-02	2.08773806691169738770e-01	1.28553360700607299805e-01	1.34684011340141296387e-01	1.63795933127403259277e-01	1.93367540836334228516e-01	1.97641789913177490234e-01	1.92587673664093017578e-01	1.74177989363670349121e-01	1.71466886997222900391e-01	1.51360034942626953125e-01	1.05289444327354431152e-01
1.33609592914581298828e-01	2.23127424716949462891e-01	1.17393970489501953125e-01	9.53082144260406494141e-02	1.51652723550796508789e-01	1.80696964263916015625e-01	1.70524030923843383789e-01	1.54303669929504394531e-01	2.24190130829811096191e-01	1.79944425821304321289e-01	1.68744161725044250488e-01	1.01516097784042358398e-01	1.27959161996841430664e-01	1.55436068773269653320e-01	1.10043078660964965820e-01	2.00753688812255859375e-01	1.72029614448547363281e-01	2.05320969223976135254e-01	7.41039216518402099609e-02	3.12963366508483886719e-01	1.55905663967132568359e+00	4.22932595014572143555e-01	1.39242067933082580566e-01	9.19850766658782958984e-02	1.06940180063247680664e-01	1.46921843290328979492e-01	1.62155255675315856934e-01	1.62273123860359191895e-01	1.32037475705146789551e-01	6.20111078023910522461e-02	9.36770290136337280273e-02	8.91758501529693603516e-02	1.71363577246665954590e-01	1.72944128513336181641e-01	9.16309282183647155762e-02	1.10416874289512634277e-01	1.71646535396575927734e-01	1.41462787985801696777e-01	1.54384762048721313477e-01	1.77335649728775024414e-01	1.12358585000038146973e-01	2.31245502829551696777e-01	9.11315679550170898438e-02	1.48531615734100341797e-01	1.34886801242828369141e-01	1.55326738953590393066e-01	1.40354543924331665039e-01	1.36117637157440185547e-01	8.63640457391738891602e-02	8.54190811514854431152e-02
1.61644011735916137695e-01	2.08129227161407470703e-01	2.11850509047508239746e-01	1.76724597811698913574e-01	1.59298837184906005859e-01	1.27642139792442321777e-01	1.04814752936363220215e-01	1.65896490216255187988e-01	1.47855877876281738281e-01	1.49576082825660705566e-01	1.25312373042106628418e-01	1.28542765974998474121e-01	2.02690154314041137695e-01	2.18065693974494934082e-01	1.75220206379890441895e-01	1.23997777700424194336e-01	1.19957268238067626953e-01	1.43440112471580505371e-01	1.53073623776435852051e-01	8.76239538192749023438e-02	3.14383476972579956055e-01	1.63896858692169189453e+00	3.10409009456634521484e-01	1.78867667913436889648e-01	1.41842231154441833496e-01	1.37833267450332641602e-01	1.40084519982337951660e-01	1.99464783072471618652e-01	1.52271166443824768066e-01	1.15091621875762939453e-01	1.45558357238769531250e-01	1.60087674856185913086e-01	1.20572865009307861328e-01	1.24948292970657348633e-01	1.15323796868324279785e-01	1.62343516945838928223e-01	6.65667802095413208008e-02	1.15781649947166442871e-01	1.39744311571121215820e-01	9.11041721701622009277e-02	1.06567457318305969238e-01	1.02820575237274169922e-01	9.79961454868316650391e-02	1.28713071346282958984e-01	1.01801216602325439453e-01	1.24843448400497436523e-01	1.18793040513992309570e-01	1.22293218970298767090e-01	1.13245382905006408691e-01	1.61154374480247497559e-01
1.56510218977928161621e-01	2.10865393280982971191e-01	1.88120514154434204102e-01	1.73559248447418212891e-01	1.41522347927093505859e-01	1.60292565822601318359e-01	1.03880338370800018311e-01	1.61638349294662475586e-01	2.11324796080589294434e-01	1.41317740082740783691e-01	8.59484151005744934082e-02	1.31746500730514526367e-01	1.51316478848457336426e-01	9.97269898653030395508e-02	1.09752275049686431885e-01	1.25214144587516784668e-01	1.69402971863746643066e-01	1.47022619843482971191e-01	1.16395801305770874023e-01	2.80515134334564208984e-01	1.13869801163673400879e-01	3.80964994430541992188e-01	8.58230471611022949219e-01	1.57693043351173400879e-01	9.65327173471450805664e-02	1.81086286902427673340e-01	3.35132405161857604980e-02	1.09398066997528076172e-01	1.15542232990264892578e-01	1.06493830680847167969e-01	1.34260103106498718262e-01	1.11813910305500030518e-01	8.13012719154357910156e-02	1.23327121138572692871e-01	1.40340402722358703613e-01	1.57010927796363830566e-01	1.24127417802810668945e-01	1.11755520105361938477e-01	1.82935446500778198242e-01	1.57671853899955749512e-01	1.31533145904541015625e-01	1.35952293872833251953e-01	1.41421511769294738770e-01	1.18258900940418243408e-01	1.06930091977119445801e-01	1.56287908554077148438e-01	1.28128051757812500000e-01	9.45110023021697998047e-02	2.15062513947486877441e-01	1.18016660213470458984e-01
1.12831123173236846924e-01	1.92988097667694091797e-01	1.41903325915336608887e-01	1.09696604311466217041e-01	1.42656281590461730957e-01	1.50219202041625976562e-01	1.45765274763107299805e-01	1.56618669629096984863e-01	2.31482684612274169922e-01	1.03956244885921478271e-01	1.29878953099250793457e-01	1.20783731341361999512e-01	1.81747958064079284668e-01	7.29537606239318847656e-02	9.96740087866783142090e-02	1.25562563538551330566e-01	2.05449789762496948242e-01	8.60145464539527893066e-02	1.02840878069400787354e-01	1.50075957179069519043e-01	1.31042733788490295410e-01	1.09197407960891723633e-01	2.94095635414123535156e-01	2.72691518068313598633e-01	1.20397858321666717529e-01	6.30258992314338684082e-02	1.60616531968116760254e-01	1.86863481998443603516e-01	6.59826919436454772949e-02	8.15464779734611511230e-02	1.05165071785449981689e-01	1.92938953638076782227e-01	1.63273572921752929688e-01	2.14503005146980285645e-01	1.60041123628616333008e-01	1.25008940696716308594e-01	1.58140450716018676758e-01	1.43165796995162963867e-01	1.11250251531600952148e-01	1.44875153899192810059e-01	1.17357105016708374023e-01	1.70343071222305297852e-01	1.03383645415306091309e-01	1.13585375249385833740e-01	1.41318053007125854492e-01	1.37954562902450561523e-01	1.39386773109436035156e-01	1.53224587440490722656e-01	1.92391395568847656250e-01	1.18526317179203033447e-01
1.12177796661853790283e-01	1.22512102127075195312e-01	1.81200221180915832520e-01	1.02017112076282501221e-01	1.70645877718925476074e-01	1.83749586343765258789e-01	1.56312987208366394043e-01	1.63770675659179687500e-01	1.73204168677330017090e-01	1.27078741788864135742e-01	1.78206413984298706055e-01	1.24607831239700317383e-01	7.85904824733734130859e-02	1.53277769684791564941e-01	1.05377547442913055420e-01	1.37802988290786743164e-01	1.24447435140609741211e-01	1.40189394354820251465e-01	2.05755427479743957520e-01	2.62103587388992309570e-01	2.73844301700592041016e-01	1.90883085131645202637e-01	1.14612519741058349609e-01	1.02044969797134399414e-01	9.73656773567199707031e-02	9.01924967765808105469e-02	6.43900409340858459473e-02	8.31718370318412780762e-02	1.27310842275619506836e-01	1.41567930579185485840e-01	1.08074456453323364258e-01	6.37500807642936706543e-02	1.17137342691421508789e-01	1.38773858547210693359e-01	1.83245629072189331055e-01	1.21193766593933105469e-01	1.37805774807929992676e-01	1.70070424675941467285e-01	1.68582469224929809570e-01	8.22450742125511169434e-02	1.77881330251693725586e-01	1.62559330463409423828e-01	1.97467342019081115723e-01	1.42653241753578186035e-01	2.23526969552040100098e-01	1.28780901432037353516e-01	1.01958259940147399902e-01	1.53330400586128234863e-01	1.61590471863746643066e-01	1.29957348108291625977e-01
1.80797755718231201172e-01	1.29540443420410156250e-01	1.81292459368705749512e-01	1.21295407414436340332e-01	1.40798494219779968262e-01	5.94842433929443359375e-02	1.15042299032211303711e-01	1.18603214621543884277e-01	1.43617525696754455566e-01	1.51297912001609802246e-01	6.94298967719078063965e-02	1.64640352129936218262e-01	1.69886410236358642578e-01	7.91913419961929321289e-02	1.20895281434059143066e-01	1.10368162393569946289e-01	1.36266455054283142090e-01	1.27825558185577392578e-01	1.22348740696907043457e-01	9.62619632482528686523e-02	1.08143031597137451172e-01	1.38984173536300659180e-01	1.13779380917549133301e-01	1.03750824928283691406e-01	1.07267044484615325928e-01	1.11660093069076538086e-01	1.02965161204338073730e-01	1.16832196712493896484e-01	1.19609236717224121094e-01	1.58874124288558959961e-01	1.57590687274932861328e-01	2.07442224025726318359e-01	1.14852860569953918457e-01	1.35984227061271667480e-01	1.13303169608116149902e-01	1.53009250760078430176e-01	1.23599991202354431152e-01	1.40313819050788879395e-01	1.18077427148818969727e-01	1.05249702930450439453e-01	1.04146629571914672852e-01	1.41208380460739135742e-01	1.35489135980606079102e-01	1.82772070169448852539e-01	1.14592924714088439941e-01	1.07257120311260223389e-01	6.40448033809661865234e-02	1.18068605661392211914e-01	2.25936040282249450684e-01	8.94519984722137451172e-02
1.10298097133636474609e-01	1.04187905788421630859e-01	1.56325519084930419922e-01	2.00214505195617675781e-01	8.40387120842933654785e-02	1.30614027380943298340e-01	1.26800447702407836914e-01	1.05991914868354797363e-01	1.01735845208168029785e-01	1.38929918408393859863e-01	1.30227848887443542480e-01	7.68838226795196533203e-02	9.86319258809089660645e-02	1.95501223206520080566e-01	1.07334457337856292725e-01	1.00294932723045349121e-01	1.26991063356399536133e-01	1.55269607901573181152e-01	7.16853961348533630371e-02	7.13285207748413085938e-02	1.25904276967048645020e-01	8.06541740894317626953e-02	9.44847166538238525391e-02	1.19033604860305786133e-01	1.07084810733795166016e-01	9.95818376541137695312e-02	1.89632385969161987305e-01	1.57263070344924926758e-01	9.78623703122138977051e-02	1.00943818688392639160e-01	1.84136539697647094727e-01	1.33304581046104431152e-01	9.53707247972488403320e-02	8.54205340147018432617e-02	1.24424099922180175781e-01	1.59069210290908813477e-01	1.13536797463893890381e-01	1.17687597870826721191e-01	9.12450328469276428223e-02	8.90399888157844543457e-02	1.17622494697570800781e-01	1.31837353110313415527e-01	1.07350654900074005127e-01	1.03113755583763122559e-01	1.47374689579010009766e-01	1.10007129609584808350e-01	2.00647890567779541016e-01	1.29127621650695800781e-01	6.64548054337501525879e-02	1.20513647794723510742e-01
1.09436281025409698486e-01	9.01508033275604248047e-02	1.88133805990219116211e-01	1.25864580273628234863e-01	1.28122866153717041016e-01	1.28796756267547607422e-01	1.32403329014778137207e-01	1.66831955313682556152e-01	9.15538966655731201172e-02	1.13770887255668640137e-01	1.20893321931362152100e-01	1.11512966454029083252e-01	8.51726457476615905762e-02	7.73228332400321960449e-02	1.14569857716560363770e-01	1.03005222976207733154e-01	1.45126461982727050781e-01	1.05079069733619689941e-01	9.23333615064620971680e-02	1.11760757863521575928e-01	7.29606151580810546875e-02	1.20412722229957580566e-01	1.38944864273071289062e-01	6.17596060037612915039e-02	1.01678714156150817871e-01	1.04911781847476959229e-01	9.42024365067481994629e-02	1.25097572803497314453e-01	1.68388098478317260742e-01	1.68251112103462219238e-01	1.21162705123424530029e-01	1.26002907752990722656e-01	8.51277634501457214355e-02	1.05518333613872528076e-01	1.25002980232238769531e-01	1.22948221862316131592e-01	1.31780162453651428223e-01	1.45897150039672851562e-01	1.11084371805191040039e-01	1.45498573780059814453e-01	8.83726701140403747559e-02	1.15872226655483245850e-01	7.37633556127548217773e-02	1.14449054002761840820e-01	1.57204121351242065430e-01	1.44135564565658569336e-01	1.10147900879383087158e-01	1.05428606271743774414e-01	1.24467842280864715576e-01	8.54428038001060485840e-02
1.51501625776290893555e-01	1.02400444447994232178e-01	1.72331944108009338379e-01	1.10285632312297821045e-01	1.21471539139747619629e-01	1.06163576245307922363e-01	1.54637157917022705078e-01	7.49334022402763366699e-02	1.09498873353004455566e-01	1.79122552275657653809e-01	1.03517882525920867920e-01	1.09462633728981018066e-01	9.53318327665328979492e-02	1.12631320953369140625e-01	1.06795549392700195312e-01	2.58733510971069335938e-01	1.23805031180381774902e-01	1.21206328272819519043e-01	7.39727541804313659668e-02	1.51014655828475952148e-01	1.33854091167449951172e-01	1.12591147422790527344e-01	1.31179720163345336914e-01	1.15375280380249023438e-01	1.04079782962799072266e-01	1.29623576998710632324e-01	7.72448927164077758789e-02	1.25814944505691528320e-01	7.04817324876785278320e-02	1.60570412874221801758e-01	1.20119541883468627930e-01	1.34657531976699829102e-01	1.25385224819183349609e-01	7.25074782967567443848e-02	9.79262217879295349121e-02	1.49192005395889282227e-01	6.24944269657135009766e-02	9.63850840926170349121e-02	1.58603399991989135742e-01	9.49067100882530212402e-02	1.68009966611862182617e-01	1.12827375531196594238e-01	1.34895280003547668457e-01	1.54892757534980773926e-01	8.67462977766990661621e-02	1.61687180399894714355e-01	8.60686078667640686035e-02	1.33568391203880310059e-01	1.29034280776977539062e-01	1.13717928528785705566e-01
1.37370780110359191895e-01	1.05926871299743652344e-01	8.13493728637695312500e-02	1.40616312623023986816e-01	7.28507116436958312988e-02	1.98244661092758178711e-01	1.02369762957096099854e-01	8.55071619153022766113e-02	1.69772073626518249512e-01	1.01029828190803527832e-01	1.06712609529495239258e-01	1.61730572581291198730e-01	1.70039907097816467285e-01	1.52598068118095397949e-01	1.17575839161872863770e-01	7.89263993501663208008e-02	1.31660401821136474609e-01	1.11552119255065917969e-01	1.00795418024063110352e-01	1.41629785299301147461e-01	1.07903495430946350098e-01	7.69629776477813720703e-02	7.96160995960235595703e-02	7.01464191079139709473e-02	1.02108031511306762695e-01	1.25097811222076416016e-01	8.68321359157562255859e-02	1.33466035127639770508e-01	1.87710300087928771973e-01	8.38502496480941772461e-02	1.73609390854835510254e-01	1.03740900754928588867e-01	1.25064522027969360352e-01	1.32597476243972778320e-01	7.73599818348884582520e-02	1.47119656205177307129e-01	1.38471722602844238281e-01	1.07559658586978912354e-01	1.74666330218315124512e-01	2.08472222089767456055e-01	1.61133706569671630859e-01	1.36887639760971069336e-01	1.25222176313400268555e-01	1.16834938526153564453e-01	1.24569877982139587402e-01	1.36024028062820434570e-01	8.43531116843223571777e-02	1.97987660765647888184e-01	1.16972625255584716797e-01	1.58216193318367004395e-01
1.00492596626281738281e-01	1.76835954189300537109e-01	1.58112972974777221680e-01	1.77333757281303405762e-01	1.74907878041267395020e-01	1.98263987898826599121e-01	1.34092271327972412109e-01	5.90222775936126708984e-02	1.51770219206809997559e-01	8.49346518516540527344e-02	1.00964248180389404297e-01	1.12574353814125061035e-01	1.43792882561683654785e-01	1.54001817107200622559e-01	1.73262193799018859863e-01	1.35941624641418457031e-01	1.34750157594680786133e-01	9.63120013475418090820e-02	9.02829766273498535156e-02	1.39677926898002624512e-01	1.30907058715820312500e-01	1.28568843007087707520e-01	9.97026264667510986328e-02	7.52288550138473510742e-02	1.13741546869277954102e-01	5.13980314135551452637e-02	7.87192285060882568359e-02	1.20517805218696594238e-01	3.64489480853080749512e-02	1.13638326525688171387e-01	2.01836630702018737793e-01	1.22697830200195312500e-01	1.54904961585998535156e-01	2.16746956110000610352e-01	1.19438484311103820801e-01	2.63357758522033691406e-01	1.35957568883895874023e-01	1.46115243434906005859e-01	1.39498114585876464844e-01	2.37861394882202148438e-01	1.80192232131958007812e-01	1.40669479966163635254e-01	1.82903215289115905762e-01	1.65336966514587402344e-01	2.11115851998329162598e-01	1.18813008069992065430e-01	1.58952191472053527832e-01	1.57594114542007446289e-01	1.58646330237388610840e-01	1.67229548096656799316e-01
1.44583702087402343750e-01	1.94435358047485351562e-01	1.11799247562885284424e-01	2.17455372214317321777e-01	1.66368752717971801758e-01	2.04361617565155029297e-01	1.09908953309059143066e-01	1.37164220213890075684e-01	1.82225286960601806641e-01	9.85449105501174926758e-02	8.12498405575752258301e-02	1.94697111845016479492e-01	1.21839746832847595215e-01	1.55017942190170288086e-01	1.87130257487297058105e-01	9.35760661959648132324e-02	1.66192203760147094727e-01	1.42818540334701538086e-01	1.10403031110763549805e-01	6.24185651540756225586e-02	9.77525934576988220215e-02	1.93090587854385375977e-01	9.45898890495300292969e-02	1.03826813399791717529e-01	1.03914484381675720215e-01	1.32809534668922424316e-01	1.03312075138092041016e-01	1.00164979696273803711e-01	1.26780316233634948730e-01	1.62199825048446655273e-01	1.13291338086128234863e-01	1.24347716569900512695e-01	1.99866369366645812988e-01	1.73415005207061767578e-01	1.69807702302932739258e-01	1.33574977517127990723e-01	1.61009043455123901367e-01	1.78380087018013000488e-01	1.62627637386322021484e-01	1.41509234905242919922e-01	1.58215150237083435059e-01	9.60956662893295288086e-02	1.91565528512001037598e-01	1.59059405326843261719e-01	1.58138364553451538086e-01	1.16557359695434570312e-01	1.27460300922393798828e-01	9.22666341066360473633e-02	7.51092359423637390137e-02	9.01558026671409606934e-02
6.24920949339866638184e-02	1.12538143992424011230e-01	1.15234181284904479980e-01	1.42612129449844360352e-01	1.65732353925704956055e-01	1.08013123273849487305e-01	1.77289813756942749023e-01	1.47536113858222961426e-01	9.17460918426513671875e-02	1.83261096477508544922e-01	1.48493140935897827148e-01	1.52181655168533325195e-01	2.09682241082191467285e-01	2.30134651064872741699e-01	1.53771966695785522461e-01	1.37840613722801208496e-01	1.64268270134925842285e-01	1.15129590034484863281e-01	8.88136178255081176758e-02	1.62842318415641784668e-01	1.08236730098724365234e-01	5.16564473509788513184e-02	9.57005470991134643555e-02	4.44478467106819152832e-02	1.02781154215335845947e-01	1.32747411727905273438e-01	9.53079760074615478516e-02	1.44811078906059265137e-01	1.15081384778022766113e-01	1.02529153227806091309e-01	2.09794357419013977051e-01	1.35971069335937500000e-01	1.26917570829391479492e-01	6.97847679257392883301e-02	1.31284549832344055176e-01	1.56889840960502624512e-01	1.53970733284950256348e-01	1.03443913161754608154e-01	1.69712603092193603516e-01	8.18631201982498168945e-02	1.38954594731330871582e-01	1.13251194357872009277e-01	8.02046507596969604492e-02	1.83271944522857666016e-01	1.27453729510307312012e-01	1.76354020833969116211e-01	1.51408851146697998047e-01	1.20303332805633544922e-01	2.61244714260101318359e-01	1.13768145442008972168e-01
1.40241727232933044434e-01	1.21688716113567352295e-01	1.23980067670345306396e-01	1.72207087278366088867e-01	1.30943238735198974609e-01	1.06831096112728118896e-01	1.44267052412033081055e-01	1.27672374248504638672e-01	1.58081173896789550781e-01	1.28216356039047241211e-01	1.06318987905979156494e-01	1.12687416374683380127e-01	1.63559809327125549316e-01	9.43259298801422119141e-02	1.55814796686172485352e-01	9.76321473717689514160e-02	1.68440073728561401367e-01	9.81849208474159240723e-02	1.38195842504501342773e-01	1.47294312715530395508e-01	1.40250593423843383789e-01	9.88173857331275939941e-02	1.01327940821647644043e-01	1.50311097502708435059e-01	9.69307050108909606934e-02	1.39042451977729797363e-01	1.52281314134597778320e-01	1.65065467357635498047e-01	9.95945557951927185059e-02	1.05619594454765319824e-01	1.17322310805320739746e-01	1.62245973944664001465e-01	9.32230949401855468750e-02	1.22286528348922729492e-01	9.34001654386520385742e-02	1.27188593149185180664e-01	1.09693787992000579834e-01	1.29342600703239440918e-01	1.36084347963333129883e-01	9.74851697683334350586e-02	1.19968704879283905029e-01	1.23851440846920013428e-01	1.62636548280715942383e-01	1.35206624865531921387e-01	1.10724277794361114502e-01	1.05667836964130401611e-01	1.47931426763534545898e-01	1.15764223039150238037e-01	1.30821779370307922363e-01	1.49135589599609375000e-01
1.08572684228420257568e-01	9.35683995485305786133e-02	1.85628637671470642090e-01	9.63287204504013061523e-02	1.23185649514198303223e-01	8.73594954609870910645e-02	1.05592176318168640137e-01	9.74741429090499877930e-02	1.34139940142631530762e-01	1.00411228835582733154e-01	1.72629967331886291504e-01	8.68120938539505004883e-02	1.49619430303573608398e-01	2.13086262345314025879e-01	1.15723192691802978516e-01	1.16140976548194885254e-01	1.06812015175819396973e-01	1.20498001575469970703e-01	9.00276824831962585449e-02	1.01609975099563598633e-01	1.29238367080688476562e-01	9.86530482769012451172e-02	5.90054541826248168945e-02	6.93131014704704284668e-02	8.70276987552642822266e-02	1.20813220739364624023e-01	1.30105197429656982422e-01	8.07129442691802978516e-02	4.99203950166702270508e-02	8.07223021984100341797e-02	2.41286247968673706055e-01	1.13174483180046081543e-01	1.40262395143508911133e-01	9.88788232207298278809e-02	1.33201360702514648438e-01	1.11402437090873718262e-01	5.63009604811668395996e-02	1.29418551921844482422e-01	6.14431127905845642090e-02	1.01306550204753875732e-01	1.29348158836364746094e-01	1.00890085101127624512e-01	1.38490781188011169434e-01	6.79946392774581909180e-02	1.27900198101997375488e-01	1.17319859564304351807e-01	1.27328231930732727051e-01	1.14839233458042144775e-01	1.25223278999328613281e-01	8.32613483071327209473e-02
9.64354500174522399902e-02	6.34902864694595336914e-02	1.32331445813179016113e-01	1.28587067127227783203e-01	9.38505828380584716797e-02	1.06418818235397338867e-01	1.35470837354660034180e-01	5.08128777146339416504e-02	5.42931035161018371582e-02	1.86374187469482421875e-01	6.24184161424636840820e-02	1.25868201255798339844e-01	8.26501324772834777832e-02	1.02725237607955932617e-01	6.50189593434333801270e-02	1.53706580400466918945e-01	1.26503467559814453125e-01	7.48249962925910949707e-02	8.26981514692306518555e-02	1.31789773702621459961e-01	1.20041087269783020020e-01	9.50759351253509521484e-02	8.11864212155342102051e-02	1.10175639390945434570e-01	1.10649839043617248535e-01	7.60293155908584594727e-02	7.72552937269210815430e-02	9.66930389404296875000e-02	1.16040691733360290527e-01	1.03642106056213378906e-01	8.54093283414840698242e-02	1.89007490873336791992e-01	1.34392395615577697754e-01	1.27550631761550903320e-01	1.25723913311958312988e-01	1.19864106178283691406e-01	1.03069305419921875000e-01	1.33171021938323974609e-01	1.11633002758026123047e-01	8.68712961673736572266e-02	1.36977955698966979980e-01	1.37912243604660034180e-01	1.12183593213558197021e-01	8.74324142932891845703e-02	9.57256853580474853516e-02	1.23594522476196289062e-01	8.23196396231651306152e-02	1.13972857594490051270e-01	1.34291574358940124512e-01	9.96659100055694580078e-02
1.04329511523246765137e-01	1.48208305239677429199e-01	1.52539640665054321289e-01	8.54169130325317382812e-02	1.48250982165336608887e-01	1.16075806319713592529e-01	1.20039544999599456787e-01	1.15793608129024505615e-01	7.58268609642982482910e-02	8.41654762625694274902e-02	1.64941221475601196289e-01	1.03514753282070159912e-01	9.74633470177650451660e-02	7.91227519512176513672e-02	1.03896699845790863037e-01	1.03576213121414184570e-01	1.51720821857452392578e-01	8.80714356899261474609e-02	9.87996235489845275879e-02	8.43747183680534362793e-02	6.79722204804420471191e-02	9.45237800478935241699e-02	1.37386053800582885742e-01	7.01820850372314453125e-02	1.10426664352416992188e-01	9.16148200631141662598e-02	1.52080848813056945801e-01	1.28014490008354187012e-01	1.21835917234420776367e-01	1.33591413497924804688e-01	1.49363756179809570312e-01	1.06142625212669372559e-01	1.07829645276069641113e-01	8.97004306316375732422e-02	1.05087183415889739990e-01	7.80044943094253540039e-02	8.68134275078773498535e-02	1.45368039608001708984e-01	9.91417765617370605469e-02	1.63831204175949096680e-01	9.84893590211868286133e-02	1.16487599909305572510e-01	1.09141223132610321045e-01	1.34107619524002075195e-01	1.74058765172958374023e-01	1.40703409910202026367e-01	9.40911024808883666992e-02	1.38653829693794250488e-01	8.75421315431594848633e-02	1.19599148631095886230e-01
6.23646751046180725098e-02	7.44665041565895080566e-02	1.22282348573207855225e-01	1.52066767215728759766e-01	1.04764677584171295166e-01	7.08101987838745117188e-02	1.46905094385147094727e-01	1.04829229414463043213e-01	9.88397374749183654785e-02	1.08284778892993927002e-01	1.56764075160026550293e-01	1.00032165646553039551e-01	1.00919358432292938232e-01	1.42820075154304504395e-01	1.58379703760147094727e-01	1.16458885371685028076e-01	1.23261190950870513916e-01	1.16599597036838531494e-01	7.08812549710273742676e-02	1.26041039824485778809e-01	1.41772642731666564941e-01	9.03537422418594360352e-02	8.21029543876647949219e-02	1.31934881210327148438e-01	1.07121095061302185059e-01	1.79219305515289306641e-01	1.71428397297859191895e-01	1.52932301163673400879e-01	1.80104345083236694336e-01	9.95588153600692749023e-02	1.57371595501899719238e-01	9.44442600011825561523e-02	1.22010506689548492432e-01	1.21924005448818206787e-01	1.29759788513183593750e-01	1.44897669553756713867e-01	1.28957271575927734375e-01	9.97700765728950500488e-02	1.38687238097190856934e-01	9.97468754649162292480e-02	9.79674160480499267578e-02	1.82706132531166076660e-01	7.32574462890625000000e-02	8.55844616889953613281e-02	9.02393460273742675781e-02	1.12888552248477935791e-01	1.33426487445831298828e-01	1.05491757392883300781e-01	1.52928829193115234375e-01	1.23881272971630096436e-01
1.52237981557846069336e-01	1.29426836967468261719e-01	1.42420709133148193359e-01	1.23400613665580749512e-01	1.05979442596435546875e-01	1.29783570766448974609e-01	1.41599118709564208984e-01	1.31455391645431518555e-01	1.08113944530487060547e-01	1.47312015295028686523e-01	1.23328216373920440674e-01	1.84418916702270507812e-01	9.89323109388351440430e-02	1.25370129942893981934e-01	1.13784819841384887695e-01	1.72434866428375244141e-01	7.88136571645736694336e-02	1.58330217003822326660e-01	1.11765317618846893311e-01	1.70165061950683593750e-01	1.08629211783409118652e-01	1.24399282038211822510e-01	1.46971121430397033691e-01	1.07847243547439575195e-01	1.09539732336997985840e-01	1.52048319578170776367e-01	1.34818702936172485352e-01	1.24784477055072784424e-01	1.07200607657432556152e-01	1.02935262024402618408e-01	1.13983109593391418457e-01	1.63687482476234436035e-01	1.22626662254333496094e-01	1.54325753450393676758e-01	1.03713743388652801514e-01	1.14744774997234344482e-01	1.31898984313011169434e-01	1.32362112402915954590e-01	1.55960574746131896973e-01	1.20928086340427398682e-01	1.23592026531696319580e-01	2.06888526678085327148e-01	1.05885796248912811279e-01	1.03805847465991973877e-01	1.29027217626571655273e-01	1.47044211626052856445e-01	1.05980500578880310059e-01	1.54449552297592163086e-01	1.52723968029022216797e-01	1.25510782003402709961e-01
1.04179762303829193115e-01	1.03072494268417358398e-01	1.30429029464721679688e-01	2.07902163267135620117e-01	1.50821879506111145020e-01	1.25921830534934997559e-01	9.21991914510726928711e-02	1.76099509000778198242e-01	9.07852426171302795410e-02	1.79752275347709655762e-01	1.04835569858551025391e-01	1.14786580204963684082e-01	1.88613012433052062988e-01	1.04938477277755737305e-01	1.53707623481750488281e-01	2.30619713664054870605e-01	1.17735058069229125977e-01	1.58550754189491271973e-01	1.11409172415733337402e-01	1.07296466827392578125e-01	1.30237340927124023438e-01	9.54966098070144653320e-02	9.73221063613891601562e-02	7.96026214957237243652e-02	1.09770275652408599854e-01	1.03758737444877624512e-01	1.80357411503791809082e-01	1.29676446318626403809e-01	1.42823770642280578613e-01	9.38755720853805541992e-02	1.30219355225563049316e-01	1.42992243170738220215e-01	9.94848534464836120605e-02	8.02574157714843750000e-02	1.57239139080047607422e-01	1.68505236506462097168e-01	1.10630959272384643555e-01	1.45526781678199768066e-01	1.17771089076995849609e-01	2.14453294873237609863e-01	2.01442956924438476562e-01	1.94826021790504455566e-01	2.02847838401794433594e-01	1.35153278708457946777e-01	2.19110354781150817871e-01	1.68734401464462280273e-01	1.57461807131767272949e-01	1.03124141693115234375e-01	9.17836055159568786621e-02	1.06262929737567901611e-01
1.20792970061302185059e-01	1.69669121503829956055e-01	1.64215102791786193848e-01	1.21456786990165710449e-01	1.12363070249557495117e-01	1.84148773550987243652e-01	1.53907015919685363770e-01	6.80333822965621948242e-02	2.11023032665252685547e-01	2.32621401548385620117e-01	2.14706614613533020020e-01	9.13405716419219970703e-02	1.94331154227256774902e-01	1.46986916661262512207e-01	1.84935748577117919922e-01	1.18376582860946655273e-01	1.49401873350143432617e-01	1.15694835782051086426e-01	1.02759137749671936035e-01	8.81699025630950927734e-02	1.14532232284545898438e-01	1.61928296089172363281e-01	8.65675061941146850586e-02	1.13205716013908386230e-01	1.21999911963939666748e-01	9.47500914335250854492e-02	7.59987384080886840820e-02	9.63903814554214477539e-02	2.22065865993499755859e-01	1.02559661865234375000e+00	1.78107008337974548340e-01	1.07785731554031372070e-01	1.52346581220626831055e-01	2.11194381117820739746e-01	2.14771002531051635742e-01	1.78990572690963745117e-01	1.28618344664573669434e-01	1.19075387716293334961e-01	1.39604583382606506348e-01	1.72267228364944458008e-01	1.71504303812980651855e-01	1.53571829199790954590e-01	9.07273516058921813965e-02	1.30619943141937255859e-01	1.70998886227607727051e-01	1.41184285283088684082e-01	1.87947228550910949707e-01	1.57672107219696044922e-01	9.00020897388458251953e-02	1.42171189188957214355e-01
1.44458591938018798828e-01	1.07628002762794494629e-01	2.17424347996711730957e-01	1.85264512896537780762e-01	1.40399843454360961914e-01	1.13049656152725219727e-01	1.61356776952743530273e-01	1.42951577901840209961e-01	2.30480372905731201172e-01	1.36355832219123840332e-01	1.08206242322921752930e-01	1.16834416985511779785e-01	1.33051171898841857910e-01	1.37321412563323974609e-01	1.14587530493736267090e-01	1.60795554518699645996e-01	1.03646829724311828613e-01	1.55661061406135559082e-01	8.47746282815933227539e-02	1.56992465257644653320e-01	1.91379070281982421875e-01	1.62431091070175170898e-01	1.66622117161750793457e-01	1.10737651586532592773e-01	1.33300274610519409180e-01	1.03071585297584533691e-01	1.40595257282257080078e-01	2.82255083322525024414e-01	1.07889258861541748047e+00	3.00343275070190429688e-01	1.42519518733024597168e-01	1.30561992526054382324e-01	1.05014830827713012695e-01	1.45793437957763671875e-01	2.34995037317276000977e-01	1.63432270288467407227e-01	1.32037639617919921875e-01	1.81982651352882385254e-01	2.39214122295379638672e-01	2.65801370143890380859e-01	7.02822804450988769531e-02	1.10416322946548461914e-01	1.63660883903503417969e-01	1.91016837954521179199e-01	1.30731359124183654785e-01	1.43970414996147155762e-01	8.93470495939254760742e-02	1.05842128396034240723e-01	1.03961572051048278809e-01	2.02130913734436035156e-01
1.43572002649307250977e-01	9.20220017433166503906e-02	1.55050471425056457520e-01	1.14862084388732910156e-01	1.43961310386657714844e-01	1.24754995107650756836e-01	2.29327544569969177246e-01	2.22180530428886413574e-01	1.59859433770179748535e-01	9.19125080108642578125e-02	1.29510834813117980957e-01	1.74547404050827026367e-01	1.16512939333915710449e-01	1.67316913604736328125e-01	1.30418211221694946289e-01	1.32999345660209655762e-01	1.41327664256095886230e-01	1.77646517753601074219e-01	1.91768631339073181152e-01	1.14726424217224121094e-01	1.54986336827278137207e-01	1.22141733765602111816e-01	1.57412454485893249512e-01	1.64453163743019104004e-01	1.00249327719211578369e-01	1.14577084779739379883e-01	1.81919097900390625000e-01	1.34281241893768310547e+00	3.67504656314849853516e-01	1.68208211660385131836e-01	9.39554870128631591797e-02	1.40667051076889038086e-01	2.42075964808464050293e-01	1.26608744263648986816e-01	1.63202628493309020996e-01	1.83151438832283020020e-01	1.39381140470504760742e-01	1.37451022863388061523e-01	1.38358771800994873047e-01	1.51129007339477539062e-01	1.46145343780517578125e-01	1.82026475667953491211e-01	1.12730503082275390625e-01	1.55803814530372619629e-01	1.59758254885673522949e-01	1.76909208297729492188e-01	1.29678964614868164062e-01	2.03969404101371765137e-01	2.15077787637710571289e-01	1.96161493659019470215e-01
1.29662692546844482422e-01	1.52394294738769531250e-01	1.31962597370147705078e-01	1.05676896870136260986e-01	8.43445360660552978516e-02	1.11542552709579467773e-01	1.94796055555343627930e-01	1.29840835928916931152e-01	1.03072881698608398438e-01	1.36663451790809631348e-01	9.65832844376564025879e-02	1.50741502642631530762e-01	1.13455787301063537598e-01	1.01783037185668945312e-01	1.06497302651405334473e-01	2.13495075702667236328e-01	1.32007166743278503418e-01	1.11935541033744812012e-01	1.65222883224487304688e-01	1.29171743988990783691e-01	1.03793770074844360352e-01	1.42519310116767883301e-01	1.96399331092834472656e-01	8.89110267162322998047e-02	9.24328416585922241211e-02	2.73356556892395019531e-01	1.30889880657196044922e+00	2.11096256971359252930e-01	1.34373113512992858887e-01	1.38688325881958007812e-01	1.20058253407478332520e-01	1.69386088848114013672e-01	1.24817639589309692383e-01	1.64884641766548156738e-01	9.14665088057518005371e-02	1.29672616720199584961e-01	9.66552123427391052246e-02	1.59753620624542236328e-01	1.29186749458312988281e-01	1.55650630593299865723e-01	1.40693336725234985352e-01	8.62303450703620910645e-02	8.68758559226989746094e-02	1.20243817567825317383e-01	1.47378444671630859375e-01	1.44049584865570068359e-01	1.53931722044944763184e-01	2.01247096061706542969e-01	1.99690490961074829102e-01	1.21441274881362915039e-01
1.39526933431625366211e-01	1.31857872009277343750e-01	2.04567208886146545410e-01	1.04011975228786468506e-01	1.30154490470886230469e-01	6.65990188717842102051e-02	1.65272265672683715820e-01	1.14533372223377227783e-01	7.73096680641174316406e-02	1.43675982952117919922e-01	1.76020324230194091797e-01	1.91800341010093688965e-01	1.83589622378349304199e-01	2.02018171548843383789e-01	1.33502453565597534180e-01	7.29290023446083068848e-02	1.31175681948661804199e-01	8.50662514567375183105e-02	1.59043788909912109375e-01	1.68453648686408996582e-01	1.88093692064285278320e-01	1.12431600689888000488e-01	9.47171747684478759766e-02	2.58750677108764648438e-01	1.55784249305725097656e-01	1.21153044700622558594e+00	2.85693287849426269531e-01	1.94709658622741699219e-01	1.23556926846504211426e-01	1.77506238222122192383e-01	8.38122814893722534180e-02	1.05556584894657135010e-01	1.63504734635353088379e-01	1.09697833657264709473e-01	9.77193936705589294434e-02	2.03111246228218078613e-01	1.57105341553688049316e-01	1.43686756491661071777e-01	1.90987914800643920898e-01	1.12124472856521606445e-01	1.69557109475135803223e-01	1.94779768586158752441e-01	1.45853295922279357910e-01	1.07045054435729980469e-01	1.11148305237293243408e-01	1.32793828845024108887e-01	1.57310590147972106934e-01	1.26499503850936889648e-01	1.08379632234573364258e-01	9.82021614909172058105e-02
1.33250087499618530273e-01	1.13673597574234008789e-01	1.24860301613807678223e-01	1.24547854065895080566e-01	1.34124517440795898438e-01	1.35479509830474853516e-01	9.38286781311035156250e-02	1.43291234970092773438e-01	1.56444460153579711914e-01	9.90475490689277648926e-02	9.26808044314384460449e-02	1.00470989942550659180e-01	1.01983092725276947021e-01	1.16641640663146972656e-01	1.03122338652610778809e-01	1.65735572576522827148e-01	1.06431595981121063232e-01	1.20355799794197082520e-01	1.33913993835449218750e-01	1.14345796406269073486e-01	2.06056401133537292480e-01	8.86520817875862121582e-02	2.10789591073989868164e-01	1.21438704431056976318e-01	1.75948411226272583008e-01	4.11551088094711303711e-01	3.01902353763580322266e-01	7.91269838809967041016e-02	1.21888004243373870850e-01	1.76100552082061767578e-01	1.02055788040161132812e-01	8.97324830293655395508e-02	1.35382860898971557617e-01	1.00924693048000335693e-01	1.87759876251220703125e-01	1.05995714664459228516e-01	1.35067492723464965820e-01	1.55591338872909545898e-01	1.76799193024635314941e-01	1.69786795973777770996e-01	1.41989707946777343750e-01	8.86656492948532104492e-02	1.19686715304851531982e-01	1.09565876424312591553e-01	1.69193014502525329590e-01	1.11850112676620483398e-01	1.13856799900531768799e-01	1.93986982107162475586e-01	1.25615954399108886719e-01	1.20542332530021667480e-01
1.26694232225418090820e-01	9.30462479591369628906e-02	1.27055004239082336426e-01	9.27817374467849731445e-02	1.43960177898406982422e-01	1.17890678346157073975e-01	1.05950362980365753174e-01	9.00463759899139404297e-02	1.19976729154586791992e-01	1.87648802995681762695e-01	7.24118947982788085938e-02	1.50791943073272705078e-01	1.16978868842124938965e-01	8.46397653222084045410e-02	9.26852747797966003418e-02	1.38468757271766662598e-01	9.34915095567703247070e-02	1.36763483285903930664e-01	9.03861001133918762207e-02	8.66828039288520812988e-02	1.43877372145652770996e-01	1.07050627470016479492e-01	1.18007443845272064209e-01	2.66494214534759521484e-01	1.08471781015396118164e-01	3.65919947624206542969e-01	2.94370353221893310547e-01	1.66005775332450866699e-01	1.59876734018325805664e-01	1.16739034652709960938e-01	8.66234228014945983887e-02	1.19837500154972076416e-01	9.44599360227584838867e-02	1.45931839942932128906e-01	1.29015311598777770996e-01	1.13923430442810058594e-01	1.73876196146011352539e-01	1.19762070477008819580e-01	1.58071115612983703613e-01	9.69450250267982482910e-02	1.22689314186573028564e-01	1.10513649880886077881e-01	1.19865052402019500732e-01	1.25507906079292297363e-01	1.41745448112487792969e-01	1.28199309110641479492e-01	1.03374049067497253418e-01	1.07534140348434448242e-01	9.58232283592224121094e-02	1.18208043277263641357e-01
1.26318469643592834473e-01	1.06807030737400054932e-01	1.23204991221427917480e-01	1.50283738970756530762e-01	1.18613526225090026855e-01	1.28893211483955383301e-01	1.41235291957855224609e-01	1.11449234187602996826e-01	1.36684715747833251953e-01	1.27012059092521667480e-01	9.81637462973594665527e-02	1.53464198112487792969e-01	1.54470294713973999023e-01	1.22588679194450378418e-01	6.79217129945755004883e-02	1.11579507589340209961e-01	1.04028671979904174805e-01	1.37805983424186706543e-01	1.20647311210632324219e-01	1.06749176979064941406e-01	6.37508109211921691895e-02	7.04444050788879394531e-02	1.43988177180290222168e-01	1.19318947196006774902e-01	1.40428394079208374023e-01	2.29381769895553588867e-01	2.19539791345596313477e-01	1.30526155233383178711e-01	1.16215303540229797363e-01	7.15742334723472595215e-02	1.12123772501945495605e-01	1.24222978949546813965e-01	1.30350559949874877930e-01	9.50524583458900451660e-02	1.63987979292869567871e-01	8.73527750372886657715e-02	1.18284150958061218262e-01	9.82473567128181457520e-02	7.29069411754608154297e-02	1.84351310133934020996e-01	1.04914732277393341064e-01	1.18886843323707580566e-01	7.50914067029953002930e-02	6.24081119894981384277e-02	6.72170147299766540527e-02	1.04468770325183868408e-01	1.16078123450279235840e-01	9.98844355344772338867e-02	1.42803817987442016602e-01	7.80317559838294982910e-02
1.15630686283111572266e-01	1.34319320321083068848e-01	1.40005394816398620605e-01	1.06140159070491790771e-01	1.33564814925193786621e-01	1.26980572938919067383e-01	1.94820284843444824219e-01	1.73584580421447753906e-01	1.45430788397789001465e-01	1.08634501695632934570e-01	9.92843434214591979980e-02	1.87638506293296813965e-01	1.11052855849266052246e-01	7.75905996561050415039e-02	1.28908216953277587891e-01	1.34099408984184265137e-01	1.12378999590873718262e-01	1.32648020982742309570e-01	2.94717401266098022461e-02	1.02382749319076538086e-01	1.37574195861816406250e-01	1.20731025934219360352e-01	7.10246413946151733398e-02	1.18843212723731994629e-01	8.90258103609085083008e-02	1.69201940298080444336e-01	1.78053945302963256836e-01	1.58184945583343505859e-01	4.76738587021827697754e-02	1.33732363581657409668e-01	1.32863178849220275879e-01	2.17517137527465820312e-01	1.23540922999382019043e-01	1.89469650387763977051e-01	1.97444826364517211914e-01	1.22659757733345031738e-01	1.17758333683013916016e-01	1.10089302062988281250e-01	1.69361293315887451172e-01	1.42761141061782836914e-01	1.95077598094940185547e-01	9.94988009333610534668e-02	1.22266471385955810547e-01	9.03547704219818115234e-02	1.57821476459503173828e-01	1.25301390886306762695e-01	1.86438813805580139160e-01	1.30908697843551635742e-01	1.61787137389183044434e-01	1.32333517074584960938e-01
1.09253674745559692383e-01	1.68497413396835327148e-01	1.29360109567642211914e-01	8.43839421868324279785e-02	1.67148828506469726562e-01	1.83345168828964233398e-01	5.40347397327423095703e-02	9.97581630945205688477e-02	2.05874949693679809570e-01	1.92846208810806274414e-01	1.28368049860000610352e-01	1.63461998105049133301e-01	1.18092566728591918945e-01	9.82251092791557312012e-02	1.64863988757133483887e-01	1.46343782544136047363e-01	1.11942693591117858887e-01	1.50880172848701477051e-01	1.37764632701873779297e-01	1.16418674588203430176e-01	1.29098579287528991699e-01	1.57145485281944274902e-01	1.25066384673118591309e-01	1.02429144084453582764e-01	1.03745050728321075439e-01	1.51780664920806884766e-01	7.62097090482711791992e-02	1.07525065541267395020e-01	1.15080520510673522949e-01	1.24015584588050842285e-01	8.65031033754348754883e-02	1.34862005710601806641e-01	1.39566868543624877930e-01	1.73974931240081787109e-01	1.31979659199714660645e-01	1.32977351546287536621e-01	1.75005182623863220215e-01	9.74895209074020385742e-02	8.91560018062591552734e-02	1.80253431200981140137e-01	1.06247276067733764648e-01	1.96248739957809448242e-01	1.36266186833381652832e-01	2.09913253784179687500e-01	1.69357761740684509277e-01	1.42130225896835327148e-01	1.27473190426826477051e-01	1.42762452363967895508e-01	1.71842679381370544434e-01	1.69016391038894653320e-01
1.86093598604202270508e-01	1.37125641107559204102e-01	1.77223771810531616211e-01	1.44732356071472167969e-01	1.11443243920803070068e-01	8.45199003815650939941e-02	1.46215081214904785156e-01	1.46531596779823303223e-01	1.18765205144882202148e-01	1.18541061878204345703e-01	1.33236393332481384277e-01	7.77631700038909912109e-02	2.01021417975425720215e-01	1.38187199831008911133e-01	2.13734760880470275879e-01	1.57725781202316284180e-01	6.66340962052345275879e-02	1.66920393705368041992e-01	4.56835851073265075684e-02	1.75246939063072204590e-01	8.36190357804298400879e-02	1.42296344041824340820e-01	1.25253468751907348633e-01	1.21452271938323974609e-01	9.30712893605232238770e-02	1.47855773568153381348e-01	1.06761112809181213379e-01	1.30267769098281860352e-01	1.27296015620231628418e-01	1.35475173592567443848e-01	1.05166785418987274170e-01	1.34775012731552124023e-01	1.16569906473159790039e-01	1.21646702289581298828e-01	1.55116349458694458008e-01	1.40705004334449768066e-01	2.02344775199890136719e-01	1.04714348912239074707e-01	1.42719000577926635742e-01	1.19422823190689086914e-01	9.64954346418380737305e-02	1.84204623103141784668e-01	1.41616523265838623047e-01	1.78000107407569885254e-01	1.07686214148998260498e-01	1.01322494447231292725e-01	1.23040854930877685547e-01	1.60541087388992309570e-01	1.33003577589988708496e-01	1.65893554687500000000e-01
1.62633404135704040527e-01	1.38205289840698242188e-01	1.11370012164115905762e-01	1.79730087518692016602e-01	1.20200008153915405273e-01	1.98704257607460021973e-01	8.80191698670387268066e-02	1.47261038422584533691e-01	9.71082895994186401367e-02	7.58644416928291320801e-02	1.58060371875762939453e-01	1.97080999612808227539e-01	7.28151053190231323242e-02	1.75456508994102478027e-01	1.17309093475341796875e-01	1.07674270868301391602e-01	1.39386564493179321289e-01	1.28716036677360534668e-01	1.84741809964179992676e-01	1.52921214699745178223e-01	7.23577812314033508301e-02	8.84876996278762817383e-02	4.58653494715690612793e-02	1.10791832208633422852e-01	8.41615200042724609375e-02	1.50657147169113159180e-01	1.07897400856018066406e-01	6.65331929922103881836e-02	7.91492909193038940430e-02	1.25813364982604980469e-01	1.62170767784118652344e-01	1.43278539180755615234e-01	1.88244000077247619629e-01	1.06960326433181762695e-01	9.73999202251434326172e-02	1.90131559967994689941e-01	1.55055180191993713379e-01	8.82206782698631286621e-02	1.26466885209083557129e-01	8.68995115160942077637e-02	1.80374756455421447754e-01	8.06534439325332641602e-02	1.32948413491249084473e-01	1.38620212674140930176e-01	2.41376981139183044434e-01	1.38519033789634704590e-01	9.11603048443794250488e-02	9.06524434685707092285e-02	1.12345740199089050293e-01	1.64838910102844238281e-01
1.19221091270446777344e-01	1.39030650258064270020e-01	1.44835308194160461426e-01	1.61423340439796447754e-01	3.99732217192649841309e-02	1.20144248008728027344e-01	1.03685081005096435547e-01	1.12107649445533752441e-01	1.20771691203117370605e-01	2.12828189134597778320e-01	1.74686759710311889648e-01	4.06433865427970886230e-02	1.01769044995307922363e-01	1.39295980334281921387e-01	1.52257263660430908203e-01	2.13045299053192138672e-01	1.01902499794960021973e-01	1.15031138062477111816e-01	3.18442732095718383789e-02	6.45587742328643798828e-02	9.62201952934265136719e-02	5.59786185622215270996e-02	1.20403364300727844238e-01	1.05648249387741088867e-01	9.32720825076103210449e-02	4.82524856925010681152e-02	9.31989848613739013672e-02	1.41302138566970825195e-01	8.86918157339096069336e-02	1.39690741896629333496e-01	1.15026578307151794434e-01	1.75564467906951904297e-01	1.15650057792663574219e-01	1.54819503426551818848e-01	9.27144065499305725098e-02	1.13266915082931518555e-01	1.84257611632347106934e-01	1.23451873660087585449e-01	3.70128303766250610352e-02	9.93556082248687744141e-02	1.12139105796813964844e-01	1.54255822300910949707e-01	1.36511668562889099121e-01	9.24268290400505065918e-02	1.37582302093505859375e-01	1.53916060924530029297e-01	9.68741104006767272949e-02	8.40964391827583312988e-02	1.31296455860137939453e-01	5.31238541007041931152e-02
2.27809444069862365723e-01	1.13178029656410217285e-01	1.50762006640434265137e-01	1.32641837000846862793e-01	1.33308932185173034668e-01	1.47780388593673706055e-01	1.02084383368492126465e-01	1.59236520528793334961e-01	9.07986909151077270508e-02	9.76847112178802490234e-02	1.31661459803581237793e-01	1.55892491340637207031e-01	1.12802624702453613281e-01	1.24243706464767456055e-01	1.24563485383987426758e-01	1.28024831414222717285e-01	1.74411624670028686523e-01	1.65953665971755981445e-01	1.68966576457023620605e-01	1.35800793766975402832e-01	1.55084580183029174805e-01	9.82264131307601928711e-02	1.12090647220611572266e-01	9.15360823273658752441e-02	1.53839707374572753906e-01	1.60173133015632629395e-01	5.23654296994209289551e-02	1.11455023288726806641e-01	1.08463153243064880371e-01	7.56407231092453002930e-02	1.62068024277687072754e-01	1.40518262982368469238e-01	1.80261999368667602539e-01	1.22303307056427001953e-01	6.26674816012382507324e-02	1.81134462356567382812e-01	1.02902673184871673584e-01	1.59785106778144836426e-01	9.67803746461868286133e-02	2.03819632530212402344e-01	7.62415751814842224121e-02	9.82519760727882385254e-02	1.89995229244232177734e-01	1.13484516739845275879e-01	1.26151904463768005371e-01	1.80933207273483276367e-01	7.81938582658767700195e-02	6.76300674676895141602e-02	1.02639287710189819336e-01	1.46319001913070678711e-01
1.23609572649002075195e-01	1.89215928316116333008e-01	1.68832942843437194824e-01	1.46178647875785827637e-01	8.42637419700622558594e-02	5.14970123767852783203e-02	2.47399926185607910156e-01	8.90749841928482055664e-02	1.37151360511779785156e-01	1.16703346371650695801e-01	9.91033166646957397461e-02	8.94100219011306762695e-02	1.09332442283630371094e-01	5.51296770572662353516e-02	8.31374377012252807617e-02	6.62959888577461242676e-02	1.14332437515258789062e-02	1.15979820489883422852e-01	9.26953107118606567383e-02	1.08799144625663757324e-01	1.06692299246788024902e-01	1.10779747366905212402e-01	1.65034472942352294922e-01	1.08529374003410339355e-01	1.07415027916431427002e-01	1.52913570404052734375e-01	1.66697159409523010254e-01	5.63028454780578613281e-02	1.92139536142349243164e-01	8.62945020198822021484e-02	9.49155092239379882812e-02	1.09779924154281616211e-01	1.83093890547752380371e-01	1.67862236499786376953e-01	1.18210092186927795410e-01	1.15276023745536804199e-01	1.21798202395439147949e-01	9.47481095790863037109e-02	1.02809324860572814941e-01	8.83872509002685546875e-02	7.95304477214813232422e-02	4.99074310064315795898e-02	1.12221628427505493164e-01	9.80789810419082641602e-02	1.54028117656707763672e-01	1.44430890679359436035e-01	1.16117209196090698242e-01	8.53834152221679687500e-02	9.71504896879196166992e-02	7.95861035585403442383e-02
7.97191858291625976562e-02	7.09921121597290039062e-02	8.67027640342712402344e-02	1.11738577485084533691e-01	2.11785957217216491699e-01	8.49321335554122924805e-02	9.31447595357894897461e-02	1.78185403347015380859e-01	4.31558117270469665527e-02	1.11864909529685974121e-01	1.05172589421272277832e-01	1.83657079935073852539e-01	9.30534899234771728516e-02	7.17058777809143066406e-02	6.22873082756996154785e-02	1.69148787856101989746e-01	5.11071458458900451660e-02	4.88707125186920166016e-02	8.70250612497329711914e-02	2.30666354298591613770e-01	1.53188019990921020508e-01	1.30336627364158630371e-01	8.26373398303985595703e-02	1.08175262808799743652e-01	2.01057404279708862305e-01	7.25797861814498901367e-02	1.58518269658088684082e-01	9.81402397155761718750e-02	2.49371901154518127441e-02	1.76831826567649841309e-01	1.18358880281448364258e-01	7.96045958995819091797e-02	8.12132507562637329102e-02	9.98544692993164062500e-02	1.61663576960563659668e-01	8.09731408953666687012e-02	1.10386773943901062012e-01	7.26164206862449645996e-02	9.68094170093536376953e-02	1.55071869492530822754e-01	3.12323719263076782227e-02	9.38457697629928588867e-02	1.30965232849121093750e-01	9.21188145875930786133e-02	9.35417115688323974609e-02	8.83769094944000244141e-02	5.03632426261901855469e-02	1.32048666477203369141e-01	1.55622810125350952148e-01	9.83943939208984375000e-02
1.68421804904937744141e-01	1.31984472274780273438e-01	1.14468738436698913574e-01	7.40214362740516662598e-02	1.18938341736793518066e-01	9.20438319444656372070e-02	1.06914132833480834961e-01	1.21006920933723449707e-01	9.09426063299179077148e-02	1.13848254084587097168e-01	1.31085947155952453613e-01	1.43908143043518066406e-01	1.34576097130775451660e-01	1.11219555139541625977e-01	1.51094138622283935547e-01	8.01293998956680297852e-02	1.04480743408203125000e-01	6.27120286226272583008e-02	1.50761038064956665039e-01	8.08441787958145141602e-02	1.46848037838935852051e-01	7.43892341852188110352e-02	9.68383848667144775391e-02	1.05644971132278442383e-01	1.29609674215316772461e-01	8.94717127084732055664e-02	7.20487982034683227539e-02	1.15092709660530090332e-01	4.27103489637374877930e-02	1.36605128645896911621e-01	8.49244445562362670898e-02	1.42660930752754211426e-01	1.01128458976745605469e-01	1.02713480591773986816e-01	1.99088513851165771484e-01	6.96771964430809020996e-02	1.23361006379127502441e-01	1.16484254598617553711e-01	5.86946308612823486328e-02	8.49356800317764282227e-02	1.24118447303771972656e-01	1.74147948622703552246e-01	1.11236020922660827637e-01	9.46626216173171997070e-02	1.15023121237754821777e-01	1.09265953302383422852e-01	1.33712351322174072266e-01	1.06194734573364257812e-01	5.45576363801956176758e-02	8.20794925093650817871e-02
1.03158220648765563965e-01	1.57435730099678039551e-01	9.82629656791687011719e-02	1.25782549381256103516e-01	1.28257215023040771484e-01	1.37545868754386901855e-01	8.34573209285736083984e-02	1.45393192768096923828e-01	1.09486058354377746582e-01	1.74813553690910339355e-01	1.77611172199249267578e-01	1.20938718318939208984e-01	9.15283113718032836914e-02	1.51026606559753417969e-01	1.28407135605812072754e-01	1.05596885085105895996e-01	9.88867729902267456055e-02	1.27437055110931396484e-01	6.42005503177642822266e-02	1.03570461273193359375e-01	5.35826981067657470703e-02	1.13257437944412231445e-01	1.06587931513786315918e-01	1.10662475228309631348e-01	1.62837743759155273438e-01	1.36771157383918762207e-01	1.13240897655487060547e-01	1.26668632030487060547e-01	1.10692828893661499023e-01	1.70529872179031372070e-01	9.58979800343513488770e-02	1.50707125663757324219e-01	7.39532038569450378418e-02	1.31457254290580749512e-01	1.07287682592868804932e-01	1.46100685000419616699e-01	1.34610012173652648926e-01	1.51164114475250244141e-01	1.60016715526580810547e-01	1.29746779799461364746e-01	9.24061015248298645020e-02	7.37425833940505981445e-02	1.21234923601150512695e-01	1.70691683888435363770e-01	1.46909132599830627441e-01	1.48905500769615173340e-01	1.23731985688209533691e-01	1.74310266971588134766e-01	1.15008950233459472656e-01	1.27650395035743713379e-01
1.49093449115753173828e-01	1.22958533465862274170e-01	1.60644859075546264648e-01	1.68251782655715942383e-01	1.57215386629104614258e-01	1.60920068621635437012e-01	1.65203720331192016602e-01	1.38719350099563598633e-01	1.35603964328765869141e-01	1.76602974534034729004e-01	1.30759596824645996094e-01	1.14732719957828521729e-01	1.35925814509391784668e-01	1.39020383358001708984e-01	1.60737738013267517090e-01	1.66520163416862487793e-01	1.33121997117996215820e-01	1.43400147557258605957e-01	1.44152656197547912598e-01	1.29990965127944946289e-01	1.32373705506324768066e-01	1.19927383959293365479e-01	1.02078616619110107422e-01	1.24879382550716400146e-01	1.18424057960510253906e-01	1.34750366210937500000e-01	1.47192567586898803711e-01	1.45206749439239501953e-01	1.75483852624893188477e-01	1.40149176120758056641e-01	1.37765243649482727051e-01	1.62508875131607055664e-01	1.45854130387306213379e-01	1.36657416820526123047e-01	1.29388302564620971680e-01	1.40637367963790893555e-01	1.51053875684738159180e-01	1.85918360948562622070e-01	1.53482913970947265625e-01	1.90572351217269897461e-01	1.16840220987796783447e-01	1.19356885552406311035e-01	1.29349097609519958496e-01	1.31047636270523071289e-01	1.23239263892173767090e-01	1.54620170593261718750e-01	1.73685416579246520996e-01	1.43707543611526489258e-01	1.36212542653083801270e-01	1.53696179389953613281e-01
1.61407336592674255371e-01	1.42310678958892822266e-01	1.34363785386085510254e-01	9.64952558279037475586e-02	9.71924066543579101562e-02	1.13714173436164855957e-01	1.12548366189002990723e-01	1.56742751598358154297e-01	1.45906120538711547852e-01	8.66158753633499145508e-02	1.09265744686126708984e-01	4.73901256918907165527e-02	2.67007052898406982422e-02	8.49170386791229248047e-02	8.44683498144149780273e-02	1.46002545952796936035e-01	1.13657996058464050293e-01	1.01826488971710205078e-01	1.17664679884910583496e-01	2.73180827498435974121e-02	1.38758689165115356445e-01	1.41096651554107666016e-01	1.20791226625442504883e-01	1.36264950037002563477e-01	8.17435681819915771484e-02	3.91066968441009521484e-02	1.17515683174133300781e-01	1.12087279558181762695e-01	1.44644767045974731445e-01	7.97774195671081542969e-02	6.18491098284721374512e-02	9.22493636608123779297e-02	1.25826284289360046387e-01	1.49396002292633056641e-01	1.09650924801826477051e-01	9.14694070816040039062e-02	1.32890775799751281738e-01	9.90895330905914306641e-02	9.99855101108551025391e-02	1.33326664566993713379e-01	1.52048721909523010254e-01	9.91897135972976684570e-02	7.66456723213195800781e-02	1.11673831939697265625e-01	1.09411016106605529785e-01	1.59953758120536804199e-01	7.55230784416198730469e-02	5.98612725734710693359e-02	9.38385725021362304688e-02	1.27340465784072875977e-01
8.94673466682434082031e-02	1.75585135817527770996e-01	7.63752609491348266602e-02	8.38314667344093322754e-02	1.58729717135429382324e-01	1.20574623346328735352e-01	1.30911454558372497559e-01	9.82472151517868041992e-02	9.41525399684906005859e-02	1.36225476861000061035e-01	1.61968752741813659668e-01	8.65881443023681640625e-02	1.40525892376899719238e-01	1.23580038547515869141e-01	9.02334153652191162109e-02	7.52988606691360473633e-02	1.22237369418144226074e-01	1.03680908679962158203e-01	8.21488797664642333984e-02	6.24752640724182128906e-02	3.99153083562850952148e-02	1.12291485071182250977e-01	1.11534342169761657715e-01	6.35959357023239135742e-02	1.51143401861190795898e-01	7.73841887712478637695e-02	2.09266021847724914551e-01	8.38923156261444091797e-02	1.16868615150451660156e-01	9.53852385282516479492e-02	9.34134870767593383789e-02	1.60540282726287841797e-01	1.30625784397125244141e-01	2.03710213303565979004e-01	6.92509487271308898926e-02	7.78074637055397033691e-02	6.78359940648078918457e-02	7.05565288662910461426e-02	1.39240950345993041992e-01	1.20331883430480957031e-01	1.22582420706748962402e-01	6.72273412346839904785e-02	1.34237170219421386719e-01	1.67798906564712524414e-01	1.34349554777145385742e-01	1.09162583947181701660e-01	1.73263594508171081543e-01	9.45886373519897460938e-02	1.52549415826797485352e-01	1.12516120076179504395e-01
7.22591429948806762695e-02	6.95065036416053771973e-02	7.11020976305007934570e-02	1.20503425598144531250e-01	9.73389595746994018555e-02	7.82663449645042419434e-02	1.08641222119331359863e-01	1.43968373537063598633e-01	1.02761149406433105469e-01	1.45877152681350708008e-01	1.26815915107727050781e-01	1.48932605981826782227e-01	7.01466500759124755859e-02	1.42806246876716613770e-01	1.45368799567222595215e-01	1.81669056415557861328e-01	1.25014692544937133789e-01	1.28200903534889221191e-01	5.91268688440322875977e-02	9.01080071926116943359e-02	1.00759312510490417480e-01	1.29638954997062683105e-01	6.58165141940116882324e-02	8.91905725002288818359e-02	1.38171777129173278809e-01	8.66196006536483764648e-02	1.51631116867065429688e-01	1.28682702779769897461e-01	3.27293127775192260742e-02	9.10402089357376098633e-02	1.01951658725738525391e-01	7.66994729638099670410e-02	1.20119586586952209473e-01	7.45756924152374267578e-02	1.01300671696662902832e-01	6.90836235880851745605e-02	1.33054405450820922852e-01	9.76269096136093139648e-02	8.90000611543655395508e-02	6.94358497858047485352e-02	7.89156407117843627930e-02	1.77085980772972106934e-01	1.06002688407897949219e-01	6.22760429978370666504e-02	2.06604704260826110840e-01	1.44186943769454956055e-01	8.74560773372650146484e-02	1.07494592666625976562e-01	9.44038927555084228516e-02	1.17517247796058654785e-01
1.32887095212936401367e-01	2.19805181026458740234e-01	5.68755492568016052246e-02	1.10234782099723815918e-01	8.60182642936706542969e-02	1.53250977396965026855e-01	1.64765551686286926270e-01	1.18625894188880920410e-01	1.59518167376518249512e-01	1.26163691282272338867e-01	1.51485234498977661133e-01	8.83510112762451171875e-02	1.07320383191108703613e-01	7.33040869235992431641e-02	5.87439164519309997559e-02	1.62969723343849182129e-01	1.25640481710433959961e-01	4.14696261286735534668e-02	9.22774374485015869141e-02	9.06565487384796142578e-02	1.03313222527503967285e-01	8.55884253978729248047e-02	1.13009631633758544922e-01	1.10092073678970336914e-01	1.28362596035003662109e-01	1.12909853458404541016e-01	6.77165091037750244141e-02	9.72940027713775634766e-02	9.74112302064895629883e-02	9.97379422187805175781e-02	7.15709403157234191895e-02	1.31962433457374572754e-01	1.81775182485580444336e-01	8.32418948411941528320e-02	1.62923946976661682129e-01	1.65143370628356933594e-01	7.10136666893959045410e-02	1.18805855512619018555e-01	1.33959442377090454102e-01	1.67201161384582519531e-01	1.02844640612602233887e-01	1.04641824960708618164e-01	1.03881999850273132324e-01	1.12248942255973815918e-01	1.10300958156585693359e-01	8.91305133700370788574e-02	1.34041815996170043945e-01	1.19545102119445800781e-01	1.09512254595756530762e-01	1.35469108819961547852e-01
1.16885900497436523438e-01	1.18257567286491394043e-01	1.04356810450553894043e-01	1.52189701795578002930e-01	1.45488321781158447266e-01	7.46599808335304260254e-02	1.20432481169700622559e-01	1.02468013763427734375e-01	9.12781357765197753906e-02	1.10160171985626220703e-01	1.54931589961051940918e-01	1.21356472373008728027e-01	1.17351830005645751953e-01	1.41191422939300537109e-01	8.48970264196395874023e-02	1.21007531881332397461e-01	1.46617442369461059570e-01	1.53172388672828674316e-01	9.75417345762252807617e-02	1.18148997426033020020e-01	9.92290526628494262695e-02	2.26067453622817993164e-02	1.16015344858169555664e-01	1.17242068052291870117e-01	1.60618320107460021973e-01	1.42342627048492431641e-01	8.47802758216857910156e-02	9.67498123645782470703e-02	1.49885609745979309082e-01	1.39215216040611267090e-01	8.60332399606704711914e-02	7.46746659278869628906e-02	1.32452994585037231445e-01	9.38289612531661987305e-02	9.87822115421295166016e-02	1.43383845686912536621e-01	9.84299778938293457031e-02	9.53169167041778564453e-02	5.80487772822380065918e-02	5.87275400757789611816e-02	1.26119151711463928223e-01	1.33507221937179565430e-01	1.02928876876831054688e-01	1.04053124785423278809e-01	1.52881279587745666504e-01	1.43047317862510681152e-01	1.69367343187332153320e-01	1.33167281746864318848e-01	1.71274036169052124023e-01	1.26130029559135437012e-01
1.38396203517913818359e-01	1.36691495776176452637e-01	1.35541349649429321289e-01	1.38786375522613525391e-01	9.63159948587417602539e-02	8.65160375833511352539e-02	3.31729203462600708008e-02	8.04248303174972534180e-02	2.99042239785194396973e-02	1.01048156619071960449e-01	1.00791931152343750000e-01	1.46909207105636596680e-01	1.39676421880722045898e-01	1.09230116009712219238e-01	6.25705644488334655762e-02	7.90472179651260375977e-02	6.40206858515739440918e-02	1.30097672343254089355e-01	1.57221823930740356445e-01	8.83046686649322509766e-02	1.32720321416854858398e-01	1.18819281458854675293e-01	1.55962541699409484863e-01	6.63284510374069213867e-02	2.34459772706031799316e-01	9.96423512697219848633e-02	9.17956531047821044922e-02	1.07754617929458618164e-01	1.41721710562705993652e-01	7.15913474559783935547e-02	1.71975150704383850098e-01	6.19931742548942565918e-02	9.69604998826980590820e-02	1.18576362729072570801e-01	1.40535652637481689453e-01	9.44656431674957275391e-02	1.58994749188423156738e-01	1.84572860598564147949e-01	1.02131456136703491211e-01	1.14304661750793457031e-01	7.74310380220413208008e-02	9.45768505334854125977e-02	5.23378998041152954102e-02	1.38408720493316650391e-01	1.08590483665466308594e-01	1.31276398897171020508e-01	1.03510230779647827148e-01	7.20796585083007812500e-02	1.57185539603233337402e-01	9.53509286046028137207e-02
1.10625758767127990723e-01	9.69472974538803100586e-02	9.54905599355697631836e-02	1.25146001577377319336e-01	7.15238079428672790527e-02	1.40295535326004028320e-01	1.03346526622772216797e-01	1.38565480709075927734e-01	1.04426145553588867188e-01	1.15024149417877197266e-01	1.35574862360954284668e-01	1.09880417585372924805e-01	1.36570736765861511230e-01	1.21263563632965087891e-01	9.70713198184967041016e-02	8.96022468805313110352e-02	1.68308570981025695801e-01	1.01798042654991149902e-01	1.45714163780212402344e-01	3.44425514340400695801e-02	9.75950509309768676758e-02	6.27287626266479492188e-02	1.09586387872695922852e-01	1.67043074965476989746e-01	1.46233022212982177734e-01	7.25773572921752929688e-02	1.68619230389595031738e-01	1.21528834104537963867e-01	1.73720985651016235352e-01	8.06036889553070068359e-02	1.38068497180938720703e-01	1.47287353873252868652e-01	8.76950323581695556641e-02	1.13365173339843750000e-01	1.14423602819442749023e-01	1.88405588269233703613e-01	1.30792081356048583984e-01	1.12729176878929138184e-01	8.46984982490539550781e-02	1.14631429314613342285e-01	1.18614017963409423828e-01	1.40465885400772094727e-01	7.17642158269882202148e-02	1.64138108491897583008e-01	1.64204910397529602051e-01	1.07456028461456298828e-01	5.87313696742057800293e-02	1.05957448482513427734e-01	1.29722774028778076172e-01	8.80325809121131896973e-02
1.33370026946067810059e-01	1.38486415147781372070e-01	8.86906683444976806641e-02	7.69743695855140686035e-02	1.13390892744064331055e-01	1.23745635151863098145e-01	1.34478464722633361816e-01	1.31464064121246337891e-01	1.13692000508308410645e-01	1.32469773292541503906e-01	1.30795314908027648926e-01	1.30976229906082153320e-01	7.91581124067306518555e-02	2.02982723712921142578e-01	8.34226906299591064453e-02	1.28851369023323059082e-01	9.99906808137893676758e-02	2.62179598212242126465e-02	1.65735796093940734863e-01	1.78400605916976928711e-01	6.04238510131835937500e-02	6.38687610626220703125e-02	1.69606760144233703613e-01	1.08925059437751770020e-01	1.12054862082004547119e-01	2.63707935810089111328e-01	1.00149974226951599121e-01	1.11141487956047058105e-01	1.47878050804138183594e-01	1.23579725623130798340e-01	1.59823536872863769531e-01	1.89211875200271606445e-01	4.12642136216163635254e-02	1.86936169862747192383e-01	8.76287668943405151367e-02	5.23494333028793334961e-02	1.10768899321556091309e-01	7.63883367180824279785e-02	1.11818730831146240234e-01	7.14475810527801513672e-02	1.13924756646156311035e-01	1.21011555194854736328e-01	9.24612581729888916016e-02	1.29545688629150390625e-01	1.67856156826019287109e-01	1.57383024692535400391e-01	1.43864899873733520508e-01	1.50817960500717163086e-01	1.02820858359336853027e-01	1.88348293304443359375e-01
1.85710474848747253418e-01	1.29431843757629394531e-01	1.20664253830909729004e-01	1.40863701701164245605e-01	8.25571566820144653320e-02	5.15232756733894348145e-02	7.51954764127731323242e-02	1.64369136095046997070e-01	1.91855505108833312988e-01	1.24343767762184143066e-01	1.06394231319427490234e-01	5.85011690855026245117e-02	8.52036774158477783203e-02	9.92169082164764404297e-02	1.18384093046188354492e-01	5.70719540119171142578e-02	1.92461773753166198730e-01	9.30982679128646850586e-02	2.06455603241920471191e-01	9.04707759618759155273e-02	1.57707303762435913086e-01	8.26092064380645751953e-02	1.36467799544334411621e-01	1.30355089902877807617e-01	1.35077670216560363770e-01	1.10986456274986267090e-01	9.36902463436126708984e-02	1.12723097205162048340e-01	4.94832098484039306641e-02	7.50509798526763916016e-02	7.73788690567016601562e-02	1.05295315384864807129e-01	1.03069007396697998047e-01	7.16391205787658691406e-02	2.01875820755958557129e-01	1.80088505148887634277e-01	9.31697189807891845703e-02	1.12073227763175964355e-01	6.53683096170425415039e-02	1.84581264853477478027e-01	9.77135598659515380859e-02	1.27534195780754089355e-01	1.57195642590522766113e-01	8.94080996513366699219e-02	7.55675584077835083008e-02	1.39180764555931091309e-01	1.38489633798599243164e-01	6.72851204872131347656e-02	9.99247580766677856445e-02	1.70675173401832580566e-01
1.30447998642921447754e-01	1.40196934342384338379e-01	1.88449516892433166504e-01	1.63153901696205139160e-01	6.82169795036315917969e-02	1.41463488340377807617e-01	1.91343545913696289062e-01	1.44970327615737915039e-01	1.52969032526016235352e-01	8.34462344646453857422e-02	8.88714194297790527344e-02	1.64362013339996337891e-01	1.09212070703506469727e-01	1.43219739198684692383e-01	1.12251937389373779297e-01	5.74486851692199707031e-02	1.26419618725776672363e-01	8.29464495182037353516e-02	1.06961399316787719727e-01	1.81213691830635070801e-02	7.99001902341842651367e-02	1.53361901640892028809e-01	4.28700819611549377441e-02	1.16799682378768920898e-01	1.36210530996322631836e-01	1.34342059493064880371e-01	1.61141186952590942383e-01	1.22016370296478271484e-01	1.59439936280250549316e-01	9.45833027362823486328e-02	1.22505813837051391602e-01	1.59931227564811706543e-01	1.03586301207542419434e-01	1.25573664903640747070e-01	6.87546059489250183105e-02	1.00311040878295898438e-01	3.22778820991516113281e-02	1.30591690540313720703e-01	1.42211467027664184570e-01	8.36226493120193481445e-02	1.75655424594879150391e-01	1.58540651202201843262e-01	1.69980630278587341309e-01	1.28854528069496154785e-01	1.41139686107635498047e-01	8.29098671674728393555e-02	1.14647284150123596191e-01	2.35970467329025268555e-01	8.90720486640930175781e-02	1.77758738398551940918e-01
1.45524665713310241699e-01	1.43727019429206848145e-01	1.19501069188117980957e-01	1.69290557503700256348e-01	2.04984202980995178223e-01	1.63663178682327270508e-01	6.73930421471595764160e-02	1.25693812966346740723e-01	1.01211689412593841553e-01	1.46149247884750366211e-01	1.27442985773086547852e-01	1.27903461456298828125e-01	1.27505749464035034180e-01	1.41249969601631164551e-01	1.22618451714515686035e-01	1.39896497130393981934e-01	9.28951725363731384277e-02	2.65752613544464111328e-01	1.07465326786041259766e-01	5.52195832133293151855e-02	6.76914229989051818848e-02	1.30529433488845825195e-01	4.79032695293426513672e-02	1.89353480935096740723e-01	1.90734818577766418457e-01	1.19166836142539978027e-01	1.89495846629142761230e-01	1.91690117120742797852e-01	1.56768083572387695312e-01	9.25732702016830444336e-02	1.08803451061248779297e-01	9.12273600697517395020e-02	1.36409863829612731934e-01	1.23054429888725280762e-01	1.03075683116912841797e-01	1.36931180953979492188e-01	6.75736963748931884766e-02	1.52959078550338745117e-01	9.19417738914489746094e-02	1.36215269565582275391e-01	1.01457275450229644775e-01	1.27364456653594970703e-01	1.26391530036926269531e-01	1.83812022209167480469e-01	1.33306965231895446777e-01	2.17797234654426574707e-01	9.43822488188743591309e-02	9.87830907106399536133e-02	1.26332253217697143555e-01	1.44637346267700195312e-01
1.44349470734596252441e-01	1.30314812064170837402e-01	2.14158937335014343262e-01	1.52425095438957214355e-01	1.18102326989173889160e-01	1.28841668367385864258e-01	1.42054602503776550293e-01	1.39624506235122680664e-01	6.18264749646186828613e-02	9.30691733956336975098e-02	1.42686098814010620117e-01	1.91169738769531250000e-01	1.33890926837921142578e-01	7.31830075383186340332e-02	7.65681192278861999512e-02	1.30675941705703735352e-01	1.19848325848579406738e-01	6.93062022328376770020e-02	9.07955020666122436523e-02	6.27539679408073425293e-02	9.49961990118026733398e-02	9.75591242313385009766e-02	1.65707617998123168945e-01	1.08632206916809082031e-01	9.56072509288787841797e-02	1.21154859662055969238e-01	1.61222234368324279785e-01	7.92042762041091918945e-02	1.03317305445671081543e-01	1.08939066529273986816e-01	1.25470727682113647461e-01	1.45969763398170471191e-01	1.64025977253913879395e-01	1.01645916700363159180e-01	1.38811469078063964844e-01	9.13138762116432189941e-02	1.23106405138969421387e-01	1.39132767915725708008e-01	1.11112534999847412109e-01	2.01267212629318237305e-01	1.80041253566741943359e-01	1.98181197047233581543e-01	8.93904864788055419922e-02	1.23201295733451843262e-01	1.51817187666893005371e-01	1.58928662538528442383e-01	1.16305828094482421875e-01	1.30401760339736938477e-01	1.51531726121902465820e-01	1.67669087648391723633e-01
1.32980123162269592285e-01	1.23807623982429504395e-01	1.05453841388225555420e-01	1.69035270810127258301e-01	1.80992379784584045410e-01	9.44902002811431884766e-02	8.22386220097541809082e-02	1.12442702054977416992e-01	1.25079736113548278809e-01	1.62577018141746520996e-01	1.68426468968391418457e-01	1.16260051727294921875e-01	1.04936942458152770996e-01	1.16110458970069885254e-01	8.23298916220664978027e-02	1.83489382266998291016e-01	8.80103409290313720703e-02	2.17539548873901367188e-01	1.16306677460670471191e-01	8.97217094898223876953e-02	9.14685875177383422852e-02	1.38872802257537841797e-01	3.95112261176109313965e-02	8.82947444915771484375e-02	1.06891728937625885010e-01	1.34137585759162902832e-01	8.45532417297363281250e-02	1.18728801608085632324e-01	1.09978631138801574707e-01	1.54053583741188049316e-01	1.15919008851051330566e-01	9.19198542833328247070e-02	8.70136097073554992676e-02	1.30985140800476074219e-01	1.31314396858215332031e-01	8.80368798971176147461e-02	1.95920273661613464355e-01	1.34173169732093811035e-01	1.17683157324790954590e-01	1.24379143118858337402e-01	1.58917382359504699707e-01	6.14011064171791076660e-02	1.70112743973731994629e-01	1.40957564115524291992e-01	1.25641167163848876953e-01	1.57411858439445495605e-01	1.65576592087745666504e-01	9.92485582828521728516e-02	1.35546132922172546387e-01	1.77413091063499450684e-01
1.09228551387786865234e-01	1.57818719744682312012e-01	1.73992633819580078125e-01	1.00974977016448974609e-01	1.18972301483154296875e-01	1.69245451688766479492e-01	2.21267431974411010742e-01	1.31552919745445251465e-01	6.19859993457794189453e-02	1.36118218302726745605e-01	1.05564594268798828125e-01	1.54095366597175598145e-01	1.12991064786911010742e-01	8.50422978401184082031e-02	1.20519295334815979004e-01	1.09825044870376586914e-01	1.66915014386177062988e-01	1.38948068022727966309e-01	1.06377229094505310059e-01	1.89825817942619323730e-01	1.23511523008346557617e-01	1.00512489676475524902e-01	1.96411103010177612305e-01	1.92276239395141601562e-01	1.55811920762062072754e-01	1.88447207212448120117e-01	8.77337455749511718750e-02	1.35525703430175781250e-01	7.63723999261856079102e-02	1.33910134434700012207e-01	9.55026596784591674805e-02	8.60650837421417236328e-02	1.47678300738334655762e-01	1.36378958821296691895e-01	1.25152736902236938477e-01	1.51129856705665588379e-01	1.25880017876625061035e-01	1.32586047053337097168e-01	1.84336259961128234863e-01	1.55650585889816284180e-01	7.58794918656349182129e-02	1.90928816795349121094e-01	1.83673262596130371094e-01	1.05340912938117980957e-01	8.51346254348754882812e-02	1.72601565718650817871e-01	1.87983796000480651855e-01	1.27650737762451171875e-01	6.72397464513778686523e-02	4.36773672699928283691e-02
9.68272835016250610352e-02	1.94560572504997253418e-01	1.21002808213233947754e-01	9.85413193702697753906e-02	1.39708265662193298340e-01	1.39977470040321350098e-01	1.49641036987304687500e-01	1.25823751091957092285e-01	7.16486722230911254883e-02	4.53097522258758544922e-02	9.28148627281188964844e-02	4.88194748759269714355e-02	1.72813281416893005371e-01	9.51300710439682006836e-02	2.14516997337341308594e-01	9.19501483440399169922e-02	1.17593213915824890137e-01	6.07741177082061767578e-02	1.25141605734825134277e-01	9.32481884956359863281e-02	1.11210986971855163574e-01	9.49656665325164794922e-02	9.50613915920257568359e-02	6.78655207157135009766e-02	1.37251436710357666016e-01	1.47444173693656921387e-01	8.06675702333450317383e-02	9.81070250272750854492e-02	1.36896029114723205566e-01	1.84308812022209167480e-01	1.54008910059928894043e-01	1.31651774048805236816e-01	1.78273946046829223633e-01	1.12240761518478393555e-01	1.70424669981002807617e-01	1.22214481234550476074e-01	1.11320137977600097656e-01	1.29376858472824096680e-01	1.92068025469779968262e-01	5.31446933746337890625e-02	1.85034662485122680664e-01	1.47151097655296325684e-01	1.87842756509780883789e-01	1.25481203198432922363e-01	1.63116067647933959961e-01	8.88515561819076538086e-02	1.57941862940788269043e-01	1.30169361829757690430e-01	1.10803529620170593262e-01	1.50667414069175720215e-01
6.16446509957313537598e-02	1.15134567022323608398e-01	9.20095890760421752930e-02	9.60042625665664672852e-02	1.64589524269104003906e-01	9.39977318048477172852e-02	1.88179790973663330078e-01	1.46829053759574890137e-01	1.19494751095771789551e-01	1.63343593478202819824e-01	1.13232344388961791992e-01	1.92377179861068725586e-01	1.03788658976554870605e-01	1.79568126797676086426e-01	9.21360552310943603516e-02	1.52217298746109008789e-01	1.18735358119010925293e-01	1.25881135463714599609e-01	1.19782537221908569336e-01	1.35934114456176757812e-01	4.56297993659973144531e-02	1.32815077900886535645e-01	8.61973762512207031250e-02	2.30539292097091674805e-01	2.84214675426483154297e-01	1.46570980548858642578e-01	6.55239373445510864258e-02	1.40430197119712829590e-01	2.43798896670341491699e-01	1.45444512367248535156e-01	1.71501770615577697754e-01	1.51733219623565673828e-01	1.32496133446693420410e-01	5.17981871962547302246e-02	1.39220625162124633789e-01	1.28769427537918090820e-01	1.51862964034080505371e-01	1.24353468418121337891e-01	1.98990777134895324707e-01	1.78967222571372985840e-01	9.54870879650115966797e-02	1.36131301522254943848e-01	1.22250065207481384277e-01	1.28004193305969238281e-01	5.22119775414466857910e-02	1.06761127710342407227e-01	1.32933914661407470703e-01	1.85583248734474182129e-01	1.12536832690238952637e-01	1.30066886544227600098e-01
7.22946971654891967773e-02	8.71433615684509277344e-02	1.03003457188606262207e-01	1.35993137955665588379e-01	1.25781685113906860352e-01	1.47582963109016418457e-01	9.79074686765670776367e-02	1.11564099788665771484e-01	1.01030334830284118652e-01	1.30359902977943420410e-01	1.12428337335586547852e-01	1.79403260350227355957e-01	1.41014948487281799316e-01	1.34035661816596984863e-01	7.95083194971084594727e-02	5.51480725407600402832e-02	6.76446035504341125488e-02	1.36575549840927124023e-01	8.46763998270034790039e-02	1.14806920289993286133e-01	7.94805586338043212891e-02	1.23605608940124511719e-01	1.18470951914787292480e-01	1.79499298334121704102e-01	1.62833273410797119141e-01	1.15592241287231445312e-01	1.14505887031555175781e-01	8.54550749063491821289e-02	1.61884084343910217285e-01	1.24050572514533996582e-01	1.06912806630134582520e-01	1.07975691556930541992e-01	1.62505745887756347656e-01	8.96707028150558471680e-02	8.70601534843444824219e-02	2.34964460134506225586e-01	1.42571061849594116211e-01	1.56535536050796508789e-01	1.39707013964653015137e-01	1.20528578758239746094e-01	1.77076995372772216797e-01	1.23295664787292480469e-01	7.22629800438880920410e-02	9.94358956813812255859e-02	1.39292702078819274902e-01	2.01498776674270629883e-01	1.25929623842239379883e-01	1.00573807954788208008e-01	1.12427875399589538574e-01	1.08416676521301269531e-01
1.62264883518218994141e-01	1.12104386091232299805e-01	6.71286359429359436035e-02	1.14101484417915344238e-01	1.36332452297210693359e-01	1.61573827266693115234e-01	1.36085197329521179199e-01	1.58008277416229248047e-01	7.24114477634429931641e-02	7.07996487617492675781e-02	8.76027196645736694336e-02	1.53191432356834411621e-01	7.42908418178558349609e-02	1.95466637611389160156e-01	1.47131577134132385254e-01	1.73168227076530456543e-01	1.11866876482963562012e-01	1.96353539824485778809e-01	1.51937767863273620605e-01	1.71516537666320800781e-01	1.64777785539627075195e-01	1.18611916899681091309e-01	1.60176560282707214355e-01	6.37359917163848876953e-02	9.54370647668838500977e-02	1.38655185699462890625e-01	7.88339078426361083984e-02	9.80570614337921142578e-02	7.87741094827651977539e-02	1.31024196743965148926e-01	1.89598023891448974609e-01	7.95211344957351684570e-02	1.23514205217361450195e-01	1.09905421733856201172e-01	1.30526810884475708008e-01	8.29231441020965576172e-02	7.10481405258178710938e-02	1.59013405442237854004e-01	1.47804185748100280762e-01	1.50644123554229736328e-01	1.34491696953773498535e-01	1.64944529533386230469e-01	8.57017040252685546875e-02	9.79220718145370483398e-02	6.76006153225898742676e-02	1.02224081754684448242e-01	1.53632819652557373047e-01	7.22799003124237060547e-02	1.30714237689971923828e-01	1.29592776298522949219e-01
2.57898569107055664062e-02	8.97565633058547973633e-02	7.14139267802238464355e-02	6.30624368786811828613e-02	1.54377728700637817383e-01	4.85649779438972473145e-02	1.70876622200012207031e-01	1.87729328870773315430e-01	1.64860099554061889648e-01	1.32212117314338684082e-01	8.67841690778732299805e-02	5.31883016228675842285e-02	8.70944410562515258789e-02	9.28062200546264648438e-02	2.12099745869636535645e-01	1.42306864261627197266e-01	3.23837399482727050781e-02	1.41509056091308593750e-01	1.74134373664855957031e-01	1.81200280785560607910e-01	1.06769591569900512695e-01	1.29040956497192382812e-01	3.48114967346191406250e-02	1.22492909431457519531e-01	2.10060819983482360840e-01	9.56864207983016967773e-02	7.98748731613159179688e-02	1.13221704959869384766e-01	1.20780393481254577637e-01	1.49643689393997192383e-01	5.91600835323333740234e-02	1.07751190662384033203e-01	1.53039321303367614746e-01	1.22891634702682495117e-01	1.42904549837112426758e-01	1.81096643209457397461e-01	9.61118936538696289062e-02	1.46971032023429870605e-01	6.09023049473762512207e-02	1.13749325275421142578e-01	5.43357953429222106934e-02	9.56038236618041992188e-02	1.32780849933624267578e-01	7.06159770488739013672e-02	1.11976832151412963867e-01	8.01329016685485839844e-02	1.54115796089172363281e-01	1.28015995025634765625e-01	1.15309789776802062988e-01	9.91749167442321777344e-02
1.09694972634315490723e-01	1.10490664839744567871e-01	7.94382691383361816406e-02	1.78195491433143615723e-01	1.89624324440956115723e-01	2.01302140951156616211e-01	1.05433657765388488770e-01	1.72160416841506958008e-01	6.10714778304100036621e-02	6.14179670810699462891e-02	1.29128888249397277832e-01	1.18208423256874084473e-01	1.46821305155754089355e-01	8.25333148241043090820e-02	1.49528041481971740723e-01	1.28190591931343078613e-01	1.39597371220588684082e-01	1.49347245693206787109e-01	1.61742374300956726074e-01	1.35281443595886230469e-01	1.41217082738876342773e-01	6.84788972139358520508e-02	8.04620683193206787109e-02	5.74885830283164978027e-02	1.31665736436843872070e-01	1.16691440343856811523e-01	1.57147780060768127441e-01	9.93458628654479980469e-02	1.54219254851341247559e-01	9.93058085441589355469e-02	1.27548784017562866211e-01	8.04480463266372680664e-02	7.05835074186325073242e-02	9.57046449184417724609e-02	1.24634504318237304688e-01	1.15514233708381652832e-01	1.23461261391639709473e-01	1.31917580962181091309e-01	1.00776553153991699219e-01	1.33897587656974792480e-01	1.85336530208587646484e-01	1.60785213112831115723e-01	1.29585951566696166992e-01	1.23285517096519470215e-01	1.65932610630989074707e-01	1.00754246115684509277e-01	1.40523344278335571289e-01	6.55034556984901428223e-02	1.57750368118286132812e-01	1.08537957072257995605e-01
1.01329088211059570312e-01	1.80770337581634521484e-01	6.75594955682754516602e-02	1.33096262812614440918e-01	1.17360860109329223633e-01	9.40737873315811157227e-02	8.81460905075073242188e-02	1.10590234398841857910e-01	6.03157132863998413086e-02	1.90151408314704895020e-01	7.98360258340835571289e-02	1.43817037343978881836e-01	1.16689577698707580566e-01	8.88429135084152221680e-02	1.16542160511016845703e-01	8.14861357212066650391e-02	1.44394516944885253906e-01	6.14952743053436279297e-02	5.56109100580215454102e-02	6.63259625434875488281e-02	3.84471118450164794922e-02	1.51311531662940979004e-01	1.64394125342369079590e-01	1.04012966156005859375e-01	1.89917922019958496094e-01	7.65334516763687133789e-02	5.97196966409683227539e-02	1.13025784492492675781e-01	1.98142454028129577637e-01	1.34491637349128723145e-01	1.63890093564987182617e-01	1.01399019360542297363e-01	1.56500771641731262207e-01	1.89043596386909484863e-01	1.18556201457977294922e-01	6.77595436573028564453e-02	1.11832693219184875488e-01	5.85426315665245056152e-02	1.26953199505805969238e-01	1.04058384895324707031e-02	1.41691446304321289062e-01	2.08594411611557006836e-01	1.26993700861930847168e-01	1.67018860578536987305e-01	1.03684574365615844727e-01	2.05302000045776367188e-01	1.94297179579734802246e-01	1.05358615517616271973e-01	1.37276679277420043945e-01	9.44468528032302856445e-02
6.80804103612899780273e-02	1.08265399932861328125e-01	1.20467841625213623047e-01	1.70616745948791503906e-01	9.26958918571472167969e-02	9.74804759025573730469e-02	1.25014498829841613770e-01	3.63848060369491577148e-02	5.40236234664916992188e-02	1.04172855615615844727e-01	1.30961686372756958008e-01	1.54947251081466674805e-01	2.18918427824974060059e-01	1.05020761489868164062e-01	5.66902607679367065430e-02	1.73305287957191467285e-01	1.03724151849746704102e-01	1.63809418678283691406e-01	7.11615532636642456055e-02	1.37595608830451965332e-01	1.21566399931907653809e-01	1.74116685986518859863e-01	7.31361061334609985352e-02	2.37460523843765258789e-01	1.61418527364730834961e-01	8.81777405738830566406e-02	2.60253995656967163086e-02	2.35950961709022521973e-01	1.21486559510231018066e-01	9.40493643283843994141e-02	1.75659731030464172363e-01	1.56889766454696655273e-01	7.75596797466278076172e-02	1.67544826865196228027e-01	9.32873487472534179688e-02	1.57824620604515075684e-01	1.43460392951965332031e-01	6.65492862462997436523e-02	1.23385101556777954102e-01	1.75066277384757995605e-01	1.64276525378227233887e-01	6.79864883422851562500e-02	1.68550208210945129395e-01	1.23556882143020629883e-01	1.42188444733619689941e-01	1.17206469178199768066e-01	1.18271797895431518555e-01	1.44749864935874938965e-01	1.31314367055892944336e-01	1.53859198093414306641e-01
1.16014495491981506348e-01	8.19482803344726562500e-02	2.10463851690292358398e-02	6.93294256925582885742e-02	1.58173739910125732422e-01	9.10933762788772583008e-02	9.31631177663803100586e-02	9.17738527059555053711e-02	1.47282063961029052734e-01	1.77167877554893493652e-01	1.49162694811820983887e-01	1.07830598950386047363e-01	1.24950706958770751953e-01	1.48267984390258789062e-01	9.83251482248306274414e-02	1.04195028543472290039e-01	9.20777767896652221680e-02	1.87484413385391235352e-01	1.12278878688812255859e-01	1.65822491049766540527e-01	1.34387463331222534180e-01	1.98053628206253051758e-01	2.29412436485290527344e-01	1.40174850821495056152e-01	1.37019664049148559570e-01	1.38656347990036010742e-01	1.08335599303245544434e-01	1.95237398147583007812e-01	9.34460759162902832031e-02	2.44699046015739440918e-02	1.02054268121719360352e-01	9.84194576740264892578e-02	7.86422491073608398438e-02	1.80252045392990112305e-01	1.65918961167335510254e-01	1.34271681308746337891e-01	1.39738932251930236816e-01	1.18109256029129028320e-01	9.25167500972747802734e-02	3.76907661557197570801e-02	7.50139057636260986328e-02	9.52271372079849243164e-02	1.00520834326744079590e-01	1.00485250353813171387e-01	1.30806446075439453125e-01	8.29042941331863403320e-02	8.37413370609283447266e-02	1.14519789814949035645e-01	1.04402855038642883301e-01	2.00820475816726684570e-01
1.10077157616615295410e-01	1.43485590815544128418e-01	1.57147213816642761230e-01	9.96347144246101379395e-02	1.15040630102157592773e-01	1.03802263736724853516e-01	1.64606496691703796387e-01	5.82572370767593383789e-02	1.01065784692764282227e-01	6.14332407712936401367e-02	1.27443671226501464844e-01	1.48271173238754272461e-01	9.37520265579223632812e-02	1.62394851446151733398e-01	1.15815192461013793945e-01	4.09950986504554748535e-02	1.23554900288581848145e-01	1.24358028173446655273e-01	2.13267654180526733398e-01	5.93247413635253906250e-02	1.56988501548767089844e-01	1.81791260838508605957e-01	1.06499373912811279297e-01	1.11148938536643981934e-01	1.52439042925834655762e-01	1.22346192598342895508e-01	1.05906859040260314941e-01	1.05823263525962829590e-01	8.75489413738250732422e-02	1.02251514792442321777e-01	7.72754475474357604980e-02	1.67372748255729675293e-01	1.18448853492736816406e-01	8.45284312963485717773e-02	1.08795300126075744629e-01	1.09707102179527282715e-01	1.61586791276931762695e-01	7.59676918387413024902e-02	1.17918908596038818359e-01	8.66034626960754394531e-02	1.16789191961288452148e-01	1.26954123377799987793e-01	9.32094901800155639648e-02	1.47834122180938720703e-01	1.05769261717796325684e-01	9.39018875360488891602e-02	7.87833034992218017578e-02	9.63731631636619567871e-02	1.93298771977424621582e-01	1.32921561598777770996e-01
4.95636314153671264648e-02	1.60808637738227844238e-01	8.11904519796371459961e-02	7.41787999868392944336e-02	1.29757449030876159668e-01	1.64375931024551391602e-01	8.88458341360092163086e-02	9.13009494543075561523e-02	1.34832531213760375977e-01	8.66589248180389404297e-02	4.56527918577194213867e-02	3.90227660536766052246e-02	1.54686033725738525391e-01	1.28834813833236694336e-01	1.13795489072799682617e-01	1.11619651317596435547e-01	1.01395487785339355469e-01	3.14978063106536865234e-02	9.16708111763000488281e-02	5.64458370208740234375e-02	1.47788971662521362305e-01	1.12896084785461425781e-01	1.62326693534851074219e-01	8.16528201103210449219e-02	1.68389678001403808594e-01	1.30510777235031127930e-01	1.95910796523094177246e-01	1.32862716913223266602e-01	7.87237137556076049805e-02	9.05535966157913208008e-02	1.70023053884506225586e-01	1.69775277376174926758e-01	2.15960592031478881836e-01	1.20386853814125061035e-01	1.04849204421043395996e-01	7.25864619016647338867e-02	1.96502208709716796875e-01	1.00668981671333312988e-01	1.55422106385231018066e-01	1.24797731637954711914e-01	1.37990117073059082031e-01	1.29092037677764892578e-01	1.27599656581878662109e-01	7.17889368534088134766e-02	2.21437484025955200195e-01	7.38101303577423095703e-02	1.17885664105415344238e-01	1.08244419097900390625e-01	1.19950294494628906250e-01	1.04377582669258117676e-01
9.56291854381561279297e-02	1.07098013162612915039e-01	5.43637573719024658203e-02	9.53006595373153686523e-02	9.28328484296798706055e-02	1.05866521596908569336e-01	7.82221853733062744141e-02	7.94998556375503540039e-02	1.07785478234291076660e-01	1.25854596495628356934e-01	1.72893837094306945801e-01	7.68229365348815917969e-02	1.02152422070503234863e-01	8.50118845701217651367e-02	8.50967615842819213867e-02	7.77615159749984741211e-02	7.92296230792999267578e-02	8.67522060871124267578e-02	1.09646499156951904297e-01	6.19193315505981445312e-02	1.20265126228332519531e-01	1.38852819800376892090e-01	2.26384148001670837402e-01	1.07328265905380249023e-01	1.07146643102169036865e-01	1.58388614654541015625e-01	1.18968635797500610352e-01	1.89650565385818481445e-01	7.15141147375106811523e-02	1.12312182784080505371e-01	1.31015256047248840332e-01	1.15724936127662658691e-01	1.31872802972793579102e-01	7.37489685416221618652e-02	1.02932319045066833496e-01	1.54323458671569824219e-01	1.67255640029907226562e-01	1.07773289084434509277e-01	9.09869670867919921875e-02	1.81196689605712890625e-01	5.19001334905624389648e-02	1.01999714970588684082e-01	3.80691960453987121582e-02	9.28085446357727050781e-02	1.12224072217941284180e-01	7.23384022712707519531e-02	4.74069640040397644043e-02	1.40657946467399597168e-01	9.62429344654083251953e-02	5.90711757540702819824e-02
7.36122503876686096191e-02	1.54988199472427368164e-01	7.32382684946060180664e-02	7.19542950391769409180e-02	1.11601129174232482910e-01	1.17728598415851593018e-01	9.61430370807647705078e-02	1.64963141083717346191e-01	1.01358234882354736328e-01	7.17067345976829528809e-02	1.14476054906845092773e-01	9.74635183811187744141e-02	8.51089358329772949219e-02	1.01437449455261230469e-01	1.05323605239391326904e-01	7.10342153906822204590e-02	1.13370150327682495117e-01	1.06378391385078430176e-01	7.90287032723426818848e-02	1.37142643332481384277e-01	1.66072070598602294922e-01	1.58476606011390686035e-01	1.04921944439411163330e-01	1.69006422162055969238e-01	2.20677629113197326660e-01	2.39207774400711059570e-01	1.10037401318550109863e-01	8.75748917460441589355e-02	9.58353802561759948730e-02	8.38572978973388671875e-02	1.33564248681068420410e-01	1.33161470293998718262e-01	9.01594907045364379883e-02	9.19584706425666809082e-02	1.06191024184226989746e-01	1.38643667101860046387e-01	1.38094827532768249512e-01	9.93860438466072082520e-02	1.07095114886760711670e-01	1.29422277212142944336e-01	1.46708741784095764160e-01	1.71487689018249511719e-01	2.02447935938835144043e-01	1.03794500231742858887e-01	1.05484314262866973877e-01	1.05401910841464996338e-01	6.14883676171302795410e-02	8.59778746962547302246e-02	1.40439584851264953613e-01	8.74247625470161437988e-02
1.18919245898723602295e-01	1.18006728589534759521e-01	1.00230060517787933350e-01	1.08018077909946441650e-01	1.08851864933967590332e-01	7.80326128005981445312e-02	1.30340397357940673828e-01	1.39169394969940185547e-01	9.69530940055847167969e-02	9.34885069727897644043e-02	1.20039746165275573730e-01	6.61843195557594299316e-02	1.24049887061119079590e-01	5.76330795884132385254e-02	1.02136261761188507080e-01	1.02862603962421417236e-01	9.32181924581527709961e-02	7.48190209269523620605e-02	9.48715433478355407715e-02	6.55685216188430786133e-02	1.88513413071632385254e-01	1.55659601092338562012e-01	5.95576241612434387207e-02	1.49436801671981811523e-01	1.93963080644607543945e-01	7.48851895332336425781e-02	9.97150912880897521973e-02	4.53628897666931152344e-02	1.13656662404537200928e-01	1.38382568955421447754e-01	1.11520551145076751709e-01	1.24081179499626159668e-01	9.94684696197509765625e-02	1.21359102427959442139e-01	9.07565280795097351074e-02	1.11415639519691467285e-01	7.21493959426879882812e-02	1.27699017524719238281e-01	1.41287475824356079102e-01	1.04041174054145812988e-01	9.58138480782508850098e-02	1.37088775634765625000e-01	1.01257838308811187744e-01	7.29365497827529907227e-02	9.72699224948883056641e-02	1.22538805007934570312e-01	9.58815887570381164551e-02	5.47308325767517089844e-02	1.09156325459480285645e-01	9.61809530854225158691e-02
1.48889303207397460938e-01	1.23054549098014831543e-01	1.25519007444381713867e-01	1.58831641077995300293e-01	1.32770329713821411133e-01	1.31873473525047302246e-01	1.32626250386238098145e-01	1.16677924990653991699e-01	1.30170464515686035156e-01	1.37977182865142822266e-01	1.23746022582054138184e-01	1.68085351586341857910e-01	1.55903950333595275879e-01	1.41774773597717285156e-01	1.47535353899002075195e-01	1.26165539026260375977e-01	1.57612428069114685059e-01	1.33387982845306396484e-01	1.18071384727954864502e-01	1.22754350304603576660e-01	1.14693842828273773193e-01	1.07584446668624877930e-01	1.37127608060836791992e-01	1.46242052316665649414e-01	1.29893288016319274902e-01	1.27495557069778442383e-01	1.23379483819007873535e-01	1.38001337647438049316e-01	1.48569867014884948730e-01	1.08868561685085296631e-01	1.59778386354446411133e-01	1.19302608072757720947e-01	1.38893187046051025391e-01	1.16216719150543212891e-01	1.66772499680519104004e-01	1.28903731703758239746e-01	1.23117022216320037842e-01	1.31309598684310913086e-01	1.16998821496963500977e-01	1.35757580399513244629e-01	1.76930189132690429688e-01	1.18317484855651855469e-01	1.19660042226314544678e-01	1.32453650236129760742e-01	1.18631370365619659424e-01	1.33063673973083496094e-01	1.43298864364624023438e-01	1.43858358263969421387e-01	1.45225644111633300781e-01	1.13080352544784545898e-01
1.73658192157745361328e-01	1.27249583601951599121e-01	1.32674664258956909180e-01	7.14650079607963562012e-02	6.14553093910217285156e-02	1.31092846393585205078e-01	1.31505891680717468262e-01	1.93453252315521240234e-01	1.20270550251007080078e-01	1.32473990321159362793e-01	1.56642988324165344238e-01	1.82131126523017883301e-01	1.02191448211669921875e-01	1.10344022512435913086e-01	1.59475803375244140625e-01	1.84695675969123840332e-01	9.80045795440673828125e-02	1.98985785245895385742e-01	1.47488817572593688965e-01	2.20008373260498046875e-01	7.29255676269531250000e-02	8.30027461051940917969e-02	2.44798973202705383301e-01	2.06247538328170776367e-01	1.93919420242309570312e-01	8.03962945938110351562e-02	2.01504588127136230469e-01	7.09392279386520385742e-02	1.25913575291633605957e-01	1.13619744777679443359e-01	8.72013568878173828125e-02	1.36756658554077148438e-01	1.27388790249824523926e-01	9.35484394431114196777e-02	5.02975210547447204590e-02	1.10555440187454223633e-01	2.01632037758827209473e-01	1.01931720972061157227e-01	1.08686149120330810547e-01	9.86760556697845458984e-02	1.77004128694534301758e-01	1.75712063908576965332e-01	1.79840341210365295410e-01	9.58189219236373901367e-02	7.20068961381912231445e-02	1.15080654621124267578e-01	1.13290742039680480957e-01	8.45400542020797729492e-02	1.45002782344818115234e-01	1.32066473364830017090e-01
1.34710848331451416016e-01	1.04167833924293518066e-01	1.44770532846450805664e-01	1.02616980671882629395e-01	1.14095166325569152832e-01	1.30428090691566467285e-01	1.23308941721916198730e-01	1.28846317529678344727e-01	1.36567711830139160156e-01	1.12609334290027618408e-01	1.11509926617145538330e-01	1.13413579761981964111e-01	1.38947427272796630859e-01	9.86681953072547912598e-02	1.40284940600395202637e-01	9.89649146795272827148e-02	9.83576476573944091797e-02	1.07162833213806152344e-01	1.29543066024780273438e-01	1.42276942729949951172e-01	7.67852514982223510742e-02	9.90005657076835632324e-02	1.10469408333301544189e-01	1.13039746880531311035e-01	1.29809409379959106445e-01	1.29792898893356323242e-01	1.61290630698204040527e-01	1.51752293109893798828e-01	1.51565343141555786133e-01	1.23919188976287841797e-01	1.63792401552200317383e-01	1.59400373697280883789e-01	9.00533050298690795898e-02	1.33884489536285400391e-01	1.62391066551208496094e-01	1.16081714630126953125e-01	2.06865400075912475586e-01	1.17286771535873413086e-01	1.26863479614257812500e-01	1.09443522989749908447e-01	1.61733597517013549805e-01	1.45264416933059692383e-01	1.25082492828369140625e-01	1.02932013571262359619e-01	1.86813935637474060059e-01	1.34346693754196166992e-01	1.24748520553112030029e-01	9.12205725908279418945e-02	1.17846995592117309570e-01	1.21985889971256256104e-01
8.16281214356422424316e-02	8.39990079402923583984e-02	5.60458377003669738770e-02	4.63548153638839721680e-02	6.53109252452850341797e-02	1.03564500808715820312e-01	6.77763894200325012207e-02	1.17912203073501586914e-01	2.45624601840972900391e-01	8.10000523924827575684e-02	6.95017501711845397949e-02	8.29255878925323486328e-02	1.10311105847358703613e-01	8.60898196697235107422e-02	1.50133386254310607910e-01	1.48639231920242309570e-01	9.51563492417335510254e-02	7.92989730834960937500e-02	1.12431794404983520508e-01	9.62331295013427734375e-02	1.02788358926773071289e-01	9.86578017473220825195e-02	1.71600177884101867676e-01	1.74286335706710815430e-01	1.14376328885555267334e-01	1.14542573690414428711e-01	2.41372063755989074707e-02	1.43369942903518676758e-01	1.18029177188873291016e-01	3.89225929975509643555e-02	7.39790424704551696777e-02	1.10117793083190917969e-01	1.56291529536247253418e-01	8.99024307727813720703e-02	1.04712165892124176025e-01	7.15143457055091857910e-02	1.43177419900894165039e-01	5.31135126948356628418e-02	6.77380412817001342773e-02	1.40703424811363220215e-01	7.04719573259353637695e-02	8.79491269588470458984e-02	8.48677083849906921387e-02	7.53411725163459777832e-02	9.42005962133407592773e-02	6.87942355871200561523e-02	1.25950351357460021973e-01	5.03779500722885131836e-02	7.84022137522697448730e-02	7.85743817687034606934e-02
1.47934839129447937012e-01	1.64205387234687805176e-01	8.86803865432739257812e-02	7.56064057350158691406e-02	8.38369354605674743652e-02	3.78624275326728820801e-02	6.28289356827735900879e-02	8.38024392724037170410e-02	9.82764884829521179199e-02	6.15306571125984191895e-02	3.02900448441505432129e-02	1.03390470147132873535e-01	7.83990472555160522461e-02	8.43632072210311889648e-02	5.94997256994247436523e-02	1.16290464997291564941e-01	1.28940671682357788086e-01	8.65709185600280761719e-02	1.12371265888214111328e-01	3.90060991048812866211e-02	9.13790911436080932617e-02	1.00154861807823181152e-01	1.53290107846260070801e-01	1.59885719418525695801e-01	1.63144052028656005859e-01	1.69256106019020080566e-01	6.05757832527160644531e-02	2.14498355984687805176e-01	8.94182771444320678711e-02	1.57089680433273315430e-01	1.11049801111221313477e-01	7.48095661401748657227e-02	6.47855103015899658203e-02	1.29717111587524414062e-01	9.10030901432037353516e-02	1.06268756091594696045e-01	1.01059637963771820068e-01	6.85552284121513366699e-02	5.75170889496803283691e-02	1.14257261157035827637e-01	6.04723170399665832520e-02	8.19610133767127990723e-02	8.29288065433502197266e-02	9.06542241573333740234e-02	1.00509978830814361572e-01	7.95274823904037475586e-02	1.62131980061531066895e-01	1.41460433602333068848e-01	1.11548677086830139160e-01	7.19641894102096557617e-02
1.04015648365020751953e-01	1.10677875578403472900e-01	1.19003236293792724609e-01	1.28042504191398620605e-01	1.15345433354377746582e-01	1.09325066208839416504e-01	1.06053441762924194336e-01	1.23870536684989929199e-01	8.77178758382797241211e-02	1.32982879877090454102e-01	1.07421040534973144531e-01	1.35504335165023803711e-01	1.06437511742115020752e-01	1.20240613818168640137e-01	1.16031683981418609619e-01	1.31643444299697875977e-01	1.32801622152328491211e-01	1.03811293840408325195e-01	1.24127469956874847412e-01	1.10484719276428222656e-01	1.40675663948059082031e-01	1.02673381567001342773e-01	1.16674214601516723633e-01	1.26361325383186340332e-01	1.43348291516304016113e-01	1.87355324625968933105e-01	1.16607464849948883057e-01	1.72369480133056640625e-01	1.32926568388938903809e-01	1.57007336616516113281e-01	1.02214574813842773438e-01	1.05870380997657775879e-01	1.05419792234897613525e-01	9.89635065197944641113e-02	1.04365855455398559570e-01	1.21565952897071838379e-01	1.52577698230743408203e-01	1.08069613575935363770e-01	1.22259445488452911377e-01	1.07213705778121948242e-01	1.25552237033843994141e-01	1.14665225148200988770e-01	1.62728056311607360840e-01	1.20202712714672088623e-01	1.31464108824729919434e-01	1.12863257527351379395e-01	1.14995762705802917480e-01	1.18793785572052001953e-01	1.20103724300861358643e-01	1.10772699117660522461e-01
1.28221809864044189453e-01	8.17901864647865295410e-02	1.22021205723285675049e-01	9.25086289644241333008e-02	1.00043058395385742188e-01	7.06849619746208190918e-02	9.25382748246192932129e-02	1.40120908617973327637e-01	9.69134941697120666504e-02	1.28134518861770629883e-01	1.59119233489036560059e-01	1.37107148766517639160e-01	8.96867141127586364746e-02	1.33064359426498413086e-01	1.27314180135726928711e-01	5.92315420508384704590e-02	1.22197091579437255859e-01	1.29325807094573974609e-01	7.12430551648139953613e-02	1.59705743193626403809e-01	1.12325459718704223633e-01	1.22119680047035217285e-01	9.34958383440971374512e-02	1.22793540358543395996e-01	1.44414082169532775879e-01	2.27537408471107482910e-01	1.36342361569404602051e-01	1.23890161514282226562e-01	2.05965176224708557129e-01	1.10376939177513122559e-01	1.32974386215209960938e-01	1.81737020611763000488e-01	9.47575345635414123535e-02	1.28809422254562377930e-01	9.49520170688629150391e-02	1.27477511763572692871e-01	1.38890802860260009766e-01	9.52742472290992736816e-02	1.14064037799835205078e-01	9.91276949644088745117e-02	1.06432005763053894043e-01	1.52137726545333862305e-01	8.28868150711059570312e-02	1.34157046675682067871e-01	1.63785606622695922852e-01	9.95102003216743469238e-02	7.06380158662796020508e-02	8.81008431315422058105e-02	1.18819914758205413818e-01	1.09986022114753723145e-01
1.32078960537910461426e-01	9.11990851163864135742e-02	4.75751310586929321289e-02	1.29707261919975280762e-01	3.84282916784286499023e-02	1.47101029753684997559e-01	6.96049481630325317383e-02	3.33047062158584594727e-02	6.14018887281417846680e-02	1.19899928569793701172e-01	7.59815871715545654297e-02	1.31048485636711120605e-01	5.01749441027641296387e-02	6.48197010159492492676e-02	9.50962007045745849609e-02	9.31063443422317504883e-02	8.09788703918457031250e-02	8.53462070226669311523e-02	1.10862046480178833008e-01	9.01567637920379638672e-02	1.80200874805450439453e-01	1.74085363745689392090e-01	9.87149775028228759766e-02	1.06594100594520568848e-01	1.34699314832687377930e-01	1.56292691826820373535e-01	6.13088309764862060547e-02	1.50570034980773925781e-01	9.75464284420013427734e-02	1.10179722309112548828e-01	1.27282395958900451660e-01	7.40375593304634094238e-02	5.57244420051574707031e-02	8.47696587443351745605e-02	1.62929058074951171875e-01	7.70254433155059814453e-02	1.04194939136505126953e-01	5.70847541093826293945e-02	7.68230929970741271973e-02	9.09191593527793884277e-02	5.53680583834648132324e-02	7.46615305542945861816e-02	8.67943316698074340820e-02	1.46813467144966125488e-01	7.92550295591354370117e-02	5.89791610836982727051e-02	9.25102978944778442383e-02	1.12152785062789916992e-01	9.73787605762481689453e-02	8.13784450292587280273e-02
8.14396888017654418945e-02	3.84023785591125488281e-02	1.07349321246147155762e-01	6.70898109674453735352e-02	1.46283328533172607422e-01	8.52036029100418090820e-02	7.62480720877647399902e-02	7.53890872001647949219e-02	7.01284036040306091309e-02	8.08183103799819946289e-02	9.02504473924636840820e-02	5.95044046640396118164e-02	6.84042945504188537598e-02	4.97314408421516418457e-02	1.57592162489891052246e-01	6.84854313731193542480e-02	4.10636961460113525391e-02	7.55919069051742553711e-02	1.27772986888885498047e-01	9.30095911026000976562e-02	8.36908519268035888672e-02	1.38636276125907897949e-01	2.96976685523986816406e-01	3.35912644863128662109e-01	1.38110861182212829590e-01	1.46576806902885437012e-01	1.25399991869926452637e-01	1.58494278788566589355e-01	1.58190205693244934082e-01	1.14641755819320678711e-01	6.43984973430633544922e-02	1.86014384031295776367e-01	1.03746876120567321777e-01	1.09766706824302673340e-01	6.66153356432914733887e-02	1.09272181987762451172e-01	1.46632656455039978027e-01	3.08606922626495361328e-02	1.12604051828384399414e-01	8.73324424028396606445e-02	7.33977407217025756836e-02	8.73129963874816894531e-02	1.11094191670417785645e-01	1.12690970301628112793e-01	6.26402273774147033691e-02	6.05023652315139770508e-02	3.73541787266731262207e-02	1.28663152456283569336e-01	8.07679891586303710938e-02	8.19236710667610168457e-02
1.68032929301261901855e-01	1.28561943769454956055e-01	9.07339453697204589844e-02	1.36936873197555541992e-01	1.28038406372070312500e-01	1.05443060398101806641e-01	1.35427802801132202148e-01	1.43563047051429748535e-01	1.57706171274185180664e-01	7.50296786427497863770e-02	1.79179266095161437988e-01	1.09856322407722473145e-01	1.31675213575363159180e-01	1.10718056559562683105e-01	9.88464504480361938477e-02	7.46659934520721435547e-02	9.99398380517959594727e-02	1.31453737616539001465e-01	8.29960405826568603516e-02	1.73238039016723632812e-01	1.42821550369262695312e-01	1.61889851093292236328e-01	9.87312644720077514648e-02	3.93556445837020874023e-01	1.25009819865226745605e-01	6.89315199851989746094e-02	1.32538348436355590820e-01	1.46493986248970031738e-01	1.69703766703605651855e-01	1.87787488102912902832e-01	1.32091879844665527344e-01	1.65809258818626403809e-01	1.34449064731597900391e-01	9.50444489717483520508e-02	9.34842303395271301270e-02	1.03207036852836608887e-01	1.09776511788368225098e-01	1.11382558941841125488e-01	2.06248968839645385742e-01	2.12081804871559143066e-01	5.30861020088195800781e-02	9.29904654622077941895e-02	6.17990940809249877930e-02	1.12743869423866271973e-01	9.91317853331565856934e-02	8.11005681753158569336e-02	1.26509994268417358398e-01	8.43903273344039916992e-02	1.76934197545051574707e-01	1.24955400824546813965e-01
7.23069012165069580078e-02	1.36261522769927978516e-01	1.66753962635993957520e-01	1.16969585418701171875e-01	8.70594680309295654297e-02	8.13385248184204101562e-02	1.26719161868095397949e-01	3.49997654557228088379e-02	1.11286014318466186523e-01	3.61080095171928405762e-02	7.31758326292037963867e-02	7.76836127042770385742e-02	1.51678293943405151367e-01	1.45526289939880371094e-01	1.41024813055992126465e-01	1.79577082395553588867e-01	9.78604108095169067383e-02	7.89292752742767333984e-02	1.45141109824180603027e-01	9.40004587173461914062e-02	6.60715252161026000977e-02	1.69328927993774414062e-01	1.04240432381629943848e-01	5.51546439528465270996e-02	1.48687198758125305176e-01	2.86222428083419799805e-01	1.20205000042915344238e-01	1.13572537899017333984e-01	1.11487746238708496094e-01	7.33680725097656250000e-02	1.67741969227790832520e-01	1.32620438933372497559e-01	8.35050791501998901367e-02	1.94055035710334777832e-01	1.10296681523323059082e-01	8.56416076421737670898e-02	1.67435377836227416992e-01	1.14680513739585876465e-01	1.19620084762573242188e-01	1.18218153715133666992e-01	1.01845502853393554688e-01	8.23761969804763793945e-02	1.08208447694778442383e-01	1.62141636013984680176e-01	7.87959396839141845703e-02	1.11684069037437438965e-01	1.48703441023826599121e-01	1.47603869438171386719e-01	9.80316549539566040039e-02	1.02437898516654968262e-01
1.51830226182937622070e-01	1.18300452828407287598e-01	1.20147407054901123047e-01	1.38473808765411376953e-01	1.51835843920707702637e-01	1.01585090160369873047e-01	1.00632160902023315430e-01	8.29321891069412231445e-02	1.31884902715682983398e-01	2.46559947729110717773e-01	8.75672847032546997070e-02	1.37721255421638488770e-01	1.00786939263343811035e-01	1.05741992592811584473e-01	1.03564232587814331055e-01	7.56577700376510620117e-02	1.20858952403068542480e-01	1.28934592008590698242e-01	5.18670976161956787109e-02	1.45812064409255981445e-01	1.14222511649131774902e-01	1.91139891743659973145e-01	1.67459562420845031738e-01	2.08033338189125061035e-01	1.38349324464797973633e-01	1.41464605927467346191e-01	8.35330188274383544922e-02	1.56291767954826354980e-01	1.09143763780593872070e-01	1.20235770940780639648e-01	9.23417806625366210938e-02	1.01664692163467407227e-01	1.25553697347640991211e-01	1.42859145998954772949e-01	1.19839206337928771973e-01	1.63226127624511718750e-01	9.48134362697601318359e-02	1.13584503531455993652e-01	8.26812982559204101562e-02	1.44644483923912048340e-01	1.61372467875480651855e-01	1.48065939545631408691e-01	1.36037647724151611328e-01	5.68954572081565856934e-02	1.30880400538444519043e-01	4.84600290656089782715e-02	1.60027772188186645508e-01	1.38648062944412231445e-01	8.51208120584487915039e-02	1.35729029774665832520e-01
8.54485034942626953125e-02	1.07234865427017211914e-01	1.22567355632781982422e-01	1.10476404428482055664e-01	5.97500950098037719727e-02	1.33933931589126586914e-01	1.48295775055885314941e-01	1.00289069116115570068e-01	7.72605612874031066895e-02	1.02622792124748229980e-01	9.15103852748870849609e-02	1.60127297043800354004e-01	8.84715989232063293457e-02	1.56054511666297912598e-01	7.66361430287361145020e-02	1.29328802227973937988e-01	1.08455523848533630371e-01	1.04061976075172424316e-01	8.40984731912612915039e-02	1.04196041822433471680e-01	1.21529668569564819336e-01	1.96483924984931945801e-01	1.37164264917373657227e-01	9.26564484834671020508e-02	7.39418566226959228516e-02	1.00771605968475341797e-01	1.41077816486358642578e-01	1.02145656943321228027e-01	5.07174804806709289551e-02	1.10037267208099365234e-01	1.26720681786537170410e-01	1.03478804230690002441e-01	1.44326657056808471680e-01	1.24750077724456787109e-01	6.32219016551971435547e-02	1.56055748462677001953e-01	1.00634008646011352539e-01	1.05746261775493621826e-01	1.02443754673004150391e-01	1.47117272019386291504e-01	9.64023694396018981934e-02	1.71420514583587646484e-01	9.36190411448478698730e-02	1.33315727114677429199e-01	1.20266273617744445801e-01	1.40002936124801635742e-01	1.09770759940147399902e-01	8.93412157893180847168e-02	1.23899266123771667480e-01	1.55692115426063537598e-01
6.08688667416572570801e-02	9.86584872007369995117e-02	1.06938302516937255859e-01	1.32486298680305480957e-01	1.18804037570953369141e-01	1.55339524149894714355e-01	1.05966016650199890137e-01	1.11734099686145782471e-01	7.30008482933044433594e-02	1.05722084641456604004e-01	1.39559745788574218750e-01	8.23337808251380920410e-02	1.33011117577552795410e-01	1.30227684974670410156e-01	1.10233798623085021973e-01	7.11901783943176269531e-02	1.34678557515144348145e-01	1.62551045417785644531e-01	1.29970863461494445801e-01	2.09137067198753356934e-01	5.45329228043556213379e-02	1.26157298684120178223e-01	1.75777688622474670410e-01	7.06480294466018676758e-02	1.58725529909133911133e-01	1.24721780419349670410e-01	1.79229423403739929199e-01	1.11282616853713989258e-01	1.08429580926895141602e-01	1.16326674818992614746e-01	1.47772893309593200684e-01	8.74674320220947265625e-02	1.10067024827003479004e-01	9.84918996691703796387e-02	1.58362060785293579102e-01	7.96992182731628417969e-02	1.35352820158004760742e-01	9.43117067217826843262e-02	9.45245102047920227051e-02	8.38971063494682312012e-02	9.18761938810348510742e-02	1.00933969020843505859e-01	1.34030446410179138184e-01	1.08936645090579986572e-01	1.41760632395744323730e-01	8.64971205592155456543e-02	9.51635465025901794434e-02	1.39677479863166809082e-01	1.34150162339210510254e-01	1.22176438570022583008e-01
6.84221312403678894043e-02	1.08668513596057891846e-01	1.77757412195205688477e-01	1.94166004657745361328e-01	1.03077672421932220459e-01	1.34004786610603332520e-01	8.49799662828445434570e-02	1.52302667498588562012e-01	1.78002893924713134766e-01	1.52358114719390869141e-01	8.96721407771110534668e-02	1.60052806138992309570e-01	1.05753168463706970215e-01	1.53319507837295532227e-01	1.15435868501663208008e-01	1.36013627052307128906e-01	9.46066379547119140625e-02	8.28980207443237304688e-02	7.84369111061096191406e-02	1.26936838030815124512e-01	1.29067093133926391602e-01	1.15376695990562438965e-01	6.51384592056274414062e-02	6.92297965288162231445e-02	8.06444734334945678711e-02	5.11022955179214477539e-02	6.12301975488662719727e-02	6.29704445600509643555e-02	6.75107687711715698242e-02	9.84442904591560363770e-02	5.89772015810012817383e-02	7.06695169210433959961e-02	7.73091614246368408203e-02	7.58042931556701660156e-02	7.84595310688018798828e-02	1.37371987104415893555e-01	1.33709713816642761230e-01	1.50889441370964050293e-01	1.29468306899070739746e-01	4.95925396680831909180e-02	8.73903408646583557129e-02	9.26015377044677734375e-02	5.95884174108505249023e-02	1.23839572072029113770e-01	1.65772512555122375488e-01	1.20018810033798217773e-01	8.89920294284820556641e-02	1.56886383891105651855e-01	1.41188904643058776855e-01	1.40606001019477844238e-01
1.15996278822422027588e-01	1.36953309178352355957e-01	1.35763004422187805176e-01	7.20543935894966125488e-02	1.25477164983749389648e-01	9.03083086013793945312e-02	1.20663449168205261230e-01	6.41642510890960693359e-02	1.56878530979156494141e-01	6.07890561223030090332e-02	1.04914292693138122559e-01	5.23404255509376525879e-02	1.53665050864219665527e-01	1.47486254572868347168e-01	1.56518042087554931641e-01	1.00585833191871643066e-01	9.93609651923179626465e-02	1.32679373025894165039e-01	1.03543117642402648926e-01	9.08869728446006774902e-02	1.79980725049972534180e-01	1.21964484453201293945e-01	1.08268201351165771484e-01	1.01209782063961029053e-01	1.55617415904998779297e-01	7.34163969755172729492e-02	1.49948179721832275391e-01	1.19981110095977783203e-01	1.35474875569343566895e-01	5.66001385450363159180e-02	1.64159700274467468262e-01	9.02254283428192138672e-02	1.49597615003585815430e-01	8.25282037258148193359e-02	6.88048005104064941406e-02	1.03238455951213836670e-01	1.20782271027565002441e-01	1.68441846966743469238e-01	9.41191464662551879883e-02	1.88121125102043151855e-01	1.47833094000816345215e-01	9.05349105596542358398e-02	1.25764951109886169434e-01	1.44553527235984802246e-01	1.19681790471076965332e-01	1.00375987589359283447e-01	1.40131503343582153320e-01	1.33304849267005920410e-01	1.07557870447635650635e-01	1.51913791894912719727e-01
1.54349207878112792969e-01	1.16311877965927124023e-01	9.08113718032836914062e-02	1.73470243811607360840e-01	7.53010585904121398926e-02	1.43814757466316223145e-01	1.24808728694915771484e-01	1.35892003774642944336e-01	1.25692531466484069824e-01	1.15230806171894073486e-01	1.02356858551502227783e-01	1.53019577264785766602e-01	1.33188262581825256348e-01	9.64980497956275939941e-02	9.84263420104980468750e-02	1.36333853006362915039e-01	1.24383479356765747070e-01	1.93876668810844421387e-01	1.14504367113113403320e-01	8.51395800709724426270e-02	1.47469758987426757812e-01	1.44282504916191101074e-01	9.12511497735977172852e-02	1.43770828843116760254e-01	1.07376523315906524658e-01	1.42766088247299194336e-01	5.64665198326110839844e-02	1.30886256694793701172e-01	9.69987735152244567871e-02	1.42055124044418334961e-01	1.59248918294906616211e-01	1.48334741592407226562e-01	1.16440244019031524658e-01	1.20045855641365051270e-01	1.16452485322952270508e-01	1.75422593951225280762e-01	1.30496501922607421875e-01	1.37017741799354553223e-01	1.10415935516357421875e-01	9.50064882636070251465e-02	8.90088975429534912109e-02	1.59029275178909301758e-01	1.52952626347541809082e-01	1.47642210125923156738e-01	7.49179646372795104980e-02	1.01097159087657928467e-01	1.13930530846118927002e-01	1.50415286421775817871e-01	1.04149430990219116211e-01	1.00901663303375244141e-01
1.17992334067821502686e-01	1.61111012101173400879e-01	7.96709507703781127930e-02	1.10614925622940063477e-01	1.34601697325706481934e-01	1.57888188958168029785e-01	9.75540354847908020020e-02	1.04790844023227691650e-01	1.10367342829704284668e-01	1.21048390865325927734e-01	1.40756651759147644043e-01	1.08000017702579498291e-01	1.28866970539093017578e-01	1.08226016163825988770e-01	1.48510262370109558105e-01	1.07053220272064208984e-01	1.10478535294532775879e-01	1.34358689188957214355e-01	1.21922597289085388184e-01	1.29719272255897521973e-01	1.60010457038879394531e-01	9.97984856367111206055e-02	1.40557751059532165527e-01	1.12816758453845977783e-01	1.46815121173858642578e-01	7.52380937337875366211e-02	1.21597260236740112305e-01	1.54248028993606567383e-01	5.06434217095375061035e-02	9.81221795082092285156e-02	1.36587336659431457520e-01	1.15160249173641204834e-01	1.28691598773002624512e-01	9.09194871783256530762e-02	1.10955484211444854736e-01	1.38931527733802795410e-01	1.28346338868141174316e-01	9.57714244723320007324e-02	1.40995636582374572754e-01	1.65253251791000366211e-01	1.27314314246177673340e-01	1.01543724536895751953e-01	9.16232839226722717285e-02	1.86736926436424255371e-01	1.40096992254257202148e-01	1.07872001826763153076e-01	1.13078854978084564209e-01	1.20258145034313201904e-01	1.49244427680969238281e-01	1.30500629544258117676e-01
1.00361652672290802002e-01	7.97023698687553405762e-02	1.24832555651664733887e-01	1.24852210283279418945e-01	8.97190198302268981934e-02	1.72281846404075622559e-01	1.21199347078800201416e-01	1.43541872501373291016e-01	1.32093876600265502930e-01	7.32094869017601013184e-02	1.37855559587478637695e-01	1.30722969770431518555e-01	1.83896079659461975098e-01	8.75067934393882751465e-02	1.36156886816024780273e-01	1.15737751126289367676e-01	1.13292604684829711914e-01	1.26977607607841491699e-01	1.34034663438796997070e-01	9.15959253907203674316e-02	1.52956858277320861816e-01	1.04568421840667724609e-01	5.75743839144706726074e-02	1.06657758355140686035e-01	1.29816815257072448730e-01	9.02227908372879028320e-02	1.06683939695358276367e-01	1.34782597422599792480e-01	1.84130594134330749512e-01	1.53527006506919860840e-01	5.22828921675682067871e-02	1.23815298080444335938e-01	1.17304846644401550293e-01	1.66885063052177429199e-01	1.19190894067287445068e-01	1.39396756887435913086e-01	8.39127451181411743164e-02	8.96952524781227111816e-02	9.37712416052818298340e-02	1.37429639697074890137e-01	1.23494826257228851318e-01	1.34581133723258972168e-01	1.68849959969520568848e-01	1.49383097887039184570e-01	1.81305900216102600098e-01	1.30197837948799133301e-01	1.28752842545509338379e-01	1.49406969547271728516e-01	1.32181823253631591797e-01	1.00964538753032684326e-01
1.42120897769927978516e-01	1.47013872861862182617e-01	1.58825173974037170410e-01	1.59431889653205871582e-01	8.95655974745750427246e-02	1.43220990896224975586e-01	1.09541028738021850586e-01	1.67155563831329345703e-01	1.99228614568710327148e-01	1.83369636535644531250e-01	8.93599912524223327637e-02	1.14181622862815856934e-01	1.46320700645446777344e-01	1.03776417672634124756e-01	1.12696677446365356445e-01	1.26926869153976440430e-01	2.11309790611267089844e-01	8.25575068593025207520e-02	1.02932304143905639648e-01	7.77892395853996276855e-02	1.37711450457572937012e-01	1.77326753735542297363e-01	1.20482489466667175293e-01	1.28954142332077026367e-01	9.13009792566299438477e-02	9.41226035356521606445e-02	1.14704146981239318848e-01	7.91911631822586059570e-02	1.34610235691070556641e-01	8.62892270088195800781e-02	8.36743786931037902832e-02	1.75917506217956542969e-01	1.37913182377815246582e-01	1.51360124349594116211e-01	1.46003097295761108398e-01	1.83911800384521484375e-01	1.40090227127075195312e-01	2.26296320557594299316e-01	1.58774316310882568359e-01	1.25501528382301330566e-01	1.38671413064002990723e-01	1.83056220412254333496e-01	1.09598018229007720947e-01	2.09426388144493103027e-01	2.02428191900253295898e-01	1.79695367813110351562e-01	1.82452738285064697266e-01	1.25805780291557312012e-01	1.85421049594879150391e-01	1.73343360424041748047e-01
1.85577720403671264648e-01	1.36704176664352416992e-01	1.90323203802108764648e-01	1.21837511658668518066e-01	1.45413279533386230469e-01	1.27074688673019409180e-01	1.60014241933822631836e-01	1.85705080628395080566e-01	1.48116365075111389160e-01	1.14706903696060180664e-01	1.70387864112854003906e-01	1.36575907468795776367e-01	1.60340636968612670898e-01	1.19958780705928802490e-01	8.85072126984596252441e-02	1.37642741203308105469e-01	1.29832983016967773438e-01	1.18173532187938690186e-01	1.13307990133762359619e-01	1.37313440442085266113e-01	1.10676594078540802002e-01	1.31930097937583923340e-01	1.50247171521186828613e-01	8.71352925896644592285e-02	1.27873808145523071289e-01	9.12067890167236328125e-02	1.15702286362648010254e-01	1.20268665254116058350e-01	1.76364824175834655762e-01	1.15308083593845367432e-01	1.31070777773857116699e-01	1.26749545335769653320e-01	1.61234736442565917969e-01	1.92606627941131591797e-01	1.87105923891067504883e-01	1.57051116228103637695e-01	1.64094030857086181641e-01	1.84503197669982910156e-01	1.47111952304840087891e-01	1.02124415338039398193e-01	1.07706934213638305664e-01	1.48795306682586669922e-01	1.45738065242767333984e-01	1.41668945550918579102e-01	1.17256142199039459229e-01	1.52510866522789001465e-01	1.81285545229911804199e-01	1.52201324701309204102e-01	1.15885488688945770264e-01	1.55367538332939147949e-01
1.30180999636650085449e-01	9.25023034214973449707e-02	1.31632849574089050293e-01	1.41862601041793823242e-01	1.74380019307136535645e-01	9.34837982058525085449e-02	1.58443331718444824219e-01	1.35807827115058898926e-01	8.73228311538696289062e-02	1.54690578579902648926e-01	1.33674100041389465332e-01	1.57573491334915161133e-01	2.27116286754608154297e-01	1.45615234971046447754e-01	1.62597402930259704590e-01	1.38487383723258972168e-01	1.63765147328376770020e-01	1.58196166157722473145e-01	9.30284485220909118652e-02	9.36621427536010742188e-02	1.39408528804779052734e-01	1.62808880209922790527e-01	1.57637700438499450684e-01	8.30826461315155029297e-02	1.14872805774211883545e-01	1.05575889348983764648e-01	1.47343486547470092773e-01	1.44589230418205261230e-01	1.35143265128135681152e-01	1.25431239604949951172e-01	1.20448485016822814941e-01	9.82504561543464660645e-02	2.12901875376701354980e-01	1.50633290410041809082e-01	1.39162898063659667969e-01	1.95271506905555725098e-01	1.75501167774200439453e-01	1.39516949653625488281e-01	1.69834628701210021973e-01	1.46955281496047973633e-01	1.21017679572105407715e-01	1.51079058647155761719e-01	1.32032185792922973633e-01	1.68152466416358947754e-01	1.18164382874965667725e-01	1.42140105366706848145e-01	1.33294388651847839355e-01	1.84822991490364074707e-01	1.32123827934265136719e-01	1.28579437732696533203e-01
8.39553102850914001465e-02	1.37541487812995910645e-01	1.46606162190437316895e-01	1.56098723411560058594e-01	1.81495755910873413086e-01	1.14418469369411468506e-01	1.08862623572349548340e-01	8.27437713742256164551e-02	1.74870446324348449707e-01	1.15709818899631500244e-01	1.37822836637496948242e-01	1.45981803536415100098e-01	9.08922404050827026367e-02	1.39329954981803894043e-01	1.61764472723007202148e-01	1.51739880442619323730e-01	1.07722558081150054932e-01	1.08588248491287231445e-01	1.17549002170562744141e-01	1.17353111505508422852e-01	1.16096794605255126953e-01	1.23328626155853271484e-01	1.56096354126930236816e-01	6.66636973619461059570e-02	7.62022808194160461426e-02	9.44087803363800048828e-02	1.17439523339271545410e-01	7.03394636511802673340e-02	9.96173098683357238770e-02	1.13888710737228393555e-01	1.41866952180862426758e-01	1.66820794343948364258e-01	1.14314205944538116455e-01	1.94125756621360778809e-01	1.00002020597457885742e-01	1.40895143151283264160e-01	1.16066865622997283936e-01	1.20962969958782196045e-01	1.87782987952232360840e-01	1.39597043395042419434e-01	1.73196166753768920898e-01	1.56075417995452880859e-01	1.88296645879745483398e-01	1.18034943938255310059e-01	1.47509470582008361816e-01	1.13408893346786499023e-01	1.44153311848640441895e-01	1.45785257220268249512e-01	1.62920072674751281738e-01	1.06525957584381103516e-01
2.28163316845893859863e-01	1.77465796470642089844e-01	1.73448756337165832520e-01	1.28083586692810058594e-01	9.61703881621360778809e-02	1.23859837651252746582e-01	1.56222015619277954102e-01	1.45459741353988647461e-01	1.41453415155410766602e-01	1.00804351270198822021e-01	1.47130325436592102051e-01	2.21643760800361633301e-01	1.18319898843765258789e-01	1.10973715782165527344e-01	1.57453745603561401367e-01	1.72445163130760192871e-01	1.69235423207283020020e-01	1.78416684269905090332e-01	1.46738559007644653320e-01	1.04550525546073913574e-01	1.12901970744132995605e-01	1.44277766346931457520e-01	1.86945393681526184082e-01	7.90978074073791503906e-02	1.06171026825904846191e-01	1.14888757467269897461e-01	1.13700807094573974609e-01	1.63407951593399047852e-01	1.43739655613899230957e-01	7.86467641592025756836e-02	1.04075163602828979492e-01	1.06554538011550903320e-01	1.32863625884056091309e-01	1.27448081970214843750e-01	7.84382745623588562012e-02	2.03159227967262268066e-01	9.64128896594047546387e-02	1.46885335445404052734e-01	1.36789023876190185547e-01	1.32901728153228759766e-01	1.21874228119850158691e-01	1.53083115816116333008e-01	1.15186251699924468994e-01	1.06602653861045837402e-01	1.02131083607673645020e-01	1.33489891886711120605e-01	1.54113501310348510742e-01	1.47058561444282531738e-01	1.97853699326515197754e-01	1.64187297224998474121e-01
1.36507913470268249512e-01	1.04195736348628997803e-01	1.52008429169654846191e-01	9.37696173787117004395e-02	1.44523054361343383789e-01	1.72241374850273132324e-01	8.62288326025009155273e-02	9.95610207319259643555e-02	1.27030611038208007812e-01	9.84428375959396362305e-02	1.04777112603187561035e-01	1.82839930057525634766e-01	1.50179296731948852539e-01	8.63349512219429016113e-02	5.30768334865570068359e-02	1.93210348486900329590e-01	1.06203846633434295654e-01	1.10648557543754577637e-01	1.11890375614166259766e-01	1.17906332015991210938e-01	5.82113415002822875977e-02	9.58880931138992309570e-02	9.13375541567802429199e-02	6.56499266624450683594e-02	1.51551112532615661621e-01	1.38916715979576110840e-01	1.23047247529029846191e-01	1.21165901422500610352e-01	1.69524356722831726074e-01	2.17423647642135620117e-01	8.93208235502243041992e-02	1.05348788201808929443e-01	9.34312790632247924805e-02	1.53877824544906616211e-01	1.73551216721534729004e-01	1.36095106601715087891e-01	1.30198433995246887207e-01	1.56658992171287536621e-01	1.18370607495307922363e-01	1.33482784032821655273e-01	1.44793510437011718750e-01	1.49944424629211425781e-01	1.56667992472648620605e-01	1.78289219737052917480e-01	1.20725490152835845947e-01	9.35845896601676940918e-02	1.47487312555313110352e-01	1.17977514863014221191e-01	7.07111284136772155762e-02	1.18165083229541778564e-01
1.26637175679206848145e-01	7.49345421791076660156e-02	1.47825673222541809082e-01	1.32104888558387756348e-01	9.99724566936492919922e-02	9.54341515898704528809e-02	9.88691002130508422852e-02	1.65697574615478515625e-01	1.49994611740112304688e-01	7.78533294796943664551e-02	1.59077182412147521973e-01	1.87597349286079406738e-01	1.41192018985748291016e-01	1.34718865156173706055e-01	1.33250236511230468750e-01	1.26298546791076660156e-01	1.94239482283592224121e-01	1.34093180298805236816e-01	1.36354982852935791016e-01	1.17369398474693298340e-01	1.49576738476753234863e-01	1.48232802748680114746e-01	1.17170214653015136719e-01	6.80841282010078430176e-02	1.49081736803054809570e-01	4.00215834379196166992e-02	1.00026547908782958984e-01	1.76345705986022949219e-01	1.69050365686416625977e-01	9.61441919207572937012e-02	8.71111974120140075684e-02	1.35975569486618041992e-01	7.58342817425727844238e-02	7.95404538512229919434e-02	1.12914279103279113770e-01	1.44428208470344543457e-01	1.22761830687522888184e-01	1.10102623701095581055e-01	1.44567728042602539062e-01	1.63744464516639709473e-01	1.27640739083290100098e-01	1.33650034666061401367e-01	1.08866818249225616455e-01	8.05161818861961364746e-02	1.36305496096611022949e-01	1.83916658163070678711e-01	6.42501711845397949219e-02	1.50311827659606933594e-01	1.25250190496444702148e-01	1.70027539134025573730e-01
9.78938415646553039551e-02	9.07944291830062866211e-02	1.25939995050430297852e-01	1.21854923665523529053e-01	1.08114868402481079102e-01	9.65511947870254516602e-02	1.53819113969802856445e-01	1.09985470771789550781e-01	1.34581267833709716797e-01	1.33755296468734741211e-01	1.97028905153274536133e-01	1.11631125211715698242e-01	1.58717378973960876465e-01	1.79447382688522338867e-01	1.29118531942367553711e-01	1.56355157494544982910e-01	1.45325765013694763184e-01	1.70009240508079528809e-01	1.13907903432846069336e-01	1.02348051965236663818e-01	1.08685538172721862793e-01	9.16449800133705139160e-02	1.02333180606365203857e-01	1.15816310048103332520e-01	1.20534949004650115967e-01	1.28654271364212036133e-01	1.02480918169021606445e-01	1.36821895837783813477e-01	2.39578366279602050781e-01	1.73525497317314147949e-01	1.75111010670661926270e-01	1.21948681771755218506e-01	1.49710550904273986816e-01	1.28724947571754455566e-01	1.16953611373901367188e-01	1.55948713421821594238e-01	1.36813953518867492676e-01	1.25619009137153625488e-01	1.71496421098709106445e-01	1.31648108363151550293e-01	1.55948609113693237305e-01	1.61153405904769897461e-01	1.48320510983467102051e-01	1.56895533204078674316e-01	1.27454549074172973633e-01	1.24099694192409515381e-01	1.48099258542060852051e-01	1.53033584356307983398e-01	1.49506777524948120117e-01	1.17823548614978790283e-01
1.39895960688591003418e-01	1.03868469595909118652e-01	1.13513767719268798828e-01	9.64932516217231750488e-02	1.40878945589065551758e-01	1.59842789173126220703e-01	1.26486912369728088379e-01	1.81540802121162414551e-01	1.11136451363563537598e-01	1.15748301148414611816e-01	5.79753369092941284180e-02	1.23729392886161804199e-01	1.40701606869697570801e-01	1.62809476256370544434e-01	1.27723604440689086914e-01	9.79416370391845703125e-02	1.33438557386398315430e-01	1.65216654539108276367e-01	1.32702842354774475098e-01	1.14700615406036376953e-01	1.33571684360504150391e-01	3.65995392203330993652e-02	1.11708506941795349121e-01	8.29050913453102111816e-02	1.08928382396697998047e-01	1.39194175601005554199e-01	1.47468805313110351562e-01	7.70570933818817138672e-02	8.06607902050018310547e-02	1.20464891195297241211e-01	9.76158082485198974609e-02	1.04880005121231079102e-01	1.21392682194709777832e-01	1.64830148220062255859e-01	1.10702678561210632324e-01	1.17782086133956909180e-01	1.08945369720458984375e-01	1.37062638998031616211e-01	1.74671858549118041992e-01	1.63805171847343444824e-01	1.55162066221237182617e-01	1.45163536071777343750e-01	1.17702588438987731934e-01	1.45666539669036865234e-01	1.35270729660987854004e-01	2.10428580641746520996e-01	1.24585390090942382812e-01	9.68137681484222412109e-02	1.37912496924400329590e-01	1.37415841221809387207e-01
1.17976725101470947266e-01	7.73689523339271545410e-02	1.83608174324035644531e-01	9.29494202136993408203e-02	1.29329636693000793457e-01	1.11146494746208190918e-01	1.18652462959289550781e-01	1.49793967604637145996e-01	7.75392726063728332520e-02	1.44349709153175354004e-01	1.10121965408325195312e-01	1.48356094956398010254e-01	2.18999460339546203613e-01	9.25421118736267089844e-02	1.11963331699371337891e-01	9.97589081525802612305e-02	1.59775853157043457031e-01	1.78556486964225769043e-01	1.25159591436386108398e-01	7.60054886341094970703e-02	1.65534377098083496094e-01	1.52061089873313903809e-01	7.38308280706405639648e-02	1.08842924237251281738e-01	1.00870057940483093262e-01	6.93568885326385498047e-02	1.05427905917167663574e-01	7.61761814355850219727e-02	1.12522095441818237305e-01	1.98374927043914794922e-01	1.31497904658317565918e-01	9.25942808389663696289e-02	1.27528101205825805664e-01	1.51714295148849487305e-01	1.38918340206146240234e-01	1.02435059845447540283e-01	1.17232784628868103027e-01	1.02944023907184600830e-01	1.19675770401954650879e-01	1.34003415703773498535e-01	1.37772858142852783203e-01	1.10987752676010131836e-01	1.43344238400459289551e-01	9.03524160385131835938e-02	1.61462575197219848633e-01	1.39369294047355651855e-01	1.12505421042442321777e-01	9.60011780261993408203e-02	1.00362852215766906738e-01	1.30591556429862976074e-01
1.50085002183914184570e-01	1.23420476913452148438e-01	1.38634473085403442383e-01	1.15108765661716461182e-01	1.78568080067634582520e-01	1.03837624192237854004e-01	1.27795487642288208008e-01	1.06442905962467193604e-01	1.46807849407196044922e-01	9.67912971973419189453e-02	1.40342146158218383789e-01	1.16065993905067443848e-01	1.21365077793598175049e-01	1.41886085271835327148e-01	1.39729380607604980469e-01	1.06943584978580474854e-01	1.27912774682044982910e-01	9.99201163649559020996e-02	1.10112048685550689697e-01	8.84458720684051513672e-02	9.84037443995475769043e-02	1.91190406680107116699e-01	9.24433842301368713379e-02	8.33038836717605590820e-02	1.11630916595458984375e-01	1.78669303655624389648e-01	1.56890943646430969238e-01	1.22102379798889160156e-01	9.52100977301597595215e-02	1.64924159646034240723e-01	1.45171761512756347656e-01	1.70747861266136169434e-01	1.67380511760711669922e-01	1.28968477249145507812e-01	9.71183702349662780762e-02	1.37825086712837219238e-01	1.10550768673419952393e-01	1.20442740619182586670e-01	1.58791542053222656250e-01	1.00190222263336181641e-01	8.62682014703750610352e-02	9.86495167016983032227e-02	1.23696058988571166992e-01	1.38422876596450805664e-01	1.17001876235008239746e-01	1.72039389610290527344e-01	1.28255248069763183594e-01	1.22746571898460388184e-01	1.36643767356872558594e-01	1.14336505532264709473e-01
1.01272016763687133789e-01	1.12530052661895751953e-01	2.85128876566886901855e-02	1.25315859913825988770e-01	9.91517007350921630859e-02	1.17564350366592407227e-01	1.15796267986297607422e-01	7.55894556641578674316e-02	9.71938222646713256836e-02	9.06019061803817749023e-02	6.27417638897895812988e-02	8.33861082792282104492e-02	1.07558041810989379883e-01	1.36201113462448120117e-01	1.12216442823410034180e-01	1.18374153971672058105e-01	1.10504522919654846191e-01	1.31803706288337707520e-01	1.24124035239219665527e-01	2.08121225237846374512e-01	1.66698411107063293457e-01	1.13324448466300964355e-01	8.16460102796554565430e-02	5.67855313420295715332e-02	1.12310931086540222168e-01	1.81596800684928894043e-01	1.12540453672409057617e-01	1.55546307563781738281e-01	9.62274819612503051758e-02	7.23935812711715698242e-02	1.67239710688591003418e-01	1.04544371366500854492e-01	7.49181583523750305176e-02	6.41836449503898620605e-02	7.15268552303314208984e-02	1.28942340612411499023e-01	6.52947127819061279297e-02	5.47776818275451660156e-02	1.50471597909927368164e-01	8.11684280633926391602e-02	1.12685039639472961426e-01	1.11003175377845764160e-01	3.60416769981384277344e-02	1.34990349411964416504e-01	9.14476066827774047852e-02	1.25199288129806518555e-01	1.56013041734695434570e-01	8.86344760656356811523e-02	5.76170682907104492188e-02	7.64095857739448547363e-02
8.24932381510734558105e-02	9.39703360199928283691e-02	1.03649728000164031982e-01	8.62582847476005554199e-02	6.86064139008522033691e-02	1.00172020494937896729e-01	1.13225832581520080566e-01	7.44641199707984924316e-02	7.59675875306129455566e-02	9.78536903858184814453e-02	7.60778412222862243652e-02	6.10901340842247009277e-02	8.57022851705551147461e-02	9.47314351797103881836e-02	1.53988584876060485840e-01	8.56684967875480651855e-02	7.40342512726783752441e-02	1.05045169591903686523e-01	1.38278320431709289551e-01	1.60318836569786071777e-01	1.12454712390899658203e-01	1.06786519289016723633e-01	1.95479109883308410645e-01	1.54169291257858276367e-01	1.23929217457771301270e-01	1.14690423011779785156e-01	7.55476802587509155273e-02	6.98800832033157348633e-02	7.65138268470764160156e-02	9.87177789211273193359e-02	6.85088708996772766113e-02	1.06676921248435974121e-01	1.00580990314483642578e-01	1.29772558808326721191e-01	1.19484782218933105469e-01	8.17361697554588317871e-02	1.24070629477500915527e-01	4.99331280589103698730e-02	7.80073106288909912109e-02	6.80070295929908752441e-02	1.14720314741134643555e-01	4.29695546627044677734e-02	7.95767605304718017578e-02	8.21066647768020629883e-02	1.40795812010765075684e-01	8.89884531497955322266e-02	9.27475914359092712402e-02	7.89362043142318725586e-02	7.41130039095878601074e-02	6.66479840874671936035e-02
7.78093338012695312500e-02	1.26792028546333312988e-01	9.60308760404586791992e-02	8.80467221140861511230e-02	8.79147723317146301270e-02	7.26409032940864562988e-02	1.60547167062759399414e-01	9.05483514070510864258e-02	7.89877399802207946777e-02	9.25009995698928833008e-02	9.41322594881057739258e-02	5.62126934528350830078e-02	8.13958197832107543945e-02	1.13436862826347351074e-01	1.30567803978919982910e-01	9.96106714010238647461e-02	1.43776684999465942383e-01	7.17505291104316711426e-02	2.04878002405166625977e-02	1.70804962515830993652e-01	1.34018033742904663086e-01	8.82319808006286621094e-02	1.51922613382339477539e-01	1.14861965179443359375e-01	1.40056759119033813477e-01	1.18088200688362121582e-01	1.34902000427246093750e-01	1.22450470924377441406e-01	7.35220909118652343750e-02	8.69277119636535644531e-02	1.60134315490722656250e-01	1.37194797396659851074e-01	1.26716136932373046875e-01	1.10077351331710815430e-01	8.32989737391471862793e-02	6.46426975727081298828e-02	1.56994760036468505859e-01	7.04278573393821716309e-02	8.44914615154266357422e-02	1.04623287916183471680e-01	1.39044523239135742188e-01	9.62745323777198791504e-02	9.69486460089683532715e-02	6.79875388741493225098e-02	9.65744778513908386230e-02	8.08259025216102600098e-02	6.51561617851257324219e-02	7.94427096843719482422e-02	9.40511077642440795898e-02	8.22482705116271972656e-02
1.39328151941299438477e-01	9.00817736983299255371e-02	1.13050051033496856689e-01	1.16501577198505401611e-01	1.59685462713241577148e-01	1.05641372501850128174e-01	7.01682940125465393066e-02	1.48763656616210937500e-01	1.08027562499046325684e-01	9.84870269894599914551e-02	1.41884803771972656250e-01	8.84273648262023925781e-02	7.51576721668243408203e-02	1.15996032953262329102e-01	1.25390589237213134766e-01	9.03608128428459167480e-02	1.14601977169513702393e-01	1.23094029724597930908e-01	6.00940510630607604980e-02	1.02448366582393646240e-01	1.26753628253936767578e-01	2.00612843036651611328e-01	1.04907482862472534180e-01	1.44531115889549255371e-01	1.12448200583457946777e-01	5.09283393621444702148e-02	1.34842604398727416992e-01	1.50101333856582641602e-01	1.46339505910873413086e-01	1.40293717384338378906e-01	1.10450170934200286865e-01	8.21755826473236083984e-02	7.15353488922119140625e-02	1.05158656835556030273e-01	9.84519571065902709961e-02	1.55477613210678100586e-01	1.28107443451881408691e-01	1.34678989648818969727e-01	1.61173045635223388672e-01	1.36836543679237365723e-01	8.73429030179977416992e-02	1.32340729236602783203e-01	1.04472391307353973389e-01	9.96675789356231689453e-02	1.06335319578647613525e-01	1.04737028479576110840e-01	1.06187313795089721680e-01	8.59380513429641723633e-02	8.79972279071807861328e-02	1.41304105520248413086e-01
1.26749396324157714844e-01	1.27078801393508911133e-01	1.39132797718048095703e-01	1.47387608885765075684e-01	1.21771588921546936035e-01	1.12382911145687103271e-01	1.20592199265956878662e-01	1.36625111103057861328e-01	1.23287558555603027344e-01	1.24309711158275604248e-01	1.31195813417434692383e-01	1.42810299992561340332e-01	1.62289887666702270508e-01	1.35407954454421997070e-01	1.36101871728897094727e-01	1.16723962128162384033e-01	1.46060124039649963379e-01	1.18220284581184387207e-01	1.47662848234176635742e-01	1.28239631652832031250e-01	1.16628490388393402100e-01	1.34274885058403015137e-01	1.26552283763885498047e-01	1.10030457377433776855e-01	1.29426166415214538574e-01	1.72011137008666992188e-01	1.62360668182373046875e-01	1.21113814413547515869e-01	1.33921146392822265625e-01	1.35306030511856079102e-01	1.37033358216285705566e-01	1.53525874018669128418e-01	1.47191971540451049805e-01	1.44773602485656738281e-01	1.21201731264591217041e-01	1.35496586561203002930e-01	1.30063861608505249023e-01	1.30722850561141967773e-01	1.34700089693069458008e-01	1.62464365363121032715e-01	1.28077402710914611816e-01	1.36939764022827148438e-01	1.32403716444969177246e-01	1.29072278738021850586e-01	1.32812500000000000000e-01	1.69696107506752014160e-01	1.49434238672256469727e-01	1.37672051787376403809e-01	1.23605221509933471680e-01	1.19816146790981292725e-01
9.53776165843009948730e-02	1.36116683483123779297e-01	1.15272656083106994629e-01	1.80592373013496398926e-01	1.00409716367721557617e-01	1.46109238266944885254e-01	1.60633921623229980469e-01	6.96508735418319702148e-02	1.11820340156555175781e-01	1.71068817377090454102e-01	1.20985344052314758301e-01	1.08109101653099060059e-01	5.69043308496475219727e-02	7.18577504158020019531e-02	1.48206174373626708984e-01	1.10184431076049804688e-01	1.60601302981376647949e-01	1.49034902453422546387e-01	1.29005432128906250000e-01	1.08910873532295227051e-01	1.18938043713569641113e-01	1.23914718627929687500e-01	5.72547689080238342285e-02	1.66987448930740356445e-01	1.69323280453681945801e-01	8.37675034999847412109e-02	2.30996042490005493164e-01	1.79514884948730468750e-01	1.06775507330894470215e-01	1.50407448410987854004e-01	1.52700409293174743652e-01	5.29467090964317321777e-02	1.61334171891212463379e-01	1.99056565761566162109e-01	1.43615275621414184570e-01	2.42002233862876892090e-01	1.91077977418899536133e-01	9.11498367786407470703e-02	1.54793247580528259277e-01	1.70260086655616760254e-01	1.27358645200729370117e-01	9.01100188493728637695e-02	1.25267654657363891602e-01	1.72447070479393005371e-01	1.47084966301918029785e-01	1.26348987221717834473e-01	1.33565545082092285156e-01	1.48134723305702209473e-01	1.24902099370956420898e-01	1.51146948337554931641e-01
1.06102272868156433105e-01	1.05947516858577728271e-01	1.21440894901752471924e-01	9.80949550867080688477e-02	1.67155563831329345703e-01	1.03251188993453979492e-01	9.32965129613876342773e-02	1.08854368329048156738e-01	1.40790224075317382812e-01	1.05608843266963958740e-01	6.61187618970870971680e-02	1.01995006203651428223e-01	1.37405142188072204590e-01	5.71364909410476684570e-02	6.48694410920143127441e-02	1.09559148550033569336e-01	1.29322409629821777344e-01	9.39496234059333801270e-02	1.54821276664733886719e-01	9.14725288748741149902e-02	2.26398780941963195801e-01	8.69023650884628295898e-02	1.58047124743461608887e-01	2.75156825780868530273e-01	1.10116764903068542480e-01	1.69182762503623962402e-01	7.78030753135681152344e-02	1.09805181622505187988e-01	1.03257179260253906250e-01	1.10529303550720214844e-01	1.28628835082054138184e-01	1.69007733464241027832e-01	1.73435717821121215820e-01	6.42096772789955139160e-02	8.66743400692939758301e-02	1.10279597342014312744e-01	1.27026408910751342773e-01	6.09011799097061157227e-02	9.84689146280288696289e-02	1.57112345099449157715e-01	9.34796705842018127441e-02	4.93689998984336853027e-02	9.74577516317367553711e-02	1.55479222536087036133e-01	5.88976442813873291016e-02	1.27327889204025268555e-01	6.24630153179168701172e-02	1.22291326522827148438e-01	1.09331518411636352539e-01	1.03708535432815551758e-01
1.65580779314041137695e-01	1.23593173921108245850e-01	1.54706209897994995117e-01	1.23593017458915710449e-01	1.31114557385444641113e-01	1.30879968404769897461e-01	1.41298979520797729492e-01	1.10531143844127655029e-01	1.10067702829837799072e-01	1.52896210551261901855e-01	1.12120687961578369141e-01	1.28359243273735046387e-01	1.70228436589241027832e-01	8.78075808286666870117e-02	8.26513841748237609863e-02	1.18116535246372222900e-01	1.59313693642616271973e-01	1.90255016088485717773e-01	1.06962963938713073730e-01	1.41861483454704284668e-01	1.26731440424919128418e-01	1.24434784054756164551e-01	1.20592385530471801758e-01	1.16114877164363861084e-01	1.78691774606704711914e-01	7.53897279500961303711e-02	1.33474111557006835938e-01	7.94631317257881164551e-02	1.15430772304534912109e-01	1.31270840764045715332e-01	1.97233229875564575195e-01	1.15330353379249572754e-01	1.53333127498626708984e-01	1.23681470751762390137e-01	1.68958485126495361328e-01	1.27299845218658447266e-01	9.14376899600028991699e-02	2.12581157684326171875e-01	8.74133333563804626465e-02	1.19118131697177886963e-01	1.12408377230167388916e-01	1.71163842082023620605e-01	9.02726724743843078613e-02	1.47027432918548583984e-01	1.19307488203048706055e-01	1.17145903408527374268e-01	1.18779949843883514404e-01	1.41411378979682922363e-01	1.18929468095302581787e-01	7.52083733677864074707e-02
9.11683738231658935547e-02	7.02526420354843139648e-02	1.20691299438476562500e-01	9.72027480602264404297e-02	3.43553796410560607910e-02	5.71988672018051147461e-02	9.91492420434951782227e-02	8.51756930351257324219e-02	6.70561492443084716797e-02	1.09414830803871154785e-01	7.66064971685409545898e-02	1.00320339202880859375e-01	1.68971255421638488770e-01	9.13966000080108642578e-02	9.10264849662780761719e-02	1.02657705545425415039e-01	3.37022170424461364746e-02	1.82535797357559204102e-01	1.17095813155174255371e-01	8.28919410705566406250e-02	3.10681685805320739746e-02	1.00032597780227661133e-01	1.46151974797248840332e-01	1.46541491150856018066e-01	1.15050032734870910645e-01	1.96071356534957885742e-01	1.24218329787254333496e-01	1.43188938498497009277e-01	1.34571850299835205078e-01	7.81705230474472045898e-02	1.13709509372711181641e-01	9.50288772583007812500e-02	2.01595410704612731934e-01	1.02919012308120727539e-01	7.13113918900489807129e-02	1.05103984475135803223e-01	5.28446584939956665039e-02	5.27353510260581970215e-02	3.86442616581916809082e-02	8.97902101278305053711e-02	9.08229202032089233398e-02	1.47068604826927185059e-01	1.42807602882385253906e-01	1.77840679883956909180e-01	8.14193636178970336914e-02	1.65025621652603149414e-01	1.11613765358924865723e-01	6.56133666634559631348e-02	6.85437321662902832031e-02	1.07542425394058227539e-01
1.67198523879051208496e-01	1.35320231318473815918e-01	1.03503033518791198730e-01	1.00235521793365478516e-01	1.27666875720024108887e-01	6.61727041006088256836e-02	1.19101434946060180664e-01	1.31277009844779968262e-01	7.93741494417190551758e-02	1.14476680755615234375e-01	1.06870114803314208984e-01	2.19499588012695312500e-01	2.24895551800727844238e-02	1.19192704558372497559e-01	2.10430026054382324219e-01	1.44472122192382812500e-01	1.39788180589675903320e-01	8.19958746433258056641e-02	8.33590030670166015625e-02	1.58255413174629211426e-01	1.09580993652343750000e-01	7.73203969001770019531e-02	6.78876787424087524414e-02	1.23979315161705017090e-01	1.07707403600215911865e-01	1.42921134829521179199e-01	1.17633789777755737305e-01	1.07875123620033264160e-01	1.92132920026779174805e-01	1.22716948390007019043e-01	1.25848084688186645508e-01	1.34909242391586303711e-01	6.14865571260452270508e-02	1.72508358955383300781e-01	1.55508220195770263672e-01	1.88962906599044799805e-01	9.69021618366241455078e-02	1.13911166787147521973e-01	5.13963401317596435547e-02	9.07050222158432006836e-02	1.26252502202987670898e-01	9.67875868082046508789e-02	9.51338857412338256836e-02	1.16183787584304809570e-01	6.35644048452377319336e-02	8.24103206396102905273e-02	1.94932520389556884766e-01	1.13572955131530761719e-01	2.02416181564331054688e-01	2.16234102845191955566e-01
9.53596234321594238281e-02	9.71855446696281433105e-02	8.31872150301933288574e-02	1.15731060504913330078e-01	8.57350826263427734375e-02	1.73473060131072998047e-01	6.82278200984001159668e-02	2.27976918220520019531e-01	1.01335287094116210938e-01	1.06390342116355895996e-01	5.22715151309967041016e-02	5.99206909537315368652e-02	1.22183233499526977539e-01	7.55071416497230529785e-02	5.34447506070137023926e-02	1.61255538463592529297e-01	1.03754132986068725586e-01	1.59868687391281127930e-01	8.02025049924850463867e-02	1.68088108301162719727e-01	1.37226447463035583496e-01	1.81422770023345947266e-01	9.15502458810806274414e-02	3.01516771316528320312e-01	1.79318279027938842773e-01	1.84205085039138793945e-01	1.99238687753677368164e-01	1.62685886025428771973e-01	2.10390463471412658691e-01	9.70253497362136840820e-02	1.54955223202705383301e-01	5.11086136102676391602e-02	4.06587868928909301758e-02	9.58468616008758544922e-02	1.40485316514968872070e-01	1.27017065882682800293e-01	7.05710574984550476074e-02	9.28005576133728027344e-02	5.68285584449768066406e-02	7.97552093863487243652e-02	5.92173561453819274902e-02	6.03923425078392028809e-02	6.01392686367034912109e-02	8.30056071281433105469e-02	1.13241583108901977539e-01	1.10013395547866821289e-01	1.32886618375778198242e-01	8.39413478970527648926e-02	5.92861250042915344238e-02	8.43810290098190307617e-02
1.02712348103523254395e-01	1.38571664690971374512e-01	8.65907594561576843262e-02	1.41742825508117675781e-01	1.22656092047691345215e-01	1.39247953891754150391e-01	9.38436314463615417480e-02	1.32105231285095214844e-01	9.22919213771820068359e-02	1.10036209225654602051e-01	1.64590060710906982422e-01	9.85692813992500305176e-02	1.40683069825172424316e-01	8.98674055933952331543e-02	1.41110122203826904297e-01	1.25812768936157226562e-01	7.44384899735450744629e-02	1.43068313598632812500e-01	1.51978328824043273926e-01	1.96787834167480468750e-01	1.88904643058776855469e-01	1.47465422749519348145e-01	1.88743829727172851562e-01	8.57578516006469726562e-02	1.14798270165920257568e-01	2.53858089447021484375e-01	2.68351972103118896484e-01	9.24714729189872741699e-02	1.44011154770851135254e-01	1.19197368621826171875e-01	1.12271301448345184326e-01	8.38615000247955322266e-02	1.13621808588504791260e-01	1.26902714371681213379e-01	9.77340117096900939941e-02	1.29963129758834838867e-01	1.06147520244121551514e-01	8.29234793782234191895e-02	1.18892870843410491943e-01	1.01526342332363128662e-01	1.24700941145420074463e-01	7.09725171327590942383e-02	1.33527457714080810547e-01	6.47247061133384704590e-02	8.85977968573570251465e-02	1.08853921294212341309e-01	1.56749308109283447266e-01	8.21452885866165161133e-02	1.77288830280303955078e-01	9.92064625024795532227e-02
9.52808856964111328125e-02	1.32655769586563110352e-01	1.43507555127143859863e-01	8.64141061902046203613e-02	1.38163208961486816406e-01	9.94189605116844177246e-02	1.44521325826644897461e-01	1.42602026462554931641e-01	9.58722308278083801270e-02	1.72706425189971923828e-01	1.41794651746749877930e-01	1.07952214777469635010e-01	1.13576941192150115967e-01	1.19355872273445129395e-01	7.36230909824371337891e-02	1.26899331808090209961e-01	1.41788035631179809570e-01	9.00625512003898620605e-02	1.36078104376792907715e-01	1.23040109872817993164e-01	1.18094831705093383789e-01	1.56931459903717041016e-01	2.53843873739242553711e-01	2.53354996442794799805e-01	2.32361614704132080078e-01	1.90388754010200500488e-01	1.24141268432140350342e-01	1.29297584295272827148e-01	1.06959283351898193359e-01	1.28396272659301757812e-01	1.09471246600151062012e-01	1.64994180202484130859e-01	1.10424309968948364258e-01	1.77009567618370056152e-01	7.68341124057769775391e-02	1.48828238248825073242e-01	1.40341520309448242188e-01	1.26167520880699157715e-01	1.80919036269187927246e-01	1.09448760747909545898e-01	1.36669486761093139648e-01	1.00456811487674713135e-01	1.88426047563552856445e-01	1.56256794929504394531e-01	8.60306546092033386230e-02	1.36419996619224548340e-01	1.06533765792846679688e-01	1.11144088208675384521e-01	1.21043927967548370361e-01	1.23280979692935943604e-01
1.17842897772789001465e-01	1.18380576372146606445e-01	1.26806005835533142090e-01	1.03329181671142578125e-01	7.53414928913116455078e-02	1.09926879405975341797e-01	1.03581562638282775879e-01	1.30492955446243286133e-01	8.90578553080558776855e-02	8.79541635513305664062e-02	1.17223873734474182129e-01	1.17709726095199584961e-01	1.42672866582870483398e-01	1.04545213282108306885e-01	1.15304730832576751709e-01	1.25154465436935424805e-01	1.21964812278747558594e-01	1.01420022547245025635e-01	1.22959285974502563477e-01	1.19597651064395904541e-01	1.69304430484771728516e-01	1.64820283651351928711e-01	1.38957694172859191895e-01	1.08604311943054199219e-01	3.34009855985641479492e-01	1.41678988933563232422e-01	1.66258424520492553711e-01	1.13646604120731353760e-01	1.69486910104751586914e-01	1.35019242763519287109e-01	1.60586491227149963379e-01	1.24929592013359069824e-01	9.27042588591575622559e-02	1.16894245147705078125e-01	1.08770705759525299072e-01	8.75611603260040283203e-02	1.14189416170120239258e-01	1.19654327630996704102e-01	1.29923462867736816406e-01	1.12675771117210388184e-01	1.06924071907997131348e-01	1.16943046450614929199e-01	9.09968167543411254883e-02	1.00427404046058654785e-01	1.77887395024299621582e-01	1.11512474715709686279e-01	8.97186398506164550781e-02	1.22858718037605285645e-01	1.11222155392169952393e-01	9.99395996332168579102e-02
9.23417583107948303223e-02	6.91294670104980468750e-02	1.18445783853530883789e-01	6.50442242622375488281e-02	1.46046102046966552734e-01	1.07985079288482666016e-01	9.74228903651237487793e-02	9.57915186882019042969e-02	1.17640815675258636475e-01	1.32808148860931396484e-01	7.75546729564666748047e-02	7.78054296970367431641e-02	1.60819351673126220703e-01	1.09656810760498046875e-01	1.43308818340301513672e-01	1.12920522689819335938e-01	1.01621933281421661377e-01	1.70355275273323059082e-01	1.34947180747985839844e-01	1.41868069767951965332e-01	1.32736966013908386230e-01	1.64125546813011169434e-01	2.90245890617370605469e-01	4.42388176918029785156e-01	1.33221983909606933594e-01	1.19387373328208923340e-01	8.49452614784240722656e-02	1.40872567892074584961e-01	1.17620937526226043701e-01	1.21815264225006103516e-01	1.24271802604198455811e-01	9.76964831352233886719e-02	1.37820318341255187988e-01	1.05355456471443176270e-01	1.27705350518226623535e-01	1.19940727949142456055e-01	1.00766874849796295166e-01	8.67841988801956176758e-02	1.28489196300506591797e-01	9.32608321309089660645e-02	1.11676216125488281250e-01	1.39834314584732055664e-01	1.21046721935272216797e-01	1.15979112684726715088e-01	1.19655422866344451904e-01	1.43291383981704711914e-01	1.53492063283920288086e-01	9.48642492294311523438e-02	1.52356743812561035156e-01	9.25758779048919677734e-02
8.69986116886138916016e-02	8.38653296232223510742e-02	1.57346785068511962891e-01	1.54185160994529724121e-01	1.24936893582344055176e-01	1.17999888956546783447e-01	1.15707479417324066162e-01	1.56558528542518615723e-01	1.32644981145858764648e-01	1.66731551289558410645e-01	1.42184153199195861816e-01	1.10670365393161773682e-01	9.82713699340820312500e-02	1.29696145653724670410e-01	1.67432352900505065918e-01	8.99655967950820922852e-02	1.52921363711357116699e-01	1.32259175181388854980e-01	1.57062053680419921875e-01	1.38627335429191589355e-01	1.00765421986579895020e-01	1.97439730167388916016e-01	9.11235809326171875000e-01	9.04802978038787841797e-02	1.72312796115875244141e-01	1.45714804530143737793e-01	1.75180524587631225586e-01	9.64273363351821899414e-02	1.03372067213058471680e-01	1.78156420588493347168e-01	1.50299802422523498535e-01	1.48850291967391967773e-01	9.81870219111442565918e-02	9.13972184062004089355e-02	1.44291386008262634277e-01	1.31420165300369262695e-01	1.37737303972244262695e-01	1.18485279381275177002e-01	1.07630476355552673340e-01	1.41796633601188659668e-01	1.20036602020263671875e-01	1.20858855545520782471e-01	1.17531158030033111572e-01	8.83044004440307617188e-02	7.19262287020683288574e-02	1.46081954240798950195e-01	1.21111929416656494141e-01	1.40312597155570983887e-01	1.26379922032356262207e-01	1.16597123444080352783e-01
1.38192906975746154785e-01	8.94573181867599487305e-02	6.58661723136901855469e-02	9.16463583707809448242e-02	1.45168662071228027344e-01	1.23099192976951599121e-01	1.59135401248931884766e-01	1.32410153746604919434e-01	1.43547952175140380859e-01	1.38057082891464233398e-01	1.34247973561286926270e-01	9.69545692205429077148e-02	6.50282055139541625977e-02	1.77642509341239929199e-01	7.96282887458801269531e-02	1.27496778964996337891e-01	6.80291205644607543945e-02	7.88009464740753173828e-02	1.43589511513710021973e-01	1.28621429204940795898e-01	1.58848062157630920410e-01	1.22685953974723815918e-01	1.36776626110076904297e-01	9.93922650814056396484e-02	5.53346127271652221680e-02	2.15412706136703491211e-01	2.17782989144325256348e-01	5.85937350988388061523e-02	7.33135640621185302734e-02	1.02506682276725769043e-01	6.46895170211791992188e-02	8.39588642120361328125e-02	6.31565004587173461914e-02	1.40166327357292175293e-01	8.26309174299240112305e-02	1.34393438696861267090e-01	1.51701256632804870605e-01	1.00209310650825500488e-01	8.20074379444122314453e-02	1.01988554000854492188e-01	9.78250801563262939453e-02	1.17059379816055297852e-01	7.10072368383407592773e-02	8.48722159862518310547e-02	1.37653142213821411133e-01	1.27279177308082580566e-01	1.05476945638656616211e-01	6.33761212229728698730e-02	1.39130637049674987793e-01	1.18965432047843933105e-01
1.98475033044815063477e-01	9.03259962797164916992e-02	6.33120834827423095703e-02	6.04782328009605407715e-02	9.97741967439651489258e-02	1.27532437443733215332e-01	2.04704403877258300781e-01	7.89431333541870117188e-02	6.50748163461685180664e-02	1.75153642892837524414e-01	2.31263756752014160156e-01	5.21024167537689208984e-02	1.28851354122161865234e-01	4.98609840869903564453e-02	1.59000992774963378906e-01	7.10967034101486206055e-02	1.43970057368278503418e-01	1.28900930285453796387e-01	3.52894961833953857422e-02	1.35673925280570983887e-01	1.06454178690910339355e-01	1.67187094688415527344e-01	2.42351248860359191895e-01	8.75375717878341674805e-02	7.42864757776260375977e-02	1.41173332929611206055e-01	5.53674548864364624023e-02	1.96744903922080993652e-01	2.01485157012939453125e-01	4.90753352642059326172e-02	1.57647684216499328613e-01	1.51220709085464477539e-01	9.17474031448364257812e-02	1.23456269502639770508e-01	1.87809199094772338867e-01	9.80830490589141845703e-02	1.48424997925758361816e-01	1.05259150266647338867e-01	6.31845146417617797852e-02	1.11690089106559753418e-01	1.12879320979118347168e-01	8.18824023008346557617e-02	5.41030168533325195312e-02	1.25073760747909545898e-01	1.95345789194107055664e-01	1.80086761713027954102e-01	9.15364623069763183594e-02	1.44383132457733154297e-01	5.94332739710807800293e-02	1.13234713673591613770e-01
1.39436691999435424805e-01	1.11949808895587921143e-01	1.20028987526893615723e-01	9.31555107235908508301e-02	8.71878564357757568359e-02	9.09962505102157592773e-02	7.71485790610313415527e-02	1.04076370596885681152e-01	9.94964987039566040039e-02	8.92150476574897766113e-02	1.02788731455802917480e-01	9.47562903165817260742e-02	8.84642302989959716797e-02	7.20673874020576477051e-02	1.22465237975120544434e-01	1.40699848532676696777e-01	8.03448110818862915039e-02	1.63516536355018615723e-01	9.71024706959724426270e-02	7.16840773820877075195e-02	1.54604405164718627930e-01	7.92189389467239379883e-02	1.40690222382545471191e-01	1.27035677433013916016e-01	1.92923516035079956055e-01	1.41517356038093566895e-01	5.98522201180458068848e-02	8.26959386467933654785e-02	8.16312357783317565918e-02	1.12519584596157073975e-01	1.52148827910423278809e-01	1.12363077700138092041e-01	1.27917200326919555664e-01	9.41440910100936889648e-02	7.92240202426910400391e-02	6.71751946210861206055e-02	1.14121012389659881592e-01	1.22986122965812683105e-01	7.91252702474594116211e-02	1.12594984471797943115e-01	1.09475061297416687012e-01	1.04603700339794158936e-01	7.97252655029296875000e-02	1.24101638793945312500e-01	1.21901892125606536865e-01	9.98743548989295959473e-02	7.56159424781799316406e-02	1.11086927354335784912e-01	9.79995280504226684570e-02	1.22231915593147277832e-01
1.18327081203460693359e-01	1.39946594834327697754e-01	8.77748653292655944824e-02	1.25387668609619140625e-01	1.01097658276557922363e-01	9.77720841765403747559e-02	1.15603767335414886475e-01	1.21628507971763610840e-01	8.82070362567901611328e-02	8.97411331534385681152e-02	1.14905491471290588379e-01	1.07536971569061279297e-01	1.57837703824043273926e-01	9.73498225212097167969e-02	1.91851601004600524902e-01	1.32054388523101806641e-01	1.63547500967979431152e-01	1.48701101541519165039e-01	1.26176193356513977051e-01	1.02033369243144989014e-01	1.31189972162246704102e-01	1.01384051144123077393e-01	1.30955159664154052734e-01	2.02105462551116943359e-01	1.89591571688652038574e-01	1.19976043701171875000e-01	1.39098823070526123047e-01	8.91380310058593750000e-02	1.22327744960784912109e-01	8.98038521409034729004e-02	1.46148413419723510742e-01	9.28026810288429260254e-02	9.51950922608375549316e-02	8.36423784494400024414e-02	1.59849569201469421387e-01	1.17416560649871826172e-01	1.54992505908012390137e-01	9.59713011980056762695e-02	1.56252294778823852539e-01	1.11169904470443725586e-01	1.48470476269721984863e-01	1.14868119359016418457e-01	1.27129554748535156250e-01	1.19736328721046447754e-01	1.17302261292934417725e-01	9.77902859449386596680e-02	9.95175018906593322754e-02	8.64754021167755126953e-02	8.72816741466522216797e-02	6.67208880186080932617e-02
1.40277460217475891113e-01	1.43851906061172485352e-01	1.13754212856292724609e-01	8.09012800455093383789e-02	8.43228250741958618164e-02	8.76343250274658203125e-02	1.15195572376251220703e-01	9.75159108638763427734e-02	1.44932493567466735840e-01	1.32335871458053588867e-01	1.28876104950904846191e-01	1.07406035065650939941e-01	1.17366418242454528809e-01	1.51212394237518310547e-01	1.10296115279197692871e-01	1.34790569543838500977e-01	9.82509404420852661133e-02	1.00842177867889404297e-01	1.14172965288162231445e-01	1.32997468113899230957e-01	6.59055262804031372070e-02	1.39521375298500061035e-01	1.27042844891548156738e-01	2.11083516478538513184e-01	1.31538465619087219238e-01	8.45298916101455688477e-02	9.03699845075607299805e-02	1.66113302111625671387e-01	7.73029178380966186523e-02	1.33085772395133972168e-01	1.48722112178802490234e-01	1.09246701002120971680e-01	5.42921647429466247559e-02	1.32666692137718200684e-01	8.17224308848381042480e-02	1.46693468093872070312e-01	1.61514028906822204590e-01	1.32818505167961120605e-01	8.14988166093826293945e-02	8.48251953721046447754e-02	4.31372001767158508301e-02	9.99377518892288208008e-02	8.96376445889472961426e-02	1.07462555170059204102e-01	1.41402572393417358398e-01	8.85020717978477478027e-02	9.20722484588623046875e-02	1.82636588811874389648e-01	9.94582921266555786133e-02	6.61738589406013488770e-02
7.59293437004089355469e-02	6.25341832637786865234e-02	9.53378528356552124023e-02	1.50683656334877014160e-01	1.01947441697120666504e-01	1.20773181319236755371e-01	1.47117987275123596191e-01	8.56230854988098144531e-02	1.25017702579498291016e-01	5.11322394013404846191e-02	1.41490340232849121094e-01	1.42119109630584716797e-01	1.22163951396942138672e-01	7.17937499284744262695e-02	1.05950489640235900879e-01	7.65203833580017089844e-02	7.85926431417465209961e-02	3.92595231533050537109e-02	1.30872905254364013672e-01	1.51618123054504394531e-01	1.63169771432876586914e-01	1.30087614059448242188e-01	1.62651032209396362305e-01	1.14839956164360046387e-01	1.39579311013221740723e-01	1.96544319391250610352e-01	1.67859762907028198242e-01	2.63811767101287841797e-01	1.02357298135757446289e-01	7.90348947048187255859e-02	5.93001842498779296875e-02	1.28379255533218383789e-01	1.25452682375907897949e-01	1.25141814351081848145e-01	1.03202581405639648438e-01	8.31431299448013305664e-02	1.81436449289321899414e-01	1.13831445574760437012e-01	3.98345068097114562988e-02	1.29897654056549072266e-01	4.38016280531883239746e-02	8.57957601547241210938e-02	1.30937814712524414062e-01	1.64263054728507995605e-01	9.76577401161193847656e-02	1.30539819598197937012e-01	1.72002851963043212891e-01	1.13852784037590026855e-01	5.93046322464942932129e-02	2.84405797719955444336e-02
1.59384712576866149902e-01	8.27428400516510009766e-02	6.05211183428764343262e-02	1.18791058659553527832e-01	1.87602043151855468750e-01	3.87171953916549682617e-02	4.97101545333862304688e-02	7.68708884716033935547e-02	1.42328590154647827148e-01	1.58991113305091857910e-01	1.02344572544097900391e-01	1.33203685283660888672e-01	4.46152016520500183105e-02	1.23584061861038208008e-01	5.41701167821884155273e-02	9.36296284198760986328e-02	1.02187097072601318359e-01	7.95401036739349365234e-02	1.26307010650634765625e-01	5.24756759405136108398e-02	3.87285202741622924805e-02	4.37408685684204101562e-02	6.56204223632812500000e-02	1.51014745235443115234e-01	9.85460802912712097168e-02	1.32305249571800231934e-01	7.10987448692321777344e-02	8.88996869325637817383e-02	1.14060223102569580078e-01	8.09762477874755859375e-02	9.56129133701324462891e-02	1.50545299053192138672e-01	4.02876362204551696777e-02	1.59116387367248535156e-01	6.56699389219284057617e-02	1.42913207411766052246e-01	6.28716647624969482422e-02	1.26172229647636413574e-01	1.19295060634613037109e-01	1.01144239306449890137e-01	2.35993698239326477051e-01	1.37079849839210510254e-01	8.76480638980865478516e-02	1.16373866796493530273e-01	1.19244709610939025879e-01	9.98740792274475097656e-02	1.67652711272239685059e-01	1.30227625370025634766e-01	1.14109739661216735840e-01	1.41344249248504638672e-01
7.17401951551437377930e-02	1.00850388407707214355e-01	1.49128884077072143555e-01	7.49120116233825683594e-02	1.74765840172767639160e-01	1.69777408242225646973e-01	1.73769503831863403320e-01	1.49326264858245849609e-01	1.33589237928390502930e-01	1.57926961779594421387e-01	1.64379566907882690430e-01	1.61241382360458374023e-01	2.01726928353309631348e-01	1.28457129001617431641e-01	1.68585196137428283691e-01	7.63907283544540405273e-02	1.19710981845855712891e-01	9.06243324279785156250e-02	7.71080702543258666992e-02	1.46907597780227661133e-01	3.25743854045867919922e-02	6.52427822351455688477e-02	3.64477783441543579102e-02	1.61539673805236816406e-01	1.36385798454284667969e-01	1.60450652241706848145e-01	6.00108057260513305664e-02	5.93672096729278564453e-02	4.16538268327713012695e-02	9.74527597427368164062e-02	7.61097818613052368164e-02	1.09139665961265563965e-01	1.42136380076408386230e-01	1.07214674353599548340e-01	1.07007756829261779785e-01	1.02975219488143920898e-01	1.25775247812271118164e-01	1.74512907862663269043e-01	6.87047541141510009766e-02	6.88700824975967407227e-02	3.21880728006362915039e-02	1.19203105568885803223e-01	1.01506412029266357422e-01	9.72405821084976196289e-02	1.41018465161323547363e-01	1.17951169610023498535e-01	1.26843959093093872070e-01	6.74218237400054931641e-02	8.98372977972030639648e-02	1.12722590565681457520e-01
1.61250472068786621094e-01	1.86434656381607055664e-01	1.12254932522773742676e-01	4.85386028885841369629e-02	1.43758058547973632812e-01	1.54779657721519470215e-01	8.40460807085037231445e-02	1.26073569059371948242e-01	1.28146618604660034180e-01	8.35773348808288574219e-02	1.35722890496253967285e-01	1.45339220762252807617e-01	1.06766104698181152344e-01	6.95892423391342163086e-02	8.76359641551971435547e-02	2.90697589516639709473e-02	1.07029601931571960449e-01	7.59612619876861572266e-02	1.68540641665458679199e-01	5.49927353858947753906e-03	1.47934675216674804688e-01	1.14234253764152526855e-01	1.54691591858863830566e-01	1.89435571432113647461e-01	1.14399835467338562012e-01	1.57753080129623413086e-01	1.58205360174179077148e-01	5.26950210332870483398e-02	9.87693965435028076172e-02	7.82041996717453002930e-02	7.95881003141403198242e-02	1.08976364135742187500e-01	7.00101256370544433594e-02	1.26614481210708618164e-01	1.27219662070274353027e-01	1.44831329584121704102e-01	4.76808398962020874023e-02	1.19169920682907104492e-01	1.14169374108314514160e-01	1.21256932616233825684e-01	1.01109579205513000488e-01	1.16700381040573120117e-01	1.02949559688568115234e-01	9.63492542505264282227e-02	1.25890597701072692871e-01	4.23515141010284423828e-02	9.57191884517669677734e-02	2.03754305839538574219e-01	1.54170125722885131836e-01	8.98443758487701416016e-02
1.34651795029640197754e-01	9.98116433620452880859e-02	8.02174508571624755859e-02	1.34019002318382263184e-01	1.01876124739646911621e-01	1.23356714844703674316e-01	1.35754734277725219727e-01	9.23136323690414428711e-02	1.17370203137397766113e-01	8.77509862184524536133e-02	1.28031641244888305664e-01	1.06309384107589721680e-01	4.24624979496002197266e-02	1.51572600007057189941e-01	6.12156987190246582031e-02	9.13633704185485839844e-02	1.14069700241088867188e-01	9.75544899702072143555e-02	1.21956899762153625488e-01	4.48253452777862548828e-02	1.50755450129508972168e-01	1.02399855852127075195e-01	2.04533785581588745117e-01	5.88282495737075805664e-02	2.00314670801162719727e-01	1.23196795582771301270e-01	9.49354320764541625977e-02	7.55995064973831176758e-02	7.63922780752182006836e-02	1.71186134219169616699e-01	4.49853241443634033203e-02	1.38456046581268310547e-01	1.56612664461135864258e-01	1.17288976907730102539e-01	1.15246012806892395020e-01	1.01890891790390014648e-01	1.83407545089721679688e-01	1.17266893386840820312e-01	1.51647761464118957520e-01	1.11467540264129638672e-01	1.31034955382347106934e-01	1.02837532758712768555e-01	1.14069193601608276367e-01	1.07795879244804382324e-01	1.75424724817276000977e-01	7.94424116611480712891e-02	1.11992582678794860840e-01	1.41089692711830139160e-01	5.94367012381553649902e-02	1.42990916967391967773e-01
7.33516961336135864258e-02	2.01275855302810668945e-01	9.32075977325439453125e-02	1.51110276579856872559e-01	1.05854511260986328125e-01	1.41042649745941162109e-01	1.25764578580856323242e-01	1.25475659966468811035e-01	1.30745127797126770020e-01	7.82492458820343017578e-02	1.26204699277877807617e-01	5.89887499809265136719e-02	7.12806731462478637695e-02	1.10978871583938598633e-01	7.83445239067077636719e-02	1.56003475189208984375e-01	1.56927853822708129883e-01	9.92082059383392333984e-02	1.56434163451194763184e-01	1.51407018303871154785e-01	9.66753959655761718750e-02	8.75419080257415771484e-02	1.21730953454971313477e-01	1.21761947870254516602e-01	1.38436108827590942383e-01	1.34336218237876892090e-01	6.23911768198013305664e-02	8.62037688493728637695e-02	9.36428904533386230469e-02	1.01526901125907897949e-01	1.14628672599792480469e-01	1.22831046581268310547e-01	1.43966242671012878418e-01	4.04656231403350830078e-02	8.37870389223098754883e-02	1.17937132716178894043e-01	6.14802688360214233398e-02	1.10838562250137329102e-01	1.10988736152648925781e-01	1.50450289249420166016e-01	7.23515152931213378906e-02	1.16285413503646850586e-01	7.27862268686294555664e-02	1.24398753046989440918e-01	1.22688293457031250000e-01	1.59987181425094604492e-01	7.76220858097076416016e-02	1.39150127768516540527e-01	1.13711178302764892578e-01	1.11966952681541442871e-01
[truncated: 174 more columns]
