# Supplementary material for: Bridge RNAs direct programmable recombination of target and donor DNA
Source: Nature. 2024 Jun 26;630(8018):984–93. doi: 10.1038/s41586-024-07552-4 (PMC11208160; doi:10.1038/s41586-024-07552-4)
Supplement: Supplementary file 5 — Input sequences for analyses performed in Extended Data Figure 5a, 5d, and 5e. [file 41586_2024_7552_MOESM5_ESM.zip]

Archive with 8 entries (7 files):
- SupplementaryData2/
- __MACOSX/._SupplementaryData2
- SupplementaryData2/sequences_extended_data_fig5a.txt
- __MACOSX/SupplementaryData2/._sequences_extended_data_fig5a.txt
- SupplementaryData2/sequences_extended_data_fig5d.txt
- __MACOSX/SupplementaryData2/._sequences_extended_data_fig5d.txt
- SupplementaryData2/sequences_extended_data_fig5e.txt
- __MACOSX/SupplementaryData2/._sequences_extended_data_fig5e.txt
