# Supplementary material for: Bridge RNAs direct programmable recombination of target and donor DNA
Source: Nature. 2024 Jun 26;630(8018):984–93. doi: 10.1038/s41586-024-07552-4 (PMC11208160; doi:10.1038/s41586-024-07552-4)
Supplement: Supplementary file 5 — Input sequences for analyses performed in Extended Data Figure 5a, 5d, and 5e. [file 41586_2024_7552_MOESM5_ESM.zip › SupplementaryData2/sequences_extended_data_fig5a.txt]

>TBL_ATCGGGCCTAC_seq1
AAAACTGCCTGATGCGCTACGCTTAACAGTATCTACGTGGCTTATGCAAT
>TBL_ATCGGGCCTAC_seq2
ACGCTGTTCGCGTCTTATCAGGCCTACCAAAAGTAGCGAACCGTAGGTCG
>TBL_ATCGGGCCTAC_seq3
AGCGAAGGCAATCATATTCAGGCCTACGCAGGTGAAGCGTTGCTGCTCTC
>TBL_ATCGGGCCTAC_seq4
AGTCTGACCGAGTATAATCGGGTCTATCAATCTGCATTCTCACCGAACTT
>TBL_ATCGGGCCTAC_seq5
ATGATGCGCTACGCTTATCAGGCCTACGAGACTCCTGCAATATTTTGAAT
>TBL_ATCGGGCCTAC_seq6
CCGATGTGCTGCGCTTATCGGGCCTACATGTCGCACGAACTATGTAGGCC
>TBL_ATCGGGCCTAC_seq7
CTGATGCACTACGCTTATCAGGCCTACATCATTTCTGCAATATATTGAAT
>TBL_ATCGGGCCTAC_seq8
CTGATGCGCTACGCTTATCAGGCCTACATAATCTCTGCAATCTATTGAAT
>TBL_ATCGGGCCTAC_seq9
CTGATGCGCTACGCTTATCAGGCCTACATACTTCCTGCAATATATTGAAT
>TBL_ATCGGGCCTAC_seq10
CTGATGCGCTACGCTTATCAGGCCTACGCGGATCGAGCAATGTATTGAGT
>TBL_ATCGGGCCTAC_seq11
CTGATGCGCTACGCTTATCAGGCCTACGTAATCTCAGCAATATATTGAAT
>TBL_ATCGGGCCTAC_seq12
CTGATGCGCTACGCTTATCAGGCCTACGTAATCTCAGCAATGTATTGAAT
>TBL_ATCGGGCCTAC_seq13
CTGATGCGCTACGCTTATCAGGCCTACGTAATTCCTGCAATTTATTGAAT
>TBL_ATCGGGCCTAC_seq14
CTGATGCGCTACGCTTATCAGGCCTACGTGGCTTATGCAATATATTGAAT
>TBL_ATCGGGCCTAC_seq15
CTTAATCCTGAAGATAATCGGGTCTATAAATGTACGTTGTGCGTTGACCG
>TBL_ATCGGGCCTAC_seq16
GACGCTGGCGCGTCTTATCAGGCCTACAAACCAGCACAGCATCGCATTTC
>TBL_ATCGGGCCTAC_seq17
GACGCTGGCGCGTCTTATCAGGCCTACGTTAATTCTGCAATATATTGAAT
>TBL_ATCGGGCCTAC_seq18
GACGCTTACGCGTCTTATCAGGCCTACAGCATATGTCATCTGGATGACTT
>TBL_ATCGGGCCTAC_seq19
GGCGCTGACGCGTCTTATCAGGCCTACGTTCAGATTTGGTCGGTGCCAGA
>TBL_ATCGGGCCTAC_seq20
AAAACTGCCTGATGCGCTATGCTTAACAGTATATACATAGTCCCTGCAAT
>TBL_ATCGGGCCTAC_seq21
AAAATAGCCTGATGCGCTACGCTTAACAGTATCTACGCAGTACCTGTAAT
>TBL_ATCGGGCCTAC_seq22
AAAATTGCCTGATGCGCTACGCTTAACAGTATCTACGTGATTCCTGCAAT
>TBL_ATCGGGCCTAC_seq23
AAAGTGATAAACCGGACAGTATCCTATCAATCTGCATTCTCACCGAACTT
>TBL_ATCGGGCCTAC_seq24
AAATCATTACCTGGCTGGTCATGCTACGTGATTCCTGCAATTTATTGAAT
>TBL_ATCGGGCCTAC_seq25
AACACTGACAAGTATTATCTGGCCTACAATGTCATTGAGGAAATGTAGGC
>TBL_ATCGGGCCTAC_seq26
AAGATATTGAGCCCCCAGCATCTCTACGCAGTCCTTGCAATATATTGAAT
>TBL_ATCGGGCCTAC_seq27
AAGATATTGAGCCCCCAGCATCTCTTGTATATGACATTGCTCAATTGAAA
>TBL_ATCGGGCCTAC_seq28
AAGCATGGTGGTCGTTCAGGCACCTACAGCAGGCATTGCAACTGATTGAA
>TBL_ATCGGGCCTAC_seq29
AAGCATGGTGGTCGTTCAGGCACCTACGCTAAGCCAGAAAGATTCCTCGG
>TBL_ATCGGGCCTAC_seq30
AATCACTCGACATTTATCAGGCACTACGCGGATTACTTGATTGGGGAATG
>TBL_ATCGGGCCTAC_seq31
ACAAACGCAACATTGCCTGATGCGCACTTTGCCAGAAATCCAGGCCCGCA
>TBL_ATCGGGCCTAC_seq32
ACGATTAACGCGTCTTATCAGGCCTACCTTAACCGTTAGTTAATTTTTCA
>TBL_ATCGGGCCTAC_seq33
ACGCGGGCCGCGTCTTATCAGGCCTACAGCATATAATGCAACATTTTGAA
>TBL_ATCGGGCCTAC_seq34
ACGCGGGCCGCGTCTTATCAGGCCTACAGCCGCTGCCAGATGTGTGCTGG
>TBL_ATCGGGCCTAC_seq35
ACGCGGGCCGCGTCTTATCAGGCCTACAGTTTAAAACTTATTTAAACCCT
>TBL_ATCGGGCCTAC_seq36
ACGCGGGCCGCGTCTTATCAGGCCTACAGTTTAGGTAGTGACTCCAACTT
>TBL_ATCGGGCCTAC_seq37
ACGCGGGCCGCGTCTTATCAGGCCTACATAGTCCCTGCAATAGATTGAAT
>TBL_ATCGGGCCTAC_seq38
ACGCGGGCCGCGTCTTATCAGGCCTACCAATAAACTTCAATATATTGAAT
>TBL_ATCGGGCCTAC_seq39
ACGCGGGCCGCGTCTTATCAGGCCTACGAAAGCTAATCATCACGCGCTGG
>TBL_ATCGGGCCTAC_seq40
ACGCGGGCCGCGTCTTATCAGGCCTACGCAGTACCTGTAATATATTGAAT
>TBL_ATCGGGCCTAC_seq41
ACGCGGGCCGCGTCTTATCAGGCCTACGCTAGCTGTGCAATCCATTGATT
>TBL_ATCGGGCCTAC_seq42
ACGCGGGCCGCGTCTTATCAGGCCTACGTTAATTCTGCAATATATTGAAT
>TBL_ATCGGGCCTAC_seq43
ACGCGGGCCGCGTCTTATCAGGCCTATCAATCTGCATTCTCACCGAACTT
>TBL_ATCGGGCCTAC_seq44
ACGCTAATGCGTCTTATCAGTATCTACGGGAGCACGAATGTAGGCCGGAT
>TBL_ATCGGGCCTAC_seq45
ACGCTATGCGCGTCTTATCAGGCCTACAAATTTTCGTGCCGCTCGTAGGC
>TBL_ATCGGGCCTAC_seq46
ACGCTATGCGCGTCTTATCAGGCCTACATAATGCATTGCAACTGATTGAA
>TBL_ATCGGGCCTAC_seq47
ACGCTATGCGCGTCTTATCAGGCCTACCCACTACCCACTGTTTTTACACC
>TBL_ATCGGGCCTAC_seq48
ACGCTATGCGCGTCTTATCAGGCCTACGCAGTCCTTGCAATATATTGAAT
>TBL_ATCGGGCCTAC_seq49
ACGCTATGCGCGTCTTATCAGGCCTACGGTTTACGGGCGAAGTGTAGGCC
>TBL_ATCGGGCCTAC_seq50
ACGCTATGCGCGTCTTATCAGGCCTACGGTTTATGGGCGAAGTGTAGACC
>TBL_ATCGGGCCTAC_seq51
ACGCTATGCGCGTCTTATCAGGCCTACGGTTTATGGGCGAAGTGTAGGCC
>TBL_ATCGGGCCTAC_seq52
ACGCTATGCGCGTCTTATCAGGCCTACGTGAATTCTGCAATATATTGAAT
>TBL_ATCGGGCCTAC_seq53
ACGCTATTCGCGTCTTATCCGGCCTACATGTCGCACGAACTATGTAGGTC
>TBL_ATCGGGCCTAC_seq54
ACGCTATTCGCGTCTTATCCGGCCTACCAGAGATAGCGAACCGTAGGTCG
>TBL_ATCGGGCCTAC_seq55
ACGCTGACCGCGTCTTATCAGGCCTACAAAACGCACTACCCGTAGGTCGG
>TBL_ATCGGGCCTAC_seq56
ACGCTGACCGCGTCTTATCAGGCCTACAGTTTAAAACTTATTTAAACCCT
>TBL_ATCGGGCCTAC_seq57
ACGCTGACCGCGTCTTATCAGGCCTACCCACTGTTTTTACACCGATAATT
>TBL_ATCGGGCCTAC_seq58
ACGCTGATAGCGTCTTATCAGGCCTACACGTCACACGTAGGTCGGATAAG
>TBL_ATCGGGCCTAC_seq59
ACGCTGATAGCGTCTTATCAGGCCTACACTCCGGGGGTTACTTTCCCCAC
>TBL_ATCGGGCCTAC_seq60
ACGCTGATAGCGTCTTATCAGGCCTACACTCCGGGGGTTAGTTTCCCCAC
>TBL_ATCGGGCCTAC_seq61
ACGCTGATAGCGTCTTATCAGGCCTACACTCCGGGGGTTATTTTCCCCAC
>TBL_ATCGGGCCTAC_seq62
ACGCTGATAGCGTCTTATCAGGCCTACCAATAAACTGCAATATATTGAAT
>TBL_ATCGGGCCTAC_seq63
ACGCTGATAGCGTCTTATCAGGCCTACGCAGTACCTGTAATATATTGAAT
>TBL_ATCGGGCCTAC_seq64
ACGCTGATAGCGTCTTATCAGGCCTACGTGAATTCTGCAATTTATTGAAT
>TBL_ATCGGGCCTAC_seq65
ACGCTGCCGCGTCTTATCAGGCATTACGAAAGCTAATCATCACGCGCTGG
>TBL_ATCGGGCCTAC_seq66
ACGCTGCCGCGTCTTATCAGTATCTACGAAAGCTAATCATCACGCGCTGG
>TBL_ATCGGGCCTAC_seq67
ACGCTGGCCGCGTCTTATCAGGCCTACGAAAGCTAATCATCACGCGCTGG
>TBL_ATCGGGCCTAC_seq68
ACGCTGGCCGCGTCTTATCAGGCCTACGTTAATTCTGCAATATATTGAAT
>TBL_ATCGGGCCTAC_seq69
ACGCTGGTCGCGTCTTATCAGGCCTACGACTTTCTCCGCATCCGGCATAA
>TBL_ATCGGGCCTAC_seq70
ACGCTGTCCGCGTCTTATCAGGCCTACCAATAAACTTCAATATATTGAAT
>TBL_ATCGGGCCTAC_seq71
ACGCTGTCCGCGTCTTATCAGGCCTACGAAAGCTAATCATCACGCGCTGG
>TBL_ATCGGGCCTAC_seq72
ACGCTGTCCGCGTCTTATCAGGCCTACGTCGAGTCGAACCTCCCAGCCCC
>TBL_ATCGGGCCTAC_seq73
ACGCTGTCCGCGTCTTATCAGGCCTACGTGATTCCTGCAATTGATTGAAT
>TBL_ATCGGGCCTAC_seq74
ACGCTGTCCGCGTCTTATCAGGCCTACGTGCGGCATCAGACAAATGTCAC
>TBL_ATCGGGCCTAC_seq75
ACGCTTAACGCGTCTTATCAGGCCTACCGCTCGTACCATTTGTCCAGGGC
>TBL_ATCGGGCCTAC_seq76
ACGCTTAACGCGTCTTATCAGGCCTACGAAAGCTAATCATCACGCGCTGG
>TBL_ATCGGGCCTAC_seq77
ACGCTTAACGCGTCTTATCAGGCCTACGCCAGACAGCGCAATAGCCTGAT
>TBL_ATCGGGCCTAC_seq78
ACGCTTAACGCGTCTTATCAGGCCTACGTGAATTCTGCAATATATTGAAT
>TBL_ATCGGGCCTAC_seq79
ACGCTTACCGCGTCTTATCAGGCCTACAAAATCCGAACCGTTGGACGGAT
>TBL_ATCGGGCCTAC_seq80
ACGCTTACCGCGTCTTATCAGGCCTACAAATTCTCACGCCACCCGTAGGC
>TBL_ATCGGGCCTAC_seq81
ACGCTTACCGCGTCTTATCAGGCCTACAGGTCTGAACCGTAGGTCGGATA
>TBL_ATCGGGCCTAC_seq82
ACGCTTATCGCGTCTTATCAGGCCTACAAAATCTATTGCAACATGTTGAA
>TBL_ATCGGGCCTAC_seq83
ACGCTTATCGCGTCTTATCAGGCCTACAAACCGGCTCTTTAACGCGTAGG
>TBL_ATCGGGCCTAC_seq84
ACGCTTATCGCGTCTTATCAGGCCTACACGTACACGTAGGTCGGATAAGG
>TBL_ATCGGGCCTAC_seq85
ACGCTTATCGCGTCTTATCAGGCCTACACGTATCCTGCAATATATTGAAT
>TBL_ATCGGGCCTAC_seq86
ACGCTTATCGCGTCTTATCAGGCCTACACGTCACACGTAGGTCGGATAAG
>TBL_ATCGGGCCTAC_seq87
ACGCTTATCGCGTCTTATCAGGCCTACAGCATATAATGCAACATTTTGAA
>TBL_ATCGGGCCTAC_seq88
ACGCTTATCGCGTCTTATCAGGCCTACGAAAGCTAATCATCACGCGCTGG
>TBL_ATCGGGCCTAC_seq89
ACGCTTATCGCGTCTTATCAGGCCTACGCAGTACCTGTAATATATTGAAT
>TBL_ATCGGGCCTAC_seq90
ACGCTTATCGCGTCTTATCAGGCCTACGCGTCCCCTGCAATATTTTGAAT
>TBL_ATCGGGCCTAC_seq91
ACGCTTATCGCGTCTTATCAGGCCTACGTGGCTCATGCAATATATTGAAT
>TBL_ATCGGGCCTAC_seq92
ACGCTTATCGCGTCTTATCAGGCCTACGTTGAACATGTGCCAGACGTTGG
>TBL_ATCGGGCCTAC_seq93
ACGCTTGATGCGTCTTATCAGGCCTACAGGTGCACCGCATCCGGCAAACC
>TBL_ATCGGGCCTAC_seq94
ACGCTTGCCGCGTCTTATCAGGCCTACAAAACGCACTACCCGTAGGTCGG
>TBL_ATCGGGCCTAC_seq95
ACGCTTGCCGCGTCTTATCAGGCCTACAAAATGTGCCAGAACCGCGTAGG
>TBL_ATCGGGCCTAC_seq96
ACGCTTGCCGCGTCTTATCAGGCCTACAAAATGTGCCGGAACCGCGTAGG
>TBL_ATCGGGCCTAC_seq97
ACGCTTGCCGCGTCTTATCAGGCCTACAAATGCTCCCCGTAGGCCGGATA
>TBL_ATCGGGCCTAC_seq98
ACGCTTGCCGCGTCTTATCAGGCCTACAAATGCTCTCCGTAGGCCAGATA
>TBL_ATCGGGCCTAC_seq99
ACGCTTGCCGCGTCTTATCAGGCCTACAACGATGCAAACCGTAGGTCGGA
>TBL_ATCGGGCCTAC_seq100
ACGCTTGCCGCGTCTTATCAGGCCTACGAGTTCAGTGCTCTACGTAGGCC
>TBL_ATCGGGCCTAC_seq101
ACGCTTGCCGCGTCTTATCAGGCCTATACAATGCCAAGCATTACCACTTG
>TBL_ATCGGGCCTAC_seq102
ACGCTTTACGCGTCTTATCAGGCCTACAGGACAGGTCACCTGGTAACCTA
>TBL_ATCGGGCCTAC_seq103
ACGCTTTACGCGTCTTATCAGGCCTACAGGACTGGTCACCTGGTAACCTA
>TBL_ATCGGGCCTAC_seq104
ACGCTTTGCGCGTCTTATCAGGCCTACATGTCGCACGAACTATGTAGGCC
>TBL_ATCGGGCCTAC_seq105
ACGCTTTGCGCGTCTTATCAGGCCTACGGTTTACGGGCGAAGTGTAGGCC
>TBL_ATCGGGCCTAC_seq106
ACGGGCCTCATCACGCGCATCACCTATCAATCTGCATTCTCACCGAACTT
>TBL_ATCGGGCCTAC_seq107
ACTTATTCACCTTCTAATCGGACCTACGAAAGCTAATCATCACGCGCTGG
>TBL_ATCGGGCCTAC_seq108
ACTTATTCACCTTCTAATCGGACCTATTTAATAGGGAAAATAGCGTCAGA
>TBL_ATCGGGCCTAC_seq109
AGCTAACGGACAGACTATTGAGCCTACAGCATATAATGCAACATTTTGAA
>TBL_ATCGGGCCTAC_seq110
AGTCTGACCGAGTATAATCGGGTCTACAAAATCAATCGCTTTTCAGCAAC
>TBL_ATCGGGCCTAC_seq111
AGTCTGACCGAGTATAATCGGGTCTACACGTCACACGTAGGTCGGATAAG
>TBL_ATCGGGCCTAC_seq112
AGTCTGACCGAGTATAATCGGGTCTACAGCATATAATGCAACATTTTGAA
>TBL_ATCGGGCCTAC_seq113
AGTCTGACCGAGTATAATCGGGTCTACCCACTACCCACTGTTTTTACACC
>TBL_ATCGGGCCTAC_seq114
AGTCTGACCGAGTATAATCGGGTCTACGAAAGCTAATCATCACGCGCTGG
>TBL_ATCGGGCCTAC_seq115
AGTCTGACCGAGTATAATCGGGTCTACGCAGTACCTGTAATATATTGAAT
>TBL_ATCGGGCCTAC_seq116
AGTCTGACCGAGTATAATCGGGTCTACGCCATCTCTGCAATATATTGAAT
>TBL_ATCGGGCCTAC_seq117
AGTCTGACCGAGTATAATCGGGTCTACGTAGGACAGCGTTGCCAGCTCGG
>TBL_ATCGGGCCTAC_seq118
AGTCTGACCGAGTATAATCGGGTCTACGTCGAGTCGAACCTCCCCGCCCC
>TBL_ATCGGGCCTAC_seq119
AGTCTGACCGAGTATAATCGGGTCTATCAATCAGCATTCTCACCGAACTT
>TBL_ATCGGGCCTAC_seq120
AGTCTGACCGAGTATAATCGGGTCTATCAATCTGCATTCTCACAGAACTT
>TBL_ATCGGGCCTAC_seq121
ATAGCGAACGCGGATATCAGTATCTACGCTCCGGGAACCACTTCACGCAG
>TBL_ATCGGGCCTAC_seq122
ATCAATGGATTGCACAGCTAGCGTTAGGCCTGATAAGCGTAGCGCATCAG
>TBL_ATCGGGCCTAC_seq123
ATGCGCTACGCGTCTTATCAGGCCTACGAAGATCGTGCAATATATTGATT
>TBL_ATCGGGCCTAC_seq124
ATTACAGCGTTTGCTAATCAGGCCTACTGATGCTGCTACAAACGTGGCCC
>TBL_ATCGGGCCTAC_seq125
ATTGCACTCCGTTATCAGTAAGCCTACGCTATGGAACACCTCGCGTTCAG
>TBL_ATCGGGCCTAC_seq126
CAAACGCAAAATTCTTATCAGGCCTACGTGATTCCTGCAATTGATTGAAT
>TBL_ATCGGGCCTAC_seq127
CAAGGGTGAATCTGAAATTAGACCTACATACAGGTGGTGGGCAGAAGAAA
>TBL_ATCGGGCCTAC_seq128
CACAATGCCTGATGCGCTTCGCTTAACAGTATCTACGTAGGACAGCGTTG
>TBL_ATCGGGCCTAC_seq129
CACCACACCAAACACCATCAGACCTACCAATAAACTGCAATATATTGAAT
>TBL_ATCGGGCCTAC_seq130
CACCACACCAAACACCATCAGACCTACGTAAACAACGCCAACGCGGCGCT
>TBL_ATCGGGCCTAC_seq131
CAGATGCGCTTCGCTTATCAGGCCTACAGCAGGCATTGCAACTGATTGAA
>TBL_ATCGGGCCTAC_seq132
CAGATGCGCTTCGCTTATCAGGCCTACATAATGCATTGCAACTGATTGAA
>TBL_ATCGGGCCTAC_seq133
CAGATGCGCTTCGCTTATCAGGCCTACCCACTACCCACTGTTTTTACACC
>TBL_ATCGGGCCTAC_seq134
CAGATGCGCTTCGCTTATCAGGCCTACGCAGTACCTGTAATATATTGAAT
>TBL_ATCGGGCCTAC_seq135
CAGATGCGCTTCGCTTATCAGGCCTACGTAGGACAGCGTTGCCAGCTCGG
>TBL_ATCGGGCCTAC_seq136
CAGATGCGCTTCGCTTATCAGGCCTACGTGGCTCATGCAATATATTGAAT
>TBL_ATCGGGCCTAC_seq137
CAGATGCGCTTCGCTTATCAGGCCTATCAATCTGCATTCTCACCGAACTT
>TBL_ATCGGGCCTAC_seq138
CAGATGCGTTTCGCTTATCAGGCCTACAGCAGGCATTGCAACTGATTGAA
>TBL_ATCGGGCCTAC_seq139
CAGATGCGTTTCGCTTATCAGGCCTACATAAGGCATTGCAACTGATTGAA
>TBL_ATCGGGCCTAC_seq140
CAGATGCGTTTCGCTTATCAGGCCTACGTGAACTCTGCAATATATTGAAT
>TBL_ATCGGGCCTAC_seq141
CAGTGCGCGAACACAAACCGGGCCTACCCACTACCCACTGTTTTTACACC
>TBL_ATCGGGCCTAC_seq142
CATGCCGTATCGGGCCTTGGGTTCTACAAGTTCAGCGATCTACATTAGCC
>TBL_ATCGGGCCTAC_seq143
CATGCCGTATCGGGCCTTGGGTTCTACGCAGTACCTGTAATATATTGAAT
>TBL_ATCGGGCCTAC_seq144
CCCGATGCGCAAGCTTATCGGGCCTACAAAGGCAATAAATGTCTGATGCG
>TBL_ATCGGGCCTAC_seq145
CCCGATGCGCAAGCTTATCGGGCCTACAAGGGAAGCGTAACTTTGAATTC
>TBL_ATCGGGCCTAC_seq146
CCCGATGCGCAAGCTTATCGGGCCTACAGAGAGGGAAAGCTGCGTTTATT
>TBL_ATCGGGCCTAC_seq147
CCCGATGCGCAAGCTTATCGGGCCTACGCGTCCCCTGCAATATTTTGAAT
>TBL_ATCGGGCCTAC_seq148
CCCGATGCGCAAGTTTATAGGGCCTATAAAGGCAATAAATGTCTGATGCG
>TBL_ATCGGGCCTAC_seq149
CCCGATGCGCCTGCTTATCGGGCCTACAGACGGGGAAAGCCGCGATTATT
>TBL_ATCGGGCCTAC_seq150
CCCGATGTGCAAGCTTATCGGGCCTACAAAGGCAATAAACGTCTGATGCG
>TBL_ATCGGGCCTAC_seq151
CCCGATGTGCAAGCTTATCGGGCCTACGTCATATTGCAATTTATTGAATT
>TBL_ATCGGGCCTAC_seq152
CCGATGCGCTGCGCTTATCAGGCCTACATGTCGCACGAACTATGTAGGCC
>TBL_ATCGGGCCTAC_seq153
CCGATGCGCTGCGCTTATCGGGCCTACAAGGGAAGCGTAACTTTGAATTC
>TBL_ATCGGGCCTAC_seq154
CCGATGCGCTGCGCTTATCGGGCCTACACGTATCCTGCAATATATTGAAT
>TBL_ATCGGGCCTAC_seq155
CCGATGCGCTGCGCTTATCGGGCCTACAGCATATAATGCAACATTTTGAA
>TBL_ATCGGGCCTAC_seq156
CCGATGCGCTGCGCTTATCGGGCCTACATGTCGCACGAACTATGTAGGCC
>TBL_ATCGGGCCTAC_seq157
CCGATGCGCTGCGCTTATCGGGCCTACCCACTACCCACTGTTTTTACACC
>TBL_ATCGGGCCTAC_seq158
CCGATGCGCTGCGCTTATCGGGCCTACGAAAGCTAATCATCACGCGCTGG
>TBL_ATCGGGCCTAC_seq159
CCGATGCGCTGCGCTTATCGGGCCTACGCCATCTCTGCAATATATTGAAT
>TBL_ATCGGGCCTAC_seq160
CCGATGCGCTGCGCTTATCGGGCCTACGGTTTACGGGCGAAGTGTAGGCC
>TBL_ATCGGGCCTAC_seq161
CCGATGCGCTGCGCTTATCGGGCCTACGTGCGGCATCAGACAAATGTCAC
>TBL_ATCGGGCCTAC_seq162
CCGATGCGCTGCGCTTATCGGGCCTATCAATAAACTGCAATACATTGAAT
>TBL_ATCGGGCCTAC_seq163
CCGATGCGCTGCGCTTATCGGGCCTATCAATCTGCATTCTCACCGAACTT
>TBL_ATCGGGCCTAC_seq164
CCTGATGCGACGCTGACGCGTCTTAACAGTATGCAACAACCGTCTTCCGG
>TBL_ATCGGGCCTAC_seq165
CCTGATGCGCTACGTTATCAGGCCTACAAATGGGCACAATTCATTGCAGT
>TBL_ATCGGGCCTAC_seq166
CCTGATGCGCTACGTTATCAGGCCTACACCGCTCCTGCAATATTTTGAAT
>TBL_ATCGGGCCTAC_seq167
CCTGATGCGCTACGTTATCAGGCCTACATAGTCCCTGCAATAGATTGAAT
>TBL_ATCGGGCCTAC_seq168
CCTGATGCGCTACGTTATCAGGCCTACGCCATCTCTGCAATATATTGAAT
>TBL_ATCGGGCCTAC_seq169
CGACGCTGCCGCGCTTATCAGGCCTACGAAAGCTAATCATCACGCGCTGG
>TBL_ATCGGGCCTAC_seq170
CGACGCTGGCGCGCTTATCAGGCCTACAAAGGCATACCCATTACGCCTGC
>TBL_ATCGGGCCTAC_seq171
CGACGCTGGCGCGCTTATCAGGCCTACGCTAGCTGTGCAATCCATTGATT
>TBL_ATCGGGCCTAC_seq172
CGACGCTGGCGCGCTTATCAGGCCTACGTCGAGTCGAACCTCCCCGCCCC
>TBL_ATCGGGCCTAC_seq173
CGACGCTGGCGCGCTTATCAGGCCTACGTTAATTCTGCAATATATTGAAT
>TBL_ATCGGGCCTAC_seq174
CGACGGAGCATCTGGTGTCTGACCTACGCATATCCTGCCCCTGAAAAACT
>TBL_ATCGGGCCTAC_seq175
CGATGCGGCGCGTCTTATCAGGCCTACGGTTCGTGCAATGTGTTATGACG
>TBL_ATCGGGCCTAC_seq176
CGATGGCACCACGTTTACCGGGCCTACAATATCCTCCCCTGTAGGTCGGA
>TBL_ATCGGGCCTAC_seq177
CGATGGCACCACGTTTACCGGGCCTACGTGAATTCTGCAATATATTGAAT
>TBL_ATCGGGCCTAC_seq178
CGCTAATGCGTCTTATCAGTATCTTACGGGAGCACGAATGTAGGCCGGAT
>TBL_ATCGGGCCTAC_seq179
CGGCATCAGGAAGGCGTACTGGCCTACTCAATTGTTAATTTACTTTCGGA
>TBL_ATCGGGCCTAC_seq180
CGTAGATTTATGCAGCGGACTGCCTACAAAATCCGAACCGTTGGACGGAT
>TBL_ATCGGGCCTAC_seq181
CGTATCGGGCCTTGGGTTCTAACCTACCAATAAACTGCAATATATTGAAT
>TBL_ATCGGGCCTAC_seq182
CTGAAGCGCTACGCTTATCAGGCCTACGCGGATCATCGATGTAGGTCGGA
>TBL_ATCGGGCCTAC_seq183
CTGAAGCGCTACGCTTATCAGGCCTACGCGGATGAGTCGTTAACACCGCA
>TBL_ATCGGGCCTAC_seq184
CTGATACGCTACGCTTATCAGGCCTACGCCATCTCTGCAATATATTGAAT
>TBL_ATCGGGCCTAC_seq185
CTGATACGCTGCGCTTATCAGGCCTACAAGTTCAGCGATCTACATTAGCC
>TBL_ATCGGGCCTAC_seq186
CTGATACGCTGCGCTTATCAGGCCTACCCACTACCCACTGTTTTTACACC
>TBL_ATCGGGCCTAC_seq187
CTGATACGCTGCGCTTATCAGGCCTACCCGCGCGACAACGTCATTTGTGG
>TBL_ATCGGGCCTAC_seq188
CTGATACGCTGCGCTTATCAGGCCTACGAGTTCAGTGCTCTACGTAGGCC
>TBL_ATCGGGCCTAC_seq189
CTGATACGCTTCGCTTATCAGGCCTACAAATTCAGTGATCTACGTAGGCC
>TBL_ATCGGGCCTAC_seq190
CTGATACGCTTCGCTTATCAGGCCTACAAATTCAGTGATCTACGTAGTCC
>TBL_ATCGGGCCTAC_seq191
CTGATACGCTTCGCTTATCAGGCCTACCCACTACCCACTGTTTTTACACC
>TBL_ATCGGGCCTAC_seq192
CTGATGCGACGCTTGCCGCGTCTTAACAGTATCTACAAATGCTCCCCGTA
>TBL_ATCGGGCCTAC_seq193
CTGATGCGCAACGCTTATCAGGCCTACCAATAAACTTCAATATATTGAAT
>TBL_ATCGGGCCTAC_seq194
CTGATGCGCGATGCTTATCAGGCCTACCAGAAGATTGCAATATATTGAAT
>TBL_ATCGGGCCTAC_seq195
CTGATGCGCTACGCTCATCAGGCCTACAAAATCTATTGCAACAGGTTGAA
>TBL_ATCGGGCCTAC_seq196
CTGATGCGCTACGCTCATCAGGCCTACAATATCTATTGCAACATGTTGAA
>TBL_ATCGGGCCTAC_seq197
CTGATGCGCTACGCTTACCAGGCCTACCAGATAACTGCAATATATTGAAT
>TBL_ATCGGGCCTAC_seq198
CTGATGCGCTACGCTTATCAGGCCTACAAAACCTGTTGAAAATATTGCTT
>TBL_ATCGGGCCTAC_seq199
CTGATGCGCTACGCTTATCAGGCCTACAAAATCAATCGCTTTTCAGCAAC
>TBL_ATCGGGCCTAC_seq200
CTGATGCGCTACGCTTATCAGGCCTACAAAATCCGAACCGTTGGACGGAT
>TBL_ATCGGGCCTAC_seq201
CTGATGCGCTACGCTTATCAGGCCTACAAAATCTATTGCAACATGTTGAA
>TBL_ATCGGGCCTAC_seq202
CTGATGCGCTACGCTTATCAGGCCTACAAACCGGCTCTTTAACGCGTAGG
>TBL_ATCGGGCCTAC_seq203
CTGATGCGCTACGCTTATCAGGCCTACAAAGGCATACCCATTACGCCTGC
>TBL_ATCGGGCCTAC_seq204
CTGATGCGCTACGCTTATCAGGCCTACAAATGCTCCCCGTAGGCCGGATA
>TBL_ATCGGGCCTAC_seq205
CTGATGCGCTACGCTTATCAGGCCTACAAATTCTCACGCCACCCGTAGGC
>TBL_ATCGGGCCTAC_seq206
CTGATGCGCTACGCTTATCAGGCCTACAAATTTTCGTGCCGCTCGTAGGC
>TBL_ATCGGGCCTAC_seq207
CTGATGCGCTACGCTTATCAGGCCTACAAGGGATTCGCAATTTGTTGAAT
>TBL_ATCGGGCCTAC_seq208
CTGATGCGCTACGCTTATCAGGCCTACAAGGGGACGCAATTAATTGAATT
>TBL_ATCGGGCCTAC_seq209
CTGATGCGCTACGCTTATCAGGCCTACAATATCCTCCCCTGTAGGTCGGA
>TBL_ATCGGGCCTAC_seq210
CTGATGCGCTACGCTTATCAGGCCTACAATGTGTGTTGCAATTTACTGAT
>TBL_ATCGGGCCTAC_seq211
CTGATGCGCTACGCTTATCAGGCCTACAATTCTCGGGCCATCCGTAGGCC
>TBL_ATCGGGCCTAC_seq212
CTGATGCGCTACGCTTATCAGGCCTACACCGCTCCTGCAATACATTGAAT
>TBL_ATCGGGCCTAC_seq213
CTGATGCGCTACGCTTATCAGGCCTACACCGCTCCTGCAATATATTGAAT
>TBL_ATCGGGCCTAC_seq214
CTGATGCGCTACGCTTATCAGGCCTACACGTATCCTGCAATATATTGAAT
>TBL_ATCGGGCCTAC_seq215
CTGATGCGCTACGCTTATCAGGCCTACACGTCACACGTAGGTCGGATAAG
>TBL_ATCGGGCCTAC_seq216
CTGATGCGCTACGCTTATCAGGCCTACAGCAGGCATTGCAACTGATTGAA
>TBL_ATCGGGCCTAC_seq217
CTGATGCGCTACGCTTATCAGGCCTACAGCATATAATGCAACATTTTGAA
>TBL_ATCGGGCCTAC_seq218
CTGATGCGCTACGCTTATCAGGCCTACAGCCGCTGCCAGATGTGTGCTGG
>TBL_ATCGGGCCTAC_seq219
CTGATGCGCTACGCTTATCAGGCCTACAGGATATCTGGCAACTTATTAAA
>TBL_ATCGGGCCTAC_seq220
CTGATGCGCTACGCTTATCAGGCCTACAGGATGCATCACGATTTGTTGAA
>TBL_ATCGGGCCTAC_seq221
CTGATGCGCTACGCTTATCAGGCCTACAGTTTAAAACTTATTTAAACCCT
>TBL_ATCGGGCCTAC_seq222
CTGATGCGCTACGCTTATCAGGCCTACATAACTCCTGCAATATTTTGGAT
>TBL_ATCGGGCCTAC_seq223
CTGATGCGCTACGCTTATCAGGCCTACATAATTTCTGCAATATATTGAAT
>TBL_ATCGGGCCTAC_seq224
CTGATGCGCTACGCTTATCAGGCCTACATACTTCCTGCAATATGTTGAAT
>TBL_ATCGGGCCTAC_seq225
CTGATGCGCTACGCTTATCAGGCCTACATAGTCCCTGCAATAGATTGAAT
>TBL_ATCGGGCCTAC_seq226
CTGATGCGCTACGCTTATCAGGCCTACATCGTGCATTGAAATTGAATGGA
>TBL_ATCGGGCCTAC_seq227
CTGATGCGCTACGCTTATCAGGCCTACATCGTTCCTGCAATTTATTGATT
>TBL_ATCGGGCCTAC_seq228
CTGATGCGCTACGCTTATCAGGCCTACATGATTTCTGCAATATATTGAAT
>TBL_ATCGGGCCTAC_seq229
CTGATGCGCTACGCTTATCAGGCCTACATGGTCCTGCAATATATTGAATT
>TBL_ATCGGGCCTAC_seq230
CTGATGCGCTACGCTTATCAGGCCTACATGTCGCACGAACTATGTAGGCC
>TBL_ATCGGGCCTAC_seq231
CTGATGCGCTACGCTTATCAGGCCTACATTAATTCTGCAATTTATTGAAT
>TBL_ATCGGGCCTAC_seq232
CTGATGCGCTACGCTTATCAGGCCTACATTGTGCATTGAAATTGAATGGA
>TBL_ATCGGGCCTAC_seq233
CTGATGCGCTACGCTTATCAGGCCTACATTTTCTCCGCAATATATTGAAT
>TBL_ATCGGGCCTAC_seq234
CTGATGCGCTACGCTTATCAGGCCTACCAATAAACTGCAATACATTGAAT
>TBL_ATCGGGCCTAC_seq235
CTGATGCGCTACGCTTATCAGGCCTACCAATAAACTGCAATATATTGAAT
>TBL_ATCGGGCCTAC_seq236
CTGATGCGCTACGCTTATCAGGCCTACCAATAAACTTCAATATATTGAAT
>TBL_ATCGGGCCTAC_seq237
CTGATGCGCTACGCTTATCAGGCCTACCCACTACCCACTGTTTTTACACC
>TBL_ATCGGGCCTAC_seq238
CTGATGCGCTACGCTTATCAGGCCTACCCACTGTTTTTACACCGATAATT
>TBL_ATCGGGCCTAC_seq239
CTGATGCGCTACGCTTATCAGGCCTACCCGCGCGACAACGTCATTTGTGG
>TBL_ATCGGGCCTAC_seq240
CTGATGCGCTACGCTTATCAGGCCTACGAAAATCTTGCAATGTATTGAAT
>TBL_ATCGGGCCTAC_seq241
CTGATGCGCTACGCTTATCAGGCCTACGAAAGCTAATCATCACGCGCTGG
>TBL_ATCGGGCCTAC_seq242
CTGATGCGCTACGCTTATCAGGCCTACGAAAGCTAATCATCATGCGCTGG
>TBL_ATCGGGCCTAC_seq243
CTGATGCGCTACGCTTATCAGGCCTACGAACCGACGATAACTTAACGATC
>TBL_ATCGGGCCTAC_seq244
CTGATGCGCTACGCTTATCAGGCCTACGAAGAGCGTGCAATATATTGATT
>TBL_ATCGGGCCTAC_seq245
CTGATGCGCTACGCTTATCAGGCCTACGAAGATCGTGCAATATATTGATT
>TBL_ATCGGGCCTAC_seq246
CTGATGCGCTACGCTTATCAGGCCTACGAAGTGAATTACAATTTATTGAA
>TBL_ATCGGGCCTAC_seq247
CTGATGCGCTACGCTTATCAGGCCTACGAAGTGAATTGCAATTTATTGAA
>TBL_ATCGGGCCTAC_seq248
CTGATGCGCTACGCTTATCAGGCCTACGAAGTGAATTGCAGTTTATTGAA
>TBL_ATCGGGCCTAC_seq249
CTGATGCGCTACGCTTATCAGGCCTACGAGAATCTTGCAATGTATTGAAT
>TBL_ATCGGGCCTAC_seq250
CTGATGCGCTACGCTTATCAGGCCTACGAGTTCAGTGCTCTACGTAGGCC
>TBL_ATCGGGCCTAC_seq251
CTGATGCGCTACGCTTATCAGGCCTACGATACCTCTGCAATATATTGAAT
>TBL_ATCGGGCCTAC_seq252
CTGATGCGCTACGCTTATCAGGCCTACGCAATCTCTGCAATATAGTAAAT
>TBL_ATCGGGCCTAC_seq253
CTGATGCGCTACGCTTATCAGGCCTACGCAATCTCTGCAATATATTGAAT
>TBL_ATCGGGCCTAC_seq254
CTGATGCGCTACGCTTATCAGGCCTACGCAGCACATGTAATATATTGAAT
>TBL_ATCGGGCCTAC_seq255
CTGATGCGCTACGCTTATCAGGCCTACGCAGCTCCTGCAATATATTGAAT
>TBL_ATCGGGCCTAC_seq256
CTGATGCGCTACGCTTATCAGGCCTACGCAGTACCTGCAATATATTGAAT
>TBL_ATCGGGCCTAC_seq257
CTGATGCGCTACGCTTATCAGGCCTACGCAGTACCTGTAATAGATTGAAT
>TBL_ATCGGGCCTAC_seq258
CTGATGCGCTACGCTTATCAGGCCTACGCAGTACCTGTAATATATTGAAT
>TBL_ATCGGGCCTAC_seq259
CTGATGCGCTACGCTTATCAGGCCTACGCAGTACCTTTAATATATTGAAT
>TBL_ATCGGGCCTAC_seq260
CTGATGCGCTACGCTTATCAGGCCTACGCAGTCCCTGCAATATATTGAAT
>TBL_ATCGGGCCTAC_seq261
CTGATGCGCTACGCTTATCAGGCCTACGCAGTCCTTGCAATATATTGAAT
>TBL_ATCGGGCCTAC_seq262
CTGATGCGCTACGCTTATCAGGCCTACGCAGTGCCTGTAATATATTGAAT
>TBL_ATCGGGCCTAC_seq263
CTGATGCGCTACGCTTATCAGGCCTACGCAGTTCCTGCAATATATTGAAT
>TBL_ATCGGGCCTAC_seq264
CTGATGCGCTACGCTTATCAGGCCTACGCCATCTCTGCAATATATTGAAT
>TBL_ATCGGGCCTAC_seq265
CTGATGCGCTACGCTTATCAGGCCTACGCGTCCCCTGAAATATTTTGAAT
>TBL_ATCGGGCCTAC_seq266
CTGATGCGCTACGCTTATCAGGCCTACGCGTCCCCTGCAATATTTTGAAT
>TBL_ATCGGGCCTAC_seq267
CTGATGCGCTACGCTTATCAGGCCTACGCTACCTGTGCAATCCATTGATT
>TBL_ATCGGGCCTAC_seq268
CTGATGCGCTACGCTTATCAGGCCTACGCTAGCTGTGCAATACATTGATT
>TBL_ATCGGGCCTAC_seq269
CTGATGCGCTACGCTTATCAGGCCTACGCTAGCTGTGCAATCCATTGATT
>TBL_ATCGGGCCTAC_seq270
CTGATGCGCTACGCTTATCAGGCCTACGCTATCTCTGCAATATATTGAAT
>TBL_ATCGGGCCTAC_seq271
CTGATGCGCTACGCTTATCAGGCCTACGGTTTACCCACTGTTTTTACACC
>TBL_ATCGGGCCTAC_seq272
CTGATGCGCTACGCTTATCAGGCCTACGGTTTATGGGCGAAGTGTAGGCC
>TBL_ATCGGGCCTAC_seq273
CTGATGCGCTACGCTTATCAGGCCTACGTAGAGCACTGAACTCGTAGGCC
>TBL_ATCGGGCCTAC_seq274
CTGATGCGCTACGCTTATCAGGCCTACGTAGGACAGCGTTGCCAGCTCGG
>TBL_ATCGGGCCTAC_seq275
CTGATGCGCTACGCTTATCAGGCCTACGTCATATTGCAATTTATTGAATT
>TBL_ATCGGGCCTAC_seq276
CTGATGCGCTACGCTTATCAGGCCTACGTCGAGTCGAACCTCCCAGCCCC
>TBL_ATCGGGCCTAC_seq277
CTGATGCGCTACGCTTATCAGGCCTACGTCGAGTCGAACCTCCCCGCCCC
>TBL_ATCGGGCCTAC_seq278
CTGATGCGCTACGCTTATCAGGCCTACGTCGAGTCGAACCTCCCTGCCCC
>TBL_ATCGGGCCTAC_seq279
CTGATGCGCTACGCTTATCAGGCCTACGTGAACTCTGCAATATATTGAAT
>TBL_ATCGGGCCTAC_seq280
CTGATGCGCTACGCTTATCAGGCCTACGTGAACTCTGCAATATTTTGAAT
>TBL_ATCGGGCCTAC_seq281
CTGATGCGCTACGCTTATCAGGCCTACGTGAATTCTGCAATATATTGAAT
>TBL_ATCGGGCCTAC_seq282
CTGATGCGCTACGCTTATCAGGCCTACGTGAATTCTGCAATTTATTGAAT
>TBL_ATCGGGCCTAC_seq283
CTGATGCGCTACGCTTATCAGGCCTACGTGATTCCTGCAATTGATTGAAT
>TBL_ATCGGGCCTAC_seq284
CTGATGCGCTACGCTTATCAGGCCTACGTGATTCCTGCAATTTATTGAAT
>TBL_ATCGGGCCTAC_seq285
CTGATGCGCTACGCTTATCAGGCCTACGTGCGGCATCAGACAAATGTCAC
>TBL_ATCGGGCCTAC_seq286
CTGATGCGCTACGCTTATCAGGCCTACGTGGAGCCCACAATATATTGAAT
>TBL_ATCGGGCCTAC_seq287
CTGATGCGCTACGCTTATCAGGCCTACGTGGCGACCTTGACTCTGGGATC
>TBL_ATCGGGCCTAC_seq288
CTGATGCGCTACGCTTATCAGGCCTACGTGGCTCATGCAATATATTGAAT
>TBL_ATCGGGCCTAC_seq289
CTGATGCGCTACGCTTATCAGGCCTACGTGGCTCATGCAATATTTTGAAT
>TBL_ATCGGGCCTAC_seq290
CTGATGCGCTACGCTTATCAGGCCTACGTGGCTCATGCTATATATTGAAT
>TBL_ATCGGGCCTAC_seq291
CTGATGCGCTACGCTTATCAGGCCTACGTGGTTTATGCAATATATTGAAT
>TBL_ATCGGGCCTAC_seq292
CTGATGCGCTACGCTTATCAGGCCTACGTTAATTCTGCAATATATTGAAT
>TBL_ATCGGGCCTAC_seq293
CTGATGCGCTACGCTTATCAGGCCTACGTTATTTCAGCAATATATTGAAT
>TBL_ATCGGGCCTAC_seq294
CTGATGCGCTACGCTTATCAGGCCTACGTTTTTCCTGCAATATATTGAAT
>TBL_ATCGGGCCTAC_seq295
CTGATGCGCTACGCTTATCAGGCCTACTACCCGCAGTAAGCACGAAAAAG
>TBL_ATCGGGCCTAC_seq296
CTGATGCGCTACGCTTATCAGGCCTAGCGTCCCCTGCAATATTTTGAATT
>TBL_ATCGGGCCTAC_seq297
CTGATGCGCTACGCTTATCAGGCCTAGTTCGATGCGTCACGGCATAATCC
>TBL_ATCGGGCCTAC_seq298
CTGATGCGCTACGCTTATCAGGCCTATAAAATCTATTGCAACATGTTGAA
>TBL_ATCGGGCCTAC_seq299
CTGATGCGCTACGCTTATCAGGCCTATCAATCTGCATTCTCACCGAACTT
>TBL_ATCGGGCCTAC_seq300
CTGATGCGCTACGCTTATCAGGTCTACATAATCCATTAAATATATTGAAC
>TBL_ATCGGGCCTAC_seq301
CTGATGCGCTACGCTTATCGGGCCTACGCAGTATCTGTAATATATTGAAT
>TBL_ATCGGGCCTAC_seq302
CTGATGCGCTACGCTTGTCAGGCCTACGCGTCCCCTGCAATATTTTGAAT
>TBL_ATCGGGCCTAC_seq303
CTGATGCGCTACGTTTATCAAGCCTACGAAATCTCTGCAATATATTGAAT
>TBL_ATCGGGCCTAC_seq304
CTGATGCGCTAGGCTTATCAGGCCTACAAAATCAATCGCTTTTCAGCAAC
>TBL_ATCGGGCCTAC_seq305
CTGATGCGCTAGGCTTATCAGGCCTACGCAGTACCTGTAATATATTGAAT
>TBL_ATCGGGCCTAC_seq306
CTGATGCGCTATGCCAATCAGGCCTACAGCATATAATGCAACATTTTGAA
>TBL_ATCGGGCCTAC_seq307
CTGATGCGCTATGCCAATCAGGCCTACATGTCGCACGAACTATGTAGGCC
>TBL_ATCGGGCCTAC_seq308
CTGATGCGCTATGCCAATCAGGCCTACCCACTACCCACTGTTTTTACACC
>TBL_ATCGGGCCTAC_seq309
CTGATGCGCTATGCCAATCAGGCCTACGAAAGCTAATCATCACGCGCTGG
>TBL_ATCGGGCCTAC_seq310
CTGATGCGCTATGCCAATCAGGCCTACGAGTTCAGTGCTCTACGTAGGCC
>TBL_ATCGGGCCTAC_seq311
CTGATGCGCTATGCCAATCAGGCCTACGCAGTCCTTGCAATATATTGAAT
>TBL_ATCGGGCCTAC_seq312
CTGATGCGCTATGCCAATCAGGCCTACGTCGAGTCGAACCTCCCAGCCCC
>TBL_ATCGGGCCTAC_seq313
CTGATGCGCTATGCCAATCAGGCCTACGTGGCTCATGCAATATATTGAAT
>TBL_ATCGGGCCTAC_seq314
CTGATGCGCTATGCCAATCAGGCCTACGTTAATTCTGCAATATATTGAAT
>TBL_ATCGGGCCTAC_seq315
CTGATGCGCTATGCCAATCAGGCCTGCGCAGATGACACTTGGGATCGTCA
>TBL_ATCGGGCCTAC_seq316
CTGATGCGCTATGCCGATCAGGCCTACCGCTCGTACCATTTGTCCAGGGC
>TBL_ATCGGGCCTAC_seq317
CTGATGCGCTATGCCGATCAGGCCTACGCAGTCCATGCAATATATTGAAT
>TBL_ATCGGGCCTAC_seq318
CTGATGCGCTATGCCGATCAGGCCTACGCAGTCCCTGCAATATATTGAAT
>TBL_ATCGGGCCTAC_seq319
CTGATGCGCTATGCCGATCAGGCCTACGCAGTCCTTGCAATATATTGAAT
>TBL_ATCGGGCCTAC_seq320
CTGATGCGCTATGCCGATCAGGCCTACGTGAATTCTGCAATATATTGAAT
>TBL_ATCGGGCCTAC_seq321
CTGATGCGCTATGCCGATCAGGCCTACGTGATTCCTGCAATTTATTGAAT
>TBL_ATCGGGCCTAC_seq322
CTGATGCGCTATGCTTATCAGGCCTACAAAGGCATACCCATTACGCCTGC
>TBL_ATCGGGCCTAC_seq323
CTGATGCGCTATGCTTATCAGGCCTACACGTATCCTGCAATATATTGAAT
>TBL_ATCGGGCCTAC_seq324
CTGATGCGCTATGCTTATCAGGCCTACACTCCGGGGGTTATTTTCCCCAC
>TBL_ATCGGGCCTAC_seq325
CTGATGCGCTATGCTTATCAGGCCTACAGCAGGCATTGCAACTGATTGAA
>TBL_ATCGGGCCTAC_seq326
CTGATGCGCTATGCTTATCAGGCCTACATAGTCCCTGCAATAGATTGAAT
>TBL_ATCGGGCCTAC_seq327
CTGATGCGCTATGCTTATCAGGCCTACATAGTCCCTGCAATATATTGAAT
>TBL_ATCGGGCCTAC_seq328
CTGATGCGCTATGCTTATCAGGCCTACCAATAAACTGCAATACATTGAAT
>TBL_ATCGGGCCTAC_seq329
CTGATGCGCTATGCTTATCAGGCCTACGAAAGCTAATCATCACGCGCTGG
>TBL_ATCGGGCCTAC_seq330
CTGATGCGCTATGCTTATCAGGCCTACGAAAGCTAATCATCATGCGCTGG
>TBL_ATCGGGCCTAC_seq331
CTGATGCGCTATGCTTATCAGGCCTACGCAGATCACATCAGGTTATGTTT
>TBL_ATCGGGCCTAC_seq332
CTGATGCGCTATGCTTATCAGGCCTACGCCATCTCTGCAATATATTGAAT
>TBL_ATCGGGCCTAC_seq333
CTGATGCGCTATGCTTATCAGGCCTACGTGAACTCTGCAATATATTGAAT
>TBL_ATCGGGCCTAC_seq334
CTGATGCGCTATGCTTATCAGGCCTACGTGAATTCTGCAATATATTGAAT
>TBL_ATCGGGCCTAC_seq335
CTGATGCGCTATGCTTATCAGGCCTACGTGGCTCATGCAATATATTGAAT
>TBL_ATCGGGCCTAC_seq336
CTGATGCGCTATGCTTATCAGGCCTACGTTAATTCTGCAATATATTGAAT
>TBL_ATCGGGCCTAC_seq337
CTGATGCGCTATGCTTATCAGGCCTACGTTGAACATGTGCCAGACGTTGG
>TBL_ATCGGGCCTAC_seq338
CTGATGCGCTATGCTTATCAGGCCTATCAATCTGCATTCTCACCGAACTT
>TBL_ATCGGGCCTAC_seq339
CTGATGCGCTGCGCTTATCAGCCCTACCAATAAACTTCAATATATTGAAT
>TBL_ATCGGGCCTAC_seq340
CTGATGCGCTGCGCTTATCAGGCCTACAAAATCCGAACCGTTGGACGGAT
>TBL_ATCGGGCCTAC_seq341
CTGATGCGCTGCGCTTATCAGGCCTACAAAATCGTCCAAATTCAATATAT
>TBL_ATCGGGCCTAC_seq342
CTGATGCGCTGCGCTTATCAGGCCTACAAAATCTATTGCAACATGTTGAA
>TBL_ATCGGGCCTAC_seq343
CTGATGCGCTGCGCTTATCAGGCCTACAAACCGGCTCTTTAACGCGTAGG
>TBL_ATCGGGCCTAC_seq344
CTGATGCGCTGCGCTTATCAGGCCTACAAATTTTCGTGCCGCTCGTAGGC
>TBL_ATCGGGCCTAC_seq345
CTGATGCGCTGCGCTTATCAGGCCTACAAGGTGAACTGCAATTTATTGAA
>TBL_ATCGGGCCTAC_seq346
CTGATGCGCTGCGCTTATCAGGCCTACAAGGTGAATTGCAATTTATTGAA
>TBL_ATCGGGCCTAC_seq347
CTGATGCGCTGCGCTTATCAGGCCTACAAGTTCAGCGATCTACATTAGCC
>TBL_ATCGGGCCTAC_seq348
CTGATGCGCTGCGCTTATCAGGCCTACAATAAACTTCAATATATTGAATT
>TBL_ATCGGGCCTAC_seq349
CTGATGCGCTGCGCTTATCAGGCCTACAATTCTCGGGCCATCCGTAGGCC
>TBL_ATCGGGCCTAC_seq350
CTGATGCGCTGCGCTTATCAGGCCTACAGCAGGCATTGCAACTGATTGAA
>TBL_ATCGGGCCTAC_seq351
CTGATGCGCTGCGCTTATCAGGCCTACAGCATATAATGCAACATCTTGAA
>TBL_ATCGGGCCTAC_seq352
CTGATGCGCTGCGCTTATCAGGCCTACAGCATATAATGCAACATTTTGAA
>TBL_ATCGGGCCTAC_seq353
CTGATGCGCTGCGCTTATCAGGCCTACAGCATATAATGCAACATTTTGTG
>TBL_ATCGGGCCTAC_seq354
CTGATGCGCTGCGCTTATCAGGCCTACAGCCGCTGCCAGATGTGTGCTGG
>TBL_ATCGGGCCTAC_seq355
CTGATGCGCTGCGCTTATCAGGCCTACAGTTTAAAACTTATTTAAACCCT
>TBL_ATCGGGCCTAC_seq356
CTGATGCGCTGCGCTTATCAGGCCTACATAATCTCTGCAATCTATTGAAT
>TBL_ATCGGGCCTAC_seq357
CTGATGCGCTGCGCTTATCAGGCCTACATAATTTCTGCAATATATTGAAT
>TBL_ATCGGGCCTAC_seq358
CTGATGCGCTGCGCTTATCAGGCCTACATAGTCCCTGCAATAGATTGAAT
>TBL_ATCGGGCCTAC_seq359
CTGATGCGCTGCGCTTATCAGGCCTACATTAATTCTGCAATTTATTGAAT
>TBL_ATCGGGCCTAC_seq360
CTGATGCGCTGCGCTTATCAGGCCTACCAATAAACTGCAATACATTGAAT
>TBL_ATCGGGCCTAC_seq361
CTGATGCGCTGCGCTTATCAGGCCTACCAATAAACTGCAATATATTGAAT
>TBL_ATCGGGCCTAC_seq362
CTGATGCGCTGCGCTTATCAGGCCTACCAATAAACTTCAATATATTGAAT
>TBL_ATCGGGCCTAC_seq363
CTGATGCGCTGCGCTTATCAGGCCTACCAATGAACTGCAATATATTGAAT
>TBL_ATCGGGCCTAC_seq364
CTGATGCGCTGCGCTTATCAGGCCTACCCACTGTTTTTACACCGATAATT
>TBL_ATCGGGCCTAC_seq365
CTGATGCGCTGCGCTTATCAGGCCTACCCGCGCGACAACGTCATTTGTGG
>TBL_ATCGGGCCTAC_seq366
CTGATGCGCTGCGCTTATCAGGCCTACGAAAGCTAATCATCACGCGCTGG
>TBL_ATCGGGCCTAC_seq367
CTGATGCGCTGCGCTTATCAGGCCTACGAGAATCTTGCAATGTATTGAAT
>TBL_ATCGGGCCTAC_seq368
CTGATGCGCTGCGCTTATCAGGCCTACGAGACGTATCTACCCGTAGGCCG
>TBL_ATCGGGCCTAC_seq369
CTGATGCGCTGCGCTTATCAGGCCTACGCAATCTCTGCAATATATTGAAT
>TBL_ATCGGGCCTAC_seq370
CTGATGCGCTGCGCTTATCAGGCCTACGCAGCTCCTGCAATATATTGAAT
>TBL_ATCGGGCCTAC_seq371
CTGATGCGCTGCGCTTATCAGGCCTACGCAGTACCTGTAATATATTGAAT
>TBL_ATCGGGCCTAC_seq372
CTGATGCGCTGCGCTTATCAGGCCTACGCAGTCCTTGCAATATATTGAAT
>TBL_ATCGGGCCTAC_seq373
CTGATGCGCTGCGCTTATCAGGCCTACGCCATCTCTGCAATATATTGAAT
>TBL_ATCGGGCCTAC_seq374
CTGATGCGCTGCGCTTATCAGGCCTACGCGTCCCCTGCAATATTTTGAAT
>TBL_ATCGGGCCTAC_seq375
CTGATGCGCTGCGCTTATCAGGCCTACGCTAGCTGTGCAATCCATTGATT
>TBL_ATCGGGCCTAC_seq376
CTGATGCGCTGCGCTTATCAGGCCTACGGGAGCACGAATGTAGGCCGGAT
>TBL_ATCGGGCCTAC_seq377
CTGATGCGCTGCGCTTATCAGGCCTACGGGTAATGACTTGTAGGCCGGAT
>TBL_ATCGGGCCTAC_seq378
CTGATGCGCTGCGCTTATCAGGCCTACGTAAACAACGCCAACGCGGCGCT
>TBL_ATCGGGCCTAC_seq379
CTGATGCGCTGCGCTTATCAGGCCTACGTCATATTGCAATTTATTGAATT
>TBL_ATCGGGCCTAC_seq380
CTGATGCGCTGCGCTTATCAGGCCTACGTCGAGTCGAACCTCCCAGCCCC
>TBL_ATCGGGCCTAC_seq381
CTGATGCGCTGCGCTTATCAGGCCTACGTCGAGTCGAACCTCCCCGCCCC
>TBL_ATCGGGCCTAC_seq382
CTGATGCGCTGCGCTTATCAGGCCTACGTGAACTCTGCAATATATTGAAT
>TBL_ATCGGGCCTAC_seq383
CTGATGCGCTGCGCTTATCAGGCCTACGTGAATTCTGCAATATATTGAAT
>TBL_ATCGGGCCTAC_seq384
CTGATGCGCTGCGCTTATCAGGCCTACGTGAATTCTGCAATTTATTGAAT
>TBL_ATCGGGCCTAC_seq385
CTGATGCGCTGCGCTTATCAGGCCTACGTGATTCCTGCAATTGATTGAAT
>TBL_ATCGGGCCTAC_seq386
CTGATGCGCTGCGCTTATCAGGCCTACGTGATTCCTGCAATTTATTGAAT
>TBL_ATCGGGCCTAC_seq387
CTGATGCGCTGCGCTTATCAGGCCTACGTGCGGCATCAGACAAATGTCAC
>TBL_ATCGGGCCTAC_seq388
CTGATGCGCTGCGCTTATCAGGCCTACGTGGCTCATGCAATATATTGAAT
>TBL_ATCGGGCCTAC_seq389
CTGATGCGCTGCGCTTATCAGGCCTACGTTAATTCTGCAATATATTGAAT
>TBL_ATCGGGCCTAC_seq390
CTGATGCGCTGCGCTTATCAGGCCTACGTTAGCTGTGCAATCCATTGATT
>TBL_ATCGGGCCTAC_seq391
CTGATGCGCTGCGCTTATCAGGCCTACTGGGTGAGTTGCAATATATTGAA
>TBL_ATCGGGCCTAC_seq392
CTGATGCGCTGCGCTTATCAGGCCTAGCAGGCATTGCAACTGATTGAATG
>TBL_ATCGGGCCTAC_seq393
CTGATGCGCTGCGCTTATCAGGCCTATATAGCCCCTGCAATATATTGAAT
>TBL_ATCGGGCCTAC_seq394
CTGATGCGCTGCGCTTATCAGGTCTACATAATGCATTGCAACTGATTGAA
>TBL_ATCGGGCCTAC_seq395
CTGATGCGCTGCGCTTATCATGCCTACCAATAAACTTCAATATATTGAAT
>TBL_ATCGGGCCTAC_seq396
CTGATGCGCTTCGCTTATCAGGCCTACAAAATCAATCGCTTTTCAGCAAC
>TBL_ATCGGGCCTAC_seq397
CTGATGCGCTTCGCTTATCAGGCCTACAAAATCCGAACCGTTGGACGGAT
>TBL_ATCGGGCCTAC_seq398
CTGATGCGCTTCGCTTATCAGGCCTACAAACCCCCCCGGCGAATGTACGC
>TBL_ATCGGGCCTAC_seq399
CTGATGCGCTTCGCTTATCAGGCCTACAAAGGCATACCCATTACGCCTGC
>TBL_ATCGGGCCTAC_seq400
CTGATGCGCTTCGCTTATCAGGCCTACACTCCGGGGGTTATTTTCCCCAC
>TBL_ATCGGGCCTAC_seq401
CTGATGCGCTTCGCTTATCAGGCCTACAGCAGGCATTGCAACTGATTGAA
>TBL_ATCGGGCCTAC_seq402
CTGATGCGCTTCGCTTATCAGGCCTACAGCATATAATGCAACATTTTGAA
>TBL_ATCGGGCCTAC_seq403
CTGATGCGCTTCGCTTATCAGGCCTACAGCATATAATGCAAGATTTTGAA
>TBL_ATCGGGCCTAC_seq404
CTGATGCGCTTCGCTTATCAGGCCTACAGTTTAAAACTTATTTAAACCCT
>TBL_ATCGGGCCTAC_seq405
CTGATGCGCTTCGCTTATCAGGCCTACATAATCTCTGCAATCTATTGAAT
>TBL_ATCGGGCCTAC_seq406
CTGATGCGCTTCGCTTATCAGGCCTACATAGTCCCTGCAATAGATTGAAT
>TBL_ATCGGGCCTAC_seq407
CTGATGCGCTTCGCTTATCAGGCCTACATGAATTCTGCAATTTATTGAAT
>TBL_ATCGGGCCTAC_seq408
CTGATGCGCTTCGCTTATCAGGCCTACATGATCTCTGCAATATATAGAAT
>TBL_ATCGGGCCTAC_seq409
CTGATGCGCTTCGCTTATCAGGCCTACATTAATTCTGCAATTTATTGAAT
>TBL_ATCGGGCCTAC_seq410
CTGATGCGCTTCGCTTATCAGGCCTACCAATAAACTGCAATACATTGAAT
>TBL_ATCGGGCCTAC_seq411
CTGATGCGCTTCGCTTATCAGGCCTACCAATAAACTGCAATATATTGAAT
>TBL_ATCGGGCCTAC_seq412
CTGATGCGCTTCGCTTATCAGGCCTACCCGCGCGACAACGTCATTTGTGG
>TBL_ATCGGGCCTAC_seq413
CTGATGCGCTTCGCTTATCAGGCCTACGAAAATCTTGCAATGTATTGAAT
>TBL_ATCGGGCCTAC_seq414
CTGATGCGCTTCGCTTATCAGGCCTACGAAAGCTAATCATCACGCGCTGG
>TBL_ATCGGGCCTAC_seq415
CTGATGCGCTTCGCTTATCAGGCCTACGAAGTGAATTGCAATTTATTGAA
>TBL_ATCGGGCCTAC_seq416
CTGATGCGCTTCGCTTATCAGGCCTACGCAATCTCTGCAATATATTGAAT
>TBL_ATCGGGCCTAC_seq417
CTGATGCGCTTCGCTTATCAGGCCTACGCAGTACCTGTAATATATTGAAT
>TBL_ATCGGGCCTAC_seq418
CTGATGCGCTTCGCTTATCAGGCCTACGCCATCTCTGCAATATATTGAAT
>TBL_ATCGGGCCTAC_seq419
CTGATGCGCTTCGCTTATCAGGCCTACGCGTCCCCTGCAATATTTTGAAT
>TBL_ATCGGGCCTAC_seq420
CTGATGCGCTTCGCTTATCAGGCCTACGCTAGCTGTGCAATCCATTGATT
>TBL_ATCGGGCCTAC_seq421
CTGATGCGCTTCGCTTATCAGGCCTACGGATCGATCACGTCCTGTAGGCC
>TBL_ATCGGGCCTAC_seq422
CTGATGCGCTTCGCTTATCAGGCCTACGTAGGACAGCGTTGCCAGCTCGG
>TBL_ATCGGGCCTAC_seq423
CTGATGCGCTTCGCTTATCAGGCCTACGTAGGACAGCGTTGCCATCTCGG
>TBL_ATCGGGCCTAC_seq424
CTGATGCGCTTCGCTTATCAGGCCTACGTCATATTGCAATTTATTGAATT
>TBL_ATCGGGCCTAC_seq425
CTGATGCGCTTCGCTTATCAGGCCTACGTCGAGTCGAACCTCCCTGCCCC
>TBL_ATCGGGCCTAC_seq426
CTGATGCGCTTCGCTTATCAGGCCTACGTGAACTCTGCAATATATTGAAT
>TBL_ATCGGGCCTAC_seq427
CTGATGCGCTTCGCTTATCAGGCCTACGTGAATTCTGCAATATATTGAAT
>TBL_ATCGGGCCTAC_seq428
CTGATGCGCTTCGCTTATCAGGCCTACGTGAATTCTGCAATTTATTGAAT
>TBL_ATCGGGCCTAC_seq429
CTGATGCGCTTCGCTTATCAGGCCTACGTGATTCCTGCAATTGATTGAAT
>TBL_ATCGGGCCTAC_seq430
CTGATGCGCTTCGCTTATCAGGCCTACGTGATTCCTGCAATTTATTGAAT
>TBL_ATCGGGCCTAC_seq431
CTGATGCGCTTCGCTTATCAGGCCTACGTGGAGCCCACAATATATTGAAT
>TBL_ATCGGGCCTAC_seq432
CTGATGCGCTTCGCTTATCAGGCCTACGTGGCTCATGCAATATATTGAAT
>TBL_ATCGGGCCTAC_seq433
CTGATGCGCTTCGCTTATCAGGCCTACGTGTTTCCTGCAATATATTGAAT
>TBL_ATCGGGCCTAC_seq434
CTGATGCGCTTCGCTTATCAGGCCTACGTTAATTCTGCAATATATTGAAT
>TBL_ATCGGGCCTAC_seq435
CTGATGCGCTTCGCTTATCAGGCCTACGTTATTTCAGCAATATATTGAAT
>TBL_ATCGGGCCTAC_seq436
CTGATGCGCTTCGCTTATCAGGCCTACGTTGAACATGTGCCAGACGTTGG
>TBL_ATCGGGCCTAC_seq437
CTGATGCGCTTCGCTTATCAGGCCTACGTTTTTCCTGCAATATATTGAAT
>TBL_ATCGGGCCTAC_seq438
CTGATGCGCTTCGCTTATCAGGTCTACAAAATCAATCGCTTTTCAGCAAC
>TBL_ATCGGGCCTAC_seq439
CTGATGCGCTTCGCTTATCAGGTCTACAACGATGCAAACCGTAGGTCGGA
>TBL_ATCGGGCCTAC_seq440
CTGATGCGCTTCGCTTATCAGGTCTACAGCATATGTCATCTGGATGACTT
>TBL_ATCGGGCCTAC_seq441
CTGATGCGCTTCGCTTATCAGGTCTACAGCCGCTGCCAGATGTGTGCTGG
>TBL_ATCGGGCCTAC_seq442
CTGATGCGCTTCGCTTATCAGGTCTACATGTCGCACGAACTATGTAGGCC
>TBL_ATCGGGCCTAC_seq443
CTGATGCGCTTCGCTTATCAGGTCTACCCGCGCGACAACGTCATTTGTGG
>TBL_ATCGGGCCTAC_seq444
CTGATGCGCTTCGCTTATCAGGTCTACGAAAGCTAATCATCACGCGCTGG
>TBL_ATCGGGCCTAC_seq445
CTGATGCGCTTCGCTTATCAGGTCTACGCAGTCCCTGCAATATATTGAAT
>TBL_ATCGGGCCTAC_seq446
CTGATGCGCTTCGCTTATCAGGTCTACGCCATCTCTGCAATATATTGAAT
>TBL_ATCGGGCCTAC_seq447
CTGATGCGCTTCGCTTATCAGGTCTACGTAGGACAGCGTTGCCAGCTCGG
>TBL_ATCGGGCCTAC_seq448
CTGATGCGCTTCGCTTATCAGGTCTACGTCATATTGCAATTTATTGAATT
>TBL_ATCGGGCCTAC_seq449
CTGATGCGCTTCGCTTATCAGGTCTACGTCGAGTCGAACCTCCCCGCCCC
>TBL_ATCGGGCCTAC_seq450
CTGATGCGCTTCGCTTATCAGGTCTACGTGCGGCATCAGACAAATGTCAC
>TBL_ATCGGGCCTAC_seq451
CTGATGCGCTTCGCTTATCAGGTCTACGTTAATTCTGCAATATATTGAAT
>TBL_ATCGGGCCTAC_seq452
CTGATGCGCTTCGCTTATCAGGTCTATGTAGGACAGCGTTGCCAGCTCGG
>TBL_ATCGGGCCTAC_seq453
CTGATGCGCTTCTCTTATCAGGCCTACGGATCGATCACGTCCTGTAGGCC
>TBL_ATCGGGCCTAC_seq454
CTGATGCGTTGCGCTTATCAGGCCTACAAGTTGAATTGCAATTTATTGAA
>TBL_ATCGGGCCTAC_seq455
CTGATGTGCTACGCTTATCAGGCCTACATGATCTCTGCAATACATTGAAT
>TBL_ATCGGGCCTAC_seq456
CTGATGTGCTACGCTTATCAGGCCTACATTTTCTCCGCAATATATTGAAT
>TBL_ATCGGGCCTAC_seq457
CTGATGTGCTACGCTTATCAGGCCTATAAAGATGCACGATCGAGTAGGCT
>TBL_ATCGGGCCTAC_seq458
CTGATGTGCTCCGCTTATCAGGCCTACGAAAATTCTGCAATGTATTGAAT
>TBL_ATCGGGCCTAC_seq459
CTGATGTGCTCCGCTTATCAGGCCTACGTTAATTCTGCAATATATTGAAT
>TBL_ATCGGGCCTAC_seq460
CTGATGTGCTGCGCTTACCAGGCCTATGAAATAAATCGCAAATTATTGTT
>TBL_ATCGGGCCTAC_seq461
CTGATGTGCTGCGCTTATCAGGCCTACAGCATATAATGCAAGATTTTGAA
>TBL_ATCGGGCCTAC_seq462
CTGATGTGCTTCGCTTATCAGGCCTACAGCATATAATGCAACATCTTGAA
>TBL_ATCGGGCCTAC_seq463
CTGATGTGCTTCGCTTATCAGGCCTACAGCATATAATGCAACATTTTGAA
>TBL_ATCGGGCCTAC_seq464
CTGATGTGCTTCGCTTATCAGGCCTACGTGTTTCCTGCAATATATTGAAT
>TBL_ATCGGGCCTAC_seq465
CTGCTGCGCTACGCTTATCAGGCCTACAAAGTTTCTGAATTACAAACCTT
>TBL_ATCGGGCCTAC_seq466
CTTATGCGCGGCGCTTCTCAGGCCTACACAACACATCGCAATTTATTGAA
>TBL_ATCGGGCCTAC_seq467
GAAAATCGGCCAGTTTTCTCTGCCTACAAAACGCACTGTCCGTAGGTCGG
>TBL_ATCGGGCCTAC_seq468
GAAAATCGGCCAGTTTTCTCTGCCTACAAAATCAATCGCTTTTCAGCAAC
>TBL_ATCGGGCCTAC_seq469
GAAAATCGGCCAGTTTTCTCTGCCTACACTCCGGGGGTTATTTTCCCCAC
>TBL_ATCGGGCCTAC_seq470
GAAAATCGGCCAGTTTTCTCTGCCTACATTGGTGCCGGATCGGTAGACCG
>TBL_ATCGGGCCTAC_seq471
GAAAATCGGCCAGTTTTCTCTGCCTACCAATAAACTTCAATATATTGAAT
>TBL_ATCGGGCCTAC_seq472
GAAAATCGGCCAGTTTTCTCTGCCTACGAAAGCTAATCATCACGCGCTGG
>TBL_ATCGGGCCTAC_seq473
GAAAATCGGCCAGTTTTCTCTGCCTACGCAGTACCTGTAATATATTGAAT
>TBL_ATCGGGCCTAC_seq474
GAAAATCGGCCAGTTTTCTCTGCCTACGCAGTCCTTGCAATATATTGAAT
>TBL_ATCGGGCCTAC_seq475
GAAAATCGGCCAGTTTTCTCTGCCTACGCCATCTCTGCAATATATTGAAT
>TBL_ATCGGGCCTAC_seq476
GAAAATCGGCCAGTTTTCTCTGCCTACGGTTTATGGGCGAAGTGTAGACC
>TBL_ATCGGGCCTAC_seq477
GAAAATCGGCCAGTTTTCTCTGCCTACGTGAACTCTGCAATATATTGAAT
>TBL_ATCGGGCCTAC_seq478
GAAGCGCTGCGCAAGAAAAGGGCCTGATCATGAGTGAAAAAAGCATTGTT
>TBL_ATCGGGCCTAC_seq479
GAATGCAGATTTAAACAGTATCTTTCGTTGCTATCGAAAGTTCTGCTTAC
>TBL_ATCGGGCCTAC_seq480
GACCCGACCGACGATATCGAAGCCTACGCGCTGAACGCCAGCGGCGTGGT
>TBL_ATCGGGCCTAC_seq481
GACCCGACCGACGATATCGAAGCCTACGCGCTGAACGCCAGCGGTGTGGT
>TBL_ATCGGGCCTAC_seq482
GACGCGGGCGCGTCTTATCAGGCCTACGAAGGGCTAACGTGCAGGTTTTG
>TBL_ATCGGGCCTAC_seq483
GACGCTAAAGCGTCATTTCGGGCCTACAAAATCAATCGCTTTTCAGCAAC
>TBL_ATCGGGCCTAC_seq484
GACGCTAAAGCGTCATTTCGGGCCTACAAGACCCGAGCCTAGAACCGTAG
>TBL_ATCGGGCCTAC_seq485
GACGCTAAAGCGTCATTTCGGGCCTACGTTAATTCTGCAATATATTGAAT
>TBL_ATCGGGCCTAC_seq486
GACGCTAAAGCGTCATTTCGGGCCTACGTTGAACATGTGCCAGACGTTGG
>TBL_ATCGGGCCTAC_seq487
GACGCTAACGCGTCTTATCAGACCTACAGCATATAATGCAACATTTTGAA
>TBL_ATCGGGCCTAC_seq488
GACGCTAACGCGTCTTATCAGACCTACAGCCGCTGCCAGATGTGTGCTGG
>TBL_ATCGGGCCTAC_seq489
GACGCTAACGCGTCTTATCAGACCTACATACTTCCTGCAATATATTGAAT
>TBL_ATCGGGCCTAC_seq490
GACGCTAACGCGTCTTATCAGACCTACGAAAGCTAATCATCACGCGCTGG
>TBL_ATCGGGCCTAC_seq491
GACGCTAACGCGTCTTATCAGACCTACGTAGGACAGCGTTGCCAGCTCGG
>TBL_ATCGGGCCTAC_seq492
GACGCTAACGCGTCTTATCAGACCTACGTTAATTCTGCAATATATTGAAT
>TBL_ATCGGGCCTAC_seq493
GACGCTAACGCGTCTTATCAGGCCTACAAATTCTCACGCCACCCGTAGGC
>TBL_ATCGGGCCTAC_seq494
GACGCTAACGCGTCTTATCAGGCCTACAAATTCTCGCGCCACCCGTAGGC
>TBL_ATCGGGCCTAC_seq495
GACGCTAACGCGTCTTATCAGGCCTACAGCCGCTGCCAGATGTGTGCTGG
>TBL_ATCGGGCCTAC_seq496
GACGCTAACGCGTCTTATCAGGCCTACCCACTACCCACTGTTTTTACACC
>TBL_ATCGGGCCTAC_seq497
GACGCTAATGCATCTTATCAGGCCTACGGGAGCACGAATGTAGGCCGGAT
>TBL_ATCGGGCCTAC_seq498
GACGCTAATGCGTCTTATCAGGCCTACAAAGGCATACCCATTACGCCTGC
>TBL_ATCGGGCCTAC_seq499
GACGCTAATGCGTCTTATCAGGCCTACAGCATATAATGCAACATTTTGAA
>TBL_ATCGGGCCTAC_seq500
GACGCTAATGCGTCTTATCAGGCCTACGGGAGCACGAATGTAGGCCGGAT
>TBL_ATCGGGCCTAC_seq501
GACGCTACCGCGTCTTATCAGGCCTACAAAATCCGAACCGTTGGACGGAT
>TBL_ATCGGGCCTAC_seq502
GACGCTACCGCGTCTTATCAGGCCTACATAATCTCTGCAATCTATTGAAT
>TBL_ATCGGGCCTAC_seq503
GACGCTACCGCGTCTTATCAGGCCTACGCAGTACCTGTAATATATTGAAT
>TBL_ATCGGGCCTAC_seq504
GACGCTACCGCGTCTTATCAGGCCTACGCTAGCTGTGCAATCCATTGATT
>TBL_ATCGGGCCTAC_seq505
GACGCTACCGCGTCTTATCAGGCCTACGTGAACTCTGCAATATATTGAAT
>TBL_ATCGGGCCTAC_seq506
GACGCTAGCGAGTCTTATCAGGCCTACAAACCGGCTCTTTAACGCGTAGG
>TBL_ATCGGGCCTAC_seq507
GACGCTAGCGCGTCTTATCAGGCCTACAAACCGGCTCTTTAACGCGTAGG
>TBL_ATCGGGCCTAC_seq508
GACGCTAGCGCGTCTTATCAGGCCTACAAAGGCATACCCATTACGCCTGC
>TBL_ATCGGGCCTAC_seq509
GACGCTAGCGCGTCTTATCAGGCCTACACGTCACACGTAGGTCGGATAAG
>TBL_ATCGGGCCTAC_seq510
GACGCTAGCGCGTCTTATCAGGCCTACCTTAACCGTTGGTTAATTTTTCA
>TBL_ATCGGGCCTAC_seq511
GACGCTAGCGCGTCTTATCAGGCCTACGAAAGCTAATCATCACGCGCTGG
>TBL_ATCGGGCCTAC_seq512
GACGCTAGCGCGTCTTATCAGGCCTACGAAGTGAATTACAATTTATTGAA
>TBL_ATCGGGCCTAC_seq513
GACGCTAGCGCGTCTTATCAGGCCTACGCACACTATATCAGGCTGAGGCC
>TBL_ATCGGGCCTAC_seq514
GACGCTAGCGCGTCTTATCAGGCCTACGCAGTACCTGTAATATATTGAAT
>TBL_ATCGGGCCTAC_seq515
GACGCTAGCGCGTCTTATCAGGCCTACGCGCTGCGATTTTGTAGACCGGA
>TBL_ATCGGGCCTAC_seq516
GACGCTAGCGCGTCTTATCAGGCCTACGTGGCTCATGCAATATATTGAAT
>TBL_ATCGGGCCTAC_seq517
GACGCTAGCGCGTCTTATCAGGCCTACGTTAATTCTGCAATATATTGAAT
>TBL_ATCGGGCCTAC_seq518
GACGCTAGTGCGTCTTATCAGGCCTACAGGACTGGTCACCTGGTAACCTA
>TBL_ATCGGGCCTAC_seq519
GACGCTATCGCGTCTTATCATGCCTACGTTATAAAACTATCGATGTCTGT
>TBL_ATCGGGCCTAC_seq520
GACGCTGAAGCGTCTTATCATGCCTACGCAGCGCTGCCACATATGTTTAC
>TBL_ATCGGGCCTAC_seq521
GACGCTGACGCGTCTTATCAGGCCTACAAAATCTATTGCAACATGTTGAA
>TBL_ATCGGGCCTAC_seq522
GACGCTGACGCGTCTTATCAGGCCTACAAATTCAGTGATCTACGTAGTCC
>TBL_ATCGGGCCTAC_seq523
GACGCTGACGCGTCTTATCAGGCCTACAAATTCTCACGCCACCCGTAGGC
>TBL_ATCGGGCCTAC_seq524
GACGCTGACGCGTCTTATCAGGCCTACAAGTTCAGCGATCTACATTAGCC
>TBL_ATCGGGCCTAC_seq525
GACGCTGACGCGTCTTATCAGGCCTACACCGCTGTGAAGTGCTCCACCCC
>TBL_ATCGGGCCTAC_seq526
GACGCTGACGCGTCTTATCAGGCCTACACGTATCCTGCAATATATTGAAT
>TBL_ATCGGGCCTAC_seq527
GACGCTGACGCGTCTTATCAGGCCTACATAGTCCCTGCAATATATTGAAT
>TBL_ATCGGGCCTAC_seq528
GACGCTGACGCGTCTTATCAGGCCTACCCACAACCCACTGTTTTTACACC
>TBL_ATCGGGCCTAC_seq529
GACGCTGACGCGTCTTATCAGGCCTACCCACTACCCACTGTTTTTACACC
>TBL_ATCGGGCCTAC_seq530
GACGCTGACGCGTCTTATCAGGCCTACCCACTGTTTTTACACCGATAATT
>TBL_ATCGGGCCTAC_seq531
GACGCTGACGCGTCTTATCAGGCCTACGAGTTCAGTGCTCTACGTAGGCC
>TBL_ATCGGGCCTAC_seq532
GACGCTGACGCGTCTTATCAGGCCTACGAGTTCAGTGCTTTACGTAGGCC
>TBL_ATCGGGCCTAC_seq533
GACGCTGACGCGTCTTATCAGGCCTACGCCATCTCTGCAATATATTGAAT
>TBL_ATCGGGCCTAC_seq534
GACGCTGACGCGTCTTATCAGGCCTACGCTAGCTGTGCAATCCATTGATT
>TBL_ATCGGGCCTAC_seq535
GACGCTGACGCGTCTTATCAGGCCTACGGTTTACGGGCGAAGTGTAGGCC
>TBL_ATCGGGCCTAC_seq536
GACGCTGACGCGTCTTATCAGGCCTACGGTTTATGGGCGAAGTGTAGGCC
>TBL_ATCGGGCCTAC_seq537
GACGCTGACGCGTCTTATCAGGCCTACGTCATATTGCAATTTATTGAATT
>TBL_ATCGGGCCTAC_seq538
GACGCTGACGCGTCTTATCAGGCCTACGTCGAGTCGAACCTCCCCGCCCC
>TBL_ATCGGGCCTAC_seq539
GACGCTGACGCGTCTTATCAGGCCTACGTCGAGTCGAACCTCCCTGCCCC
>TBL_ATCGGGCCTAC_seq540
GACGCTGACGCGTCTTATCAGGCCTACGTGAATTCTGCAATATATTGAAT
>TBL_ATCGGGCCTAC_seq541
GACGCTGACGCGTCTTATCAGGCCTACGTGCGGCATCAGACAAATGTCAC
>TBL_ATCGGGCCTAC_seq542
GACGCTGATGCGTCTTATCAGGCCTACGGGAGCACGAATGTAGGCCGGAT
>TBL_ATCGGGCCTAC_seq543
GACGCTGATGCGTCTTATCAGGCCTACGTTAATTCTGCAATATATTGAAT
>TBL_ATCGGGCCTAC_seq544
GACGCTGCCGCGTCTTATCAGACCTACGAAAGCTAATCATCACGCGCTGG
>TBL_ATCGGGCCTAC_seq545
GACGCTGCCGCGTCTTATCAGGCCTACAAAATCAATCGCTTTTCAGCAAC
>TBL_ATCGGGCCTAC_seq546
GACGCTGCCGCGTCTTATCAGGCCTACAAAATCTATTGCAACATGTTGAA
>TBL_ATCGGGCCTAC_seq547
GACGCTGCCGCGTCTTATCAGGCCTACAAACCCGAACCGTAGGTCGGATA
>TBL_ATCGGGCCTAC_seq548
GACGCTGCCGCGTCTTATCAGGCCTACACGTATCCTGCAATATATTGAAT
>TBL_ATCGGGCCTAC_seq549
GACGCTGCCGCGTCTTATCAGGCCTACACGTCACACGTAGGTCGGATAAG
>TBL_ATCGGGCCTAC_seq550
GACGCTGCCGCGTCTTATCAGGCCTACAGCATATAATGCAACATTTTGAA
>TBL_ATCGGGCCTAC_seq551
GACGCTGCCGCGTCTTATCAGGCCTACAGCCGCTGCCAGATGTGTGCTGG
>TBL_ATCGGGCCTAC_seq552
GACGCTGCCGCGTCTTATCAGGCCTACAGTTTAAAACTTATTTAAACCCT
>TBL_ATCGGGCCTAC_seq553
GACGCTGCCGCGTCTTATCAGGCCTACATGTCGCACGAACTATGTAGGCC
>TBL_ATCGGGCCTAC_seq554
GACGCTGCCGCGTCTTATCAGGCCTACCCACTACCCACTGTTTTTACACC
>TBL_ATCGGGCCTAC_seq555
GACGCTGCCGCGTCTTATCAGGCCTACCCGCGCGACAACGTCATTTGTGG
>TBL_ATCGGGCCTAC_seq556
GACGCTGCCGCGTCTTATCAGGCCTACCCGTTCGATGCGTCACGGCATAA
>TBL_ATCGGGCCTAC_seq557
GACGCTGCCGCGTCTTATCAGGCCTACGAAAGCATCCGGCTTTAATCATC
>TBL_ATCGGGCCTAC_seq558
GACGCTGCCGCGTCTTATCAGGCCTACGAAAGCTAATCATCACGCGCTGG
>TBL_ATCGGGCCTAC_seq559
GACGCTGCCGCGTCTTATCAGGCCTACGAAAGCTAATCATCATGCGCTGG
>TBL_ATCGGGCCTAC_seq560
GACGCTGCCGCGTCTTATCAGGCCTACGAGACGTATCTACCCGTAGGCCG
>TBL_ATCGGGCCTAC_seq561
GACGCTGCCGCGTCTTATCAGGCCTACGAGTTCAGTGCTGTGTAGGTCGG
>TBL_ATCGGGCCTAC_seq562
GACGCTGCCGCGTCTTATCAGGCCTACGAGTTCGGTGCTGTGTAGGTCGG
>TBL_ATCGGGCCTAC_seq563
GACGCTGCCGCGTCTTATCAGGCCTACGCAGTACCTGTAATATATTGAAT
>TBL_ATCGGGCCTAC_seq564
GACGCTGCCGCGTCTTATCAGGCCTACGCAGTCCTTGCAATATATTGAAT
>TBL_ATCGGGCCTAC_seq565
GACGCTGCCGCGTCTTATCAGGCCTACGCCATCTCTGCAATATATTGAAT
>TBL_ATCGGGCCTAC_seq566
GACGCTGCCGCGTCTTATCAGGCCTACGCTAGCTGTGCAATACATTGATT
>TBL_ATCGGGCCTAC_seq567
GACGCTGCCGCGTCTTATCAGGCCTACGGATCGATCACGTCCTGTAGGCC
>TBL_ATCGGGCCTAC_seq568
GACGCTGCCGCGTCTTATCAGGCCTACGTAGGACAGCGTTGCCAGCTCGG
>TBL_ATCGGGCCTAC_seq569
GACGCTGCCGCGTCTTATCAGGCCTACGTGAATTCTGCAATATATTGAAT
>TBL_ATCGGGCCTAC_seq570
GACGCTGCCGCGTCTTATCAGGCCTACGTGCGGCATCAGACAAATGTCAC
>TBL_ATCGGGCCTAC_seq571
GACGCTGCCGCGTCTTATCAGGCCTACGTTAATTCTGCAATATATTGAAT
>TBL_ATCGGGCCTAC_seq572
GACGCTGCCGCGTCTTATCAGGTCTACGAAAGCTAATCATCACGCGCTGG
>TBL_ATCGGGCCTAC_seq573
GACGCTGGCACGTCTTATCAGGCCTACAAAGGCATACCCATTACGCCTGC
>TBL_ATCGGGCCTAC_seq574
GACGCTGGCGCATCTTATCAGGCCTACAAAGGCATACCCATTACGCCTGC
>TBL_ATCGGGCCTAC_seq575
GACGCTGGCGCGTCTTATCAGACCTACAAACCCCCCCGGCGAATGTACGC
>TBL_ATCGGGCCTAC_seq576
GACGCTGGCGCGTCTTATCAGGCCTACAAAATCAATCGCTTTTCAGCAAC
>TBL_ATCGGGCCTAC_seq577
GACGCTGGCGCGTCTTATCAGGCCTACAAAGGCATACCCATTACGCCTGC
>TBL_ATCGGGCCTAC_seq578
GACGCTGGCGCGTCTTATCAGGCCTACACATGCGTCCCCGTAGGTCGGAT
>TBL_ATCGGGCCTAC_seq579
GACGCTGGCGCGTCTTATCAGGCCTACACCGCTGTGAAGTGCTCCACCCC
>TBL_ATCGGGCCTAC_seq580
GACGCTGGCGCGTCTTATCAGGCCTACACGCTGCGATTTTGTAGGCCGGA
>TBL_ATCGGGCCTAC_seq581
GACGCTGGCGCGTCTTATCAGGCCTACACGTATCCTGCAATATATTGAAT
>TBL_ATCGGGCCTAC_seq582
GACGCTGGCGCGTCTTATCAGGCCTACACGTCACACGTAGGTCGGATAAG
>TBL_ATCGGGCCTAC_seq583
GACGCTGGCGCGTCTTATCAGGCCTACAGCAGGCATTGCAACTGATTGAA
>TBL_ATCGGGCCTAC_seq584
GACGCTGGCGCGTCTTATCAGGCCTACAGCATATAATGCAACATTTTGAA
>TBL_ATCGGGCCTAC_seq585
GACGCTGGCGCGTCTTATCAGGCCTACAGCCGCTGCCAGATGTGTGCTGG
>TBL_ATCGGGCCTAC_seq586
GACGCTGGCGCGTCTTATCAGGCCTACAGTTTAAAACTTATTTAAACCCT
>TBL_ATCGGGCCTAC_seq587
GACGCTGGCGCGTCTTATCAGGCCTACATAATCTCTGCAATCTATTGAAT
>TBL_ATCGGGCCTAC_seq588
GACGCTGGCGCGTCTTATCAGGCCTACATAGTCCCTGCAATAGATTGAAT
>TBL_ATCGGGCCTAC_seq589
GACGCTGGCGCGTCTTATCAGGCCTACATGTCGCACGAACTATGTAGGCC
>TBL_ATCGGGCCTAC_seq590
GACGCTGGCGCGTCTTATCAGGCCTACATTGGTGCAGGATCGGTAGACCG
>TBL_ATCGGGCCTAC_seq591
GACGCTGGCGCGTCTTATCAGGCCTACATTGGTGCCGGATCGGTAGACCG
>TBL_ATCGGGCCTAC_seq592
GACGCTGGCGCGTCTTATCAGGCCTACATTGTGCATTGAAATTGAATGGA
>TBL_ATCGGGCCTAC_seq593
GACGCTGGCGCGTCTTATCAGGCCTACCAATAAACTGCAATATATTGAAT
>TBL_ATCGGGCCTAC_seq594
GACGCTGGCGCGTCTTATCAGGCCTACCAATAAACTTCAATATATTGAAT
>TBL_ATCGGGCCTAC_seq595
GACGCTGGCGCGTCTTATCAGGCCTACGAAAATAATGCAATATATTGAAT
>TBL_ATCGGGCCTAC_seq596
GACGCTGGCGCGTCTTATCAGGCCTACGAAAATCTTGCAATGTATTGAAT
>TBL_ATCGGGCCTAC_seq597
GACGCTGGCGCGTCTTATCAGGCCTACGAAAGCTAATCATCACGCGCTGG
>TBL_ATCGGGCCTAC_seq598
GACGCTGGCGCGTCTTATCAGGCCTACGAGTCGCCCGTATGTAGGCCGGA
>TBL_ATCGGGCCTAC_seq599
GACGCTGGCGCGTCTTATCAGGCCTACGAGTTCAGTGCTCTACGTAGGCC
>TBL_ATCGGGCCTAC_seq600
GACGCTGGCGCGTCTTATCAGGCCTACGCAATCTCTGCAATATATTGAAT
>TBL_ATCGGGCCTAC_seq601
GACGCTGGCGCGTCTTATCAGGCCTACGCAGGGGTAGAACCGTAGGTCGG
>TBL_ATCGGGCCTAC_seq602
GACGCTGGCGCGTCTTATCAGGCCTACGCAGTACCTGTAATATATTGAAT
>TBL_ATCGGGCCTAC_seq603
GACGCTGGCGCGTCTTATCAGGCCTACGCCATCTCTGCAATATATTGAAT
>TBL_ATCGGGCCTAC_seq604
GACGCTGGCGCGTCTTATCAGGCCTACGCGCTGCGATTTTGTAGACCGGA
>TBL_ATCGGGCCTAC_seq605
GACGCTGGCGCGTCTTATCAGGCCTACGCGCTGCGATTTTGTAGGCCGGA
>TBL_ATCGGGCCTAC_seq606
GACGCTGGCGCGTCTTATCAGGCCTACGCTAGCTGTGCAATCCATTGATT
>TBL_ATCGGGCCTAC_seq607
GACGCTGGCGCGTCTTATCAGGCCTACGGATCGATCACGTCCTGTAGGCC
>TBL_ATCGGGCCTAC_seq608
GACGCTGGCGCGTCTTATCAGGCCTACGGGAGCACGAATGTAGGCCGGAT
>TBL_ATCGGGCCTAC_seq609
GACGCTGGCGCGTCTTATCAGGCCTACGGTTTACGGGCGAAGTGTAGGCC
>TBL_ATCGGGCCTAC_seq610
GACGCTGGCGCGTCTTATCAGGCCTACGGTTTATGGGCGAAGTGTAGGCC
>TBL_ATCGGGCCTAC_seq611
GACGCTGGCGCGTCTTATCAGGCCTACGTCATATTGCAATTTATTGAATT
>TBL_ATCGGGCCTAC_seq612
GACGCTGGCGCGTCTTATCAGGCCTACGTCGAGTCGAACCTCCCAGCCCC
>TBL_ATCGGGCCTAC_seq613
GACGCTGGCGCGTCTTATCAGGCCTACGTCGAGTCGAACCTCCCCGCCCC
>TBL_ATCGGGCCTAC_seq614
GACGCTGGCGCGTCTTATCAGGCCTACGTCGAGTCGAACCTCCCTGCCCC
>TBL_ATCGGGCCTAC_seq615
GACGCTGGCGCGTCTTATCAGGCCTACGTGAACTCTGCAATATATTGAAT
>TBL_ATCGGGCCTAC_seq616
GACGCTGGCGCGTCTTATCAGGCCTACGTGAATTCTGCAATATATTGAAT
>TBL_ATCGGGCCTAC_seq617
GACGCTGGCGCGTCTTATCAGGCCTACGTGAATTCTGCAATTTATTGAAT
>TBL_ATCGGGCCTAC_seq618
GACGCTGGCGCGTCTTATCAGGCCTACGTGATTCCTGCAATTGATTGAAT
>TBL_ATCGGGCCTAC_seq619
GACGCTGGCGCGTCTTATCAGGCCTACGTGATTCCTGCAATTTATTGAAT
>TBL_ATCGGGCCTAC_seq620
GACGCTGGCGCGTCTTATCAGGCCTACGTGCGGCATCAGACAAATGTCAC
>TBL_ATCGGGCCTAC_seq621
GACGCTGGCGCGTCTTATCAGGCCTACGTGGCTCATGCAATATATTGAAT
>TBL_ATCGGGCCTAC_seq622
GACGCTGGCGCGTCTTATCAGGCCTATACAATGCCAAGCATTACCACTTG
>TBL_ATCGGGCCTAC_seq623
GACGCTGGCGCGTCTTATCAGGCCTATCAATCTGCATTCTCACCGAACTT
>TBL_ATCGGGCCTAC_seq624
GACGCTGGCGCGTCTTATCAGGCCTATTTAATAGGGAAAATAGCGTCAGA
>TBL_ATCGGGCCTAC_seq625
GACGCTGGCGCGTCTTATCCGACCTACGGGGACGCATGTGTAGGCCGGAT
>TBL_ATCGGGCCTAC_seq626
GACGCTGGCGCGTCTTATCCGGCCTACGCCATCTCTGCAATATATTGAAT
>TBL_ATCGGGCCTAC_seq627
GACGCTGGCGCGTCTTATCGGGCCTACAAACGGCCCCGAATCGTAGGTCG
>TBL_ATCGGGCCTAC_seq628
GACGCTGGCGCGTCTTATCTGGCCTACGAAGGGCTAACGTGCAGGTTTTG
>TBL_ATCGGGCCTAC_seq629
GACGCTGGCTCGTCTTATCAGGCCTACCAATAAACTGCAATATATTGAAT
>TBL_ATCGGGCCTAC_seq630
GACGCTGGTGCGTCTTATCAGGCCTACCTTAACCGTTGGTTAATTTTTCA
>TBL_ATCGGGCCTAC_seq631
GACGCTGGTGCGTCTTATCAGGCCTACGTGAATTCTGCAATATATTGAAT
>TBL_ATCGGGCCTAC_seq632
GACGCTGTCGCGTCTTATCAGGCCTACAAACCGTTACCGACTCGCATCCG
>TBL_ATCGGGCCTAC_seq633
GACGCTGTCGCGTCTTATCAGGCCTACAAAGGCATACCCATTACGCCTGC
>TBL_ATCGGGCCTAC_seq634
GACGCTGTCGCGTCTTATCAGGCCTACAGCAGGCATTGCAACTGATTGAA
>TBL_ATCGGGCCTAC_seq635
GACGCTGTCGCGTCTTATCAGGCCTACCAATAAACTGCAATACATTGAAT
>TBL_ATCGGGCCTAC_seq636
GACGCTGTCGCGTCTTATCAGGCCTACGAAAGCTAATCATCACGCGCTGG
>TBL_ATCGGGCCTAC_seq637
GACGCTGTCGCGTCTTATCAGGCCTACGAGTCGCCCGTATGTAGGCCGGA
>TBL_ATCGGGCCTAC_seq638
GACGCTGTCGCGTCTTATCAGGCCTACGCAATCTCTGCAATATATTGAAT
>TBL_ATCGGGCCTAC_seq639
GACGCTGTCGCGTCTTATCAGGCCTACGCAGTACCTGTAATATATTGAAT
>TBL_ATCGGGCCTAC_seq640
GACGCTGTGGCGTCTTATCGGGCCTACAAACGGTCCTGATCTGTAGGTCG
>TBL_ATCGGGCCTAC_seq641
GACGCTTACCCGTCTTATCAGGCCTACAAACCTGTGCCTGAACCGTAGGC
>TBL_ATCGGGCCTAC_seq642
GACGCTTACCCGTCTTATCAGGCCTACAAACTTGTGCCTGAACCGTAGGC
>TBL_ATCGGGCCTAC_seq643
GACGCTTACCCGTCTTATCAGGCCTACAAATTCTCACGCCACCCGTAGGC
>TBL_ATCGGGCCTAC_seq644
GACGCTTACCCGTCTTATCAGGCCTACAGCATATAATGCAACATTTTGAA
>TBL_ATCGGGCCTAC_seq645
GACGCTTACCCGTCTTATCAGGCCTACATTGTGCATTGAAATTGAATGGA
>TBL_ATCGGGCCTAC_seq646
GACGCTTACCCGTCTTATCAGGCCTACGCAGCTCCTGCAATATATTGAAT
>TBL_ATCGGGCCTAC_seq647
GACGCTTACCCGTCTTATCAGGCCTACGCTAGCTGTGCAATCCATTGATT
>TBL_ATCGGGCCTAC_seq648
GACGCTTACCCGTCTTATCAGGCCTGCGGCTAATGGCAAGAAAGGAAAGG
>TBL_ATCGGGCCTAC_seq649
GACGCTTATCGCGCTTATCAGGCCTACACGTCACACGTAGGTCGGATAAG
>TBL_ATCGGGCCTAC_seq650
GACGCTTGCGCGTCTTATCAGACCTACAACCGCTGCCACATGTCAGCTGA
>TBL_ATCGGGCCTAC_seq651
GACGCTTGCGCGTCTTATCAGACCTACAACCGTTGCCACATGTAGGCTGG
>TBL_ATCGGGCCTAC_seq652
GACGCTTGCGCGTCTTATCAGGCCTACAAATTCCCGCACCCTCCGTAGGC
>TBL_ATCGGGCCTAC_seq653
GAGGCTACCGCGTCTTATCAGGCCTACAAAATCCGAACCGTTGGACGGAT
>TBL_ATCGGGCCTAC_seq654
GATAGCGAACGCGGATATCAGACCTACGCTCCGGGAACCACTTCACGCAG
>TBL_ATCGGGCCTAC_seq655
GATAGCGCTTCGCTTATCAGGCATTACCCGCGCGACAACGTCATTTGTGG
>TBL_ATCGGGCCTAC_seq656
GATGCTAACGCGTCTTATCAGGCCTACAAATTCTCACGCCACCCGTAGGC
>TBL_ATCGGGCCTAC_seq657
GATGCTAATGCGCCGCATCAGGCCTACGTTCGTTAACTTTTCAGACGCGG
>TBL_ATCGGGCCTAC_seq658
GATGCTGACGCGTCTTATCATGCCTACAAATCTGTACGCGAACCGTAGGC
>TBL_ATCGGGCCTAC_seq659
GATGCTGGCGCATCTTATCAGGCCTACGGGGGGTGTAGGGTACGCCGCAT
>TBL_ATCGGGCCTAC_seq660
GATGCTGGCGCATCTTATCAGGCCTACGGGGTGTGTAGGGTACGCCGCAT
>TBL_ATCGGGCCTAC_seq661
GATGCTGGCGCATCTTATCCGGCCTACGGGTGCCGAACGTAGGTCGGATA
>TBL_ATCGGGCCTAC_seq662
GCAGTCCGCATGCCGTATCGGGCCTACGCAGTACCTGTAATATATTGAAT
>TBL_ATCGGGCCTAC_seq663
GCAGTCCGCATGCCGTATCGGGCCTACGTGAACTCTGCAATATATTGAAT
>TBL_ATCGGGCCTAC_seq664
GCATGCCGTATCACTTATCAGGCCTACAAATTCTCACGCCACCCGTAGGC
>TBL_ATCGGGCCTAC_seq665
GCCGATCAGGCCTTGTATTATCCCTACGTGCGGCATCAGACAAATGTCAC
>TBL_ATCGGGCCTAC_seq666
GCCGCTGACGCGACTTATCAGGCCTACAGGTCTGAACCGTAGGTCGGATA
>TBL_ATCGGGCCTAC_seq667
GCCGCTGACGTGACTTATCAGGCCTACGGGGTGCACTGAACTGTAGGTCG
>TBL_ATCGGGCCTAC_seq668
GCCGGGTAATACCACCATCAGGCCTACAGATGAGCTCGCCCCAACGAGGC
>TBL_ATCGGGCCTAC_seq669
GCGGCATGAACGCCTTATCTGGCCTACGTAGAGCACTGAACTCGTAGGCC
>TBL_ATCGGGCCTAC_seq670
GCGGCGAGAACGCCTTATCGGGCCTACGGGAACAGTGCTTTTTGTGGGCC
>TBL_ATCGGGCCTAC_seq671
GCGGCGCGAGCGCCCTATCCGGCCTACAGCAGGCATTGCAACTGATTGAA
>TBL_ATCGGGCCTAC_seq672
GCGGCGCGAGCGCCCTATCCGGCCTACGCAGATCACATCAGGTTATGTTT
>TBL_ATCGGGCCTAC_seq673
GCGGCGCGAGCGCCCTATCTGGCCTACGCAGATCACATCAGGTTATGTTT
>TBL_ATCGGGCCTAC_seq674
GCGGCGCGAGCGCCTTATCCGGCCTACGTTTTAATGCCAGCAAAAATGGT
>TBL_ATCGGGCCTAC_seq675
GCGGCGTAAACGCCTTATCCGACCTACAAAATCACGCTAAATCAGGCTAT
>TBL_ATCGGGCCTAC_seq676
GCGGCGTAAACGCCTTATCCGGCCTACACATGCGTCCCCGTAGGTCGGAT
>TBL_ATCGGGCCTAC_seq677
GCGGCGTAAACGCCTTATCTGGCCTACACATGCGTCCCCGTAGGTCGGAT
>TBL_ATCGGGCCTAC_seq678
GCGGCGTAAACGCCTTATCTGGCCTATAAAGGCAATAAATGTCTGATGCG
>TBL_ATCGGGCCTAC_seq679
GCGGCGTGAACGCCTTATCCGACCTACGCAGTACCTGTAATATATTGAAT
>TBL_ATCGGGCCTAC_seq680
GCGGCGTGAACGCCTTATCCGACCTACGTTCGGCACCCGTAGGCCGGATA
>TBL_ATCGGGCCTAC_seq681
GCGGCGTGAACGCCTTATCCGGCCTACATAGTTCGTGCGACATGTAGGCC
>TBL_ATCGGGCCTAC_seq682
GCGGCGTGAACGCCTTATCCGGCCTACGCACACTATATCAGGCTAAGGCC
>TBL_ATCGGGCCTAC_seq683
GCGGCGTGAACGCCTTATCCGGCCTACGCACACTATATCAGGCTGAGGCC
>TBL_ATCGGGCCTAC_seq684
GCGGCGTGAACGCCTTATCCGGCCTACGGATGGCCCGAGAATTGTAGGCC
>TBL_ATCGGGCCTAC_seq685
GCGGCGTGAACGCCTTATCCGGCCTACGTTATTTCAGCAATATATTGAAT
>TBL_ATCGGGCCTAC_seq686
GCGGCGTGAACGCCTTATCTGGCCTACGAACCGACGATAACTTAACGATC
>TBL_ATCGGGCCTAC_seq687
GCGGCGTGAATGCCTTACCAGGCCTACAAAATCGTCCAAATTCAATATAT
>TBL_ATCGGGCCTAC_seq688
GCGGCGTGAATGCCTTACCAGGCCTACAGCATATAATGCAACATTTTGAA
>TBL_ATCGGGCCTAC_seq689
GCGGGGTGAACGCCTTATCTGACCTACGTTCGACACCACCAGGCTTTACT
>TBL_ATCGGGCCTAC_seq690
GGGTGTAGGAATGACAATCAGGTCTACGTCATATTGCAATTTATTGAATT
>TBL_ATCGGGCCTAC_seq691
GGGTGTAGGAATGACAATCAGGTCTATGTTGGGATCGTTAAACAGATGCT
>TBL_ATCGGGCCTAC_seq692
GTCCGCATGCCGTATCGGGCCTTCTATCGCTGTGTCTGGCATGCCTGCAA
>TBL_ATCGGGCCTAC_seq693
GTCGCTGACGCGACTTATCAGGCCTACGAGGTGCACTGAACTGTAGGTCG
>TBL_ATCGGGCCTAC_seq694
GTCTGACCGAGTATAATCGGGTCCTATCAATCTGCATTCTCACCGAACTT
>TBL_ATCGGGCCTAC_seq695
GTGGCGCGAGCGCCCTATCCGGCCTACGCAGATCACATCAGGTTATGTTT
>TBL_ATCGGGCCTAC_seq696
TAGACAAAGGAACGATATGAGGCCTACGCATTTTCATCCGTTCAGCAGGG
>TBL_ATCGGGCCTAC_seq697
TAGAGTGGCTTGAAGGTTTAGACCTACGCAATGAGCGCGACTCACAAAAT
>TBL_ATCGGGCCTAC_seq698
TAGCCTCAGTAAAAGTACAGTATCTTGATAAACAGAAAAAGCTGGCTGTA
>TBL_ATCGGGCCTAC_seq699
TAGCGAACGCGGATATCAGACCTTTACGCTAGCTGTGCAATCCATTGATT
>TBL_ATCGGGCCTAC_seq700
TAGCGAACGCGGATATCAGACCTTTACGCTCCGGGAACCACTTCACGCAG
>TBL_ATCGGGCCTAC_seq701
TATCCTATATTTCTGCTGGTTCACTACGTAGGACAGCGTTGCCAGCTCGG
>TBL_ATCGGGCCTAC_seq702
TCCCAGGTCACCAACAACGATATCTTGTATAACACCCCAGGAGATACGAC
>TBL_ATCGGGCCTAC_seq703
TGAAGCGGAAAACATTACTACAGTACCTTGAACCTTGGTTTTAACATTCT
>TBL_ATCGGGCCTAC_seq704
TGACAAGGCCCGAGTTATCGGGCCTATTTTTTACTTACTGCTCTTCGCCG
>TBL_ATCGGGCCTAC_seq705
TGATAGCGCTACGCTTATCAGGCCTACCCGCGCGACAACGTCATTTGTGG
>TBL_ATCGGGCCTAC_seq706
TGATAGCGCTTCGCTTATCAGGCCTACCCGCGCGACAACGTCATTTGTGG
>TBL_ATCGGGCCTAC_seq707
TGATAGCGCTTCGCTTATCAGGCCTACGAAAGCTAATCATCACGCGCTGG
>TBL_ATCGGGCCTAC_seq708
TGATAGCGCTTCGCTTATCAGGCCTACGTAGGACAGCGTTGCCAGCTCGG
>TBL_ATCGGGCCTAC_seq709
TGATGCAGCAAATACTGCTGAGCCTACGTTATTTCAGCAATATATTGAAT
>TBL_ATCGGGCCTAC_seq710
TGATGCAGCAAATACTGCTGAGCCTTGTTCATGCGCTGTACGAAGGTAAT
>TBL_ATCGGGCCTAC_seq711
TGATGCGCTACGCTTAACAAGGCCTACCAATAAACTTCAATATATTGAAT
>TBL_ATCGGGCCTAC_seq712
TGATGCGCTACGCTTAACAGTATCTACCAATAAACTTCAATATATTGAAT
>TBL_ATCGGGCCTAC_seq713
TGATGCGCTACGCTTAACAGTATCTACGTGATTCCTGCAATTGATTGAAT
>TBL_ATCGGGCCTAC_seq714
TGATGCGCTACGCTTATCAGGCTTTACGCAGTACCTGTAATATATTGAAT
>TBL_ATCGGGCCTAC_seq715
TGATGCGCTACGCTTATCAGTATCTACATTGGTGCCGGATCGGTAGACCG
>TBL_ATCGGGCCTAC_seq716
TGATGCGCTACGCTTATCAGTATCTACCAATAAACTTCAATATATTGAAT
>TBL_ATCGGGCCTAC_seq717
TGATGCGCTACGCTTATCAGTATCTACGAACCGACGATAACTTAACGATC
>TBL_ATCGGGCCTAC_seq718
TGATGCGCTACGCTTATCAGTATCTACGCAATCTCTGCAATATATTGAAT
>TBL_ATCGGGCCTAC_seq719
TGATGCGCTACGTCTTATCAGGCCTACGTTATTTCAGCAATATATTGAAT
>TBL_ATCGGGCCTAC_seq720
TGATGCGCTGCGCTTATCAGTATCTACCAATAAACTTCAATATATTGAAT
>TBL_ATCGGGCCTAC_seq721
TGATGCGCTTCTCTTATCAGTATCTACGGATCGATCACGTCCTGTAGGCC
>TBL_ATCGGGCCTAC_seq722
TGATGGCGCTACGCTTATCAGACCTACAAATGGGCACAATTCATTGCAGT
>TBL_ATCGGGCCTAC_seq723
TGATGGCGCTACGCTTATCAGGCCTACAAATGGGCACAATTCATTGCAGT
>TBL_ATCGGGCCTAC_seq724
TGATGGCGCTACGCTTATCAGGCCTACGTGATTCCTGCAATTGATTGAAT
>TBL_ATCGGGCCTAC_seq725
TGATGGCGCTTCGCTTATCAGGCCTACCCGCGCGACAACGTCATTTGTGG
>TBL_ATCGGGCCTAC_seq726
TGATGTGCTGCGTCTTATCAGGCCTACAGCATATAATGCAAGATTTTGAA
>TBL_ATCGGGCCTAC_seq727
TGCCGGATGCGGCGCGAGCGCCCTAACAGATCACATCAGGTTATGTTTCG
>TBL_ATCGGGCCTAC_seq728
TGCCTGATACAGTCTTATCAGGCCTACCCGGCTATTATTACATCATTTCA
>TBL_ATCGGGCCTAC_seq729
TGCTCTGATGCGTCTTATCAGGCCTACAAACCGGCTCTTTAACGCGTAGG
>TBL_ATCGGGCCTAC_seq730
TGCTCTGATGCGTCTTATCAGGCCTACACGTCACACGTAGGTCGGATAAG
>TBL_ATCGGGCCTAC_seq731
TGCTCTGATGCGTCTTATCAGGCCTACAGCAGGCATTGCAACTGATTGAA
>TBL_ATCGGGCCTAC_seq732
TGCTCTGATGCGTCTTATCAGGCCTACAGCATATAATGCAACATTTTGAA
>TBL_ATCGGGCCTAC_seq733
TGCTCTGATGCGTCTTATCAGGCCTACATAGTCCCTGCAATAGATTGAAT
>TBL_ATCGGGCCTAC_seq734
TGCTCTGATGCGTCTTATCAGGCCTACGAAGTGAATTACAATTTATTGAA
>TBL_ATCGGGCCTAC_seq735
TGCTCTGATGCGTCTTATCAGGCCTACGAAGTGAATTGCAATTTATTGAA
>TBL_ATCGGGCCTAC_seq736
TGCTCTGATGCGTCTTATCAGGCCTACGAAGTGAATTGCAGTTTATTGAA
>TBL_ATCGGGCCTAC_seq737
TGCTCTGATGCGTCTTATCAGGCCTACGTGAATTCTGCAATATATTGAAT
>TBL_ATCGGGCCTAC_seq738
TGCTCTGATGCGTCTTATCAGGCCTACGTGGCTCATGCAATATATTGAAT
>TBL_ATCGGGCCTAC_seq739
TGCTCTGATGCGTCTTATCAGGCCTACTTAGAACGATGACCTGATGCTGG
>TBL_ATCGGGCCTAC_seq740
TGGAATGGTGGAAGCAGAAAATCAGTATCGCGTAAACGCTTTGGTAGCCC
>TBL_ATCGGGCCTAC_seq741
TGGACAGAAACAAGTAATGGGGTCTACAATTCTCGGGCCATCCGTAGGCC
>TBL_ATCGGGCCTAC_seq742
TGGACAGAAACAAGTAATGGGGTCTACGTGGCGACCTTGACTCTGGGATC
>TBL_ATCGGGCCTAC_seq743
TGGCGACCTACACTTATCAGGCACTACCCGTTGTATTTATGAGGATGTCA
>TBL_ATCGGGCCTAC_seq744
TGTTGAACCTTCCGTTACCGGGCCTACTTAGAACGATGACCTGATGCTGG
>TBL_ATCGGGCCTAC_seq745
TTACGGATGGTGAACATCAGGCTCTACTTGAATGCGTCAAAAAAGAAGTC
>TBL_ATCGGGCCTAC_seq746
TTGAACCTTCCGTTACCGGGCCTTTACTTAGAACGATGACCTGATGCTGG
>TBL_ATCGGGCCTAC_seq747
TTTGATGGTGAGATTAATCGGACCTACGGAAAACGCGTTATCCTGATAAG
>TBL_ATCGGGCCTAC_seq748
TTTGCTTTGATCAAAACTCGGGTCTACCCAACGTAAAACAGGTTTACCTG
>TBL_ATCGGGCCTAC_seq749
ACCTGATGCGCATTTTATCAGGCCTACCAAACGTCCTCCATACACCCCTC
>TBL_ATCGGGCCTAC_seq750
ACCTGATGCGCATTTTATCAGGCCTACCAAACGTCCTCCATACACCCCTT
>TBL_ATCGGGCCTAC_seq751
ACGCTATGCGCGTTTTATCATGCCTACGGCCTGCGGGCGAAATGTAGGCG
>TBL_ATCGGGCCTAC_seq752
ACGCTTAACGTGTCTTATCAGGCCTACAAGTCGGTGCGAGAGCGTAGGCC
>TBL_ATCGGGCCTAC_seq753
ACGCTTACCGCGTCTTATCAGACCTACAAACGTAGTCATTCACGCCGCAT
>TBL_ATCGGGCCTAC_seq754
ACGCTTACCGCGTCTTATCAGACCTACAAATGCTCCCGTAGGCCAGATAA
>TBL_ATCGGGCCTAC_seq755
ACGCTTGCCGCGCCTTATCAGGCCTACAAATGCTCCCGTAGGCCAGATAA
>TBL_ATCGGGCCTAC_seq756
CCGATGCGCAATGCTTATCGGGCCTACATGTCGCACGAACTATGTAGGCC
>TBL_ATCGGGCCTAC_seq757
CTGATGCGCTACGCTTATCAGGCCTACAAACGTAGTCATTCACGCCGCAT
>TBL_ATCGGGCCTAC_seq758
CTGATGCGCTACGCTTATCAGGCCTACAACGTGTGTTTCAATTTACTGAT
>TBL_ATCGGGCCTAC_seq759
CTGATGCGCTACGCTTATCAGGCCTACGGCCTGCGGGCGAAATGTAGGCG
>TBL_ATCGGGCCTAC_seq760
CTGATGCGCTACGCTTATCAGGCCTACGTGGCTTATGCAATGTATTGAAT
>TBL_ATCGGGCCTAC_seq761
CTGATGCGCTACGCTTATCAGGCCTACGTGGTCCTGCAATATATTGAATT
>TBL_ATCGGGCCTAC_seq762
CTGATGCGCTACGCTTATCAGTCCTACGAAGAGCGTGCAATATATTGATT
>TBL_ATCGGGCCTAC_seq763
CTGATGCGCTATGCCGATCAGGCCTACGCAGTCCCCACAATATATTGATT
>TBL_ATCGGGCCTAC_seq764
CTGATGCGCTTCGCTTATCAGGCCTACATATCCGCGCCTATTATCCGGCA
>TBL_ATCGGGCCTAC_seq765
CTGATGCGCTTCGCTTATCAGGCCTACGTAGGACAGCGATGCCAGCTCGG
>TBL_ATCGGGCCTAC_seq766
CTGATGCGCTTCGCTTATCAGGCCTACGTAGGACAGCGTTGCCAGTTCGG
>TBL_ATCGGGCCTAC_seq767
CTGATGCGCTTCGCTTATCAGGTCTACATATCCGCGCCTATTATCCGGCA
>TBL_ATCGGGCCTAC_seq768
CTGATGTGCTACGCTTATCAGGCCTACGTGATTCCTGCAATTTATTGAAT
>TBL_ATCGGGCCTAC_seq769
CTGATGTGCTACGTTTATCAGGCCTACGCAATCTCTGCAATATATTGAAT
>TBL_ATCGGGCCTAC_seq770
CTGCTGCGCTACGCTTATCAGGCCTACTAAGCTCCTGAGTTACAAACCTT
>TBL_ATCGGGCCTAC_seq771
GACGCTAGCGCGTCTTATCAGACCTACAAACCGTCTCTTTAACGCATAGG
>TBL_ATCGGGCCTAC_seq772
GACGCTGGCGCGTCTTATCAGGCCTACATATCCGCGCCTATTATCCGGCA
>TBL_ATCGGGCCTAC_seq773
GACGCTGGCGCGTCTTATCAGGCCTACATTAGTGCCGGGTCGGTAGACCG
>TBL_ATCGGGCCTAC_seq774
GACGCTGGCGCGTCTTATCAGGCCTACGTAGGACAGCGTTGCCAGCTCGG
>TBL_ATCGGGCCTAC_seq775
GACGCTGGCGCGTCTTATCAGGCCTACGTCGAATCGAACCTCCCTGCCCC
>TBL_ATCGGGCCTAC_seq776
GACGCTGGCGCGTCTTATCATGCCTACATACTTCCTGCAATATATTGAAT
>TBL_ATCGGGCCTAC_seq777
GACGCTGGCGCGTCTTATCATGCCTACATATCCGCGCCTATTATCCGGCA
>TBL_ATCGGGCCTAC_seq778
GTTCATGGCGCGTCTTATCAGGCCTACATATCCGCGCCTATTATCCGGCA
>TBL_ATCGGGCCTAC_seq779
TGGTCAGAAACAAGTAATGGGGTCTACGTGGCGACCTTGACTCTGGGATC
>TBL_ATCGGGCCTAC_seq780
TTGATGCGCTTCGCTTATCAGGCCTACGTAGGACAGCGATGCCAGCTCGG
>TBL_ATCGGGCCTAC_seq781
TTGATGCGCTTCGCTTATCAGGCCTACGTAGGACAGCGTTGCCATCTCGG
>TBL_ATCGGGCCTAC_seq782
TTGATGCGCTTCGCTTATCAGGCCTTGTATGCCGGATAAGGCGTTTACGC
>TBL_ATCGGGCCTAC_seq783
ACGCGGGCCGCGTCTTATCAGGCCTACACGTTGAAACTTATTTAAACCCT
>TBL_ATCGGGCCTAC_seq784
ACGCTTGCCGCGTCTTATCAGGCCTACATTAACCGTTAGTTAATTTTTCA
>TBL_ATCGGGCCTAC_seq785
CCCGATGCGCAAGCTTATCGAGCCTACAAAGGCAATAAATGTCTGATGCG
>TBL_ATCGGGCCTAC_seq786
CCCGATGCGCAAGCTTATCGGGCCTACACAAGCCATGCAATATATTGAAT
>TBL_ATCGGGCCTAC_seq787
CGACGCTGTTCGTCTTATCAGGCCTACCAGAGATAGCGAACCGTAGGTGG
>TBL_ATCGGGCCTAC_seq788
CTGATGCGCTACGCTTATCAGACCTACATTATCTCTGCAATCTATTGAAT
>TBL_ATCGGGCCTAC_seq789
CTGATGCGCTACGCTTATCAGGCCTACAGGACTTCCGCCACTACATTAAG
>TBL_ATCGGGCCTAC_seq790
CTGATGCGCTACGCTTATCAGGCCTACATATCCGCGCCTATTATCCGGCA
>TBL_ATCGGGCCTAC_seq791
CTGATGCGCTACGCTTATCAGGCCTACATGGCTCATGCAATATATTGAAT
>TBL_ATCGGGCCTAC_seq792
CTGATGCGCTATGCTTATCAGGCCTACATTAGTCCGGTTGTAGACCTGAT
>TBL_ATCGGGCCTAC_seq793
CTGATGCGCTATGCTTATCAGGCCTACCAGAGATAGCGAACCGTAGGTGG
>TBL_ATCGGGCCTAC_seq794
CTGATGCGCTATGCTTATCAGGCCTACGCAGTACCTGCAATATATTGAAT
>TBL_ATCGGGCCTAC_seq795
CTGATGCGCTATGCTTATCAGGCCTACGCAGTACCTGTAATATATTGAAT
>TBL_ATCGGGCCTAC_seq796
CTGATGCGCTTCGCTTATCAGGCCTACAACCGGACTAATGTATGCCGGAT
>TBL_ATCGGGCCTAC_seq797
GACACTGGCGTGTCTTATCAGGCCTACGCTGGAGCAGCCCCGCGCCGCAT
>TBL_ATCGGGCCTAC_seq798
GACGCTGCCGCGTCTTATCAGACCTACGAATGCTAATCATCACGCGCTGG
>TBL_ATCGGGCCTAC_seq799
GACGCTGGCGCGTCTTATCAGGCCTACAAACCAGCACATCGCATTTCAAC
>TBL_ATCGGGCCTAC_seq800
GACGCTGGCGCGTCTTATCAGGCCTACAAGACCCGAGCACAGCCCCCCAG
>TBL_ATCGGGCCTAC_seq801
GACGCTGTCGCGTCTTATCAGGCCTACAACTATTGCCGACCCGTAGGCCG
>TBL_ATCGGGCCTAC_seq802
GATGCTGGCGCAGCTTATCAGGCCTACAAAGGCAATAAATGTCTGATGCG
>TBL_ATCGGGCCTAC_seq803
GATGCTGGCGCAGCTTATCAGGCCTACGGGGGGGTAGGGCACGCCACATC
>TBL_ATCGGGCCTAC_seq804
GATGCTGGCGCATCTTATCAGGCCTACAGTCGGTGTTGGAACGGTAGGCC
>TBL_ATCGGGCCTAC_seq805
GCCTGATGCGCTTCTTATCAGGCCTACCAAACGCCCTCCATACACACCTC
>TBL_ATCGGGCCTAC_seq806
GCGACAGAATGCAGGTATCTGGCCTACGTGATATCCCTAGCCCGTCTATC
>TBL_ATCGGGCCTAC_seq807
GCGGCGTAAACGCCTTATCAGGCCTACATTAGTCCGGTTGTAGACCTGAT
>TBL_ATCGGGCCTAC_seq808
ACGCTGTCCGCGTCTTATCAGGCCTACAGCATATAATGCAACATTTTGAA
>TBL_ATCGGGCCTAC_seq809
ACGCTTACCGCGTCTTATCAGGCCTACAACGACGCAAACTGTAGATCGGA
>TBL_ATCGGGCCTAC_seq810
CTGATGCGCTACGCTTATCAGGCCTACAGCATATAATGCAATATTTTGAA
>TBL_ATCGGGCCTAC_seq811
CTGATGCGCTACGCTTATCAGGCCTACATCACTCCTGCAATATATGATTT
>TBL_ATCGGGCCTAC_seq812
CTGATGCGCTACGCTTATCAGGCCTACATGATTCCAGCAATGTATTGAAT
>TBL_ATCGGGCCTAC_seq813
CTGATGCGCTACGCTTATCAGGCCTACGAGGATGGTGCAATATACTGAAT
>TBL_ATCGGGCCTAC_seq814
CTGATGCGCTACGCTTATCAGGCCTACGTCATATTGCAATCTATTGAATT
>TBL_ATCGGGCCTAC_seq815
CTGATGCGCTACGCTTATCAGGCCTACTCGATTCCTGCAATGTATTGAAT
>TBL_ATCGGGCCTAC_seq816
CTGATGCGCTGCGCTTATCAGGCCTACCGCATAAATGCAATATATTGAAT
>TBL_ATCGGGCCTAC_seq817
GAGGTTAAACCGTCTTATCAGACCTACAACCGCTGCCACATGTAGATCGG
>TBL_ATCGGGCCTAC_seq818
TGATGCGCTACGCCTTATCAGGCCTACGTAATCTCAGCAATGTATTGAAT
>TBL_ATCGGGCCTAC_seq819
CCCGATGCGTAAGCTTATCGGGCCTACACATTTTCTCTGCTCACGTAGGC
>TBL_ATCGGGCCTAC_seq820
CTGATGCGCTACGCTTATCAGGCCTACCAGAGAAATGCAATATATTGAAT
>TBL_ATCGGGCCTAC_seq821
GACGCTAGCGCGTCTTATCAGGCCTACAAACCGGCTCTTTAATGTGTAGG
>TBL_ATCGGGCCTAC_seq822
TGATGCGCTATGCCTTATCAGGCCTACAGAATCTATCGCAACTTCTATGT
>TBL_ATCGGGCCTAC_seq823
CCTGATAGCTGCGCTTATCAGGCCTACAGACGACACCGCACACGTAGGCT
>TBL_ATCGGGCCTAC_seq824
CTGATGCGCTACGCTTATCAGGCCTACAACGTGTGTTGCAATCTACTGAT
>TBL_ATCGGGCCTAC_seq825
CTGATGCGCTACGCTTATCAGGCCTACCCGAGAATCGCACTATATCGAAT
>TBL_ATCGGGCCTAC_seq826
CTGATGCGCTACGCTTATCAGGCCTACGAGGATCGTGCAATATATTGAAT
>TBL_ATCGGGCCTAC_seq827
CTGATGCGCTACGCTTATCAGGCCTACGAGGATCGTGCAATATATTTATT
>TBL_ATCGGGCCTAC_seq828
TGATAGCGCTTCGCTTATCAGGCCTACAGCATATAATGCAACATTTTGAA
>TBL_ATCGGGCCTAC_seq829
CTGATGTGCTTCGCTTATCAGGCCTACGTAGGACAGCGTTGCCAGCTCGG
>TBL_ATCGGGCCTAC_seq830
GACGCTGGCGCGTCTTATCAGGCCTACATACTTCCTGCAATATATTGAAT
>TBL_ATCGGGCCTAC_seq831
GACGCTGACGCGTCTTATCAGGCCTACCAATAAACTGCAATACATTGAAT
>TBL_ATCGGGCCTAC_seq832
GCCTGATGCGCATTTTATCAGGTCTACCAAACGTCCTCCATACACCCCTC
>TBL_ATCGGGCCTAC_seq833
GCGGCGTGAACGCCTTATCCGACCTACGAAAGCTAATCATCACGCGCTGG
>TBL_ATCGGGCCTAC_seq834
GCGGCGTGAACGCCTTATCCGGCCTACGTAGAGCACTGAACTCGTAGGCC
>TBL_ATCCGGCCTAC_seq1
AACGCGAACGCGTTTTATCCGGCCTACAACGAACATAATAAAACGGGCCG
>TBL_ATCCGGCCTAC_seq2
AACGGGAGAAGCTTGTATCCGGCCTACAAACAGTACTCGCTCGTAGGCCG
>TBL_ATCCGGCCTAC_seq3
AACGGGAGAAGCTTGTATCCGGCCTACAAGACGGGGGAGGCCCGGTAAAC
>TBL_ATCCGGCCTAC_seq4
AACGGGAGAAGCTTGTATCCGGCCTACCGCTTGACGTTCAAGACGGTAGC
>TBL_ATCCGGCCTAC_seq5
ACAGCGCAAGCGCTTTATCCGGCCTACAGAAGTCTTGTAGGCCTTAAAGC
>TBL_ATCCGGCCTAC_seq6
ACAGCTCATTCACCTTATCCGGCCTACATTCCAGCGTAGCGCCATCGGGC
>TBL_ATCCGGCCTAC_seq7
ATGCGGCTAGCGCCTTATCCGGCCTACAAAATATGGAATTTGATGCCCAA
>TBL_ATCCGGCCTAC_seq8
ATGCGGCTAGCGCCTTATCCGGCCTACAACCGCTGGCTATAGTTCCAATT
>TBL_ATCCGGCCTAC_seq9
ATGCGGCTAGCGCCTTATCCGGCCTACATTCTCTTTCGCTGTAGGCCGGA
>TBL_ATCCGGCCTAC_seq10
ATGCGGCTAGCGCCTTATCCGGCCTACGTTAATGAATGTAGGCCGGGCAA
>TBL_ATCCGGCCTAC_seq11
ATGGCCGCTTCGCCTTATCCGGCCTACATGCACTTATCAGACAGCGCCGC
>TBL_ATCCGGCCTAC_seq12
ATGGCGGCTACGCCTTATCCGGCCTACAAATCAACGCTACGCTGTAAGCC
>TBL_ATCCGGCCTAC_seq13
ATGGCGGCTCCGCCTTATCCGGCCTACAAGGAACGTGCTTTCTCTAACCA
>TBL_ATCCGGCCTAC_seq14
ATGGCGGCTCCGCCTTATCCGGCCTACAGGGACGCGCCGATCCACCCTCA
>TBL_ATCCGGCCTAC_seq15
ATGGCGGCTGCGCCTCATCCGGCCTACAAACGACGACGTGCGAACGTAGG
>TBL_ATCCGGCCTAC_seq16
ATGGCGGCTGCGCCTCATCCGGCCTACAAACGACGACGTGCGAGCGTAGG
>TBL_ATCCGGCCTAC_seq17
ATGGCGGCTTCGCCTTATCCGGCCTACGTTAATGAATGTAGGCCGGGCAA
>TBL_ATCCGGCCTAC_seq18
ATGGCGGTTGCACCTTATCCGGCCTACTTGATGCTGTAGGCCCGGTAAGC
>TBL_ATCCGGCCTAC_seq19
CAACGCGAAGCCGCTTATCCGGCCTACACCGTTTCTGATCTGTTTGCCAG
>TBL_ATCCGGCCTAC_seq20
CACGCACGGCGTCGTCATTCGGCCTACAAGACGGGGGAGGCCCGGTAAAC
>TBL_ATCCGGCCTAC_seq21
CCGGGGCGCTTCGCCTATCCGGCCTACATTCATTAACGTAGGCCGGATAA
>TBL_ATCCGGCCTAC_seq22
CGACGTGAAACGTCTTATCCGGCCTACGGACGAGTACTGTTTTGTGACTG
>TBL_ATCCGGCCTAC_seq23
CGCACATTGCTGCCTTATCCGGCCTACAAGCCGTCTCGCTTAAACCACCA
>TBL_ATCCGGCCTAC_seq24
CGCCGCTGCGCGTCTTATCCGGCCTACGGTGTGAGCGAAACTTTTCTTGC
>TBL_ATCCGGCCTAC_seq25
CGCCGCTTCGCGTCTTATCCGGCCTACGAGTGAGCATCTATTTACAGGCC
>TBL_ATCCGGCCTAC_seq26
GACGCAGTAGCGTCTTATCCGGCCTACAAGACGGGGGAGGCCCGGTAAAC
>TBL_ATCCGGCCTAC_seq27
GATGCTAACGCGTCTTATCCGGCCTACAACGGTATCTCACCTGTAGGCCG
>TBL_ATCCGGCCTAC_seq28
GATGGCGCTAACGCTTATCCGGCCTACAAAAGCCAACGGGCCGCATTTGC
>TBL_ATCCGGCCTAC_seq29
GATGGCGCTCACGCTTATCCGGCCTACAAGACGGGGGAGGCCCGGTAAAC
>TBL_ATCCGGCCTAC_seq30
GATGGCGCTGACGCTTATCCGGCCTACAAGACGGGGGAGGCCCGGTAAAC
>TBL_ATCCGGCCTAC_seq31
GATGGCGCTTACGCTTATCCGGCCTACAAAAGCCAACGGGCCGCATTTGC
>TBL_ATCCGGCCTAC_seq32
GATGGCGCTTACGCTTATCCGGCCTACAACCGCTGGCTATAGTTCCAATT
>TBL_ATCCGGCCTAC_seq33
GATGGCGCTTACGCTTATCCGGCCTACAAGACGGGGGAGGCCCGGTAAAC
>TBL_ATCCGGCCTAC_seq34
GATGGCGCTTACGCTTATCCGGCCTATAAAAGCCAACGGGCCGCATTTGC
>TBL_ATCCGGCCTAC_seq35
GATGGCGGCTGACGCCATCCGGCCTACGTAACTGCCGGGGTGATATCTCA
>TBL_ATCCGGCCTAC_seq36
GATGGCTCTTACGCTTATCCGGCCTATAAAAGCCAACGGGCCGCATTTGC
>TBL_ATCCGGCCTAC_seq37
GATGGTGAAATCGTAAATCCGGCCTACCAAAAGACCTATTATCAATCCAC
>TBL_ATCCGGCCTAC_seq38
GATGGTGCTGCCGCTTATCCGGCCTACAGACTGTACCGTTTTGTAGGCCG
>TBL_ATCCGGCCTAC_seq39
GCAGCGTGAACGCCTTATCCGGCCTACAAAATATGGAATTTGATGCCCAA
>TBL_ATCCGGCCTAC_seq40
GCAGCGTGAACGCCTTATCCGGCCTACATTCTCTTTCGCTGTAGGCCGGA
>TBL_ATCCGGCCTAC_seq41
GCAGCGTGAACGCCTTATCCGGCCTATAAAAGCCAACGGGCCGCATTTGC
>TBL_ATCCGGCCTAC_seq42
GCGACGTAAACGTCTTATCCGGCCTACAAATCATAAATGGCAGGGAGTAA
>TBL_ATCCGGCCTAC_seq43
GCGGCATAAACGCCTTATCCGGCCTACAAAATATGGAATTTGATGCCCAA
>TBL_ATCCGGCCTAC_seq44
GCGGCATAAACGCCTTATCCGGCCTACAAACAGTACTCGCTCGTAGGCCG
>TBL_ATCCGGCCTAC_seq45
GCGGCATAAACGCCTTATCCGGCCTACAAGACGGGGGAGGCCCGGTAAAC
>TBL_ATCCGGCCTAC_seq46
GCGGCATAAACGCCTTATCCGGCCTACAATAGTGTGTCATCTGTAGGCCT
>TBL_ATCCGGCCTAC_seq47
GCGGCATAAACGCCTTATCCGGCCTACATTCTCTTTCGCTGTAGGCCGGA
>TBL_ATCCGGCCTAC_seq48
GCGGCATAAACGCCTTATCCGGCCTACGTTAATGAATGTAGGCCGGGCAA
>TBL_ATCCGGCCTAC_seq49
GCGGCGCAAGCGCCTTATCCGGCCTACAGGCAAAAAAATGGCGCCCAAAG
>TBL_ATCCGGCCTAC_seq50
GCGGCGTAAACACCTTATCCGGCCTACAAAACGGTACAATCTGTAGGCCG
>TBL_ATCCGGCCTAC_seq51
GCGGCGTAAACGCCTTATCCGGCCTACAGGATGCGCAAACCGTAGGCCGG
>TBL_ATCCGGCCTAC_seq52
GCGGCGTAACCGCCTTATCCGGCCTACAAAAAATAAAACCGTAGGCCCGG
>TBL_ATCCGGCCTAC_seq53
GCGGCGTGAACGCCTTATCCGGCCTACAAGACGGGGGAGGCCCGGTAAAC
>TBL_ATCCGGCCTAC_seq54
GCGGCGTGAACGCCTTATCCGGCCTACAGAACTGCACGAAATGTAGAGCG
>TBL_ATCCGGCCTAC_seq55
GCGGCGTGAACGTCTTATCCGGCCTACAAACGACGACGTGCGAGCGTAGG
>TBL_ATCCGGCCTAC_seq56
GCGGCGTGAACGTCTTATCCGGCCTACAAGACGGGGGAGGCCCGGTAAAC
>TBL_ATCCGGCCTAC_seq57
GCGGCGTGAACGTCTTATCCGGCCTACAGCCAATGTGCGATACAAGCCGG
>TBL_ATCCGGCCTAC_seq58
GCGGCGTGAATGCCCGATCCGGCCTACAGGTTCACGCATAACAGAGCCGG
>TBL_ATCCGGCCTAC_seq59
GCGGTGTAAACACCTTATCCGGCCTACAACCGCTGGCTATAGTTCCAATT
>TBL_ATCCGGCCTAC_seq60
GCGGTGTAAACACCTTATCCGGCCTACCGCTTGACGTTCAAGACGGTAGC
>TBL_ATCCGGCCTAC_seq61
GCTTTTATCTGGGTCAGGAACTGCTACACAAGCTAAAAACCGCAATCAGT
>TBL_ATCCGGCCTAC_seq62
GGATGACGCTTCGCTTATCCGGCCTACGATTTCGCTCGCTTTGCCGCCAT
>TBL_ATCCGGCCTAC_seq63
GGATGGAGCTGCGCTTATCCGGCCTACAAGACGGGGGAGGCCCGGTAAAC
>TBL_ATCCGGCCTAC_seq64
GGATGGCGCTGCGCTTATCCGGCCTACAAACGACGACGTGCGAGCGTAGG
>TBL_ATCCGGCCTAC_seq65
GGATGGCGCTGCGCTTATCCGGCCTACAAGACGGGGGAGGCCCGGTAAAC
>TBL_ATCCGGCCTAC_seq66
GGATGGCGCTGCGCTTATCCGGCCTATAAAAGCCAACGGGCCGCATTTGC
>TBL_ATCCGGCCTAC_seq67
GGATGGCGCTTCGCTTATCCGGCCTACGATTTCGCTCGCTTTGCCGCCAT
>TBL_ATCCGGCCTAC_seq68
GGATGGCGCTTTGCTTATCCGGCCTACAGCGAAAGAGAATGTAGGCCGGA
>TBL_ATCCGGCCTAC_seq69
GGCGCTAACGCGTCTTATCCGGCCTACAACGAACATAATAAAACGGGCCG
>TBL_ATCCGGCCTAC_seq70
GGCGCTAACGCGTCTTATCCGGCCTACATGCACTTATCAGACAGCGCCGC
>TBL_ATCCGGCCTAC_seq71
GGCGCTGAACGGCGAGACGGTGACTACAAACGACGACGTGCGAGCGTAGG
>TBL_ATCCGGCCTAC_seq72
GGCGCTGAACGGCGAGACGGTGACTACAAGACGGGGGAGGCCCGGTAAAC
>TBL_ATCCGGCCTAC_seq73
GGCGCTGAACGGCGAGACGGTGACTATAAAAGCCAACGGGCCGCATTTGC
>TBL_ATCCGGCCTAC_seq74
GGCGGCATAAATGCCTATCCGGCCTACTCTTTTTCCTTCCTTTGTGCTAT
>TBL_ATCCGGCCTAC_seq75
GGCGGCGAAACGCCTTATCCGGCCTACTCTTGAGCCAGATGTAGCCGGAT
>TBL_ATCCGGCCTAC_seq76
GGTGCTTACGCATTTTATCCGGCCTACTCAGCGTTATCCGGCGTCACACC
>TBL_ATCCGGCCTAC_seq77
GGTGGCGCTCACGCTTATCCGGCCTACAAGACGGGGGAGGCCCGGTAAAC
>TBL_ATCCGGCCTAC_seq78
GGTGGCGCTCACGCTTATCCGGCCTACAATTCAGGCTGATTTAAAACGAA
>TBL_ATCCGGCCTAC_seq79
GTAGCGGCTACGCCTTACCCGGCCTACATCGTCTGCTTGATTTTGTAGGT
>TBL_ATCCGGCCTAC_seq80
GTGGCATAAACGCCTTATCCGGCCTACAAAAGTGTGTCATCTGTAGGCCT
>TBL_ATCCGGCCTAC_seq81
GTGGCGGCTACGCCTTACCCGGCCTACAAACAGTACTCGCCCGTAGGCCG
>TBL_ATCCGGCCTAC_seq82
GTGGCGGCTACGCCTTACCCGGCCTACATCGTCTGCTTGATTTTGTAGGT
>TBL_ATCCGGCCTAC_seq83
GTGGCTGCCGCCACTTATCCGGCCTACGTAACTGCCGAGAGTGATATCTC
>TBL_ATCCGGCCTAC_seq84
GTTCAATTGCACCGCTATCCGGCCTACTCTACCTCTCCTCAAAGCGCACG
>TBL_ATCCGGCCTAC_seq85
GTTCAATTGCGCCGCTATCCGGCCTACTCAATCTCTCCTCAAAGCGCACG
>TBL_ATCCGGCCTAC_seq86
TATCCGGCCTACATTTATCCGGCCTACAGAGGACAAAACGGCAGGCCCGG
>TBL_ATCCGGCCTAC_seq87
TCAGCTATCTGAAACGGGAGAAGCTACAACCGCTGGCTATAGTTCCAATT
>TBL_ATCCGGCCTAC_seq88
TGGCGCCAACAATAATATCCGCCCTACAAGACGGGGGAGGCCCGGTAAAC
>TBL_ATCCGGCCTAC_seq89
TGGCGCCAACAATAATATCCGCCCTTCCCTGCGTCAGCGTCTCCCATGAA
>TBL_ATCCGGCCTAC_seq90
TGGCGGCTTATGCCTTATCCGGCCTACAAAAGCACGTTACCTGTAGGCCG
>TBL_ATCCGGCCTAC_seq91
TGGCGGCTTGCGCCTTATCCGGCCTACATCATATACGTAGGCCCGGTAAG
>TBL_ATCCGGCCTAC_seq92
AACGCTTTCGCGTCTTATCCGGCCTACAAAGGGTTACAGCACGTTAGACT
>TBL_ATCCGGCCTAC_seq93
AACGCTTTCGCGTCTTATCCGGCCTACAACATCTCGTCGATCTCAGGCCG
>TBL_ATCCGGCCTAC_seq94
AAGCGGCATACGTCCTATCCGGCCTACACAGCATGTTTCTTGTGCAGGCC
>TBL_ATCCGGCCTAC_seq95
ACCGCTCCCGCGTCTTATCCGGCCTACGACGCACCATCCGGCCGCCCTGT
>TBL_ATCCGGCCTAC_seq96
ACGGTGTGAACGTCTTATCCGGCCTACGATCGTCTGTAGGCCGATATTCA
>TBL_ATCCGGCCTAC_seq97
ATACTGGACGATAATTATCCGGCCTACGCGCTTTATACCATGTAGGCCGG
>TBL_ATCCGGCCTAC_seq98
ATGGCGGCTTCGCCTGATCCGGCCTACATAAGCGCGCAGGCCCGGTAAGC
>TBL_ATCCGGCCTAC_seq99
ATGGCGGCTTCGCCTTACCCGGCCTACATGCGCCGCGTTGGCCCGATAAG
>TBL_ATCCGGCCTAC_seq100
ATGGCGTTAACGTCTTATCCGGCCTACAACATCTCGTCGATCTCAGGCCG
>TBL_ATCCGGCCTAC_seq101
CAACGCGAAGCAGCTTATCCGGTCTACAGTCAACGGTTATTAATGAGACT
>TBL_ATCCGGCCTAC_seq102
CACGCACGGCGTTGTCATCCGGCCTACAGGTGTATGGACGCAGGCCGGGC
>TBL_ATCCGGCCTAC_seq103
CAGCTCAAAGCGCCTTATCCGGCCTACAAAAGCGCGTTACCTGTAGGCCG
>TBL_ATCCGGCCTAC_seq104
CAGTTCAAAGCGCCTTATCCGGCCTACAGCATACATAATCCGTAGGCCTT
>TBL_ATCCGGCCTAC_seq105
CAGTTCAAAGCGCCTTATCCGGCCTACGTGAACGATTTTTGGTAGGCCGG
>TBL_ATCCGGCCTAC_seq106
CGACGCATGGCGTCTTATCCGGCCTACGCTCACGGACTGTGTAGGCCTGA
>TBL_ATCCGGCCTAC_seq107
CGACGCTGCGTGTCTTATCCGGCCTACCATCAAATGTTGCTGTCGCCTTT
>TBL_ATCCGGCCTAC_seq108
CGATGCAAGGCATCTTATCCGGCCTACAGAACTCCGCCAAAGGTAGGCAG
>TBL_ATCCGGCCTAC_seq109
CGGATGACGGCGTCTTATCCGGCCTACAAAAACCCAAAACGCCATAAAAA
>TBL_ATCCGGCCTAC_seq110
CGGATGGCGCACGCTTATCCGGCCTACAACATCTCGTCGATCTCAGGCCG
>TBL_ATCCGGCCTAC_seq111
CGGATGGCGCACGCTTATCCGGCCTACGACTGTGGCGCATCTGAAACAAT
>TBL_ATCCGGCCTAC_seq112
CGGCATTAGTGCTTTCATCCGGCCTACTCACTCTCTCCTCAAAGCGCACG
>TBL_ATCCGGCCTAC_seq113
CGGCATTAGTGCTTTCATCCGGCCTACTCACTGTGTGCCTGTCTTTTTTT
>TBL_ATCCGGCCTAC_seq114
CGGCGTTAGTGCTTTCATCCGGCCTACTCACTGTGTGCCTGTCTTTTTCT
>TBL_ATCCGGCCTAC_seq115
CGGCGTTAGTGCTTTCATCCGGCCTACTCACTGTGTGCCTGTCTTTTTTT
>TBL_ATCCGGCCTAC_seq116
GATGGCGCTAACGCTTATCCGGCCTACAACATCTCGTCGATCTCAGGCCG
>TBL_ATCCGGCCTAC_seq117
GATGGCGCTCACGCTTATCCGGCCTACAATTCAGGCTGATTTAAAACGAA
>TBL_ATCCGGCCTAC_seq118
GATGGCGTTAACGTCTATCCGGCCTACAACATCTCGTCGATCTCAGGCCG
>TBL_ATCCGGCCTAC_seq119
GATGGCGTTAACGTTTATCCAGCCTACAACATTTCGTCGATCTCAGGCCG
>TBL_ATCCGGCCTAC_seq120
GATGGCGTTAACGTTTATCCGGCCTACAACATTTCGTCGATCTCAGGCCG
>TBL_ATCCGGCCTAC_seq121
GCAGCGTGAACGTCTTATCCGGCCTACAGCCAATGCGTGATACAGGCCGG
>TBL_ATCCGGCCTAC_seq122
GCGACGCAAGCGTCTTATCCGGCCTACGAGCTGTGCTTTGCTGGTCTTAT
>TBL_ATCCGGCCTAC_seq123
GCGACGTAACTGTCTTATCCGGCCTACAAAACCGTTTCGATTGTAGGCCG
>TBL_ATCCGGCCTAC_seq124
GCGGCGTAAATGCCTTATCCGGCCTACGAAACTCGCAGGCCCGGTAAGCA
>TBL_ATCCGGCCTAC_seq125
GCGGCGTAACCGACTTATCCGGCCTACGTTCGCAATAGTTTCAACGCGTC
>TBL_ATCCGGCCTAC_seq126
GCGGCGTAACCGACTTATCCGGCCTACGTTCGCAGTAATTTCAACGCGTC
>TBL_ATCCGGCCTAC_seq127
GCGGCGTGAACGCCTTATCCGGCCTACAGGAGTGCATGAAATGTAGAGCG
>TBL_ATCCGGCCTAC_seq128
GGATGGCGCTGCGCTTATCCGGCCTACAGAATGTGCAGTAATGTAGGCCG
>TBL_ATCCGGCCTAC_seq129
GGCGGCATAAAGCCTTATCCGGCCTACAGGTGTATGGACGCAGGCCGGGC
>TBL_ATCCGGCCTAC_seq130
GGCGGCTTTTTGCCTTATCCGGCCTACATTCCAGCGTAGCGCCATCGGGC
>TBL_ATCCGGCCTAC_seq131
GGCGGTATAAATGCCTATCCGGCCTACTCTTTTTCCTTCCTTTATGCTAT
>TBL_ATCCGGCCTAC_seq132
GGCTTTGAAAGCCGTCATCCGGCCTACTATTAGCGTGCTGAATTCTGTAG
>TBL_ATCCGGCCTAC_seq133
GTCGCTAAAGCGACTTATCCGGCCTACAGCTAATGGCTTACTGGTGGTTA
>TBL_ATCCGGCCTAC_seq134
GTTCAATTGCGCCGCTATCCGGCCTACTCACTCTCTCCTCAAAGCGCACG
>TBL_ATCCGGCCTAC_seq135
GTTCAATTGCGCCGCTATCCGGCCTACTCACTGTGTGCCTGTCTTTTTTT
>TBL_ATCCGGCCTAC_seq136
TAGCTTTTTAGTCGCTATCCGGCCTACATGGTATAAAGCGCGTAGGCCGA
>TBL_ATCCGGCCTAC_seq137
TAGCTTTTTAGTCGCTATCCGGCCTACATGGTATAAAGCGCGTAGGCCGG
>TBL_ATCCGGCCTAC_seq138
TGCCCGATGACGCCTTATCCGGCCTACATTTCACGTTACGTTCATCTGTA
>TBL_ATCCGGCCTAC_seq139
TGGCGGCTGATGCCTTACCCGGCCTACAATACTTCATCTCGCCTTTACAG
>TBL_ATCCGGCCTAC_seq140
TGGCGGCTTATGCCCTATCCGGCCTACAAAAGCGCGTTACCTGTAGGCCG
>TBL_ATCCGGCCTAC_seq141
ACGGTGCAAGCACCTTACCCGGCCTACGTATTTGCATAGTCCGTAGGCCC
>TBL_ATCCGGCCTAC_seq142
ATAGCGGCTCCGCCTTATCCGGCCTACAGGGACGCGCCGATCCACCCTCA
>TBL_ATCCGGCCTAC_seq143
ATGGCGGCTCCGCCTTATCCGGCCTACAGGAATTATCCCGCCTACGAATC
>TBL_ATCCGGCCTAC_seq144
CCGGATGGCACCTCTTATCCGGCCTACAGCGAAAGAGAATGTAGGCCGGA
>TBL_ATCCGGCCTAC_seq145
CGACGCGAAGCATCTTATCCGGCCTACGAGCGAGTACTGTTTGTAGGCCG
>TBL_ATCCGGCCTAC_seq146
CGCACATTGCTGCCTTATCCGGCCTACAATCCGTCTCGCTTAAACCACCA
>TBL_ATCCGGCCTAC_seq147
CGCACATTGCTGCCTTATCCGGCCTACGAGTGAGCATCTGTTTACAGGCC
>TBL_ATCCGGCCTAC_seq148
CGCCGCTTCGCGTCTTATCCGGCCTACAATCCGTCTCGCTTAAACCACCA
>TBL_ATCCGGCCTAC_seq149
GATGGCGCTGCCGCTTATCCGGCCTACAGACTGTACCGTTTTGTAGGCCG
>TBL_ATCCGGCCTAC_seq150
GCGACGCGAGCGTCTTATCCGGCCTACAACATCTTTCCTGTAGGCCCGAT
>TBL_ATCCGGCCTAC_seq151
GCGACGCGAGCGTCTTATCCGGCCTACAGCACATGCGCAACCGTAGGCCG
>TBL_ATCCGGCCTAC_seq152
GCGACGCGAGCGTCTTATCCGGCCTACAGCGAAAGAGAATGTAGGCCGGA
>TBL_ATCCGGCCTAC_seq153
GCGACGCGAGCGTCTTATCCGGCCTACGTTAATGAATGTAGGCCGGGCAA
>TBL_ATCCGGCCTAC_seq154
GCGACGTAACTGTCTTATCCGGCCTACGGAGCGGGATGCTGTAGGCCAGA
>TBL_ATCCGGCCTAC_seq155
GCGGCATAAATGCCTTATCCGGCCTACAACATCTTTCCTGTAGGCCCGAT
>TBL_ATCCGGCCTAC_seq156
GCGGCATAAATGCCTTATCCGGCCTACAGCGAAAGAGAATGTAGGCCGGA
>TBL_ATCCGGCCTAC_seq157
GCGGCATAAATGCCTTATCCGGCCTACGGAGCGGGATGCTGTAGGCCAGA
>TBL_ATCCGGCCTAC_seq158
GCGGCATAAATGCCTTATCCGGCCTACGTATTTGCATAGTCCGTAGGCCC
>TBL_ATCCGGCCTAC_seq159
GCGGCATCAATACCTTATCCGGCCTACAAATAGCGCTCCCGTAGGCCCGA
>TBL_ATCCGGCCTAC_seq160
GCGGCCTGAACGCCTTATCCGGCCTACTGGCATCGTTAGCGCCATTCGGC
>TBL_ATCCGGCCTAC_seq161
GCGGCGGAAACGCCTTATCCGGCCTACAGATGCGCTTTGCCCGTGTTGAC
>TBL_ATCCGGCCTAC_seq162
GCGGCGGAAAGGACTTATCCGGCCTACGGGTCATGGTAGGCCTGATAAGC
>TBL_ATCCGGCCTAC_seq163
GCGGTGCAAGCACCCTATCCGGCCTACAGCGAAAGAGAATGTAGGCCGGA
>TBL_ATCCGGCCTAC_seq164
GCGGTGCAAGCACCCTATCCGGCCTACGGAGCGGGATGCTGTAGGCCAGA
>TBL_ATCCGGCCTAC_seq165
GCGGTGCAAGCACCCTATCCGGCCTACGTATTTGCATAGTCCGTAGGCCC
>TBL_ATCCGGCCTAC_seq166
GGATGGCGCTGCGCTTATCCGGCCTACAGCTGATTGATGCTTGTAGGCCG
>TBL_ATCCGGCCTAC_seq167
GGATGGCGCTTTGCTTATCCGGCCTACAAATCATAAATGGCAGGGAGTAA
>TBL_ATCCGGCCTAC_seq168
GGATGGCGCTTTGCTTATCCGGCCTACAACATCTTTCCTGTAGGCCCGAT
>TBL_ATCCGGCCTAC_seq169
GGATGGCGCTTTGCTTATCCGGCCTACGGAGCGGGATGCTGTAGGCCAGA
>TBL_ATCCGGCCTAC_seq170
GGATGGCGCTTTGCTTATCCGGCCTACGTATTTGCATAGTCCGTAGGCCC
>TBL_ATCCGGCCTAC_seq171
GGCGCTAACGCGTCTTATCCGGCCTACAACGAACATAATAAATATCCTCC
>TBL_ATCCGGCCTAC_seq172
GGCGCTGTCGTACCTTATCCGGCCTACGAGAGCAGCACGTGCGAGCCTGA
>TBL_ATCCGGCCTAC_seq173
GTGGCGGCTTCGCCTTACCCGGCCTACAGCGAAAGAGAATGTAGGCCGGA
>TBL_ATCCGGCCTAC_seq174
AGCGGCATAAAAGCCTATCCGGCCTACGACGAGAATACCGCGTTACTTTT
>TBL_ATCCGGCCTAC_seq175
ATGCGGCTAACGCCTTATCCGGCCTACAAACCACACGCTGCCGTAGGCCT
>TBL_ATCCGGCCTAC_seq176
GACGCAACAGCGTCTTATCCGGCCTACAAAGCTCGCACAGGCCCGAAAGC
>TBL_ATCCGGCCTAC_seq177
GCGGTGTAAGCGCCTTATCCGGCCTACAAACTTTAAACTGGTCTGTAGTT
>TBL_ATCCGGCCTAC_seq178
ATGGCAGCTTCGCCTGATCCGGCCTACATAAGCGCGTAGGCCCGGTAAGC
>TBL_ATCCGGCCTAC_seq179
ATGGCAGCTTCGCCTTATCCGGCCTACAAAATATGGGATTTGATGCCCAA
>TBL_ATCCGGCCTAC_seq180
ATGGCAGCTTCGCCTTATCCGGCCTACAAGGAACGTGCTTTCTCTAACCA
>TBL_ATCCGGCCTAC_seq181
ATGGCAGCTTCGCCTTATCCGGCCTACAGCAATTATCCCGCCTACGAAGC
>TBL_ATCCGGCCTAC_seq182
ATGGCAGCTTCGCCTTATCCGGCCTACAGGGACGCGCCGATCTACCCTCA
>TBL_ATCCGGCCTAC_seq183
ATGGCCGCTCCGCCTTATCCGGCCTACAGCAATTATCCCGCCTACGAAGC
>TBL_ATCCGGCCTAC_seq184
ATGGCCGCTTCGCCTTATCCGGCCTACGAGCAAATCAGGCGTTTTTCAGC
>TBL_ATCCGGCCTAC_seq185
ATGGCGGCTCCACCTTATCCGGCCTACAGGAATTATCCCGCCTACGAAGC
>TBL_ATCCGGCCTAC_seq186
ATGGCGGCTCCGCCTTATCCGGCCTACAAGGTGCGTGCTTTCTCTAACCA
>TBL_ATCCGGCCTAC_seq187
ATGGCGGCTTCGCCTTATCCGGCCTACAAAATATGGGATTTGATGCCCAA
>TBL_ATCCGGCCTAC_seq188
ATGTCATGCCGGGCGGACCCGGCCTACAACGAACATAATAAAACGGGCCG
>TBL_ATCCGGCCTAC_seq189
CCGGGTGGCACCTCTTATCCGGCCTACAGCAGACATAATCCGTAGGCCTT
>TBL_ATCCGGCCTAC_seq190
CGACGCGATGCGTCTTATCCGGCCTACAGCGTAAGCTATTGGTAGGCCGG
>TBL_ATCCGGCCTAC_seq191
CGACGCGATGCGTCTTATCCGGCCTACAGCGTAAGCTGTTGGTAGGCCGG
>TBL_ATCCGGCCTAC_seq192
CGACGTGTTACGCCTTATCCGGCCTACAGATATATCCCGGTAGGCCTGAT
>TBL_ATCCGGCCTAC_seq193
CGACGTGTTACGCCTTATCCGGCCTACAGCTATATCTCCGTAGGCCTGGT
>TBL_ATCCGGCCTAC_seq194
CTGTGAACTACGCCTAATCCGGCCTACAACTCAACGCTACGCCGTAAGCC
>TBL_ATCCGGCCTAC_seq195
GACGCGGTTGCGTTTTATCCGGCCTGCAGGCTGATATCTGGCCCAGGTCC
>TBL_ATCCGGCCTAC_seq196
GATGGCGCTAACGCTTATCCGGCCTACAGCATCTGTACCTGTAGGCCCGG
>TBL_ATCCGGCCTAC_seq197
GATGGCGCTCACGCTTATCCGGCCTACAATTCAGGCTAATTTAAAAAGAA
>TBL_ATCCGGCCTAC_seq198
GATGGCGCTGACGCTTATCCGGCCTACAGCATCTGTACCTGTAGGCCCGG
>TBL_ATCCGGCCTAC_seq199
GATGGCGCTGGCGCTTATCCGGCCTACAACGAACATAATAAAACGGGCCG
>TBL_ATCCGGCCTAC_seq200
GCAGCGTGAACGCCTTATCCGGCCTACATTCTCTTTCTCTGTAGGCTGGA
>TBL_ATCCGGCCTAC_seq201
GCGACGCGAGCGTCTTATCCGGCCTACATTCTCTTTCTCTGTAGGCTGGA
>TBL_ATCCGGCCTAC_seq202
GCGGCATAAATGCCTTATCCGGCCTACAACACACCGTAGGCCTGATAAGC
>TBL_ATCCGGCCTAC_seq203
GCGGCCTGAACGCCTTATCCGGCCTACTGGTATCGTTAGCGCCATTCGGC
>TBL_ATCCGGCCTAC_seq204
GCGGCGCAAACGCCTTATCCGGCCTACAGCAGACATAATCCGTAGGCCTT
>TBL_ATCCGGCCTAC_seq205
GCGGCGGAAAGGACTTATCCGGCCTACGGGTCCGGAGTAGGCCTGAAAAG
>TBL_ATCCGGCCTAC_seq206
GCGGCGTGAACGCCTTATCCGGCCTACAAGCATCAATCAGCTGTAGGCCG
>TBL_ATCCGGCCTAC_seq207
GCGGCGTGAACGCCTTATCCGGCCTACACAGGCCCGGTAAGCGTAGGCCG
>TBL_ATCCGGCCTAC_seq208
GCGGCGTGAACGTCTTATCCGGCCTACAGCCAATGCGCAATACAAGCCGG
>TBL_ATCCGGCCTAC_seq209
GCGGCGTGACCGCCTTATCCGGCCTACAACTCAGCGTAACTGTTGCCCCG
>TBL_ATCCGGCCTAC_seq210
GCGGTATAACTGCCGTATCCGGCCTACGAGCAATGGGTAGGCCGGATAAG
>TBL_ATCCGGCCTAC_seq211
GCGGTATAACTGCCTTATCCGGCCTACACAGGCCCGGTAAGCGTAGGCCG
>TBL_ATCCGGCCTAC_seq212
GCGGTATAACTGCCTTATCCGGCCTACGAGCAATGGGTAGGCCGGATAAG
>TBL_ATCCGGCCTAC_seq213
GCGGTGTGAGCACCTTATCCGGCCTACAGGCATTACCCGGCAGCCGCGTA
>TBL_ATCCGGCCTAC_seq214
GGATGGCGCTGCGCTTATCCGGCCTACAAGACGGGGTAGGCCCGGTAAAC
>TBL_ATCCGGCCTAC_seq215
GGATGGCGCTGCGCTTATCCGGCCTACATTCTCTTTCTCTGTAGGCTGGA
>TBL_ATCCGGCCTAC_seq216
GGATGGCGCTTCGCTTATCCGGCCTACAGCACATGCGCAACCGTAGGCCG
>TBL_ATCCGGCCTAC_seq217
GGCGCTGTCGCACCTTATCCGGCCTACAGCGTAAGCTGTTGGTAGGCCGG
>TBL_ATCCGGCCTAC_seq218
GGCGCTGTCGCACCTTATCCGGCCTACGAGAACAGCACGTGCGAGCCTGA
>TBL_ATCCGGCCTAC_seq219
GGCGGCATAAATGCCTATCCGGCCTACTCTTTTCCCTTCCTTTATGCTAT
>TBL_ATCCGGCCTAC_seq220
TAACGACTAACGTCGTATCCGGCCTACAAATGGCAGCAATATCAAATCAT
>TBL_ATCCGGCCTAC_seq221
TGATGGCGCGTTGCTTATCCGGCCTACGCACTGTGTTAAATCCAGGCTGG
>TBL_ATCCGGCCTAC_seq222
TGGCGACTAACGTCTTATCCGGCCTACGTGTGCGGTGTCGTCTGTAGGCC
>TBL_ATCCGGCCTAC_seq223
TGGCGACTAACGTCTTATCCGGCCTACGTGTGCGGTGTCGTCTGTGCCGG
>TBL_ATCCGGCCTAC_seq224
CGCACATTGCTGCCTTATCCGGCCTACAAGCTGTCTCGCTTAAACCACCA
>TBL_ATCCGGCCTAC_seq225
CGCCGCTGCGCGTCTTATCCGGCCTACGGTGCGAGCGAAACTTTTCTTAC
>TBL_ATCCGGCCTAC_seq226
CGCCGCTGCGCGTCTTATCCGGCCTACGGTGTGAGCGAAACTTTTCTTAC
>TBL_ATCCGGCCTAC_seq227
CGCCGCTGCGCGTCTTATCCGGCCTACGGTGTGAGCGAAACTTTTCTTAT
>TBL_ATCCGGCCTAC_seq228
CGGATGATGGCGTCTTATCCGGCCTACAAAAACCCAAAACGCCATAAAAA
>TBL_ATCCGGCCTAC_seq229
GACGCTGACGCGTCTTATCCGACCTACGGTACATGGTTTGTAGGGCGGAT
>TBL_ATCCGGCCTAC_seq230
GACGCTGTCGCGTCTTATCAGGCCTACGAAAGCTAATCATCACGCGCTGG
>TBL_ATCCGGCCTAC_seq231
GATGGCGCTAACGCTTATCCGGCCTACAGTATCTGTACCTGTAGGCCCGG
>TBL_ATCCGGCCTAC_seq232
GATGGCGCTGACGCTTATCCGGCCTACATGCCGGGAGAAAAGATAAAAAC
>TBL_ATCCGGCCTAC_seq233
GCGGCGCAAACGCCTTATCCGACCTACAAAATCTGATTTATCAACGAGTT
>TBL_ATCCGGCCTAC_seq234
GCGGCGCAAGCGCCTTATCCGGCCTACGACAACAGCGCGTGCGAGCCTGA
>TBL_ATCCGGCCTAC_seq235
GCGGCGTAAACGCCTTATCCGGCCTACAAATTCAATTGATTGCAGAAATT
>TBL_ATCCGGCCTAC_seq236
GCGGCGTAAACGCCTTATCCGGCCTACATCAGCAAAATGCGCGTGTAGGC
>TBL_ATCCGGCCTAC_seq237
GCGGCGTAACCGCCTTATCCGGCCTACAAAAACGATAACGACCCCGTAGG
>TBL_ATCCGGCCTAC_seq238
GCGGCGTGAACGCCTTATCCGGCCTACAGCGAAAGAGAATGTAGGCCGGA
>TBL_ATCCGGCCTAC_seq239
GCGGCGTGAACGCCTTATCCGGCCTACGGGCCGCTTCCCACTTGTGAAAA
>TBL_ATCCGGCCTAC_seq240
GCGGCGTGAACGCCTTATCCGGCCTACGGGTGCCGAACCCAGGTCGGATA
>TBL_ATCCGGCCTAC_seq241
GGATGCGCTTACGCTTATCCGGCCTACAAATCGTGCCTGAACCGTAGGCC
>TBL_ATCCGGCCTAC_seq242
GGATGGCGCTTTGCTTATCCGGCCTACGAAGTGCTCGTTGTAGGCCCGGT
>TBL_ATCCGGCCTAC_seq243
GGCGGCGTACCGCCTTATCCGGCCTACATTGGATAGTGCAATGTTTTATT
>TBL_ATCCGGCCTAC_seq244
GTGGCGGCTTCGCCTTACCCGGCCTACATACCTGGAAAATTGCGAGGTGG
>TBL_ATCCGGCCTAC_seq245
GTTCATGCCGCATCTTATCCGACCTACGCTCCCACATAAGCCAGATTCAA
>TBL_GTCCGGGCTAC_seq1
ACGGCGCGAACGCTTTATCCGGGCTACTTGCCTGCACGGTTGGAGCCCCG
>TBL_GTCCGGGCTAC_seq2
GCGGCACTGCGCGCCTGTCCGGGCTACTTGCCTGCACGGTTGGAGCCCCG
>TBL_GTCCGGGCTAC_seq3
GCGACGTAAACGTCTTATCCGGGCTACTTGTCCGCAGATGACGGTAAACC
>TBL_GTCCGGGCTAC_seq4
GCGATGCTGCGCATCTGTCCGGGCTACTTGCCTGCACGGTTGGAGCCCCG
>TBL_GTCCGGGCTAC_seq5
ACGGCGCTGCGCACCTGTCCGGGCTACCGGCCCGCAGGCGTGGGTGAGTC
>TBL_GTCCGGGCTAC_seq6
CGGCGCTGACGCGCCTGTCCGGGCTACCGGCCCCCAGACGGCGGTGAACC
>TBL_GTCCGGGCTAC_seq7
CGGCGCTTACGCGCCTGTCCGGGCTACCCAATCTTGCTCCCTCAGGCGCC
>TBL_GTCCGGGCTAC_seq8
CGGCGGTGAGCTCGTAGTCCGGGCTACCGGATCGCAGCCGGCGGTAAACC
>TBL_GTCCGGGCTAC_seq9
CGGTGCTGGCGCACCTGTCCGGGCTACCGGTCCGCAGACGGCGGGGAACC
>TBL_GTCCGGGCTAC_seq10
CGGTGCTGGCGCACCTGTCCGGGCTACGGGTTCACCGTCTGGTAGCCCGG
>TBL_GTCCGGGCTAC_seq11
GCGATGCTGCGCATCTGTCCGGGCTACAGGTTCGTGCGATCCGGGTTAGG
>TBL_GTCCGGGCTAC_seq12
GCGATGCTGCGCATCTGTCCGGGCTACCGGCCCATGCACGGGTGCGCACA
>TBL_GTCCGGGCTAC_seq13
GCGATGCTGCGCATCTGTCCGGGCTACCGTTCCGCAGATGTCCGTGGGCC
>TBL_GTCCGGGCTAC_seq14
GCGATGCTGCGCATCTGTCCGGGCTACGTCCTGGGGGAGAGGTAGCCCGG
>TBL_GTCCGGGCTAC_seq15
GCGCCTGACGCGCCTTGTCCGGGCTACCGGATTGGCAGACTGCCGGGACT
>TBL_GTCCGGGCTAC_seq16
GCGGCACTGCTCGCCTGTCCGGGCTACCGGCCCACAGCCGACGGCGAACC
>TBL_GTCCGGGCTAC_seq17
GCGGCGCGATGCGCCTGTCCGGGCTACCCAAACGCAGGCCGCACGTACCC
>TBL_GTCCGGGCTAC_seq18
GCGGCGCGATGCGCCTGTCCGGGCTACCGGGGGGAGTGCAACAGGCGAAA
>TBL_GTCCGGGCTAC_seq19
GCGGCGCGCTGCGCCTGTCCGGGCTACCAGACGGTGAACCGTAGCCCGGA
>TBL_GTCCGGGCTAC_seq20
GCGGCGCGTCGCGCCTGTCCGGGCTACCCGATCTGCCTCCCTCAGGCGCA
>TBL_GTCCGGGCTAC_seq21
GCGGCGCGTTGCGCCTGTCCGGGCTACCGGGGGGAGTGCAACAGGCGAAA
>TBL_GTCCGGGCTAC_seq22
GCGGCGCGTTGCGCCTGTCCGGGCTACCGTTCCGCAGATGTCCGTGGGCC
>TBL_GTCCGGGCTAC_seq23
GCGGCGCGTTGCGCCTGTCCGGGCTACGAGCCCGCAGGTTTTGTAGCCCG
>TBL_GTCCGGGCTAC_seq24
GCGGCGCGTTGCGCCTGTCCGGGCTACGGGATCGCAGATGACTGTAAACC
>TBL_GTCCGGGCTAC_seq25
GCGGCGCTGCGCGCCTGTCCGGGCTACCGGACCGCAGACGGCAGTATACC
>TBL_GTCCGGGCTAC_seq26
GCGGCGCTGCGCGCCTGTCCGGGCTACTCAATCCGCAGACGGCGATGAAC
>TBL_GTCCGGGCTAC_seq27
GCGGCGCTGCTCGCCTGTCCGGGCTACCGGGGGGAGTGCAACAGGCGAAA
>TBL_GTCCGGGCTAC_seq28
GCGGCGTAAACGCCTTATCCGGGCTACAGGCCCAGTCGCCCGGCAAGGCG
>TBL_GTCCGGGCTAC_seq29
GCGGTGCTACGCACCTGTCCGGGCTACAAAACCGCCAGACCGCACGAACC
>TBL_GTCCGGGCTAC_seq30
GCGGTGCTGCGCACCTGTCCGGGCTACAAAACCCGCAAGCTGCACGGACC
>TBL_GTCCGGGCTAC_seq31
GCGGTGCTGCGCACCTGTCCGGGCTACCGATTTCCCCGCGTCTGAGGGAC
>TBL_GTCCGGGCTAC_seq32
GCGGTGCTGCGCACCTGTCCGGGCTACCGGGGGGAGTGCAACAGGCGAAA
>TBL_GTCCGGGCTAC_seq33
GCGGTGCTGCGCGCCTGTCCGGGCTACCGATTTCCCCGCGTCTGAGGGAC
>TBL_GTCCGGGCTAC_seq34
GGCGCTGGCGCGCCTTGTCCGGGCTACCGGCTATCGGACCGCAGACAGCT
>TBL_GTCCGGGCTAC_seq35
GGCGCTTATCGCGCCTGTCCGGGCTACCAGGCCCGAGCGCGATGTCTGAT
>TBL_GTCCGGGCTAC_seq36
GGCGCTTGACGCGCCTGTCCGGGCTACCGGTCCGCAGACGATGGTGAACC
>TBL_GTCCGGGCTAC_seq37
GGTAAAGCCGCGCCTTGTCCGAGCTACGGGGCCTGTGCGGTCGGGTAGCC
>TBL_GTCCGGGCTAC_seq38
TGGCGGCTAACGCCTTATCCGGGCTACGGGTTCGCCGCCGACTGCGGGCC
>TBL_GTCCGGGCTAC_seq39
CCACCGCCACGTCTCCCGGAGGCGGTGATGAACCGCAGCCCGGCTAAGCG
>TBL_GTCCGGGCTAC_seq40
CCACCGCCACGTCTCCCGGAGGCGGTGATGAACCTGTAGCCCGGCTAAGC
>TBL_GTCCGGGCTAC_seq41
CGATGCTGGCGCATCTGTCCGGGCTACCGGCCCGCAGACGACCCTTAACC
>TBL_GTCCGGGCTAC_seq42
CGGTGCTGGCGCACCTGTCCGGGCTACCGGTCCGCAGATGGCGGGGAACC
>TBL_GTCCGGGCTAC_seq43
GCGGTGCTGCGCACCTGCCCGGGCTACACGTCCCCAGTAGCCTGCGCTCC
>TBL_GTCCGGGCTAC_seq44
CGATGCTGGCGCATCTGTCCGGGCTACCGGCTGCGATCCGGTAGCCCGGG
>TBL_GTCCGGGCTAC_seq45
CGCCGCGACCCGGGATTTCCGGGCTACAAGGGCAATACAGGCTAGCTGCC
>TBL_GTCCGGGCTAC_seq46
GCGATGCTGCGCATCTGTCCGGGCTACCGGATCGCAGACGTGGGTGAACC
>TBL_GTCCGGGCTAC_seq47
GCGATGCTTCGCATCTGTCCGGGCTACGGGTTCGCCACCATCTGCGATCC
>TBL_GTCCGGGCTAC_seq48
GCGGCGCATTGCGCCTGTCCGGGCTACCCGATGCCGCAACTCCCGTAGCC
>TBL_GTCCGGGCTAC_seq49
GCGGCGCGTTGCGCCTGTCCGGGCTACCAGCCCTCAGACGACGGTGAACC
>TBL_GTCCGGGCTAC_seq50
GCGGCGCGTTGCGCCTGTCCGGGCTACCGATCCGCAGGCGGTTGTGAACC
>TBL_GTCCGGGCTAC_seq51
GCGGCGTAAACGCCTTATCCGGGCTACATAGCAGCCAGGCCGATCGGGCA
>TBL_GTCCGGGCTAC_seq52
GCGGCGTGTTGCGCCTGTCCGGGCTACCGATCCGCAGGCGGTTGTGAACC
>TBL_GTCCGGGCTAC_seq53
GGCGCCTGAGGCGCCTGTCCGGGCTACCGGCTGCGATCCGGTAGCCCGGA
>TBL_GTCCGGGCTAC_seq54
GGCGCTGGCGCGCCATGTCCGGGCTACCAGCCCTCAGACGACGGTGAACC
>TBL_GTCCGGGCTAC_seq55
GGCTCGCGCTGCGCTGAGCCGGGCTACAAATTCACTGCGTTCTGTGGTGC
>TBL_GTCCGGGCTAC_seq56
CGATGCTTGCGCATCTGTCCGGGCTACCGGTCCGCAGACGACGGTGAACC
>TBL_GTCCGGGCTAC_seq57
CGGCGCGTTGCGCCTTATCCGGGCTACCCGTTTCGAATCCGGCCTGGCGA
>TBL_GTCCGGGCTAC_seq58
GCGATGCTGCGCATCTGTCCGGGCTACCGATTATGCGGCTTTCTGGTAGC
>TBL_GTCCGGGCTAC_seq59
GCGATGCTGCGCATCTGTCCGGGCTACCGTTTTGCAGACGGCGGTGCGCC
>TBL_GTCCGGGCTAC_seq60
GCGCTTAACGCGCCTTGTCCGGGCTACCGGTCCGCAGGCAACGGTAAACC
>TBL_GTCCGGGCTAC_seq61
GCGGCGCGTTGCGCCTGTCCGGGCTACCAGAAAGCCGCATAATCGGTAGC
>TBL_GTCCGGGCTAC_seq62
GCGGCGTAAACGCCTTATCCGGGCTACCGGCGCGATCGGGTAGCCCGGAC
>TBL_GTCCGGGCTAC_seq63
GGCGCTTGACGCGCCTGTCCGGGCTACCGGCCCGCAGACGGCAGTGAACC
>TBL_GTCCGGGCTAC_seq64
TTGCGGCTGACGCCTTATCCGGGCTACCCGTCTACCCGTCCTGCAGACGG
>TBL_GTCCGGGCTAC_seq65
CGGCGCGTTGCGCCTTATCCGGGCTACCGATCCGCAGTCGGCGATGAACC
>TBL_GTCCGGGCTAC_seq66
CGGCGCTGGCGCGCCTGTCCGGGCTACCAATCCGTAGCCCGGCTAAGCGC
>TBL_GTCCGGGCTAC_seq67
GCGACGTAAACGTCTTATCCGGGCTACTTGTCCGCAGACGACGGTAAAAC
>TBL_GTCCGGGCTAC_seq68
GCGATGCTGCGCATCTGTCCGGGCTACCCTCTCGCAGAGGGCTGTGAACC
>TBL_GTCCGGGCTAC_seq69
GCGGCGCGACGCGCCTGTCCGGGCTACCCGTTTCGAACCCGGCCCGGCGA
>TBL_GTCCGGGCTAC_seq70
GCGGCGCTGCGCGCCTGTCCGGGCTACCGGACCGCAGACGGCTATGAACC
>TBL_GTCCGGGCTAC_seq71
GCGGCGCTGCGCGCCTGTCCGGGCTACCGGCCCACAGCCAACGGTGAACC
>TBL_GTCCGGGCTAC_seq72
GCGGCGTGTTGCGCCTGTCCGGGCTACCGATCCGCAGACGGTTGTGAACC
>TBL_GTCCGGGCTAC_seq73
GCGGTGCTGCGCACCTGTCCGGGCTACCGGCCCGCAGGCGGTGGTGAACT
>TBL_GTCCGGGCTAC_seq74
GGCGCTTATCGCGCCTGTCCGGGCTACCATTCCCGGAGGCGGCGCTTACG
>TBL_GTCCGGGCTAC_seq75
CGGTGCTTGCGCACCTGTCCGGGCTACCGGCCCGCAGACGGCGGGGAACC
>TBL_GTCCGGGCTAC_seq76
GCGATGCTGCGCATCTGTCCGGACTACCATCCCGCAGACGGTGGAGAACT
>TBL_GTCCGGGCTAC_seq77
GCGATGCTGCGCATCTGTCCGGACTACCGCTCGCACACGGCGATGGACCC
>TBL_GTCCGGGCTAC_seq78
GCGCTTAACGCGCCTTGTCCGGGCTACCGGTCCGCAGAAAGCGGTAAACC
>TBL_GTCCGGGCTAC_seq79
GGCGCTTGACGCGCCTGTCCGGGCTACCAAACCGCACGAACTTGTAGCCG
>TBL_GTCCGGGCTAC_seq80
GGCGCTTGACGCGCCTGTCCGGGCTACGGATCCACCGCCGTCTGCGGGCC
>TBL_GTCCGGGCTAC_seq81
CGGTGCTGGCGCACCTGTCCGGGCTACCGGCCCGCAGATGGCGATGAACA
>TBL_GTCCGGGCTAC_seq82
GCGATGCTGCGCATCTGTCCGGGCTACCAGACCACAGACGGCAGGGAACC
>TBL_GTCCGGGCTAC_seq83
GCGATGCTGCGCATCTGTCCGGGCTACCGGATCCCAGACGGCAGTAGCCC
>TBL_GTCCGGGCTAC_seq84
GCGATGCTGCGCATCTGTCCGGGCTACCGGCCAGCAGCCGGCTCAACTCC
>TBL_GTCCGGGCTAC_seq85
GCGATGCTGCGCATCTGTCCGGGCTACCGGCCCGCAGACGGCGGTGAACC
>TBL_GTCCGGGCTAC_seq86
GCGATGCTGCGCATCTGTCCGGGCTACCGGTCCGCAGACGGCGGTGAACC
>TBL_GTCCGGGCTAC_seq87
GCGATGCTGCGCATCTGTCCGGGCTACCGCTCGCACACGGCGATGGACTC
>TBL_GTCCGGGCTAC_seq88
GCGGTGCTTGCGCACCTGTCCGGGCCGGCCCGCAGACGGCGGGGAACCGG
>TBL_GTCCGGGCTAC_seq89
GCGGTGCTTGCGCACCTGTCCGGGCGGCACCGCAGACGGCAGTGAACCCA
>TBL_GTCGCTCCTAC_seq1
AACCCATCGCGGCGTAGCCGCTCCTACGGGTATTTAATGTATTGGTTGGT
>TBL_GTCGCTCCTAC_seq2
CAGACGTCGCGGCATAGCCGCTCCTACATTACTGTCCTGGTTCCCGCGCT
>TBL_GTCGCTCCTAC_seq3
AAGTGTCGCGGCTGAAGCCGCTCCTACAAAATCCGGCGGGGCGTTACCGA
>TBL_GTCGCTCCTAC_seq4
ACGCGTCGCGGCTAAAGCCGCTCCTACAGAAGAGCGCACAGATTGAAATG
>TBL_GTCGCTCCTAC_seq5
ATCTGTCGCGGCTGAAGCCGCTCCTACAGGAACTTGCGGCCTGTTCGCCG
>TBL_GTCGCTCCTAC_seq6
ATCTGTCGCGGCTGAAGCCGCTCCTACAGGATGGTTCAGCAGCGCGGGGG
>TBL_GTCGCTCCTAC_seq7
CACTGTCGCGGCTGAAGCCGCTCCTACAGGGAGCACGGCGAGTGCGGATG
>TBL_GTCGCTCCTAC_seq8
CCATGTCGCGGCTGAAGCCGCTCCTACAGGGAACGCAGCAGCGCAGCGAA
>TBL_GTCGCTCCTAC_seq9
CCCGGTCGCGGCTGAAGCCGCTCCTACAACGGCCTGCGGATCGCCGGCTG
>TBL_GTCGCTCCTAC_seq10
CCCTGTCGCCGCTGAAGCCGCTCCTACAAGGGTTCCACCACTGCAAGAGC
>TBL_GTCGCTCCTAC_seq11
CCCTGTCGCGGCTGAAGCCGCTCCTACAGGGGGGGCGCCAGTGGTGCCTA
>TBL_GTCGCTCCTAC_seq12
CCCTGTCGCGGCTGAAGCCGCTCCTACAGTGAGGCCGATCGCTTTCGTTG
>TBL_GTCGCTCCTAC_seq13
GCCGGTCGCGGCTGAAGCCGCTCCTACAAAAGCTGCGGCCAGCGCGGAAC
>TBL_GTCGCTCCTAC_seq14
GCCTGTCGCGACTGAAGTCGCTCCTACAAATGCGCACGTCGCAGGCTTGC
>TBL_GTCGCTCCTAC_seq15
GCCTGTCGCGGCTGAAGCCGCTCCTACAGGAGAGCTGCGCGCTTGTGTAG
>TBL_GTCGCTCCTAC_seq16
GCCTGTCTCGGCTGAAGCCGCTCCTACAGGGCATCCGGCGGTGCGCTGCC
>TBL_GTCGCTCCTAC_seq17
GCGCGTCGCGGCTGAAGCCGCTCCTACAGGAAGCTTGCTACCGACTCGCC
>TBL_GTCGCTCCTAC_seq18
GCGCGTGGCGGCTGAAGCCGCTCCTACAGGGGTTTTCGCGGCAGGACGCT
>TBL_GTCGCTCCTAC_seq19
GCTCGTCGCGGCTGAAGCCGCTCCTACACCGGATGGCGCGTGTTCAACGC
>TBL_GTCGCTCCTAC_seq20
GCTCGTCGCGGCTGAAGCCGCTCCTACAGAGGAGCATCACGCTGCCGCTG
>TBL_GTCGCTCCTAC_seq21
GGCGGTCGCGGCTGAAGCCGCTCCTACAGGGGATCGCGGGGGTCGGGTGC
>TBL_GTCGCTCCTAC_seq22
GTCTGTCGCGGCTGAAGCCGCTCCTACAGGGGCTCGCCGGCTGCCGAAAG
>TBL_GTCGCTCCTAC_seq23
GTTCGTCGCGGCTGAAGCCGCTCCTACACAAGCCGCGCGCCTGCTGGCCG
>TBL_GTCGCTCCTAC_seq24
GTTCGTCGCGGCTGAAGCCGCTCCTACAGGTGGAGCCTGGCGCGGGCCGA
>TBL_GTCGCTCCTAC_seq25
GTTCGTCGCGGCTGAAGCCGCTCCTACAGTGAGCCCAGCCGGTTCGCTGC
>TBL_GTCGCTCCTAC_seq26
GTTCGTCGCGGCTGAAGCCGCTCCTACAGTGCACCCTGCGAGCAAGCCGC
>TBL_GTCGCTCCTAC_seq27
TCATGTCGCGGCTGAAGCCGCTCCTACAGGAATCATGAAATTCCCCACTG
>TBL_GTCGCTCCTAC_seq28
TCCGGTCGCGGCTGAAGCCGCTCCTACAAGAGCGTGCGGCCCTTCCTGTG
>TBL_GTCGCTCCTAC_seq29
TCCTGTCGCGGCTGAAGCCGCTCCTACAGGAGAGCTGCGCGCTTGTGTAG
>TBL_GTCGCTCCTAC_seq30
TCCTGTCGCGGCTGAAGCCGCTCCTACGGTGAACCCGGACATTCCATTGC
>TBL_GTCGCTCCTAC_seq31
ACCCGTCGCGGCTGAAGCCGCTCCTACAGGGACTTCGGAGCGCGGGGCGG
>TBL_GTCGCTCCTAC_seq32
ACCTGTCGCGGCTGAAGCCGCTCCTACAAGGGGGTGGCAAACAGCCCATG
>TBL_GTCGCTCCTAC_seq33
ACCTGTCGCGGCTGAAGCCGCTCCTACAGAATCGGTCGCGACGGGATCTC
>TBL_GTCGCTCCTAC_seq34
ATCTGTCGCGGCTGAAGCCGCTCCTACAGAAGCGGGACTGTGCATCGAGG
>TBL_GTCGCTCCTAC_seq35
CCATGTCGCGACTGAAGTCGCTCCTACAGGACTGCGACGGCGATGTCGCC
>TBL_GTCGCTCCTAC_seq36
CCCGGTCGCGGCTGAAGCCGCTCCTACAGGGTGTAACTGGGCAACAGACC
>TBL_GTCGCTCCTAC_seq37
CCCGGTCGCGGCTGAAGCCGCTCCTACAGGTGCGCGCAGTCTGCACTGGG
>TBL_GTCGCTCCTAC_seq38
CCCTGTCGCGGCTGAAGCCGCTCCTACAGCGTCTGCGGTTCAGCGCAAAA
>TBL_GTCGCTCCTAC_seq39
CGTTGTCGCGGCTGAAGCCGCTCCTACAAAAAGGCATCGCCCGAAAATCG
>TBL_GTCGCTCCTAC_seq40
CGTTGTCGCGGCTGAAGCCGCTCCTACAAGGGGCGGTGGGTTCCGCTAGA
>TBL_GTCGCTCCTAC_seq41
CGTTGTCGCGGCTGAAGCCGCTCCTACAGGAAGCAAATGAATGCCGGTCG
>TBL_GTCGCTCCTAC_seq42
GCCTATCGTGGCTGAAGCCGCTCCTACAGGGGGGCGCCAGTGGTGCCTAC
>TBL_GTCGCTCCTAC_seq43
GCCTGTCGCGGCTAAAGCCGCTCCTACAATGGAAAAGCCCAGGCACGGCG
>TBL_GTCGCTCCTAC_seq44
GCCTGTCGCGGCTGAAGCCGCTCCTACAACAGCGTGCCACAGTGGGCCGA
>TBL_GTCGCTCCTAC_seq45
GCCTGTCGCGGCTGAAGCCGCTCCTACAAGAGGGGTGCGTTCCGCTACAC
>TBL_GTCGCTCCTAC_seq46
GCCTGTCGCGGCTGAAGCCGCTCCTACAGGAACGTGTGGCAGCGCCTGCT
>TBL_GTCGCTCCTAC_seq47
GCGCGTCGCGGCTGAAGCCGCTCCTACAGGAAGCAAGCGGCCGACTCGCC
>TBL_GTCGCTCCTAC_seq48
GGTTGTCGCGGCTGAAGCCGCTCCTACAGGGGGCGGTGTCAGCGGTCGGA
>TBL_GTCGCTCCTAC_seq49
GTCTGTCGCGGCTGAAGCCGCTCCTACAGTGCACAAGGCACCTCCCCGAG
>TBL_GTCGCTCCTAC_seq50
TAGGGTCGCGGCTGAAGCCGCTCCTACAAAAAAAGCGTCAAGCGCCGATG
>TBL_GTCGCTCCTAC_seq51
TGATGTCGCGGCTGAAGCCGCTCCTACAGGAATCCGAGAATGTCCTGCAG
>TBL_GTCGCTCCTAC_seq52
ACCCGTCGCGGCTGAAGCCGCTCCTACGGGAAGATGGGGACGCTACTGCG
>TBL_GTCGCTCCTAC_seq53
ACCTGTCGCGGCTGAAGCCGCTCCTACAACGGCGGCATCACGCCCGATCC
>TBL_GTCGCTCCTAC_seq54
ACCTGTCGCGGCTGAAGCCGCTCCTACAGGGGGCTCCGGCAGGGGGCCGC
>TBL_GTCGCTCCTAC_seq55
ATCGGTCGCGGCTGAAGCCGCTCCTACAGTGCACCCGGCAAGCTCACCGC
>TBL_GTCGCTCCTAC_seq56
CCCGGTCGCGGCTGAAGCCGCTCCTACAAAAAAAGCGTCAAGCGCCGATG
>TBL_GTCGCTCCTAC_seq57
CCCGGTCGCGGCTGAAGCCGCTCCTACAGGGAGCACCCGCGGTCCGCCGG
>TBL_GTCGCTCCTAC_seq58
CTCGGTCGCGGCTGAAGCCGCTCCTACAGGGAGTGCAAGTGCATCGGTTC
>TBL_GTCGCTCCTAC_seq59
GCCCGTCGCGGCTGAAGCCGCTCCTACAGGGGCAGTGCGGCAGCGCGCGG
>TBL_GTCGCTCCTAC_seq60
GCGCGTCGCGGCTGAAGCCGCTCCTACAGGGACCGGCGGCCATCCAGCCG
>TBL_GTCGCTCCTAC_seq61
GCTTGTCGCGGCTCAAGCCGCTCCTACCGGGGAGCCTGCAATGGAATGTC
>TBL_GTCGCTCCTAC_seq62
GTTTGTCGCGGCTGAAGCCGCTCCTACAAAGGTTTTGCGGCCAGCGTGCT
>TBL_GTCGCTCCTAC_seq63
TAGGGTCGCGGCTGAAGCCGCTCCTACAGTGCATCCAGCCGGCGATCCGC
>TBL_GTCGCTCCTAC_seq64
TCCTGTCGCGGCTGAAGCCGCTCCTACAGGTTCCTCGATCGGCTGGAAGA
>TBL_GTCGCTCCTAC_seq65
CCCGGTCGCGGCTGAAGCCGCTCCTACCATTCCCTATTCCCCATTCCCGA
>TBL_GTCGCTCCTAC_seq66
GCCTGTCACGGCTGAAGCCGCTCCTACGAAAGCGCTTGAATGCGGAACCG
>TBL_GTCGCTCCTAC_seq67
GTGGGTCGCGGCTAAAGCCGCTCCTACAGACCTTCTCGCCTGACACGCAA
>TBL_GTCGCTCCTAC_seq68
CCCGTCGCGGCTGAAAGCCGCTCCTACGCGCGCCACGACAGATACGCCCA
>TBL_GTCGCTCCTAC_seq69
CCTGGTCGCGGCTGAAGCCGCTCCTACGCCATCTCGGGCGTCCAGCCGGT
>TBL_GTCGCTCCTAC_seq70
GCCCTTCGCGGCTGAAGCCGCTCCTACAGTAAGGCACGCCGCGTCGACAG
>TBL_GTCGCTCCTAC_seq71
CCGGATCGCGACTGAAGTCGCTCCTACGGCCGGTGCTGTAGGAGCGACTT
>TBL_GTCGCTCCTAC_seq72
CTGGATCGCGACTGAAGTCGCTCCTACCGCGTTCTAGCGCGCTCTGGCCG
>TBL_GTCGCTCCTAC_seq73
GATGATCGCGACTAAAGTCGCTCCTACAGTGGCTCTGTAGGAGCGGCTTT
>TBL_GTCGCTCCTAC_seq74
GATGATCGCGACTAAAGTCGCTCCTACGGCATCCTGTCCGGCAGGAGCGG
>TBL_GTCGCTCCTAC_seq75
CCTGGTCGCGGCTGAAGCCGCTCCTACAGAAGAGGCGCTTTTTTCATCAA
>TBL_GTCGCTCCTAC_seq76
GCCCGTCGCGGCTGAAGCCGCTCCTACAAAAGCGCGCGTGAGCAGCCATT
>TBL_GTCGCTCCTAC_seq77
GCTCGTCGCGGCTGAAGCCGCTCCTACAGGGACTTGCGGCGAGCCAGCTG
>TBL_GTCGCTCCTAC_seq78
GTCTGTCGCGGCTGAAGCCGCTCCTACAGGGGAGCAAAAAGCCCTTCGCC
>TBL_GTCGCTCCTAC_seq79
CTGGATCGCGACTGAAGTCGCTCCTACGGCATTCTAGCGCGCTCTGGCCG
>TBL_GTCGCTCCTAC_seq80
GCCCGTCGCGGCTGAAGCCGCTCCTACGGAATACCGGTGCGTCAGGACGT
>TBL_GTCGCTCCTAC_seq81
GGGCATCGCGGCTGAAGCCGCTCCTACCGCTTCCGGGAACGGCCTTCAGC
>TBL_GTCGCTCCTAC_seq82
GGTGGTCGCGGCTGAAGCCGCTCCTACCGTACGGAACACCGTAGGAGCGA
>TBL_GTCGCTCCTAC_seq83
GGTGGTCGCGGCTGAAGCCGCTCCTACGGCATCCTGTCCGGCAGGAGCGG
>TBL_AGCGTTCCTAT_seq1
AAGAAAAAATACAGCGATATCGTCTATATATAGTGTCTTTCCACTTTTAC
>TBL_AGCGTTCCTAT_seq2
AATATTCTGCTACTTCCTTAGTTCTTGAGTCTTATCTCTGTAGTAATAGC
>TBL_AGCGTTCCTAT_seq3
AATTCTTGAAGAACAGTACGTACCTATATAGTAGCAGTAACCTTTTTTTC
>TBL_AGCGTTCCTAT_seq4
AATTTTGAACTGTTTTAGCATACCTATAACGTTTTCATTCACAACTTTTT
>TBL_AGCGTTCCTAT_seq5
ACATTATCTAAGAAAAAACGTTCCTATGGTGAGTATAATCAATACGGAAA
>TBL_AGCGTTCCTAT_seq6
ACTAGAATCTAACAGCAATATACCTATTAAATTTGTCCAAGAAAAAAGAA
>TBL_AGCGTTCCTAT_seq7
AGCGAGAGCAGATTTGCTTTCAACTTTGGTTATACCATCTATTCCAATAG
>TBL_AGCGTTCCTAT_seq8
AGCGAGAGCAGATTTGCTTTCAACTTTGGTTATACCATCTATTCCTATCG
>TBL_AGCGTTCCTAT_seq9
ATATTCTGCTACTTTCCTTAGTTCTTGAGTCTTATCTCTGTAGTCATATT
>TBL_AGCGTTCCTAT_seq10
ATATTCTGCTACTTTCCTTAGTTCTTGAGTCTTGTCTCTGTAGTCATAGT
>TBL_AGCGTTCCTAT_seq11
ATGATGATGAGACTCAGCTATTCCTATATGCTTTTTCCTAACAATTTCAT
>TBL_AGCGTTCCTAT_seq12
CAGAGATTTATCTACTAATATTCCTATATGCTTTTTCCTAACAATTTCAT
>TBL_AGCGTTCCTAT_seq13
CATAAAATTTTCTAAAAGCATTCCTATAGAAGTAAAATAATACTATAGAT
>TBL_AGCGTTCCTAT_seq14
CGGCAAAGAGGTCTACAACGCACCTATGAATTTGTGGGATTTATTTACAG
>TBL_AGCGTTCCTAT_seq15
CGTTTCTTTAGAAACATCAATTCCTATAATTATACTATTCATAATCACCA
>TBL_AGCGTTCCTAT_seq16
CTCTTTGGTTATACCATCTATTCCTATAGCTTTCTTGCTATCGAGTTCCT
>TBL_AGCGTTCCTAT_seq17
CTTGATTGATGCTACTGAGAGTCCTATAGAAATACCTAAAAAAAACAAAA
>TBL_AGCGTTCCTAT_seq18
CTTTAGCATATATTCGAGCATACCTATATGCTTTTTCCTAACAATTTCAT
>TBL_AGCGTTCCTAT_seq19
CTTTAGCATATATTCGAGCATTCCTATATGCTTTTTCCTAACAATTTCAT
>TBL_AGCGTTCCTAT_seq20
CTTTAGCATATATTCGAGCATTCCTATATGCTTTTTTCTAACAATTTCAT
>TBL_AGCGTTCCTAT_seq21
CTTTAGCATATATTCGAGCATTCCTATTGACTTTATATCAATGCCTTTAC
>TBL_AGCGTTCCTAT_seq22
CTTTAGCATATATTCGAGCATTCCTATTGACTTTATATCAATGCTTTTAC
>TBL_AGCGTTCCTAT_seq23
CTTTAGCATATATTCGAGCATTCCTTGACATCCAGCACATCAAAAAGCAT
>TBL_AGCGTTCCTAT_seq24
CTTTAGCATATATTCGAGCATTCCTTGAGTTTTTAATACATTATTGAAGT
>TBL_AGCGTTCCTAT_seq25
CTTTAGCATATATTCGAGCATTCCTTGAGTTTTTAATAGATTATTGAAGT
>TBL_AGCGTTCCTAT_seq26
CTTTTATATGAATATTAGCATTCCTATATGCTTTTTCCTAACAATTTCAT
>TBL_AGCGTTCCTAT_seq27
CTTTTATATGAATATTAGCATTCCTATTACACAAAAACTCTACTAGATCT
>TBL_AGCGTTCCTAT_seq28
GAATAACAAAATCATCAGCATACCTATATAATTGACTTTGAGAACCAGTT
>TBL_AGCGTTCCTAT_seq29
GATGAACTATGATACCAGCGTTCCTATATGCTTTTTCCTAACAATTTCAT
>TBL_AGCGTTCCTAT_seq30
GCCAGTAAAAGTTGATAACATTCCTATAGGTATTGCAATGTTTGCTTCTC
>TBL_AGCGTTCCTAT_seq31
GCCAGTGAAGGTTGATAACATTCCTATAGGTATAGCAATGTTTGCTTCTC
>TBL_AGCGTTCCTAT_seq32
GCCAGTGAAGGTTGATAACATTCCTATAGGTATTGCAATGTTTGCTTCTC
>TBL_AGCGTTCCTAT_seq33
GCCAGTGAAGGTTGATAACATTCCTATATGCTTTTTCCTAACAATTTCAT
>TBL_AGCGTTCCTAT_seq34
GCCAGTGAAGGTTGATAACATTCCTTGAGTTTTAAAAGCGGACTCAAGAT
>TBL_AGCGTTCCTAT_seq35
GCCAGTTAAAGTTGATAATATTCCTATAGATTGCATATTGCGTATAAGCT
>TBL_AGCGTTCCTAT_seq36
GCCAGTTAAAGTTGATAATATTCCTATAGGTATTGCAATGTTTGCTTCTC
>TBL_AGCGTTCCTAT_seq37
GCCAGTTAAAGTTGATAATATTCCTATATATAGTGTCTTTCCACTTTTAC
>TBL_AGCGTTCCTAT_seq38
GCCAGTTAAAGTTGATAATATTCCTATATGCTTTTTCCTAACAATTTCAT
>TBL_AGCGTTCCTAT_seq39
GCCAGTTAAAGTTGATAATATTCCTTAAAATATCCACCATCTTTGAAAAT
>TBL_AGCGTTCCTAT_seq40
GCTTTCAACTTCTTACCATAATCCTTTGGTTATACCATCTATTCCAATAG
>TBL_AGCGTTCCTAT_seq41
GTCCTTTAGGTTGTGATATGTTTCTTGAGTTTTTAGATAAAATAAGAATG
>TBL_AGCGTTCCTAT_seq42
TAAACCACTAGTGAAGCGTTCCACTAATTAATACTCCATTCATTTATCAC
>TBL_AGCGTTCCTAT_seq43
TACAGCTTTCACGTGTAGTATACCTATAGAAGTTCGTTGAGAAACTGAAA
>TBL_AGCGTTCCTAT_seq44
TATTAGCAACTAAAATAGCATTTCTATTGAAGAAAAAATAAAATTAATTT
>TBL_AGCGTTCCTAT_seq45
TATTGTTACATTCGGTATTCCAGCTTGACATTCGGCACACCAAAAAGCAT
>TBL_AGCGTTCCTAT_seq46
TCATTAAATACTATAGCTAGTTCCTATAGGTATTGCAATGTTTGCTTCTC
>TBL_AGCGTTCCTAT_seq47
TCATTAAATACTATAGCTAGTTCCTATTGACTTTATATCAATGCCTTTAC
>TBL_AGCGTTCCTAT_seq48
TCATTAAATACTATAGCTAGTTCCTATTGACTTTATATCAATGCTTTTAC
>TBL_AGCGTTCCTAT_seq49
TCATTAAATACTATAGCTAGTTCCTTGGGATTGAGAGAATGAATGCAATA
>TBL_AGCGTTCCTAT_seq50
TGATAATATTTCTAACAGCATTCCTTGAGTTTTTAATACATTATTGAAGT
>TBL_AGCGTTCCTAT_seq51
TGTTATTAATGCATCAGCTAATCCTATATATAGTGTCTTTCCACTTTTAC
>TBL_AGCGTTCCTAT_seq52
TGTTATTAATGCATCAGCTAATCCTATATGCTTTTTCCTAACAATTTCAT
>TBL_AGCGTTCCTAT_seq53
TGTTGCTGATAGGCTTGGCGTATCTTGTATGATAAAAATAAGTGAAATTG
>TBL_AGCGTTCCTAT_seq54
TTGTAATGAAGTTTTTATTATTCCTATATGCTTTTTCCTAACAATTTCAT
>TBL_AGCGTTCCTAT_seq55
TTTCGCCATAGCGCACATCCTACCTATAGAGCTAGATCCACAGTTAAGGT
>TBL_AGCGTTCCTAT_seq56
TTTGATATGTCTTTGCACCTTTCCTATAGACATGTTATTATTAACATTAT
>TBL_AGCGTTCCTAT_seq57
TTTGATTGATGCTACTGAGAGTCCTATAGAAAGACCTAAAAAAAGCAAAA
>TBL_AGCGTTCCTAT_seq58
TTTTACTGATAGATTTTTTGATCCTAAATGTGATAAACTGCTTAATCCTT
>TBL_GCCCACCCTAC_seq1
AACCAAGGCGCGCACGGCACGCCCTACAGAGGATAGTTCCGGACAGTGAT
>TBL_GCCCACCCTAC_seq2
AATTTGGTGGGCTGAAGCCCACCCTACGGTAAAGGCTGCCACAGGCACCC
>TBL_GCCCACCCTAC_seq3
GCGGCGCTGGGCTGAAGCCCACCCTACGAGGCGGGAATGGGGATTATGCG
>TBL_GCCCACCCTAC_seq4
AGAAATGGTGGGCAGTGCCCACCCTACAAAAAACTGGATTCCCGTTTCCA
>TBL_GCCCACCCTAC_seq5
CACCGCGTGGGCTGAAGCCCACCCTACGAACAGCCACGCCCAGCGCCGTA
>TBL_GCCCACCCTAC_seq6
CCACCGGTGGGCTGAAGCCCACCCTACGACTCGCGGAAACGCTGTCCGGT
>TBL_GCCCACCCTAC_seq7
CCGCGTGGGCTCGAGAGCCCACCCTACGAGTTTGTGAAAAAATCCGCCAT
>TBL_GCCCACCCTAC_seq8
CCTGCTGGGTGGAGCCGCCCACCCTACCGTACCGGACCGGCGAGCATTCA
>TBL_GCCCACCCTAC_seq9
CGATTACGCTACGCTAATCGGACCTACGCGGGCTTTTTGGATGTCCGGTT
>TBL_GCCCACCCTAC_seq10
CGATTGGTGGGCTGAAGCCCACCCTACAGGCAGCACGCCTCGCCGCCGGT
>TBL_GCCCACCCTAC_seq11
CGCCGCTTTGCGGCTAACCCACCCTACGGGATTAAATCATTCTGTGCCGT
>TBL_GCCCACCCTAC_seq12
CGCGTGGGCTCGGGGAGCCCACCCTACGCAGCCGCCGGATCGGCCTGCTC
>TBL_GCCCACCCTAC_seq13
CGTGGGCGGCCCAGTCGCCCACCCTACGTCTTACAGCAAGTGATCCAGCA
>TBL_GCCCACCCTAC_seq14
CGTGGGCGGGAAACCCGCCCACCCTATCGCCGGCTCAGCTCGCGCTCCAG
>TBL_GCCCACCCTAC_seq15
CTGATGCTGGAGCGCTGCCCACCCTACGACCGCACCGTCCCCGCGCCCGC
>TBL_GCCCACCCTAC_seq16
GAGGCTCCTTCGGCTTACCCACCCTACGCGGCGAGTGGTATACGCTTTTG
>TBL_GCCCACCCTAC_seq17
GAGGCTCCTTCGGCTTACCCACCCTACTGGTCGGCGTTTTTATCCGGGGT
>TBL_GCCCACCCTAC_seq18
GAGTCGCCTGCGGCTCACCCACCCTACAATTATGAACTTTTAATCCGGGG
>TBL_GCCCACCCTAC_seq19
TATGATGATGGGCAATGCCCATCCTACAATTCGTAATCGCTTCGCATCAG
>TBL_GCCCACCCTAC_seq20
TTTAATGTTGGGCCGTGCCCAACCTACAGCTCTTTTCTCACCCATAATTT
>TBL_GCCCACCCTAC_seq21
TTTATTGATGGGCGGTGCCCATCCTACTTGGCTTGTCGCACAGGAGGCGT
>TBL_GCCCACCCTAC_seq22
GCAAGCGCGCGCCTTTGCCCACCCTACGTCTTCCCCACATCCTTCTTCTT
>TBL_GCCCACCCTAC_seq23
GCGCAAGCGCGCCTTTGCCCACCCTACCCGATGATCCGCACCCACGAACG
>TBL_GCCCACCCTAC_seq24
GCGCAAGGGCGCCTTTGCCCACCCTACGGGCCCTCCTCCCGTCATTGCGA
>TBL_GCCCACCCTAC_seq25
GCGGACAAGTCGCTTTGCCCACCCTACGGCAGCTTCGCCGGGACGACATC
>TBL_GCCCACCCTAC_seq26
GCGGACAAGTCGTTTTGCCCACCCTACGATTGCCACGCCACAAATCTGAA
>TBL_GCCCACCCTAC_seq27
GGCGCGATGCGCCTTTGCCCACCCTACGAGAGCCTCACTTGTACTCCCGC
>TBL_GCCCACCCTAC_seq28
GGCGCTTTGCGCCTTTGCCCACCCTACGACACCTGCAAGAGCGAAGCTGT
>TBL_GCCCACCCTAC_seq29
GGCGCTTTGCGCCTTTGCCCACCCTACGGCACCGCGCGCGCCGCCCTACA
>TBL_GCCCACCCTAC_seq30
GGCGCTTTGCGCCTTTGCCCACCCTACGGCACTATGACTGCTTCGGCAGT
>TBL_GCCCACCCTAC_seq31
GGGCACGCTCCGCTTTGCCCACCCTACCGGCACCGCAGTGCCTCACGCCC
>TBL_GCCCACCCTAC_seq32
GGGCACGCTTCGCTTTGCCCACCCTACGAGACTTCGTTCGGCCAGTGCAG
>TBL_GCCCACCCTAC_seq33
GGGCACGCTTCGCTTTGCCCACCCTACGGCAGCGGTGCCTCGTCACACCA
>TBL_GCCCACCCTAC_seq34
GCGTGGGCACAGACGTGCCCACCCTACTTGACTGGTAATCAAATATTTAT
>TBL_GCCCACCCTAC_seq35
GGCACAAAAAGCGTGTGCCCACCCTACGATGCTAGTTCCTTCAGCAAATT
>TBL_GCCCACCCTAC_seq36
GTGGGCACTAAATCGTGCCCACCCTACTGGGCTAAATTGTGCCAACACTC
>TBL_GCCCACCCTAC_seq37
TGGGCACAAAAACCGAGCCCACCCTACGCAGCTGGTTTTACAGTTGGATG
>TBL_GCCCACCCTAC_seq38
GGCGCTGCGCGCCTTTGCCCACCCTACGCTTGCTACATCTCTCGCCGGAT
>TBL_GCCCACCCTAC_seq39
GGCGCTTCGCACCTTTGCCCACCCTACAGAAGGGTGGAATCAACTTCCTC
>TBL_GCCCACCCTAC_seq40
GGCGCTTCGCGCCTTTGCCCACCCTACATTCGCTTCATACCTCGGTAAAT
>TBL_GCCCACCCTAC_seq41
GGGCACGCTGCGCTTTGCCCACCCTACAAGACCACTCGTTTCGCCGATAC
>TBL_GCCCACCCTAC_seq42
GGGCACGCTTCGCTTTGCCCACCCTACGAAGTAACGGGTTCCCGCGCCGC
>TBL_GCCCACCCTAC_seq43
GGGCACGCTTCGCTTTGCCCACCCTACGACCTGCTCGCTTCGACCGTGGG
>TBL_GCCCACCCTAC_seq44
GGGCACGCTTCGCTTTGCCCACCCTACGTGCTGCATGAATTTCATCGGAA
>TBL_GCCCACCCTAC_seq45
GGTTACGCTACCGCTAACCCACCCTACGGCACTAGTGCGGTTGCTTAACC
>TBL_GCCCACCCTAC_seq46
GTGGGCACAAAGTCGTGTCCACCCTACATGGCTGCACCTTGAGCGAATAG
>TBL_GCCCACCCTAC_seq47
GTGGGCAGAAAAAATTGCCCACCCTACGAGTTATTAAATTTGGGTAAAAC
>TBL_GCCCACCCTAC_seq48
TAAGGGGCGTATGCAATACGCCCCTCGCAAATTATCAATCCCTATTCACA
>TBL_GCCCACCCTAC_seq49
TGGGCGAACACATCGGTTCGCCCCTACGGAAAAGTGCAATGATAAATGGG
>TBL_GCCCACCCTAC_seq50
TATGCCCTTGGGTACACCCCACCCTACGGGTTTTGCTCCCACGAATTAGG
>TBL_GCCCACCCTAC_seq51
TATGCCCTTGGGTACACCCCACCCTACGTGCTGGTTGCTTGTGGTTTTGC
>TBL_GCCCACCCTAC_seq52
TGGGGTTCGTTCCACACCCCACCCTACGTGCTGGTTGCTTGTGGTTTTGC
>TBL_GCCCACCCTAC_seq53
TCGGTGGGCACGGGGTGCCCACCCTACGGCAAACCGATACGTAGGGTGGG
>TBL_GCCCACCCTAC_seq54
TCTCTGGTGGGCTAAAGCCCACCCTACGCGGAGCGCCGCCCGGCCCACCC
>TBL_GCCCACCCTAC_seq55
TGGGCACAGAAAACGTGCCCACCCTACCAACTAATCTTCAACCCTCGATG
>TBL_GCCCACCCTAC_seq56
TGGGCTTCGTACCTCAGCCCAACCTACTCACTGAACCTGTTGGGTTATGA
>TBL_GCCCACCCTAC_seq57
TTGTTCGGTGGGCGATGCCCACCCTACATCGTATGAAGTCATTGAACGAA
>TBL_CTCGGCTCTAC_seq1
AACCAGCCGAGCATGGCTCGGCTCTACAACCAGCCCTTCTGCCGCGCCAG
>TBL_CTCGGCTCTAC_seq2
AGCAGCCGAGCATGGGCTCGGCTCTACAAGTGCGCGTCACCGGGTGACGG
>TBL_CTCGGCTCTAC_seq3
AGCAGCCGAGCATGGGCTCGGCTCTACAGAGGTCGCGTGTCGACCAAGGT
>TBL_CTCGGCTCTAC_seq4
GAGCAGTCGAGCATGGCTCGACTCTACAGTGACGGGCCTTGTCCCGCGCG
>TBL_CTCGGCTCTAC_seq5
AAGCAGCCGAGCATGGCTCGGCTCTACAACGGCCCGGCTCAGCGCATCAG
>TBL_CTCGGCTCTAC_seq6
AAGCAGTCGAGCATGGCTCGACTCTACCGTCTATCGATCCACGCCTGCAG
>TBL_CTCGGCTCTAC_seq7
ACGGCAGTCGAGCAAGCTCGACTCTACTCAAGGTCCGCAGTAGATCCACG
>TBL_CTCGGCTCTAC_seq8
AGCAGCCGAGCATGGGCTCGGCTCTACATGCCTGCGCCTCACAACTGATG
>TBL_CTCGGCTCTAC_seq9
AGCAGCCGAGCATGGGCTCGGCTCTACCGATCCCACGGCGCGGGTTATTC
>TBL_CTCGGCTCTAC_seq10
AGCAGCCGAGCGTGGGCTCGGCTCTACAACAGGCCTCCGACAACCAGCAG
>TBL_CTCGGCTCTAC_seq11
AGCAGCCGAGCGTGGGCTCGGCTCTACAACGGCACCGAACTCAGCGCGCC
>TBL_CTCGGCTCTAC_seq12
AGCAGCCGAGCGTGGGCTCGGCTCTACAAGGAGCGCGGTCCCCGCCTTTG
>TBL_CTCGGCTCTAC_seq13
AGCGGCCGAGCGCAGGCTCGGCTCTACAGATGCGAGGGCGTCACGGCGCC
>TBL_CTCGGCTCTAC_seq14
ATCAGCCGAGCATGGGCTCGGCTCTACAGTAGATCCACGCCGCGCGTGGA
>TBL_CTCGGCTCTAC_seq15
ATCGGCCGAGCATGGGCTCGGCTCTACAACGGCAACAGCGCCAACGGCGG
>TBL_CTCGGCTCTAC_seq16
CAGCGCCGAGCATGGGCTCGGCTCTACATGTACACCCTGGCCACGCGCTT
>TBL_CTCGGCTCTAC_seq17
GAAAGCCGAGCGTGCGCTCGGCTCTACACGGGGAACGCGGGCTCACGACA
>TBL_CTCGGCTCTAC_seq18
GATAGCCGAGCATGGGCTCGGCTCTACATGGACGCTGCAGACCGCCCCAT
>TBL_CTCGGCTCTAC_seq19
GGAAGCCGAGCATGGGCTCGGCTCTACAGAGATCGCGCGGCGGGTTACTT
>TBL_CTCGGCTCTAC_seq20
GGCAGCCGAGCATGGGCTCGGCTCTACAAATGTCGCTAAGCTGCCTGCAA
>TBL_CTCGGCTCTAC_seq21
GGCAGCCGAGCATGGGCTCGGCTCTACAGGGCGTCTGCTCAGCGTGAGGT
>TBL_CTCGGCTCTAC_seq22
GGCAGCCGAGCATGGGCTCGGCTCTACAGGGGGCCTGCTCAGCGTGAGGT
>TBL_CTCGGCTCTAC_seq23
GGCAGCCGAGCATGGGCTCGGCTCTACTGGACGGACCACGCAACGACGGG
>TBL_CTCGGCTCTAC_seq24
GGCAGCCGAGCCTAGGCTCGGCTCTACAGTGAATGCGGCAACTCGTAGCG
>TBL_CTCGGCTCTAC_seq25
TAAAGCCGAACCCATGCTCGGCTCTACAAAAGGCGGCCTGACAGCCTGCT
>TBL_CTCGGCTCTAC_seq26
TGTAGAGTCGAGCAAGCTCGACTCTACAAAGAGCGCGCAGCCAAGCTGCT
>TBL_CTCGGCTCTAC_seq27
AGCAGCCGAGCATGGGCTCGGCTCTACAACGACCTGCGCAGCAGGCGCGG
>TBL_CTCGGCTCTAC_seq28
AGCAGCCGAGCATGGGCTCGGCTCTACAGGACTGCGCCTCACAACTGATG
>TBL_CTCGGCTCTAC_seq29
AGCAGCCGAGCGTGGGCTCGGCTCTACAAGAAGCGCCCAGCGACGCTGCT
>TBL_CTCGGCTCTAC_seq30
CAGCAGCCGAGCATGGCTCGGCTCTACAAAAGCGAAGCAAAGTCGAGCAT
>TBL_CTCGGCTCTAC_seq31
CAGCAGCCGAGCATGGCTCGGCTCTACAGAGGAAAACAGACGCGGCGAGC
>TBL_CTCGGCTCTAC_seq32
CTGAGCCGAGCATGGGCTCGGCTCTACAGTTGATGCAGAGACCTTGTAGA
>TBL_CTCGGCTCTAC_seq33
GACAGCCGAGCGTGGGCTCGGCTCTACAGGAGCTGCACCGCGCCCGGGCG
>TBL_CTCGGCTCTAC_seq34
GCCAGCCGAGCGTAGGCTCGGCTCTACAGGGTTCAGGGTTCGGTATAGCC
>TBL_CTCGGCTCTAC_seq35
GGCAGCCGAGCATGGGCTCGGCTCTACAAGGCAGGAGGGTCAGCCAGCCG
>TBL_CTCGGCTCTAC_seq36
GGCAGCCGAGCGTAGGCTCGGCTCTACAAGATCTTGCAGGCCTCAGCCCG
>TBL_CTCGGCTCTAC_seq37
TGCAGCCGAGCATAGGCTCGGCTCTACAACATGCCGCCGAACGGGTTACA
>TBL_CTCGGCTCTAC_seq38
TGCAGCCGAGCATGGGCTCGGCTCTACAGGGGACGCGGCGGCTATGGCGC
>TBL_CTCGGCTCTAC_seq39
ATCAGCTGAGCGCGGGCTCGGCTCTACAGAAGTCCACGCTTTTTGCGAGT
>TBL_CTCGGCTCTAC_seq40
CAGCAGCCGAGCATGGCTCGGCTCTACAGAAAGCAGATCCCGCCAGTAGA
>TBL_CTCGGCTCTAC_seq41
CAGTAGCCGAGCGTAGCTCGGCTCTATAGGGACGTTGGTTGCGAGGGTTC
>TBL_CTCGGCTCTAC_seq42
GCCAGCCGAGCGTGGGCTCGGCTCTACAAAAGCGAAGGCCGGCTTGCGCC
>TBL_CTCGGCTCTAC_seq43
GTAGAGCCGAGCGCGGCCCGGCTCTACAGCGTCACGCGGTCAGTCCACCA
>TBL_CTCGGCTCTAC_seq44
TGGAGCCGAGCATGGGCTCGGCTCTACACATTCACTCCTGTTCCGGCAGC
>TBL_CTCGGCTCTAC_seq45
TGGAGCCGAGCATGGGCTCGGCTCTACAGCGTCACGCGGTCAGTCCACCA
>TBL_CTCGGCTCTAC_seq46
GGCAGCCGAGCATGGGCTCGGCTCTACAAGAAGCGCCCAGCGAAGCTGCT
>TBL_CTCGGCTCTAC_seq47
GGCAGCCGAGCATGGGCTCGGCTCTACACGAGGCAGGCGCTTACAAGGGC
>TBL_CTCGGCTCTAC_seq48
GGCAGCCGAGCGTGGGCTCGGCTCTACAGGGGCGCCCGCGCGCCGTTGGG
>TBL_GTCCACCCTAC_seq1
AAAACGCTGTGCGGTTGTCCACCCTACGGGGCTATCGCGGACCGCCATGG
>TBL_GTCCACCCTAC_seq2
AAAGCGGTGGGCTGAAGCCCACCCTACGGGGCCTGAACCTGGAAACGACA
>TBL_GTCCACCCTAC_seq3
ACAAGGCTGCGCCGTTGTCCACCCTACCGTCCGTCTCAGCCCAATCTAAA
>TBL_GTCCACCCTAC_seq4
ACAAGGCTGCGCCGTTGTCCACCCTACGCGCGTCAGGACGTAGGTTGGGT
>TBL_GTCCACCCTAC_seq5
ATGAGGCTGCGCCGTCATCCACCCTACGGAGTCCCGGCTTCCGCCTGAAT
>TBL_GTCCACCCTAC_seq6
CGATAGAGCCGTCTCAACCCAACCTACGGTCTATCTCTGCCATGGCGGTC
>TBL_GTCCACCCTAC_seq7
ACAAGGCTGCGCCGTTGTCCACCCTACCTAGCTGAGGCGTGCCGTTGTCT
>TBL_GTCCACCCTAC_seq8
ACAGGGCTGCGCCGTTGTCCACCCTACGACGGTGGTACCTTTGCGGGACC
>TBL_GTCCACCCTAC_seq9
AGGCATGGCGTCGCTAACCCACCCTGCAGGGTACGACTTGCCCCGTAGCC
>TBL_GTCCACCCTAC_seq10
CCCCCGGCATCAATCACCCCACCCTACGCCTTTACCACCATGATCCCGGC
>TBL_GTCCACCCTAC_seq11
CCCGACCCGGGACCTGGCCCACCCTACTGACCAGCTAGTCGAACGAATGA
>TBL_GTCCACCCTAC_seq12
CTGTTGGTGGGCTGAAGCCCACCCTACGGACCGGACGCCAGCAACTCCCG
>TBL_GTCCACCCTAC_seq13
CTTGGGCAGGCGCATGTCCACCACTACGCCGTTGCCGGCTTCCTTGGCGC
>TBL_GTCCACCCTAC_seq14
GGAATCGGTGCGCGCTGTCCACCCTACGGCGCGGCGGCACTTTTCCACAG
>TBL_GTCCACCCTAC_seq15
GGACCGATGAAGCGAGGTCCACCCTACAGAGAAGGCAAGAGCCTCAGTCG
>TBL_GTCCACCCTAC_seq16
GGACCGATGGAGCGTGGTCCACCCTACGGCCGAAGCCCATCCTTGAGCGT
>TBL_GTCCACCCTAC_seq17
GGACCGGTGGAGCGTTGTCCACCCTACAAAAGCGACTCCAGTGCGCACGG
>TBL_GTCCACCCTAC_seq18
TGGACAGAAAAACGCTGTCCACCCTACAGGATCTGCTGCTCAGTCGAGCT
>TBL_GTCCACCCTAC_seq19
TGGACAGAAAAGCGCTGTCCACCCTACAACAGCGCTCGCAGCCATCTGCC
>TBL_GTCCACCCTAC_seq20
TGGATAAAAGAGCGTTGTCCACCCTACATATGGCCTCGTCCCGAGCCGCC
>TBL_GTCCACCCTAC_seq21
CGCGTAGGCAAGCGTCGTCCACCCTACGAACCAGCCGTTCGAGCATGAAA
>TBL_GTCCACCCTAC_seq22
CGCGTAGGCAAGCGTCGTCCACCCTACGAACGGCCGCTATCGCCACTTTG
>TBL_GTCCACCCTAC_seq23
GATCCCGGTGCGCACAGCGCACCCTACGGGGATGTCCGGGGGCGACGCCA
>TBL_GTCCACCCTAC_seq24
GCCCTCGCTGCGCTCGGACCAACCTACGGGGCCGCCGCGCGACCCTTGGC
>TBL_GTCCACCCTAC_seq25
GCTTCGCTTCGCTCTGCGCCAACCTACGGGGTTTCTGCGCAGTCCTTTCG
>TBL_GTCCACCCTAC_seq26
GGGGTCGGTGCGCATGGCGCACCCTACGGGGCGAAGTATCAGCGAGCCTC
>TBL_GTCCACCCTAC_seq27
GTTCGCGGTGCGCACGGCGCACCCTACGGGGCAACAGGATGCGGTGCGAT
>TBL_GTCCACCCTAC_seq28
TCTCCCGGTGCGCGCGGCGCACCCTACGGGACTGGCAGCATCCTGCTGGT
>TBL_GTCCACCCTAC_seq29
TCTCCTGGTGCGCGCGGCGCACCCTACGGGGCTGCTCGCGAATGAATTCG
>TBL_GTCCACCCTAC_seq30
TGGATGGAAAAGCGCCATCCACCCTACGGGGCTGACTGAGCGAGACGGGA
>TBL_GTCCACCCTAC_seq31
TGGATGGTAAAGCGCCATCCACCCTACAGGGCTACGGCGTTGACATGGCA
>TBL_GTCCACCCTAC_seq32
GCCCACGGTGCGCATAGCGCACCCTACGCTGAAGTCGTCACACCCCGTAG
>TBL_GTCCACCCTAC_seq33
GTCATGGTGAGCTGAAGCCCACCCTACGTGAATGCGGATACGAAAACGCC
>TBL_GTCCACCCTAC_seq34
GTTCTGGTGGGCTGAAGCCCACCCTACGGCCTCACATGGCGGAGTGTCCT
>TBL_GTCCACCCTAC_seq35
GCTAGCGGCGGGTTGCACCCGCCCTACGTTTTCTAATCCTTAATCACCAA
>TBL_GTCCACCCTAC_seq36
GGACGGGTGAAGCGTCGTCCACCCTACCCGTTCCCACCCGCACCGGCGCA
>TBL_GTCCACCCTAC_seq37
GGACGGGTGAAGCGTCGTCCACCCTACGCCTAGGCGCCAAGACTGTAGGA
>TBL_GTCCACCCTAC_seq38
GGATGGAAAAAGCGCCATCCACCCTACGTTTGTCGCCGCTCCCACACGTT
>TBL_GTCCACCCTAC_seq39
TGGATGAAAGAGCGCCATCCACCCTGCAGGGTACGACTTGCCCCGTAGCC
>TBL_AGTGCTGCTCA_seq1
AACGACCTGCTTGAACTTCTGCTCTCAGGTCTTTATTCGTTCCTGCAATC
>TBL_AGTGCTGCTCA_seq2
AGGAGACTTGCGCAGCAGTGCTGCTCAGGGAGAGGATTCTTTCGAAATTT
>TBL_AGTGCTGCTCA_seq3
AGGAGACTTGCTCAGCAGTGCTGCTCAGGGAGAGGATTCTTTCGAAATTT
>TBL_AGTGCTGCTCA_seq4
CAATCCCTTGCGCAGCAATGCTGCTCATATCTATAGGCAAATTTCCATCA
>TBL_AGTGCTGCTCA_seq5
CATTCCCTTGCAAAGCAGTGCTTCTCAGGACTAAAAGGCTTTCCTGATGC
>TBL_AGTGCTGCTCA_seq6
CTCACCCTTGCGCAGCAGTGCTGCTCATCTCCTAAAAGGAGAGAAAACGT
>TBL_AGTGCTGCTCA_seq7
CTCACCCTTGCGCAGCAGTGCTGCTCATCTCCTAAAAGGCGAGGGAACGT
>TBL_AGTGCTGCTCA_seq8
CTCCCCCTTGCGCAGCAGTGCTGCTCATCTCCTAAAAGGAGAGGGAATAT
>TBL_AGTGCTGCTCA_seq9
CTCTCCCTTACGCGGCAGTGCTTCTCATCTCCTAAAAGGAGAGGGAATAT
>TBL_AGTGCTGCTCA_seq10
CTCTCCCTTGCGCAGCAGTGCTACTCATCTCCTATAAGGAGAGGGATAAA
>TBL_AGTGCTGCTCA_seq11
CTCTCCCTTGCGCAGCAGTGCTGCTCATCTCCTAAAAGGAGAGGGAATAT
>TBL_AGTGCTGCTCA_seq12
CTCTCCCTTGCGTAGCAGTGCTACTCATCTCCTCACAGGAGAGGGAACTA
>TBL_AGTGCTGCTCA_seq13
CTCTCCCTTGTGAATCAGTGCTTCTCATCTCCTCAAAGAGAGGGAATTTA
>TBL_AGTGCTGCTCA_seq14
CTGACCCTTGCGAAGCAATACTTCTCAGGTCGCTGACTTCACGTATATTC
>TBL_AGTGCTGCTCA_seq15
CTGACCCTTGCGAAGCAATGCTTCTCAGGTCGCTGACTTCACGTATATTC
>TBL_AGTGCTGCTCA_seq16
CTGACCCTTGCGAAGCAGTGCTTCTCAGGTAAGTGACTTTACGTATATTC
>TBL_AGTGCTGCTCA_seq17
CTGACCCTTGCGAAGCAGTGCTTCTCAGGTCGCTGACTTCAGTGTGCCGC
>TBL_AGTGCTGCTCA_seq18
GATTATGGGGAAACTCACTGCCGCTCAGGTCAATGCATTACTACAACAAT
>TBL_AGTGCTGCTCA_seq19
GCCTGCCTTGCGAAGCAGTGCTTCTCAGGACTAAAAGGCTTTCCTGATGC
>TBL_AGTGCTGCTCA_seq20
GTTAATCTTGCGAAGCAGTGCTTCTCAGGCAGGGCACTATGGAAAAAATG
>TBL_AGTGCTGCTCA_seq21
GTTAATCTTGCGAAGCAGTGCTTCTCAGGTAGGACACTATGGAAAAAATG
>TBL_AGTGCTGCTCA_seq22
TACCCTCTTGCGAAGCAGTGCTTCTCACCTTTTGCAAAGGGGGGACTTTT
>TBL_AGTGCTGCTCA_seq23
TCAAATCTTACGAAGCAGTGCTTCTCAGGTGATAAACTCAGTTCGACAAA
>TBL_AGTGCTGCTCA_seq24
TTATCTCTTGCGAAGCAGTGCTTCTCAGGTCGCTGACTTCACGTATATTC
>TBL_AGTGCTGCTCA_seq25
TTCTTCTGGGGTAATAGTGCTGTCTCAGGTCGCTGATTTTACGTATATTC
>TBL_AGTGCTGCTCA_seq26
TTGCGGCATAAAATCCAGTGCTACTCATAGTTAACACATAAAAAAATTCA
>TBL_AGTGCTGCTCA_seq27
TTTACCCTTGCGCAGCAGTGCTGCTCATTGCCATCGCTTCCTGGATGATT
>TBL_AGTGCTGCTCA_seq28
TTTAGCCTTGCGAAGCAGTGCTTCTCATATCTGTGTACTGCTCTGCGGAC
>TBL_AGTGCTGCTCA_seq29
TTTAGCCTTGCGAAGCAGTGCTTCTCATGTCTAGACTCGAATGAGGTCGT
>TBL_AGTGCTGCTCA_seq30
ATATCCCTTGCGCAGCAGTGCTGCTCATTATATGGATTGTATCGTCGTTA
>TBL_AGTGCTGCTCA_seq31
CTCACACTTGCGTAGCAGTGCTTCTCAGGTACTGAGGATGCGCTAAGGTA
>TBL_AGTGCTGCTCA_seq32
CTCACACTTGCGTAGCAGTGCTTCTCAGGTAGACACTATGGAAAAATGGT
>TBL_AGTGCTGCTCA_seq33
CTCTCCCTTGCGCAGCAGTGCTGCTCAGGTAGACACTATGGAAAAATGGT
>TBL_AGTGCTGCTCA_seq34
GTTAATCTAGCGAAGCAGTGCTTCTCAGGTAGACACTATGGAAAAATGGT
>TBL_AGTGCTGCTCA_seq35
CTGACCCTTGCGAAGCAATGCTTCTCAGGTCAGTGACTTTACCTATATTC
>TBL_AGTGCTGCTCA_seq36
CTGACCCTTGCGAAGCAGTGCTTCTCAGGTGAGTGACTTTACGTATATTC
>TBL_TTCGCCCCTAC_seq1
AAGTGAAACTAACATATTACCCCCTTGCGGAATTTCCACATTTAAGGCTT
>TBL_TTCGCCCCTAC_seq2
AATAAATAATACCCCCTTACCCCCTAAAGGGGAATCGGCTATCGCCGATG
>TBL_TTCGCCCCTAC_seq3
AGAGGGGCTAATGTAATTAGCCCCTACAAAAGTAGATTTTAAATAGTAAA
>TBL_TTCGCCCCTAC_seq4
AGGCCGGACACATCGGTCCGCCCCTACAATAACATCAGGATTTCTAAGCC
>TBL_TTCGCCCCTAC_seq5
AGGGCGAACACATCGGTTCGCCCCTACAGTTTTATATCTAATACACATCG
>TBL_TTCGCCCCTAC_seq6
AGGGCGGACACATCGGTCCGCCCCTACTTTGGTAATAAATTGATAAAAAG
>TBL_TTCGCCCCTAC_seq7
ATAAGGGCAAATGTAATTTGCCCCTACAAAAAGGGACATCGCAAACAATC
>TBL_TTCGCCCCTAC_seq8
ATCATAGAAATCTTATTAATCCCCTACACATCATGCTCAATCAAAAAATC
>TBL_TTCGCCCCTAC_seq9
ATCATAGAAATCTTATTAATCCCCTACACATCATGCTTAATCAAAAAATC
>TBL_TTCGCCCCTAC_seq10
CGGACGGACACGCAGGTCCGCCCCTACAATAATCTCTGCATCAACGCCTT
>TBL_TTCGCCCCTAC_seq11
CTTTGGACACACGCAGTGTGCCCCTACACTTTAATTATGCTTTTTAATTA
>TBL_TTCGCCCCTAC_seq12
GATAATGACACAAGTCTTCACCCCTACTGCTTTACGTTTTAATTCACGCT
>TBL_TTCGCCCCTAC_seq13
GCTTTCTTTTGGCTCTTCCCCCACTACAACAGTGATATATATTTCAAAAT
>TBL_TTCGCCCCTAC_seq14
TAGAGGCGAAATATCTTTCGCCCCTAGTATGAAAATAGGGCAAATGTCAT
>TBL_TTCGCCCCTAC_seq15
TATGAGGCAAATGTAATTTGCCCCTACATATTTACGCAAACAAACTCACC
>TBL_TTCGCCCCTAC_seq16
TCTGGGGCAAATGTAATTTGCCCCTACAAATTATCTTCTTTCCTGTTTTA
>TBL_TTCGCCCCTAC_seq17
TGTAGGGCAAATTCAATTTGCCCCTACGAATCAATTTTAAACTTTGTAGG
>TBL_TTCGCCCCTAC_seq18
TTAAGGGCAAATATAATTTGCCCCTACACTATTCTTAGTCGAAACAAGCT
>TBL_TTCGCCCCTAC_seq19
TTAAGGGCAAATGTAATTTGCCCCTACATCTTTCCGTTCTTTAAGGGCAA
>TBL_TTCGCCCCTAC_seq20
TTTAAGGGCAATGTAATTTGCCCCTACACTATTCTAATTTCGAAACAAGC
>TBL_TTCGCCCCTAC_seq21
TTTGGGGCAAATGTAATTTGCCCCTACAAATTATTTTGTGCAATAGATTA
>TBL_TTCGCCCCTAC_seq22
TTTGGGGCTAATGTGATTAGCCCCTAAAAACAATTGTATAGTTATAAAAA
>TBL_TTCGCCCCTAC_seq23
AGGGCTGCGGGATTAGTGTACCACTACACATTGAAGTTGATCGCCATAAA
>TBL_TTCGCCCCTAC_seq24
ATTAGGGCAAATGTCATTTGCCCCTACAAATTTAACGGCATAATGATTTC
>TBL_TTCGCCCCTAC_seq25
TTTAAGGGCAATGTAATTTGCCCCTACACTATTCTTATTCGAAACAAGCT
>TBL_TTCGCCCCTAC_seq26
TTTGGGGCTAATGTAATTAGCCCCTACGATATATCAACAAAAAAGGAAAA
>TBL_TTCGCCCCTAC_seq27
ATAAGGGCGAATGTCATTCGCCCCTACGACCCAAAAATAATTAAGCAAAC
>TBL_TTCGCCCCTAC_seq28
CAAAGGCAAATTACAATTCGCCCCTACGACCCAAAAAATGTCCCACACTT
>TBL_TTCGCCCCTAC_seq29
TCAAAGGCGAATGTCATTCGCCCCTACAATTTATAATGACGTTAAATTCA
>TBL_TTCGCCCCTAC_seq30
TCAAGGGCGAATGTAATTCGCCCCTACAACTCTAAAAATAATCATTGAAA
>TBL_TTCGCCCCTAC_seq31
TCAATGGCAAATGCAATTCGCCCCTACAATCCAAAAAAAATAATTATGGG
>TBL_TTCGCCCCTAC_seq32
TTTGGGCAAATTACAATTCGCCCCTACACATCTGTATTTTAAAAAGGTTA
>TBL_TTCGCCCCTAC_seq33
CATGGGGCAAATGTAATTTGCCCCTACAAATTATTTTAAAATATCATTGT
>TBL_TTCGCCCCTAC_seq34
TTTTAGGCGTGCTCAACACACCCCTACATACTTGTGGCAAATATCAGTGT
>TBL_TTCGCCCCTAC_seq35
TTTGGGGCTAATGTGATTAGCCCCTACAGTTTTTATATCTAATACACATT
>TBL_TTCGCCCCTAC_seq36
TTTTGGGCGAATGTGATTTGCCCCTACACGTCCAAATTTTAAAATGTATT
>TBL_ATCCGACCTAC_seq1
CGCCGCTACGCGGCTAATCCGACCTACACGAAGCACAGCGTTTACAATAA
>TBL_ATCCGACCTAC_seq2
GACGCTAACGCGTCTTATCCGACCTACAAAACCGTGCATGGCATGAAATC
>TBL_ATCCGACCTAC_seq3
GACGCTAACGCGTCTTATCCGACCTACAGTTGGTGACCGCAAGGCCGGAT
>TBL_ATCCGACCTAC_seq4
GACGCTGCCGCGTCTTATCCGACCTACAGTTGGCATGCATCCAGCAATGT
>TBL_ATCCGACCTAC_seq5
GCGGAGTGAACGCCTTATCCGACCTACGTGTGACGTGTAGGCCTGATAAG
>TBL_ATCCGACCTAC_seq6
GCGGCGTAAACGCCTTATCCGACCTACAAAAATCACGCTAAATCAGGTTA
>TBL_ATCCGACCTAC_seq7
GCGGCGTAAACGCCTTATCCGACCTACAGATCAGGACCGTTTGTAGGCCC
>TBL_ATCCGACCTAC_seq8
GCGGCGTAAACGCCTTATCCGACCTACGGTTGGCACGCATCCGGCAATGT
>TBL_ATCCGACCTAC_seq9
GCGGCGTGAACGCCTTATCCGACCTACAAAACTACCAAACCTGCACGTTA
>TBL_ATCCGACCTAC_seq10
GCGGCGTGAACGCCTTATCCGACCTACGGGTAGTGCGTTTTGTAGGCCTG
>TBL_ATCCGACCTAC_seq11
GCGGCGTGAACGCCTTATCCGACCTACGGGTAGTGGGTTTTGTAGGCCTG
>TBL_ATCCGACCTAC_seq12
GCGGCGTGAACGCCTTATCCGACCTACGGTTCGGGTTTGTAGGCCTGATA
>TBL_ATCCGACCTAC_seq13
GATGACGCTGCTGCTTATCCGACCTACGAAGAGGTATGTCATCTGTCTCT
>TBL_ATCCGACCTAC_seq14
GATGACGCTGGCGCTTATCCGACCTACGAAAACCGTGCCCTGTAGGGTGG
>TBL_ATCCGACCTAC_seq15
GATGACGCTGGCGCTTATCCGACCTACGGGCTTGGTGATGTTGTGTCGGA
>TBL_ATCCGACCTAC_seq16
GGATGACGCTACGCTTATCCGACCTACGATTTGGATTTTGTAGAGCAGGC
>TBL_ATCCGACCTAC_seq17
GGATGACGCTGCGCTTATCCGACCTACAAAAGCTGTATTTGTATTATCGT
>TBL_ATCCGACCTAC_seq18
GGATGACGCTGCGCTTATCCGACCTACAAGTGCATGATTTCGTGAGTCGT
>TBL_ATCCGACCTAC_seq19
GGATGACGCTGCGCTTATCCGACCTACAGGCCAGGTTTTGTAGGGTGGAT
>TBL_ATCCGACCTAC_seq20
GGATGACGCTGCGCTTATCCGACCTACGAAGACGTTTGTCATCAGTCTCA
>TBL_ATCCGACCTAC_seq21
GGATGACGCTGCGCTTATCCGACCTACGATTTTGATTTTGATTTTGTAGG
>TBL_ATCCGACCTAC_seq22
GGATGACGCTGCGCTTATCCGACCTACGGGATAGCCGTTGTATGGGGACA
>TBL_ATCCGACCTAC_seq23
GGATGACGCTGCGCTTATCCGACCTACGGTTCGGTTTTGATTTTGGTTTT
>TBL_ATCCGACCTAC_seq24
GGATGACGCTGCGCTTATCCGACCTACTCTTACAAGTCAGGGATTATGCG
>TBL_ATCCGACCTAC_seq25
GGATGGCGCTGCGCTTATCCGACCTACGAAGAAGTTTGTCATCAGTCTCA
>TBL_ATCCGACCTAC_seq26
GATGCTGGCGCATCTTATCCGACCTACGGGGACGCACGTGTAGGCCGGAT
>TBL_ATCCGACCTAC_seq27
GCGGCGTAAACGCCTTATCCGACCTACGGTTTGCATCGTTGTAGGCCTGA
>TBL_ATCCGACCTAC_seq28
GCGGCGTGAACGCCTTATCCGACCTACAAAACCTGCACGTTAGCCCTTCG
>TBL_ATCCGACCTAC_seq29
GCGGCGTGAACGCCTTATCCGACCTACGGTTTGCATCGTTGTAGGCCTGA
>TBL_ATCCGACCTAC_seq30
GCGGCGTGAACGCCTTATCCGACCTACGTTCGGCACCCGTAGGCCGGATA
>TBL_ATCCGACCTAC_seq31
GCGGCGTGAACGCCTTATCCGGCCTACACAATCGTGTGAATTCAATAAAT
>TBL_ATCCGACCTAC_seq32
GGCGGCGAAACGCCTTATCCGGCCTACTCTTGAGCCAGATGTCGCCGGAT
>TBL_ATCCGACCTAC_seq33
GTGGCGGCTACGCCTTACCCGACCTACAAAATCAAGCAGACGATGTAGGC
>TBL_ATCCGACCTAC_seq34
TACGGCTTTCAGGCTAATCCGACCTACATAATGAGCAAGCTGTTACTGAG
>TBL_ATCCGACCTAC_seq35
TACGGCTTTCAGGCTAATCCGACCTACGGATAGGTATTGTGTTTTGTAGG
>TBL_GCAGCTCCTAC_seq1
AAAATCGCAGTCTTCGGCAGCTCCTACAGGATGTACGCCATCCAAATGTA
>TBL_GCAGCTCCTAC_seq2
AAGATCGCAGCCTGCGGCAGCTCCTACATGGGAATGCGTACCCTGTAGGA
>TBL_GCAGCTCCTAC_seq3
AAGATCGCAGCCTTCGGCAGCTCCTACGGGACGTGGGTTGCCGCCGTTTC
>TBL_GCAGCTCCTAC_seq4
AAGATCGCAGCCTGCGGCAGCTCCTACAGGATCGATGTTCACCCGCAATA
>TBL_GCAGCTCCTAC_seq5
AAGATCGCAGCCTGCGGCAGCTCCTACAGGGGATCGCATCCGTCGCGGTT
>TBL_GCAGCTCCTAC_seq6
AAGATCGCAGCCTTCGGCAGCTCCTACAGGGATATTCGCCAGCCATCAAG
>TBL_GCAGCTCCTAC_seq7
AAGATCGCAGCCTTCGGCAGCTCCTACAGGGGCTGTGATCCTTTCGATAT
>TBL_GCAGCTCCTAC_seq8
AAGATCGCAGCCTTCGGCAGCTCCTACATGGATAAGCGCACGGCCCGATA
>TBL_GCAGCTCCTAC_seq9
AAGATCGCAGCCTTCGGCAGCTCCTACATGGGATCGACGTACACCTGTAG
>TBL_GCAGCTCCTAC_seq10
AAGATCGCAGCCTTCGGCAGCTCCTACATGGGCTCGGAGTGCATCTTGTA
>TBL_GCAGCTCCTAC_seq11
AAGATCGCAGCCTTCGGCAGCTCCTACGCCAAGTCGGTCCATCCGCAACA
>TBL_GCAGCTCCTAC_seq12
AAGATCGCAGCCTTCGGCAGCTCCTACGGGGGGATTTTGGGTGTTTAGGG
>TBL_GCAGCTCCTAC_seq13
AAGATCGCAGCCTGCGGCAGCTCCTACAGGGAGGCGATCTTTTGATTTTG
>TBL_GCAGCTCCTAC_seq14
GCGGCCCGAACCTGCGGCAGCTCCTACAGGATTGGGTTCGCACGCGGTCC
>TBL_GCAGCTCCTAC_seq15
AAGATCGCAGCCTGCGGCAGCTCCTACAGGGGAACAGTCATGCAGGAGCT
>TBL_GCAGCTCCTAC_seq16
AAGATCGCAGCCTTCGGCAGCTCCTACAGGGAATGAGTACAGCTGCCAGA
>TBL_GCAGCTCCTAC_seq17
TGCTGAATTTACCGTGGCAGCTCCTGCAGTGGTCGCCTCAAGAGAAGGAA
>TBL_GCAGCTCCTAC_seq18
AAGATCGCAGCCTGCGGCAGCTCCTACAGGTCGTACACACTCCAGTGTAG
>TBL_GCAGCTCCTAC_seq19
AAGATCGCAGCCTTCGGCAGCTCCTACACCAATTGTGCAAGAGCTGCCGT
>TBL_GCAGCTCCTAC_seq20
AAGATCGCAGCGTGCCGCAGCTCCTACAGGATTGCGCGTCGGACAGGATC
>TBL_GCAGCTCCTAC_seq21
GGGACTTGGAAGCCGCGCAGCTCCTACAGATGTACATCTATCCCCTGTAG
>TBL_GCAGCTCCTAC_seq22
AAGATCGCAGCCTGCGGCAGCTCCTACAGTGAGTAGCGTTTTCTGTTAGA
>TBL_GCAGCTCCTAC_seq23
AAGATCGCAGCCTGCGGCAGCTCCTACAGTTTGTTGAGGTGTGTCTGATG
>TBL_GCAGCTCCTAC_seq24
AAGATCGCAGCCTTCGGCAGCTCCTACAGACGGGGTGATTTTTGAGGATG
>TBL_GCAGCTCCTAC_seq25
AAGATCGCAGCCTTCGGCAGCTCCTACAGAGGATGTGCAAGATGTAACGA
>TBL_GCAGCTCCTAC_seq26
AAGATCGCAGCCTTCGGCAGCTCCTACATGTGAATGCGTTTCCCCTGTAG
>TBL_GCAGCTCCTAC_seq27
AAGATCGCAGCGTTCCGCAGCTCCTACATGTGGAACGCGGTTATCTGTAG
>TBL_GCAGCTCCTAC_seq28
AAGATCGCAGCCTTCGGCAGCTCCTACAGATAAATGCCGATTCCACTGTA
>TBL_GCAGCTCCTAC_seq29
AAGATCGCAGCCTTCGGCAGCTCCTACAGGGAAATGTGGGAAACAAAAAG
>TBL_GCAGCTCCTAC_seq30
AAGATCGCAGCCTTCGGCAGCTCCTACATGGGAATGCGTTCCTGTAGGAG
>TBL_GCAGCTCCTAC_seq31
AAGATCGCAGCCTTCGGCAGCTCCTACTCTGGATAGCGTTCCCATGTAGG
>TBL_GCAGCTCCTAC_seq32
CAGATCGTAGCCTTCGGCAGCTCCTACAGTTGCATGTCGTACACCTGTAG
>TBL_GCAGCTCCTAC_seq33
CAGCCTGCGGCAGCTCCTTGTATCTACTTAGGTCATGCACACCACACATT
>TBL_ACCCACCCTAC_seq1
AAATACCCCACCCAAACCCTCCCCTACGCCAGCTAATGGTTTTGTATTTC
>TBL_ACCCACCCTAC_seq2
ACCTGAGGCGTCGCTAACCCACCCTACGGGGTCAATCGTTGCTCGGCTTG
>TBL_ACCCACCCTAC_seq3
AGCGGATCGCCGCCCGACCCACCCTACGAGCTGAAGCGCCCGCACGGGCT
>TBL_ACCCACCCTAC_seq4
AGGTGACAGGCGGCTAACCCACCCTACGAAACGGTGGCGCCCAGGGCTCG
>TBL_ACCCACCCTAC_seq5
CCTATTGGCGCCGCTAACCCACCCTACGGTTCTAGGTTCTGAATCAGATC
>TBL_ACCCACCCTAC_seq6
CGCTGATGGAAAATTGACCCACCCTGCCGATTGAAATTTGACCCAGGGCG
>TBL_ACCCACCCTAC_seq7
GCGGGACGCCGCCCGGACCCACCCTACGGACTGCCGGAGTTCGCTCGCGC
>TBL_ACCCACCCTAC_seq8
TCAAGACGAGCGCCTAACCCACCCTACAGGGGGGTGAAGGTGTCCAGGCG
>TBL_ACCCACCCTAC_seq9
TGGCGGTATGCGGCTAACCCACCCTACGGGGGATCGCAGTACCTGGGTAA
>TBL_ACCCACCCTAC_seq10
ACGTGACAGGCGGCTAACCCACCCTACGGTCTGTCTGCGCCGGAGATAAC
>TBL_ACCCACCCTAC_seq11
CCCCAGTAGGCGGCTAACCCACCCTACAGATGTCCGACGCCTCAGGGTTG
>TBL_ACCCACCCTAC_seq12
GCGTGGCAGGCGGCTAACCCACCCTACTGATCCTCCTCCCGCTACCGATC
>TBL_ACCCACCCTAC_seq13
GGACGGGTGAAACGTCACCCACCCTACGTGACTGAATTAAGGTCACAGCG
>TBL_ACCCACCCTAC_seq14
AGGTGACAGGCGGCTAACCCACCCTACGCGAGGGCCTCACCGCCAGTCGA
>TBL_ACCCACCCTAC_seq15
AGGTGACAGGCGGCTAACCCACCCTACGGACTGAGCCGCTCTACGAACGT
>TBL_ACCCACCCTAC_seq16
GTACGACAGGCGGCTAACCCACCCTACGCGAGGGCCTCACCGCCAGTCGA
>TBL_ACCCACCCTAC_seq17
GTACGACAGGCGGCTAACCCACCCTACGGACTGAGCCGCTCTACGAACGT
>TBL_ACCCACCCTAC_seq18
CGCCGCTGCGCGGCTAACCCACCCTACAAAAGCGCTGCGCAACACTTAAC
>TBL_ACCCACCCTAC_seq19
CGCCGCTGCGCGGCTAACCCACCCTACACAAGCGCTGCTCGATACCTAAC
>TBL_ACCCACCCTAC_seq20
CGCCGCTGCGCGGCTAACCCACCCTACGAAAACGCCGAGCTGCTGTATGC
>TBL_ACCCACCCTAC_seq21
CGCCGCTGTGCAGCTAACCCACCCTACAAAAGTGGCGCTCGACACTTAAC
>TBL_ACCCACCCTAC_seq22
CTAAGACAGGCGCCTAACCCACCCTACAGTGCTGGGCGATGGCGTAGGGC
>TBL_ACCCACCCTAC_seq23
GCTGATGGAAAATTGACCCAACCCTGCCGATTGAAATTTGACCCAGGGCG
>TBL_ACCCACCCTAC_seq24
GACAGTACGCGCCCTAACCCACCCTACGATTAATGTCCGCTTGAATGCCG
>TBL_ACCCACCCTAC_seq25
GGGTTACGCTTCGCTAACCCACCCTACAAAAGGCTCGGTGTAGACGCTGG
>TBL_ACCCACCCTAC_seq26
GGTTTCGTTGCGCTCTACCCACCCTACGGTTCTTTATAAAGGACGGTAGG
>TBL_ACCCACCCTAC_seq27
GTTACGCCTACGGCTAACCCACCCTACGAATCTGTCGCAGGGGGAGGCGA
>TBL_ACCCACCCTAC_seq28
GTTAGGCCTATGGCTAACCCACCCTACGAATCAGCGCATTGCCAATGCTC
>TBL_ACCCACCCTAC_seq29
TGCTCTGGCGCCGCTAACCCACCCTACAGAAGGCGCAGAGCGCCGCTAGA
>TBL_ACCCATCCTAC_seq1
ATACCATGGCCGTTCTACCCATCCTACGCTGGCTACCCGGCTATTTACAC
>TBL_ACCCATCCTAC_seq2
ATGGCCGATGGGTTTCACCCATCCTACGGACTATAGATTTGTAAGGTAAC
>TBL_ACCCATCCTAC_seq3
CGCAAGAAAACGCTCTACCCATCCTACAGAAATGTTAGATTATTCTTCCC
>TBL_ACCCATCCTAC_seq4
CGCAAGAAAACGCTCTACCCATCCTACGGTAATGTTAAATGTGTTTACAC
>TBL_ACCCATCCTAC_seq5
CGGACCCGTTGGCTCTACCCATCCTACCGGCTACCGATTACGGACGCGGC
>TBL_ACCCATCCTAC_seq6
GGTATCGCTTCGCTCCACCCATCCTACGAGACTGGCGGTCTGTCATCGAC
>TBL_ACCCATCCTAC_seq7
GGTATCGCTTCGCTCCACCCATCCTACGAGCCGTCAATCCTCGGCTATCT
>TBL_ACCCATCCTAC_seq8
GGTTTCGCTGCGCTCTACCCATCCTACGATGCACATCGTAATGCCGACCA
>TBL_ACCCATCCTAC_seq9
GACAGAGGACCAGCTAACCCGTCCTATTCGTGAGAGTGCGTTTTTTTGGG
>TBL_ACCCATCCTAC_seq10
GAGGCGGCGTTTACCAACCCGGCCTACAAGCTATAAACTTGCCACATGAA
>TBL_ACCCATCCTAC_seq11
GATATCGCTACGCTCAACCCATCCTACGCTTGCTACGCTTGCTGAACTCA
>TBL_ACCCATCCTAC_seq12
GGGTTACGCTATGCTAACCCACCCTACGGACTAACCCACCCTACGCAGCG
>TBL_ACCCATCCTAC_seq13
GGTATCGCTTCGCTCCACCCATCCTACGGGCTATCGGCGGCCTGATGCGG
>TBL_ACCCATCCTAC_seq14
GGTATCGCTTCGCTCCACCCATCCTACGTAATACGCACTACCGTCAGTGA
>TBL_ACCCATCCTAC_seq15
GGTTTCGCTGCGCTCAACCCATCCTACGAAATGCCGTCGTCATTGCGAGG
>TBL_ACCCATCCTAC_seq16
GGTATCGCTGCGCTCCACCCATCCTACGGTTTCTCGTTGCCCTCGTTACT
>TBL_ACCCATCCTAC_seq17
GGTTGCGCTTCGCTCCACCCATCCTACGTCTTCAGGCAGCGTTCCCATCG
>TBL_ACCCATCCTAC_seq18
GGTTTCGCTTCGCTCTACCCATCCTACAAGGTGCACGAAGCAACATCACC
>TBL_ACCCATCCTAC_seq19
GGTTTCGCTTCGCTCTACCCATCCTACGAAAAAGAAAAAACAGGGAGGCC
>TBL_ACCCATCCTAC_seq20
GGTTTCGCTTCGCTCTACCCATCCTACGAATTGAAACAAGAAACAAATCG
>TBL_ACCCATCCTAC_seq21
TCGGGTGGGTTAGCTAACCCATCCTACGATTCTATTTGTCCCGTCATCCC
>TBL_ACCCATCCTAC_seq22
GTATCGCTTGCGCTCAACCCATCCTACGCGCGCTTTACGTTGGGCTCCTT
>TBL_ACCCATCCTAC_seq23
GTTTCGCAAGAGCTCAACCCATCCTACGCCAGTCGCCGCGTCGGCAATGA
>TBL_ACCCATCCTAC_seq24
TACACGCCCGCCGTTCGGTCATCCTACGGGCATCCACCAGATGAGCGACA
>TBL_ACCCATCCTAC_seq25
GTTTCGCTAACGCTCAACCCATCCTAGGTGAAGGGAAAGAAAGGACAAGA
>TBL_ACCCATCCTAC_seq26
TTCGCTTGATAAGCTAACCCAGCCTACTACTTGCCGTAGTACACGATCCG
>TBL_TTTGCCCCTAC_seq1
AAAATAACCTTTCCCCTTTGCCCCTACGAATAATTTTGTATTGCATCAGC
>TBL_TTTGCCCCTAC_seq2
AAAATAACCTTTCCCCTTTGCCCCTACGGATAATTTTGTATTGCATCAGC
>TBL_TTTGCCCCTAC_seq3
AAAGGGGCAAATATGATTTGCCCCTATATTTAATCTATGTTTCTCCTCAA
>TBL_TTTGCCCCTAC_seq4
AGTGAATATCGCCGTTTTTACCCCTAAGAGATATTGATAGTTCAAGTAGG
>TBL_TTTGCCCCTAC_seq5
ATCATAGAAATCTTATTAATCCCCTACACATCATGCTCAATCAAAAAATC
>TBL_TTTGCCCCTAC_seq6
ATCATAGAAATCTTATTAATCCCCTACACATTATTTTGTACAATTACACA
>TBL_TTTGCCCCTAC_seq7
CGTTAATAATCAACATTTTACCCCTACGCCCTTGAACGTAGTACCGCAAA
>TBL_TTTGCCCCTAC_seq8
GTAGGGGAAAATCATATTTGCCCCTATAAGAACATTGACGGATTGGCTCA
>TBL_TTTGCCCCTAC_seq9
TCTGGGGCAAATGTAATTTGCCCCTACAAATTATCTTCTTTCTTGTTTGA
>TBL_TTTGCCCCTAC_seq10
TGCCGTACTAATACCATTACCCCCTACAATTGAGAGCGTTTCATTAAAAA
>TBL_TTTGCCCCTAC_seq11
TGTAGGGCAAATTCAATTTGCCCCTACGAATCAATTTTAAACTTTGTAGG
>TBL_TTTGCCCCTAC_seq12
TTAAGGGCAAATATAATTTGCCCCTACACTATTCTTAGTCGAAACAAGCT
>TBL_TTTGCCCCTAC_seq13
TTAAGGGCAAATATAATTTGCCCCTACACTATTCTTATTCGAAACAAGCT
>TBL_TTTGCCCCTAC_seq14
TTAAGGGCAAATGTAATTTGCCCCTACATCAGATTTCTGTTCTTTAAGGG
>TBL_TTTGCCCCTAC_seq15
TTAAGGGCAAATGTAATTTGCCCCTACGGATAATTTTGTATTGCATCAGC
>TBL_TTTGCCCCTAC_seq16
TTAAGGGCAAATGTCATTTGCCCCTATCAATAATTATTTTTTACAACCTG
>TBL_TTTGCCCCTAC_seq17
TTCGGGGCAAATATGATTTGCCCCTACGATGTGTATTAGATATAAAAACT
>TBL_TTTGCCCCTAC_seq18
TTTGGGGCAAATGTAATTTGCCCCTACAAATTATTTTGTGCAATAGATTA
>TBL_TTTGCCCCTAC_seq19
TTTGGGGCAAATGTAATTTGCCCCTACACATCATGCTCAATCAAAAAATC
>TBL_TTTGCCCCTAC_seq20
TTTGGGGCAAATGTAATTTGCCCCTACACATTATTTTGTACAATTACACA
>TBL_TTTGCCCCTAC_seq21
TTTGGGGCAAATGTAGTTTGCCCCTACATTTAATCTATGCTTTTCCTCAA
>TBL_TTTGCCCCTAC_seq22
TTTGGGGCAAATGTGATTTGCCCCTACACATTATTTTGTACAATTACACA
>TBL_TTTGCCCCTAC_seq23
TTTGGGGCAAATGTGATTTGCCCCTACGATGAAATGTTTGTGTAATTGCT
>TBL_TTTGCCCCTAC_seq24
TTTGGGGCTAATGTGATTAGCCCCTACATATTTACGCAAACAAACTCACC
>TBL_ATCCACCCTAC_seq1
ACGCCCGGATCGCGTGATCCACCCTACCGCTTCAGCGCTGCCATTAGGGT
>TBL_ATCCACCCTAC_seq2
GGATCGGTGAAGCGTGATCCACCCTACGAAAATGCTCGTGCCCGTTATGG
>TBL_ATCCACCCTAC_seq3
CGCGCAGGCAAGCGTCATCCACCCTGCAGGGTACGACTTGCCCCGTAGCC
>TBL_ATCCACCCTAC_seq4
GGATCCGCTGCGCTTGATCCACCCTACTTTTCTTGAAAAGAGTTTAACTA
>TBL_ATCCACCCTAC_seq5
GGATCGAAGAAGCGTGATCCACCCTACGACCCCAAGCCTCAGCAAGCAGG
>TBL_ATCCACCCTAC_seq6
GGATGAAAAGAGCGTCATCCACCCTACCTGCTGACGACACCCGCAACATC
>TBL_ATCCACCCTAC_seq7
GGATGTAAAAAGCGACATCCACCCTACGACGTAGTGGCCGACCCGGCCGC
>TBL_ATCCACCCTAC_seq8
GGATGTAAAAAGCGACATCCACCCTACGGCTGGGTCAGCTGCTTGTACAA
>TBL_ATCCACCCTAC_seq9
GGATGTAGAAAGCGACATCCACCCTACGCTCAGCTTCCAGCTTCCTTTCG
>TBL_ATCCACCCTAC_seq10
GGGTTCAAAAAGCGACATCCACCCTACGACATAGTGGCCGACCCGGCCGC
>TBL_ATCCACCCTAC_seq11
TCACTGGTGGGCTGAAGCCCACCCTACGTCCAGCCTGCAAGGTCGAGATT
>TBL_ATCCACCCTAC_seq12
TGGATGTGAAAGCGACATCCACCCTACGAGCTGCATGCCAGTACAGGCAT
>TBL_ATCCACCCTAC_seq13
GGATCGATAAAACGTGATCCACCCTACAAGAGCACCCTGACGACTCAGCC
>TBL_ATCCACCCTAC_seq14
GGATGGGTGAAGCGTCATCCACCCTACGTTGAGCCAAGTCTCCGTTATTG
>TBL_ATCCACCCTAC_seq15
GGATGTAAAAAGCGACATCCACCCTACAAGGCTGTAGTAGCGGGCGGGCC
>TBL_ATCCACCCTAC_seq16
GGATGTAAAAGGCGACATCCACCCTACGCCGGCTCCTGCACCTCGCAGCC
>TBL_ATCCACCCTAC_seq17
GGATGTAAAAGGCGACATCCACCCTACGGTCCGATAGAAGCTAGCCTACT
>TBL_ATCCACCCTAC_seq18
GGATGTAAACAGCGACATCCACCCTACGATCGGCCCACCTAAGAACGTGC
>TBL_ATCCACCCTAC_seq19
GGATGTAAGAGGCGACATCCCCCCTACGGTCTTGCGAGATCGATGGGTCG
>TBL_ATCCACCCTAC_seq20
TGCACTGGTGCGCGCGGCGCACCCTACCTTAATTGCGTTTCGGCCAGGGT
