# Supplementary material for: Bridge RNAs direct programmable recombination of target and donor DNA
Source: Nature. 2024 Jun 26;630(8018):984–93. doi: 10.1038/s41586-024-07552-4 (PMC11208160; doi:10.1038/s41586-024-07552-4)
Supplement: Supplementary file 5 — Input sequences for analyses performed in Extended Data Figure 5a, 5d, and 5e. [file 41586_2024_7552_MOESM5_ESM.zip › SupplementaryData2/sequences_extended_data_fig5d.txt]

>target_seq1
CCGAGTTATCGGGCCTATTTTTTACTTACTG
>target_seq2
GCGTCTTATCAGGCCTACGTGATTCCTGCAA
>target_seq3
GCGTCTTATCAGGCCTACGCAGGGGTAGAAC
>target_seq4
GCGTCTTATCAGGCCTACGAAGATCGTGCAA
>target_seq5
CCAGTTTTCTCTGCCTACATTGGTGCCGGAT
>target_seq6
TATGCCAATCAGGCCTACAGCATATAATGCA
>target_seq7
TACGCTTATCAGGCCTACATGGTCCTGCAAT
>target_seq8
GCGTCTTATCAGGCCTACAGCATATAATGCA
>target_seq9
TTGAAGGTTTAGACCTACGCAATGAGCGCGA
>target_seq10
TATGCTTATCAGGCCTACGTGAACTCTGCAA
>target_seq11
TGCGCTTATCAGGCCTACAATAAACTTCAAT
>target_seq12
TACGCTTATCAGGCCTACAGTTTAAAACTTA
>target_seq13
GCGTCTTATCAGGCCTACATGTCGCACGAAC
>target_seq14
CCGTCTTATCAGGCCTACGCTAGCTGTGCAA
>target_seq15
TACGCTTATCAGGCCTACAGCATATAATGCA
>target_seq16
GCGTCTTATCAGGCCTACGTCGAGTCGAACC
>target_seq17
GCGTCTTATCAGGCCTACAAAATCCGAACCG
>target_seq18
TACGCTTATCAGGCCTACACGTCACACGTAG
>target_seq19
GCGTCTTATCAGGCCTACAAAATCTATTGCA
>target_seq20
GCGTCTTATCAGGCCTACGAAAGCTAATCAT
>target_seq21
TACGCTTATCAGGCCTACGCCATCTCTGCAA
>target_seq22
TACGCTTATCAGGCCTACGTCATATTGCAAT
>target_seq23
TACGCTTATCAGGCCTACGTCGAGTCGAACC
>target_seq24
TACGCTTATCAGGCCTACGTGATTCCTGCAA
>target_seq25
TGCGCTTATCAGGCCTACCAATAAACTTCAA
>target_seq26
TGAAACGGGAGAAGCTACAACCGCTGGCTAT
>target_seq27
ACGCCTTATCCGGCCTACTCTTGAGCCAGAT
>target_seq28
ACGCCTTACCCGGCCTACATCGTCTGCTTGA
>target_seq29
GCGCCTTATCCGGCCTACAACCGCTGGCTAT
>target_seq30
GCGCCTCATCCGGCCTACAAACGACGACGTG
>target_seq31
ACGCCTTACCCGGCCTACAAACAGTACTCGC
>target_seq32
ACGCCTTATCCGGCCTACATTCTCTTTCGCT
>target_seq33
ACGCCTTATCCGGCCTATAAAAGCCAACGGG
>target_seq34
CAATAATATCCGCCCTTCCCTGCGTCAGCGT
>target_seq35
TTCGCCTATCCGGCCTACATTCATTAACGTA
>target_seq36
AAAGGATTGCCGACCTACCCCATTAGGTCGC
>target_seq37
AAAGGATTGCCGACCTACGACAGTGCCACCC
>target_seq38
AAGGGCTTGCCGACCTACGGGGTGCACGGTC
>target_seq39
AAAGGATTGCCGACCTACCAATGCTCTACCC
>target_seq40
AAGGCGCGAAGCGCCTCAGGGGGGTGTTGTT
>target_seq41
CCCTCACCCCAACCCTCTCCCTGTACAGACC
>target_seq42
CCCTCACCCCAACCCTCTCCCACAGAGAGGG
>target_seq43
CCCTCACCCCAACCCTCTCCCACAGGGAGAG
>target_seq44
CCCTCACCCTAACCCTCTCCCACAGGGAGAG
>target_seq45
CCCTCACCCTAACCCTCTCCCAAAGGGCTAG
>target_seq46
CCCTCACCCTAACCCTCTCCCCAAGGAGAGG
>target_seq47
TCGGCTAACCCGCCCTACGTATCGTCTTGTT
>target_seq48
CGCGCTAACCCGCCCTACGATGGCCTCACCC
>target_seq49
TCGGCTAACCCGCCCTACGCTTGCTTCGTAT
>target_seq50
TTCGCTAATCCGCCCTACGCTTGCTGCCGAT
>target_seq51
TCGGCTAACCCGCCCTACGGACTGTATCGGT
>target_seq52
TCGGCCAATCCGCCCTACCCCCGGGCTCCGG
>target_seq53
GATCAATGCCTTCCCTGACGTCAGTGGCCAC
>target_seq54
ATATCTTTGCCTTCCTGGTGGTGGAACCACG
>target_seq55
AATAAAAAGGCCTCCTGATATCAGGAGGCAA
>target_seq56
GCTGACATCGCAGCCTCCTCAAGGAGTGCGT
>target_seq57
CCCATTTTGCCCTCCTGATATCTCCCTTGTA
>target_seq58
TACAGGTACCGTGCCTGATATCTTGCCCGGC
>target_seq59
TTTCACTACTTTTCCTGATATGTTACGTTTG
>target_seq60
ATACCGATATCAGCCTGGTATTGCTTACGCC
>target_seq61
GTAAGACTTCCCTCCTCCTCAAGGAGTGCGT
>target_seq62
AAAACTGAGTCAGCCTGATATGTTACGTTTG
>target_seq63
ACTGAATGGCCAGCCTGATATCTTCATCCGC
>target_seq64
AATAAATCCTTTGCCTGATATCAGGAGGCCT
>target_seq65
CTAAACGCGCCTTCCTGATAGTCCAGCTCGG
>target_seq66
CATAACTGACATCCCTGATATGATAATGATA
>target_seq67
ATACCGATATCAGCCTCTATACTTCGAGCCG
>target_seq68
TTATCCCTGCATTCCTGGTATTTTGGCTGGC
>target_seq69
TGTTTTTCTTCAGCCTCCTCAGGCCAGCCTT
>target_seq70
AAGGTTTTGCCTTCCTGATGGGCCGCATGCG
>target_seq71
GCTGACATCGCAGCCTCCATAAATGAAAAAA
>target_seq72
CGATCTGTTCTTCCCTGGTATTGCTTACGCC
>target_seq73
CGCTCAGCACCAACCTACCGGTTTTCCTAGA
>target_seq74
TGATGATGTGGCTTTTTGTTTGATTTTACAA
>target_seq75
ACGTAAACGTCAGGCTACATCAATGTCAAGC
>target_seq76
ATGTAAACATCAGGCTACTTAGAACTCGTAG
>target_seq77
ACGTAAACGTCAGGCTACGTATCCGGCCACG
>target_seq78
TGCCGCCAAGGAGCCTCCATGGACGGATTCA
>target_seq79
TGCCGCCACTGAGCCTCCACGGACGGATTCA
>target_seq80
TGCAGCCAAGGAGCCTCCACGGACGGATTCA
>target_seq81
AACTTGAGCACCTTGTTAGCACTCAAACTCG
>target_seq82
ACTTATCTCTATTCATATTAAATTAGTTATT
>target_seq83
CGCGCCTGTCCGGGCTACCGGACCGCAGACG
>target_seq84
CGCACCTGTCCGGGCTACCGATTTCCCCGCG
>target_seq85
GCGCCTTGTCCGAGCTACGGGGCCTGTGCGG
>target_seq86
CGCACCTGTCCGGGCTACAAAACCGCCAGAC
>target_seq87
TGCGCCTGTCCGGGCTACGAGCCCGCAGGTT
>target_seq88
CGCGCCTGTCCGGGCTACCGGCCCCCAGACG
>target_seq89
CGCGCCTGTCCGGGCTACCCGATCTGCCTCC
>target_seq90
CGCACCTGTCCGGGCTACAAAACCCGCAAGC
>target_seq91
CGCATCTGTCCGGGCTACCGTTCCGCAGATG
>target_seq92
CTCGCCTGTCCGGGCTACCGGCCCACAGCCG
>target_seq93
TGCGCCTGTCCGGGCTACCCAAACGCAGGCC
>target_seq94
CGCGCCTGTCCGGGCTACCCAATCTTGCTCC
>target_seq95
GCTCGTAGTCCGGGCTACCGGATCGCAGCCG
>target_seq96
CGCATCTGTCCGGGCTACCGGCCCATGCACG
>target_seq97
TGCGCCTGTCCGGGCTACCGTTCCGCAGATG
>target_seq98
TGCGCCTGTCCGGGCTACGGGATCGCAGATG
>target_seq99
GCGCCTTGTCCGGGCTACCGGCTATCGGACC
>target_seq100
CGCACCTGTCCGGGCTACCGGGGGGAGTGCA
>target_seq101
GAAAGCTTATTTCCCTCCTGTCAGATTTTAC
>target_seq102
GGCTGAAGCCGCTCCTACAGGGGGCGGTGTC
>target_seq103
GGCTGAAGCCGCTCCTACAAGAGGGGTGCGT
>target_seq104
GGCTGAAGCCGCTCCTACAGGAAGCAAGCGG
>target_seq105
GGCTGAAGCCGCTCCTACAAAAAAAGCGTCA
>target_seq106
GGCTGAAGCCGCTCCTACAAGGGGCGGTGGG
>target_seq107
GGCTGAAGCCGCTCCTACAGGAAGCAAATGA
>target_seq108
GGCTGAAGCCGCTCCTACAAGGGGGTGGCAA
>target_seq109
GGCTGAAGCCGCTCCTACAGAATCGGTCGCG
>target_seq110
GGCTGAAGCCGCTCCTACAGGGGGGCGCCAG
>target_seq111
GCTAAAGCCGCAGCCTACGCACAAAATTTAA
>target_seq112
CGCAGCTGTAGCTGCTACAGGGGCGTGGCGG
>target_seq113
CGCAGCTGTAGCTGCTACAGGATCGGTGGCG
>target_seq114
CGCAGCTGTAGCTGCTACGGGGGTGAGGAGG
>target_seq115
CGCAGCTGCAGCTGCTACAGAATGGCAGGGT
>target_seq116
CGCAGCTATAGCTGCTACAGGGGGTTGCGGT
>target_seq117
CGCAGCTGTAGCTGCTACAATGCTGGGGGGC
>target_seq118
CCGGGTGCCCCATCCTTCTGTCATCCTGAGC
>target_seq119
CCGGGTGCCCCATCCTTCCCGCTTCATTTCG
>target_seq120
CCGGGTGCCCCATCCTTCCCGCGTTTTTTTG
>target_seq121
CCTTATTCGTACCCCTTATAATGGGGTGTTA
>target_seq122
GGAATTTACACCACCTTGACGGACTCTACCA
>target_seq123
CGCCTGCCGGCACCTTCTCCCCGAGGGGAGA
>target_seq124
GCGCAAGTGCGCGCCTCTCCCCGCTCGCGGG
>target_seq125
CGGCTGCCGCCACCTTCTCCCCGAGGGGAGA
>target_seq126
GTGATAGGGACCACCTCTCCCCGAGGGGAGA
>target_seq127
GCCCTACGGGCACCTTCTCCCCGTAAACACG
>target_seq128
GAAGACCGATGCACCTCTCCCCGCTGGGGAG
>target_seq129
CCTTTGTAACTTCCCTCTCCCCGCTGGGGAG
>target_seq130
CCCTTCGGGCCACCTTCTCCCCGAGGGGAGA
>target_seq131
CGCCTGCCGGCACCTTCTCCCCGCTCTTGCG
>target_seq132
CGCCTTTGCCCACCCTACGGCAGCAGCGAAT
>target_seq133
CGCCTTTGCCCACCCTACGAATCCCGGCTCG
>target_seq134
CGCGTTTGCCCACCCTACGGCGCCTGATTAC
>target_seq135
CGCCTTTGCCCACCCTACGATACCTGCTTCT
>target_seq136
GACCATAGTCGTTTGTTAGCTTTTTTTACCA
>target_seq137
GTCTTAAACGCTTTGTTATATTCGACGTCCC
>target_seq138
GATTTAAAGGCTTTGTTATGTGCGCGCTTTA
>target_seq139
GTCTTAAACGCTTTGTTATGGCGATTTACTT
>target_seq140
CTCTTAAATGCTTTGTTAGTTGTGCATTTCC
>target_seq141
ATTCTTAAACGTTTGTTAACTGTGCGGTCAA
>target_seq142
CTCTTAAACAGATTGTTAGCTTATTTTTTTA
>target_seq143
CTCTTAAATGCTTTGTTATATTTTTATTCGT
>target_seq144
ACTCTTAAACGCTTGTTAGGCTTTGGTAGGT
>target_seq145
TGCCTTAAACGCTTGTTATAAGGCGGACGTT
>target_seq146
TGCTTAAATTATTTGTTATATGCACTCACAA
>target_seq147
CGCGGCTGAAGCCGCTACAAAGGGGTAGGCG
>target_seq148
CGCGGCTGAAGCCGCTACAGGGGGCTCCGGC
>target_seq149
CGCGGCTGAAGCCGCTACAGGTCGGCTGTGC
>target_seq150
CGCGGCTGAAGCCGCTACAGTGAGGCCGATC
>target_seq151
ACGGCGCTGCCCCCCTCACCCGATCCTCGCC
>target_seq152
CTGGCGCTGCCCCCCTCACCCGATCCTCGCC
>target_seq153
CAGGAGCTGCCCCCCTCACCCGGATCACTCG
>target_seq154
CAGGACCTGCCCCCCTCACCCGGATCACTCC
>target_seq155
CTGGAGTTGCCCCCCTCACCCGATCCTCGCC
>target_seq156
AAGGAGCTGCCCCCCTCACCCGATCCTCGCC
>target_seq157
TGGAGTCGCCCCCCCTCACCCGATCCTCGCC
>target_seq158
CAATAGCTGCCCCCCTCACCCGATCCTCGCC
>target_seq159
CAACAGCTGCCCCCCTCACCCGATCCTCGCC
>target_seq160
ACGGCTGCTTCCCCCTCACCCGGCTTGGCGA
>target_seq161
CTGGCGCTGCCCCCCTCACCCGGAGCCGTCG
>target_seq162
CCGGCCCTGCCCCCCTCACCCGATCCCCGCC
>target_seq163
GCCTGCGCTGCCCCCTCACCCGGCTTCTCAT
>target_seq164
CCGGCGCTGCCCCCCTCACCCGATCCTCGCC
>target_seq165
CAGGAGCTGCCCCCCTCACCCGGAGCCTTCG
>target_seq166
CAGGTGCTGCCCCCCTCACCCGATCCTCGCC
>target_seq167
GTCGGCGCAGCCCCCTCACCCGATCCTCGCC
>target_seq168
AGTTGCTGCCCCCCCTCACCCGATCCTCGCC
>target_seq169
CAGCAGCTGCCCCCCTCACCCGCTCCCTCGC
>target_seq170
CGCGGCTGAAGCCGCTACAGGCTTGCCGGCA
>target_seq171
ATGCCGGTGGGCAACTCATTCGATCACCTCG
>target_seq172
CACCATCTATAGTCATTGTTGGCAGTAGTGT
>target_seq173
CACCATCTATAGTCATTGTTGTTGTTATTCT
>target_seq174
GTCAAATTGTAGCCATTGTTGTACGCTGGCT
>target_seq175
AACGCGCTACAGCCATTGTTGAGATTTTACG
>target_seq176
TACGCGGTACGCCCCTACGGATTTCGCTCTA
>target_seq177
TTTTTACTTCCGCCCTTTAGTATGGGTCTCC
>target_seq178
TACGCGGTACGCCCCTTGCGTTACCTTTTTC
>target_seq179
CTCCACCGCGTAGGCTACGGATTTCGCTCTA
>target_seq180
ATATTTTTTACCTCCTTATCTATAAGCCTTG
>target_seq181
TGCCTCAACCCAGCCTACAACTGAACCACTC
>target_seq182
CACTTGTTACCCACATAATTCATTTTTCTTT
>target_seq183
ATAATATATCTTTCATAATCTATAGGTTGAT
>target_seq184
GCCTGATTCTCTCATTCTTGATATTACACCG
>target_seq185
AAGTTCTCTTACCATTATATTCCTGTTTTTA
>target_seq186
AAAGAATCTTTCTCATAATCTCGCTATTTTG
>target_seq187
TAATGTATTTTTTCATATTATAACGATGTAA
>target_seq188
ATTTTATCTCTCAATTATTCTTAATTTTACC
>target_seq189
CAAGTTTTCGCTCATTTAAGATATTTGTTAA
>target_seq190
TCTGATTATCTCCAATAATACTTGCTAAGTT
>target_seq191
GGGTATGTATTTCCATAACTTAATCCGAAAT
>target_seq192
TGAATGTACTACGCATAACTCTTTTTGTTTG
>target_seq193
TAAAAGTTAACTTCATAACTCTTTTTGTTTG
>target_seq194
TCTCCTAAAAAATCATAATCATTTCTTTCTT
>target_seq195
ATAGAGGACATCACATAACTTATTCGCCACA
>target_seq196
TGTTTATTATTTCCATAACTCATTTTATCAT
>target_seq197
TGAATGTACTTCGCATAACTCACTCCTTTTT
>target_seq198
TAAATGTACTTCTCATAACTCAACTTTTTTA
>target_seq199
CAGGAAACACTACCATAACTCTGTCTCCTAT
>target_seq200
TGCGGCCTGATGCCCTCACCCTAACCCTCTC
>target_seq201
AGCGGCCTGATGCCCTCACCCCGACCCTCTC
>target_seq202
TGCGGCCTGATGCCCTCACCCCGGCCCTCTC
>target_seq203
TGCGGCCTGATGCCCTCACCCACAGGGAGAG
>target_seq204
TGCGGGTGGGTGCCCTCACCCCGGCCCTCTC
>target_seq205
TGCGGCCTGATGCCCTCACCCCGGCCCTCTC
>target_seq206
AGCGGCCTGATGCCCTCACCCCGACCCTCTC
>target_seq207
TGCGGTCTGATGCCCTCACCCCGGCCCTCTC
>target_seq208
TGCGGGCGGTTGCCCTCACCCCGACCCTCTC
>target_seq209
GCGCTCAACCCATCCTACGCACTCATGCCGC
>target_seq210
CACCTTTGCCCACCCTACAGAAGGGTGGAAT
>target_seq211
GCGGCAAGAGGTGCCTTGTATCTTTCCTCCG
>target_seq212
TGCGGCCTGGGTGCCTGTCCCCGCGGGGACA
>target_seq213
ATGGGGCAGGGTGCCTGTCCCCGCAGGGGGA
>target_seq214
CGGCAACGAGGTGCCTGTCCCCGCGGGGACA
>target_seq215
CACTCAGCGGGTGCCTGTCCCCCTTGCGGGG
>target_seq216
ACTTCCCCGGGTGCCTGTCCCCGCAGGGACA
>target_seq217
CCATCCCGCGGTGCCTGTCCCCACGAGGACA
>target_seq218
GCGCGGCAAGGTGCCTGTCCCCGCAGGGACA
>target_seq219
AGGGGTCAGACCCCTTTTCAGTAGGTCATGC
>target_seq220
AGGGGTCAGACCCCTTTTCAGGGCATCTGGA
>target_seq221
AGGGGTCAGACCCCTTTTCAGTAGGTCATGC
>target_seq222
AATAAAGTTTATACGTTGTTGCCATTTCGTT
>target_seq223
AATTAATTTTATACGTTGTTGTACACCGTTA
>target_seq224
AATGAATTATACACGTTGTTAGCTACAGTTA
>target_seq225
GCGGACAAGGTCCGCTACGGGGGAGGCATGC
>target_seq226
GCGGACAAGGTCCGCTACGGGAGGCACGCCG
>target_seq227
GCGGGCAGGGCCCGCTACAGGTGCAGGAGAG
>target_seq228
GCGGACAAGGTCCGCTACGGTCGAGGTTGGT
>target_seq229
GCGGATAAGATCCGCTACGCCACCCCACCCG
>target_seq230
GCGGACAAGGTCCGCTACATGGGGAATGCCG
>target_seq231
TACAAAAATATCAAGTATTTATTTTGCAAAT
>target_seq232
GATTGTGGTATCATGTATTGTAGTAGCCCAT
>target_seq233
AGCGTATTTACCATGTACTGTCTCCTTCAAT
>target_seq234
GAGTCGATTATCAAGTATTTATCACTCCCGA
>target_seq235
TGATTTTAGTCGTCATTGCGAGGAGGTACGA
>target_seq236
ACGATAGACCCGTCATTGCGAGGAGGTACGA
>target_seq237
CGCCCTTCCCCGTCATTGCGAGGAGGCACGA
>target_seq238
GGGATAGATACGTCATTGCGAGGAGGCACGA
>target_seq239
CGAGGTTCCATGTCATTGCGAGGAGGTAATA
>target_seq240
GAAGAGGATGCGTCATTGCGAGGAGGTACGA
>target_seq241
AAGAAACCTGCGTCATTGCGAGGAACGAAGC
>target_seq242
CAGAGCCGCCAACCCTACATGCATCGAATAT
>target_seq243
TACGCTTATCAGGCCTACAAATCTCCCGCCA
>target_seq244
TGCGCTTATCAGGCCTACGGACCGGAAGAAT
>target_seq245
TGCGCTTATCAGGCCTACAAAACGCGGCTTA
>target_seq246
GCATCTTATCAGGCCTACAGAGTGGGTTCGT
>target_seq247
TGCGCTTATCAGGCCTACAAATCAGGCCTGT
>target_seq248
GCGTCTTATCAGGCCTACGGGATTTGTAGGC
>target_seq249
TTCGCTTATCAGGCCTACGGGGCCTTACGGA
>target_seq250
TTCGCTTATCAGGCCTACGGATCAAAACGTT
>target_seq251
TGCGCTTATCAGGCCTACAGCGAAAACGTAG
>target_seq252
TCTGCTTATCAGGCCTACAAAGCAGACCCAC
>target_seq253
TGCGCTTATCCGGCCTACGTCCCTCATATCC
>target_seq254
TGCGCTTATCAGGCCTACGGGTAAGCGCAAC
>target_seq255
TGCGCTTATCCGGCCTACGGGATCAATGCCA
>target_seq256
GACATTGATGTCTCCTGGTTATGTGTGAAGG
>target_seq257
TCTCACCGATATTTGTTAGGCAAATTATTCC
>target_seq258
TAGCACACTATGTCATCCTAATTGCATAGCG
>target_seq259
CCAAGAGCTGGGCTCCCGCTTCCGCGGGAGC
>target_seq260
GTCATGTCTGTCTCCTGTGTATTTCTAACCG
>target_seq261
CCATGAAGTGTCTCCTGTCGTTGTTCACCGG
>target_seq262
TGCGGTGTTGTCTCCTGTCGTTCTCGTTCTA
>target_seq263
CGCCACCCTGTCTCCTGTGCTGGAGAACTGT
>target_seq264
TGGTGTCTTGTCTCCTGTCGTTGTTTCTTGT
>target_seq265
CCATGGGGCGTCTCCTGTCTGTGTCCGGATC
>target_seq266
ATGGGTTTTGTCTCCTGTCTCGTTGCAGGCG
>target_seq267
CATGGGTTTGTCTCCTGTCGTTCTCGTTCTA
>target_seq268
GTCATGCTTGTCTCCTGTGTGTTTTTCATTC
>target_seq269
ATCGGTCTTGTCTCCTGTCGTCGTTGTGGTG
>target_seq270
ATGGCTTTTGTCTCCTGTTTGGCGAATGTTA
>target_seq271
ATCGGTCTTGTCTCCTGTCGTCGTTGTGGTG
>target_seq272
GTCATGCCTGTCTCCTGTGTAATTTCTCGTT
>target_seq273
CATGCGCTTGTCTCCTGTCTGGGGTGGAATG
>target_seq274
ACGCTTGCTGTCTCCTGTCGTTCACGTTGTT
>target_seq275
GTGCATGTTGTCTCCTGTTGTTGTCTTCGCC
>target_seq276
ATCGAAACGGTCTCCTGTGTGGTTCCGCCGC
>target_seq277
ATGGGTTGTGTCTCCTGTGTCGTTATGTCGT
>target_seq278
CGCGAGCAAGCTCGCTCCCACAAGATCAGCG
>target_seq279
CGCGAGCAAGCTCGCTCCCACAAGACTCGTG
>target_seq280
CGCGAGCGAGCTCGCTCCCACAGTGGTCTTA
>target_seq281
CGCGAGCAAGCTCGCTCCCACGCCCTCCGGG
>target_seq282
TGGCCGAAGGCCGTGGAAGCCTGAAAGCGCT
>target_seq283
CGCGAGCAAGCTCGCTCCCACAAGATCAGCG
>target_seq284
CGCGAGCAAGCTCGCTCCCACAAGATCTTCA
>target_seq285
CGCGAGCAAGCTCGCTCCCACGAAGACTGTG
>target_seq286
CGCGAACAAGTTCGCTCCCACGGCCTCCGGC
>target_seq287
CGCGAGCAAGCTCGCTCCCACAGGGAGTGCG
>target_seq288
CGCGAGCAAGCTCGCTCCCACAGGAGCTTCA
>target_seq289
GCCGGGCAGAAACGCTCCCACGAGATCTGTA
>target_seq290
CGCGAGCAAGCTCGCTCCCACAAGGTCAGCG
>target_seq291
ATCCGGCTGCCGCCACTCCCCGTAAACGGGG
>target_seq292
TGTTCACTAGCAGCCTGTCGGACTTTCACGG
>target_seq293
TGGCGTGCCGCCCCCTCATCCGACCCTTCGG
>target_seq294
CACTCCTCACCCCCCTCATCCGCCCTACGGG
>target_seq295
TGCCGTGCAGCCCCCTCATCCGACCCTTCGG
>target_seq296
GCGATTACGGCCCCCTCATCCGACCCTTCGG
>target_seq297
CCTGCTTTAGCCCCCTCATTCGGCTAGCCGC
>target_seq298
CGCCGTATGGCCCCCTCATCCGCCTGCCGGC
>target_seq299
TGCCGTGCAGCCCCCTCATCCGACCCTTCGG
>target_seq300
GCTTCGCCATCCCCCTCATCCGCCCTACGGG
>target_seq301
GCATCTGCCGCCCCCTCATCCGACCCTTCGG
>target_seq302
TGCCGTGTGGCCCCCTCATCCGACCCTTCGG
>target_seq303
TGCCGTGTGGGCCCCTCATCCGCCTGCCGGC
>target_seq304
CCGTCGCTCACCCCCTCATCCGACCCTTCGG
>target_seq305
GTGGACGCGGCCCCCTCATCCGGCTGCCACC
>target_seq306
GCGCGATGCGCACCCTACTACTAAAAATAAA
>target_seq307
GATTCAGCGGGTGCCTGTCCCCGCAGGGGGA
>target_seq308
GGAATTTTTGGTGCCTCTGTTCAGACTGCTG
>target_seq309
GATTCAGCGGGTGCCTGTCCCCCCTACTCCA
>target_seq310
AACTCCTCCGGTGCCTGTCCCCGCAGGGGGA
>target_seq311
TCCGCCCTAGGAGCCTGTCCCCGCGGGGACA
>target_seq312
TACGCTTATCAGGCCTACAAGGGGACGCAAT
>target_seq313
TTCGCTTATCAGGCCTTGTATGCCGGATAAG
>target_seq314
GCGTCTTATCAGGCCTACGTAGGACAGCGTT
>target_seq315
GCGTCTTATCAGGCCTACATATCCGCGCCTA
>target_seq316
TACGCTTATCAGGCCTACGGCCTGCGGGCGA
>target_seq317
GTGTCTTATCAGGCCTACAAGTCGGTGCGAG
>target_seq318
CCTTCTAATCGGACCTATTTAATAGGGAAAA
>target_seq319
CGCGGCTGAAGCCGCTCCTACAGGGGCTTGC
>target_seq320
ATCCCATCCCCGCCCTGCTAAGCTATACCCG
>target_seq321
AACAATTCCCAGCCCTGCTAGGCCTGTTTTT
>target_seq322
ACATTGCCCCAGCCCTGCTGATTTTCGACGG
>target_seq323
CGCTTGAAGCGTTTGTTAGGTGTGTGCCAAT
>target_seq324
GTCTTGAATCGTTTGTTATGTGAAATTTCAA
>target_seq325
CTCTTGAAGCGTTTGTTATGCAATTTTCATG
>target_seq326
CTCTTTAACGCCTTGTTAGGTTTTTAAGCTG
>target_seq327
CTCTTGAAGCGTTTGTTAAGTGTGTTTTTCG
>target_seq328
CTCTTGAAGCGTTTGTTATGTGCGTGCTAAT
>target_seq329
CTCTTGAAGCGTTTGTTAGTTTTTGTGCTGC
>target_seq330
GTCTTGAATCGTTTGTTAGGTCACGACCAAT
>target_seq331
CTCTTGAAGTGTTTGTTATAAGGTGGATAAC
>target_seq332
CTCTTGAAGCGTTTGTTAGCTGAATTTTAAC
>target_seq333
TAGTTGAAGTCTTGTAAGGGTATTTGATGAA
>target_seq334
CTCTTGAAGCGTTTGTTAGCCGATTTTCAGA
>target_seq335
CTCTTGAAGCGTTTGTTATGTGCGGTTCAAA
>target_seq336
CTCTTGAAGCGTTTGTTATGTGAAATTTCAA
>target_seq337
CTAAGAATGAAGGTCTGACACCAATCCCCCG
>target_seq338
ACAAGAAACAAGGTCTGACGCTCGCGTTTGA
>target_seq339
TGCTCAGCACACCCCTACAAACCCGTGGTAA
>target_seq340
ATTGCAATTCACCCCTACAATCCCACATTTA
>target_seq341
AATGTCATTCGCCCCTACAAAACACGCAAGG
>target_seq342
TGTCTTAAACGCTTGTTATGCACGTGTTGAC
>target_seq343
GGATCCGATTATTGCTTTAGCGCTACGATCA
>target_seq344
TCGGTTGCAGGTGCCTGTCCCCGCGGGGACT
>target_seq345
TGATGACGGGGTGCCTGTCCCCGCGGGGACA
>target_seq346
TCGGTTGCAGGTGCCTGTCCCCCCTACTCCA
>target_seq347
TCGGTTGCAGGTGCCTGTCCCCCGTGCGGGG
>target_seq348
AACTCCTCCGGTGCCTGTCCCCCTTCCGGGG
>target_seq349
CCGACCTCCGGTGCCTGTCCCCGCAGGGGGA
>target_seq350
GCATGGGCTCGGCTCTACAGAGATCGCGCGG
>target_seq351
GCATGGGCTCGGCTCTACCGATCCCACGGCG
>target_seq352
GCGTGGGCTCGGCTCTACAACGGCACCGAAC
>target_seq353
GCGTGCGCTCGGCTCTACACGGGGAACGCGG
>target_seq354
GCATGGGCTCGGCTCTACATGTACACCCTGG
>target_seq355
GCATGGGCTCGGCTCTACTGGACGGACCACG
>target_seq356
GAGCAAGCTCGACTCTACTCAAGGTCCGCAG
>target_seq357
ACCCATGCTCGGCTCTACAAAAGGCGGCCTG
>target_seq358
GCGCAGGCTCGGCTCTACAGATGCGAGGGCG
>target_seq359
AGCATGGCTCGGCTCTACAACGGCCCGGCTC
>target_seq360
GCGTGGGCTCGGCTCTACAAGGAGCGCGGTC
>target_seq361
AGCCTTATTCCGGCCTACGCAGTTTTTAATG
>target_seq362
TATATCAATCCGGCCTACGAGACTGCCCCGC
>target_seq363
CGGCTTATTCCGGCCTACATGACTAATATTC
>target_seq364
GCTTTCCCTGCGCCCTCTCTTGAGGGGCGCC
>target_seq365
TTGCTCGCATTGTCATCCTGAGCGCAGTCGA
>target_seq366
AATTACTTATAGCCATTGTTGGCAATAGTGT
>target_seq367
AATTACTTATAGCCATTGTTGTGCGTAGTTT
>target_seq368
AATTACTTATAGCCATTGTTGTGTGTAGGTT
>target_seq369
AATTACTTATAGCCATTGTTGTGTGCAGTAT
>target_seq370
AATTACTTATAGCCATTGTTGTAAAACGTTT
>target_seq371
CGCCTGCCGGCACCTTCTCCCCGTTTTGACG
>target_seq372
CGCCTGCCGGCACCTTCTCCCCGCAAGCGGG
>target_seq373
CGCCTGCCGGCACCTTCTCCCCGTCTGACGG
>target_seq374
CGCATGCCGGCACCTTCTCCCCGCGAGCGGG
>target_seq375
CGCCTGCCGGCACCTTCTCCCCGTTTTCACG
>target_seq376
ATCCGCCTGCCGGCACTCCCCGCAGGCGGGG
>target_seq377
ATCCGCCTGCCGGCACTCCCCGCAGTCGGGG
>target_seq378
ATCCGCCTGCCGGCACTCCCCGCAAGCGGGG
>target_seq379
CGCCTGCCGGCACCTTCTCCATTTTACGGCA
>target_seq380
CGCCTGCCGGCACCTTCTCCCCATTTCATGG
>target_seq381
CGCCTGCCGGCACCTTCTCCCCGCAAGCGGG
>target_seq382
CGCCTGCCGGCACCTTCTCGCCGCGGGCGGG
>target_seq383
CGCCTGCCGGCACCTTCTCCCCGCAAAGCGG
>target_seq384
GCCTGCCGGCCACCTTCTCCCCGCAGGCGGG
>target_seq385
CGCCTGCCGGCACCTTCTCCCCGCGAGGGGC
>target_seq386
ATCCGCCTGCCGGCACTCCCCGTCTGACGGG
>target_seq387
ATCCGCCTGCCGGCACTCCCCGTTTTCACGG
>target_seq388
CGCCTGCCGGCACCTTCTCCCCATTATGATG
>target_seq389
CGCCTGCCGGCACCTTCTCCCCGTTTTACGG
>target_seq390
CGCCTGCCGGCACCTTCTCCCCGCCAGCGGG
>target_seq391
TGAACTCACGCCGCCTCACTCGATCACCTCG
>target_seq392
TCCCTCCTTACCTCCTGTTTGATCCAGATGC
>target_seq393
GACCTCCTTAACTCCTGTTTGATCCAGATGC
>target_seq394
TGTATGCCATGGATCTACAGGGACCCAGCAT
>target_seq395
TCAAGAGTTGGAGCCTCCACAAAATCCGGGG
>target_seq396
TCACCGTCGGAGCCCTCCGAAATCCTCGTCG
>target_seq397
TGCCAACACGGAGCCTCCAGAGCAATGAAAC
>target_seq398
CCGGTGCTGGAGTCCTCCATCACGCTGATCG
>target_seq399
CTGCAATTGGAGCTCTCCGCACTGGAGACCA
>target_seq400
TCAAGAGTTGGAGCCTCCTCAAAATCCGGGG
>target_seq401
TCAAGAGTTGGAGCCTCCACAAAATCCGGGG
>target_seq402
TCAAGAGTTGGAGCCTCCACAAAATCCGGGG
>target_seq403
TTTTATTTCGGAGCCTCCCCAAGCGATGACG
>target_seq404
GCCGCTGATGGAGCCTCCATTGACGGTCACG
>target_seq405
CACGCAGTGTGTCCCTACAATATTTTTGGAC
>target_seq406
CACGCAGTGTGTCCCTACATTATTTTGCTTT
>target_seq407
CACGCAGTGTGTCCCTACATTGTAGGATAAT
>target_seq408
GGTGACTTTATCCCCTTCAACAATTGGCTTT
>target_seq409
GAAGCGTCGTGTCCCTACAATCACTTCGTAG
>target_seq410
CACGCAGTGTGTCCCTACTATGCTATTTCTG
>target_seq411
CGCACAGCGTGTCCCTACAAATCCCCTCTAA
>target_seq412
CACGCAGTGTGTCCCTACCACAACAAAACAA
>target_seq413
CACGCAGTGTGTCCCTACTATTTTTAGAGGG
>target_seq414
CACGCAGTGTGTCCCTACCTTGAAATATACT
>target_seq415
CACGCAGTGTGTCCCTACCTGCCCGCTATTA
>target_seq416
TACCTTTCGAGTCCCTACCAACAGCAACGGC
>target_seq417
CACGCAGTGTGTCCCTACTTGATAATTTTCC
>target_seq418
CACGCAGTGTGCCCCTACACTTTAATTATGC
>target_seq419
CACGCAGTGTGTCCCTACCTTGAAATGTGCT
>target_seq420
CACGCAGTGTGTCCCTACATATATTATTGTT
>target_seq421
CACGCAGTGTGTCCCTACAAAATGGAATAAA
>target_seq422
CACGCAGTGTGTCCCTACAAAGATTTGGAGA
>target_seq423
CACGTAGTGTGTCCCTACATCTTGTTAAAAC
>target_seq424
CATCCGTCTGTTTCATAACTCTGGGTACCTG
>target_seq425
GAGGAAGTGTTTCCATAACTCTATTTTTTAT
>target_seq426
CACTGAGTATTTCCATAATTCATAAATTTCA
>target_seq427
TTACTTTTGTCTCCATAACTCTAAATTTGTA
>target_seq428
TCATTGTAACTCTCATGCTTTTACCTTTCAC
>target_seq429
CATCCATTTGTTCCATAACTTTTTTCTTATC
>target_seq430
TGTTTGCTGTTTCCATAATTCATAAATTTCA
>target_seq431
AGCTGTTTGTTTCCATAATTACCTTCCAATG
>target_seq432
ATTTTAACTGTTTCATTGTTTTTTGAATTTT
>target_seq433
TATCTCTGTTTCTCATAATTAATAAATTTAA
>target_seq434
GAAATCTGTGTTTCATAACATATTCTTTCAA
>target_seq435
CTGTCATTATCTCCATAACTAAATGTACCAC
>target_seq436
GAGGAAGTGTTTCCATAACCGAACTTTATGT
>target_seq437
CATCCGTCTGTTTCATAATTCCTGCTGATTG
>target_seq438
CTTCATTTTGCTTCATAACGCGACAGTTCCC
>target_seq439
TTCTCTTTGTTTCCATAACTCTAAAATTTTC
>target_seq440
TACGCTTATCAGGCCTACGTCATATTGCAAT
>target_seq441
CCGTCTTATCAGGCCTACAAACTTGTGCCTG
>target_seq442
TACGCTTATCAGGCCTACGAGGATGGTGCAA
>target_seq443
TGCGCTTATCAGGCCTACCGCATAAATGCAA
>target_seq444
ACGCCTTATCAGGCCTACGTAATCTCAGCAA
>target_seq445
TACGCTTATCAGGCCTACATCACTCCTGCAA
>target_seq446
GCGTCTTATCAGGCCTACAACGACGCAAACT
>target_seq447
TACGCTTATCAGGCCTACAGCATATAATGCA
>target_seq448
TACGCTTATCAGGCCTACTCGATTCCTGCAA
>target_seq449
CCGTCTTATCAGACCTACAACCGCTGCCACA
>target_seq450
TACGCTTATCAGGCCTACATGATTCCAGCAA
>target_seq451
TATGTTTTTTATACATTGTTGTATGTCGTTT
>target_seq452
CTGGGTCGGGGCTGCTCAGGGCTTGAGGTAG
>target_seq453
GGTTCGCTTCACCTCTCCCCGGCGGGGAGAG
>target_seq454
GTTTCCTCCGCGCTCTCCCCGGTGACCGGGC
>target_seq455
CCCTCACCCCCGCCCTCTCCCGCAAGCGGGA
>target_seq456
CCCTCACCCCCGCCCTCTCCCGCAAGCGGGA
>target_seq457
GCTTGCCGGAAATGCTCTAACCATAGGCCCT
>target_seq458
TTTCGCCGGAAATGCTCTAGCGCATCGGCTC
>target_seq459
TTGCAGGCAAGCTCCTACAGTGACCTGGTGT
>target_seq460
TTGCAGGCAAGCTCCTACAGTGGCTAAAGAC
>target_seq461
TGCACGGCAAGCTCCTACAGCGGCTCCATGG
>target_seq462
TTGCAGGCAAGCTCCTACAGCGGCTTCGTAG
>target_seq463
CCCGTGGGCCGCTCCTACAGTTGCTGGTCGA
>target_seq464
TTGCAGGCAAGCTCCTACAGCGGCTAAAGAT
>target_seq465
TGCAGGGCAAGCTCCTACAGAGCCTTCGTAG
>target_seq466
TGCACGGCAAGCTCCTACAGCAGTGATCAGA
>target_seq467
TCTAGTTCTATGTCATATTGAGCACTTCGAC
>target_seq468
ACGTCTCCGTCCCCTTCTCCCCTCGGGGAGA
>target_seq469
CTGATACATTCTTTATATTTACTTATGAAGA
>target_seq470
CTAAAATTTTCTTCATATTACTTATATTTTA
>target_seq471
TGCGGCGGCCAAGCCTACACGGACGTACTTG
>target_seq472
TGCGGCGACCGAGCCTACAGGGATGTATTTA
>target_seq473
TGCCGCGGCCAAGCCTACATGGACGTACTTG
>target_seq474
TGGCGCCATCGAGCCTACAGGGATGTACTTG
>target_seq475
AATGCCCGCGAAGCCTGCTAGGATTGGCGCT
>target_seq476
TGCCGCGGCCGAGCCTACAGGGACGTACTTG
>target_seq477
TGCGCCGACCGAGCCTACAGGGACGTATTTA
>target_seq478
TCAAACAATGGTTCCTGACACCGTTTTCTTC
>target_seq479
ACGCCGAACCGCCGCTCCCACAGGGATTGGG
>target_seq480
GCGCCGAACCGCCGCTCCCACAGGTACACCA
>target_seq481
GCGGCACAAGGCCGCTCCCACAGGTACGGCG
>target_seq482
CGCGTGGCGTGGATCTACCGGGCGGGATGTT
>target_seq483
CGCATGGCGTGGATCTACTAAACCTTTCGTG
>target_seq484
CGCATGGCGTGGATCTACTGCAGATCGCGGG
>target_seq485
TGGCGCGACCGAGGCTACATGGACGTACTTG
>target_seq486
TGCGGCGACCGAGCCTACAAGGACGTATTCA
>target_seq487
TGCGCCGACCGAGCCTACATGGACGTACTTG
>target_seq488
CGCGTCGACGAAGCCTACAGGGACGTATTTA
>target_seq489
TGCGGCGACCGAGCCTACAAGGACGTACTTG
>target_seq490
TGCGGCTGACAAGCCTACATGGACGTACTTG
>target_seq491
TGCGGCGACCAAGCCTACATGGACGTATTTA
>target_seq492
TGCCGCGGCCAAGCCTACACGGACGTACTTG
>target_seq493
AGCGGCGACCGAGCCTACAAGGACGTATTCA
>target_seq494
CGATTTAATTTTCTTGTTAGAGTTCAATTAC
>target_seq495
CCTTTTGAGTAACTTGTTAGCCGTGTTTCAG
>target_seq496
CCAGTTAATTTGCTTGTTATGTAATTTACCT
>target_seq497
CCAGTTAATTTTCTTGTTAGCTTTTTGCCAC
>target_seq498
TCCCTCCAACACCCCTCATCCGTCGCCTCTT
>target_seq499
TTTCTCTTGCCCACTTCTCTTTGCAGCCGGC
>target_seq500
TTTCTCTTGCCTACTTCTCTTTGCAGCTATG
>target_seq501
GGGGCGGCACCTACTTCTCTTTGCAGCCGGC
>target_seq502
TTTCTCTTGCCCACTTCTCTATACACAGCCG
>target_seq503
TGCTTCAACCCAACCTACGTCTATTTTATAT
>target_seq504
GACGTCAACCCAACCTACTTTAGTTTCCTTG
>target_seq505
TAGCTCAACCCAACCTACGGCTCGATTAATT
>target_seq506
CTGTTCAACCCAACCTACGTTCATCTTATAT
>target_seq507
TTCCTCAACCCAACCTACGGCTCAAAAAAAA
>target_seq508
TACTTCAACCCAACCTACGTTCATCTATTTG
>target_seq509
TGCTTCAACCCAACCTACGTTCATCTTATAT
>target_seq510
CGACGAAACCCAACCTACATTTTATTCCATA
>target_seq511
TCGCTCAACCCAACCTACAGTTTCGTAGGTT
>target_seq512
TACGTCAACCCAACCTACGTTCATTTTATAT
>target_seq513
TGCTTCAACCCAACCTACGTTCTCAGGCACT
>target_seq514
ATTCTGCTATTTCCATACTTTGAAAGCCCAC
>target_seq515
CATTCAAATTTTCCATAATCATATTTTTATA
>target_seq516
TGTTCACTATTTCCATAATCAATTATTTTTT
>target_seq517
AATCATATTTTTCCATAATCACTTAGTTTCT
>target_seq518
TGTTCACTATTTCCATAATCAATGTAATTTC
>target_seq519
TCATTGTAATTTCCATAATCAATATTTTTTA
>target_seq520
GTTGTAATGTATCCATAATCAATTATTTTTT
>target_seq521
TTTTACCACAGTTCTTTGTTGTAAGGCGTTA
>target_seq522
AATGAATTATACACATTGTTGGCAATAGTTA
>target_seq523
GCGTCTTATCAGGCCTACGTTAATTCTGCAA
>target_seq524
GCATCTTATCCGACCTACGCTCCCACATAAG
>target_seq525
AATAAATTATACACATTGTTAGCGATTGTTT
>target_seq526
AAACAATTGCTTCAATCGGGGCTAAGATTTC
>target_seq527
AGGATATCATTTCAATCGGGGCTAGGGTTGC
>target_seq528
AGGATGCCGTTGCAATCGGGGCTAATAAAGA
>target_seq529
AGGATGCCGTTTCCATCGGGGCTAGAAAACA
>target_seq530
GGATTTTCACTGCAATCGGGGCTAAGGTATT
>target_seq531
GGGTAACCGTTTCTATCGGGGCTAGGAAATC
>target_seq532
GCCTTCGGCAGCTCCTACATGGGATCGACGT
>target_seq533
GCCTTCGGCAGCTCCTACGCCAAGTCGGTCC
>target_seq534
GCCTGCGGCAGCTCCTACAGGATCGATGTTC
>target_seq535
GCCTTCGGCAGCTCCTACAGGGGCTGTGATC
>target_seq536
GCCTTCGGCAGCTCCTACAGGGATATTCGCC
>target_seq537
GCCTTCGGCAGCTCCTACATGGGCTCGGAGT
>target_seq538
GCCTGCGGCAGCTCCTACAGGGGATCGCATC
>target_seq539
CCCCATCTCCGCGCCTCCGCGTGAGCCGGTC
>target_seq540
GCCCCTCCGCGTTACTCGGCGTCTCGGCGGT
>target_seq541
TGTGTCCACTGCGCCTCTGCGGTGGGATAAT
>target_seq542
TGCGAACGCTGCGCCTCTGCGGTGACATACC
>target_seq543
TGCGTTTACTGCGTCTCTGCGGTGAGATGAT
>target_seq544
TCCCTCTCTGCGTCCTCCGCGCCTCTGCGGT
>target_seq545
CTTCTCTCTGCGCCCTCGGCGGCTCTGCGGT
>target_seq546
CATCTCTCCTCGTACTCCGTGTCTCCGCGTG
>target_seq547
CCGCGTCTCCGCGCCTCCGCGTGAGACCATC
>target_seq548
CGCGCCCGCTGCGCCTCCGCGCCCGCGCCCC
>target_seq549
CCCCATCTCCGCGCCTCAGCGGTGCATTACT
>target_seq550
CCGCGCCTCTGCGCCTCCGCGTGAGCCGGTC
>target_seq551
CCGCGCCTTTGCGCCTCCGCGTGAGCCGGTC
>target_seq552
TGCGTCCGCTGCGTCTCTGCGGTGAAATTGT
>target_seq553
GAGCGCCTCCGCGCCTCCGTGCTCGCGCCAT
>target_seq554
GAGTTCTCTGCGCTCTCGGCGACTCTGCGGT
>target_seq555
TGCGTCCACTGCGCCTCTGCGGTGACATGAC
>target_seq556
TGCGAACGCTGCGTCTCTGCGGTGAAATACC
>target_seq557
CGGTATATCCCAGCCTGGGGCGCAAGCCCCA
>target_seq558
CGACGCGTACGCCCCTCTGGCGGCGGCGGGA
>target_seq559
CGTGCGCAACGCCCCTCTGGGTGGGTGAGGA
>target_seq560
ATCGCGATACGCCCCTCTTGTGGGCGCGAGA
>target_seq561
CGACGCGTACGCCCCTCTTGCGAGGCGGGAT
>target_seq562
CGACGCGTACGCCCCTCTTATCGGGCGGGAC
>target_seq563
GTACGTGTGGCCCCCTCATCCGACTCTTCGG
>target_seq564
CCGCCTTCGGCACCCTCTCCCCGCTCTCGCA
>target_seq565
TTACGACTCTTTCATTTAAACAGCTGATGGG
>target_seq566
ATCCGCCGTGTTTCATTTAAAATTATAAGGC
>target_seq567
CCAGTCCCGTCATCCTGAGGTGCCGGAGCGC
>target_seq568
CCTCGCCGGGCAGGCTCAGAAGAACACCGTC
>target_seq569
CGCTTAAACGCCTTGTTAGCTGGTAATTTCA
>target_seq570
CTCTTAAACGCCTTGTTATGTGAATTTTTCA
>target_seq571
CTCTTAAACAGTTTGTTATGTGTTTGAACTT
>target_seq572
CTCTTGAACGCCTTGTTATGTTCGCGCTTTT
>target_seq573
CTCTTAAACGCCTTGTTATGGCTTGGACTTA
>target_seq574
CACTTAAACGCCTTGTTATGTACCGCCGCAA
>target_seq575
CACTTAAACGCTTTGTTATGCTTTTTTTGAT
>target_seq576
CCTCTTTAACGCTTGTTATGTGTGTACTTCT
>target_seq577
CTCTTTAACGCCTTGTTAGGCAAATTTCCAG
>target_seq578
CTCTTAAACGCCTTGTTAGGCTACGAAATGA
>target_seq579
GCCTTAAACGCCTTGTTAAATTGCAATTTCC
>target_seq580
CTCTTAAACGCCTTGTTATGCGTTGCAGCCA
>target_seq581
CGCTTAAACGCCTTGTTATGAGAATGAGCTT
>target_seq582
GTCTTAAACGCTTTGTTATGCTTAAGCTTCA
>target_seq583
CGCTTTAACGCCTTGTTATGCAAATGTTCTT
>target_seq584
CTCTTGAACCGTTTGTTATGTTTAAGCTTCA
>target_seq585
CGCTTAAACGCCTTGTTATGTGTTTGCTAAC
>target_seq586
CTCTTTAACGCTTTGTTATGGCTTGGACTTA
>target_seq587
TACGCTAATCGGACCTACGCGGGCTTTTTGG
>target_seq588
GCCGGGCCTGCGCGCTCAGTCCTTGCCCTTC
>target_seq589
CGTGACGCGGCGCGCTCAGTCGGTAGAGCGC
>target_seq590
TACTTGCCGAGCTGCTCAGTCGCCTGCTCGA
>target_seq591
CGTGACGCGGCGCGCTCAGTCGGGTTCGAGT
>target_seq592
GCTTCTGAGCCGCGCTCAGTCGCGCACCAGC
>target_seq593
CGTGACGCGGCGCGCTCAGACCTTCGTCAGC
>target_seq594
CGTGACGCGGCGCGCTCAGTCCCACTTCGGC
>target_seq595
GGCCGAACGTCGCGCTCAGTCCGACGACCGC
>target_seq596
CTCGTCCGAGCGAGCTCAGTCGTCCCGCTCC
>target_seq597
GTGAGCCGGTCGCGCTCAGTCCCAACGGCCG
>target_seq598
ATCGGCCGGCCGCGCTCAGTTCGCCACGCGC
>target_seq599
ATCGGCCGGCCGCGCTCAGTCGGCGTCCGCG
>target_seq600
GAAGCCGCCGCGTGCTCAGTCCCACGTCGGC
>target_seq601
GCAGCCGCTTCACGCTCAGCCGGTCGGACAG
>target_seq602
CCGGGCGCGTGGCGCTCAGTAAGCTGCTCGC
>target_seq603
ATCGGCCGGCCGCGCTCAGTCGCTGTTGAAC
>target_seq604
GTGAGCCGGTCGCGCTCAGTAAGCTGCTCGC
>target_seq605
TCGATTCGCTCGTGCTCAGTCATGCGGATGC
>target_seq606
ACCTGCCGTCGACGCTCAGTCGAGCGGCCAG
>target_seq607
CCCGGCACAGTCCCCTGAAGGAATGGCAATT
>target_seq608
CCTTCTCCGGTCACCTGTTTATCTTCCGTGG
>target_seq609
GTTAACTACCCGTCATTGCGAGCATAGCGAG
>target_seq610
AATTATCATCCGTCATTGCGAGAAGCGGCAG
>target_seq611
TCCCCCACCCCGTCATTGCGAGAAGCGATAG
>target_seq612
TCCATATATCTTCCATGATTTATCATTTAAA
>target_seq613
CATTCAGGATTTTCATGATTTATTTAGTATA
>target_seq614
CCAAAATCTCTTTCATGATTTATGATTTGTA
>target_seq615
TTGTCAATATATTCATGATTAAAAATATTAG
>target_seq616
GTTGTTTTATATTCATGATTCATTGTATTTT
>target_seq617
GTTGTTTTATATTCATGATTCTATTATTTAA
>target_seq618
TCCCCATTGTATTCATGATTTTTCTTATATC
>target_seq619
GCAAATATGATTTCATGATTCAATCCTAACC
>target_seq620
TAAAATAGATATTCATGATTCTTTCGACCGA
>target_seq621
TGATTATATCCACCCTACATTAGATCATTCA
>target_seq622
TTTTTACTTCCGCCCTACAATGCCGCTATTT
>target_seq623
GAATGCGTCCGCCCCTATTTTTTGCGGAAAA
>target_seq624
ACACAGGTCTGCCCCTACACTACATTGATCA
>target_seq625
ACACAGGTCCGCCCCTACACAACACATAGGT
>target_seq626
GCGTCTTATCAGGCCTACGGTTTATCCTTTT
>target_seq627
TCGAAGTGCTCATCCTGAGCGAAGTCGAAGG
>target_seq628
TCGAAGTGCTCATCCTGAGCGAAGTCGAAGG
>target_seq629
ATTTTTCGCAAGCTCTCAGACCGGCATGTTC
>target_seq630
TTTTTTCACAAGCTCTCAGCCGGCACGTTTG
>target_seq631
TTTTTATGTGCTTCATAACTTCTTTTTGATT
>target_seq632
TTTTTATGTGCTTCATAATTTATTAATAGGC
>target_seq633
ACAAGAAGCAGGTCCTTCGACTGCGCTTAGG
>target_seq634
ACAAGAAGCAGGTCCTTCGGCTTCGCTCAGG
>target_seq635
ACAAGAAGCAGGTCCTTCGGCTTCGCTCAGG
>target_seq636
TTATCGTACCCACCCTACGCTCTTTATCGCA
>target_seq637
AAACCGTGCCCACCCTACGAACTACGAAACT
>target_seq638
AAACCGTGCCCACCCTACTTGGCTTTTGGCC
>target_seq639
AAGCGTTGCCCACCCTACGTTACTGATTTTA
>target_seq640
GCAGCCTGGTGCCCCTTACATCCCGGCGGCC
>target_seq641
AGGAACGTTTGCCCCTTACATTTCCACCAAA
>target_seq642
GGATTAACCCCCCCCTTACATCTTGCACACC
>target_seq643
AAACGGTGTTGCCCCTTACATTTCCACCAAA
>target_seq644
GGATTGATATTCCCCTTACATCCCGGCGGCC
>target_seq645
GCGAAATCCCGCCCCTTACGTGATAACGCGG
>target_seq646
CACAGCAAAACCCGCTTATATCTGCCAGGGC
>target_seq647
AAACGGCGTTGCCCCTTACATCCCGGCGTCT
>target_seq648
ATATGCTATGAACCCTTATATTTATCTTGGT
>target_seq649
AAACGGCGTTGCCCCTTACATCCCGCGGTCT
>target_seq650
ATTTTCGTTCGCCCCTTACATCCGCTGGCGC
>target_seq651
AAACGGCGTTGCCCCTTACATCCCGGCGGCC
>target_seq652
GCCCGAAGAAGCCCCTTATATCAAACGCTAT
>target_seq653
ACTGCTCTGCCCCGCTTACATCGACACCCAT
>target_seq654
AAACGGCGTTGCCCCTTACATCTTGCACACC
>target_seq655
GTCGGTCATTGCCCCTTACTTCGTACCGCTG
>target_seq656
GAACAGTTGTTCCCCTTACATATGGCGCGTT
>target_seq657
GCTACGCTTAGCCCCTTACTTATTTCTGGTA
>target_seq658
TGGATTAACCCCCCCTTACATCTTGCACACC
>target_seq659
AATTTATAATATTCATTTTGAATAGATAGTT
>target_seq660
ATGCTAATTTATTCATATTCAGATTGTTGTT
>target_seq661
AACTGGTCCGTCTCCTGTTCCAGCAACGCCG
>target_seq662
TTCATGCTTGTCTCCTGTGTCTGCGGTCGAC
>target_seq663
GCCACGGTCGTCTCCTGTGATTCCGAATATT
>target_seq664
GGCATGCGTGTCTCCTGTGCGTTATGGCCGC
>target_seq665
GGCATGCGTGTCTCCTGTGTTCTATGCCCCG
>target_seq666
GCATGTCGTGTCTCCTGTGCGTTATGGCCGC
>target_seq667
GCATGGTGTGTCTCCTGTGCAGGTAGTGCGA
>target_seq668
TTCATGCTTGTCTCCTGTGTTCTATGCCCCG
>target_seq669
GCATGGTGTGTCTCCTGTGCTGGTGACGAGG
>target_seq670
GTCATGGCTGTCTCCTGTTTCGTTATCGTGG
>target_seq671
TTCATGCTTGTCTCCTGTGATTCCGAATATT
>target_seq672
CATGGCGATGTCTCCTGTTGATCGTGATGGA
>target_seq673
CATCGTGTTGTCTCCTGTTTGGGGCGCCGGC
>target_seq674
GCCACGGTCGTCTCCTGTTGATCGTGATGGA
>target_seq675
CCCACGGTCGTCTCCTGTGTTCTATGCCCCG
>target_seq676
TTCACTGCTGTCTCCTGTGTTCTATGCCCCG
>target_seq677
GGCATGCGTGTCTCCTGTGCGGGGCGATCGC
>target_seq678
CAGCAGTGCCCACCCTACCGGGCTATGTTGG
>target_seq679
AAGCCGTGCCCACCCTACCGGGCTTGCAGGT
>target_seq680
CGCGAGCAAGCCCGCTCCCACATTTTTAATC
>target_seq681
CGCGAGCAGGCCCGCTCCCACATTTGAGTTG
>target_seq682
CGCGAGCAAGCCCGCTCCCACATTGGCCTTG
>target_seq683
CGCGGGCAAGCCCGCTCCCACATTTTGTTGT
>target_seq684
CGCGAGCAAGCCCGCTCCCACATGGGTTATG
>target_seq685
CGGATGTCAGACACCTGCAACGCCAAAAGCC
>target_seq686
AGGGTGTCAGACACCTGGGCAATGAGCCTTC
>target_seq687
CGGGTGTCAGACACCTGAAACGCTCAAGTCG
>target_seq688
CGGGTGTCAGACACCTGGTGAGACGCACGTA
>target_seq689
AGGGTGTCAGACACCTAGACATATTAATGCC
>target_seq690
TGGGTGTCAGACACCTGGTGAGACGCGCGCA
>target_seq691
CGGGTGTCAGACACCTGACGATCTGAGGATC
>target_seq692
AGGGTGTCAGACACCTGGTGAGACACCGTCC
>target_seq693
AAGCTGGAACACCCCTCATCCGACCTCACTT
>target_seq694
TTGCTTCGGGGCTTTTTGATCAGCGGATGAT
>target_seq695
TTTATTTAGGTTGTATTTTCTATATAACCTT
>target_seq696
TTTATTTAGGTTGTATTTTCTAAAAGTTCTC
>target_seq697
CGGTGGGCTATCTCCTTTGCGGATGTGGTGA
>target_seq698
GCGTGGGCTATCTCCTTTGCGGATGTGGTGA
>target_seq699
ACGAACAGAATCTCCTTTGCGGATGTGGTGA
>target_seq700
ATCGCGGCGCAAGGCCCACACGACCAGCCTT
>target_seq701
GCGGCACGAGACCGCTCCCACATGGGGGATA
>target_seq702
ATCGCGGCACGAGGCCCACAGTGATCGCGTA
>target_seq703
GCGGCGCAAGGCCGCTCCCACACGGATCGCG
>target_seq704
GGGCGCCGGACCGGCCCACATTTGTTGCAAC
>target_seq705
CGCCGGACCGGCCGCTCCCACGTGGGATCAA
>target_seq706
CCCCGGCAAGGCCGCTCCCACACGGGGCTCA
>target_seq707
CGCGGGCAAGCCCGCTCCCACAGTGTTCGGT
>target_seq708
CGCGAGCAAGCCCGCTCCCACATTGGTTATG
>target_seq709
CGCGGGCAAGCCCGCTCCCACAAGGTTATTG
>target_seq710
CTCACCCCCGACCCCTCTCCACGGCGGGAGA
>target_seq711
CTCACCCCCAACCCCTCTCCACGGAGGGAGA
>target_seq712
CTCACCCCCAACCCCTCTCCACGGCGAGAGA
>target_seq713
ACGCCCTAGCCTCCCTCTCCACGGGGGGAGA
>target_seq714
CTCACCCCCGCCCCCTCTCCACGGAGGGAGA
>target_seq715
GCCCACCCCTCGCCCTGCCAGACTATACCCG
>target_seq716
CGCGAGCAAGCCCGCTCCCACATTGGATCGG
>target_seq717
CGCGAGCAAGCCCGCTCCCACACTTGATCTT
>target_seq718
CGCGAGCAAGCCCGCTCCCACATTTTGATGT
>target_seq719
TCGCGAGCAAGCCCGCATTTGTTCTGTGTCG
>target_seq720
CGCGAGCAAGCCCGCTCCCACATTAGATCGC
>target_seq721
CGCGAGCAAGCCCGCTCCCACATGTGTTTTG
>target_seq722
TATTTTTTATATACGTTGTTGTATGGCGTTT
>target_seq723
TATTTTTTATATACGTTGTTGTAAAACGTTA
>target_seq724
ACCGCCACTAAGGGCTCAAAGCGGTCATCGC
>target_seq725
CGACCTCCTGGGTCCCGGCTCTGCGAAGCAG
>target_seq726
GCAGCGCCTGGGTCCCGGCTCTGCGCAGCAG
>target_seq727
GCGGCGTATGGGTCCCGGATCGGCGCTGCGC
>target_seq728
GCCATTATCTCTTCATGTGGAATGTTTAGTC
>target_seq729
TTTAATGTCTCTACATGTTGCCTGGCAATGG
>target_seq730
CGTCGAATTTCTTCATATTACAAAGTTTTTA
>target_seq731
AAAATATCTTCTTCATGTAACAATAGGGGCA
>target_seq732
TGATAATTCTATTCATGTAACTGTTTACGAA
>target_seq733
ATCCCATTTTCTTCATGTTAGTTTTATTAAA
>target_seq734
GGTTACAATAATTCATGTAACAATAGGGGCA
>target_seq735
TGATAATTCTATTCATGTTATCTCATTGAAC
>target_seq736
CAATAGCCATCCTCATGTAACGGGCATCTTC
>target_seq737
ACTCTTAAATGCTTGTTATGTAACTTCTTCC
>target_seq738
GTCTTAAACGCTTTGTTAGACTGCGGTCACA
>target_seq739
AAGTAGTTTTTTCATTCATTCCGCTGTTTGA
>target_seq740
GAGCAGTTTCCTCATTCGGGCGTCGTGTAAT
>target_seq741
ACTGTTATTCTCTTGTAATTCTTTGTAGCAT
>target_seq742
ATTCAATACTTTCATTCATTACATTGTAGGA
>target_seq743
AAAAGTCTTTTTCATTCAAGTGAAATTAGTA
>target_seq744
GGCTTAATTCTCACATTATTACTACCCATTC
>target_seq745
TGCCCCTTGTCTCATTCATTCCGCTGTTTGA
>target_seq746
AACCAATAGTCTCATTCAGAATTTAGACGAA
>target_seq747
CAAGTATTCACTCATTATATCGAACATGAAA
>target_seq748
GACCACCGGGATGTCTAACGAATCTCCGTCC
>target_seq749
GGCGGTGCGCGGTGCTCAGTCCCAGTTGAAC
>target_seq750
TCATTCCTCAATAGCTCAGTCGGTAGAGCGC
>target_seq751
AACTTCTATCAGGGCTCAGTCGGCGTTGGGG
>target_seq752
GCTTGTGCGCGGTGCTCAGTCGCTGTGGCAG
>target_seq753
CTGAAGCCCATCCGCTCAGTCGAGTTTTGTA
>target_seq754
CGAACAGGTAGGCGCTCACGTCGTTGTTCAT
>target_seq755
CGTGCGCAGCTGCGCTCAGTCCTCCAGCAGC
>target_seq756
CGGTGCGATGGGCGCTCAGGCGCTGGGCCAG
>target_seq757
GAGTACTGCTGATGCTCAGTCGACATCCTGA
>target_seq758
GCGGGCAAGGGCGGCTCAGTCGTCAACGTGG
>target_seq759
CCCCGGAGCTGGCGCTCAGTCCTCGCACGCT
>target_seq760
CCTCACGCACGGCGCTCAGACCGTCGCCCAC
>target_seq761
CCGAGTATCTGCGCCTCAGTCCTCGCACGCT
>target_seq762
AAGGGGGAGTGGTGCTCAGGCGTTCGCCTGG
>target_seq763
TAGGCGTGACGTTGCTCAGTCGCACGCCGCG
>target_seq764
GCGGCTGAACCGTGCTCAGTCCTCGGACGGC
>target_seq765
CCGCCCCACAGGCGCTCAGTCGTAGACACCT
>target_seq766
CTCCTACACAGCTCCTACACAGCTCCTACAC
>target_seq767
GCACTCGACAGCTCCTACACAGCTCCTACAC
>target_seq768
CTCCTACACAGCTCCTACACAGCTCCACGGC
>target_seq769
GACTTCTTTTTGTCATTCCGAAGGAATCTCT
>target_seq770
ATGCTCTGTTTGTCATCCGTAGGAATCTATA
>target_seq771
ATAACTGGTTTGTCATTCCGTAGGAATCTCT
>target_seq772
CCACACTTAGTGTCATTCCGGTAGGAATCCA
>target_seq773
GCCTATTATTTGTCATTCCGAAGGAATCCAT
>target_seq774
CCCGTTATTATGTCATTCTGAGTATAACAGA
>target_seq775
TTATACACTATGTCATTCCGAGGAACAAGGA
>target_seq776
GCGTACACATTGTCATTCCGCAGGAATCTAA
>target_seq777
TCCATAGCTTTGTCGTATTCTTCCGGTGTGT
>target_seq778
AACCAAACGAAGTGGTTCGACGAAGTTAATC
>target_seq779
TAGCGTATGGAGTGGTTCGACGAAGTCAATC
>target_seq780
TCCCTGGAACACCCCTCATCCGACCTCGCTT
>target_seq781
CCGCTGGAACACCCCTCATCCGTCTCGGCGC
>target_seq782
TCGCTGGAGCACCCCTCATCCGTCTCGGCGC
>target_seq783
AAGCTGGAACACCCCTCATCCGGCTCGGCGC
>target_seq784
TCCGTCACACACCCCTCATCCGTCTCGGCGC
>target_seq785
TTTGTCGCGCACCCCTCATCCGTCTCGGCGC
>target_seq786
CCGCTGAAACACCCCTCATCCGTCTCGGCGC
>target_seq787
AAGCTGAAACACCCCTCATCCGTCTCGGCGC
>target_seq788
TCCCTGGAACACCCCTCATCCGTCGCCTTCG
>target_seq789
CCGCTGGAACACCCCTCATCCGACCTCGCTT
>target_seq790
TTCCCGGAACACCCCTCATCCGACCTTGCTT
>target_seq791
TCCGTCACCCACCCCTCATCCGTCGCCTGCG
>target_seq792
TCCCTGGAACACCCCTCATCCGTCTCGGCGC
>target_seq793
TCCCTGGAACACCCCTCATCCGTCTCGGCGC
>target_seq794
GCTTTGCCGGGCTCCTCAGGACGAGGACGTT
>target_seq795
GCTCCGCCGGGCTCCTCAGGATGAGGAGCCC
>target_seq796
GCTTTGCCGGGCTCCTCAGGATGAGGACGTT
>target_seq797
CATTAATTTTATACATTGTTGTAGCCAGTTT
>target_seq798
ACGCAATGCGTACCCTACATAAGTTATCCGG
>target_seq799
GCAAAAGGCACCCCCTCGGGGGGCAGCAAGC
>target_seq800
GTCTTAAACGCTTTGTTAGTTGAACTGTTCG
>target_seq801
CTCTTAAATTGTTTGTTAGAATATTGCCTTT
>target_seq802
CTCTTTAACGCTTTGTTAGGTTAATCGTTTT
>target_seq803
GGATAATAACTCTTGTTAGGCAAATTAGTAC
>target_seq804
CTCTTGAACGCTTTGTTAGCTGAATTTTTCC
>target_seq805
CCGCTTTAACGCTTGTTAGCTTAAATTTCTA
>target_seq806
CTCTTAAATTGTTTGTTAGGCAAATTAGTAC
>target_seq807
CTCTTGAACGCTTTGTTATGTGGCTTTGCCT
>target_seq808
CTCTTGAACGCTTTGTTAGTTGCGTAACTGA
>target_seq809
CTCTTAAATGCTTTGTTAGGCTAATTTTTCA
>target_seq810
CTCTTAAATGCTTTGTTAGAATATTGCCTTT
>target_seq811
CTGCTTGGAAAACGCTCTAGCCGAACCGAAT
>target_seq812
CTGCTTGGAAAACGCTCTAGCATGCCGCCAT
>target_seq813
CTGCTTCGAAAACGCTCTAGCAGAACGTCGC
>target_seq814
CTGCTTGGAAAACGCTCTAGCTGGGAAATGT
>target_seq815
TCGTCTGGAAATCGCTCTAGCGGAAGACCGG
>target_seq816
CAACTCCGGAACGACTCTAGGGATCAAGAAC
>target_seq817
CGGATCGGAATCTGCTCTAGGTGAATAGTGG
>target_seq818
CTGCTTGGAAAACGCTCTAGGTGACCGCTCC
>target_seq819
CGGGCAGACAAGCGCTCATAGCAATCCCCGG
>target_seq820
GGCTGAAGCCGCTCCTACAGGGGCTCGCCGG
>target_seq821
GGCTGAAGCCGCTCCTACAAAAGCTGCGGCC
>target_seq822
GGCTGAAGCCGCTCCTACAGGGGTTTTCGCG
>target_seq823
GGCTGAAGCCGCTCCTACAGGAACTTGCGGC
>target_seq824
GGCTGAAGCCGCTCCTACAGGGAGCACGGCG
>target_seq825
GGCTGAAGCCGCTCCTACAGTGAGGCCGATC
>target_seq826
CGCTGAAGCCGCTCCTACAAGGGTTCCACCA
>target_seq827
GGCTGAAGCCGCTCCTACAGGAGAGCTGCGC
>target_seq828
GGCTGAAGCCGCTCCTACAGGGAACGCAGCA
>target_seq829
TACGCTTATCAGGCCTACAGGACTTCCGCCA
>target_seq830
GCTTCTTATCAGGCCTACCAAACGCCCTCCA
>target_seq831
GCGTCTTATCAGGCCTACACGTTGAAACTTA
>target_seq832
ATTTTCCAAACAGGCTCTTAGCAGCAGACAC
>target_seq833
CAAATCAACATGCGCTCTCGGGTTGCGACCT
>target_seq834
ACTTTCGGATCAGGCTCTTAGTGTCTGACCG
>target_seq835
GCCTGCGGCAGCTCCTACAGGGGAACAGTCA
>target_seq836
GCCTTCGGCAGCTCCTACAGGGAATGAGTAC
>target_seq837
TACCGTGGCAGCTCCTGCAGTGGTCGCCTCA
>target_seq838
CGCACCTGTCCGGGCTACCGGCCCGCAGGCG
>target_seq839
GCGCCTTATCCGGGCTACCGATCCGCAGTCG
>target_seq840
CGCATCTGTCCGGGCTACCCTCTCGCAGAGG
>target_seq841
CGCGCCTGTCCGGGCTACCCGTTTCGAACCC
>target_seq842
AATGAATTATATACGTTGTTACCATCTGGCT
>target_seq843
AATGAGTTATACACATTGTTGCCAGTAGTGC
>target_seq844
TGCGCCCCCAATCACTGTTGAGGTACATATC
>target_seq845
ACCTACCCCATCATCTGTTGAGTTTCGGGAG
>target_seq846
ACCGTCTCCATCATCTGTTGAGTTTCGGGAG
>target_seq847
TTCAGCCCCATCATCTGTTGAGTTTCGGGAG
>target_seq848
TCAGCCCCCATCATCTTGAATAATTGCGATT
>target_seq849
TCAGCCCCCATCATCTTGAGTTTCGGGAGCC
>target_seq850
GTCCTCTGCTTCACCTGTTGAGTTTCGGGAG
>target_seq851
ACCGTCTCCATCATCTGTTTAGTGTAACGCG
>target_seq852
TCGAGCCCCATCACCTGTTTAGTGTTGGCAA
>target_seq853
TGCGCCCCCAATCACTGTTGAGTTTCGGGAG
>target_seq854
TCAGCCCCCATCATCTGTTGAGTTTCGGGAC
>target_seq855
TGCTGACCCCATCACTGTTGACGCGATGATC
>target_seq856
TCCTCCCCCATCATCTGTTGAATTACTGCCG
>target_seq857
TCAGCCCCCATCATCTGTTGAGTTTCGGGAG
>target_seq858
TCAGCCCCCATCATCTTTTGAGTTTCGGGAG
>target_seq859
TCAGCCCCCATCATCTTTTGAGTTTCGGGAC
>target_seq860
AAGGCCCGAAGGGCCTCAGGGGGGAGTACGC
>target_seq861
AAGGTGCGCAGCACCTCAGGGGGGAACCCCT
>target_seq862
AAGGCACGCAGTGCCTCAGGGGGTTGTCCAC
>target_seq863
CCCTCACCCTAACCCTCTCCCCGTTCTAACG
>target_seq864
GTGGTAATCGCATCCTATAATGATCATGTTC
>target_seq865
TTGCTCAACCCAACCTACGCATTCAGGTCCA
>target_seq866
CCTGAAATCGGTGCCTGTCACCTGCGGGCTT
>target_seq867
TCGAAGATCGGTGCCTGTCACCTGCGGGTTT
>target_seq868
CGAGGAACAGGTGCCTGTCACCGGTGGGTCG
>target_seq869
CCGTAAATCGGTGCCTGTCACCATGGGTCTA
>target_seq870
CCGCAAATCGGTGCCTGTCACCTCCGGGTTT
>target_seq871
GCCAGGATCGGTGCCTGTCACCTGGGGTCTC
>target_seq872
CCCGAGATAGGTGCCTGTCACCGGTGTTTCC
>target_seq873
CCGCAGATAGGTGCCTGTCACCACGGGTCTC
>target_seq874
CCGCAAACAGGTGCCTGTCACCATTATTCCC
>target_seq875
CCCGAGATCGGTGCCTGTCACCTGGGGTTCA
>target_seq876
CTGAATTTCGGTGCCTGTCACCTGGGGTTTC
>target_seq877
TGCTGGCTACTCCTCTTTATATTTTGTGTTT
>target_seq878
AGTTTGTTACTCCTCTCTATATTTTGTGTTT
>target_seq879
CTGTCCCTCTCCCCCTCCGGGGGCGAGGGTA
>target_seq880
TCTCTGCACACAGCCTCCACAGGCACAGCAA
>target_seq881
TCGTCGAATGATTTGTTGGCGCATTAATCAA
>target_seq882
TGCGCTAATCGGACCTACGGCCCTGATCAAG
>target_seq883
TAACAGCCTTGGGCTTTTGTTGCCGAAATCT
>target_seq884
CGTTGTCAACCAACCTACGGCTCAAAAAAAA
>target_seq885
TCGCTCCACCCATCCTACGTCTTCAGGCAGC
>target_seq886
GAAATCCGTGGGCCCCGGCTCTGCGGCCGGG
>target_seq887
AGGGACCCGTGGGCCCGGCTCTTCGGCCGGG
>target_seq888
GAAACCCGTGGGCCCCGGCTCTTCGGCCGGG
>target_seq889
AGAAACCCGTGGGCCCGGCTCTTCGGCCGGG
>target_seq890
CACCATCCGTGGGCCCGGCTCTACGGCCGGG
>target_seq891
CCTCGTCTTCTGATCTTCTGTTGTCTTTCGT
>target_seq892
CCTCGTCTTCTGATCTTCTGTAAACTACTGC
>target_seq893
CCTCGTCTTCTGATCTTCTGTCAAATTCCGA
>target_seq894
GTCTTCCCTGCGCCCTCTGATTGGAGAGGGC
>target_seq895
GTCTTCCCTGCGCCCTCTGATTTCAAGGAGG
>target_seq896
TGGCACGCTGCGCCCTCTGATTGGATCTTCC
>target_seq897
GTCTTCCCTGCGCCCTCTGCATGAGAGGAGG
>target_seq898
GTCTTCCCTGCGCCCTCTGATTGGAGAGGGC
>target_seq899
CAGCCGACTGCGCCCTCTCAGTGCATCGACC
>target_seq900
TGCGCTAATCGGACCTACCGCGCTAGAACCA
>target_seq901
TCCGCTATTCGGACCTACGCGGGCTACCAAT
>target_seq902
TCCGCTAATCGTACCTACGGGGTATCGTGAA
>target_seq903
GACGCAAAAGGGACCTACTCATGCGGTATTT
>target_seq904
ATCGCTAATCGGACCTACCGTGCTACCGTGC
>target_seq905
TACGCTAACAGTATCTACGCGGACTTCAAAG
>target_seq906
TGCGCTAATCGGACCTACCGTGCTACCGTGC
>target_seq907
TCGGGCTACCGGACCTACAACGACACCGATT
>target_seq908
AGTTGATAATATTCCTATATATAGTGTCTTT
>target_seq909
CTACTTCCTTAGTTCTTGAGTCTTATCTCTG
>target_seq910
TGCATCAGCTAATCCTATATGCTTTTTCCTA
>target_seq911
TAGATTTTTTGATCCTAAATGTGATAAACTG
>target_seq912
TAACAGCAATATACCTATTAAATTTGTCCAA
>target_seq913
AGTTGATAATATTCCTATAGATTGCATATTG
>target_seq914
ATTCGGTATTCCAGCTTGACATTCGGCACAC
>target_seq915
TGATACCAGCGTTCCTATATGCTTTTTCCTA
>target_seq916
TATACCATCTATTCCTATAGCTTTCTTGCTA
>target_seq917
GAATATTAGCATTCCTATATGCTTTTTCCTA
>target_seq918
TGCATCAGCTAATCCTATATATAGTGTCTTT
>target_seq919
ATCTACTAATATTCCTATATGCTTTTTCCTA
>target_seq920
ATATTCGAGCATTCCTTGACATCCAGCACAT
>target_seq921
TTCTTACCATAATCCTTTGGTTATACCATCT
>target_seq922
TGCTACTGAGAGTCCTATAGAAAGACCTAAA
>target_seq923
AGTTGATAATATTCCTATAGGTATTGCAATG
>target_seq924
CACGTGTAGTATACCTATAGAAGTTCGTTGA
>target_seq925
CTGTTTTAGCATACCTATAACGTTTTCATTC
>target_seq926
TAGGCTTGGCGTATCTTGTATGATAAAAATA
>target_seq927
ATATTCGAGCATTCCTATTGACTTTATATCA
>target_seq928
CCACGAAGTTTGTCATTCCGTAGGAATCTAA
>target_seq929
GAAAAGCTGAAGGGCTCTAGCCGCAGAGCTC
>target_seq930
CAAAACATGAAACGCTCTAGCGCAATTCCAC
>target_seq931
GAAAAGCTGAAGGGCTCTAGCCGCGTTCGAA
>target_seq932
GCATGGCATGTCTCCTGACGTTGGTGACGGA
>target_seq933
TGACATGGGGTCTCCTGAATCTTCGGGGCAG
>target_seq934
GCACGGTCAGTCTCCTGATTTGGAATGGAAG
>target_seq935
TCATGGCTTGTCTCCTGATTTTTCAAGTTAC
>target_seq936
TCATGGTCTGTCTCCTGGTTTCTTCTGCACT
>target_seq937
AACATCGTTGTCTCCTGGTGCGGTCTGGTTC
>target_seq938
AGCATGATGGTCTCCTGATTTTGCTTCGGGG
>target_seq939
GGCATGGGGGTCTCCTGGGACGCTTCACCGA
>target_seq940
GCGAAGCAGTGCTTCTCAGGTCGCTGACTTC
>target_seq941
ACGAAGCAGTGCTTCTCAGGTGATAAACTCA
>target_seq942
GCGAAGCAGTGCTTCTCAGGTCGCTGACTTC
>target_seq943
GCGCAGCAGTGCTGCTCAGGGAGAGGATTCT
>target_seq944
GCGCAGCAATGCTGCTCATATCTATAGGCAA
>target_seq945
AAAATCCAGTGCTACTCATAGTTAACACATA
>target_seq946
GCGAAGCAGTGCTTCTCATGTCTAGACTCGA
>target_seq947
GCGCAGCAGTGCTGCTCATTGCCATCGCTTC
>target_seq948
GCGCAGCAGTGCTGCTCATCTCCTAAAAGGC
>target_seq949
GCGTAGCAGTGCTACTCATCTCCTCACAGGA
>target_seq950
GCGCAGCAGTGCTGCTCATCTCCTAAAAGGA
>target_seq951
GCAAAGCAGTGCTTCTCAGGACTAAAAGGCT
>target_seq952
GCGAAGCAGTGCTTCTCACCTTTTGCAAAGG
>target_seq953
GCGAAGCAGTGCTTCTCAGGTAAGTGACTTT
>target_seq954
GTGAATCAGTGCTTCTCATCTCCTCAAAGAG
>target_seq955
ACATAGGGCCGCCCCTACGTTGAATGTTGAG
>target_seq956
ACGACAAGGAGAGGTTCAAACGCCGTCTCTC
>target_seq957
CCGGGGCTAATGCCCTGCTCCCTTTCTGGTC
>target_seq958
TCATCCGTTATTACATATTCTTTCATAACTA
>target_seq959
TGATGTTTATCTTCATATTCTGCCCCTATCT
>target_seq960
TACCTATTTTTTTCATATTCTAACTTTTTTA
>target_seq961
ATGCCATGCTTTACATATTCTTATAGTTTTA
>target_seq962
TAAAAGTTGTTTTCATATTCTTCTTCTTTTT
>target_seq963
AAGTAACGCACCATCTTGAAATGTCGTGCCG
>target_seq964
TGTGGAAGCAGCCCCTCACCCCAACCCTCTC
>target_seq965
GGCGACAGGGCCCTCTCCCTCTGTATGGACC
>target_seq966
GCGGCCCGGCGGCGCTCATCGCGCGTCGCCC
>target_seq967
CTGCAAGCAGGCTCCTACAATTGGCGCTATT
>target_seq968
CTGCAAGCAGGCTCCTACACACCGATAGCCG
>target_seq969
CTGCAAGCAGGCTCCTACGGGGGGTTAGCCA
>target_seq970
CGCGGGCGAGCCCGCTCCCACAAGTCCAGCG
>target_seq971
CGCGGGTAAACCCGCTCCCACAAAGGCGGTG
>target_seq972
CGCGGGCAAGCCCGCTCCCACAGGTTCTTCG
>target_seq973
CGCGGGCAAGCCCGCTCCCACAGTGCTGTTT
>target_seq974
TCTCTCCCCTCATCCTGAGGTGCCGCGAAGC
>target_seq975
TATTTTTTTTATACATTGTTATATGCTGGCT
>target_seq976
AATTGCGGTTATACATTGTTAGCTACCGTTT
>target_seq977
CGCGTGGCGTGGATCTACTGCCGAGCGGCTT
>target_seq978
CGCGTGGCGTGGATCTACTCCATGTTCATCC
>target_seq979
CGCATGGCGTGGATCTACTGGAAATGCCGCA
>target_seq980
CGCATGGCGTGGATCTACTTTGCTTCGGCGT
>target_seq981
CGCATGGCGTGGATCTACTGATAGGCGGTCA
>target_seq982
CGCGTGACGTGGATCTACTGGGCCAACCGGC
>target_seq983
CGCATGGCGTGGATCTACTGGTTGGGGTGTC
>target_seq984
CGCATGGCGTGGGTCTACTGTGTCGACCAAG
>target_seq985
CGCATGGCGTGGATCTACTTCAGCGCTTCCC
>target_seq986
CGCATGGCGTGGATCTACTGGGTCCAACGCC
>target_seq987
GCGCTTAATGCACCCTACGCCCGAACGGCAA
>target_seq988
CTCTTAAATTGTTTGTTATGTGCCTATAGCT
>target_seq989
TTCTCTCTTAATCTCTCCTTAACAAGGAGGG
>target_seq990
TTCTCCCTTAATCCCTCCTTAGAAAGGAGGG
>target_seq991
TTCTCCCTTAATCCCTCCTTACAAAGGAGAG
>target_seq992
GCGCGGGCTCGGCTCTACAGAAGTCCACGCT
>target_seq993
AGCTGAAGCCCACCCTACGTGAATGCGGATA
>target_seq994
GCGCATAGCGCACCCTACGCTGAAGTCGTCA
>target_seq995
GGCTGAAGCCCACCCTACGGCCTCACATGGC
>target_seq996
ACTCGATCGGTCCCCTCTCCCTGTGGGAGAG
>target_seq997
GCACGTACGGTCCCCTCTCCCTGTAGGAGAG
>target_seq998
GCTGTAGCAGCCCCCTCTCCCTGTACAGACC
>target_seq999
GCACGCTCGGTCCCCTCTCCCTTTGGGAGAG
>target_seq1000
GCACGTTCAGTCCCCTCTCCCCTGCCCTCTC
>target_seq1001
GCACGGGCGGTCCCCTCTCCCTGTGGGAGAG
>target_seq1002
GCTGGCCTGCAGAGCTCTTCCCAGCGCGAAG
>target_seq1003
ACTCGATCGGTCCCCTCTCCCTGTGGGAGAG
>target_seq1004
GCCCCTCATGACAGCTTCGCTCATTCTGGGC
>target_seq1005
TAGCTGCATGGGTCCCGGCTCTGCGCAGCAG
>target_seq1006
TGGGGTTATGGGTCCCGGATCTGCGCTTCGC
>target_seq1007
TGTGGTTATGGGTCCCGGATCGGCGCGCGCC
>target_seq1008
TGTGGTTATGGGTCCCGGATCGGCGCTCCGC
>target_seq1009
CGGCTTGCTGGGTCCCGGCTCGGCGCCGCAA
>target_seq1010
TGTGGTTATGGGTCCCGGATCTGCGCTTCGC
>target_seq1011
TGTGGGTATGGGTCCCGGGTTCGCTTCGCGC
>target_seq1012
TGTGGTTATGGGTCCCGGCCTTCGCCGGGAC
>target_seq1013
TGTGGTTATGGGTCCCGGATCTGCGCTCCGC
>target_seq1014
TGTGGTTATGGGTCCCGGATCGGCGCTCCGC
>target_seq1015
TGGCCTCCTGGGTCCCGGATCTGCGCAGCAA
>target_seq1016
ATGCCGCCCAGCCGCTCCTACAGGTACGAGG
>target_seq1017
CGGCTGCCGCCACCTTCTCCCCGCAGGCGGG
>target_seq1018
CGGCTGCCGCCACCTTCTCCCCGCTCGCGGG
>target_seq1019
CGCCTGCCGGCACCTTCTCCCCGCTCGCGGG
>target_seq1020
TCTTATATTTTCTCATATTCTGGGCGAATCT
>target_seq1021
AATGATATTTTTTCATATCTTTGTTCCCACA
>target_seq1022
TTTTCTTTTTACTCATATTTTAATTACTTCT
>target_seq1023
TAATATTTTTACTCATATCTCCTTTTCATCT
>target_seq1024
TCTTATATTTTCTCATACCTTATATTTCTTA
>target_seq1025
TCTTTATTTTGTTCATATCTTTTCCGTTTTT
>target_seq1026
TTCTTTTTTTACTCATATCTAATCTGTTTTA
>target_seq1027
TCTTTATTTTGTTCATATCTTATTTCTTTCC
>target_seq1028
TCTTATATTTTCTCATATCTTATTTCTTTCC
>target_seq1029
TCTTATATTTTCTCATATCTGATTGTTTTAA
>target_seq1030
TTCCCTTTCTGTTCATATCTTTTCACTTCAT
>target_seq1031
CTTTTATTTTTCTCATATCTTTCTAATTTTA
>target_seq1032
TCTTATATTTTCTCATATCTTATTTCCGGAT
>target_seq1033
CCGCCAATTTGCTCATATCTTCATTGATTTT
>target_seq1034
TCATCATTTAGTTCATATCTTATTTCCGGAT
>target_seq1035
TCATCATTTAGTTCATATCTTATTTCTTTCC
>target_seq1036
TGCAGTGCGGCCCCCTCATCCGCCTGCCGGC
>target_seq1037
TGCCGTGTGGCCCCCTCATCCGGCTGCCGCC
>target_seq1038
CGCTAGGAAAGCCCCTCATCCGGCTGCCGCC
>target_seq1039
TGCCGTGTGGCCCCCTCATCCGCCTGCCGGC
>target_seq1040
TGCCGTGTGGCCCCCTCATCCGCCTGCCGGC
>target_seq1041
ACTGAAAGCTGCCCCTCATCCTAACCCTCTC
>target_seq1042
GCCGAAACCAGCCCCTCATTCGGTTTGCTGC
>target_seq1043
TGCCGCGCGGCCCCCTCATCCGGCTGCCGCC
>target_seq1044
TGCCGTGTGGCCCCCTCATCCGCCTGCCGGC
>target_seq1045
GCAAGCCTCCGCCCCTCATCCGCCTGCCGGC
>target_seq1046
TGCCGCGAGGCCCCCTCATCCGACCCTTCGG
>target_seq1047
GCTTATAACGAGCTCTCCCCGGAGAACGGCT
>target_seq1048
GGCTTATACGTGCTCTCCCCGGCGAACGGCT
>target_seq1049
GCTTACTTCGTGCTCTCCCCGGAGAACGGCT
>target_seq1050
GCTTACTTCGTGCTCTCCCCGGAGAACGGCT
>target_seq1051
GCTTATGCCGCGCTCTCCCCGGAGCCGAATT
>target_seq1052
GCTTATAACGCGCTCTCCCCGGCGACGAATT
>target_seq1053
GCGTGGGCTCGGCTCTACAGAAGAATCGGGC
>target_seq1054
GCATGGGCTCGGCTCTACAGAGGCTGCGGCC
>target_seq1055
GCATGGGCTCGGCTCTACAGAAGAACGTCGA
>target_seq1056
GCGTGGGCTCGGCTCTACAGAAGGCGGGTGA
>target_seq1057
GCGTGGGCTCGGCTCTACAGGGGTACCAGCG
>target_seq1058
GCATGGGCTCGGCTCTACAGAGCGCTCAGCG
>target_seq1059
GCGTGGGCTCGGCTCTACAGGAGCACTGGGC
>target_seq1060
GCATAGGCTCGGCTCTACAGGGAAGCCCCCC
>target_seq1061
GCATGGGCTCGGCTCTACAGAATCGCGTCAG
>target_seq1062
GCGTGGGCTCGGCTCTACAGGGTCTTGCGCG
>target_seq1063
GCATGGGCTCGGCTCTACAGATGAAGCGTCA
>target_seq1064
GCATCGGCTCGGCTCTACAGATCCACCGTCG
>target_seq1065
ACATGGGACGACCCCTACGATTTTGTTGGTG
>target_seq1066
TTTTTTATGTCGTCATTGCGAGGAGCGAAGC
>target_seq1067
TACAGTCTGACTTCCTCCCCGCCCTAAACGG
>target_seq1068
GGGGGCTTCAGCCCCTGAAGCTTCAGGGCTT
>target_seq1069
GGGGGCTTCAGCCCCTGAAGCTTCAGGGGTT
>target_seq1070
CGGGGCTTTAGCCCCTGAAGCTTCAGGGCTT
>target_seq1071
AAATATTTCTTCCCATAACTCCTTGCATTAC
>target_seq1072
TGAATATACTACGCATAACTCACTCCTTTTT
>target_seq1073
CAACCTGTCCTTCCATAACTTTTGTAGGCAG
>target_seq1074
TGTTCATTGCTTCCATAATTCAGTTTTTTAA
>target_seq1075
GCATTATTACTTCCATATTACAAAGTTTTTA
>target_seq1076
TCGGTTGTACTTCCATAATTTGGAATCTCTG
>target_seq1077
TGAATGTACTTCTCATAACTCAACTTTTTTT
>target_seq1078
GCATTATTACTTCCATTACTCAGTCTACTAC
>target_seq1079
AATAAATTATATACGTTGTTGTGTGTAGTGT
>target_seq1080
CGGGAGCGCTCATCCTGAGCGAAGTCGAAGG
>target_seq1081
ACATAGGTCCGCCCCTACGGGTTATGGAATT
>target_seq1082
TATGCGATACGCCCCTACGGATTTCGCTCTA
>target_seq1083
ACATAGGTCCGCCCCTACGGGGTATAATTTG
>target_seq1084
TTTTTAACGCCTACCTACTTATCAATTAACT
>target_seq1085
AGCTAATGCCCATCCTACTAAGTCTCTATAA
>target_seq1086
TACTTCAACCCAACCTACGTTCTTCATAATT
>target_seq1087
ACCCATCCCCGGCCCTGTCAAGCTATACCCG
>target_seq1088
TACCCCCCCCCGCCCTGCTAAGCCATACCCG
>target_seq1089
ATCCCATCCCCGCCCTGCTAAGCCATACCCG
>target_seq1090
AGAGCCCGCATTGCCTGCTAAGCCATACCCG
>target_seq1091
ATAAATCCCCCTCCCTGCTAAGCCCGCTTTT
>target_seq1092
TCCGGCCACTGGTGCTGCTAAGCTATACCCG
>target_seq1093
ATCCCATTCCAGCCCTGCTAAGCCATACCCG
>target_seq1094
CATGTACACGGTAGCTGCTAAGCCATACCGG
>target_seq1095
ATCATCCCACGCTACTGCTAAGGTTGAAGGG
>target_seq1096
TCCGGCCACTGGTGCTGCTAAGCCATACCCG
>target_seq1097
ATGTCTACCAACTCATAGTTTGCAGCCTTGT
>target_seq1098
CTGATTCTTCACTCATAGTTTATTTGATACC
>target_seq1099
ATCATGAGATATTCATAGTTTTGAACTTCAT
>target_seq1100
CAACAGGTCCTGTCATTCCGAAATCGTAAGA
>target_seq1101
AATAAATTGCGCCGCTACAGAACGTGCAAGT
>target_seq1102
AATAAATTGCGCCGCTACGGAATGTGCGCTT
>target_seq1103
AATAAATTGCGCCGCTACGGTTTTTGCACAT
>target_seq1104
AATAAATTGCGCCGCTACAGTATGTGCACGT
>target_seq1105
AATGAATTGCGCCGCTACGGTATTTGCGTTT
>target_seq1106
AATAAATTGCGCCGCTACGATCTGCAGTAAG
>target_seq1107
AATAAAGTGCGCCGCTACAGCCTTAACAGAG
>target_seq1108
AATAAATTGCGCCGCTACGGATAGGTGCAGA
>target_seq1109
AATAAATTGCGCCGCTACGATTCATTACTCT
>target_seq1110
AATAAATTGCGCCGCTACGAGTATGTGCAAA
>target_seq1111
AACGCTTATCCGGCCTACAGCATCTGTACCT
>target_seq1112
ACCTCTTATCCGGCCTACAGCAGACATAATC
>target_seq1113
ATGCCTTATCCGGCCTACAACACACCGTAGG
>target_seq1114
CGTGCTTTCCCACCCTAAACGACAAACGTCG
>target_seq1115
CCGGGGCTAACGCCCTGCGGCTAATGAGTCT
>target_seq1116
ATTGGGCTAACGCCCTGCGGCTAATTTTGCT
>target_seq1117
CCGGGGCTAACGCCCTGCGGATAATTTGGCT
>target_seq1118
ATTGGGCTAACGCCCTGCGGCTAATTTCGCT
>target_seq1119
CCGGGGCTAACGCCCTGCGGCTAATTTGACT
>target_seq1120
ATTAGGCTAACGCCCTGCGGCTAATTTGGCT
>target_seq1121
AGGTTTGGAACCTTGTCAATGCCTTAGTAAA
>target_seq1122
TTTAAAATAGCCCTGTCAAGGTTTTAAACCT
>target_seq1123
AATTTATTAGCCTTGTCAAGGTTCCAAACCT
>target_seq1124
GCATATACAGCCTTGTCAAGGTTTAAAACCT
>target_seq1125
TGAAGTAAGCCTTGTGTCAAGGTTTTAAACC
>target_seq1126
ATCAATTTAACCTTGTCAAGGTTCATTACTA
>target_seq1127
AAATTTAAAGCCCTGTCAAGGTTTAAAACCT
>target_seq1128
AAAATAAAGCCTTGTGTCAAGGTTCTGAACC
>target_seq1129
AATATATTATCGTCATTTCGAACGAAACAGC
>target_seq1130
GCAATAGGTGTAATGTTCTTAGGGAATGGCA
>target_seq1131
AACATTCTTGCCAAGTTCTTAGGCTTCACTT
>target_seq1132
GCACCGAGTGACATGTTCTTAGGCGGGATTG
>target_seq1133
ATGAAGGCAGTCATGTTCTTTATAATCTCCG
>target_seq1134
TGTTCAAATGTCACGTTCATAATTAGGGTGA
>target_seq1135
CATTTTTATGTCATGTTCTTTGCCAAGACGG
>target_seq1136
AGAATACATGTCACGTTCATAATCTATTTGA
>target_seq1137
AGGGCTTTCGACCCCTCATCCGTCGGCTTCG
>target_seq1138
AAATAATCACTGTCATTCCCGAAGTCTTTTA
>target_seq1139
TGCCTCAACCCAACCTACAGTTTCGTAGGTT
>target_seq1140
TGCTTCAACCCAACCTACGTTCTAATTTTAG
>target_seq1141
TGCTTCAACCCAACCTACAAAATAGGCGATC
>target_seq1142
TGCTTCAACCCAACCTACGTTCATCTTATAT
>target_seq1143
TGCTTCAACCCAACCTACGTTCTACCTCAAA
>target_seq1144
TGCCTCAACCCAACCTACAAGATCGGCGATC
>target_seq1145
ACCCATCACCCAACCTACAAGATCAGGCGAT
>target_seq1146
TCGTTTAACCCAACCTACAAGATCAGGCGAT
>target_seq1147
TGCTTCAACCCAACCTACGTTCATCTAATAC
>target_seq1148
ACCGTCAACCCAACCTACAAGATCAGCGATC
>target_seq1149
TATGCAAGAGGTCTCTACAAGATCGGCGTAC
>target_seq1150
TGCTTCAACCCAACCTACGTTCTACAAAAAA
>target_seq1151
GGGTTGTTTGTCATGTACTTACGGGTTTAAT
>target_seq1152
TATACGAATGTCCTGTTCTTAATCTACCTCT
>target_seq1153
AACTAAAATGTCATGTACTATGAGCGCGCCC
>target_seq1154
GTCTCTATGTCAACGTATTAAGTCGATAAAG
>target_seq1155
AACTAAAATGTCATGTACTATGACCTGCGAT
>target_seq1156
CAAATTTTTGTCATGTACTTAAAATTGTGTT
>target_seq1157
GCGAGTTTATCATCGTACTTATTTATAATCT
>target_seq1158
TGCTCCACTGTCATGTACAAAGTCTTGCTAA
>target_seq1159
TTTAAGATTTCCCTCTCCTCCTTGAGAAGCC
>target_seq1160
TTTAGGATTTCCCTCTCCTCCTTCAGAATGC
>target_seq1161
TTTAAGATTTCCCTCTCCCCCGATGACGAAA
>target_seq1162
AGGCTCGGTGTGCCCTCACTCCGGCGATGCT
>target_seq1163
AGGCTCGGCGTTCCCTCACTCCGGTACTACT
>target_seq1164
GGGCTCGGTGTGCCCTCACTCCGGCTTTGGA
>target_seq1165
AGGCTCGGTGTGCCCTCACTCCGGCTTTGGA
>target_seq1166
GGGCTCGGTGTGCCCTCACTCCGGTACTACT
>target_seq1167
AGGCTCGGTGTGCCCTCACTCCGGCAGCACG
>target_seq1168
AGGCTCGGTGTGCCCTCACTCCGGTACTACT
>target_seq1169
GGGCTCGGCGTTCCCTCACTCCGGCATTGCT
>target_seq1170
GTCATGGCTGTCTCCTGTGTTGATGTGTTGT
>target_seq1171
ACATCGCTTGTCTCCTGTTTCGTTATCGTGG
>target_seq1172
TCGCGCTCGGTCTCCTGTTCGAGAAGAAGAT
>target_seq1173
GCCCTCACCCCTCCCTCTCCCGCTTCGCAGG
>target_seq1174
GCCCTCACCCCTCCCTCTCCCGCAAGCGGGC
>target_seq1175
GCGGTTTTCGGGCCTTTTTCTTTTACCTCAG
>target_seq1176
AGTTCGAGCGGGCCTTTTCTTTTTGCGCTGA
>target_seq1177
ACCCGCTCCGGGCCTTTTCTTTTTGCGCTGA
>target_seq1178
CTCGTCACAGGAATCCAGCCAGCCCAAGTCT
>target_seq1179
CTTGTCACAGGGATCCAGCCGACGCGCGTCT
>target_seq1180
CTCGTCACAGGAATCCAGTCAGCCCAAGTCC
>target_seq1181
CCCGTCACAGGGATCCAGACGCGAGCGTCCG
>target_seq1182
AAAACGTGCCCACCCTACCAACTAATCTTCA
>target_seq1183
GCCCGGACAAGCTCCTACAGTGGCGTTGTAG
>target_seq1184
TTGCAGGCAAGCTCCTACAGTGGCTTCGTGT
>target_seq1185
TGCAGAGCTGGCTCCTACAGCGGCGCCGTAG
>target_seq1186
TTGCAGGCAAGCTCCTACAGTTTAAAGGAAA
>target_seq1187
TTGCAGGCAAGCTCCTACAGTGGCTTCGTAG
>target_seq1188
GGATACCGGCATCCCTGCCGGTATGACGGTG
>target_seq1189
GGATACCGGCATCCCTGCCGGTATGACGTGC
>target_seq1190
CGGGTCCGGCATCCCTGCCGGTATGACGGTG
>target_seq1191
GGGTAACCGCTTCTATCCGGGCTAGGGTTAA
>target_seq1192
AGACATGCCGTTCAATCCGGGCTAGGGTTCA
>target_seq1193
AGACATGCCGTTCAATCCGGGCTATGATTGA
>target_seq1194
GGGTAACCGCTTCTATCCGGGCTAGGGTTTT
>target_seq1195
AGACATGCCGTTCAATCCGGGCTATGACTGC
>target_seq1196
AGAAATGCCGTTCAATCCGGGCTAGGGTTCA
>target_seq1197
GCGCTCAACCCAACCTACGGCCACTCCCACT
>target_seq1198
TGCCTGCCGGCATCTTCTCCCCGCTGGGGAG
>target_seq1199
CCCTTCGGGCCACCTTCTCCCCGCTGGGGAG
>target_seq1200
CGCCTGCCGGCACCTTCTCCCCGCTTGCGGG
>target_seq1201
CGCCTGCCGGCACCTTCTCCCCGTTTTACGG
>target_seq1202
CCGGCTGCCGCCACCTCTCCCCGCACGCGGG
>target_seq1203
CGCCTGCCGGCACCTTCTCCCCGTAAACGGG
>target_seq1204
CCCTGCGGGCCACCTTCTCCCCGCTGGGGAG
>target_seq1205
CGCCTGCCGGCACCTTCTCCCCGTAAACGGG
>target_seq1206
CGGCTGCCGGCACCTTCTCCCCGCTGGGGAG
>target_seq1207
CTCTCCCCCAACCCCTCTCCCGCCGTGCGGG
>target_seq1208
AATCACCGCGCCCCCTCTCCCCCCCCCCCGT
>target_seq1209
CTCTCCCCCGGCCCCTCTCCCACAAGTGGGA
>target_seq1210
CCTCTCCCCCGCCCCTCTCCCGCAAGCGGGA
>target_seq1211
CGCCGTATGGCCCCCTCATCCGATCCTTCGG
>target_seq1212
GCTTCGCCGGCCCCCTCATCCGACCCTGCGG
>target_seq1213
CGCGCTGCCTCTCCCTCATCCACGACGACCC
>target_seq1214
TGTGCCGGAGGCCCCTCATCCGACCCTTCGG
>target_seq1215
TGCCGTGCCACCCCCTCATCCGCCCTATCGG
>target_seq1216
AACCGCATCCGCCCCTCATCCGCCTGCCGGC
>target_seq1217
TGCCGTGTGGCCCCCTCATCCGCCCTGCCGG
>target_seq1218
TGCTGCGTGGCCCCCTCATCCGCCCTGCCGG
>target_seq1219
GAGCAAATGGCCCCCTCATCCGCCTGCCGGC
>target_seq1220
TGCCGTGCGGCCCCCTCATCCGACCCTTCGG
>target_seq1221
TGCCGCGTGGCCCCCTCATCCGACCCTTCGG
>target_seq1222
TGCCGGGTGGCCCCCTCATCCGCCTGCCGGC
>target_seq1223
GGCTGAAGCCGCTCCTACGGTGGCGCGTATT
>target_seq1224
GGCTGAAGCCGCTCCTACGGGCGGGGGTTCA
>target_seq1225
GCAGACCATAGAATCCATGCCGTTACGCCAA
>target_seq1226
GCAGACCATAGAATCCATGCCGTGACTTGGA
>target_seq1227
GCAGACCATAGAATCCATTCCGTGACGTCGA
>target_seq1228
GCAGACCATAGGATCCATTCCGTGACCTGCA
>target_seq1229
GTCGAACGGGAAACCTTCGCCGCAGCCACTC
>target_seq1230
GCCACTGCGTTACCCTACTTAAAGTTCATTG
>target_seq1231
ATTACAATTCGCCCCTACGACCCAAAAAATG
>target_seq1232
ATTACAATTCGCCCCTACACATCTGTATTTT
>target_seq1233
AATGCAATTCGCCCCTACAATCCAAAAAAAA
>target_seq1234
AATGTCATTCGCCCCTACAATTTATAATGAC
>target_seq1235
AATGTCATTCGCCCCTACGACCCAAAAATAA
>target_seq1236
AATGTAATTCGCCCCTACAACTCTAAAAATA
>target_seq1237
GCTGCGCACGGCTCCTCACCATGAGGCCAGT
>target_seq1238
TCAGTGGTTTTGTCATATTACCATCTTCTAA
>target_seq1239
ATTGCAATTTACCCCTACAAATCTACCCCAA
>target_seq1240
AATATAATTTGCCCCTACAAACCCGTCCAAA
>target_seq1241
AATATCATTCGCCCCTACAATCCAAAAATAA
>target_seq1242
ATTGCAATTTACCCCTACAAACAGAAAATAA
>target_seq1243
TGTGCTCAACACCCCTACAAATCCGTGGTAA
>target_seq1244
CGCGAGCAAGCCCGCTCCCACATGTGTATCT
>target_seq1245
CGCGAGCAAGCCCGCTCCCACATTTGGATCG
>target_seq1246
CGCGAGCAAGCCCGCTCCCACATTTGGATCC
>target_seq1247
CGCGAGCAAGCCCGCTCCCACATTCGACCGA
>target_seq1248
CGCGAGCAAGCCCGCTCCCACATTGGGTTTT
>target_seq1249
CGCGAGCAAGCCCGCTCCCACATTGGATATA
>target_seq1250
CGCGAGCAAGCCCGCTCCCACATTTGATTGC
>target_seq1251
CGCGAGCAAGCCCGCTCCCACATTTGACCGA
>target_seq1252
GGACGCCTGCGCCCCTCATCCCGTGCTGGGC
>target_seq1253
GGCATGCCGTGGCCCTACACGAGGGGCGTGT
>target_seq1254
CTCTTGAACGCTTTGTTATGCATTACAAACC
>target_seq1255
TGAAAAGTGATCCACTTATATCCAGACAGGC
>target_seq1256
AAGCGTCATCCACCCTACGTTGAGCCAAGTC
>target_seq1257
AGCGTCTCAGAACCTGTTTTGATTTTGGGTC
>target_seq1258
GCAGACCCTAGGATCCATTCCGTGACGCTAA
>target_seq1259
GGCTGAAGCCGCTCCTACAGGGAACGCAGCA
>target_seq1260
GGCATGGCCCGCTCCTACTTCGCCTCGTGCA
>target_seq1261
TGGTTTTCTGGGTCCCGGCTCTGCGCAGCAA
>target_seq1262
CCGCCTGCTGGGTCCCGGTACAGCGGCGCAG
>target_seq1263
GCCGCTCCTGGGTCCCGGCTCGCGCTTCGCG
>target_seq1264
CAGAGGCATGGGCCCCGGCTCTGCAGCGCAC
>target_seq1265
TGTGGTTATGGGTCCCGGATCGGCGCTTCGC
>target_seq1266
TCTTGCCCGAGGATCCATGTGGCGTGAAGTG
>target_seq1267
TTCCACAACCCAACCTACAAATCAAGGCTTT
>target_seq1268
TGCCTCAACCCAACCTACAAAAATTAAATTA
>target_seq1269
CGCGTCAACCCAACCTACAATTTTATAAGTG
>target_seq1270
TTGATTTCCTTAACCTACGTATTCGATATGA
>target_seq1271
AATCTCACCCCAACCTACGGAGCCTGTCCTT
>target_seq1272
CCGTTTTATCCAACCTACTCCCAGAAGGTGC
>target_seq1273
GCTGAAGCCGCGCCCTACAGTTTTCAATATG
>target_seq1274
CGAACCCAATGTCCCTCGACTGCGCTCGGGA
>target_seq1275
GCTCGACGCTGCCCCTCGACTGCGCTCGAGG
>target_seq1276
TCGCCTATCAGAACCTCGACTCCGTCGAGCT
>target_seq1277
TCTTCCGTTCGTCCCTCGACTTCGCTCGGGA
>target_seq1278
CCTGCCACCCGTGTCTCGACTTCGCTCGACA
>target_seq1279
CGCTCGAACCATCCCTCGACTTCGCTCGGGA
>target_seq1280
GGGCCTCCCCGTCCCTCGACTGCGCTCGGGA
>target_seq1281
CGCTCGACGGCCCCCTCGACTTCGCTCGGGG
>target_seq1282
AATACTGCCAACACCTCTCCTGAGTGACAAA
>target_seq1283
TTATATCAGTACCCCTCTCTTTCCTCAACAT
>target_seq1284
CTGAGCTAATACCCCTCTTTATCCACAGATT
>target_seq1285
CTCAGGGTTTACACCTCTCTGGTATTTTTTA
>target_seq1286
ACCAGCGCATCACGCTCTCTAGGCAGCGATA
>target_seq1287
TCCAGCCGACGCACCTCTCTATTTCTGTTTA
>target_seq1288
GTTTACAGGCACACCTTGCATTTTGGACATT
>target_seq1289
ACAGGAGCTTACCCCTCTCTAGTTTATTGTT
>target_seq1290
GGCTAAAGCCCGACCTACGGATTCTGCTGTC
>target_seq1291
AGCACCTGGGTTCCCTTCCCTCGCACTCGCT
>target_seq1292
ATTTTAGTTGACCACTACAGACGATGGCACA
>target_seq1293
ATTTTAGTTGACCACTACAACCTGACAGAGG
>target_seq1294
ATTTTAGTTGACCACTACAGCTCGGCTCATC
>target_seq1295
ATTTTAGTTGACCACTACAGGGATATGCTGC
>target_seq1296
CGCATCATAAGCGGCTTATGATGCTAACGCT
>target_seq1297
CGGAACTTTAGTCGCTCGCTCCTGGCGTTCC
>target_seq1298
CGGAACTTTAGTCGCTCGCTCGCCACCCGCC
>target_seq1299
GCCAGCTTCACCCGCTCGCTCGCCACCCGCC
>target_seq1300
GCCTTCGGCAGCTCCTACATGTGAATGCGTT
>target_seq1301
GCGTTCCGCAGCTCCTACATGTGGAACGCGG
>target_seq1302
CAGGCATCAACCCCCTTTATCGCTGCAAAAA
>target_seq1303
TTCAGATTTCTCCCCTTAATCAGTGTGCTTT
>target_seq1304
AATGTAATTAGCCCCTACAAAAGTAGATTTT
>target_seq1305
ACAAGTCTTCACCCCTACTGCTTTACGTTTT
>target_seq1306
AATGTGATTAGCCCCTAAAAACAATTGTATA
>target_seq1307
AATTCAATTTGCCCCTACGAATCAATTTTAA
>target_seq1308
TACCCCCTTACCCCCTAAAGGGGAATCGGCT
>target_seq1309
TAACATATTACCCCCTTGCGGAATTTCCACA
>target_seq1310
ACGCAGGTCCGCCCCTACAATAATCTCTGCA
>target_seq1311
AATGTAATTTGCCCCTACAAAAAGGGACATC
>target_seq1312
AATGTAATTTGCCCCTACAAATTATCTTCTT
>target_seq1313
TGGCTCTTCCCCCACTACAACAGTGATATAT
>target_seq1314
ACATCGGTCCGCCCCTACTTTGGTAATAAAT
>target_seq1315
AGGCGACAACTATGCTGACACAAGGGGGGAA
>target_seq1316
GATAGTCACGGTGACTGACATAGGGGGTTAT
>target_seq1317
AGGCGACAACTATCCTGACACAAGGGGAGAA
>target_seq1318
GTCCGTCCTTTCGGCTCAGTCGTCCGAAGCC
>target_seq1319
GGAGCCGGATGACGCTCAGTCCAGCGGGGGC
>target_seq1320
AATTGTTTATAGCCATTGTTGCCACCAGTTA
>target_seq1321
CTTATCCGCACTACCTCCCCGGTCACGCAGT
>target_seq1322
CAAAGGACGAGCTTTTTGTTTCGTTTTTTTG
>target_seq1323
CATTGTAACTCTCATTCATTCCGCTGTTTGA
>target_seq1324
GTCTTAAACGCTTTGTTATGTACAAATTTAC
>target_seq1325
ATCGCGGCACAAGGCCTACCCGGGACCTGCT
>target_seq1326
CTGCTCGACCCATCCTACGGTGATCACCCCA
>target_seq1327
CCGCCCGACCCATCCTACGAAAGCGTTCCGT
>target_seq1328
GAGCGTCATCCACCCTACAAAAGCTGTCGGC
>target_seq1329
GAGCGCCATCCACCCTACAGGTGGTCATGCC
>target_seq1330
ACCAGCTACCCATCCTACGAACCACGCCTCT
>target_seq1331
CCGCCCGACCCATCCTACGAATTGGCCACGT
>target_seq1332
GCAGACCCTAGAATCCATGCCGTGAAATAGA
>target_seq1333
CTTGACCCTAGGATCCATGCCGTGACCTTCG
>target_seq1334
CTTGACCCGAGAATCCATGCCGTGACCTATG
>target_seq1335
GCAGACCCTAGGATCCATGCCGTTACCTGAG
>target_seq1336
GCAGACCCTAGGATCCATGCCGTTACCCCAG
>target_seq1337
GCAGACCCGAGGATCCATGCCGTGACGTCGA
>target_seq1338
GGAGACCCTGGGATCCATGCCGTGACCTTGA
>target_seq1339
GAATGAATTCGCCCCTACCATATTGCTTCCC
>target_seq1340
TAGCGAATTCGCCCCTACAGAACATTCGAAT
>target_seq1341
TCCCTGCATCGCCCCTATGGGCTGATCCCGC
>target_seq1342
AGCGAATTCGCCCCCTACAGAACATTCGAAT
>target_seq1343
GATTAAAATCGCCCCTACAATCAATTTAGAG
>target_seq1344
GAATGAATTCGCCCCTACGAGACATTCGAAT
>target_seq1345
GAATGAATTCGCCCCTACAAGGAAATCAGGG
>target_seq1346
GATTAAAATCGCCCCTACAAGGAAATCAGGG
>target_seq1347
GAAAAACTTTGCGCCTTTGCGAGAAAAAAAA
>target_seq1348
GCGCGACGGACCGTCTCGGTCGTCGCGGAGA
>target_seq1349
ATCGCGTAGCGCCCCTCTTGTGGGTGCGGGA
>target_seq1350
CTATCACCTCTTTCATATCTTCAGGAAGATA
>target_seq1351
CCCATACGCCGCTCCTATGCTCAAACTATAG
>target_seq1352
ACCTGATTTTGCTTGTTAGCCGGTTCGGCTT
>target_seq1353
TTGTGCCTGGCCTTGTTAGGTGCATTCGCTA
>target_seq1354
CTGTGCCTGCTTTTGTATGTGGTGGCTGACT
>target_seq1355
AACTGGAATGACTTGTTAAATGCTGTCTCTA
>target_seq1356
TTTCGGCAAGGTGGCTTCCAGTTCCAGGGGA
>target_seq1357
GCGTCTTATCCGGCCTACGCTCACGGACTGT
>target_seq1358
GCGCCTTATCCGGCCTACAAAAGCGCGTTAC
>target_seq1359
ACGCCTTATCCGGCCTACAGGAGTGCATGAA
>target_seq1360
ACGATTGCGGCGTGCTCAGTCCGTACGCGAT
>target_seq1361
TCTGGAGCGGCACGCTCAGTCCGATCGATCC
>target_seq1362
CGGCGCGCCGCGCGCTCAGTCGCCGACCGAA
>target_seq1363
GCGCTCCATCCGCGCTCAGTCGCCGCCGCCC
>target_seq1364
GCATGCCGCCCGCGCTCAGTCCGTACAGCAC
>target_seq1365
CGCTGCCGCACGCGCTCAGTCCATCGACAGC
>target_seq1366
GTGCGCGCGGCGCGCTCAGTCCGCCGACTTC
>target_seq1367
CCGCATGCGTCGCGCTCAGTCGCAGCAGATT
>target_seq1368
CGTTTGCGCTCCCGCTCAGTCGACGATCTTG
>target_seq1369
AGCAAGCTTCGCGTCTACAAGATAAACACAA
>target_seq1370
CAAGGGGACTCCTCCTTCGGAGCAGGGCAAG
>target_seq1371
CCGTAGTCTGACACCTTTATTTCGTGCAACA
>target_seq1372
GGCTGAGGATGAACCTCTCCCCTCTCGGTTC
>target_seq1373
CCAGCTCAGGCCCGCTACGTCCGTGCTTCCC
>target_seq1374
AATGGGTCCTGACCCTAGGTTCCAGACTCAT
>target_seq1375
AACGAGTCCTGACCCTAGGTTTAGGTCAAGC
>target_seq1376
AACGAGTCCTGACCCTAGAGGTGCCAAACTA
>target_seq1377
AATGGGTCCTGACCCTAGTTCCCCGCACATG
>target_seq1378
GTCGTCCATCAGGCCTCCAGGGTCGGCAGCC
>target_seq1379
TGCCGCCACCGAGCCTCCACGGACGGATTCA
>target_seq1380
GACATCTGCGGCGCCTCCTGGGTGATGCGCA
>target_seq1381
TGCCGCCGAGGAGCCTCCATGGACGGATTCA
>target_seq1382
CGCCGCCAAGGAGCCTCCATGGACGGATCCA
>target_seq1383
TGTCGCCACCGAGCCTCCAGGGATGGATTTA
>target_seq1384
TGCCGCGTAAGAGCCTCCATGGACGGATTCA
>target_seq1385
TGCCGCGTAAGAGCCTACATGGACGTACTTG
>target_seq1386
CCAAAGCCATCACGCTCTAGCTGGCGCCACC
>target_seq1387
CACTAGCCATCACGCTTTAGGCCATGCCGGC
>target_seq1388
CTAAAGCCTTCACGCTTTAAAAGCCAGTCGT
>target_seq1389
ATTTTACCTCAGTTCTTGTTGTGTGTAGGTT
>target_seq1390
GCCAGCGTCAGCCCCTCATCCGCCTGCCGGC
>target_seq1391
TTCTAAGCATTTTCATATTCTTATTTTTTAT
>target_seq1392
AATGAAGTATACACCTTGTTGGTAACAGTAT
>target_seq1393
TATTTTTTATATACGTTGTTGGCAGCTGCCT
>target_seq1394
TGGCCAATCTTGTCATTTCGACAAAGGAGAA
>target_seq1395
AATGGATTATATACGTTGTTAGTGGCAGTTT
>target_seq1396
GCCACGGTCGTCTCCTGTGTTCTATGCGCCG
>target_seq1397
GCATTGTTCGTCTCCTGTGTCGGCCCGACTA
>target_seq1398
ACATGGTTCGTCTCCTGTGTTGATGTGTGTG
>target_seq1399
GGCATGCGTGTCTCCTGTGTGTTATGGCCGC
>target_seq1400
GCGCACGGCACACCCTACAAAAGCAAAAAGC
>target_seq1401
GGGGCGTTGTTCTCCTATGCTCCGGGCAGCG
>target_seq1402
CCCATACGCTCCTCCTATGCTCAAACTATAG
>target_seq1403
ACGCGTCCGGCCTCCTATGCTGGCGTGACTC
>target_seq1404
TCGCCGGCAAGCCGGCGATGAGGCCAGTTCC
>target_seq1405
CGCCGGCAAGCCGGCTCCCACCCGAACTGTG
>target_seq1406
TGTCAGCTCGGCGCTTCACTCGATCACCTGG
>target_seq1407
CTATAAGAGCCAGCCTCATTCCGCCTTGATG
>target_seq1408
CGCCTGCCGGCACCTTCTCCCCGTATAGTGA
>target_seq1409
TGCCTGCCGGCATCCTCTCCCCGTATAGTGA
>target_seq1410
TGCCTGCCGGCACCTTCTCCCCGTGAAGGAC
>target_seq1411
CCCCTGCGGGCACCTTCTCCCCGTAGAACGG
>target_seq1412
CGCCTGCCGGCACCTTCTCCCCGTGAACGGG
>target_seq1413
GCTGCGGCTCCACCTTCTCCCCGTATAGGGA
>target_seq1414
CGCCTTCGGGCACCTTCTCCCCGTATAGGGA
>target_seq1415
CGCCTTCGGGCACCTTCTCCCCGTGAAACGG
>target_seq1416
ACTCTTAAACGCTTGTTATACGTTTATATTT
>target_seq1417
GTAGGCCACCCCCCCTTTTTGCCGCAAATTG
>target_seq1418
TCATGGGTCGTCTCCTGTTGTTTATGGGGAA
>target_seq1419
TCATGGTTCGTCTCCTGTGCTGTGGAATGGC
>target_seq1420
ACGTCTTCCGTCTCCTGTTGAGGAAGGTGCG
>target_seq1421
GGCATGGTGGTCTCCTGGGGTCTTGGGTGGG
>target_seq1422
TGCATGTTTGTCTCCTGTTTGTTTTCGTGAC
>target_seq1423
CCATGTGTTGTCTCCTGTGTTTTTTGCGCGC
>target_seq1424
ACCATGTCTGTTTCCTGTGGTGGTGGGCATC
>target_seq1425
GCATGGCTTGTCTCCTGTGATGGGCTAGCGA
>target_seq1426
GGCTGAAGCCGCTCCTACGGCATCCTGTCCG
>target_seq1427
TGAAAGCCCGCCGTCTCATTCCGGCAACCCG
>target_seq1428
TGCCGTGTGGCCCCCTCATCCGACCCTGCGG
>target_seq1429
TGCCGTGTGGCCCCCTCATCCGACCCTTCGG
>target_seq1430
TTCTCTCTTAATCTCTCCTTACAAAGGAGAG
>target_seq1431
TTCTCTCTTAATCTCTCCTTACAAAGGAGAG
>target_seq1432
GCGTGCATTTCACCCTTGCGGGCACGCGGGC
>target_seq1433
AGTGCATTTCACCCCTTGCGGGGCGACGCGA
>target_seq1434
GCGCCTAACACACCCTACAGTGATTTCTTTA
>target_seq1435
TTATAAGGAAGGTCCTAGTTGGGTCCAATCG
>target_seq1436
CCACCGGAGTGCCCCTAGGTGCGGTCACCCC
>target_seq1437
TACTATGTAGTGACCTAGGAGCTTAGATAAC
>target_seq1438
TAATAAAGAATGCACTAGTAGGTAACCAATA
>target_seq1439
CACGGACGAGTACCCTTTCTGCTCCAGTTCA
>target_seq1440
GCCACCGAAGTGCCCTTTTATCCGTTGAGCG
>target_seq1441
TCAGGTCACGGTATCTAGGTTCAATCGGATC
>target_seq1442
GCAACCGAGCACCCCTAGGTGCCAGCAGGAA
>target_seq1443
GCCACCGAAGTGCCCTAAGTGCAGTAATTCC
>target_seq1444
GCCACCGAAGTGCCCTAGGTGCGGTCAACCC
>target_seq1445
CTGCTCCAGTGCCCGTCGGTACAGTTCACTG
>target_seq1446
TGACGACGAGTGCCCTGGGTGTTTTTCATTC
>target_seq1447
CAACTGAGGGAGCCCTAGGAGCTTATACAGA
>target_seq1448
AATAACATTCCCCCCTAGGTGCGACAGAGAT
>target_seq1449
TCATGTCATCCCGCCTCATCCAGCGGGGTGA
>target_seq1450
CTCATAAACTCAGCCTCCAGATGGTCAGCAA
>target_seq1451
TGCCATCACTCAGCCTCCACCTTGATGCCAG
>target_seq1452
CCACATCACTCAGCCTCCACCTTGATGCCAG
>target_seq1453
TGCCATCACTCAGCCTCCACCTTGATGCCAG
>target_seq1454
CCACATCACTCAGCCTCCACCTTGATGCCAG
>target_seq1455
ATCCATTATTCAGCCTCCACAATCATCGCCG
>target_seq1456
CATGATTACCCAGCCTCTACAAGTGGCTACG
>target_seq1457
GCCCATCACTCAGCCTCCACCTTGATGCCAG
>target_seq1458
CCACATCACTCAGCCTCCACCTTGATGCCAG
>target_seq1459
CGTATCACTCAGCCCTCTAAATATGAGATTT
>target_seq1460
TTCATCTACTCAGCCTCCACCTTGATGCCAG
>target_seq1461
ATACCGATATCAGCCTCCACCTTGATGCCAG
>target_seq1462
TTAGCCAAAATCGGTCATTAGAAATTGGCTA
>target_seq1463
TTATCCCAAATCCGGTCATTATTGCAGTATC
>target_seq1464
ATGTTTTTATAACGGTCATTAGAGTCTCGAT
>target_seq1465
TGCGTCCCCAAAACCTTGCGGGTGCGGGATG
>target_seq1466
ATAAGCCGCCCAGCCTACAAGGCCGCGATCA
>target_seq1467
AAAACGTGCCCACCCTACAATGCCATGTTTC
>target_seq1468
TTGTATCTTGTTCCCTACCTGTATGCCTCGC
>target_seq1469
GAAGTCGCCCAACTCTACTTTTCTCCTGCCA
>target_seq1470
GATTACCACCCCACCTACTGGCAAGGCCTAC
>target_seq1471
GATAGTCCCTATCCCTACAATTTAAAACTGG
>target_seq1472
CGCATCTGTCCGGGCTACCAGACCACAGACG
>target_seq1473
CGCATCTGTCCGGGCTACCGGCCCGCAGACG
>target_seq1474
CGCATCTGTCCGGGCTACCGGCCAGCAGCCG
>target_seq1475
CGCATCTGTCCGGGCTACCGGATCCCAGACG
>target_seq1476
ACGCGGCGTACCGGATACCCCCAAGCGCGGC
>target_seq1477
GTCATCCTCGGGCTTGTCCCGAGGATCTGTC
>target_seq1478
GTCATCCTCGGGCTTGTCCCGAGGATCTATC
>target_seq1479
GTCATCCTCGGGCTTGTCCCGAGGATCTGCA
>target_seq1480
GTCATCCTCGGGCTTGTCCCTGAGGATCTGC
>target_seq1481
CTTGACCCGAGGATCCATGCCGTGACGACTG
>target_seq1482
CTTGACCCGAGGATCCATGCCGTGACGACTG
>target_seq1483
GCAGACCCTAGGATCCATGCCGTGACGCTAA
>target_seq1484
CTTGACCCGAGGATCCATGCCGTAACAGTTG
>target_seq1485
TTCATCTACTCAGCCTCCCATTTGATACCTG
>target_seq1486
GCCTTAAACGCCTTGTTATGTGTATATTTCG
>target_seq1487
GCACAAGGCCGCTCCTACAAGGGACCGCGCT
>target_seq1488
GCACAAGGCCGCTCCTACAGGGGAACGCGAT
>target_seq1489
GCACAAGGCTGCTCCTACAGAGAAATGTGAT
>target_seq1490
GCACAAGGCTGCTCCTACAGGGGCTGCGCAT
>target_seq1491
GGGCAAGCCCGCTCCTACAGTGATCTGAGCT
>target_seq1492
GCACAAGGCCGCTCCTACAGGGAGCGGTGTA
>target_seq1493
ACACAAGGCCGCTCCTACAGGGTCCTGCATA
>target_seq1494
CGGCAAGCCAGCTCCTACAGGATCATCACAG
>target_seq1495
GCGCCATGTCCGGGCTACCAGCCCTCAGACG
>target_seq1496
CGCATCTGTCCGGACTACCGCTCGCACACGG
>target_seq1497
CGCACCTGTCCGGGCTACCGGCCCGCAGACG
>target_seq1498
CGCGGCTGAAGCCGCTACAGGGGCCTTGCCG
>target_seq1499
CGCGGCTGAAGCCGCTACAGGGGGCGTGGCT
>target_seq1500
CGCGGCTGAAGCCGCTACAAGGGCGAGCCGG
>target_seq1501
CGCGGCTGAAGCCGCTACAGGGGGGCGCCTA
>target_seq1502
CGCGGCTGAAGCCGCTACAGGAAGCAGGCCG
>target_seq1503
CGCGGCTGAAGCCGCTACAGGGAGCTTGCGG
>target_seq1504
GAGCGAAAAATCCCCTCACCGTACCTCTCCC
>target_seq1505
AATGCCCCAGGCCCCTCACCGTATCTCTCCC
>target_seq1506
ACGCGGTGCGTACCCTACCTTGAATTGCCGA
>target_seq1507
ACGCGTTGCGTACCCTACTTAGCTATCGCTG
>target_seq1508
ACGCGATGCGTACCCTACATCTGGATTATTA
>target_seq1509
ACGCGGTGCGTACCCTACGCGGCTTAAAAAC
>target_seq1510
ACGCGGTGCGTACCCTACGCGACGCCCACGG
>target_seq1511
ACGCGGTGCGTACCCTACCTTTCATTCACTA
>target_seq1512
ACGCATTGCGTACCCTACAACATTGCCTAAG
>target_seq1513
TCCGCCCGCTCCCTCTTTCCCGGATCTCCTT
>target_seq1514
ACCCCCTCCTCCCGCTTTCCCGGACGACTGG
>target_seq1515
GTCGCCCGCTCCCTCTTTCCCGGGTCGCATT
>target_seq1516
GCCTCCCGCTCCCTCTTTCCCGGGCGCATGC
>target_seq1517
GCCGACCCTGACCTCTTTCCCGGACGACTGC
>target_seq1518
CCTTCGCGCTCCCTCTTTCCCGGATCGCATT
>target_seq1519
TCTTCCCGCTCCCTCTTTCCCGGATCTCCTT
>target_seq1520
CCTTCGCGCACCCTCTTTCCCGGACGTCTGC
>target_seq1521
CCTTCGCGCTCCCTCTTTCCCGGACGACTGC
>target_seq1522
GTCGCCCGCTCCCTCTTTCCCGGACGACTGC
>target_seq1523
GCAGCGTCACTCGGTCATGACAAAATGCGAG
>target_seq1524
GTGTTGATGCATTTGTTATGTCATTGGTACG
>target_seq1525
GTGTTGATGCATTTGTTATGTGCGTTCTAAT
>target_seq1526
CTCTTAAATGCTTTGTTATAAGCGTATTTGA
>target_seq1527
GTGTTGATGCATTTGTTAGTTGCCTTTCTCG
>target_seq1528
GTGTTGATGCATTTGTTATAACCGTTTTTCC
>target_seq1529
AGTGATTCGACTGCCTAACGCCAAAGCTCAG
>target_seq1530
GCGCTCGACAGCTGCTACGGGGGGGCGGTGC
>target_seq1531
GGGCTCGACAGCTGCTACAAATACCAACCCC
>target_seq1532
TTCTTAAACAGTTTGTTATGTGTTGTTGCGG
>target_seq1533
CTCTTGAACCGTTTGTTATGCCTTTGATCTT
>target_seq1534
CTCTTTAACCGTTTGTTATGCTTATTTTTTG
>target_seq1535
CTCTTGAACAGTTTGTTATGCAAATTCAATG
>target_seq1536
CTCTTAAACAGATTGTTATGTTTTGGGCCAA
>target_seq1537
CGCCGGCAAGCCAGCTCCCACCTCGACCGCA
>target_seq1538
CGCCGGCAAGCCAGCTCCCACATGGAGCGGG
>target_seq1539
CGCCGGCAAGCCAGCTCCCACAGGTTTCATG
>target_seq1540
TCGCGACAAGCCAGCTCCCACAGGTACGGCG
>target_seq1541
CGCCGGCAAGCCAGCTCCCACAGGCACTGCA
>target_seq1542
CGCCAACTTATCCCCTCTCCCCTCGTGGGAG
>target_seq1543
CTGGGCTTCAGCCCCTGAGGGAAGGTTTGAA
>target_seq1544
GTGGGCTTTAGCCCCTGAGGGGAAATTTCTC
>target_seq1545
CTGGGCTTCAGCCCCTGAGGGGAAATTTCTC
>target_seq1546
GTGGGCTTCAGCCCCTGAGGGAAGGTTTGAA
>target_seq1547
GTGGGCTTCAGCCCCTGAGGGAAGGTTTGAA
>target_seq1548
CTGGGCTTCAGCCCCTGAGGGACGAGATTCG
>target_seq1549
GTGGGCTTTAGCCCCTGAGGGACGTTTTCGA
>target_seq1550
CGCGGCTGAAGCCGCTACAGAGACTTGCGAC
>target_seq1551
CGCGGCTGAAGCCGCTACAGGAAAGCCGAGC
>target_seq1552
CGCGGCTGAAGCCGCTACAACGGCGCGGGTC
>target_seq1553
CAGAGAGGCGACAACTACCCTGACACCGGGG
>target_seq1554
TGAGGCGGTATTGGCTCATAAGTCGATTCCG
>target_seq1555
GAGCGTTGTCCACCCTACATATGGCCTCGTC
>target_seq1556
GAGCGTTGTCCACCCTACAAAAGCGACTCCA
>target_seq1557
AAGCGCTGTCCACCCTACAACAGCGCTCGCA
>target_seq1558
AAGCGAGGTCCACCCTACAGAGAAGGCAAGA
>target_seq1559
GGACCTGGCCCACCCTACTGACCAGCTAGTC
>target_seq1560
GAGCGTGGTCCACCCTACGGCCGAAGCCCAT
>target_seq1561
GGCTGAAGCCCACCCTACGGACCGGACGCCA
>target_seq1562
GCGCGCTGTCCACCCTACGGCGCGGCGGCAC
>target_seq1563
GCGCATGTCCACCACTACGCCGTTGCCGGCT
>target_seq1564
AAACGCTGTCCACCCTACAGGATCTGCTGCT
>target_seq1565
CTGTATTTTTTCTCATACTTTATTTCGTGTT
>target_seq1566
GTAAAATTTGTCTCATACTTTATATTTCATT
>target_seq1567
TTATGCTCTGTTTCATACTTTGGTAGTTTTA
>target_seq1568
TTATGAAATATCTCATACTGAAAACGACCAA
>target_seq1569
CGCGAGCATGCTCGCTCCTACCGGGGGCTTC
>target_seq1570
ATCTTAAACACTTTGTTATGTTAATTTTGAT
>target_seq1571
GCGCTTTGCCCAACCTACAAAAAATGAGTCT
>target_seq1572
TCAAGCCTGACGGAATGACGTACTACTTTTT
>target_seq1573
GGTACAAGCCCGGGATGACACAACATTTTAG
>target_seq1574
TGGCAAGCCAGCTCCTACAAGGGGGCTGTGT
>target_seq1575
TGGCAAGCCAGCTCCTACAGTAACCGTGTAT
>target_seq1576
TGGCAAGCCAGCTCCTACAATGTTCGCGTCG
>target_seq1577
TGGCAAGCCAGCTCCTACAAGGGTTCCGCTT
>target_seq1578
TGGCAAGCCAGCTCCTACAAGGGAACGCGTC
>target_seq1579
AAAGAACTGACTTCCTCCCCACCCTGGAAGG
>target_seq1580
GCGCGCGGGGGTGCCTGTCCCCGCAGGGGCA
>target_seq1581
GCGCGCGGGGGTGCCTGTCCCCCCTACTCCA
>target_seq1582
GCGCGCGGGGGTGCCTGTCCCCACGGGGACA
>target_seq1583
GTGCCGCTGGGTGCCTGTCCCCGCGGGGACA
>target_seq1584
GCGCGCGGGGGTGCCTGTCCCCGCGGGGACA
>target_seq1585
GCGCGCGGGGGTGCCTGTCCCCACGGGGACA
>target_seq1586
GCGCGCGGGGGTGCCTGTCCCCGCGGGGACA
>target_seq1587
GGCTGAGCGGGTGCCTGTCCCCGCGGGGACA
>target_seq1588
GCGCGCGGGGGTGCCTGTCCCCGCAGGGGGA
>target_seq1589
GCGCGCGGGGGTGCCTGTCCCCGCAGGGGGC
>target_seq1590
GCGCGCGGGGGTGCCTGTCCCCACGGGGGGA
>target_seq1591
GCGCGCGGGGGTGCCTGTCCCCGCGGGGACA
>target_seq1592
GCGCGCGGGGGTGCCTGTCCCCGCAGGGGGG
>target_seq1593
ATGCCTTATCCGGCCTACAGCGAAAGAGAAT
>target_seq1594
CTGCCTTATCCGGCCTACGAGTGAGCATCTG
>target_seq1595
GCACCCTATCCGGCCTACAGCGAAAGAGAAT
>target_seq1596
CGCGGCTAAAGCCGCTCCTACATTGCCGCTA
>target_seq1597
GGGGACAAGAGCCGCTCCTACAACGACGGTG
>target_seq1598
AATTTTTTATAAACTTTGTTAGCGGAAGTTT
>target_seq1599
AGTAAACACGGGCGCTCAATGTGAGCGGGTA
>target_seq1600
CCGACACGGGACGGCTCAAACGCCGCTCGCC
>target_seq1601
CCGACACGGGACGGCTCAGTTGCCGTCGCCC
>target_seq1602
CCGACACAGGGCGGCTCAGTTGCCGTCGCCC
>target_seq1603
TCTCCTACCAACAGCTCAAACGTGCCACATC
>target_seq1604
GCAGACCCGAGGATCCATACCGTGACCTTGA
>target_seq1605
GTAGGTTTGCTTCGTTTTTTCCACTAAAAAG
>target_seq1606
GTTTCTTTACTTCATTTTTATTCCGGGAAAA
>target_seq1607
TATGGTATGCTTCATTTTTAGGCTTCATTTT
>target_seq1608
ATAAATATTCAACATTTTTTATTACGAGACA
>target_seq1609
AAGAAAAACCAAACCTTGGATCCAGGCGTCA
>target_seq1610
GTGAGGCATGGCGCCTCACTCGATCACCTCG
>target_seq1611
GTCTTAAACGCTTTGTTAGCAAACAAACTCA
>target_seq1612
TGCCAAGAACGCTTGTTATTACGGAACTGGA
>target_seq1613
GTCTTAAACGCTTTGTTAGGCTAACTGCGCA
>target_seq1614
CTCTTAAATGCTTTGTTATGTATGTGTTGCC
>target_seq1615
TCTTGAATCGCCTTGTTAAGGGTTTCCAGAG
>target_seq1616
CTCTTAAACAGTTTGTTATGCAACCGATTTA
>target_seq1617
CTCTTGAACAGTTTGTTATGTGCGTAGTTAT
>target_seq1618
TTGCCGTAACCTCCCTGTATCCGTCCTTCAG
>target_seq1619
TTACGATACTTCTCATAATTTTTATGTTACT
>target_seq1620
TGGTTGTTCCCTCCATATTTTTACAGTACAA
>target_seq1621
CCTTTTCCTCTCTCATACTTCATGAAATAAA
>target_seq1622
TCCCCTTCTATCTCATACTTTATAAGTCGAT
>target_seq1623
CAAATATCTCTCTCATACTTCATGAAATAAA
>target_seq1624
TGGTTGTTCCCTCCATACTTTGAAAGCCCAC
>target_seq1625
ACTCAATACTCTCCATACTTTCGATTCGGTC
>target_seq1626
TGGTTGTTCCCTCCATACTTTTTTTGATTTG
>target_seq1627
ACTCAATACTCTCCATACTTTCGCTGACATT
>target_seq1628
GCATTAACTTTCTCATATTATCTTTTTTCTT
>target_seq1629
CACTCTACCAACTCATATTTTTACAGTACAA
>target_seq1630
CCTTTTCCTCTCTCATACTTTCGCTGACATT
>target_seq1631
ACATTGTTTTCCTCATACTTTTTCCCACCAT
>target_seq1632
ACATTGTTTTCCTCATACTTCATGAAATAAA
>target_seq1633
TCCCATTCTTTCTCATACTTTTACCAGCAGT
>target_seq1634
CTTCTCTTTCTCTCATATTTTTACAGTACAA
>target_seq1635
GTCGCTAACCCACCCTACGGGGTCAATCGTT
>target_seq1636
GCGGCTAACCCACCCTACGGGGGATCGCAGT
>target_seq1637
GCGCCTAACCCACCCTACAGGGGGGTGAAGG
>target_seq1638
GCGGCTAACCCACCCTACGAAACGGTGGCGC
>target_seq1639
CCGCCCGACCCACCCTACGAGCTGAAGCGCC
>target_seq1640
AAAATTGACCCACCCTGCCGATTGAAATTTG
>target_seq1641
GCCGCTAACCCACCCTACGGTTCTAGGTTCT
>target_seq1642
CGCCCGGACCCACCCTACGGACTGCCGGAGT
>target_seq1643
GCATGGGCTCGGCTCTACAGGAACGGCGGCA
>target_seq1644
TAGTAACTGTTTCCATATCTACAAATTATTA
>target_seq1645
TTAGTTCTGTTTCCATATTACAAAGTTTTTA
>target_seq1646
ATCCTTCGACTTCGCTCAGGATGAGCGTTGT
>target_seq1647
GTCCTTCGACTTCGCTCAGGATGAGCCGTTC
>target_seq1648
GTCCTTCGACTTCGCTCAGGATGAGCCCTTC
>target_seq1649
AGCAAGCTTCGCGTCTACAAGTAAAACTCAT
>target_seq1650
AGAAAGCTCTACGTCTACAACATATCAAACT
>target_seq1651
AGCAAGCTGTGCGTCTACAGGTAATTTAACC
>target_seq1652
AATCTATGTATTCCATATTTCACCCCTCCTT
>target_seq1653
TACGCTTATCAGGCCTACGTAATCTCAGCAA
>target_seq1654
TACGCTTATCAGGCCTACATCATTTCTGCAA
>target_seq1655
TACGCTTATCAGGCCTACGCGGATCGAGCAA
>target_seq1656
GCGTCTTATCAGGCCTACCAAAAGTAGCGAA
>target_seq1657
TACGCTTATCAGGCCTACGTAATTCCTGCAA
>target_seq1658
AGGTATCCGTGGGCCCGGCTCTTCGGCCGGG
>target_seq1659
GCGCTCCATGGGCCCCGGCTCTTCGGCCGGG
>target_seq1660
GGTATCCGTGGGCCCCGGCTCTGCGGCCGGG
>target_seq1661
AATAATTATTTTTCATATTATAATAATGTAC
>target_seq1662
TGTCAAGATTTTTCATATTACTTTTTCTATT
>target_seq1663
ATTGTTTATTATTCATATTATTTCTTTATTG
>target_seq1664
ATCAGGATTTTTTCATATTACTATTTTTATT
>target_seq1665
TTTTTAATGTCTTCATATTAGTATTTATTAT
>target_seq1666
TACACACAACATTCATATTATAGCCCTTACT
>target_seq1667
CTTATCCTTGTTTCCTCTCCATAGGGAGAGG
>target_seq1668
GGTGGGGAAGACATCTTGTTTGGTAATAATA
>target_seq1669
GTGAGGGTGACCATCTCATTAACCGCCTTGC
>target_seq1670
GTGGGGGAGGCCATCTCATTATGCTCAAATT
>target_seq1671
GTGGTGGGGACCATCTCATTAACCGCCACGG
>target_seq1672
GTGGTGGGGACCATCTCATTAACCACCATTT
>target_seq1673
GTGGTGGGGACCATCTCATTAACCACCCAAT
>target_seq1674
AACCAAGTAACCATCTCGATTTGCCGACAAT
>target_seq1675
GAGGGGGTGACCATCTCATTAGCCACCTAAG
>target_seq1676
TACGGGGCGTCCATCTCATCAGATTAGGTCT
>target_seq1677
GTGGTGGGGACCATCTCATTAACCGCCCGAA
>target_seq1678
TCGCCGTAGCCACCCTGCTTTTTGTCGCGCT
>target_seq1679
AAGGAATCGCCACCCTGCATTACTGGCGCAA
>target_seq1680
GGTCGCAATGTCACCTGCTTTGATGCTGTGC
>target_seq1681
CCCGTGCCCTGCCCCTCACCCCAACCCTCTC
>target_seq1682
TGTGGAGGCGGCCCCTCACCCGAAGGCTTCG
>target_seq1683
TACGTCAACCCAACCTACGTTAGTTTCCTTA
>target_seq1684
ACTCCGCCCTCATCCTGAGGAGCTTGCGTAG
>target_seq1685
TGTCAGACCTCATCCTGAGGAGCTTGCGTAG
>target_seq1686
GTTGGACCCTCATCCTGAGGAGCTTGCGTAG
>target_seq1687
TTAGCACGGCTCGGTCATGCCGGTGTGCAAG
>target_seq1688
AATGCTAGGCTCGGTCATGACCGTGCAAGCA
>target_seq1689
ATCGCTAGGCTCGGTCATGCCCATACAAGTA
>target_seq1690
CCCGCTCGCCTCGGTCATGTCAAACCAAGCA
>target_seq1691
ACGCCTTACCCGGGCTACGGGTTTACAGCCG
>target_seq1692
ACGCCTTACCCGGGCTACCAGACCGTGGGCG
>target_seq1693
GGATTTCCGTTGCAATCAGGGCTAGTTTATG
>target_seq1694
GGGTAACCGCTGCTATCGGGGCTATTCTAGA
>target_seq1695
CGATTTCCACTGCAATCGGGGCTAGGGATTT
>target_seq1696
AGGATGCTGTTACCATCGGGGCTATGGATTT
>target_seq1697
GGATTTCCATTGCAATCAGGGCTATGGATCA
>target_seq1698
AGGATGCCGCTTCTATCGGGGCTATGGGCTT
>target_seq1699
GTTTTACTTGACCACTACAGATGCACTCCTA
>target_seq1700
CCCATAGACTCCTCCTATGCTCAAACTATAG
>target_seq1701
CCCATACGCTCCTCCTATGCTCAAACTACAG
>target_seq1702
CCCATAGACTCCTCCTATGCTGACCGCAACC
>target_seq1703
CCCATATGCTCCCCCTATGCTCAACTATAGG
>target_seq1704
CGCGGGCATGCCCGCTCCCACAGGTTCGCGT
>target_seq1705
CATTCTTTGCCTCCTTTCCTCGATCAACGGT
>target_seq1706
CGCCGGCAAGCCAGCTCCCACAGGGACCGCA
>target_seq1707
CGCCGGCAAGCCAGCTCCCACAGAGATTGCA
>target_seq1708
CGCCGGCAAGCCAGCTCCCACAGAGACCGCA
>target_seq1709
CCACGACAAGCCAGCTCCCACATGGAGCGGG
>target_seq1710
CGCCGGCAAGCCAGCTCCCACAGGTCCAGCG
>target_seq1711
CGCCGGCAAGCCAGCTCCCACAGGGATTGCA
>target_seq1712
CGCGGCTAAAGCCGCTCCCACAGGGTACGCG
>target_seq1713
CGCCGGCAAGCCAGCTCCCACAGGGACAGCG
>target_seq1714
CGCCGGCAAGCCAGCTCCCACCTCGACCGCA
>target_seq1715
CGCCGGCAAGCCAGCTCCCACAGGTACAGCG
>target_seq1716
CGCGGCTAAAGCCGCTCCCACAGGGTACTTG
>target_seq1717
CGCGGCTAAAGCCGCTCCCACAGGTACTCCA
>target_seq1718
CGCCGGCAAGCCAGCTCCCACAGGTTTACCA
>target_seq1719
CGCCGGCAAGCCAGCTCCCACCTAAACCGCA
>target_seq1720
CGCCGGCAAGCCAGCTCCCACCCCGACCGCA
>target_seq1721
CACGCGGTATGGGTCCGGCGTTCGCCGGGAC
>target_seq1722
TAGGCATATCCAACCTATGTTAAAATGCGCC
>target_seq1723
CAATTATTTAGTGTGTTTGAAAAACAATAAT
>target_seq1724
TCAGCAGGCAGCGGCTTCCAGTTCCAGGGGA
>target_seq1725
GGCTGAAGCCGCTCCTACAGCCTCCATCCCG
>target_seq1726
CCCGTAGACTCCTCCTATGCTCAAAATATAG
>target_seq1727
TAATGTCGACGCTCCTCCCCTCAACCAGTTT
>target_seq1728
TTCCTCTCCCCAACCTACGCGCTATCATTAT
>target_seq1729
TCAATGGAATAGACCTCTTGATCTCCTGGTG
>target_seq1730
ATGACACAATAGACCTCTTGCGAAAGTATTA
>target_seq1731
GCAGTATAGTAGACCTCTTTCATAAATCATT
>target_seq1732
AACTTTAAAAGACTCTCTTTACAGCTTTCCA
>target_seq1733
CGCGCAGAAAAGACCTCTTTTGATATAGATA
>target_seq1734
CCCCCACCCCGACCCTCCCCCTCAAGGGGGG
>target_seq1735
TGCCCCTTGTCTCATTCATCTTGGCGACCAT
>target_seq1736
TCGCCTTACCCGGCCTACAAAACATGCTTCA
>target_seq1737
CTGGTCGGCATGGGCTACCGCCTTGCGGCAG
>target_seq1738
CGCGGCTGAAGCCGCTACACAAACAATCGAG
>target_seq1739
CGCGGCTGAAGCCGCTACACCACTTCGGCAA
>target_seq1740
GCAGACCATAGAATCCATTCCGTGACCTTAA
>target_seq1741
GCAGACCCTAGAATCCATGCCGTTACCTTAG
>target_seq1742
CATCGACATAAAGTCTTTCCGAGCGAAGCGA
>target_seq1743
GCGTCTTATCAGGCCTACAGCATATAATGCA
>target_seq1744
CCGCCCGGCCGAGCCTACATGGATGATGAGA
>target_seq1745
GCCAAACGCCGAGCCTACAGGGATGATGAGA
>target_seq1746
GACAAACGCCGAGCCTACAGGGATGATGAGA
>target_seq1747
GTTCGACAGGGAGCCTACAGGGATGATGAGA
>target_seq1748
GCAAGTAGCGCACCCTACTAACTAAATAAGC
>target_seq1749
CATACTGACGCACCCTACTAACTTGTATGCT
>target_seq1750
CATACTGACGCACCCTACATTAAGATCACTT
>target_seq1751
CATACTGACGCACCCTTGCATCTCAAAGAAG
>target_seq1752
CATACTGACGCACCCTACTAAAAAATATTTA
>target_seq1753
TGGCGGAACACACCCTACAAAATTGCCTTTT
>target_seq1754
CACACTGACGCACCCTACTAGCGTGTCAAGC
>target_seq1755
CATACTGACGCACCCTACATTTTGGATATTT
>target_seq1756
GGGCATTGCCCACCCTACAAATACTTACATA
>target_seq1757
CGCACTGACGCACCCTACAAACCATCAATTT
>target_seq1758
CACACTGACGCACCCTACATTAAGATCACTT
>target_seq1759
TACGGAACGCTCCCCTACCGATTAATAAATT
>target_seq1760
CATACTGACGCACCCTACTAACCGTCAATTT
>target_seq1761
CGCACTGACGCACCCTACAGTTTCAATATTT
>target_seq1762
AGAAACTTACCACCCTGACAGACGCCGACGC
>target_seq1763
GACTGAAGTCGCTCCTACCGCGTTCTAGCGC
>target_seq1764
GACTAAAGTCGCTCCTACAGTGGCTCTGTAG
>target_seq1765
GACTGAAGTCGCTCCTACGGCCGGTGCTGTA
>target_seq1766
GACTAAAGTCGCTCCTACGGCATCCTGTCCG
>target_seq1767
TTCGCGGGACAAGCCCCACATTTGTTTCGGG
>target_seq1768
GTACATTTCGTCTCCTTAATCTTTGAAGCAC
>target_seq1769
CTTTGTAATTTTCATTTTTTGTCTAACATAA
>target_seq1770
AGTTGGCATAGAGCCTACATGGACGTATTCA
>target_seq1771
TGCTGTCACAGAGCCTACATGGACGTATTCA
>target_seq1772
AGCTGGCATAGAGCCTACATGGACGTATTCA
>target_seq1773
AGCTGACATAGAGCCTACATGGACGTATTCA
>target_seq1774
TCCCCCACGCCCCCCTCTGTCCTGACTGCTC
>target_seq1775
CCCGACAAGGCGCGCTCAGCTGCCGCAGCTC
>target_seq1776
CCCGACAAGGAGCGCTCAACCGCCGCAGCTC
>target_seq1777
AAGCGTTGTCCGCCCTACTCATGTGCTTCGT
>target_seq1778
TTCATACTGACCTCCTCCACACTCCCGGAAG
>target_seq1779
GCCCGACGGACCGTCTCAGTCGTCGTGGCGC
>target_seq1780
AGCTGCGCTCGCTCCTACGTTTGTTTCAGGC
>target_seq1781
AGCTGCGCTCGCTCCTACGTTTGTTTCGGGC
>target_seq1782
GGGTAAACCCGCTCCTACGTGTTCGCCTCGA
>target_seq1783
AGCTGCGCTCGCTCCTACGTTTGTTTCGGGC
>target_seq1784
AGCTGCGCTCGCTCCTACGTTTGTTTCGGGC
>target_seq1785
GGGTGAACCCGCTCCTACGTTTGTCTCGGGC
>target_seq1786
ATCGCCGCCTGCCCCTCATCCGCCTGCCGCC
>target_seq1787
TGGAGCCGCCCACCCTACCGTACCGGACCGG
>target_seq1788
CTCATTTAATAGCTGTTATACAATATTTTCA
>target_seq1789
TTTATCTTTTAATAGTTATACTTTACTGATA
>target_seq1790
CTTAATTATTAAAAGTTAAACAAAAAGTTTA
>target_seq1791
CGCGGCTGAAGCCGCTACAGGGACTTGCGGC
>target_seq1792
CGCGGGCAAGCCCGCTCCCACAGGGGCCGCG
>target_seq1793
CCCTCACCCTAACCCTCTCCCCGCAGGGGAG
>target_seq1794
CCCTCACCCTAACCCTCTCCCCAAAGGGGCG
>target_seq1795
CCCTCACCCCGGCCCTCTCCCGGAGGGAGAG
>target_seq1796
CCCTCACCCTAACCCTCTCCCTGGAAGGGAG
>target_seq1797
CCCTCACCCCAGCCCTCTCCCTTAAAAAGGG
>target_seq1798
CCCTCACCCCGGCCCTCTCCCTGGAAGGGAG
>target_seq1799
CCCTCACCCCGGCCCTCTCCCTGGAAGGGAG
>target_seq1800
CCCTCACCCTAACCCTCTCCCTAAAAGGAGA
>target_seq1801
CCCTCACCCTAACCCTCTCCCCGAAGGGGAG
>target_seq1802
CCCTCACCCCGGCCCTCTCCCCAAAGGGGCG
>target_seq1803
ACGCCTTATCCGGCCTACATGTGGCATCATA
>target_seq1804
CCGCCTTCGGCTCCCTACGGTTTCCGCCGGG
>target_seq1805
TCGTTTTGCCCACCCTACGATTGCCACGCCA
>target_seq1806
CGCCTTTGCCCACCCTACGAGAGCCTCACTT
>target_seq1807
CGCCTTTGCCCACCCTACGGGCCCTCCTCCC
>target_seq1808
TCGCTTTGCCCACCCTACGGCAGCGGTGCCT
>target_seq1809
TCGCTTTGCCCACCCTACGAGACTTCGTTCG
>target_seq1810
CCGCTTTGCCCACCCTACCGGCACCGCAGTG
>target_seq1811
CGCCTTTGCCCACCCTACGGCACCGCGCGCG
>target_seq1812
CGCCTTTGCCCACCCTACGACACCTGCAAGA
>target_seq1813
CGCCTTTGCCCACCCTACGGCACTATGACTG
>target_seq1814
TCGCTTTGCCCACCCTACGGCAGCTTCGCCG
>target_seq1815
ACTCTTAAATGCTTGTTAAATTACAAACCAC
>target_seq1816
ACTCTTAAATGCTTGTTAGGTGTTTTTTCCT
>target_seq1817
CCTCTTAAATGCTTGTTATGCGCTTACACGC
>target_seq1818
TGACTTTTAGTAACTTTGTTGTAGTGCGTTT
>target_seq1819
CATAAATGGCGCCCCTACGGTGCATCTGCGG
>target_seq1820
CATAAATGGCGCCCCTACAGGGGATTCATGC
>target_seq1821
CATAAATGGCGCCCCTACAGGGTTGGGATTG
>target_seq1822
CATGAATGGCGCCCCTACAACGAGTGGAGAC
>target_seq1823
CATGAATGGCGCCCCTACAGGATCACAGCAG
>target_seq1824
CATTAATGGCGCCCCTACAAAATCAATGCAC
>target_seq1825
CATCAATGGCGCCCCTACAGTGATACGGACT
>target_seq1826
CATGAATGGCGCCCCTACAAAGTTATCGCAC
>target_seq1827
TATGGCACGCCATCCTTTTTTAACTCAATTG
>target_seq1828
CTGAAGCATCGCCCCTACGGGGCTGGCTCTT
>target_seq1829
CGGCAACGAGGTGCCTGTCCCCGCGGCGGCA
>target_seq1830
CCCTGACATCGCGCCTCATTCGGAACTCTAT
>target_seq1831
AGAATCTCAATGTCATTCCGACAGAGAAGCT
>target_seq1832
CAACCCGCACGATGCTCTAGGCGAGCGCGGC
>target_seq1833
GAATCAGCAGGATGCTCTAGTCGGCGCGCTC
>target_seq1834
TACGCTTACCGGGCCTACGGGCCAGGCTTTG
>target_seq1835
TCGCCTTACCGGGCCTACATTGTCGAACCGT
>target_seq1836
TTCGCTTACCGGGCCTACAAACCTGCACCGT
>target_seq1837
TGCGCTTACCGGGCCTACAAATACCTAACTG
>target_seq1838
CGCGGACAAGCCCGCTCCCACATCTGTTTTG
>target_seq1839
GCGGCACAAGGCCGCTCCCACATTGACCGCA
>target_seq1840
CGCGGCTAAAGCCGCTCCCACAGGTATTACA
>target_seq1841
GCGAAAGAGGTGACCTTCCCCCTGAAAACTA
>target_seq1842
AAATTGAGACTGACCTTCCCCCTGAAAACTA
>target_seq1843
GTGCCCATACGCTCCTACTATGCTCAAACTA
>target_seq1844
TTAGCCCGGAAGTGCTCTAGGTTATTGAAAT
>target_seq1845
GCGCCTTACCCGGCCTACGTTTCTGCGCTCA
>target_seq1846
TCGCCTTACCCGGCCTACAAACTATCGGTTG
>target_seq1847
ACGCCTTACCCGGCCTACATTCAGGCCCGGT
>target_seq1848
ATGGAAATCACATCCTATAATGATCATGTTC
>target_seq1849
ATGGAAATCGCATCCTATAATCGTCATGAGA
>target_seq1850
TAAATATCAAAGTCTTTAATTCAGCATGAAT
>target_seq1851
GGGTACACCCCACCCTACGGGTTTTGCTCCC
>target_seq1852
GGGTACACCCCACCCTACGTGCTGGTTGCTT
>target_seq1853
TTCCACACCCCACCCTACGTGCTGGTTGCTT
>target_seq1854
TTCCAGGCGGCCCCCTATTTGTTTACTCAGT
>target_seq1855
TGTGGTTATGGGTCCCGGCCTTCGCCGGGAC
>target_seq1856
GGTGGTTATGGGTCCCGGCCTGCGCCGGGAC
>target_seq1857
TGGGGTAATGGGTCCCGGCTCAAGGCCGGGA
>target_seq1858
GCAGCGTATGGGTCCCGGCCTTCGCCGGGAC
>target_seq1859
GCGGAGTATGGGTCCCGGCTTTCGCCGGGAC
>target_seq1860
TGGGGTAATGGGTCCCGGCCTTCGCCGGGAC
>target_seq1861
GCGACGCGCAGGCGCTCAGCGAACAGCGCTG
>target_seq1862
GAAATCTGTGCCTCCTCCGTGGCTTATATGC
>target_seq1863
AGCTCTGTGACCTCCTTCGTGGTAAAAAATT
>target_seq1864
GTGTTAATCTGTGCCTCCGTGAAAAATTTTT
>target_seq1865
TCCCTTCCCATCCCTTGCGCACTTCAGCAGC
>target_seq1866
TCAGCACCCATCATCTGTTGAGTTTCGGGAG
>target_seq1867
TGCCGTGTGGCCCCCTCATCCGCCTGCCGGC
>target_seq1868
TACCGTGCGGCCCCCTCATCCGCCCTTCGGG
>target_seq1869
TGAGCCGGAGCCCCCTCATCCGCCCTTCGGG
>target_seq1870
CGGCCTGTGGCCCCCTCATCCGCCCTTCGGG
>target_seq1871
CCCATACGCTCCTCCTATACTCAAACTATAG
>target_seq1872
TACGCTAACCCGACCTACTTGGCTATACGCC
>target_seq1873
TATGCTAACCCGACCTACATGGCTACACAAT
>target_seq1874
ATCGCTAACCCGACCTACACGACTTATTATT
>target_seq1875
CGCGGCTAAAGCCGCTCCCACAAAAGCCTCC
>target_seq1876
TTTCGACCACGCCCCTCTCCCCTCCGTGGGA
>target_seq1877
TAAGAGAGATCACGCTCTAGCCACTCGGCCT
>target_seq1878
GCAAAATTCATTCATTTCTTTTCGGTTCTGA
>target_seq1879
GTTGAATTGATTCATTTTATATGATTTCTAC
>target_seq1880
AGTTGAATTGATTCATTTTTAATCGACAAGA
>target_seq1881
TAGTCCATTGATTCATTTCTTCGTTTAATTG
>target_seq1882
TGAGCGTATGATTCATTTTTAATCGACAAGA
>target_seq1883
TACAGATTGATTCATTTCTTGTATTCCACGT
>target_seq1884
GAGTGTATGATTCATTTTTAATCGATAGAAG
>target_seq1885
AGTTGAATTGATTCATTTCTTCGTTTAATTG
>target_seq1886
AGTTGAATTGATTCATTTTTTATCAAGCATG
>target_seq1887
AAAAGTTTGATTCATTTCTTTTCGAAAAGGA
>target_seq1888
TTCTTTATTGTTTCATTTCTTATTAGCTTGT
>target_seq1889
ATTGCATTTAATTCATTTCCAATTAAAATTG
>target_seq1890
TAGTCCATTGATTCATTTTTAATCGACAAGA
>target_seq1891
TGGGTGTTGGATTCATATCTTTTCGGTTTTG
>target_seq1892
AGTTGAATTGATTCATATCTTTTCGGTTTTG
>target_seq1893
TGAACTCGCGCCGCCTCATTCCGTACAGTTC
>target_seq1894
GTTTCAGCAGTTTCATCTTATAACGGGTTTA
>target_seq1895
AGTTTTACGTTTCTGTGATTTATTTTAATTA
>target_seq1896
CTCTTGAATAGTTTGTTAAGTGGAATTTACT
>target_seq1897
CTCTTAAATGCTTTGTTAGGCAAATTCTTTT
>target_seq1898
CCAGCATTACGTCCCTACTATATTAAATAAA
>target_seq1899
CCAGCGTGGCGTCCCTACTAGGTCATTTGGA
>target_seq1900
CCAGCGTGGCGTCCCTACTATATCGTTTTAT
>target_seq1901
AGCATGGCTCGGCTCTACAGAAAGCAGATCC
>target_seq1902
TGTTCGTGCAACCCCTCACCCGACCCCACTC
>target_seq1903
GTGGAATGTGTTGCATACTTCGATGCTGACA
>target_seq1904
GTATAGGATGTTTCATATTTTATCACTTAAT
>target_seq1905
TATCAATTGTTTCATTCTTCTATATCTCCTT
>target_seq1906
TTTTACTATCCTTCATACTTCCATTTATTTT
>target_seq1907
GATTTACTTGTTTCATACTGAGTTTTGGTTT
>target_seq1908
CCCACCCCCGCCCCCTCCCTTGTTCAAGGGA
>target_seq1909
CCCACCCCCGCCCCCTCCCTTGTTCAAGGGA
>target_seq1910
CCTCTCCTTCTCCCCTCCCTTGTTCAAGGGA
>target_seq1911
CCCACCCCCGGCCCCTCCCTTGTTCAAGGGA
>target_seq1912
CCCACCCCCGCCCCCTCCCTTGTTCAAGGGA
>target_seq1913
GTCACACTTCTCCCCTCCCTTGTTCAAGGGA
>target_seq1914
CCCACCCCCGACCCCTCCCTTGTTCAAGGGA
>target_seq1915
CCCACCCCCGACCCCTCCCTTGTTCAAGGGA
>target_seq1916
CGTCTTCTTCTCCCCTCCCTTGAACAAGCGA
>target_seq1917
AAATATTGCGTCTCCTCTACAAAAAACATCG
>target_seq1918
GTGCAACGGTTACCATTGTTGTAAACAGTTT
>target_seq1919
GCGACACAAGGCCGCTCCCACAATTACCGCG
>target_seq1920
CGCGGGTAAACCCGCTCCCACCTCGACCGCA
>target_seq1921
GGAAATAAGAGCCTGTTTAAAACTTAGGCAG
>target_seq1922
TACGCTAAGAGCCTGTTTAAATTTTCCGATT
>target_seq1923
GAGGAACTGACTTCCTCCCCGCCCTAAACGG
>target_seq1924
AACATCCTGACCTCCTCCTCGTTAACGATGG
>target_seq1925
TTCTTCCAACACCCCTCATCCGTCTCGGCGC
>target_seq1926
CCGCTGGAACACCCCTCATCCGACCTCGCTT
>target_seq1927
TCATCGCATGTCTCCTGTGGTCGGGTCGCAC
>target_seq1928
TCACGACGCGTCTCCTGTGGTTGTTGCCACT
>target_seq1929
CACAGCGTGCGCTCCTACAAAAACACCTGCC
>target_seq1930
CACATCGTGCGCTCCTACAAGGCTGCGTAAA
>target_seq1931
ACGTGCGTGCGCTCCTACCCATGCGGCGGAT
>target_seq1932
ACGTGCGTGCGCTCCTACCCCCCAGACGGCA
>target_seq1933
CACATCGTGCGCTCCTACCAACCGCGGCGTT
>target_seq1934
TAACCAATCTTTTCATATTCTTCTTATCTTT
>target_seq1935
ATATCTTATTTTCATTATTACAAAGTTTTTA
>target_seq1936
CATATCTTATTTTCATATCTGATTGTTTTAA
>target_seq1937
CATATCTCATTTTCATATTACAAAGTTTTTA
>target_seq1938
TTTAATTTTTCCATATATTACAAAGTTTTTA
>target_seq1939
CTCTTGAACGCCTTGTTAGGCTTGTCCTGAT
>target_seq1940
GTCTTAAACGCTTTGTTAGGCTTCGGTAGCT
>target_seq1941
TGCTTGAACAGTTTGTTATATTATTATGCCT
>target_seq1942
GTCTTAAACGCTTTGTTAGCCATCATTTCGC
>target_seq1943
GTCTTAAACGCCTTGTTAGGCGAAGTTTCCC
>target_seq1944
CTCTTGAACAATTTGTTAGAAGTTTGCTCAC
>target_seq1945
CTCTTGAACAATTTGTTATATTTACGATTTC
>target_seq1946
GAATCTCGCGTTTCATCTTATGAAAAACTTC
>target_seq1947
AATAATTTTTTTCATTCTTCATTCTAATCGA
>target_seq1948
AATCTCGCGTTTCATTCACAAAATCAACCGT
>target_seq1949
CTGATCTACCCTTCATCTTTTGATAGTGAAA
>target_seq1950
GTTTCAGCAGTTTCATCTTTTGATAGTGAAA
>target_seq1951
ATGTAAGCGATGTCATCTTTTGATAGTGAAA
>target_seq1952
CCTCATATTTTTTCATCTTATGTAGGCGGGT
>target_seq1953
TTTTCCTACATTACATCTTTTGATAGTGAAA
>target_seq1954
ATGTAAGCGATGTCATCTTATGTAGGCGGGT
>target_seq1955
TGGTGATATATTTTATCTTTTGATAGTGAAA
>target_seq1956
CTGATCTACCCTTCATCTTATGAAAAACTTC
>target_seq1957
CTGATCTACCCTTCATCTTATAATCAATACA
>target_seq1958
AATGTAATTTGCCCCTACACATCATGCTCAA
>target_seq1959
TCAACATTTTACCCCTACGCCCTTGAACGTA
>target_seq1960
AATGTAATTTGCCCCTACACATTATTTTGTA
>target_seq1961
AATGTAGTTTGCCCCTACATTTAATCTATGC
>target_seq1962
AATACCATTACCCCCTACAATTGAGAGCGTT
>target_seq1963
AATGTGATTTGCCCCTACGATGAAATGTTTG
>target_seq1964
AATGTAATTTGCCCCTACATCAGATTTCTGT
>target_seq1965
CGCATGGCGTGGATCTACTCTGCCGAAACGA
>target_seq1966
GCGACGCAAGGCCGCTCCCACACAGGGCGAT
>target_seq1967
GCGACACAAGGCCGCTCCCACAAAGTACGCG
>target_seq1968
GCGACACAAGGCCGCTCCCACACATTGATCG
>target_seq1969
GCGACACAAGGCCGCTCCCACAGGGATCGCG
>target_seq1970
TCGCCTGATCCGGCCTACATAAGCGCGTAGG
>target_seq1971
TTCTTCTGATCCCGCTCCTCAGTGAGGATGC
>target_seq1972
TGCGGCTGCCAAGCCTACAAGGACGTACTTG
>target_seq1973
CGACTGAACACGCTCTCAGCGCATCGTCACG
>target_seq1974
TTCGTTCACACCTTCTCAGTGGGAGCCGCCG
>target_seq1975
CGGGGTCACACCTTCTCAGTCCACCACCAGG
>target_seq1976
AACAGTCCTACACATTGTTTTATTTCTGGAT
>target_seq1977
TGCGTAATACTCTTTTAGTTTGTTGACAACA
>target_seq1978
ACTCTCGGCTACTCATAGTTTTATCGTTAAT
>target_seq1979
AATATGCCTCCTTCATATTCAAGGAAGCAGA
>target_seq1980
AAAAATCCTAACTCATAGTTTTGTGGGTGCT
>target_seq1981
TGTCATACTACTTATTAGTTTATAGTTTATT
>target_seq1982
CTAAGAAACTGATCATAGTTTATCGTCTTTT
>target_seq1983
CTATCTATATTATCATGGTTTAATGAATGAA
>target_seq1984
AACAAAAACAACTCATAGTTTTATGGCTCCT
>target_seq1985
TGAGGTATCAACTCATAGTTAAGCCCTTGAT
>target_seq1986
CGCATGGCGTGGATCTACTGTGATCTCTCTG
>target_seq1987
GTTCAACCCAAATCGTCATTAGACCGAAATA
>target_seq1988
ATTAACCCCAATCGGTCATTAGATTTGGGTT
>target_seq1989
GTTATTCCAAATCGGTCATTGGATTTCAATT
>target_seq1990
CTATCCCAAATCGGTCATTAGATTTTAATTC
>target_seq1991
TATGTTTTATAAACATTGTTGTAAATGTTTT
>target_seq1992
CCCTCACCCCGGCCCTCTCCCAGAGGGAGAG
>target_seq1993
CCCTCACCCCGGCCCTCTCCCAGAGGGAGAG
>target_seq1994
AAAGGCTGTCATCCATGACACGCTCGGCCCG
>target_seq1995
AAAAGCCGTCATCCATGACACGCTCGGCCCA
>target_seq1996
GAAAGCCGTCATCCATGACTCGCTCGGCCCG
>target_seq1997
AAAAGCCGTCATCCATGACACGCTCGGCCCG
>target_seq1998
AAAACCTGTCATCCCTGACACGCGCGGCCCA
>target_seq1999
TGCAGAAGCCATGCCTGACACCTAAGCCACC
>target_seq2000
CCCTTCGGGCCGCCTTCTCCCCGTAAACGGG
>target_seq2001
GCGCTTTGCCCATCCTACGGCTGCCCCCGCT
>target_seq2002
TCGCTTGACCCATCCTACGGGAAGAAGGGCA
>target_seq2003
TTGCTTGACCCATCCTACGGATTGAAGCCAA
>target_seq2004
CCTTGAGCCGGAATCCAGCGCGATCAAGCCC
>target_seq2005
CCTTGAGCCGGAATCCAGCCGACGCGCGTCA
>target_seq2006
CTTGTCACAGGAATCCAGTCGGTGCGCGTCT
>target_seq2007
GCGCGCGGCGCACCCTACCTTAATTGCGTTT
>target_seq2008
TATTATTTTTATACATTGTTGGCATTTCGTT
>target_seq2009
TGGGCAGCCAATAGCTCAGTCCGTAGGCTGA
>target_seq2010
CCCCAAGCTACCCGCTCAGTCGTTGGCGTAG
>target_seq2011
CCGCCGCCCGACGGCTCAGTCCGACCCGCTC
>target_seq2012
TTGAAAGTGGATTACTATGCTATGCTCAAAC
>target_seq2013
CCCATAGACTCCTCCTATGCTATGCTCAAAC
>target_seq2014
GCACGGACTATCCCCTCTCCCTGTGGGAGAG
>target_seq2015
TAGTCCGATTCCTCCTATGCTCAAACTATAG
>target_seq2016
CCCATAGACTCCTCCTATGCTCAAACTATAG
>target_seq2017
GGGTGTGGATGCGCCTCACTCGATCACCTTA
>target_seq2018
CCAACCGGCGGCGTCTCACTCGACTAAGCCC
>target_seq2019
GGAATTCGCGCCGCCTCACTCGATCACCTTA
>target_seq2020
ATCCCCGAGTGCGCCTCACTCGATCACCTCG
>target_seq2021
TTTCCATAAAGACACTACGATTTTCTCGCAG
>target_seq2022
TTCCTCAACCCAACCTACGCCATTTTAAGAT
>target_seq2023
TCCCTCAACCCAACCTACGCCTATCAGAAAT
>target_seq2024
AAATATTTTTACACGTTGTTGTGCATAGTGC
>target_seq2025
AGCGGCTGCCAAGCCTACAAGGACGTACTTG
>target_seq2026
TGCGGCGACCGAGCCTACAGGGACGTATTTA
>target_seq2027
TGGCGCCATCGAGCCTACAGGGACGTACTTG
>target_seq2028
ATCATGATACGCCCCTCTGGTGGGCAGGGGA
>target_seq2029
ATCGCTAATCGGAGCTACTCCAGTAAGGCTA
>target_seq2030
ATCGCTAATCGGAGCTACGGCCCTAAGAAGA
>target_seq2031
CAGAGCCCTCTTCCATAACTTTTTAAATTTG
>target_seq2032
AAATCTCTTCTTCCATAATTAGTCTAAATTT
>target_seq2033
CTTATGGCTCGCACCTCAGGATGACGGATTG
>target_seq2034
TCGCTTTGCCCACCCTACGGGGTCCATCGTG
>target_seq2035
TCGCTTTGCCCACCCTACAAGTTTGCGTGTC
>target_seq2036
CGCCTTTGCCCACCCTACGGGAATCGCGCTC
>target_seq2037
TCGCTTTGCCCACCCTACTCTTAACTCAACA
>target_seq2038
TCAAGTTACCAGGCCTGGTAACTTGAGCTTA
>target_seq2039
TTAATTTACCAGGCCTGGTAAATTGAGTTGA
>target_seq2040
TAGAGTTACCAGGCCTGGTAACTCTATATTG
>target_seq2041
TAAAACTACCAGGCCTGGTAGTTTTATTTTG
>target_seq2042
CCAATCTACCAGGCCTGTTATGACTTTGATT
>target_seq2043
TTAAGCTACCAGGCCTGGTAGCTTATTTACT
>target_seq2044
TGTCTCATGTCCCACTCCTCAGTGGTTACGA
>target_seq2045
CGCTGGCGCCGCCCCTCATTGCCCTGCCGGG
>target_seq2046
GTCCGGCGCCGCCCCTCATTGCCCTGCCGGG
>target_seq2047
CCTCTTAAATGCTTGTTAGCTGGCTGCGCTG
>target_seq2048
CCGGAGAGAAGCCCCTCACCCCAACCCTCTA
>target_seq2049
GCGGAGACAGACCCCTCATCCGTCTCAATCG
>target_seq2050
GCGGAGACAGACCCCTCACCCGTCTCAATCG
>target_seq2051
TGGACCTGTACCCCCTCACCCGCCGCGCAAG
>target_seq2052
GATACCTGTACCCCCTCACCCGCCGCGCAAG
>target_seq2053
TGTTATTATTCTCCATATCGTTCTTCTAACC
>target_seq2054
TTAATGCTATTTTCATATCTATACCTGTAAA
>target_seq2055
CCGACGTAGGGCGGCTCAGTCGCCGCCGCCC
>target_seq2056
TGCCTCAGCCCAACCTACGGCTATGAGGCTC
>target_seq2057
CGGGGGCAAGCCCCCTCCCACATGTGGATCA
>target_seq2058
CGGGGGCAAGCCCCCTCCCACATTGGATTTC
>target_seq2059
CGGGAGCAAGCCCCCTCCCACATTTTGATCT
>target_seq2060
CGGGAGCAAGCCCCCTCCCACATTTGATTGG
>target_seq2061
CGGGGGCAAGCCCCCTCCCACATTTTGTCTG
>target_seq2062
CGGGGGCAAGCCCCCTCCCACATTTTGATCT
>target_seq2063
CGGGAGCAAGCCCCCTCCCACATTTGGACCC
>target_seq2064
CGGGGGCAAGCCCCCTCCCACATTGGGTTCT
>target_seq2065
CGGGAGCAAGCCCCCTCCCACATTTGACTGC
>target_seq2066
CGGGGGCAAGCCCCCTCCCACCTTTGATCCG
>target_seq2067
CTTCTGAGAGACCCCTCACCCGACCCGCTTC
>target_seq2068
TCCCCCCGCCAACCCTATCGGGTCAAGTGGA
>target_seq2069
CCCGCCTTTCAGCCCTATCGCGTCCTGCTGC
>target_seq2070
GCCGACGTTTGCCCCTCATCCGCCTGCCGGC
>target_seq2071
GGCAAGGGTTGCCCCTCATCCGCCTGCCGGC
>target_seq2072
TGCCGTGTGGCCCCCTCATCCGCCTGCCAGC
>target_seq2073
AGCCCCAGTACGTCCTGCGTACGATTCAACT
>target_seq2074
CGATGTCGACACTCCTCCCCAGCTCGATTGA
>target_seq2075
CGATGTCGACACTCCTCCCCTCAACAAGTTT
>target_seq2076
CCAACTGCCGGGGCTTTCTATTGCGTCGCGC
>target_seq2077
CGGAAATCCGGGGCTTGTTTTAGTCTTCGTC
>target_seq2078
CTTGATTGCGGGGCTTGTCTTCATCGTCTCT
>target_seq2079
GCTCCGGAATGGATCCGGATCGGCGCGGCTT
>target_seq2080
GCCCTCCGATGGATCCGGATCTGCGCGGCTT
>target_seq2081
CTCACCCTGACCCTCTCCCTCAGTGGGGGCG
>target_seq2082
CCTCACCCAGCCCTCTCCCTCAAAGTGGCGA
>target_seq2083
CCTGCCGCCACCTTCTCCCCGTAAACGGGGC
>target_seq2084
GCTGCCGCCACCTTCTCCCCGCTCGCGGGGC
>target_seq2085
GGCACGACGGCCCCCCGCGTCGTCATTGCGA
>target_seq2086
AGGCTCGGTGTGCCCTCTCTCCGGCTTGAAT
>target_seq2087
CGGCTGCCTGCACCTTCTCCCCGCACGCGGG
>target_seq2088
TGCCGCGGACAAGCCTCCATGGATGGGTTTA
>target_seq2089
GCCTGCGGCAGCTCCTACAGGTCGTACACAC
>target_seq2090
AAGCCGCGCAGCTCCTACAGATGTACATCTA
>target_seq2091
GCGTGCCGCAGCTCCTACAGGATTGCGCGTC
>target_seq2092
GCCTTCGGCAGCTCCTACACCAATTGTGCAA
>target_seq2093
CCCTCACCCTAACCCTCTCCCACAGGGAGAG
>target_seq2094
CCCTCACCCTAACCCTCTCCCAAAGGGAGAG
>target_seq2095
CCCTCATCCTAACCCTCTCCCAAAGGGAGAG
>target_seq2096
CCCTCACCCTAACCCTCTCCCACAGGGAGAG
>target_seq2097
CCCTCACCCTAACCCTCTCCCACAGGGCTGA
>target_seq2098
CCCTCACCCTAACCCTCTCCCAAAGGGCGAG
>target_seq2099
CCCTCACCCCAACCCTCTCCCACGGAGGGAT
>target_seq2100
CCCTCACCCTAACCCTCTCCCCCAGGAGAGG
>target_seq2101
CCCTCACCCTAACCCTCTCCCACAGGGAGAG
>target_seq2102
CCCTCACCCTAACCCTCTCCCACAGGGAGAG
>target_seq2103
CCCTCACCCCAACCCTCTCCCACAGGGAGAG
>target_seq2104
CCCTCACCCTAACCCTCTCCCACAGGGAGAG
>target_seq2105
TGATCGCGCCCATGCTGCGTCACTAGTGTCC
>target_seq2106
TGATCGTTCCCATGCTGCGTCACTAGTGTCC
>target_seq2107
TGATGGTTCACATGCTGCGTGGGAACCCAGC
>target_seq2108
GGCTGAAGCCGCTCCTACAGGGAGCACCCGC
>target_seq2109
GGCTGAAGCCGCTCCTACAAAGGTTTTGCGG
>target_seq2110
GGCTGAAGCCGCTCCTACAACGGCGGCATCA
>target_seq2111
GGCTGAAGCCGCTCCTACAGGGAGTGCAAGT
>target_seq2112
GGCTGAAGCCGCTCCTACAAAAAAAGCGTCA
>target_seq2113
GGCTGAAGCCGCTCCTACAGTGCATCCAGCC
>target_seq2114
GGCTGAAGCCGCTCCTACAGGTTCCTCGATC
>target_seq2115
GGCTGAAGCCGCTCCTACAGGGGGCTCCGGC
>target_seq2116
GGCTGAAGCCGCTCCTACAGGGACCGGCGGC
>target_seq2117
GGCTGAAGCCGCTCCTACAGGTGGAGCCTGG
>target_seq2118
GGCTGAAGCCGCTCCTACAGTGCACCCGGCA
>target_seq2119
GGCTCAAGCCGCTCCTACCGGGGAGCCTGCA
>target_seq2120
GGCTGAAGCCGCTCCTACAGGGGCAGTGCGG
>target_seq2121
ACTGAATGGATGGTCTCACTTCAGCGGCCGC
>target_seq2122
CCCTCACCCCAGCCCTCTCCCCAAAGGGGCG
>target_seq2123
AGTTTACCTTAACCCTCTCCCTAAAAGGGAG
>target_seq2124
CCCTCACCCTAACCCTCTCCCCACCGGGAGA
>target_seq2125
CCCTCACCCTAGCCCTCTCCCTGGAAGGGAG
>target_seq2126
AAAAGAATGTCACCATATCGCATTATATAAT
>target_seq2127
GCGTGGGCTCGGCTCTACAAGAAGCGCCCAG
>target_seq2128
GCATGGGCTCGGCTCTACAAGGCAGGAGGGT
>target_seq2129
GCATGGGCTCGGCTCTACAGGACTGCGCCTC
>target_seq2130
TGCTGTCATAGAGCCTACATGGAAGTATTTA
>target_seq2131
GGCTGGCATAGAGCCTACATGGACGTATTCA
>target_seq2132
GGGCTCGGCAGCGGCTACAGAATTCAGCGCC
>target_seq2133
GGGCTCGGCAGCGGCTACAGGCGGCTACGGG
>target_seq2134
GCCTTCGGCAGCGGCTACAGGGAACTAGTGC
>target_seq2135
GAGCTCGGCAGCGGCTACAGGGGCTGTTTCG
>target_seq2136
GCCTGCGGCAGCGGCTACAGGGCAGTGGCTA
>target_seq2137
GCCTGCGGCAGCGGCTACAACATCAAAAGCC
>target_seq2138
GAGTCTGCAAAGGGCTCCAAGCGGCCGTTGC
>target_seq2139
CCGGCGCGGCTGCGCTACTCGGTTCGCGCAA
>target_seq2140
CCGGCGCGGCTGCGCTACTCGGCGGCTCGCA
>target_seq2141
GCCGGCAACGCCGGCTCCCACAGGGTTTGGC
>target_seq2142
CGTCCGAAGTACCCCTCATCCGACCTCGCTT
>target_seq2143
CGTCGCGCTCACCCCTCATCCGACCTCGCCC
>target_seq2144
GGCGCCCGACACCCCTCATCCGACCTCGCTT
>target_seq2145
TCGCAGAGGTACCCCTCATCCGACCTCGCCC
>target_seq2146
GCGCTGGAGCACCCCTCATCCGACCGCGCTT
>target_seq2147
ATCGTGGAGTACCCCTCATCCGACCGCGCTG
>target_seq2148
TTCAGCAAGTACCCCTCATCCGACCTCGCTT
>target_seq2149
GAACGCAAAGACCCCTCATCCGACCTCGCTT
>target_seq2150
TCGTGGAAGTACCCCTCATCCGACCGCGCTT
>target_seq2151
TCGCCAAGGTACCCCTCATCCGACCTCGCTT
>target_seq2152
CGCGCGTGGCGCCCCTCATCCGGCGCTGCGC
>target_seq2153
TATGAGCTATATACGTTGTTGCCAGTAGTAC
>target_seq2154
TATGAATCCTGACCCTAGATAACGGATAATT
>target_seq2155
CGCCTTTGCCCACCCTACGACAGCTGTTGTG
>target_seq2156
CGCCTTTGCCCACCCTACGATCCTGATCTCG
>target_seq2157
CTCCTTTGCCCACCCTACGGCCTGTCATCGC
>target_seq2158
CTCCTTTGCCCACCCTACGGCGTCGTCATAT
>target_seq2159
GCGCTTTGCCCACCCTACGAGATCGAGCTTG
>target_seq2160
CAGATCGAAAATCGCTCTAGTGTTTTGGCTG
>target_seq2161
GTCAGCGCCCGCTCCTACACAATTAGGTAAT
>target_seq2162
TGCCTCGGCAGCGGCTACAGGGTTTTTGCAG
>target_seq2163
TACCTCGGCAGCGGCTACAGGGTTTTTGCAG
>target_seq2164
CCTATTAAACGCTTGTTATGTGCACTTTAGA
>target_seq2165
GAAGACCCAAGGATCCATGCCGTGACCTTGG
>target_seq2166
TCGCTCAACCCATCCTACGAACTCACCCCAG
>target_seq2167
CGCTCAACCACATCCTACAAATCTCATCCCG
>target_seq2168
CCGCTCAACCCATCCTACGAATTCAAAGCTC
>target_seq2169
TCGCTCGACCCATCCTACGAACCGAACGGGC
>target_seq2170
GACTGAAGTCGCTCCTACGGCATTCTAGCGC
>target_seq2171
CTCTTAAATGCTTTGTTATGTGCGTACTAAA
>target_seq2172
CCACAGGGCCGTGGCTACAAGGACTGACCTC
>target_seq2173
AGGTGGTTTATTCCATACTTCATACAGGTTT
>target_seq2174
AAGTAAGTTGCTTCATACTTCCATTGCGCTC
>target_seq2175
CAACCTGCTGTTTCATTCTTTAATTCTTGCT
>target_seq2176
TGTTTGACTTCTTCATACTTCTTTCTTTTTA
>target_seq2177
AGGAAAAATGTTTCATACCTGTTCTCGTAAT
>target_seq2178
GCTGAGCTCGACGCCTCAGAGGGCGTTGTTT
>target_seq2179
GGCTTTGCCCCGGCCTCAGAGGGTGTTTCCC
>target_seq2180
GCGCGCGGCGCACCCTACGGCCATTGTCCGC
>target_seq2181
GCGCGCGGCGCACCCTACGGTAGAGAACGTG
>target_seq2182
GCGCGCGGCGCACCCTACATGCGTTGGCCTC
>target_seq2183
GCGCGCGGCGCACCCTACCCGATCGCGCCTG
>target_seq2184
TGCCCCTTGTCTCATTCATTGACGCCGGTCG
>target_seq2185
GTCTTAAACGCTTTGTTAGCAGTATTTACCA
>target_seq2186
GGCACCTGGGTCCCCTTCCCGAACCGCTTCG
>target_seq2187
GTAACCGAATGCGCCTCAGTCTCTGCGCTTC
>target_seq2188
TACATGCGGCGCCCCTCAGTCGTCGATCACG
>target_seq2189
GCGCCCGGCTGCACCTCAGGCGACAGACTAT
>target_seq2190
GTCCCGGGCCGCACCTCAGGCGGCGAGCTCT
>target_seq2191
CTCTTAAACAGTTTGTTATGTGAATTTTTAC
>target_seq2192
CTCTTAAATGCTTTGTTATGCCTATACTTTC
>target_seq2193
GTAGACCCTAGAATCCATGCCGTGACGCCGA
>target_seq2194
CGATGAAGTGCCTTTTTTTATGAAGGCCCCG
>target_seq2195
TAGGAAAATGGCTTTTTTGTCTACTGTATTT
>target_seq2196
GAGAGACGTGGCTTTTTTAGTTTTGTCCACT
>target_seq2197
TAGAAAAGTAGCTTTTTTTATTTATTATTGA
>target_seq2198
AGGAGATGTGGCTTTTTTTATTTTATTGCGG
>target_seq2199
TTCCGGAGTGCCTTTTTTGCTTTTTTAATAT
>target_seq2200
ATATAATAATGCTCATATTAGAACCTCTTGT
>target_seq2201
CAAAAAGAGCCGACCTACTTTGGCCGATAGC
>target_seq2202
TGAACTCGCGGCGCTTCACTCGATCACCTCG
>target_seq2203
TGAACTCCCGGCGCTTCACTCGATCACCTCG
>target_seq2204
TGAACTCGCGGCGCTTCACTCGATCACCTCG
>target_seq2205
GAGGCTTCGCCCCCCTTCCGAAACCTCCCCC
>target_seq2206
GGGGCTTCGCCCCCCTTCCGAGGCCTCCCCC
>target_seq2207
GCTATCGTGTCCCCCTCACCCCTTCTTTCTG
>target_seq2208
GCTATCGTGTCCCCCTCACCCGGATCGCGCA
>target_seq2209
GGGCCGCGGTCCCCCTCACCCGGATCGCGCA
>target_seq2210
GGGCCGGTGTCCCCCTCACCCGGATCGCGCA
>target_seq2211
GGACAGGATTCCCCCTCACCCCTTCTTTCTG
>target_seq2212
TTTGCTAATCGAACCTACGGAGAGGATTTGG
>target_seq2213
TTCGCTATTCGAACCTACGGCCTTGGTGACT
>target_seq2214
TTCGCTATTCGAACCTACAAAATTCAATTGG
>target_seq2215
TTCACAATTCGAACCTACTACCTACAGGATT
>target_seq2216
AAGGCGCGAAGCGACTCAGGGGGTGCTTCAT
>target_seq2217
AAGGCGCGAAGCGACTCAGGGGGGTGCCCTT
>target_seq2218
GGCGCCGAAGGCGACTCAGGGGGGCTACGGT
>target_seq2219
GCCAATAGTCATGCCTGACGAGCGAAGACTT
>target_seq2220
GTCAATACTCATGCCTGACACCAACTCCACA
>target_seq2221
TATGCAATACGCCCCTACACCGGACGTCCTC
>target_seq2222
ATGGATGCCTCCCCCTGGAAGCGGACGTATG
>target_seq2223
GTTGGGCAAACCCTCTCTCCCGCTTGCGACA
>target_seq2224
CAGCGCCTCTCCCCCTCTCCCGACCTCCGCT
>target_seq2225
ACAACTCCCTCCCCCTCTCCCGGCGCTAAAG
>target_seq2226
ATGAAGCTGCGGCCCTCTCCCGTCAGCGTGA
>target_seq2227
TATGCGCCGCCACCCTCTCCCGCAATCGGGC
>target_seq2228
CTGACGCTGCCACCCTCTCCCTTTGGGAGAG
>target_seq2229
CTAACGGCGCCACCCTCTCCCGCAAGCGGGC
>target_seq2230
CGGTTTTGATGTGAGTCTTATGCTGAGTCTT
>target_seq2231
GGCTGAAGCCCACCCTACGGTAAAGGCTGCC
>target_seq2232
GGCTGAAGCCCACCCTACGAGGCGGGAATGG
>target_seq2233
AGCAAGCTGCGCGTCTACAACTTTCACTTCT
>target_seq2234
AGCAAGCTCTGCGTCTACAACGGATGAATAA
>target_seq2235
TCGCCGTGTCCGTCATTGCGAATCGCCCTCA
>target_seq2236
ACTGAGACCGGCCCCTACAAAGAAAGGTGTT
>target_seq2237
ACATGGATCGGCCCCTACATTACCAGAACCT
>target_seq2238
GTAGGGGTCGACCCCTACAACATCATTACAT
>target_seq2239
GTGCGGGTCGACCCCTACATTTGGAATCAGA
>target_seq2240
ATGCCATCATCTCCCTCTCCCGCTGGCGGGA
>target_seq2241
TCGCTTTGCCCACCCTACGCGCTGGCCCGCA
>target_seq2242
CGTCGCCCCTAGACCTCAGTCCTCCGAGAGC
>target_seq2243
TTGGCGGTGCCAACCTACATCAACGCGGTGT
>target_seq2244
CGCATGGCGTGGATCTACTGCACTGCGGTTG
>target_seq2245
TATGTTTTTTATACATTGTTGTACACCGTTT
>target_seq2246
GCGCCTAACCCACCCTACAGTGCTGGGCGAT
>target_seq2247
AACGATACCCCACCCTAACGACGATGAAACT
>target_seq2248
TCGGCGGCGGGCCCCTCCCTCTCCCGCAAGC
>target_seq2249
CGCATGGCGTGGATCTACTGCCGAGCTTGGT
>target_seq2250
ACGCCACTGTCACCCTGAGCAAAGCGAAGGG
>target_seq2251
GCCTATCTGTCACCCTGAGCGAAAGCGAAGG
>target_seq2252
AAGAACAAAGGTTCCTGACACCATTGCCTCA
>target_seq2253
CGGGTAAAGGTCTCCTCATCCTGAGGAGCGC
>target_seq2254
CGGGTGAAGGTTTCCTCATCCTAAAGGAGCG
>target_seq2255
TGGTGAAGGGCTTCCTCATCCTGAGGAGCCT
>target_seq2256
CGAAAGCGGGCTTCCTCGTCCTTCGAGACGC
>target_seq2257
TGGCAAAGGGTTTCCTCATCCTGAGGAGGCC
>target_seq2258
CGACTGAAGGTTTCCTCATCCTGAGGAGCCT
>target_seq2259
GGATGAAGGGTTTCCTCATCCTGAGGAGGCC
>target_seq2260
CGCGCTGTTGTTACCTCATCCTAAAATTGAG
>target_seq2261
CAACGATTATGTGTATGATTAGTGGCGTCGA
>target_seq2262
CCGCTGGAACACCCCTCATCCGTCTCGCCGC
>target_seq2263
CCGCTGGAACACCCCTCATCCGTCTCGTCGC
>target_seq2264
TCGCTGGAACACCTCTCATCCGTCTCGTCGC
>target_seq2265
AAGCTGGAGCACCCCTCATCCGTCTCGTCGC
>target_seq2266
TCCCTGGAACACCCCTCATCCGACCTCGCTT
>target_seq2267
CCGCTGGAACACCCCTCATCCGTCTCGGCGC
>target_seq2268
TCCCTGGAACACCCCTCATCCGTCTCGTCGC
>target_seq2269
CTTCGCCGGTCGACCTCTCCCCGCATTGCGG
>target_seq2270
ATAACGAGGGGCTTTTTATTGTCTTTAAAGA
>target_seq2271
GGACTTCGTCCCCCCTTCCGACGGTTGGAGA
>target_seq2272
AATAATTTATACACGTTGTTGCCATTTCGTT
>target_seq2273
CCATCTTCTCCTCCTTTCCGGTAGCTTTGGC
>target_seq2274
TGCCGTGTGGCCCCCTCATCCGACCCTTCGG
>target_seq2275
AATAAGATGGGCTTTTTTTATAAACGTTCTT
>target_seq2276
TTCTATATGGGCTTTTTTGTATCGAAAAAGT
>target_seq2277
GGCTTTATGGGCTTTTTGTAGTAGGGCGGAG
>target_seq2278
TCGATGCGCGGGGCTTTTCTTTTGGAGAACG
>target_seq2279
GCCAACAGCGGGGCTTTTGTTGTGTGGAGTG
>target_seq2280
CGCCCAAGCGGGCCTTTTTATTACTGTCACC
>target_seq2281
GCGATCCGCCGGGCTTTTTATTACTGTCACC
>target_seq2282
CGCCGAAGCGGGGCTTTTTATTACTGTCACC
>target_seq2283
CAGCAAGCCGGCTCCTACAGGGCGGCGTACT
>target_seq2284
CTACTCAATCAGTCATTCTGAGGAGCGCATT
>target_seq2285
TGAACTCGCGCCGCCTCACTCGATCACCTCG
>target_seq2286
TTATCGTTACCTCCATAACTAAGCCTAGGAT
>target_seq2287
AAGTAATTACTTCCATAATTCTCAAATGTTC
>target_seq2288
ATTAGGTTGCGGAGCTCGTCCTTGGCCCTTC
>target_seq2289
TGCGCTTTTCCGCCCTACGGGTCGCCGGGGA
>target_seq2290
GGACGCCTGGTGCCCTCACTCCGGCTTTGGA
>target_seq2291
GGGCTCGGTGTTCCCTCACTCCGGCACTGCT
>target_seq2292
TGGCTCGGCGTTCCCTCACTCCGGCATTGCT
>target_seq2293
CCTAGGCTCGGTTGCTCACTCCGGCTTTGGA
>target_seq2294
AGGCTCGGTGTGCCCTTGCTCACCGATTGGC
>target_seq2295
AGGCTCGGTGTGCCCTCACTCCGGCTTTGGA
>target_seq2296
ATGCTCGGTGTGCCCTCACTCCGGCTTTGGA
>target_seq2297
AGGCTCGGTGTGCCCTCACTCCGGCTTTGGA
>target_seq2298
AGGCTCGGTGTTCCCTCACTCCGGCATTGCT
>target_seq2299
ACGGCACCCGGCGGCTCAGGCGTGCCGCAGC
>target_seq2300
TCATGGCGCGGCGGCTCAGGCGTAGCGGCGC
>target_seq2301
TCGCTTTGCCCACCCTACGCTACTATGTTTA
>target_seq2302
CGTTTTCGCCCCCCTTTTTCTGCGCCCAGCT
>target_seq2303
ACCATACTCCCCCCTTTTTCTGCGCCCAGCT
>target_seq2304
AATGAATTATACACGTTGTTGGCAGTAGTAT
>target_seq2305
CGAGGCGGCCGCCGCTCAGTCGACGGTCTTG
>target_seq2306
CGCGCGCCGTCCGGCTCAGTCGTCGTCGTGC
>target_seq2307
GGCGCGCGGTGCCGCTCAGTCGGGCTTCGTG
>target_seq2308
GCCGCGCGGGCCGACTCAGTCGTCGAAGCCG
>target_seq2309
CCCGCGTGCCGCCGCTCAGTCCGGCACGACC
>target_seq2310
CCCGGGTCGTGCCGCTCAGGCCTTGCGCGAC
>target_seq2311
CGGCCGGCCGCGCGCTCAGCGGCCTTGCGCC
>target_seq2312
CGGAGATCACCCCGCTCAGTCCGGCCAACAC
>target_seq2313
GGCCTGGTTCGCCGCTCAGTCCGCCGCTTGC
>target_seq2314
CATGAATGGCGCCCCTACAGGATTATGCACT
>target_seq2315
CATGAATGGCGCCCCTACAGCAGCACGGCAA
>target_seq2316
CATGAATGGCGCCCCTACAGGTTAGGGATTG
>target_seq2317
GATGACCCCATCCTCTCAAGAAATGGGGCCT
>target_seq2318
GCCGCCGTCGCCCCCTACCGTCCCGTCGGCA
>target_seq2319
TCTATCGTAAGCGGCTTACGATAGATGAGCT
>target_seq2320
TCTATCATAAGCGGCTTACGATGCATGAATG
>target_seq2321
GGGAGTCTGACTTCCTCCCCACCCTGGAAGG
>target_seq2322
GCGCCCCGGCGAGGCCCACACGGGCTGTATA
>target_seq2323
TTCTTCGTGTACTCCTTCGTGGTAAAAACTA
>target_seq2324
GTGAACGGATACGACTCTAGAGGTAAACAAC
>target_seq2325
TCGGGAGCAAGCCCCTCCCACATTTAACTGT
>target_seq2326
CGGGAGCAAGCCCCCTCCCACATTGACGGCG
>target_seq2327
CGTGCGGTGCGTCGCTCAGAAGCGCGGCAGC
>target_seq2328
AGATCTCATGGGCGCTCAGAACCTCGCGCTC
>target_seq2329
CCAAAAATAAAGATCTGACACCCAAACGGTT
>target_seq2330
AGGGTGTCTGACACCTTCGGAGTCAGACACC
>target_seq2331
TGGGTGTCTGACACCTACGGAGTCAGACACC
>target_seq2332
CGAGGGCGGCGCTCCTACATGTCATTAATTA
>target_seq2333
CAGCTCATTCCAGCCTAAACCGCTGGTCGGC
>target_seq2334
TCCTTTATCCATTCCTAAACCGCTGGTCGGC
>target_seq2335
CGCTATCCCGCGCCCTCACTCCACCTGCGTC
>target_seq2336
TACGAATCGCCCCCCTCACTCCACCTGCGTC
>target_seq2337
TACGAATCGCCCCCCTCACATCGCCAATGAC
>target_seq2338
ACTCACACAAAGCCCTTCGACAAGCTCAGGG
>target_seq2339
TCACACCCAGAGCCCTTCGACAAGCTCAGGG
>target_seq2340
CACATGCGCGTCCCCTCTCCCCTCGGGGAGA
>target_seq2341
GTGTAGATCGCATCCTATAATTCGCATCTCG
>target_seq2342
GGGCCGTGCCCAACCTACAGCTCTTTTCTCA
>target_seq2343
TCGGCTTACCCACCCTACGCGGCGAGTGGTA
>target_seq2344
GGGCGGTGCCCATCCTACTTGGCTTGTCGCA
>target_seq2345
GCGGCTCACCCACCCTACAATTATGAACTTT
>target_seq2346
TCGGCTTACCCACCCTACTGGTCGGCGTTTT
>target_seq2347
GGGCAATGCCCATCCTACAATTCGTAATCGC
>target_seq2348
CGTGCTATCCCACCCTTGCAGCGATAAATCT
>target_seq2349
CGTGCTCTCCCACCCTTGCGATAGAAAGAAT
>target_seq2350
TGCGGTCTCCCACCCTTGCGACGGAAACAAG
>target_seq2351
ACGGTGGTCGTCTCCTGTCGTCGTTCGAATC
>target_seq2352
AGTGATCTCCAGCCCTCATCACTTCCGTGCA
>target_seq2353
CGGTTTCCAGAACCCTCATCCGATGATCACC
>target_seq2354
CGGGCCGAGGAACCCTCATCCCACCGTATAG
>target_seq2355
TTGGTATGATTTACCTTTCGGAGTATTATTT
>target_seq2356
CAATGTAGTCCTACCTTTCGGACTACTGGAG
>target_seq2357
AAGACCCGTCCTACCTTTCGGACTACTTGAG
>target_seq2358
AAGTCCTGCTCTACCTTTCGGACTACTATAG
>target_seq2359
CATCATCTTCCTACCTTTCAGTTTTATAACT
>target_seq2360
CAAATCTGCTCTACCTTTCGGACTGCTTGCG
>target_seq2361
AAGTCCTGCTCTACCTTCCGGACTACTGGAG
>target_seq2362
TTATTTATTTCTACCTTTTGGTAAAAAAATA
>target_seq2363
AAGATCTGTCCTACCTTTGGGACTACTTGAG
>target_seq2364
TAAACCTGCTCTACCTTTCGGACTACTAGAG
>target_seq2365
GCGGCACCGCCCACCTCACCCCGGCCCTCTC
>target_seq2366
AGTGGATACAGTATCTGCTGCTAAGCCATAC
>target_seq2367
TACGCTTATCAGGCCTGCTAAGCCATACCCG
>target_seq2368
AACAGACACACCTTCTGCTAAGCCATACCCG
>target_seq2369
AGTGGATACAGTATCTGCTAAGCCATACCCG
>target_seq2370
TTCTGGGATGGCCGCTCAGGCCATGTGCCAG
>target_seq2371
CCGGCACCGGGCCGCTCAGGCGCTCAGGCGC
>target_seq2372
GCGCGCGGATGCCGCTCAGACGTCGTCGATC
>target_seq2373
CGGAAGCCTGGCCGCTCAGGCGGCGCGCGGG
>target_seq2374
TGCTGCCCCCTCCCCTGCATTGCCTGCTTAA
>target_seq2375
CGAAGACCCAGGATCCATGCCGTGCCATACG
>target_seq2376
TGCCGCGGCCAAGCCTACAGGGACGTACTTG
>target_seq2377
GCACGATCGGTCCCCTCTCCCTGTGGGAGAG
>target_seq2378
ACTCGATCGGTCCCCTCTCCCTGTGGGAGAG
>target_seq2379
CCCTCACTCTCCCCCTCTCCCCCTCTCCCAC
>target_seq2380
GCATGTTCAGTCCCCTCTCCCTGTGGAAGAG
>target_seq2381
CCCTCACCCCACCCCTCTCCCCAAGGAGAGG
>target_seq2382
ACTCGATCGGTCCCCTCTCCCTGTGGGCTGA
>target_seq2383
ACTCGAACGGTCCCCTCTCCCTGTGGGAGAG
>target_seq2384
GCACGTACAGTCCCCTCTCCCTGTGGGAGAG
>target_seq2385
ACTGGATCGGTCCCCTCTCCCTGTGGGAGAG
>target_seq2386
GTGCCGTGCAGCCCCCCTCATCCGCCTGCCG
>target_seq2387
TGCCGTGTGGCCCCCTCATCCGCCTGCCAGC
>target_seq2388
TGAGACATAACCGCTTCGCGGTAGGCACTCT
>target_seq2389
TGAGACACAACCGCTTCGCGGTATAGGACTT
>target_seq2390
GAGGTTGTAACCGCTTCGCGGTACCTGATCA
>target_seq2391
GAGGTCGTTACCGCTTCGCGGTACCACAGCC
>target_seq2392
TTCTTCCAACACCCCTCATCCGTCTCAGCGC
>target_seq2393
TCTCTGGAACACCCCTCATCCGGCCGCTTCG
>target_seq2394
GGCGGCTTACGCCGCTACGACCCATTCGGCA
>target_seq2395
TACGCCGTTTGTATCTACGACCCCAACGGCA
>target_seq2396
TTTCTTTTGCCTACTTTTCTTTGCGGCAGGC
>target_seq2397
TTTCTCTTGCCTACTTCTCTTTGCGGCGGCA
>target_seq2398
TTTCTCTTGCCTACTTCTCTTTGCGGCCGGC
>target_seq2399
AGGCTTATTCCGGCCTACTTCGAGATGTGCA
>target_seq2400
GACTAAAGTCGCTCCTACAGGGGAGGGCTCT
>target_seq2401
CTGGAAGGGAACTCCTACAGCGACCCCGAGT
>target_seq2402
GCGGCGTATGGGTCCCTGCTTTCGCAGGGAC
>target_seq2403
TGCCGCCACCGAGCCTACATGGACGTACTTG
>target_seq2404
TGCCGCGTAAGAGCCTACACGGACGTACTTG
>target_seq2405
TGCCGCCACTGAGCCTCCACGGACGGATTCA
>target_seq2406
TATGCTGTGACCTTTTTTCTTTTTTGAGCTA
>target_seq2407
GAGATATATGGCTTTTTGTTGTAATAGCGAT
>target_seq2408
CTTAAAGGCGCGACCTACCATAGAAAATGAA
>target_seq2409
CTCCGCGGCGCCCCCTCATCCGGCCCTGCGG
>target_seq2410
GCGGCTAACCCACCCTACGCGAGGGCCTCAC
>target_seq2411
GCGGCTAACCCACCCTACGCGAGGGCCTCAC
>target_seq2412
GCGGCTAACCCACCCTACGGACTGAGCCGCT
>target_seq2413
GCGGCTAACCCACCCTACGGACTGAGCCGCT
>target_seq2414
AGCCATGTAGCGGGCTAACGCCATTTGAATT
>target_seq2415
AGCATGGCTCGGCTCTACAGAAGATCATTTC
>target_seq2416
CCGCTGGAACACCCCTCATCCGTCTCGGCGC
>target_seq2417
CCGCTGGAACACCCCTCATCCGTCTCGGCGC
>target_seq2418
TCCCTGGAACACCCCTCATCCGTCGCCTTCG
>target_seq2419
CAGCAAGCCGGCTCCTACAGGTTTGAACATG
>target_seq2420
CAGCAAGCCGGCTCCTACAGTGGATCGGCGT
>target_seq2421
CAGCAAGCCGGCTCCTACGAATGTGGTGGAA
>target_seq2422
CAGCAAGCCGGCTCCTACAGATCGCGTTTGC
>target_seq2423
CAGCAAGCCGGCTCCTACAGGTTGAACATTT
>target_seq2424
CTTCTGGAGCACCCCTCATCCGTCGCCTTCG
>target_seq2425
ATCCTTCGACTTCGCTCAGGATGAGTCCGTT
>target_seq2426
ATCCTTCGACTTCGCTCAGGATGAGTCCGTT
>target_seq2427
GCGCACCTGTCCGGGCCGGCCCGCAGACGGC
>target_seq2428
GCGCACCTGTCCGGGCGGCACCGCAGACGGC
>target_seq2429
CTCTACATTTTGTCATCCTCCATCGAAGATG
>target_seq2430
ACAACATTTTTGTCATCCTCCATCGAAGATG
>target_seq2431
TTCATTTCTCTTCTCTTATATCCCTGCAACC
>target_seq2432
CGGATATGTGCCACCTTAATCTCCAGTTTTA
>target_seq2433
CACATGCGTATTCCCTTAATCCACCTCTCCA
>target_seq2434
TGGGGCATTGCAATCTTAATCATCCGGCGTC
>target_seq2435
TGCCTTCATGTATTCTTAATCATCCTGGTGA
>target_seq2436
CCTCGCGCCTCGCGCTCACTCACGCGCTCCT
>target_seq2437
TTGACGGGAATTCGCTCAGGCGCCATACCGC
>target_seq2438
TTGACGGGAATTCGCTCAGGCGCGGTCGATC
>target_seq2439
TGGCGCCCACGAGCCTCCAGGGATGGATTCA
>target_seq2440
GAATCTCGCGTTTCATCTTTTGATAGTGAAA
>target_seq2441
GCCTATGCCGTGCTCTCCCCGGAGACGAGTT
>target_seq2442
AACTTGAACACCTTGTTATGGAAATCCAATT
>target_seq2443
GGCATGGTTCGCTCCTTGTTTTTGAAGGATT
>target_seq2444
AGCGGCTGCCAAGCCTACAGGGACGTACTTG
>target_seq2445
TGCGCCGACCGAGCCTACAGGGACGTACTTG
>target_seq2446
AACTTAGACGGTATCTACTTAACTATTGCGC
>target_seq2447
AATGCATCCTGACCCTAATACGCCTTTTGCG
>target_seq2448
AATGGGTCCTGAGCCTAGTAGGTTTGCGCCC
>target_seq2449
AATCGCGGCCATGGGCTCCTACACGCTCAAT
>target_seq2450
GCGTGGGCTCGGCTCTACAGGGGCGCCCGCG
>target_seq2451
TATTATTTTTATACTTTGTTGGCAATAGTTA
>target_seq2452
GAAGAAACCGGGGTCCGGGTCTGCAGCGCAT
>target_seq2453
GTCTTAAACGCTTTGTTAGTTTTTATTCACA
>target_seq2454
CCTTTCTTTTGGTTCTTTTCTTTGGGCACAC
>target_seq2455
AAAATCTGGGGCTTTTTTATTTTATGGAATG
>target_seq2456
GAAAGTTAGGGCTTTTTTATTTTATGGAATG
>target_seq2457
ATGAGTGGAAACCGCTCTAAGGTTCGTGCGC
>target_seq2458
CATGAGCGCCGTCCCTACGGGACTCCGGATG
>target_seq2459
ATCGTGGATGCTGCCTAACGCCCGAGTTCAG
>target_seq2460
CAGGCTAATCCGACCTACGGATAGGTATTGT
>target_seq2461
GCTTTCCCTGCGCCCTCTGTTTTCGAGGGCC
>target_seq2462
AAGCATTGCGTCTCCTCTACAGGTTATAAAT
>target_seq2463
AGCTGCGCTCGCTCCTACGTTTGTTTCGGGC
>target_seq2464
GCTGGCGCTCGCTCCTACGTTTGTTTCGGGC
>target_seq2465
CTAAAAATGAAGGTCTGATACCGGCGCCCCA
>target_seq2466
CTAAAAATGAAGGTCTGACCCCATAACCTTC
>target_seq2467
CCGCCTCTCTGATCCTCCAATCCTCACACCT
>target_seq2468
GCGCACGGCACGCCCTACGGAGGATATTCCT
>target_seq2469
AATAATATTTTCCATTTGTATATTATAATAA
>target_seq2470
CATTTTTATTTTCGTTTTTTGATTATACGAT
>target_seq2471
ATGGGCCAGAAATCCTCCCTTCTTCAACTCG
>target_seq2472
AAGAACTTTAGGAGTTAAAAGGAGTTATAGG
>target_seq2473
ACTGATTTATAGGGTTAAACATTGTTGATAA
>target_seq2474
GCGGCAGCTAATGGCTCCAAGCAGCGGATAA
>target_seq2475
CATCTTCCGCCTCGCTCACTCGCTCACGCAG
>target_seq2476
CATCTTCCGCCTCGCTCATTCGATAGCCAAT
>target_seq2477
GGGCGCACCTTTCGCTCACTCGCTCACGCAG
>target_seq2478
CGCGGGCAAGCCCGCTCCCACAGGTTTATTG
>target_seq2479
GCTTATGTCATGCTCTCCTCGGGGAGCGATG
>target_seq2480
GCTTATGTCGTGCTCTCCTCGGGGAGCGATG
>target_seq2481
CGCGAGCAAGCTCGCTCCCACAAGTGCGGTG
>target_seq2482
CGCGAGCAAGCTCGCTCCCACTGGCAGGGGC
>target_seq2483
TAAGCTAACCCAGCCTACTACTTGCCGTAGT
>target_seq2484
TTGCTTGTAAGCAATTCCAATATAGAGCGGC
>target_seq2485
ACGACAAGGAGAGGCTCAGCGCCGCCTCTCC
>target_seq2486
CCGTGCCTGGCCTTGTTAAATTTTTCTCATT
>target_seq2487
GCGTGCCTGCGCTTGTTAACAAGATAAAAGA
>target_seq2488
CGCGAGCAAGCCCGCTCCCACATTTTGTTGT
>target_seq2489
TGGCAACACCGAGCCTCCATGGATGGATTTA
>target_seq2490
AGGCGCTCACGAGCCTACACGGACGTACTTG
>target_seq2491
TGCGGTGGCGGAGCCTACAAGGACGTACTTG
>target_seq2492
CCCGGATGAACAACCTACTGAAAGATCACAT
>target_seq2493
CCCGGATGAACAACCTACTGAAAGATCACAG
>target_seq2494
CGCTAAGACGCTCGCTCAGGCGTCGGGCCGC
>target_seq2495
AAGCGTCATCCACCCTGCAGGGTACGACTTG
>target_seq2496
CTTCGGGCCACCTTCTCCCCGCTGGGGAGAA
>target_seq2497
CCTGCCGGCATCTTCTCCCCGCCGGGGGGAA
>target_seq2498
CTTCGGGCCACCTTCTCCCCGCTGGGGCGAA
>target_seq2499
CCTGCCGGCACCTTCTCCCCGCCGGGGAGAA
>target_seq2500
GCTGCCGCCACCTTCTCCCCGCCAGCGTCCG
>target_seq2501
GCTGCCGCCCCCTTCTCCCCCGCGAGCGGGG
>target_seq2502
AATAAATTATATACGTTGTTGGTGGTAGTTT
>target_seq2503
TGCCTCTTTTACTCATATTTATGAATCCAAT
>target_seq2504
CAAATACTATTTTCATATTTTTTCGTTTTCC
>target_seq2505
GTGGCTCCTGGGTCCCGGCCAGCTCTGCGCA
>target_seq2506
GCTTCGCCGGCCCCCTCATCCGCCCTACGGG
>target_seq2507
TGCCGTGCGGCCCCCTCATCCGACCCTTCGG
>target_seq2508
GCTTGAGCGCATCCCTATAATTTTCCACGTG
>target_seq2509
TTGCGATGGCGGAGCTCGACCGCCGATCGAA
>target_seq2510
TCGCTGCGGCGGAGCTCGACCGCCCGTTCCG
>target_seq2511
CCGCCCGGCCGAGCCTACAGGGGTGAGGCAA
>target_seq2512
GAACCATTTTGTCATTCTGAACGAAACGGAG
>target_seq2513
AAAAGTAATTGTCATTCTGGAACCCGATTTA
>target_seq2514
AAAGTTAGTTGTCATTCTGATCTGTCAGACG
>target_seq2515
AATTAATTATACACGTTGTTGTGCCCAGTTA
>target_seq2516
TCTTCGTTTTTTAAGTTTGACTTTCGTTTTT
>target_seq2517
ATATTATTTTTAAGGTCGTACCATCAGCTCT
>target_seq2518
AGTCTTTTTAAGTCGTTTGACAATTCCGCCT
>target_seq2519
ATTTTGAATTTTAAGTTTGACTTTCGTTTTT
>target_seq2520
TCCTGTAAATTTAAGTTTAACGTGCAGTTTT
>target_seq2521
CTTTATTTTTTTAAGTTTGACATGATCGGCT
>target_seq2522
TGTAATTTTAAGTCGTTTGACATTGATTTTT
>target_seq2523
TCACGTCCAGGGCCCTCAGGCCAGCAGGTCC
>target_seq2524
GCAAGAAATAATCGTTCGAACAAAGTGAGAT
>target_seq2525
AATACCTAACGCGACTTTGCTCATCGCACGA
>target_seq2526
GCGCCTCGTGCCGTCTAACGGCAACTGGTTT
>target_seq2527
CCCGCTCTCCGCGCCTCCGCGTGAGCCGGTC
>target_seq2528
GGGTTCTCTGCGCCCTCGGCGTCTCAGCGGT
>target_seq2529
TGCCGCGGCCAAGCCTCCACGGACGGATTCA
>target_seq2530
TGCGGCTGCCAAGCCTCCAGGGACGGATTCA
>target_seq2531
TGTCTTAAACGCTTGTTAGCTGAATTCTAAC
>target_seq2532
GTCTTAAACGCTTTGTTAGCTTGTGTAAGGT
>target_seq2533
CCTTCAACCTCGTCCTGAGGAGGCGCGAAGC
>target_seq2534
TGCGTCAACCCAACCTACGAGTTTTACTGAA
>target_seq2535
AGACACGCCGTTCAATCAGGGCTAACTTCAT
>target_seq2536
GGGTAACCGCTGCTATCCGGGCTAAGAATGC
>target_seq2537
AAATACATAATTAACTGATATTAAAAATAAT
>target_seq2538
CTGGACTTTCAGACCTGGGATAGCACAAACC
>target_seq2539
CTGGATTTTCAGACCTGGGATAGCACAAACC
>target_seq2540
GGAAAGACGGTTGCCTTGCTATGCGGTCTAC
>target_seq2541
CCTGTTCGTAACGCCTCTTCGGAGACTGGAG
>target_seq2542
CTTCCAAAACGGCACTCCTGTCGCGTGCGTT
>target_seq2543
GTTTGTATCTCTTCATATTTACTTTGATTTA
>target_seq2544
ATCCTTTCTTCTTCATATTCTCAACTATTTC
>target_seq2545
GCTTCGCCGGCCCCCTCATCCGCCCTACGGG
>target_seq2546
CTCTTTCGCAAAGGCTACGGCGTCGCGGAGA
>target_seq2547
TATTGCTTTTATACATTGTTGTAGCTAGTTT
>target_seq2548
AAGATTTTTGTCATCTTTTCATCTCTGAAAA
>target_seq2549
AAGATTTTTGTCATCTTTTCATCTCTGAAAA
>target_seq2550
CTGTGAATACGTCCATGTACACTCGGATTGC
>target_seq2551
CTGTGAATACGTCCATGTACGCTCGACTTGC
>target_seq2552
CTGTGAATACGTCCATGTACGCTCGACTTGC
>target_seq2553
CTGTAAATACGTCCCTGTACGCTCGGATTGC
>target_seq2554
CTGCAAGTACATCCCTGTACGCTCGGCTTGC
>target_seq2555
CTGCAAGTACGTCCATGTAAGCTCGGATTGC
>target_seq2556
TGTGAATACGTCCATTGTACGCTCGACTTGC
>target_seq2557
CTGCAAGTACATCCCTGTAAGCTCGAGCCGC
>target_seq2558
CTGCAAGTACATCCGTGTACGCTCGACTTGC
>target_seq2559
CTGTAAATACATCCCTGTAAGCTCGGATTGC
>target_seq2560
TGCAAGTACGTCCATTGTAAGCTCGGATTGC
>target_seq2561
CGATGGATTACATGCTCAAGCGCTGGTCCAC
>target_seq2562
CGCGAGCAAGCCCGCTCCCACATTTGGAATG
>target_seq2563
CGCGAGCAAGCCCGCTCCCACACTCGACTGC
>target_seq2564
CGCGGGCAAGCCCGCTCCCACAGTAACCGGG
>target_seq2565
CGCGGGCAAGCCCGCTCCCACAGTGTCCGTG
>target_seq2566
CTGATCTCATGCTGCTCTAGCGCATGACGGC
>target_seq2567
CGGGCTAATTCGACCTACTTGAAAGGTCAAT
>target_seq2568
AATTACTTATAGCCATTGTTGGGTGTAGGTT
>target_seq2569
ACTATCTTTGTACCATTTTGGAATAACATCT
>target_seq2570
AGGGCGGCACCCCCCTCAGGCGCGGGGCGAT
>target_seq2571
TCGTCGCTCACCCCCTCATCCGCCTGCCAGC
>target_seq2572
TGCCGCCAAAGAGCCTACAGGGACGTACTTG
>target_seq2573
TGCCGCGTAAGAGCCTACAGGGACGTACTTG
>target_seq2574
GCCACCGTCAGAGCCTACATGGGCGTACTTG
>target_seq2575
TGTGGTTATGGGTCCCGGCCTTCGCCGGGAC
>target_seq2576
CTGCTTTCTGGGTCCCGGCTCTGCGCCGCAA
>target_seq2577
GCGGCTAACCCACCCTACGGTCTGTCTGCGC
>target_seq2578
GCGGCTAACCCACCCTACTGATCCTCCTCCC
>target_seq2579
AAACGTCACCCACCCTACGTGACTGAATTAA
>target_seq2580
GCGGCTAACCCACCCTACAGATGTCCGACGC
>target_seq2581
ACGCCTTATCCGGCCTACGGGCCGCTTCCCA
>target_seq2582
TCATCGCCATAGACCTCTTGATAGACTTCAA
>target_seq2583
TTTGATAATTAGACCTCTTGCAAAAATCATT
>target_seq2584
TTCAAAAATAGAGCCTCTTACATCGCTACGT
>target_seq2585
TTATCGCTTCACGCCTCACCCTTTACTCCTC
>target_seq2586
CAAAAAACGCTGTCATTTCGAGCGAAGTCGA
>target_seq2587
AATTAATTATACACGTAGTTACCTGCTGGCT
>target_seq2588
TTACACTGCAATCCCTAACGCGGCCCCACAC
>target_seq2589
TTACACTGCAATCCCTAACGCGGCCCACGCG
>target_seq2590
ACTCGATCGGTCCCCTCTCCCTGTGGGAGAG
>target_seq2591
CTGCAAGCAGGCTCCTACCGGGGGCGTCGTG
>target_seq2592
CTGCAAGCAGGCTCCTACAATTGGCGCTTTT
>target_seq2593
CTGCAAGCAGACTCCTACAGGTTCCTGGCGA
>target_seq2594
CTGCGAGCAGGCTCCTACGGAGGGTGCGCTT
>target_seq2595
CCCGCCGGTCGCCCCTACATCCGTGATTCGC
>target_seq2596
CCGCTTCACCCAACCTACGTCTAGCTCTGAA
>target_seq2597
AGCCTCCACCCAACCTACAATTCGAATGGGC
>target_seq2598
AGGAGTTCATTTACCTACTTATTCATTTTTT
>target_seq2599
GGGCTGCACCCAACCTACATAGATATATCTT
>target_seq2600
TCGCTGCACCCAACCTACAAAACTAAAGTTC
>target_seq2601
TCACTCCACCCAACCTACAAAACTACGGTTC
>target_seq2602
CCGCTTCACCCAACCTACGTCTAAAACCCTT
>target_seq2603
TCGTTCAACCCAACCTACGCAGGTTAAAATT
>target_seq2604
CCGCTTCACCCAACCTACGTTTAATGCACTG
>target_seq2605
GACAGGCTTTGACCCTAGGCCTTTGGTCAGT
>target_seq2606
TGCCGCCACTGAGCCTCCAGGGATGGGTTTA
>target_seq2607
TATTGACCGCCCCCCTTACTGCTTTATATCA
>target_seq2608
AACAGGTTAGCTTCCTTACCGAACGGCAGGT
>target_seq2609
AGCGAGCAAGCCCGCTCCCACATTTTTGGTT
>target_seq2610
CGCGAGCAAGCCCGCTCCCACATTGGAACTC
>target_seq2611
CGCGAGCAAGCCCGCTCCCACATTGAACAGT
>target_seq2612
TGCGAGCAAGCCCGCTCCCACATTTGGATCG
>target_seq2613
CGCGGGCAAGCCCGCTCCCACATTGACCGTA
>target_seq2614
GGGCTCAACCCATCCTACGATGTTGCCATGA
>target_seq2615
AATGAATTATACACATTGTTGTGGTTAGTGT
>target_seq2616
CGCATGGCGTGGCTCTACCCCGGCATGCCAT
>target_seq2617
CGCATGGCGTGGCTCTACCCTGGCCCCGCAG
>target_seq2618
GCCGACAAGGGCCCCTCATCCCGGAGCTAGA
>target_seq2619
CGCCTTTGCCCACCCTACGAGACTCCCGGTG
>target_seq2620
CGCCTTTGCCCACCCTACGGCAGCGTCTCCT
>target_seq2621
CGCCTTTGCCCACCCTACGATTCCGGACTAC
>target_seq2622
ACCGAGAAAGCCCCCTCCCATTTTGTCGCAC
>target_seq2623
GATGGCCAACGCCCCTCTGGCGGGACAGGAT
>target_seq2624
ACGGCGCAGCCCTCCTCTTGAACACCTTAGA
>target_seq2625
AAGATACGGTATCGCTTCGCTCACTCTGGGC
>target_seq2626
GTGTCCATACGCTCCTACTATGCTCAAACTA
>target_seq2627
CCAAAGTAATTAACCTGAGTTAATTAAATAG
>target_seq2628
AGCGCGGCCCGGCTCTACAGCGTCACGCGGT
>target_seq2629
GCATGGGCTCGGCTCTACAGCGTCACGCGGT
>target_seq2630
GTGATAGTCACATCCTATAATCAACATGTTC
>target_seq2631
CTCAATAGTCATGCCTGACTCCATTTGCGTC
>target_seq2632
ACGAAGCCGTCATCCTGAGCGGAGTTTGCGC
>target_seq2633
TGCGATTGCGGCCCTTTTCGTGACGGGGTTT
>target_seq2634
AGGCGGCGTAGCTGCTCAGGGGGCTGTCACC
>target_seq2635
CGCATGGCGTGGATCTACTGCCGAGCCCGCC
>target_seq2636
AGCAAGCTTCGCGTCTACAGCGTTACTTTTT
>target_seq2637
TAGTAATTATACTCCTTGTGCAAGTAGAAAT
>target_seq2638
GAGTTACTTTGTATCTTTAATTGTTATCCCT
>target_seq2639
ACATCATTTTACTCCTAAAATTATACTATCA
>target_seq2640
GCCACGCGCCGGGCTTTGTTTGCCCGCCGCG
>target_seq2641
TCGTGCCTGGCCTTGTTAAATTGATATCTAA
>target_seq2642
CGGGAGCAAGCCCCCTCCCACATTTGGTTGT
>target_seq2643
CGCGGGCAAGCCCCCTCCCACATTTGTCTCG
>target_seq2644
CTCTTAAACAGATTGTTATATTTTATTGCGT
>target_seq2645
GTCTTAAACGCTTTGTTATATGCCAGTTTGC
>target_seq2646
CTCTTAAATGCTTTGTTAGCTGTGTTTTATG
>target_seq2647
CGTCTTAAACGCTTGTTATGTTTGTACTTTA
>target_seq2648
CGCCTTTGCCCACCCTTGTGGCACCGCGCGA
>target_seq2649
TCGCTTTGCCCACCCTATGGGAGTCTTCGAA
>target_seq2650
TTTTTCTTTGCGACTCTGCGGCTTTGCGAGA
>target_seq2651
AAACCTTAGCGAACTCTGCGTCTTTGCGAGA
>target_seq2652
ACAACTTTGTGAACTCTGTGTTTTTTTTTTA
>target_seq2653
TACGACTTCATTACTCTGCGTTCGTACTCTC
>target_seq2654
TTAGCTTTGCGAACTCTGTGTTAAGACATTA
>target_seq2655
GGCGACTGATGAGCCTCAGTCCAATACCCAC
>target_seq2656
ATGCATCGCGTCTCCTCTACACGATCCCGGA
>target_seq2657
CATCGGGGCGTCTCCTCTACATAAAAAAACT
>target_seq2658
GGCAGGGCCCGCTCCTACGGGGCTTACATCC
>target_seq2659
CCGCTCTTATGTCATTCCTGAGAAAACGGGA
>target_seq2660
AAAAGGGCATGTCATTCCTGAGAAAGCTTGT
>target_seq2661
ATGATAATCACAACCTATAATCAGCATATTC
>target_seq2662
CTTTTCATGGTGCCTTCCAACTCTCGCGCCG
>target_seq2663
CGTCACAGGAATCCTGCCAGGCCAAGTCCTT
>target_seq2664
TGTCACAGGAATCCTGCCGGACCAAGTCCTT
>target_seq2665
AATCGGCTCGTGGCCTCAGCCCTGAGTGCAT
>target_seq2666
AACGGCGCCCCCTCCCCCGGGGGGGGGGCGC
>target_seq2667
CTCTTGAATGCTTTGTTATGTAACTTTGCTA
>target_seq2668
AAGGGATTGCCGACCTACGTTCTTCCCGCCC
>target_seq2669
GTGAGATGTGGCTTTTATTTGTTTCAATACT
>target_seq2670
GTGGCTTTTATTTTTATTGCATCGACTTCAT
>target_seq2671
TGATGATGTGGCTTTTTTAGGACTTTCGTGT
>target_seq2672
CAACGATATAGCTTTTTTTGTTCTAATAAAA
>target_seq2673
TTCTAATGTGGCTTTTTCTGTTTGTACGATT
>target_seq2674
CCGCAGAGGTCGGTCTAACGCCCAAGTTAAC
>target_seq2675
GGGGAGCGCCGCCGCTCCCCCCGATTCCCCC
>target_seq2676
GCGGAGCGGCGTCGCTCCCCCCGATTGTCAC
>target_seq2677
GGGGAGCGCCGCCGCTCCCCCCGATTAGATT
>target_seq2678
GGGGAGCGGCGCCGCTCCCCCCGATTCCCCG
>target_seq2679
CGAGATGCTCCTCCTTTCTCGTAAGCTGTCA
>target_seq2680
GGGTCCGACTTAACCTCTCCCCACCCTGCCG
>target_seq2681
CGCGGCTGAAGCCGCTACAGGGGTAACGGCG
>target_seq2682
GCGTCTTGGTCCCCCTCCCCGAGCAAGCTCG
>target_seq2683
GTGCGGTTAATCCCCTCACCCCGGCCCTCTC
>target_seq2684
CATGGGCTATAGCCATTGTTGTAGCACGTTT
>target_seq2685
CTCGAGAGCCCACCCTACGAGTTTGTGAAAA
>target_seq2686
CTCTTGAACAGTTTGTTATGTAGCCGACTAT
>target_seq2687
CTCTTAAACAGTTTGTTATGCTAATGTGATT
>target_seq2688
CTCTTGAACAATTTGTTATGCGCGTACTTCA
>target_seq2689
GTTCTAAATCCTTTGTGCCATGAAAATCCGT
>target_seq2690
ACATACTGCTCTTCGTGCCATGTCTGGTCAC
>target_seq2691
TGCCTCAACCCAACCTACGAAACGGTAGGTT
>target_seq2692
TTAACACAATATCCCTTTTGGGATGAAAATG
>target_seq2693
CAGTTGATTTCATCATATTTAGTTTCATTTT
>target_seq2694
ATGCAAATCACAGCCTACAATCTTCATGTGC
>target_seq2695
TGCCGCCACCGAGCCTACAGGGACGTACTTG
>target_seq2696
AGCCCACACCCAACCTACGAATATTTTCTCG
>target_seq2697
AGTCGAAGCCCAACCTACGCAGTTTAAAGTT
>target_seq2698
GTATAAATCCGCCCTTTTGGCAGTAGGCCGC
>target_seq2699
CGGGTGTCAGACACCTAATCACCAACCCCCC
>target_seq2700
TCCGGCCAACACCCCTCAACCGTCTCGGCGC
>target_seq2701
TCCTGAGACAACCCCTCAATCCTCTCAAGCA
>target_seq2702
GCAACTGCGTTGGTCTAACGATGCTTGCTGC
>target_seq2703
GCATTCCCTGCGCCCTCTTCTTGTGGGGGAC
>target_seq2704
TTTCACCTCAGTTCTTCTTAATTCATTGTAT
>target_seq2705
GCCGAGTTAGTTTGTTTCTATTGGCTCGTTT
>target_seq2706
GGGTAACCGCTGTGATCCGGGCTAGTAACGA
>target_seq2707
GGGTAACCGCTGCAATCCGGGCTATTTACGG
>target_seq2708
ACTGTCAGGGACTTTTTTATGTTTGTAACTT
>target_seq2709
ATTTAAGTTATTGACTGACAACCATCGCTTT
>target_seq2710
AACAGCATATAATCCTGAATGGATATTGGAA
>target_seq2711
GTCGTATGTGCGCCCTCTCCCGCTTGCGGGG
>target_seq2712
CTTGACCCGAGGATCCACGCGGCACGCGCAA
>target_seq2713
CTTGACCCGAGGATCCACGCGGCACCCGCGG
>target_seq2714
CCTGACCCGAGGATCCACGCGGCATGTGGGG
>target_seq2715
CTTGACCCGAGGATCCACGCGGCACCTGCGG
>target_seq2716
CTGCCCTTCGATACCTCAGGGCGAACGGGGG
>target_seq2717
CAGCCCTTCGATACCTCAGGGCGAACGAAGG
>target_seq2718
CGGCCCTTCGATACCTCAGGGCGAACGGGGG
>target_seq2719
CGGCCCTTCGATACCTCAGGGCGAACGGCTT
>target_seq2720
CGGCACAATGGGTCCCGGCTCTGCGATGCAG
>target_seq2721
AGGGCGCATGGGTCCCGGCTCTGCGGAGCGT
>target_seq2722
TCGAACGGAAAGCGCTCTAGCTGACGCGGCT
>target_seq2723
TCGAACGGAAAGCGCTCTAGCTCGTTCGCCC
>target_seq2724
CCGTTCTACCCATCCTACGCTGGCTACCCGG
>target_seq2725
ACGACAAGGAGAGACTCAAACGCCACCTCTC
>target_seq2726
ACGACAAGGAGAGGCTCAAACGCCACCTCTC
>target_seq2727
ACGACAAGGAGAGGCTCAACGCCGCCTCTCC
>target_seq2728
TTTTCCTGGAATTGCTCTAGAGGATCTCGTC
>target_seq2729
TTTTCCTGGAATTGCTCTAGCTTTCGCAATC
>target_seq2730
GAAACAGTGAAATGCTCTGGGACCGCCGCTC
>target_seq2731
TTTTCCTGGAATTGCTCTAGGGAAGGTCGGT
>target_seq2732
TTTCCCTGGAATTGCTCTGGGACCGCCGCTC
>target_seq2733
TTTTCCTGGAATTGCTTTAGAGCGCGTTCAA
>target_seq2734
TGCGCTTATCCGACCTACGGGATAGCCGTTG
>target_seq2735
GCTGCTTATCCGACCTACGAAGAGGTATGTC
>target_seq2736
TGCGCTTATCCGACCTACAAAAGCTGTATTT
>target_seq2737
TGCGCTTATCCGACCTACGATTTTGATTTTG
>target_seq2738
TGCGCTTATCCGACCTACAAGTGCATGATTT
>target_seq2739
GGCGCTTATCCGACCTACGAAAACCGTGCCC
>target_seq2740
TGCGCTTATCCGACCTACAGGCCAGGTTTTG
>target_seq2741
TGCGCTTATCCGACCTACGAAGACGTTTGTC
>target_seq2742
TACGCTTATCCGACCTACGATTTGGATTTTG
>target_seq2743
GGCGCTTATCCGACCTACGGGCTTGGTGATG
>target_seq2744
TGCGCTTATCCGACCTACTCTTACAAGTCAG
>target_seq2745
TGCGCTTATCCGACCTACGGTTCGGTTTTGA
>target_seq2746
AACCCAAATCGGTCATTAGACTGTTATGCAC
>target_seq2747
CGGGCATGGCCCGCTCTACGAGGTTGACGGG
>target_seq2748
AGGGAGCCCGTCCCCCCCCGAGGGTCTGCAG
>target_seq2749
CGCCTTTGCCCACCCTACGAGAGCCAACCTA
>target_seq2750
CGCCTTTGCCCACCCTACGGCACTGCACCGC
>target_seq2751
ACCAGGGCCTGACGCTCCCGCGTGGGAACGC
>target_seq2752
CGCTCTGCGCCAACCTACGGGGTTTCTGCGC
>target_seq2753
GCGCATGGCGCACCCTACGGGGCGAAGTATC
>target_seq2754
GCGCACGGCGCACCCTACGGGGCAACAGGAT
>target_seq2755
GCGCGCGGCGCACCCTACGGGACTGGCAGCA
>target_seq2756
GCGCGCGGCGCACCCTACGGGGCTGCTCGCG
>target_seq2757
AAGCGCCATCCACCCTACAGGGCTACGGCGT
>target_seq2758
GCGCACAGCGCACCCTACGGGGATGTCCGGG
>target_seq2759
AAGCGCCATCCACCCTACGGGGCTGACTGAG
>target_seq2760
GCGCTCGGACCAACCTACGGGGCCGCCGCGC
>target_seq2761
GGCTCCGCCGGCTCCTCAGGATGAGGAACGC
>target_seq2762
GTCGCCGAGCGCTCCTCAGGATGAGGAACGC
>target_seq2763
GAAACCCGCCCACCCTATCGCCGGCTCAGCT
>target_seq2764
GGTTTTCCTCATCCCTGAGGAGCGAGCGAAG
>target_seq2765
AGGGTTTCCTCATCCTGAGGAGCCGCCCGCA
>target_seq2766
GGCTGAAGCCCACCCTACGGGGCCTGAACCT
>target_seq2767
TTCGCGTGAAGACGCTTTAAAAGCTCCGATG
>target_seq2768
CATGGAATAGTCTCCTGTGTTTGTTTTTGCC
>target_seq2769
CCGGGTTCGGGCGCCTCAGCGCTCGTGAGGG
>target_seq2770
CTTTGTTTATAGGGTTATACATTAGTCATTA
>target_seq2771
CGCGGCGGGCTCCTCCTCTCTCTCTGAGAGA
>target_seq2772
CGGCGCGGGCCCCTCCTCTCTCTCTGAGAGA
>target_seq2773
ATGCCATCATCTCCCTCTCCCGCTGGCGGGA
>target_seq2774
GCACAAGGCCGCTCCTACAGGGACCGATGTG
>target_seq2775
CGCCTTTGCCCACCCTACGAAGCTGCCCGCT
>target_seq2776
AATAAATTATATACGTTGTTGTGTGTAGTTA
>target_seq2777
GGATCTGTTTATTCATATTTCAGCCATTCTT
>target_seq2778
GGATCTGTTTATTCATATTTTATCCGGTAAA
>target_seq2779
TCATTCCTTTATTCATATTGAGTTATTTTTT
>target_seq2780
GGATGTATTTATTCATATTTATAAACTTAAT
>target_seq2781
TGTCTTAAACGCTTGTTATGTTGTCCAGCAG
>target_seq2782
CTCCTTTGCCCGCCCTACGATTAAAGTCCCG
>target_seq2783
CCCTTCGGGCCACCCTCCCCTCAAGGGGGAG
>target_seq2784
CTGCGCGGGCCACCCTCCCCTCAAGGGGAGG
>target_seq2785
CTACGCGGGCCACCCTCCCCTCAAGGGGGAG
>target_seq2786
GGTTTATTGACTAGCTCAAGTTTATGGGCAG
>target_seq2787
GCACCTTGTTTAAGCTCAAACTCAACTTCAC
>target_seq2788
ACGTAATACGGTAACTTGTGGTTCAATTGAA
>target_seq2789
TGTGAGTGTATTAACTCAAACCGCGTCTGAG
>target_seq2790
CTTATGTGTACTAGCTCAAACCTGATCTGAT
>target_seq2791
ATAAAGTGTACTAACTTTAACAAACTGGTTA
>target_seq2792
GACACCTTTACTAGCTCTTGCTTTAACCAGT
>target_seq2793
TTCTAATGTACTAGCTCAAACCTGATCTGAC
>target_seq2794
TTACATGTACTAGACTCATTACAAACAAAAG
>target_seq2795
GAACAACAAACTAGCTCATACCAACTAACCC
>target_seq2796
TAACTTAATTAGACCTCTTGCGTTGATTAAA
>target_seq2797
ATTTAACAATAGACCTCAAACCTGATCTGAT
>target_seq2798
ATTAAAAAATAGACCTCTTTCATAAATCATT
>target_seq2799
ATTTTTTAATAGACCTCTTGCGAAAGTATAG
>target_seq2800
CAACTAAAATAGACCTCTTGCGTTAGTCAAA
>target_seq2801
CGCATCTGTCCGGGCTACCGGTCCGCAGACG
>target_seq2802
CGCCGTCATCCACCCTACGGAGTCCCGGCTT
>target_seq2803
CGTCTCAACCCAACCTACGGTCTATCTCTGC
>target_seq2804
CGCCGTTGTCCACCCTACGCGCGTCAGGACG
>target_seq2805
CGCCGTTGTCCACCCTACCGTCCGTCTCAGC
>target_seq2806
CGGCATAGCCGCTCCTACATTACTGTCCTGG
>target_seq2807
CGGCGTAGCCGCTCCTACGGGTATTTAATGT
>target_seq2808
TGATGGTTCCCATGCTCCCGCGTGGGAACCC
>target_seq2809
CGCGGCTGAAGCCGCTACAGGGACCTATGGC
>target_seq2810
GCCGGCTTTCCACCCTTCCCACACTCTTTGG
>target_seq2811
GCCGGCTTCCCACCCTTCCCACAGCCCTTGG
>target_seq2812
GCCGGCTTCCCACCCTTCCCACACTCTTTGG
>target_seq2813
AAGCGTGATCCACCCTACGACCCCAAGCCTC
>target_seq2814
GAGCGTCATCCACCCTACCTGCTGACGACAC
>target_seq2815
AAGCGACATCCACCCTACGCTCAGCTTCCAG
>target_seq2816
AAGCGACATCCACCCTACGACGTAGTGGCCG
>target_seq2817
AAGCGACATCCACCCTACGAGCTGCATGCCA
>target_seq2818
AAGCGACATCCACCCTACGGCTGGGTCAGCT
>target_seq2819
AAGCGACATCCACCCTACGACATAGTGGCCG
>target_seq2820
GGCTGAAGCCCACCCTACGTCCAGCCTGCAA
>target_seq2821
TGCAACACGCGCGCCTCAGCGCGCCACCACC
>target_seq2822
AAACGCTGTCCGCCCTACGAAATACCGGAAA
>target_seq2823
AAACGCTGTCCGCCCTACGGAATAAACATCA
>target_seq2824
GAGCGCTGTCCGCCCTACGATGCTGCGGCAG
>target_seq2825
AAGCGCTGTCCGCCCTACAAGACAAACATCG
>target_seq2826
TGTCTGGGCGCCCCCTCATCCGCCTGCCGGC
>target_seq2827
TTGCATTCACCTCGCTCTATTTGATCTACTA
>target_seq2828
AAACCGTGCCCACCCTACCCGGCTGAATAAA
>target_seq2829
CAGCGGTGCCCACCCTACCAGATTTTTGCGC
>target_seq2830
AAACCGTGCCCACCCTACCCGACTTAACCAT
>target_seq2831
AAGCATTGCCCACCCTACGCGTTTGTTTAGG
>target_seq2832
CACCCGGCCTCGTCCTGAGGCGCCGAAGCGG
>target_seq2833
CAGACCGTGGAGGACTACTGATGCGCGCCCT
>target_seq2834
AACGATGTGGAGACCTATTGATGCTCACGCT
>target_seq2835
AACGACGTGGAGACCTATTGATGCTGACGCT
>target_seq2836
TGAGGGTGTAACCCCTCACCCTCCCACCGCT
>target_seq2837
GCATCTATCGACCCCTCATCCGTCGGCTGCG
>target_seq2838
GCGTTCTTCGACCCCTCATCCGTCGGCTTCG
>target_seq2839
CGTCTGAGAAACCCCTCATCCGACCTGCTAC
>target_seq2840
GCGTTTATCGACGCCTCACCCGACCTCGCTC
>target_seq2841
GACCTCGGTAGCCCCTCACCCTCCCGCCGCT
>target_seq2842
TCGCCTATCGACCCCTCATCCGTCGGCCTTC
>target_seq2843
ATCGTCATGAAGCCCTCACCCAATCAGTTCG
>target_seq2844
CTGGTCGGCATGGGCTACCGCCTTGCGGCAG
>target_seq2845
TTTCTTTTGCCTACTTTTCTTTGCGGCGGCA
>target_seq2846
TTTCTTTTGCCTACTTTTCTTTGCGGCGGTG
>target_seq2847
AGGATGTCGTTTCGATCAGGGCTACAATTTC
>target_seq2848
AGGATGCCGCTGCAATCAGGGCTATTTACGA
>target_seq2849
CGCCCTAACCCACCCTACGATTAATGTCCGC
>target_seq2850
TGTTTTTGCCAAGCCTACATGGACGTATTCA
>target_seq2851
TGCCGCGACCAAGCCTACAGGGACGTATTCA
>target_seq2852
CTGTAAATACATCCCTTTTGGCGTCGCGTCG
>target_seq2853
GGGCGATGCCCACCCTACATCGTATGAAGTC
>target_seq2854
CCCTCACCCCAACCCTCTCCCACAGGGAGAG
>target_seq2855
CCCTCACCCCAGCCCTCTCCCAACGGGAGAG
>target_seq2856
CCCTCACCCCAGCCCTCTCCCAACGGGAGAG
>target_seq2857
GGTTAAAACCGCTCCTACAGGTCGGGGCACA
>target_seq2858
TTTTAGCACAGTACTTTGTTAGCTACAGTTT
>target_seq2859
GCGACCGGTATCGCCTCAGTCGAGCGGCCGC
>target_seq2860
CCACATCACTCAGCCTCCACCTTGATGCCAG
>target_seq2861
GTCCATCACTCAGCCTCCACCTTGATGCCAG
>target_seq2862
ATTTTAACTGTTTCATAACTTATTAATAATT
>target_seq2863
GCGTGGGCTCGGCTCTACAGAAATTCGCGTT
>target_seq2864
TGCTCAGCCTCATCCTGAGGAGACCGCCACC
>target_seq2865
TGCTTAGCCTCATCCTGAGGAGCCGCGAAGC
>target_seq2866
TGCTTAGCCTCATCCTGAGGAGACCGCGAAG
>target_seq2867
CCGCGAGCGGGCTCCTACGGGTTGGTGGCGG
>target_seq2868
CGGCGAGCGGGCTCCTACGGGGGCGTGGGTG
>target_seq2869
CCGCAAGCGGGCTCCTGCGGCACCTGCCGAG
>target_seq2870
CCGCGAGCGGGCTCCTGCGGGCTATCCTGGT
>target_seq2871
GCGAGCGTATAGGCCCGGCGCTTTGCCCGGC
>target_seq2872
GCGAGCGTATAGGTCCGGCGCTTTGCCCGGC
>target_seq2873
CGGCGTTTATAGGTCCGGCGCGGGATTCGCA
>target_seq2874
AGCCGCGGCCAAGCCTCCACGGACGGATTCA
>target_seq2875
TGGCGCGGCTAAGCCTCCAAGGACGGATTCA
>target_seq2876
TGCGGCTGCCAAGCCTCCAAGGACGGATTCA
>target_seq2877
AGCGGCTGCCAAGCCTCCAGGGACGGATTCA
>target_seq2878
GGTCAAGCCATAGGATGACAGAACATTTTTT
>target_seq2879
AATAAAGATTAAGTCTCTTAATTGTCAGGTT
>target_seq2880
CGCTACAACCCTCCTTTCGGTGAACCCCTCG
>target_seq2881
ACCCCCATCTTAATCTTCCCCCTCATGAAGG
>target_seq2882
GACTTATTCGCTACTTCCCTAAATCATCAAG
>target_seq2883
GACTTATTCGCTACTTCCCTAATACACTCCT
>target_seq2884
TCGCTTCTTCAAAGCTCTAACGTTCAAGCTC
>target_seq2885
CTGCAAGTACATCCGTGTAAGCTCGGATTGC
>target_seq2886
AGGCGCCGACCGCCCTACGGTCAGTGCGGAT
>target_seq2887
GTCTTAAACGCTTTGTTATGTGCCTGAGTTC
>target_seq2888
AGCTGATCTGGCCGCTCAGTCCTGAACTGCC
>target_seq2889
GAAGTGTTCCCTCGCTGGCGCGTCGGGCTAA
>target_seq2890
TAATAATATTTTCATTTCACTAGAACATTTT
>target_seq2891
GTCCTCCGTACCCTCTCCCCTCGGGGAGAGG
>target_seq2892
AGACATGCCGCTCAATCGGGGCTAGGGTGGT
>target_seq2893
AACCGCCTCACAGCCTACAATGATCATGTTG
>target_seq2894
CATTAATTATACACGTTGTTACCAATAGTGT
>target_seq2895
GGGAAAGAATACACGTTGTTGAGCTGATGGC
>target_seq2896
GCCCTGCGGGCACCTTCTCCCCGCTGGGGAG
>target_seq2897
CGGCTGCCGCCACCTTCTCCCCGTAAACGGG
>target_seq2898
GTAAAGTCATCACGCTCTAAACATTACCCTT
>target_seq2899
GTAAAGTCATCACGCTCTAAGCTAACAAAAA
>target_seq2900
TTAAAGTCATCATGCTCTAGCTTGCCCGCAA
>target_seq2901
GTAAACTCATCACGCTCTAAAGAGCGCGCGC
>target_seq2902
ACGGTCGAAAACCGCTCTAAACACCTAGGTT
>target_seq2903
GTAAACTCATCACGCTCTAATAGACGCCGAT
>target_seq2904
CCGCCTTACCCGGCCTACAAGGAGCCGTTTC
>target_seq2905
GCGCCTTACCCGGCCTACATTCGGATCGTAG
>target_seq2906
TGCGCTTACCCGGCCTACATTGTGCATTTCT
>target_seq2907
TCGCCTTACCCGGCCTACAAACAGCGCAGAA
>target_seq2908
CAACGTGTTTGTGTATGATTAGTGGCGTGTT
>target_seq2909
GACTGAAGTCCGACCTACAAAAACCGCTTAT
>target_seq2910
ATGCCATTATCTCCCTCTCCCGCTAGCGGGA
>target_seq2911
CGACCAATACCTCCCTCTCCCGCTGGCGGGT
>target_seq2912
ATGCCATTATCCCCCTCTCCCGCTGGCGGGA
>target_seq2913
ATGCCTCAATCTCCCTCTCCCGCTGGCGGGA
>target_seq2914
ATGCCATTATCTCCCTCTCCCGCTCTCCCGC
>target_seq2915
GACTTAAACGCTTTGTTAGGTTTGTACTTAA
>target_seq2916
GTCTTAAACGCTTTGTTAAGTGCCTGTTATC
>target_seq2917
TTGTGTTTTTTATGTTATTCTATTTTGGGTT
>target_seq2918
TTCCTTGTTTTTAGTTATTTATTTACATCAT
>target_seq2919
TAGATTGTTTTTAGTTATTGGGGTAATGGGT
>target_seq2920
CCCGACACAGGGCGCTCAATCGCCGCCGCCC
>target_seq2921
ATCGCTCCGGCACTTTCGCCCCGCTGGGGAG
>target_seq2922
AAAGAATTTAATTCATATTACAAAGTTTTTA
>target_seq2923
TTTTATAATTATTCATATTTCTTTATCTTAT
>target_seq2924
TTCTTATATTATTCATATTATTTCAGTGTTT
>target_seq2925
GTAAAAGTACATTCATATTTTATTAGTTTTA
>target_seq2926
TGATGGTTCCCATGCTGCGCGGGCACGCCCG
>target_seq2927
TGATCGTGCCCACGCTCCCGCGTGGGAACGC
>target_seq2928
CGATGGTTCCCACGCTGCTTGGGAGCGCTGC
>target_seq2929
TGATGGTTCCCACGCTGCGTGGTAACCCCCA
>target_seq2930
TTGTATCTCTCGGCCTCAGCCCTTGAGCGTG
>target_seq2931
GCGTCTTATCAGGCCTACATACTTCCTGCAA
>target_seq2932
CCCGACAAGGCGCGCTCAATCGCCGCAGCGC
>target_seq2933
TATATAATCGCCCCCTACTGTTACAACATTA
>target_seq2934
AGCTGCGCTCGCTCCTACGTCTATGTCGGGC
>target_seq2935
TATCTGTTCGGATTCTACATGGAGGTACTTG
>target_seq2936
GCCTCCGGCAGCTCCTACATTGGAATGTGAT
>target_seq2937
GCCAAACGGCGCTCCTTCCTCCTTGCCCTGC
>target_seq2938
CGACGAAGTAGCCCCTCCCTCCACCGGCCTG
>target_seq2939
GCCAAACGGCGCTCCTCCTTGCCCTACGAGC
>target_seq2940
GCCAAACGGCGCTCCTCCCTCCTTGCCCTAC
>target_seq2941
TTATTCTAAGAACACTACCTTGTTGAAGTTA
>target_seq2942
CGCGCTTATCAGGCCTACACGTCACACGTAG
>target_seq2943
AACTCGAGCTTCCCCTCTCCCCCGCGGGGAG
>target_seq2944
TTGGGCTGTACCCCTTCTCCCAAGTGGGGAG
>target_seq2945
CATCCCCCAACCCCTTCTCCCAAAAAGGGAG
>target_seq2946
AATATCATTTTGTCATTCTGAATGAATCTCA
>target_seq2947
GCCGTCGGTCGAGACTGGAAGGGGAAGGCCT
>target_seq2948
GCGGTGTCTGACACCTACGGAGTCAGACACC
>target_seq2949
CGGTGTCTGACACCCTGCGGGAGTCAGACAC
>target_seq2950
CGGGAGTCAGACACCTTCATACCAAATGACC
>target_seq2951
CGGTGTCTGACACCCTGCGGAGTCAGGCACC
>target_seq2952
CGGTGTCTGACACCCTGCGGGAGTCAGACAC
>target_seq2953
CGGTGTCTGACACCCTGCGGGAGTCAGACAC
>target_seq2954
GTCGGCGTGGCGACCCTCACCTGGCCGCTGC
>target_seq2955
TTGGCTTGAATCTGCTCTAAGCGGCGCAACA
>target_seq2956
AATGGGTCCTGACCCTAGATTGAGCGGCAGC
>target_seq2957
GTGCACAATGGTTCCTGATAACGTTCTGACC
>target_seq2958
CGTAAATGGCGACCCTACAAAACCGCATCAA
>target_seq2959
CATGAATGGCGACCCTACAGGCGTTGATAGC
>target_seq2960
CATGAATGGCGACCCTACAAAAGACGCTCTT
>target_seq2961
CATGAATGGCGACCCTTACAAAGTCACACCG
>target_seq2962
AGAGTTAGCGGGTCCTGTCGCCGAGCAGCCC
>target_seq2963
AGATAACGCGGGTCCTGTCACCTTCGGCTCA
>target_seq2964
TTGGTCACCCCATCCTCCCGTTGCTCCGCAA
>target_seq2965
TACGCTTACCCGACCTACAATACTGGCCGCC
>target_seq2966
GCGCCTTACCCGGCCTACAATACTGGCCGCC
>target_seq2967
TACGCTTACCCGACCTACAGGGCTTATCCGG
>target_seq2968
GACTTATACCCGACCTACAATACTGGCCGCC
>target_seq2969
TACGCTTACCCGACCTACGGTTCGCGCCATG
>target_seq2970
TTTTTTTGTCGGGTCTACGGCCCGTACCATT
>target_seq2971
TACGCTTACCCGACCTACGGTTTGTGCGGCC
>target_seq2972
TTCGCTTACCCGACCTACGGTCCGTGCGGCC
>target_seq2973
ACGCCTTACCCGACCTACATTTCCGTGCCAT
>target_seq2974
TTCGCTTACCCGGCCTACGGTTCGTGCGGCC
>target_seq2975
TACGCTTACCCGACCTACTCGGGGGAGCGAG
>target_seq2976
ACGCCTTACCCGATCTACGGTTTGTGCGGCC
>target_seq2977
TTCGCTGACCCGGCCTACGAATAACGCACCT
>target_seq2978
ACGCCTGACCCGACCTACATAAAATACAAAC
>target_seq2979
TGCGCCGCCCGAGCCTACAAGGACGTATTTA
>target_seq2980
AAATCTAACCCAACCTACGGTAAGGCATTGT
>target_seq2981
AAATCTAACCCAACCTACGCTAGTGCTTTGT
>target_seq2982
CCATTGCTGTCATCCTGAGCGAACGGGGCCC
>target_seq2983
GGCCCGGCGAGCGCCTCAGAGCTGGTAATCG
>target_seq2984
CGCCGTTGTCCACCCTACCTAGCTGAGGCGT
>target_seq2985
GATCCCGGCAATCCCTGCCGGAATGACGATG
>target_seq2986
CCCGGAGTGAATCCCTGCCGGGATGACGTGC
>target_seq2987
CAACGAACGACGGGCTTTAGTGCTCCGTTTT
>target_seq2988
TGAACTCGCGCCGCCTCATTCGATCACCTCG
>target_seq2989
TGTAGATTCGCCGTCTAACGCTGCGTTCTGT
>target_seq2990
GTCTCTGAAGCGGTCTAACGCCTGTTCACTC
>target_seq2991
TCGCCTTACCCGGCCTACATCTATATAAATA
>target_seq2992
TGCGCTTATCAGGCCTACAGACGACACCGCA
>target_seq2993
ACGCCACACAATGGCTCTGGACTTACAACAA
>target_seq2994
CTTTTTATTTTTCCATATTTTTTATTGAGCA
>target_seq2995
CTCCAGTGGTCCCCCTCCCCCGCTTCGCGGG
>target_seq2996
CCCATCTACTCAGCCTCCACCTTGACGCTCA
>target_seq2997
TTTCATCACTCAGCCTCCACCTTGATGCCAG
>target_seq2998
CCTCGCCCCACCCCCTCTCCCGCCGAGAGAA
>target_seq2999
AAATCGTGCCCACCCTACTGGGCTAAATTGT
>target_seq3000
AGCGTGTGCCCACCCTACGATGCTAGTTCCT
>target_seq3001
AAACCGAGCCCACCCTACGCAGCTGGTTTTA
>target_seq3002
GTGAGCATTGTGTTCTTTGTAATCAGGAATC
>target_seq3003
CTTCATTGTTTTTTCTTAGTAGACTCTTTTG
>target_seq3004
CCGTACATATTTTTCTTAGTCCTTAAAGCAG
>target_seq3005
TGCCGCGGACAAGCCTACAAGGACGTACTTG
>target_seq3006
CCATTGAAATTTTTGTTAGGCTTTGTTCATA
>target_seq3007
AATTACTTCGCCTTGTTATGTAACCGTTACA
>target_seq3008
ATCGCCTTGCCGTCATTGCGAATCGCCCTCA
>target_seq3009
TATTGCTTCCCGTCATTGCGAACGAAGTGAA
>target_seq3010
CTGCTTGAACGCTTGTTATGTAGCCTGCCTT
>target_seq3011
GACACCCCTCCCCCCCCCCGCGCCGAGGTGA
>target_seq3012
AATGACCCCCCCCCCCCTTACATCGGTGGCG
>target_seq3013
GACACCCCTCCCCCCCCTTACATCGGTGGCG
>target_seq3014
AAATGACCCCCCCCCCCTTACATCGGTGGCG
>target_seq3015
TGTGGCTTTGGGTCCCGGATCGGCGCTTCGC
>target_seq3016
TGTGGTTCTGGGTCCCGGATCTGCGCTTCGC
>target_seq3017
CATTAATTATACACATTGTTGGGCGTTCGTT
>target_seq3018
AGGCGGAAAAGACGCTCAGGCGCTGTGTAGC
>target_seq3019
GCCGTTCGGTCATCCTACGGGCATCCACCAG
>target_seq3020
GAGCTCAACCCATCCTACGCCAGTCGCCGCG
>target_seq3021
CGCATGGCGTGGATCTACTTCACGAATGCCT
>target_seq3022
CTCTGCCTGGCCACCTAACGCCCTGGGCTTG
>target_seq3023
ACTCGATCCTCATCCTGAGGAGCGAGCGCTT
>target_seq3024
GGCTGAAGCCGCTCCTACAAAAAAGCGTGGC
>target_seq3025
CCTTCACCCTGCCCCTCTCCCCAAAGTGATC
>target_seq3026
GTGTGCAAGCACGCCTTGTTGCACGGCCATG
>target_seq3027
GTGTGCAAGCACGCCTTGATTCCGCGCGGGG
>target_seq3028
GTCGCTAACCCGACCTACTTGGCTATTTTTG
>target_seq3029
AGTCGTAACCCGACCTACCCATAATTATTTT
>target_seq3030
TACGCTAACCCGACCTACATCTTGCCCTCAA
>target_seq3031
CGCGCGCGAACCCGCTCAGAAATAATGCAGC
>target_seq3032
TCGGCCCGATACCGCTCAGAACCCCAGCGCG
>target_seq3033
ATCGTCGCATCCTGCTCAGAAATGAAGGCCC
>target_seq3034
CGCGACGATGACCGCTCAGAATTTGTCTCAG
>target_seq3035
AGCAAGCTTAGCGCCTACAGATAAAATAAAG
>target_seq3036
AGCAAGCTTAGCGCCTACGGGAAAACTTTAA
>target_seq3037
CACCACATGCGGAGCTCGACTGATCAAGGCT
>target_seq3038
TGATGGTTCCCATGCTGCGTGGGAACCCCAG
>target_seq3039
TGATCGCGCCCATGCTGCGTGAGCACTGTTC
>target_seq3040
TGATCGTTCCCACGCTCCCGCGTGGGAACGC
>target_seq3041
TGATCGTTCCCACGCTCCCGCGTGGGAACGC
>target_seq3042
CAGTCGCTTTTTTCATAGATAAACGCTTGTT
>target_seq3043
GGCATGGCCCGCTCCTACAAAATGCTTCATC
>target_seq3044
CGCGGCTGAAGCCGCTACAGTGCACCCAACA
>target_seq3045
ACATCGCCGCAGAGCTCGACCTTCTGATCGC
>target_seq3046
ATACCGACGCGGTGCTCGACCTGTTCGCGCA
>target_seq3047
TAATTATTCTTTTCATATCGACAAAATAGTC
>target_seq3048
ATCTACATCATTTCGTTGTAAAAAAGATGAG
>target_seq3049
GGCACGGTCGCGGCCTAACGACTCAGCGCTC
>target_seq3050
AGCTCGGCGCAGAGCTCGACCGGCTCAACGA
>target_seq3051
CATTACCCGCGGAGCTCGTCCTTGGCCCTTC
>target_seq3052
CGGAACCACAGATACTTGTTTTCGACCGAAA
>target_seq3053
TTAAGAACGCGGAGCTCGAAGGCTTTTTGAG
>target_seq3054
GCGGCGTATGGGTCCCGGATCAAGCCCGGGA
>target_seq3055
GGTGGTTATGGGTCCCGGCCTTCGCCGGGAC
>target_seq3056
TATGCGATACGCCCCTACATTAGATCATTCA
>target_seq3057
ACATAGGTCTGCCCCTACAGGGCAAAGTGCG
>target_seq3058
ATGTATTTGAAACCCTACAATATCGCCGTTA
>target_seq3059
CAAGCGCAGGGCCGCTCAGTCCGAGGCAAAG
>target_seq3060
GTCTTCCCTGCGCCCTCTTGGCTTTCAGAGG
>target_seq3061
GTCTTCCCTGCGCCCTCTTTCAATTGAGGGT
>target_seq3062
GTCTTCCCTGCGCCCTCTTTCAATTGAGGGT
>target_seq3063
GCCTTCCCTGCGCCCTCTTTCTTCGGAAGAG
>target_seq3064
GCCTTCCCTGCGCCCTCTCCACAGAAGAGGG
>target_seq3065
CGCCGGCAAGGCCGGCCCACAAGGATCGGTG
>target_seq3066
GCCGGCAACGCCGGCTCCCACAGTGGTCCTG
>target_seq3067
GCCGGCAACGCCGGCTCCCACAATGTCCGCT
>target_seq3068
GCCGGCAACGCCGGCTCCCACAGGGTTATCA
>target_seq3069
GCCGGCAAGGCCGGCTCCCACAGGTCAGGTG
>target_seq3070
CGCCGGCAACGCCGGCCCACAATGTCCGCTG
>target_seq3071
GCCGGCAAGGCCGGCTCCCACAATGGATATG
>target_seq3072
GCCGGCAAAGCCGGCTCCCACAAGGGATCAG
>target_seq3073
GCCGGCAAGGCCGGCTCCCACCGCCGAACCT
>target_seq3074
GCCGGCAAGGCCGGCTCCCACAATGAACTTG
>target_seq3075
CGCCCACGGCTTGTATTTGCCGCCGCTTTGC
>target_seq3076
AACCCACGGCTTGTATTCACCACGCCGCCGA
>target_seq3077
GCCTGACCTGGCCCCTATTAGCGGTTACCAG
>target_seq3078
CATCCCGATACCCCCTTGGGGGTACAACTGG
>target_seq3079
GGCGGCGCAGCCCCCTCGGGGGGCAGCAAGC
>target_seq3080
GGCGGCGCAGCCCCCTCGGGGGCAGCAAGCA
>target_seq3081
GGCGGCGCAGCCCCCTCGGGGGCAGCAAGCG
>target_seq3082
AGGCGGGCAGCCCCCTCGGGGGGCAGCAAGC
>target_seq3083
ACAAAAAGCGCCCCCTCGGGGGGCAGCAAGC
>target_seq3084
GGCGGGCCAGCCCCCTCGGGGGGCAGCAAGC
>target_seq3085
AAGCCCCGTTCGCCCTGAGGAGGCCATCGAG
>target_seq3086
CCGCCTTCGGCTCCCTTCAGATTCCCTCGGG
>target_seq3087
GCGCTCTACCCAACCTACTTACAATTATAAT
>target_seq3088
TCGCTCTACCCAACCTACGTAACATTAAAGC
>target_seq3089
TCACTCAACCCAACCTACGTCCGCTATAAAC
>target_seq3090
TCGCTCTACCCAACCTACATATAATTAAAGC
>target_seq3091
ACGCTCTACCCAACCTACGTACTATAACTTT
>target_seq3092
TCACTCAACCCAACCTACGTAAATAGGCTTA
>target_seq3093
TCACTCAACCCAACCTACGCACGCTTTATGC
>target_seq3094
CAGTTATAACTATTGTTAGGGGACCGCTAGT
>target_seq3095
GCCCTCAAGCACTTGTTATGCATTTAGAGTC
>target_seq3096
CCCTTGAACGACTTGTTAGGCATTGGTCTAC
>target_seq3097
CGTAGCAGCGCCTTGTTAGCCTTGTTTTTCA
>target_seq3098
CAGTTGAGCGCGTTGTTAGGCTCATGCTCAC
>target_seq3099
GTCTTCCCTGCGCCCTCTGATTTTGAGGGCA
>target_seq3100
GATGGCCTACGCCCCTCTGGTGGGACAGGAT
>target_seq3101
AATTATTTTTATACATTGTTGTAAATAGTTG
>target_seq3102
GCCCTTCGGGCACCTTCTCCCCGTGAAACGG
>target_seq3103
TGCCTGCCGGCACCTTCTCCCCGTGAACGGG
>target_seq3104
GCCCTTCGGGCACCTTCTCCCCGTGAACGGG
>target_seq3105
CTAATGTCTATTGCCTCTTGCCTGACGCCTA
>target_seq3106
GCCGGCCGGTCGCGCTCAGTCGCGCCGGCCG
>target_seq3107
GGCCTATCCTTATTGTTATATTGCGACATTG
>target_seq3108
ACTCTTAAATGCTTGTTAGGTTAATGGCTTA
>target_seq3109
CGTCTTAAACGCTTGTTAGTTGCCATTTTTC
>target_seq3110
TCCCATTGCGTTCTCTAATCGCCACCGTCAA
>target_seq3111
CTCTTGAACAGATTGTTATGCGAATTTTAAC
>target_seq3112
CTCTTAAACAGTTTGTTATGTGAAAATTAAT
>target_seq3113
GAGTCTAAGAGCCTGTCTTAATTTTCCAATT
>target_seq3114
TCTAATTTTAATGGTTAATAGCCTGCGGGTT
>target_seq3115
GGCCGCTTGAAAGCCTGTCGCCTTTAACGCT
>target_seq3116
AGTCGGAAAGGCTCCTGACACCTTATTCCGA
>target_seq3117
GCCTATGCGCAAGGCTACGGCGTGCCAGGGA
>target_seq3118
ATGATCGAAAACCGCTCTAATGAAAAACGTG
>target_seq3119
CGCGGGCAAGCCCGCTCCCACAGGAAGCCGG
>target_seq3120
CGCGGGCAAGCCCGCTCCCACATGGACAGTG
>target_seq3121
CGCGAGCAAGCCCGCTCCCACCCTAATGTGG
>target_seq3122
GAGGTTGCCAAGATCCTCCACTACGCAGGCC
>target_seq3123
GCCTTCGGCAGCTCCTACAGTTGCATGTCGT
>target_seq3124
GCCTTCGGCAGCTCCTACATGGGAATGCGTT
>target_seq3125
TATTTCTTGTAAGCATCCGATTTCCTCATCT
>target_seq3126
TATCTTCTATAAGCATCCGATAAAGCACCTG
>target_seq3127
GTATTACCAGATTATTCCAATTTTGACGTAT
>target_seq3128
TCGGAGCGCCCGGCCTCAGTGCTGCAGGATC
>target_seq3129
CCCGGCCTTGCGGCCTCAGTGCTGCAGGATC
>target_seq3130
CGACCGCCGCACCCCTCATCCCAACCCGCGG
>target_seq3131
AGGCGCGGATGACGCTCGAGACCTCGACCGA
>target_seq3132
GTGGCCCCGAAAAGCTCGAAGAGCCAAGCGT
>target_seq3133
AGTCGCACTGCCTCCTGGTGGTTGATCCGCC
>target_seq3134
CGCCGTTTTTACCCCTAAGAGATATTGATAG
>target_seq3135
TGGGACGTGCCGCGCTCTAAGGCAGTCAACG
>target_seq3136
TTGAACGCAATCCGCTCTAGGCCGCCTGCTC
>target_seq3137
GGCGCGCTTCCCCCCTCAAGGGGGCGCGCCT
>target_seq3138
TTACGCGCTTCCCCCTCAAGGGGGCGCGCCT
>target_seq3139
TATCGCGCTTCCCCCTCAAGGGGGCGGGAGA
>target_seq3140
CTGCGCGCTTCCCCCTCAAGGGGGCGACGCT
>target_seq3141
CCCTAGGCTCAGGACTCATTCTTTAAGATAG
>target_seq3142
TTCGTCTATCTCGTCTGTTTCGTCCAGAACC
>target_seq3143
CTTGTCTGTTTCGTCTGTTTGGTCTTCCGGT
>target_seq3144
TTGACCCCTTCCATCTGTTTGGCCTTCAGGT
>target_seq3145
CTTGTCTGTTTCGTCTATTCTGGCATGGTAG
>target_seq3146
TCGGTCTGTTCCGTCTGTTTGGTCTTCCGGT
>target_seq3147
GACTAAAGTCTCGCCTACAGCAAGCTTATAA
>target_seq3148
CCGCCTTATCCGGCCTACAAAAACGATAACG
>target_seq3149
TATGAGCTATATACGTTGTTGGCAGCAGGTT
>target_seq3150
TATGAGCTATATACGTTGTTACCCATAGTTA
>target_seq3151
TATCCAAGTTCACCCTGATGAAGAACAGCGC
>target_seq3152
GCCTTCGGCAGCGGCTACGGGCGTTCCGGGG
>target_seq3153
GACGTTTTTTTCCTTTTGTTTTTTCCTTTTA
>target_seq3154
CGCGGCTGAAGCCGCTCCTACAGATCAGCGC
>target_seq3155
CGCGGCTGAAGCCGCTCCTACATGGGTGCAC
>target_seq3156
ACTCTTAAATGCTTGTTAGTTTTATTGTTTC
>target_seq3157
GCATGGGCTCGGCTCTACAGTAGATCCACGC
>target_seq3158
AGCAAGCTCTACGCCTACAGTACATCAAAAT
>target_seq3159
AGCAAGCTTCACGCCTACTTAGTTATAAAAG
>target_seq3160
AGCAAGCTTCACGCCTACAGTACATCAAAAC
>target_seq3161
CAAAATCGTAAGCATTCGAAGAAATGCACCT
>target_seq3162
ATTCTTAGTAAGCATTCGAAGAAATGCACCT
>target_seq3163
CGTCAACCATACCATTCGAACAAATGCACCT
>target_seq3164
AAAGAATGTAAGCATTCGAAGAAATGCACCT
>target_seq3165
TTCAATGGTAAGCATTGTATTTTATTAGATA
>target_seq3166
ATTAGAAGTAAGCATTCGAAGAAATGCACCT
>target_seq3167
CCGGGAAGTAAGCATTCTTATACTGGAGATC
>target_seq3168
TCTTACTGTAAGCATTCGAAGAAATGCACCT
>target_seq3169
TCTCTTCGTAAGCATTCATATAGGTAGTACT
>target_seq3170
ATGCCGCATAAGCATTCGTAAACTTCACACC
>target_seq3171
CTTGAGCCGAGGATCCATGCCTGAACACCGA
>target_seq3172
GCATAAAGCCCCGCCTACAAAATAGTGTGCG
>target_seq3173
GCATAAAGCCCCGCCTACGTTCAATAAAAAC
>target_seq3174
GCGTAAAGCCCCGCCTACAAAACAATTAAAA
>target_seq3175
TCTAATAGCCCAGCCTACAAAACATTCTTAC
>target_seq3176
CTTTTCTTTATCATGTATTTTCATTGCCCCG
>target_seq3177
TGCCGCGTATGGGTCCGGATCTGCGCTTCGC
>target_seq3178
GTGGCTTTCTGGGTCCGGCTCTGCGCCGCAA
>target_seq3179
TTGGACTTCTGGGTCCGGCTCTGCGCCGCAA
>target_seq3180
CTGCGGCCATGGGTCCGGCTCTGCGCAGCAA
>target_seq3181
AATTACTTATAGCCATTGTTGTGCGTTCGTA
>target_seq3182
CTCTGTCTTGTTCGTCATTTGATTCATAGGA
>target_seq3183
TCCCTTTTTATTCGTCTTTTCCAGAGATTTA
>target_seq3184
GGAGGTCTTGTTCGTCATTTGATTCATAGGA
>target_seq3185
TCGTTTTTTATACGTCATTTATTAATCAAGA
>target_seq3186
ACTCATGCTTAACCGTAGATGAGGAATGGCG
>target_seq3187
GCCGGCAACGCCGGCTCCCACAATGGCTCTG
>target_seq3188
GATTGAGGTGCCCGCTCCCACAGTAATTTCA
>target_seq3189
GCCGGCAAGGCCGGCTCCCACAGGGTTTGTG
>target_seq3190
GCCGGCAAGGCCGGCTCCCACAGGAGGGGTA
>target_seq3191
GCCGGCAAGACCGGCTCCCACAGGTTCTTTG
>target_seq3192
AATTACTTATAGCCATTGTTACCTGCTGGCT
>target_seq3193
TGTTAATGATGCTCCTCCCCAGCTCGATTGA
>target_seq3194
CGCTAATGATGCTCCTCCCCAGCTCGATGGG
>target_seq3195
CGCTAACGACGCTCCTCCCCAGCTCGATTGA
>target_seq3196
GCAAAAAGATTTGTCTCACAAAGAATCAGCA
>target_seq3197
TAGTTCAATAATACGTTGTTGGGGACTTTTT
>target_seq3198
TGCCTCGGCAGCGGCTACAGGTTGGGGGGAT
>target_seq3199
GCGTCATTTCGGGCCTACGTTGAACATGTGC
>target_seq3200
GACATTTATCCAGCCTGCTGCCAATGAGTTG
>target_seq3201
CGTACAACCACGGCCTACCCCTTGCGGGTAC
>target_seq3202
AGCAAGCTCTACGCCTACCACAAAACTTGAC
>target_seq3203
GCTCTTAAACGCTTGTTAGGCTATGCTCAGT
>target_seq3204
GAACCTCGGAGTTGCTCAGAGGTTCCCTAGT
>target_seq3205
TGGTGCGCGGCCTGCTCAGGGCACCGGCCGC
>target_seq3206
AATTCGCATATCTCCTGAGCTGTCCGGGGAA
>target_seq3207
CGGTGCGCGGCGCGCTCAGAACCGATGCACG
>target_seq3208
GTCGCGATGCCGCGCTCAGAACGGCGCGTCG
>target_seq3209
GCGGTACGGCGACGCTCAGAAGCGGTGGCGC
>target_seq3210
TCGACGCAATCGTGCTCAGAAGCCTTGCATC
>target_seq3211
GCTGCGCCGTCATGCTCAGAACCGCTGCTGA
>target_seq3212
CGCTCATCCGCATCCTACGACGGGTTCTGGC
>target_seq3213
TTGCTCAACGCATCCTACGGTTGGGTGGCGA
>target_seq3214
GCGTAGGCGCGAGGCTACGGTTCTAGTGGCG
>target_seq3215
GACTGAAGTCCAACCTACAAAGACTTGTTTC
>target_seq3216
GACTGAAGTCCAACCTACAACAGGACGCACC
>target_seq3217
AATTAATTATACACGTTGTTGTGCTTTCGTT
>target_seq3218
ACATCGGTCCGCCCCTACAGGGCAAAGAGCG
>target_seq3219
TGAATTTCCCCGCCCTCAGCCCTGGCGCGCT
>target_seq3220
GGCGATCCCACGGCCTCAGCCCTTGCAGACA
>target_seq3221
CGCCGGGATTTCCCCTCACTCTTAAGTGGGA
>target_seq3222
TGGGAGCAAGCCCGCTCCCACATTTTTGGAC
>target_seq3223
CGCGAGCAAGTCCGCTCCCACATGTGGAACG
>target_seq3224
CGCGAGCAAGCCCGCTCCCACATTGGGTTTG
>target_seq3225
CGCGAGCAAGCCCGCTCCCACATTTGAGGGT
>target_seq3226
TGCGGGCTTGCCCGCTCCCACCTTTGGTTCT
>target_seq3227
CGCGAGCAAGCCCGCTCCCACATTGGATCGC
>target_seq3228
CGCGAGCCAGTCCGCTCCCACATTCACCTGC
>target_seq3229
CGCGAGCAAGCCCGCTCCCACATTCGACCGC
>target_seq3230
CGCGAGCAAGCCCGCTCCCACACGCAGATTT
>target_seq3231
GGCGAGCAAGCCCGCTCCCACATTTGCATCG
>target_seq3232
CGCGAGCAAGCCCGCTCCCACATTCAACTGA
>target_seq3233
CGCGAGCAAGCCCGCTCCCGCCTGTGTTCGG
>target_seq3234
CCGAAGTCCTGAGCCTAGAATGGCTCATCCA
>target_seq3235
CCGAAGTCCTGAGCCTAGCAAAAAAACGGGC
>target_seq3236
ACGCAATGCATACCCTACTTTATTTTTCAGG
>target_seq3237
CATCAATGGCGCCCCTACAATGATACGGCCT
>target_seq3238
CATTAATTATACACGTTGTTGGCAACCGTAT
>target_seq3239
CATTGATTATACACGTTGTTGTACGCAGGTT
>target_seq3240
AATTAATTATACACGTTGTTGTGGTTAGTTT
>target_seq3241
AATTAATTATACACGTTGTTGTACACAGTTT
>target_seq3242
CATTAATTATACACGTTGTTGGCAAATCGTA
>target_seq3243
AATTAATTATACACGTTGTTGTAATGCGTTT
>target_seq3244
GGCTGAAGCCGCTCCTACAAAAGCGCGCGTG
>target_seq3245
GGCTGAAGCCGCTCCTACAGGGACTTGCGGC
>target_seq3246
GGCTGAAGCCGCTCCTACAGAAGAGGCGCTT
>target_seq3247
GGCTGAAGCCGCTCCTACAGGGGAGCAAAAA
>target_seq3248
GGGCCGGATGCCGCCTAACGCCCGAGTTAGC
>target_seq3249
TTATACACGTTGTCATTTCGACCAACGGGAG
>target_seq3250
CATTAATTATACACGTCTTAAGTTAGCATTT
>target_seq3251
TGAACTCGCGGCGTCTCATTCGATCACCTCG
>target_seq3252
ATGAAAATCACAGCCTATAATCTTCATATCG
>target_seq3253
AGCTGAAGCCGCTCCTTGTCCCGTTCGCGTA
>target_seq3254
ACCACTACAGGCTCCTCCGGTCCACGCGACC
>target_seq3255
GGCTGGGCTTGCTCCTACATTGAAAACCCAC
>target_seq3256
TAAATGAGTCTAGCCTTGTCTCTCCGATAGT
>target_seq3257
ATCACGAATGCCTTGTTATGATTGTAATTTT
>target_seq3258
AAGACTTTTGCTTCCTTTGGGTCTTTCCAAA
>target_seq3259
CGCATCTGTCCGGGCTACCGTTTTGCAGACG
>target_seq3260
GTCTTAATTTAAAAGTTGATAGGCTGCATAC
>target_seq3261
AAACTTCTTATAATGTTGATATGATTAATAC
>target_seq3262
TTGATTTTTTAATTGTTGATACTCTGATTAC
>target_seq3263
ATTTTCTTTTAATGGTCGTACATCAAATCAC
>target_seq3264
TATACATTGCTTTCATATTCTGATAGTTTTA
>target_seq3265
CCACCTACACCATCATTGCGAGCGAAGCAAA
>target_seq3266
AACTCGACAAAGTCATTGCGACGAAGGAAGC
>target_seq3267
GTCTCCGGCGGTGCCTGTCCCCCTGCTCATC
>target_seq3268
CAAGCGGCGCGTCGCTCAGTCGGCATCCGCC
>target_seq3269
GTGCCCGCGATGCGCTCAGTCGCGCGCCGGA
>target_seq3270
GCGCAACCGGCGCGCTCAGGCCGCTTGCGCG
>target_seq3271
AGGGTGTCAGACACCTTTGCAGCATCAGACA
>target_seq3272
AGGGTGTCAGACACCTTTGCAGCATCAGACA
>target_seq3273
TGGAGAAATGATTCCTGACACCGTTTTACCT
>target_seq3274
CGTAAATGGGAACGCTTGTCTGCCTGATCGC
>target_seq3275
GGATAAATCCGCACCTACAAACTGGATCGCC
>target_seq3276
TTGCGCTGCGCCGCCTCATTCGATCACCTCG
>target_seq3277
ACATAACGTTTGTCATTCCGTAGGAATCTAA
>target_seq3278
GCAGTTTCTTTGTCATTTCGTGTCGTTTTGT
>target_seq3279
GTCATCCTCGGGCTTGACCCGAGGATCCATG
>target_seq3280
CCTGTCACAGGAATCCAGCCGGCTTGCGTCC
>target_seq3281
ACCCTTCCTATCCCTTGTTAGACCGATTTCA
>target_seq3282
GCGGCTAACCCACCCTACACAAGCGCTGCTC
>target_seq3283
GCGGCTAACCCACCCTACGAAAACGCCGAGC
>target_seq3284
GCGGCTAACCCACCCTACAAAAGCGCTGCGC
>target_seq3285
GCAGCTAACCCACCCTACAAAAGTGGCGCTC
>target_seq3286
AAGACCAGATGCCCCTCATCCGGCTGCCGCC
>target_seq3287
CCGAATACTTCAGCCTGACCCCTTCAAAACC
>target_seq3288
TAACGACCCCCACGCTCACTGGGGCTCCTTG
>target_seq3289
TCGCGATGGCGGAGCTCGACCGCCCCTTCAA
>target_seq3290
CGTCGCTTGCGCTCCTCGCAATGACGGAAAC
>target_seq3291
CAGATCGAACAGCGCTCTAGGGTGAGTTCTC
>target_seq3292
TCGCCGGAGTGCCCCTAGGTGCGTTAAACCC
>target_seq3293
TCGCCGGAGCGCCCCTAGGTGCGTTAACCCC
>target_seq3294
TCGCCGGAGTGCCCCTAGGTGCGGTAAACCC
>target_seq3295
ATCACTCAGCAGTCATTGCGAGGAACGAAGC
>target_seq3296
CTGCAAGCAGGCTCCTACAAGGGGGGCGAAC
>target_seq3297
GGTTTTCTAAACCCCTCCCGCCTGCCGGCCA
>target_seq3298
TACCCCCCTAGGCCCTGCTAAGCCATACCCG
>target_seq3299
CGCGAGCAAGCCCGCTCCCACATTGGAACTT
>target_seq3300
CGCGAGCAAGCCCGCTCCCACATTTTTTTGA
>target_seq3301
CCCACACAAGCCCGCTCCCACATTGATCTGC
>target_seq3302
CGCGAGCAAGCCCGCTCCCACATTGGTTTTG
>target_seq3303
CGCGAGCAAGCCCGCTCCCACAATTTGACCG
>target_seq3304
TCTGACCGACCCGCCTTACCTTGTCGGATTC
>target_seq3305
GCGTCTTATCAGGCCTACAAACCGGCTCTTT
>target_seq3306
ATGCCTTATCAGGCCTACAGAATCTATCGCA
>target_seq3307
TAAGCTTATCGGGCCTACACATTTTCTCTGC
>target_seq3308
TACGCTTATCAGGCCTACCAGAGAAATGCAA
>target_seq3309
TTCAGTCCGAACACCTCACCCTACCCTCTCC
>target_seq3310
GGCCATGCTGGGTCCCGGCTCTGCGTCGCAG
>target_seq3311
TGTGGTTATGGGTCCCGGATCTTCGCTGCGC
>target_seq3312
TGTGGTTATGGGTCCCGGCGTTCGCGGGACG
>target_seq3313
CGCGGGCAAGCCCGCTCCCACATTTGGTTTT
>target_seq3314
AGGCTCTACCCATCCTACGGATTGAATCCGT
>target_seq3315
TCGCCTTACCCAGCCTACAAAACCCGATATA
>target_seq3316
CTTCCCTCTCCTCCCTCATTCCTGTGCTCGT
>target_seq3317
CTCCGTTGCGCCTCCTCCCCCCTTGTGGGGG
>target_seq3318
AAGTCGTGTCCACCCTACATGGCTGCACCTT
>target_seq3319
CAACGTGATTGTGTATGGTTAGTTGCGTGGT
>target_seq3320
AATCCTGGTGCGGCCTAACGCCAAAGCTCAG
>target_seq3321
CCTCACCCTGCCCTCTCCCGCCAGGGGCGAG
>target_seq3322
TTTCAAGACGGTAACTTTGCTGTTTTAACAA
>target_seq3323
GGGGACGTTTGTCCCTTTTCTTTTGAGGTGA
>target_seq3324
CTCTCCCCCAACCCCTCTCCCGCGCGCGGGA
>target_seq3325
CTCTCCCCCAACCCCTCTCCCGCCTTGCGGG
>target_seq3326
CTCTCCCCTAACCCCTCTCCCGCCGTGCGGG
>target_seq3327
CTCTCCCCCAACCCCTCTCCCGCAACGCGGG
>target_seq3328
CTCTCCCCCAACCCCTCTCCCGTAAGCGGGA
>target_seq3329
CTCACCCCCAACCCCTCTCCCGCAGGCGGGA
>target_seq3330
CTCTCCCCCAACCCCTCTCCCGTAAGCGGGA
>target_seq3331
GCTTATGTCGCGCTCTCCTCGGGGAGCGATG
>target_seq3332
GTGTCCTTCGTGATCTCCTCGGGGAGCGATG
>target_seq3333
CTTTGCTCTGGATTCCCGATCGCTCGCTGCG
>target_seq3334
TTTACCAACCCGGCCTACAAGCTATAAACTT
>target_seq3335
CGCCTTTGCCCACCCTACGAGACGCGCTTTG
>target_seq3336
CTTCGCGCTGCGCGCTCCGGTGTTCGCCCTT
>target_seq3337
CCGGCACGCTCGCCCTCAGTCCTCGCGCGTG
>target_seq3338
AAGACTCTTCTATCTTCGCAGTCAACTTAAC
>target_seq3339
ACGCCTTATCCGGCCTACAAATTCAATTGAT
>target_seq3340
CGGCGAAGTCGAAGCTCGAGACGCTCGAAAA
>target_seq3341
ACGGTCGAATACCGCTCTAGCCAGCGCTTTC
>target_seq3342
ATCGGCCGGCCACCCTCCCCACGCAAGAGCG
>target_seq3343
GATCATCGGGCAACCTCCGCCCTGCGGGCTG
>target_seq3344
TGTCTTAAACGCTTGTTATGCTTTTATTGTG
>target_seq3345
TTTCAGGGTGGGCCTTTTTTTCGGCCAATCG
>target_seq3346
AGCAAGCTTCGCGTCTACAAAGTAAAACTCA
>target_seq3347
ACGGGCCAGAAATCCTCCCTTCCTCAACTCA
>target_seq3348
CGGAAATCCGGGGCTTTCGTTTCTGATTATT
>target_seq3349
AGCATGTGCCCAACCTACAGTCTATGTGGAC
>target_seq3350
ATTAATTCATACACGTTGTTAGCCTTTCATT
>target_seq3351
TGCGCGCGGACGACCTCTCCCCGCGCGGCGG
>target_seq3352
CGCGGCTGAAACCGCTCCTACACGACACCAT
>target_seq3353
CGCGGCTGAAACCGCTCCTACGGCAAGCTCG
>target_seq3354
CGCGGCTGAAGCCGCTCCTACAGCACGCGCG
>target_seq3355
GGCACGTCGAGCCGCTTCTACACGTAAACCC
>target_seq3356
CGCGGCTGAAGCCGCTCCTACAGAAAAACGT
>target_seq3357
CGCGGCTAAAGCCGCTCCTACGATTCAGCGG
>target_seq3358
GTGAGAGCGGCCATCTCATTAAACTCAGATC
>target_seq3359
GCCCTGCCGGGCACCTTCCCCCGCAAGCGGG
>target_seq3360
GCCCTGCCGGGCACCTTCCCCCGCGGGAGAA
>target_seq3361
ATCTGGCGGATGGCCTAATTCCACCAACGTG
>target_seq3362
TGCGCTAATCCGCCCTACCAACTCTCACGCC
>target_seq3363
AGCATGCTGTGGCCCTACGCAGGCGGGATCA
>target_seq3364
GTGCAGATCGCAACCTATAATTCGCATCTCG
>target_seq3365
CGCCTGCCGGCACCTTCTCCCCGCTTGCGGG
>target_seq3366
CGCGGGCAAGCCCGCTCCCACATTGAACCGT
>target_seq3367
ATAAATAACCAGGCCTGGTAAGTTTTAGAAA
>target_seq3368
CGTTCCCGCGCCTGCTCAGTAGTTGAACGAG
>target_seq3369
TATTTTTTATATACGTTGTTGTAAGCTGGCG
>target_seq3370
AATTTTTTATATACGTTGTTGTGTGTTCGTT
>target_seq3371
TATAGTTTATTGTCATGCTGAGGCACTCAAG
>target_seq3372
AAAGAGAGGGTGTCATGCTGAGGCACTCAAG
>target_seq3373
GCCTGCGGCAGCTCCTACAGTTTGTTGAGGT
>target_seq3374
AACAGCATATAATCCTTGAGTTTTTAATACA
>target_seq3375
TTAACACAGTATCCCTTGAGTTTTTAATACA
>target_seq3376
TCAGCCCCCATCATCTGTTGAGCTTCGGGAG
>target_seq3377
TCAGCCCCCATCATCTTTTGAGTTTCGGGAG
>target_seq3378
TTCATTAGGTATAACTATTGAGTATATTGGT
>target_seq3379
TCGCGTTGTCCGCCCTACGGTCGATTAGTTA
>target_seq3380
AAGCGCTGTCCGCCCTACCTCGTAGAGAGAA
>target_seq3381
TTAGTTATTTTGTCATGCTGAACTCGTTTCA
>target_seq3382
CGCGCTACGCGCTCCTCAGGACGAGGTGAGT
>target_seq3383
AGCGAAGCTCGCTCCTTTTGTTTCAGGCCAA
>target_seq3384
TTCAATCCGTCATCCTGAGGGGCGAGCTGCG
>target_seq3385
TCCGTCCCGTCATCCTGAGGTGCGACTGGCG
>target_seq3386
ACTCCGCCCTCATCCTGAGGGCCCGCCAACG
>target_seq3387
AACGCGCCCTCATCCTGAGGGCCCGCCGTAG
>target_seq3388
CGTCATGCCGGACTTGATCCGGCATCCAGCC
>target_seq3389
CGTCATGCCGGACTTGATCCGGCATCCAGTT
>target_seq3390
CGTCATGCCGGACTTGATCCGGCATCCAGCC
>target_seq3391
CGTCATGCCGGACTTGATCCGGCATCCAGCC
>target_seq3392
CGTCACCCCGGACTTGATCCGGGGTCTAGCA
>target_seq3393
GCGCTCTACCCATCCTACAAACTCGACGCCG
>target_seq3394
GGTCCATCCCGGCCTTTCGTTTTGGTTTCCT
>target_seq3395
TTGACGGCTTCGGGCTCGAAGCAGCTAACTG
>target_seq3396
CAGTCAGTTTTGGGCTCGAAGCGGTCTTGCG
>target_seq3397
ACTTGCGGTTATACATTGTTATAGGGCGTTT
>target_seq3398
CTCTTAAATTGTTTGTTATAAGCCTGATTGT
>target_seq3399
ATCGCGAAACGCCCCTCTGTCAAGCCACCAG
>target_seq3400
CCGGGATTTCCGGGCTACAAGGGCAATACAG
>target_seq3401
CGCATCTGTCCGGGCTACGGGTTCGCCACCA
>target_seq3402
CGCATCTGTCCGGGCTACCGGATCGCAGACG
>target_seq3403
GCGGACAAGGTCCGCTACGGGGGAGGAATGC
>target_seq3404
GCGGACAAGGTCCGCTACGACCGTGCCTCCC
>target_seq3405
TCGAATGAGCGGCCTTTATTTTAATAGTTAG
>target_seq3406
CGGCCCGATTACCCCTTATAATGGGGTGTTA
>target_seq3407
AATGAATTATAGCCGTTGTTAGCTAACGTTT
>target_seq3408
AATGAACTATAGCCGTTGTTACCTTTTGTAG
>target_seq3409
GCGACGCGTCCCGCGTCGGGGATAATGAAAG
>target_seq3410
ACATAGGTGCACCCCTACACCTATCATTTTA
>target_seq3411
TCGCTCCACCCATCCTACGAGCCGTCAATCC
>target_seq3412
GCGCTCTACCCATCCTACGATGCACATCGTA
>target_seq3413
TGGCTCTACCCATCCTACCGGCTACCGATTA
>target_seq3414
TCGCTCCACCCATCCTACGAGACTGGCGGTC
>target_seq3415
ATCGCTAATCGGAGCTACAGATACTCACAAG
>target_seq3416
GTTTAAGAACCGGGCTCAGCCCGGACCCGGC
>target_seq3417
AAGATCGCGACGTGCTTTAGTGCCAGAAGAG
>target_seq3418
TGCTTCCGACGCGCCTTTAGTGTCAGACATA
>target_seq3419
CACCTGGAATTTCTTGTTATACGCAACTGAT
>target_seq3420
TTATATTTTTATTCATAGTTTTTTCGTTTTA
>target_seq3421
TCGCCGCTCGCCCCCTCATCTGCCTACCGGC
>target_seq3422
CGAACTCGCGGCGCTTCATTCGATCACCTCG
>target_seq3423
TGAACTCGCGGCGCCTCATTCGATCACCTCG
>target_seq3424
TATTTTTTATACCCGTTGTTGTGCTTTCGTT
>target_seq3425
TATTTTTTATATACATTGTTGTGTGCTGTTA
>target_seq3426
TATGAATTATACACATTGTTAGCTGTAGTTT
>target_seq3427
GCGGTTTTGCATCGTCATTCATTGTCGATGA
>target_seq3428
CGTACGGTTTTGCAGTCATTCATTGCCGATG
>target_seq3429
CGCATCTGTCCGGGCTACTTGCCTGCACGGT
>target_seq3430
GTGGTAATCGCATCCTATAATCAGCATGTTC
>target_seq3431
AAGCTGGAGCACCCCTCATCCGACCTCGCTT
>target_seq3432
CGACGCTGCCCCCCCCCCCCCCGACAGACGG
>target_seq3433
GCGTAGCAGTGCTTCTCAGGTAGACACTATG
>target_seq3434
GCGCAGCAGTGCTGCTCAGGTAGACACTATG
>target_seq3435
TTCCTTAGACTTTGTCAAAGTCCCAAAACTT
>target_seq3436
GGGTATAGACTTTGTCAAAGTCCATAGACTT
>target_seq3437
CATCATAAACTTTGTCAAAGTCCCAAAACTT
>target_seq3438
TTTTATAGACTTTGTCAAAGTCCAAGGACTT
>target_seq3439
ATGAAGAGACTTTGTCAAAGTCCTTGGACTT
>target_seq3440
GTTTGTAGACTTTGTCAAAGTTTTGGGACTT
>target_seq3441
GTCACTACACTTTGTCAAAGTCCCAAAACTT
>target_seq3442
ATTTATAGACTTTGTCAAAGTTTTGGGACTT
>target_seq3443
AATGCTAGGCTCGGTCATATCCATGCAAGCA
>target_seq3444
TCGCCTAACCCAACCTACGACAAAGCCGAAT
>target_seq3445
CCCAGTTCAATACTCTCATATCGTCTGGTTC
>target_seq3446
TAGGGTAGTATAACCTCTTGTGCACTGTCCA
>target_seq3447
ACGTGGTGTATAACCTCTAATTAAACAGTTT
>target_seq3448
TGGGGTAGTATAACCTCTTATAAGCTGTCCA
>target_seq3449
CGGGTTAGTATAACCTCTTAGCAGCTGTCCA
>target_seq3450
TGGGGCTGGTCATCCTGTTGGGTGCCCATTG
>target_seq3451
ACTGACATTACATGCTGTTGGGAATTAGGAG
>target_seq3452
ATCAGCCTAAAACCCTGTTGGGTGCTTACGC
>target_seq3453
TGCCACACAGCATCCTGTTGGTCAGAATTCA
>target_seq3454
CTACGGCAGCAGCGCTGTTGGTGCTTGCGGA
>target_seq3455
CCGCTTGAACGTTTGTTAGCCCTTACTCAAA
>target_seq3456
TACTTAATTGGTTTGTTAGTTGGCAGACTTA
>target_seq3457
GCGCATTGTGCATTGTGCATTATTTAGACTC
>target_seq3458
CTTAATTGTGCATTGTGCATTATCAATTATG
>target_seq3459
ATGAATTGTGCATTGTGCATTAAAAAAAGGC
>target_seq3460
AGGATGCCGCTGCAATCGGGGCTATTTTCCA
>target_seq3461
ACGAACACGCTTTCCTAAACCTCAGGACGTA
>target_seq3462
GGCACATCACCTTCCTAGACCGCTGGACGGC
>target_seq3463
ACGCACAAAGGACGCTCTAGCTGTGGGCTTT
>target_seq3464
TCGGACGCAGGGCGCTCTAACCTATTGAATC
>target_seq3465
GCACGCAAGGGGCGCTCTAACCTTTTGTCTT
>target_seq3466
ATGCACAAAGGACGCTCTAACCTATTTTATC
>target_seq3467
CTTCCCGGCGCATCCTATGCGAGCTGGGCTG
>target_seq3468
TTACGCATAGCGATCTGATTAATTGGCAGAT
>target_seq3469
TTACGCATAGCGATCTTAATTGGCAGATTGA
>target_seq3470
GCAGTTCACGATAGCTCACGCAAATCCGCTT
>target_seq3471
AATCGCTAGAAATGCTCTAAAGTGACACGAA
>target_seq3472
CGGACGACGCACGCCTCAGGCCGTCATCGAA
>target_seq3473
TTCCTCACCCCAACCTACGGCCTGTGGATTG
>target_seq3474
ATGACTCGTGCCGCCTCATTCGATCACCTCG
>target_seq3475
CGCTGGTCCCCCCCCCCCTTGCAGGGGAAGA
>target_seq3476
GCTGGTCCCCCCCCCCCCTTGCAGGGGAAGA
>target_seq3477
CTACTTCGCCATCCCTATAATCATCATGCTC
>target_seq3478
ACCGAGGCTGTCGTCTAATAGCGGCCCATTC
>target_seq3479
GCAGTGAAGTAGGTCCGGACAAGCCGCTGCG
>target_seq3480
ATTTGCGCTTAATCGTTGTTGGCAAGCGTTA
>target_seq3481
GCCCAGGTGCGCTCCTACGTTGTGCTGTCGC
>target_seq3482
AAAACCGCTCCTGCCTCAGAACGAGATGACG
>target_seq3483
GCGGACAGAGTCCGCTACAATGGGGCGAGAT
>target_seq3484
GCGGACAAGGTCCGCTACGGGGAAACCTGCG
>target_seq3485
TACCTCAGCCCAACCTACTCACTGAACCTGT
>target_seq3486
TGTTACTACGCTCCTTTCAGTGAAAGGCCGC
>target_seq3487
TGGCGCTCACGAGCCTACACGGACGTACTTG
>target_seq3488
CTTGCTCGGATACCCTCTCCCCTTGGGGGAG
>target_seq3489
CGTCATCGGCTCGGTCCCGCCGGAAAAAGTT
>target_seq3490
CTCTTGAACGCTTTGTTATGTTTAAGCTTCA
>target_seq3491
CCTTGAGCCGGAATCCAGCCGACGCGTCTGC
>target_seq3492
CCCTGAGCCGGAATCCAGCCGACGCGTCTGC
>target_seq3493
TTAGCTCGGCTCGGTCACACCATCGGATTCC
>target_seq3494
GCCTTTTGCCCACCCTACGATCTTCAACGGC
>target_seq3495
AATGAGCTATACACGTTGTTACCTACAGTTA
>target_seq3496
CTATTAGAATAGATCTCTTTCATAAATCAAA
>target_seq3497
CGGCGGCCTTCGGCCTTGATTCCGCGCGGGT
>target_seq3498
GCGGCACTTCGTGCCTTGATTCCGCGCGGGT
>target_seq3499
CTCTTGAAGCGTTTGTTATGCAACTGGAACC
>target_seq3500
TGCTTCAACCCAACCTACGGATTATTTTACT
>target_seq3501
ATGAGCGTTGTCTCCTTTTATGAATTTCTTC
>target_seq3502
GCCACAAGAAACGCCTACCAACTCGTCCCAA
>target_seq3503
ATCCTTCGACTTCGCTCAGGATGAGCGCGGA
>target_seq3504
CCCGCCCCCTCACCCTGCCCTCTCCCCCGAT
>target_seq3505
ACGCCCCCCTCACCCTGCCCTCTCCCCCGCG
>target_seq3506
CTGCCCCCCTCACCCTGCCCTCTCCCCAGAG
>target_seq3507
CCTCGCGCGCCGGGCTCAGCCCTTGATGCAG
>target_seq3508
GCGTGGTACGCACCCTACTTACAGCCAACAA
>target_seq3509
TGCGTATTACGCACCTACTATCATTGGTGTA
>target_seq3510
TGCGTTGTACGCACCTACTGTCATTGGTGTA
>target_seq3511
GCGTACTACGCACCCTACTGTCATTGGTGTA
>target_seq3512
TGCGTCATACATACCTACTGCCAATGGGTGT
>target_seq3513
CGCAGCGCCCGCCGCTCAGGCGAGCGCGTTG
>target_seq3514
CTTGGCACGAGATGCTCTAGCTGTGAACCTA
>target_seq3515
TGCATGCTCGTCTCCTGCAATTTCATTGATC
>target_seq3516
ACATAGGTTCGCCCCTACAATAAAATTTCTT
>target_seq3517
CGTTGGCTCAGCCCCTCATCCGCCCTTCGGG
>target_seq3518
CCCTCACCCCAGCCCTCTCCCCAAAGGGGCG
>target_seq3519
CCCTCACCCCGGCCCTCTCCCAGAGGGAGAG
>target_seq3520
CCCTCACCCCGGCCCTCTCCCAGAGGGAGAG
>target_seq3521
CCCTCACCCCGGCCCTCTCCCCAAAGGGGCG
>target_seq3522
CCCTCACCCCAGCCCTCTCCCCAAAGGGGCG
>target_seq3523
CCCTCACCCTAGCCCTCTCCCTGGAAGGGAG
>target_seq3524
CCCTCACCCTAACCCTCTCCCTGGAAGGGAG
>target_seq3525
CCCTCACCCCGGCCCTCTCCCAGAGGGAGAG
>target_seq3526
CCCTCACCCTAACCCTCTCCCTGAAAGGGAG
>target_seq3527
CCCTAACCCTAACCCTCTCCCTAAAAGGGAG
>target_seq3528
CCTGCCGGCACCTTCTCCCCGCTGGGGAGAA
>target_seq3529
CCTTCAGGCATCTTCTCCCCGATGGGGAGAA
>target_seq3530
CTTCGGGCCACCTTCTCCCCGCTGGGGAGAA
>target_seq3531
TTAGTCAACAGCGCCTAACTTCTAATTACAC
>target_seq3532
GAAGACCCTAGAATCCATGCCGTTACCTTCA
>target_seq3533
CAACTCATTCCAGCCTACTCAGACTCACTCA
>target_seq3534
TATATACTTTTTTCATAATCTATTCTATTTT
>target_seq3535
TTACCTTATTTTTCATAATCTATTCTATTTT
>target_seq3536
TAAGTACTTTTTTCATATTAATTTGGTTTTT
>target_seq3537
TATATACTTTTTTCATATTGATTTGTTTTAT
>target_seq3538
TGCGGTGTTGTCTCCTGTCTCGTTGTGGGCG
>target_seq3539
CTTAGAACTTTTTCATTTTATAATTGTCAAA
>target_seq3540
AGAAGCTCCGGCCCTTCTTCATGCCCTTATT
>target_seq3541
GAGCTTTGCAGCCCCTCACCCCAACCCTCTC
>target_seq3542
AAGGCGCGCAGCGCCTCAGGGGGGTGTTCTC
>target_seq3543
AAGGCGCGCAGCGCCTCAGGGGGGTTTCAGT
>target_seq3544
CCCTGTCGGGCACCTTCTCCCCGCAGACGGG
>target_seq3545
GCCTGCGGCAGCTCCTACATGGGAATGCGTA
>target_seq3546
GTCTTCGGCAGCTCCTACAGGATGTACGCCA
>target_seq3547
CCTTGGGAACATCGCTTTAGTGCTCAAGCAA
>target_seq3548
CTCGGTAAAGCCTGCTCCCACGGTTCTGCGG
>target_seq3549
ACCTTTTCTCCTCCTTTCGGCTCGCACTACG
>target_seq3550
TTACTCAGCCCAACCTACGGCCCTGGCTTTG
>target_seq3551
TTGAGACCGAGGAGCTCGAGCCGTGGGACGC
>target_seq3552
CGCGCCTGAAGGCGCTACAGGCCAGGTTTCC
>target_seq3553
CGCTAAAGCACGACCTACAAACGCGTGAAAA
>target_seq3554
AATTTAAATTATTCATCTTAAGCTTAAAATA
>target_seq3555
TTTTCGACCAGGCTCTCAGGATGAGGCGATC
>target_seq3556
AAGGGAAAATATTCTTTTCTGCTGACTACAA
>target_seq3557
ACTGGGATGACATCTTTTCTGATCAAATATC
>target_seq3558
TCTGCAACAATTTCTTTTTTCTACTTAGTTT
>target_seq3559
TTTACGAGGATGTCTTTTCTTTGCCCATTTC
>target_seq3560
CCCTCACCCTAACCCTCTCCCGCAAGCGGGA
>target_seq3561
CCCTCACCCTAACCCTCTCCCGCAAGCGGGA
>target_seq3562
CCCTCACCCTAACCCTCTCCCCGCTTCGCGG
>target_seq3563
CCACAGGCCGGTGGCTACAGCAGATCAGGCG
>target_seq3564
GCCGCAGCCGGTGGCTACAACTTCGATGCTG
>target_seq3565
TCGCCGGAGCGCCCCTAGGTGCGGTAAACCC
>target_seq3566
CCGCCGGAGCGCCCCTAGGTACGATAACCCT
>target_seq3567
GCCGTCGGAGCGCCCTAGGCGCGGTAAACCC
>target_seq3568
CCGCCAACCTCATCCTGAGGAGCGCGTCTCG
>target_seq3569
TGAACTCGCGCCGCCTCACTCGATCACCTCA
>target_seq3570
CTGTGGTTATGGGTCCGGCTCTGCGCAGCAG
>target_seq3571
GATTTCATCACTCCCTAACATACTGTTAAAA
>target_seq3572
GAAAAGAACTGGGTCCGGATCTACGCGCGCT
>target_seq3573
CGGTGGTTATGGATCCGGCTCTGCGACGCAG
>target_seq3574
CGGCACATCCCATGCTCCAGCCCTGCGCCCT
>target_seq3575
CTATATGTATGTTACTAAATTAACTAACCGA
>target_seq3576
ATCGCGATACGCCCCTCTGACGGGTGCGGGA
>target_seq3577
ACGGGGTGCCCACCCTACGGCAAACCGATAC
>target_seq3578
TTGCAAACCTCCAAGCAACGCTCGTCGTGAA
>target_seq3579
TATTATTTTTATACGTTGTTGGCAAATCGTT
>target_seq3580
GGACATTTATATATGTTGTTGTATTGGGTTT
>target_seq3581
GCGCTCCACCCATCCTACGGTTTCTCGTTGC
>target_seq3582
AAGCTTCATGCGGGCTACGCAACCCGTAATA
>target_seq3583
TGGCTGCGCTCCCCCTCATCCGCCTGCCGGC
>target_seq3584
CCGAGCAATCCGACCTCTCCCCGCAAGCGGG
>target_seq3585
GTCTCGACGAGTTGCTTTAGAACTCCGCCCG
>target_seq3586
ACCTGCGGCAGCTCCTACAGGATTGGGTTCG
>target_seq3587
GCCTGCGGCAGCTCCTACAGGGAGGCGATCT
>target_seq3588
TTGCCGCCCCACCCCCCTCTGCCCTGCCGGG
>target_seq3589
GTGCCGCCCCCCCCCCCTTGAAGCGGCATCG
>target_seq3590
CCGTTCTCTGGTGCCTGTACCCATTCAGCAT
>target_seq3591
GCGCCTTTGCCCACCTACGGCAGCTCGTCAC
>target_seq3592
CGCCTTTGCCCACCCTACGATTTCTTAACGC
>target_seq3593
GCGCCTTATCATGCCTACACTACTGCAATAT
>target_seq3594
GGCTGAAGCCGCTCCTACCATTCCCTATTCC
>target_seq3595
GGCTAAAGCCGCTCCTACAGACCTTCTCGCC
>target_seq3596
GGCTGAAGCCGCTCCTACGAAAGCGCTTGAA
>target_seq3597
GAAAAGCCCCGTTCCTCAGAAGACAGACCAT
>target_seq3598
TTTAACGCAGCGCGCTCTAAATAGCGGCGTC
>target_seq3599
CCGCTTGGAAAACGCTCTAACCGGCGCGCGT
>target_seq3600
TCCAAAGCTTTATCATAATCGCTTAGAAATT
>target_seq3601
CGCCTTTGCCCACCCTACGTCTTCCCCACAT
>target_seq3602
TCGTTCAACCCATCCTACGGGCTGCGCGGAG
>target_seq3603
TTCGCTGACCGTACCTACACTCAAATCGGGG
>target_seq3604
CGCGCTTACCGTACCTACCCAGGCTGTGTAA
>target_seq3605
CGCGCTTACCGTACCTACCAGAGCAAAAATC
>target_seq3606
AATCTCACCCCAACCTACGGAACCTGTCCTT
>target_seq3607
TTTAAAAAACAAGGAGAAAAAATGAGTCTAA
>target_seq3608
AATAACATTAAAGGAGAAACAAATGAATAAA
>target_seq3609
AAACTTATTTAAGGAGAAAATAAATGAATCA
>target_seq3610
CGTCTCCCGGAGGCGGTGATGAACCGCAGCC
>target_seq3611
CGCGAGCAAGCCCGCTCCCACATTTGATTTG
>target_seq3612
CGCGAGCAAGCCCGCTCCCACATTCAGAGCT
>target_seq3613
CATTAATTATACACATTGTTGGCAGTAGTTT
>target_seq3614
GTTTTGGCGTACCACTAATCTGTAATTTGAA
>target_seq3615
AGAAAATCCTCATCCTGAGGAGCGCGCGCAG
>target_seq3616
CAAATCAACATGTGCTCTCGGGTTACGACCT
>target_seq3617
CGTCACCCCGGCCTTGAGCCGGGGTCCAGCA
>target_seq3618
CGGCCTGCGGCCACCTCTCCCCGCAAGCGGG
>target_seq3619
AATTGCGGTTATACATTGTTACCTGCAGGCT
>target_seq3620
AATTGCGGTTATACATCTTAAGGAATCATAA
>target_seq3621
GCGTGTTTTCAGTGCTCTAGTTTTGGTGCAT
>target_seq3622
AGCAAGCTCAGCGCCTACAAGTTAAGCGCGA
>target_seq3623
CCCTCACCCCAGCCCTCTCCCAGAGTGAGAG
>target_seq3624
GCGGGATGCGGGACCTCCCTTTGACCGTGCA
>target_seq3625
GCGTTGCCGCGCTCCTCACCATGAGGGTCCT
>target_seq3626
CGCGTGCCGCGCTCCTCACCATGAGGGTCCA
>target_seq3627
GTAGGTTTAATGGGTTGTATAGTGTAGAGTT
>target_seq3628
GTAGGTTTAATGGGTTAATATATGTCAATTA
>target_seq3629
CCAGCGTGGCGTCCCTACATATATTGCTCAC
>target_seq3630
GATGGCCAACGCCCCTCTGGTGGGACAGGAT
>target_seq3631
GATCGCGAGCGCCCCTCTGGTGGGACAGGAT
>target_seq3632
GATGGCCAACGCCCCTCTGATGGGACAGGAT
>target_seq3633
GATCGCGAGCGCCCCTCTCATCGCGGGAGAC
>target_seq3634
TCAGGAAATGGTTCCTGACACCTTTTCCCGT
>target_seq3635
TTGCTTCTTGATGTCTAACGCCTATTAGGTT
>target_seq3636
GCTCAGTCTGACACCTTTATTTAATAAATAG
>target_seq3637
CGCCAGCAAGCCGGCTCCTACAAAGGTCCGC
>target_seq3638
CGCCAGCAAGCCGGCTCCTACAAATAGGCCG
>target_seq3639
AGTGGGCCATCGCCCTGCAAAGCCCATTACT
>target_seq3640
GCGGCTAACCCACCCTACGGGATTAAATCAT
>target_seq3641
GTATTTATTGACCACTACAGCCTTGGCTATT
>target_seq3642
ATTTTAATTGACCACTACACACCAACCGTAT
>target_seq3643
GTGTTCCGTGCAGCCTCAGAACTCGATGACT
>target_seq3644
AGCAAGCTCTGCGCCTACAAGTTAAAGCGCA
>target_seq3645
AATGCAGGCCCCCTCTCATGGTTTGCAAGGC
>target_seq3646
AGCATGGCTCGGCTCTACAACCAGCCCTTCT
>target_seq3647
GAACAAGTTCGCTCCTACCTGCGTGGCAGGA
>target_seq3648
ACAGCATGCCCGACCTACATGACTCATATTT
>target_seq3649
GCTACAAGAAACGTCTCAGGTCAGAACAACC
>target_seq3650
GTGATAATCGCATCCTATAATCCTCATGTTC
>target_seq3651
GGAATGGCTCCCGCCTTATAGCCCGGATCTG
>target_seq3652
GCGCTCCACCCATCCTACAAGCGCTTTACCG
>target_seq3653
TCGTGGTTATGGGTCCCGCCTTCGCGGGGAC
>target_seq3654
TTAATGATTTAAGGGTTAAATCAAGTTTTTA
>target_seq3655
AAATAATTTTAAGGGTTAAATTTTCATGTAT
>target_seq3656
TTTAATTTTAAAGGGTTAAACAATAAGTATT
>target_seq3657
AGCGTAGCTCGGCTCTATAGGGACGTTGGTT
>target_seq3658
CCCATACGCTCCTCCTATGCTCAAACTATAG
>target_seq3659
TTTCTTCTTTCTTCATATTTATTTCTCCTAT
>target_seq3660
CCCTTCGGGCCACCTTCTCCCCGCTGGGGAG
>target_seq3661
CTGCACAGCAGACCCTACATGGCTTGCAACA
>target_seq3662
ACACACAGCAGACCCTACGTCGCTGGGGACA
>target_seq3663
GAAGGTTCTGCTCCTTGTATCTTGGCTTGCC
>target_seq3664
TATGCGGGCGCCCCCTCCACCGCCTTCGGCG
>target_seq3665
GCGCTCTACCCATCCTACGAAGCGCTACAGC
>target_seq3666
AGCGGCTGACAAGCCTCCATGGACGGATTCA
>target_seq3667
AATGAATTATAGCCGTTGTTACCTACCGTAT
>target_seq3668
ACCTCAAACTTGTCATTCCGAGGTACGAGGA
>target_seq3669
TCACGTTCCTCTCCTTTCCTCTCTTGCTGCT
>target_seq3670
CATGCCTTGGCTCCTTTCCATCTCGGACGGT
>target_seq3671
CTCTTAAATGCTTTGTTATGTTTATTCTGGC
>target_seq3672
CTCTTGAACAGTTTGTTATGAACGTGGTTGA
>target_seq3673
TCTTCTTTTCTCTGTCCCATATTGAGTCAAT
>target_seq3674
GCAGACCCGAGGATCCATTCCGTGACCTAAG
>target_seq3675
GGCTGCGCCCGCTCCTCAGGATGAGGTCGGA
>target_seq3676
CTTCGGCCCTCGACCTCTCCCAAAGGGGAGA
>target_seq3677
CCCTTGAATTTCTTGTTATATGCAATATCTT
>target_seq3678
GAACGTCTGTCACCCTGAGCGCAGCGAAAGG
>target_seq3679
CACGCAGTGTGTCCCTACAAATGAATAAAAA
>target_seq3680
GCGGGCATGGCCCGCTACAACAGCTGCGTGT
>target_seq3681
AAACTTTCTCCGTCATTGCGAGGAGGTACGA
>target_seq3682
GATGACTTTCATTCGTTCGGTTTTTCGGATG
>target_seq3683
GTTTTACTTGACCACTACAGTTCAAGCCATT
>target_seq3684
CTAGATAGGTATATCTACAGGTCGAGTTTGG
>target_seq3685
TAGCGCGACCGAGCCTACAAGGACGTATTTA
>target_seq3686
TATTTTTTATATACGTTGTTGGCAATAGTTA
>target_seq3687
TATTTCTTATACACGTTGTTGTGTTTAGTAC
>target_seq3688
TATTTCTTATACACGTTGTTGGCAATAGTTA
>target_seq3689
AATTGCTTATACACCTTGTTGTGCAACGTTC
>target_seq3690
AGCTGTTGCCCGACCTACGGGGCTGTGTTTC
>target_seq3691
GGGCGGCCTGCGGCCTTGATTCCGAGCAGGG
>target_seq3692
ACGCTGTGCGTACCCTACATGTGGTGTGGGA
>target_seq3693
ACGCGTTGCGTACCCTACGCAGCTTGGTGAG
>target_seq3694
CAACTTTTAATTTCATATCTTACTTTCTCAG
>target_seq3695
TGCTTATTTCTTTCATATCTTATCCTTATTA
>target_seq3696
TCATGGACAAGCTGCTCAGAAGCCCGTGATC
>target_seq3697
AGACATGCCTTTCAATCCGGGCTATGACTGC
>target_seq3698
CCCCTGGAACACCCCTCATCCGACCTCGCTT
>target_seq3699
GCCTGAAGGCGCTCCTACGAATGCCTGATCA
>target_seq3700
ACCGCCGGTCGCCCCTACAACATGAAATTGA
>target_seq3701
GTCTTCCCTGCGCCCTCACTTCAAAGAGAGG
>target_seq3702
GATGGAGGTACGGCCTACACGGACGTACTTG
>target_seq3703
AACCTAACAAAGTGGTTCGACGAAGTCAATC
>target_seq3704
AACCTAACGTAGTGGTTCATCGATTCAAATT
>target_seq3705
AACCTAACGAAGTGGTTCGACGAAGTCAATC
>target_seq3706
AACCTAACGAAGTGGTTCGACGAAGTCAAAA
>target_seq3707
AACCTAACGAAGTGGTTCGACGCAGTCAAGT
>target_seq3708
AACCTAACGAAGTGGTTCGGCGAAGCCAAAT
>target_seq3709
AACCTAACGTAGTGGTTCGACGAAGTCAATC
>target_seq3710
AACCTAACGAAGTGGTTCGACAAAGTCAATC
>target_seq3711
AACCTAACGAAGTGGTTCGACGAAGTCAATC
>target_seq3712
AGCAAACTTAACGCCTACAAAATTACTTTTA
>target_seq3713
GCTGTGCGAAGCGGCTACAGTTACAAAACGC
>target_seq3714
TTGCCGTAACTTCCCTGTATCCGTCCTTCAG
>target_seq3715
AAGCCGCCACCTCCCTGTATCCGTCTCTGTA
>target_seq3716
ATCCACCACTTCCCCTGTATTCTTTATATGT
>target_seq3717
ATTCTGAACTTCCCCTGTATTCATATCTTAT
>target_seq3718
TAGGTTTACTTCCCCTGTTTATGCTGAGTCT
>target_seq3719
CCGTTCCAAAAACCCTCGTTTTTGGAACGGC
>target_seq3720
ACCTTCGTGGCCACCTAACGCTTAAGCTCAG
>target_seq3721
GATCACCGGAAATGCTCTAGTCATTCCCTCG
>target_seq3722
CGCTGTAGAAGATGCTCTTGGTCAGCGGTCA
>target_seq3723
CGCTCGGCGGTATGCTCTTGGTCAGCGGTCA
>target_seq3724
AGGGTTCTCCATCCCTCACCCTTCCGGCGCC
>target_seq3725
GTTTCATATGTTTTCTTAGTCCTTAAAGCAG
>target_seq3726
TGTTCGTGCAACCCCTCACCCGACCTCCTTC
>target_seq3727
ATCGATATTGGTTCCTGTCCCATTTTTCTGC
>target_seq3728
ATAACTCTCAGAACGTCTAAAAACCACCAGC
>target_seq3729
TGCCTTAAACGCTTGTTAGAACACATTACAA
>target_seq3730
AAAGGATTGCCGACCTACATATCGGGATCCC
>target_seq3731
CCCTGCGGGCGCTCCTCAGGATGAGGTTCTG
>target_seq3732
CCTTTGTAACTTCCCTCTCCCCGTAAACGGG
>target_seq3733
GTAAATTGTACTAGCTCAAACCCGATCTGAC
>target_seq3734
TGGCGCGGCCAAGCCTACAAGGACGTACTTG
>target_seq3735
TGCGGCTGCCAAGCCTACACGGACGTACTTG
>target_seq3736
TGCCGCGGCCAAGCCTACAGGGACGTATTTA
>target_seq3737
GATCCGCTAGCTGCCTCCACCCAGCCCACAG
>target_seq3738
AAGGCGCGCAGCGCCTCAGGGGGGTGTTCCC
>target_seq3739
TAAACCTTAAGGTCATTCTGCACCTCGATTT
>target_seq3740
GTGAGGGCGACCATCTCATTAGTCTGGGGTA
>target_seq3741
CGAGGACGGCCCGCCTACACGCGCGTCAGCG
>target_seq3742
GCTATTGCGTCAGGCTACGTCTGGTTTAGAT
>target_seq3743
CGCCTGCCGGCACCTTCTCCCCGCTGGGGAG
>target_seq3744
GACTGAAGTCCGACCTACAAAGGCGGCGATA
>target_seq3745
GGTTGAAACCCGACCTACAAAGGCGGCGATA
>target_seq3746
CCCATAGACTCCTCCTATGCTCAAAATATAG
>target_seq3747
GCAGACCCGAGGATCCATGCCTTTACCTCTA
>target_seq3748
TTCGCTAACCCACCCTACAGACCACGGATAG
>target_seq3749
TATGCTAACCCACCCTACATGCTATTCTGCG
>target_seq3750
TGCGCTAACCCACCCTACGATCCGGCGCTGG
>target_seq3751
CGCGAGCAAGCCCGCTCCCACATTCGAGCGC
>target_seq3752
CGCGGGCAAGCCCGCTCCCACATTTTTTAGA
>target_seq3753
TCGCTCTACCCATCCTACAAGGTGCACGAAG
>target_seq3754
CTCGTCACAGGAATCCAGCCAGACCAAGTCC
>target_seq3755
CTTGTCACAGGAATCCAGCCAGTCCAAAGCG
>target_seq3756
CTCGTCACAGGAATCCAGCCAGCCCAAGTCA
>target_seq3757
TTCCTGGAACACCCCTCATCCGTCTTGCCGC
>target_seq3758
TCCTCCCAGCACCCCTCATCCGTCTTGCCGC
>target_seq3759
TATGAATCCTGACCCTAGTATTGCGTTCGTA
>target_seq3760
CACTCATCATTTAATTATTCTATATATAAAA
>target_seq3761
AATAAATTATAGTCATTGTTGTAGGTAGTTA
>target_seq3762
GCGCGGTGCGCACCCTACTCGTTGCGATCGT
>target_seq3763
TCTTCCTTCCCACCCTAGCCGCAAAATCAAC
>target_seq3764
CGGTCCCTCTCCCCCTCCGGGGGCGAGGGGA
>target_seq3765
CAGGCTAATCCGACCTACATAATGAGCAAGC
>target_seq3766
GCTTCGCGGCGCTCCTCAGGATGAGGCCGCT
>target_seq3767
ACGCTTTGCCCACCCTACGATTCGCGCGCCG
>target_seq3768
TCCCCGGAACACCCCTCAACCGTCTCGGCGC
>target_seq3769
TGAACGCGCGGCGCTTCATTCGATCACCTCG
>target_seq3770
GCGCAGCAGTGCTGCTCATTATATGGATTGT
>target_seq3771
ACGCCTTACCCGGCCTACAAACTGGCAACAT
>target_seq3772
TCGCCTTACCCGGCCTACAAAACCGGTCCCC
>target_seq3773
CGCCGTTAGGCCACCTCACCCTCCCGTCGCT
>target_seq3774
ATAAGATTTTCTTCATATTGAATTTTAATTA
>target_seq3775
GCGTTCATCTCATTCTTAGTCCTTAAAGCAG
>target_seq3776
CTTTCTGATTCAGGCTCTCAGGGGGACGCCA
>target_seq3777
ATTGGCGATTAACCGTTGTTGGCAGTCGTTA
>target_seq3778
GCCCAGGTGCGCTCCTACGCAGCGCTGCCAT
>target_seq3779
AATGCTAGGCTCGGTCATGTACAAGCCTTTG
>target_seq3780
TTGAACAACGGTATCTGTTTAACACCCTGGA
>target_seq3781
ATACCAGTTGCACGCTGTTCAGGCCGCCGTT
>target_seq3782
GGTCAATTTACACGCTGTTTTCCACCCAATT
>target_seq3783
CTTCGGGCCACCTTCTCCCCGCTGGGGAGAA
>target_seq3784
CCTACGGGCACCTTCTCCCCGCTGGGGAGAA
>target_seq3785
CCTGCCGGCACCTTCTCCCCGCTGGGTAGAA
>target_seq3786
CCTGCCGACACCTTCTCCCCGCTCGCGGGGA
>target_seq3787
GCACAGCGAGGCGGCTACAGCGGCCCTTTTA
>target_seq3788
CAGCGACATCCACCCTACGATCGGCCCACCT
>target_seq3789
ACGGAGTTTCCTTCATATTTTTATAAGGTAT
>target_seq3790
GTAATCTTCTTCATATATTTTTATAAGGTAT
>target_seq3791
AGCAGAGCTCGCTCCTACAGGTTCCGACGCG
>target_seq3792
CCGCTCGGGAAATGCTCTAAAAAGACTCGAT
>target_seq3793
GTTCATCGTGAAGGCTCACAAGCTGTGGGCC
>target_seq3794
CCGACACAGGGCGGCTCAAGCGCCGCCGCCC
>target_seq3795
CCCGACGCAGGGCGCTCAATCGCCGCCGCCC
>target_seq3796
TAGATTTTTCTTTCATTGTATGTCCCCCACG
>target_seq3797
GTACTATTCCTTTCATATATTTGTTGTATTT
>target_seq3798
CTACCCAGTCTGTCATTCTAAGGAGCGTATT
>target_seq3799
TTACTCAATTTGTCATTCTGAGGAGTCTGGT
>target_seq3800
TCTCCCACTCTGTCATTCTGAGGAGTCTGGT
>target_seq3801
CATCGTGTTGTCTCCTGTTGTTGTGTGGGGT
>target_seq3802
TCATGCCTTGTCTCCTGTGTCTTGTCGGGGC
>target_seq3803
TCCTTTTCTTATTCATATTTACTCTCTAATT
>target_seq3804
TTAGAAACTTATTCATATTTTATCTTTGTAA
>target_seq3805
ATTTGTCCTTATTCATATTTACTTGTATCTT
>target_seq3806
ACCCATCTTATTCCATATTTAATTCCGCCAA
>target_seq3807
GGCTTGCCGTGCCCCTACGCAAACATTTGCT
>target_seq3808
GCTCGACGGACCGCCTCCGTCGTGCGGGCGC
>target_seq3809
TGAACTCGCGGCGCTTCACTCGATCACCTCA
>target_seq3810
TGAACTCGCGGCGCCTCACTCGATCACCTCG
>target_seq3811
CGACGACCGTCATCCTGAGGTGCGAGCGCAG
>target_seq3812
CAACGACCGTCATCCTGAGGCGGCCGCTCAC
>target_seq3813
TCGCCATCCTCCCCCTCCGTCAGGCTGCGCC
>target_seq3814
CCGGCCCCGAATGCCTCAGACGGCCACCGGC
>target_seq3815
TGCATCGTAAGCGGCTTATGATGCAGACTGA
>target_seq3816
GCAATGCTGGCCCCCTCATCCGCCCTACGGG
>target_seq3817
CCTTATTCGTACCCCTTATAATGGGGTGTTA
>target_seq3818
CATCGATTCGGACCCTGATGAAAGACGCTCG
>target_seq3819
AATTGCGGTTATACATTGTTGTGCACTGTAT
>target_seq3820
CTGGTCGGCATGGGCTACCGCCTTGCGGCAG
>target_seq3821
TCCCCCTGGATTCCCTTCCCTCGTATCGCGT
>target_seq3822
CATGGTCCGTCATCCTGAGGTGGCCGCGAAG
>target_seq3823
AAACTCTCCGACCCCTCAATTAATTAGGGGT
>target_seq3824
GCGCGAGGCACACCCTACTGCAAAGCACATG
>target_seq3825
TATGAGTCCTGAGCCTAGCTCAATCGACAAA
>target_seq3826
CTTCGGGCCACCTTCTCCCCGAGGGGAGAAG
>target_seq3827
AGGGCGGCTTGTATCTCAGTTGCCGTCGCCC
>target_seq3828
TAAGCGGCTTGTATCTCTAATCACCCCGCGC
>target_seq3829
TGGCGCCTACGAGCCTACATGGACGTACTTG
>target_seq3830
TCTCGGACTGGGTCCTGTCGCCGAGCAGCCC
>target_seq3831
TCTCGGACTGGGTCCTGTCGCCGCATCACCC
>target_seq3832
GCCGCTAACCCACCCTACAGAAGGCGCAGAG
>target_seq3833
TATATAACATTGTCATATTTAAAGCTCTCAT
>target_seq3834
GTGGCTTCGCCCCCCTCATCCGGCGCTACGC
>target_seq3835
TATTTTTTATATACATTGTTGTGGTGCGTTT
>target_seq3836
TTGAACGCAGCGCGCTCTAACAAGGCGGGAC
>target_seq3837
CTGCTTGGAAAACGCTCTAGCAACTTGCGGC
>target_seq3838
CTGCTTGGAAAACGCTCTAACCCTCAAACCC
>target_seq3839
TTGAACGCAGCGCGCTCTAGGGGCACGGGCA
>target_seq3840
TGCTTGGAAAAACGCTCTAACCGGCGCGCGT
>target_seq3841
GAACAATACCTTTCATACTATAATGTATTTA
>target_seq3842
AATAGCTTCTAAACGTTGTTGTGCAGATTTT
>target_seq3843
ACGCCTTACCCGGGCTACTCCCCCTGCATAT
>target_seq3844
GCCTTCTAAGTCATCTTTTCTCAGGTTAAAA
>target_seq3845
CTTGTATCTTGTATCTTTTCAATCTGATCTA
>target_seq3846
AAGCGCGCTTCGTCCTGGTACATTACGCGCA
>target_seq3847
AAGCGCGCCTCGTCCTGGTACATTACGCGCA
>target_seq3848
CCGTGCCTGCACTTGTTATCTTTCACTGGAA
>target_seq3849
AATGACGACACTATCTCCACACTCAGTTTAG
>target_seq3850
CTTCCGCCTTGTCGCTCATTCGATAGCCAAT
>target_seq3851
CTTCCGCCTTGTCGCTCATTCGCTCACGCAG
>target_seq3852
TCGCGGAGAGCCCCCTCACCCGCCGCGCCTT
>target_seq3853
ATTTTAGTTGACCACTACAACCACCTGCATG
>target_seq3854
CCCGACGCAGGGCGCTCAAATGCCGCAGCCC
>target_seq3855
CCCGACGCAGGGCGCTCAATCGCCGCCGCCC
>target_seq3856
CCCTCACCCTAACCCTCTCCCAAAGGGCTGA
>target_seq3857
CTTTTTATTGTTGTATTAAGTTAATAATCGC
>target_seq3858
CGAATGCTACGCCCCTACACGGTGCATACAG
>target_seq3859
CGAATGCTACGCCCCTACACGGTGCATACAG
>target_seq3860
TTGCTGCACCCAACCTACAAAACTACGGTTC
>target_seq3861
CGGTAGTCCCCATCCTGAAGGATGGGCTCGG
>target_seq3862
GCGCATTTCCCATCCTGAAGGATGGGCTCGG
>target_seq3863
AATAAATTATATACGTTGTTACCCACAGGCT
>target_seq3864
CGCGGCGTATGGGTCCGGCTCAAGGCCGGGA
>target_seq3865
GTCCAGTTCTGGGTCCGGCTCTGCGGAGCAG
>target_seq3866
CACGCGGTATGGGTCCTGCTTTCGCAGGGAC
>target_seq3867
TATGAGTGGTATATGTTGTTGTGTGCAGTTA
>target_seq3868
CTTTCGCCCGCGTCCTGCGGGCTATCCTGGC
>target_seq3869
CTTTCGCCCGCGTCCTGCGTGCTCTCCTGGC
>target_seq3870
CCCTCACCCTGGCCCTCTCCCGCAAGCGGGA
>target_seq3871
CACTGAGTGCTTTACTTGTTCTAAACCTAAA
>target_seq3872
TGCGGCTCGCCATACTTTTGTTTTGGCAAAA
>target_seq3873
TGCGGCTCGCCATACTTTTGTTTTGGCATGA
>target_seq3874
CGCGTCACTGGCGGCTCGATTAGCGGTCACG
>target_seq3875
ACGCGATGCGTACCCTACAAAAACTTTCTAG
>target_seq3876
AATTAATTATACACGTTGTTGCCAGTAGTTT
>target_seq3877
ATTTAAATTTATTCATATTTAAAACATTTTA
>target_seq3878
ATCGCGTAGCGCCCCTCCTGAGAGAGCGGGA
>target_seq3879
ATCGCGATACGCCCCTCTTGGCGGGCTCGGG
>target_seq3880
ATCGCGTAGCGCCCCTCTGGCGGGCGGGATG
>target_seq3881
ATCGCGTAGCGCCCCTCTTGTGGGTGCGGGA
>target_seq3882
GGTGGCTTACGCGACTACGACCCATTCGGCA
>target_seq3883
GGTGGCATGAACCGCTCTAGCGTAGCGAGCA
>target_seq3884
TCCGGCCAGCACCCCTCATCCGTCTCGGCGC
>target_seq3885
GTCCCCCCCCTCGCCTGCTCATCATTGATGA
>target_seq3886
GGCACCCCCCTCGCCTGCTCATCATTGATGA
>target_seq3887
TGGCCAATAATTCGACGCTGACCCTGATTAG
>target_seq3888
ATCAAGGAATTCCGCTCTAAGTTCCTTGTCC
>target_seq3889
TCTAATTATAACCGCTCAGAGATCGCGGTCC
>target_seq3890
GGGTAACCGCTGCGATCGGGGCTATAAAAAC
>target_seq3891
GTTTTACTTGACCACTACAAATACCTTAATC
>target_seq3892
AATGAATTATACACGTTGTTGGCAATAGTTA
>target_seq3893
GCGTCTTATCATGCCTATGATGGCTGGCAGG
>target_seq3894
TTCGCTTATCAGGCCTACGTAGGACAGCGTT
>target_seq3895
TAACGGCTTATGTCATTCCCGAAATTTTCAG
>target_seq3896
ACATTAAAGGTGTCATTCCCGAGTTCTCCGC
>target_seq3897
AAGTTGAATCTGTCATTCCCGAAATTTTCTG
>target_seq3898
ATGCGCCGTCCCCCCTCAGAACCCTTCCAGC
>target_seq3899
CGCCTTTGCCCACCCTACAAGTCTGACGGCG
>target_seq3900
AAATGACTGTCATCCTGAGCGAAGATTGGCG
>target_seq3901
CCTGCCGGCACCTTCTCCCCGCTGGGGAGAA
>target_seq3902
GTGATAATCGCATCCTATAATGATCATTGTC
>target_seq3903
CTGACTGGAAATCACTCTAACGACCCAATAG
>target_seq3904
GCGCGCTTACTCTCCTCACTCCCCGGGCGTG
>target_seq3905
GCAGACCCCAGGATCCATGCCGTTACGTTAA
>target_seq3906
TTGTGGCTATGGGTCCGGCTCGCGCTCCGCT
>target_seq3907
CGGTGGTTATGGGTCCGGCTCGCGCGGAGCC
>target_seq3908
TTTAGATATCCCACCTTAGGCGCGATGGAAC
>target_seq3909
AGTTGATTGCCGTTGTTAGAGAGCGCAGTGC
>target_seq3910
TGCTACCCAACCTTGTTACCATGAATATCGG
>target_seq3911
GAGTGCAGCAACTTGTTATGTTTTAAGAACC
>target_seq3912
CATCATCAGACGACCTTTTCATCATCAGACG
>target_seq3913
TACGATGTGGCTTCCTAACGCCAATTAGACT
>target_seq3914
ACGCACTGCGTACCCTACTGTATTTTTCAGG
>target_seq3915
GCCCGGGGCCGCGCCTCAGGCCGCCTTCTTG
>target_seq3916
GCGCAAATTCCGACCTCTCCCCGCAAGCGGG
>target_seq3917
GGCAGGGCCCGCTCCTACAGATTGCCGGGAG
>target_seq3918
CTCTTAAACAGTTTGTTAAATGCAACTTTTA
>target_seq3919
CTCTTGAACAGTTTGTTAGCTTTTTTGGGCT
>target_seq3920
TATGTTTTATACACGTTGTTGTAAAAGGTTT
>target_seq3921
ATTGGCGATGAACCGTTGTTGTAAACTGGGC
>target_seq3922
ATTGGCGATGAACCGTTGTTGGCAACTGGCG
>target_seq3923
ATTTGCGATGAACCGTTGTTGTTGCAAGTTT
>target_seq3924
TATTACTTATACACATTGTTGTGTGTAGTTT
>target_seq3925
AATGCACTATACCCATTGTTGTGTGTAGTTT
>target_seq3926
ACGCTCTACCCAACCTACGGGGTTGGATGGA
>target_seq3927
TTTTGCGCTCGATGCTCTAATACTTACTCCG
>target_seq3928
TTTTGCGCTCGATGCTCTATGGTCGCAGCAG
>target_seq3929
CTGGGCAGTGAGGCCTCTGACCACGACCGCC
>target_seq3930
TGCTAACGGCGCTCCTCCCCAGCTCGATTGA
>target_seq3931
GTACCGCTATCAACCTGAACTCCGGCGGCAG
>target_seq3932
TACACCGAATCAACCTGAATTATTTTAATTT
>target_seq3933
ATGATCTAATTAACCTTATTTCTCTTCTAAT
>target_seq3934
GACCAGATTGGGTCCCGGTTCAGCGGCGCGG
>target_seq3935
TGGGATTATGGGTCCCGGATCTGCGCTCCGT
>target_seq3936
TGAACTCACGCCGCCTCACTCGATCACCTCG
>target_seq3937
CGAACTCGCGCCTCTTCACTCGATCACCTCG
>target_seq3938
TGAATGCGCGCCTCTTCACTCGATCACCTCG
>target_seq3939
GGTCGCTGCGCTCCCTCTCGCGTCCGCCGCT
>target_seq3940
GGTCGCTGCGCTCCCTCTCGCGGGCGATAAC
>target_seq3941
CGGGGGACAACTCCCTCTCGCGGGCGATAAC
>target_seq3942
CGGGGGACAACTCCCTCTCGCGTCCGCCGCT
>target_seq3943
TGCCGGACGCGCCGCTCAGTCGAACAGGGCC
>target_seq3944
ATTGTCTTGCTTTCATATTCTATTCCTCCGT
>target_seq3945
CGCCTTTGCCCACCCTACGCTTGCTACATCT
>target_seq3946
TTGCGATGGCGGAGCTCGACCGCCGGTCGAA
>target_seq3947
AACGCTTATCCACCCTACGCGGCCCCTGCGA
>target_seq3948
AGAAACTGGATTGCCTACCTGGCACGCGGCT
>target_seq3949
CCCGGCGACCTACCCTACTTCCGCCACACCC
>target_seq3950
AACGCAACGTAAACATCCTGTATTCCTGATA
>target_seq3951
ACCCAAGCAGACCCCTCCTCAGAACCGGACG
>target_seq3952
GTGGAGAGTCCCCCCTCACCCGGATCGCATC
>target_seq3953
GACGGCCGACGCCCCTCTGGTGGGACAGGAT
>target_seq3954
CCCATACGCTCCTCCTATGCTCACTTTAGTT
>target_seq3955
CCTCGAGGGTCTGTCTAACCGCCGTCCCCAG
>target_seq3956
GGACGCCTGATTGCCTATTCGCTCGGCAATT
>target_seq3957
GAGGAAGAGCCCGTCTAATTGCGGACACCTT
>target_seq3958
CTGGAAGACTTTCTCTAATCGTCGCTACATC
>target_seq3959
ACGATAGTCTCTTTCTATTCGCTGTGGGCCG
>target_seq3960
GAGACATGGGTCGTCTAATTGCGGACACCTT
>target_seq3961
ATGGGTAACGTCGTCTAATTGCGGACACCTT
>target_seq3962
TGCCTCAGCCCAACCTACGGCATCAGACAAA
>target_seq3963
TAACACAAGCGCCTCTACACCAAACCAAGAA
>target_seq3964
CGCAGGCAAGCCAGCTCCCACATTTGGATCT
>target_seq3965
CGCAGGCAAGCCAGCTCCCACATTGGAATGG
>target_seq3966
CGCAGGCAAGCCAGCTCCCACATTTGATCTC
>target_seq3967
CGCAGGCAAGCCAGCTCCCACATTTTGACCG
>target_seq3968
CGCAGGCAAGCCAGCTCCCACACTAGATCTG
>target_seq3969
CGCAGGCAAGCCAGCTCCCACATTTGATCTG
>target_seq3970
GGCTTCAGCAGCATCTGCTGGCGGGTGATGG
>target_seq3971
CTCAGCCAGCATCCATGCTGGCTGCCCCGGC
>target_seq3972
CTCAGCCAGCATCCATGCTGGCTGCCCCGGC
>target_seq3973
CAGCGTAACCCGACCTACGCCTTACGAGCTT
>target_seq3974
TACTACAGCGACTTGTTAGGCGCGTGATACC
>target_seq3975
CCGCGCGAAGCGTCCTCAGTGCCGCGGAGGC
>target_seq3976
ACGACGGGTGGCGCCTCAGTGCAACTGCGCC
>target_seq3977
ACACAGGGTCGCCCCTACGTTTAGGGGAATT
>target_seq3978
ACACAGGGTTGCCCCTACGTCGTCAACAGGA
>target_seq3979
ACGCAGGGTTGCCCCTACCTGAAAATTGGTT
>target_seq3980
ACACAGGGTTGCCCCTACGGATCTCATTATT
>target_seq3981
TTACGACTCTTTCATTTAAAAGATATGGGAA
>target_seq3982
AGCAGCCCCCCACCCTAACCCGCCCCCACTG
>target_seq3983
AATTAATTATACACTTTGTTGGCAACTGGCT
>target_seq3984
CAAGTCTAACGGCGCTCTAAATAAATCCCAT
>target_seq3985
TTCCGTCGCTCACGCTTCCGGCTCGTAATAC
>target_seq3986
CGCGAACAAGCCCGCTCCCACATTGGTCCGC
>target_seq3987
CTCTTGAAGCGTTTGTTATATGCAAACGTTT
>target_seq3988
TAATTCAGCCCACCCTACGCGCTAATGTAGG
>target_seq3989
CGCCGGCAAGCCAGCTCCCACACCGAATACA
>target_seq3990
TCGCTCTACCCATCCTACGAATTGAAACAAG
>target_seq3991
TTAGCTAACCCATCCTACGATTCTATTTGTC
>target_seq3992
ATAAAAATATCGTCATTCCCGAAGTCTTTTA
>target_seq3993
CTGCAATAGTCGTCATTCCTGCAGTCTCTTA
>target_seq3994
AATTGCATTTATACTTGTTAGGTATAGTTAT
>target_seq3995
GACTGAAGTCGCTCCTACAGGGAGCCCCCTA
>target_seq3996
GCGGTGCCGCGCTCCTACAGCGTCGCCTCCG
>target_seq3997
TCGTCGAGAGACTTGTTGGCGCATCATCAAC
>target_seq3998
TCGTCGAGCAACTTGTTGGCGCATCATCAGC
>target_seq3999
GTCTTCCCTGCGCCCTCTGAACAAGCGGGCG
>target_seq4000
CCTCCCGCTCGGCCCTCAGCCCTCGGCGCCG
>target_seq4001
TCACAAGACCCTGCCTCCCCCCAGGACTCGA
>target_seq4002
GCGCTCCTCCCTGCCTCCCCCCAGATCGGGA
>target_seq4003
AATGAATTATACACATTGTTAGCCACAGTTA
>target_seq4004
GTGAAAATCGACTCCTATAATGATCATGTTC
>target_seq4005
CCACAGGCCGGTGGCTACAAGTTTGTGAACG
>target_seq4006
GACTGAAGTCGGCTCTACCGTGGGCTCTGGG
>target_seq4007
GACTGAAGTCGGCTCTACCCGGTACTCGCGC
>target_seq4008
TTTATCTATGTTGTATTTTCAATAATATTCT
>target_seq4009
CTATGCAGCAACTTGTTATGTTGTTTTTGAT
>target_seq4010
TCAAATGCGACACGCTCTAGGCGTTGCGAGG
>target_seq4011
GAAGCTGATCTAGCCTCAGAGCAGCGCGAGC
>target_seq4012
GACATCGGTCTCGCCTCAGAGCCGGGCCGGC
>target_seq4013
TGCCGCGTAAGAGCCTACAAGGACGTACTTG
>target_seq4014
ATGGTATGTGTCTCCTGGGTTATTCATTGCG
>target_seq4015
CGCCTGCCGGCACCTTCTCCCCGAGGGGAGA
>target_seq4016
GCAGCTCCTTGTATCTACTTAGGTCATGCAC
>target_seq4017
GCGCTCTACCCACCCTACGGTTCTTTATAAA
>target_seq4018
CATGTTCATCGTTTCTTACCGGCAGGTCGCC
>target_seq4019
CGGACGGAAAACCGCTTCGCACTTTTCCTGA
>target_seq4020
CGGACGGAAAACCGCTTCGCACTTTTCCTGA
>target_seq4021
CGGACGGAAAACCGCTGCGCACTTTTCCTGG
>target_seq4022
AACGTTAAACGCTTGTTATGTATTTCTTACA
>target_seq4023
CTCATCGGGAATGGCTCTAGCCGACGCGCCG
>target_seq4024
GTTTCCTTCGTGCTCTCCCCGGTGACCGGGC
>target_seq4025
CACAACCGCCCTGCCTACTCGAGTCCATCGC
>target_seq4026
GGCGTCCCGATGACCTACTCCTACACCCAGA
>target_seq4027
CGGGGTTATTCGCCCTACTAAAGCTGCATCT
>target_seq4028
CATTTACACGCACCCTACACTTCAATATGGC
>target_seq4029
CCGTATCTCGACACCTGCGCTGGGTGTTCAT
>target_seq4030
CTTGTCTGTTTCGTCTGTTCGGTCTATTCCG
>target_seq4031
TACTGTCGCAATGTCTCCAAACAAATCTAGA
>target_seq4032
AAATATAAGAGCCTGTTTAAATTTTCCAATA
>target_seq4033
TTCAAAGCTACTTCCTCACCCCTGCCCGTCT
>target_seq4034
CTGTAAGTACCTCCCTGTAAGCTCGAGCCGC
>target_seq4035
CTGCAAGTACGTCCATGTAAGCTCGGATTGC
>target_seq4036
GTAGACTACGTCCGATGAAGGATGTGGGCGT
>target_seq4037
TTGAAGCGATCATGCTCTAGCGTAAAAAAGC
>target_seq4038
GGTGACAGCCGCCTCTACACCAAAATTTAGC
>target_seq4039
CGCATGGCGTGGCTCTACCCCTGGGGGCGGA
>target_seq4040
CCCATGGGGTGGCTCTACCCCGGAGATCAGG
>target_seq4041
TGTGGTCTCCCACCCTTTCACGATAAGACTG
>target_seq4042
GCGCTTTGCCCACCCTACGCGCTAAAACAAA
>target_seq4043
TTCGCTAACCCACCCTACGAAGCTCGCTCAT
>target_seq4044
CCTTGGTTATAATGGTTTGAGCTATATTTTT
>target_seq4045
CGATTACATCGAGGCTACTTGCTTTGGAACC
>target_seq4046
GGTCATGATCCTCCTTTCCTGGCGTGAAGGT
>target_seq4047
TGATGGTTCCCATGCTGCGTGGGAACCCCAG
>target_seq4048
TGGATCGCTAGCCCCTCGTCTCTCTGCCGGT
>target_seq4049
AAGTTGATTGACTTGTTAATGTGTATTTGTG
>target_seq4050
CAGTAGCCGCCCCCCTCACCCGATCCTCGCC
>target_seq4051
TGCCGTGCGGCCCCCTCATCCGCCTGCCGGC
>target_seq4052
TGTTAAGCACGAGGATGACTACTGTTTTTAT
>target_seq4053
GGCGGTAGTATAACCTCTTATAGGCTGTCCA
>target_seq4054
TGGGTTAGTATAACCTCTTATAAGCTGTCCA
>target_seq4055
TGGGTTAGTATAGCCTCTTATCTACTGTCCT
>target_seq4056
GGTGATAGTATAACCTCTTATCTACTGTCCT
>target_seq4057
CTGTTGCTCCCCCCCCCCCATATTTCCCCGG
>target_seq4058
CGCTGGGCCCCTCCCTCTCCCGTGGGGAGAG
>target_seq4059
GCCTTGGTACCTCCCTCATTCCTGTGCTCGT
>target_seq4060
AATCGATTTCACTCATATTTAAACAGAGATT
>target_seq4061
TGCGGTCTGGTGCCCTCACCCCGGCCCTCTC
>target_seq4062
ACCCTTTGGGCCATCTCTCCCCGATGGGGAG
>target_seq4063
GCCTGCGGCAGCTCCTACAGTGAGTAGCGTT
>target_seq4064
GCCGCTAATCCGCCCTACGCCGCCACGCCCC
>target_seq4065
GCGCGATGCGCACCCTACTCAGTCTCATTTT
>target_seq4066
TATTTTTTATATACGTTGTTACCCTTTGTTA
>target_seq4067
ACGCAGCAATGCTTCTCAGGTCCTCCTGCCA
>target_seq4068
GCGCAGCAATGCTGCTCAAGTCCCGAATTTA
>target_seq4069
CATGGTCCGTCATCCTGAGGTGCGAGCGCAG
>target_seq4070
ACTCGATCGGTCCCCTCTCCCTGTGGGCTGA
>target_seq4071
TGCCGCGACCAAGCCTACATGGACGTATTTA
>target_seq4072
AGATGCTTACCTGCCTCAGGTGTTCCCTTGT
>target_seq4073
CTCACCCTAACCCTCTCCCTCCAGGGGAGAG
>target_seq4074
TTGCCCAGGCGGAGCTCGAACTCGTCAAAGG
>target_seq4075
TATTGTTTTTAGTTGTTATACGTTTTTGGGG
>target_seq4076
ATGGAAATCACACCCTACAATAGTCATGAAG
>target_seq4077
GATGGCCGACGCCCCTCGGGTGGGACAGGAT
>target_seq4078
GACGGCCGACGCCCCTCTGAGCGGGACAGGA
>target_seq4079
GACGGCCGACGCCCCTCTGGCGGGACAGGAT
>target_seq4080
ATCGCGATACGCCCCTCTGGCGGGATGGGAT
>target_seq4081
CTTCGGCGGTCGACCTCTCCCCGCTGGGGAG
>target_seq4082
CAACTTATTTAAGGAGAATATTAATGAATCA
>target_seq4083
AATTTATAATAAGGAGAATTTCAATGCTAAC
>target_seq4084
TAAAAAGTATAAGGAGTATAATAATGATCGA
>target_seq4085
CCGAAGTCCTGACCCTAAGCTTCGGGCAGAA
>target_seq4086
GACAAAAATGTCATCGCGAGAAGGCCGCAGG
>target_seq4087
GTTTTTTATCCATTCTTATTCTGGCTTTCGC
>target_seq4088
GGTCGCAATATAACCTCTTTACTGCCCTAAA
>target_seq4089
GTTAATACACTCGGTCATAGAAAAATGCAAG
>target_seq4090
AATGTGTCCTGAGCCTAAGCGGTTTCGGTAT
>target_seq4091
AATGTGTCCTGAGCCTAGCGTCTGATCCGTG
>target_seq4092
AAAGAACTGACTTCCTCTCCTAAACTCTTGA
>target_seq4093
CAGCAAGTGTGAGCCTCTGTCCTTCTCCTTG
>target_seq4094
ACTTAAAACTTTTCATATCACACGGACGTAA
>target_seq4095
TTGCATTTTTGTTGTTTTTCTTCGCCGAATG
>target_seq4096
GGGAGTATTCCTGCCTCAGGTGACCGGGTAC
>target_seq4097
GAGCGCTGCCCACCCTACGACCGCACCGTCC
>target_seq4098
GTGGTAATCTGCTCCTATAATGATCATTGTT
>target_seq4099
ACGCTCAACCCATCCTAGGTGAAGGGAAAGA
>target_seq4100
TTCTTAAAATCCTCATTTTTGTTTGCTATTT
>target_seq4101
AAGCGTGATCCACCCTACGAAAATGCTCGTG
>target_seq4102
TCGCGTGATCCACCCTACCGCTTCAGCGCTG
>target_seq4103
CGCCGCTATAGCGGCTACAGAAACAGGCCGC
>target_seq4104
CGCCGCTATAGCGGCTACAGAAACAGGCCGC
>target_seq4105
CTCTTAAATTGTTTGTTATGGCACTACCTTC
>target_seq4106
CCCTCACCCTAGCCCTCTCCCGCGCGCGGGC
>target_seq4107
CCCTCACCCTAACCCTCTCCCGCAAGCGGGA
>target_seq4108
GATTTGAACCAGTTGTTAGACCGTTCATGGG
>target_seq4109
GCCCGGATCTTTCATTTTTAAAAATAAAGAG
>target_seq4110
TCCCTCCCCCTCCCCCCCCCCCCGCAGATGC
>target_seq4111
GCGCTCAACCCATCCTACGCGCGCTTTACGT
>target_seq4112
GCTTACTTCGCGCTCTCCCCGGAGATCGGGC
>target_seq4113
TGAACTCGCGGCGCTTCATTCGATCACCTCG
>target_seq4114
TTCGCTAACCCGCCCTACAAGTTTGCCTCTA
>target_seq4115
TCGGCTAACCCGCCCTACGAATTCTTGCGAG
>target_seq4116
CGCCTTTGCCCACCCTACGTCCAAACTGAGG
>target_seq4117
ATGCGGATTGACAGCTCAACCCCTTCGTCAA
>target_seq4118
AACACGCCACCCCCCCCTCAGCAGGGCCGCT
>target_seq4119
ACTAACCTGCCCCGTTTAGCACAATAAGTAA
>target_seq4120
CCCTCACCCTGACCCTCTCCCCAGAGGGGCG
>target_seq4121
CCCTCACCCTGACCCTCTCCCCAGAGGGGCG
>target_seq4122
GCAAATAATACTTCATAATTTATTCATCTTT
>target_seq4123
GTGCAACGGTTACCGTTGTTAGGCACTGGCT
>target_seq4124
CCCTATCGGGCACCTTCTCCCCGAGGGGAGA
>target_seq4125
GGCGCCGTAAGCACCTCTCCCCTCGGGGCTA
>target_seq4126
GTCCACGGACCACCCTCTCCCGTTGCCGAAT
>target_seq4127
CGCCTGTCGGCACCTTCTCCCCGAGGGGAGA
>target_seq4128
CGCCTATCGGCACCTTCTCCCCTCGGGGCTA
>target_seq4129
TAGTCCGATGACCCCTATTAGCGGGTTATGG
>target_seq4130
ATCCAAACTGACCCCTATAAGGGTTTTTAGC
>target_seq4131
ATCCAAACTGACCCCTATTAGCGGGTTATGG
>target_seq4132
GCCTGACCTGACCCCTATTAGCGGTTACCAG
>target_seq4133
GGCGCGTGCCGCGGCTCAGAACAGCGCCATG
>target_seq4134
TGGCGCGGCTAAGCCTCCAGGGACGGATTCA
>target_seq4135
TACATCGTAAGCGGCTTATGATCGAGCGGAT
>target_seq4136
CGGTGCCCGCGGCCCTCAGCCCTGCGGGCGC
>target_seq4137
CCCTCACCCTTACCCTCTCCCAGAGGGAGAG
>target_seq4138
TCTTCAATATTGTCATGGTGAGCCTGTCGAA
>target_seq4139
CCGTGCCTGGCCTTGTTATGTATTACTGTCT
>target_seq4140
TGAAATCGCGGCGTTTCATTCGATCACCTCG
>target_seq4141
GGTGGTTATGGGTCCCGGGTCGCGCTTCGCT
>target_seq4142
GCGCGCGCAACCGCCTCAGTAGATCAGGTCA
>target_seq4143
CATTAATTATACACGTTGTTGCCAACAGTAT
>target_seq4144
AGGTAAACTCCCGCCTACAATGTAAAAACAT
>target_seq4145
ACCTAATCTTTGTCATTCCGTAGGAATCTAA
>target_seq4146
CGGTGGTTATGGGTCCGGCCTGCGCCGGGAC
>target_seq4147
GGTTTGAAGCTTTTGTTATGTGTTTACTGGC
>target_seq4148
ATCGACATAAAGTCTTTCCGAGCGAAGCGAG
>target_seq4149
CACCTTGATTGCTTGTTAGGTGCTTACTCCG
>target_seq4150
GCCCCTCATGACAGCTTCGCTCATTCTGGGC
>target_seq4151
GCCTTGATCTTGGAGTTGATTGACTCAGCGG
>target_seq4152
GATTTATATTAGAGGTTAGGGTTATAATCTG
>target_seq4153
TTCGCTAACCCACCCTACAAAAGGCTCGGTG
>target_seq4154
GTACTCGGGCCTGCCTCCCCCCAGAACACGG
>target_seq4155
ATAGGGTGACACCCCTCCGTCAGGCCTGCCG
>target_seq4156
GGTGGCTATGGGTCCCGGCCTTAGCCGGGAC
>target_seq4157
AGTGGCTATGGGTCCCGGCCTTCGCCGGGAC
>target_seq4158
GGTGGTTATGGGTCCCGGCCTGCGCCGGGAT
>target_seq4159
AGCAAGCTGCGCGTCTACAGGTGCTTATACT
>target_seq4160
CCGTGCCTGGCCTTGTTAAATGCTTCCATCT
>target_seq4161
ACTTGAGGAAGAACCTCAGTCGTCCACGATC
>target_seq4162
GCGGGCGCTGACGCCTCAGTCGTCGAGCGGC
>target_seq4163
ATGGCTTGTCTCCTTTGTTGTTCGAGAAGGG
>target_seq4164
CATGGCAACGCCCCCTCACCCGGATTGCTTC
>target_seq4165
CGCGGAGAGTCCCCCTCACCCGGATTGCTTC
>target_seq4166
CGCGGAGAGTCCCCCTCTCCCGGATTGCTGC
>target_seq4167
ACTAAAGCCACGCCCTACAGAGAGGGTATTA
>target_seq4168
GTCTTAAAGCGTTTGTTAGTTTTGTGATAGT
>target_seq4169
CGCGCGGAAAGACGCTCAAAGCGTCTATGAC
>target_seq4170
TGAAGAAAGCTTGGCTCTGGGCTTACGCCCG
>target_seq4171
CGGACCGCTTGGGGCTCATCGCTTCAGCCCT
>target_seq4172
GGCTGAAGCCGCTCCTACAGTAAGGCACGCC
>target_seq4173
GGCTGAAGCCGCTCCTACGCCATCTCGGGCG
>target_seq4174
GCTGAAAGCCGCTCCTACGCGCGCCACGACA
>target_seq4175
ATGCGAAATAATCGTTCGAGCAAATGTGAGA
>target_seq4176
GGCATTTTTTGTTTCTTTTTGATGCCAAAAA
>target_seq4177
CCCTCTCCCCGACCCTCTCCCTAAGGGAGAG
>target_seq4178
CTTTTCGTCCGATGCTCTAGGTGGAAGGTCA
>target_seq4179
TGATGCGTGTATTCATGGTTATCCTCTGTTC
>target_seq4180
TTTATTTAGGTTGTATTTTCTATATAACCTT
>target_seq4181
TTTATTTAGGTTGTATTTTCTAAAAGTTCTC
>target_seq4182
GTCAATACTCATGCCTGACCCTCAATCTGGT
>target_seq4183
TTTTGCGCGGCACGCTTTAGGCAGCCGTGTC
>target_seq4184
CGCCTTTGCCCACCCTACGGCAGCGCGGCTG
>target_seq4185
CGCCTTTGCCCGCCCTACGACACCGTGCGCT
>target_seq4186
AATCAGGTTCCAACCTTTCGACAGGCTCGTG
>target_seq4187
CATATCTTATTTTCATGTAACAATAGGGGCA
>target_seq4188
GCTTGCGACCAGGCCTCAGAGCTTTCGGCGG
>target_seq4189
ACGGCGCCGGCATCCTGAGCCGCATCGGCCT
>target_seq4190
CCCTCACCCTAACCCTCTCCCGCGCGCGGGA
>target_seq4191
CCCTCACCCTGGCCCTCTCCCGCAAGCGGGA
>target_seq4192
TCGGTGAACCGCCCCTACCAGAGCGAGTTCC
>target_seq4193
CGGCCCGACCCATCCTACCACCTGAGTTGAA
>target_seq4194
AGTTGGATGCTTTTGTTAGGCTTTTAGTAAT
>target_seq4195
CCCCACCGCGTCCCCTCCCCCCTTGCGGGGG
>target_seq4196
GCCGCGTTGCCCCCCCCCCGGCGGAGTGCCA
>target_seq4197
CGCCGCTGGTGTGCCTCAGGCGGACGACAGT
>target_seq4198
TGCGGCGACCAAGCCTACAAGGACGTACTTG
>target_seq4199
CGCCTCAACCCAACCTACGATCTAGCCCCCT
>target_seq4200
GCGCTCAACCCAACCTACAGCAGCGGCCCCC
>target_seq4201
AAGCGCGGTGTTCTCCTCACCCGCCGCCTTG
>target_seq4202
GCGGGCGGCTGAGGCTCAGAGCGGCAGGCTG
>target_seq4203
CCGAAGTCCTGACCCTAGCGCGATGTCCGGT
>target_seq4204
TGCGTCAACCCAACCTACCAAACTTTAAGAC
>target_seq4205
GGATGACATCCATCCTGACGCCAGCGCCCAG
>target_seq4206
TTGCCGTAACCTCCCTGTATCCGTCCTTCAG
>target_seq4207
TTTTCCTGGAACCGCTCTAGTTGAGCAATGT
>target_seq4208
TTTCGCCTCAGTACTTTGTTATAGAACGTTT
>target_seq4209
TTTAGGCATTTCGCCTCCCCCTTTGTAAAAG
>target_seq4210
ATCAAAAAGTATTCCTAGTGTCTCTTATACA
>target_seq4211
CGAATATCGAAATACTAAACAAACTCCAAAA
>target_seq4212
CGAATTACGAAATACTAAACAAACTCCAAAA
>target_seq4213
CGTGCGTCCTCCCCCTCCGGCGCCTTCGGCG
>target_seq4214
AATTGCGGTTATACATTGTTAGCCATAGTTT
>target_seq4215
GGAGATTGATGTTGCTCTAGAATTATACGTG
>target_seq4216
AGGCAAGCCTGCTCCTACATTTGTTTCGGGC
>target_seq4217
GCATCCCCATGGGTCCGGCTCTGCGGAGCAG
>target_seq4218
CTGCCGTCCGCCGTCTGCCGTCTGCTGTTGC
>target_seq4219
CGGAAGAAGGGAGCCTGTCCCCTTTCTTTTC
>target_seq4220
GAGAGATGTGGCTTTTTTATGAAGTGGTTAG
>target_seq4221
GGGTTGCACCCGCCCTACGTTTTCTAATCCT
>target_seq4222
ATTGGCGATGAACCGTTGTTGTGAGGCGTTT
>target_seq4223
CATGACCCCACTCTCTCAAGAGTTGGGACCT
>target_seq4224
GCAGCCTTCGGCAGCTGCTACAACAGCGGTT
>target_seq4225
CGTACCTACGGCAGCTGCTACGAGGGTCATT
>target_seq4226
CGTTCCTTCGGCAGCTGCTACGGTACGTGGC
>target_seq4227
GCGGCTAATCCGACCTACAAAACAAAAGGGA
>target_seq4228
AGTTCTGATATTTCATATCTTGTATTGTTTT
>target_seq4229
TCGCCGGCCTCTCCCTCTCCCGACCGGGAGA
>target_seq4230
TGCAGTCTGGTGCCCTCACCCCAACCCTCTC
>target_seq4231
TCAACACAATCGGCCTAACACCTGAGGGACC
>target_seq4232
TTCGCCCGAGCCACCTCTCCCCCACTTTGTT
>target_seq4233
CTCTTCGAACACCCCTCATCCGTCTCGGCCT
>target_seq4234
CGCGGCCCCACCCGCTCAGAAGGCCACCGAG
>target_seq4235
CGCACGCCGCCGCGCTCAGAAGAAGCCCACA
>target_seq4236
TTGTAGCTTATCTCCTCCTTCGTTAGGTTCA
>target_seq4237
CGAACTCGCGGCGCCTCATTCGATCACCTCG
>target_seq4238
CGTTTATCTAAACTATACAGGTAACTCGAGA
>target_seq4239
CTTGTGACAGGAATCCAGTCCGCGCGCGTCT
>target_seq4240
CCTGTCACAGGAATCCAGTCGGCTCGCGTCT
>target_seq4241
GCGCTCGTCGCATCCTACGGCGCTGTTTGCC
>target_seq4242
GCCTACAGCCGCATGTTGGGGGGAAAGGGTG
>target_seq4243
GTTCACCGGAAATGCTCTAGCTTTTTGTTTT
>target_seq4244
TGGGAATGCAATTCGTGCCATAGTTCCATGA
>target_seq4245
TCAGGTGTGAAACGCTATAGGCTTTGCCGCA
>target_seq4246
ATGGCTAACCCACCCTACGAATCAGCGCATT
>target_seq4247
TATTTATTTGTTGTATTTTTTCCGTCTAACG
>target_seq4248
CGCGCGGTGGGCATCTCAGTCGACCGCGACC
>target_seq4249
CGCGGCTGAAGCCGCTCCTACAAGGGCCATG
>target_seq4250
CGCGGCTGAAGCCGCTCCTACACGTGGCAGC
>target_seq4251
GAGAGTAAGTGAGTCTCACACGGTTTCCCTG
>target_seq4252
ACGACAAGGAGAGGTTCAAACGCCACCTCTC
>target_seq4253
CCGCGCGCCCGCGCTTCCCACTGGCTCGCGC
>target_seq4254
GGGCAGAGCCCACGCTTTTCATCATCAGACG
>target_seq4255
GGGCAGAGCCCACGCTACGCAGTTGCTTTAT
>target_seq4256
ATCGCCCCCTCACCCTGCCCTCTCCCCCGAG
>target_seq4257
GTGTTGATGCATTTGTTATATGCAAACAACC
>target_seq4258
CCTAAAGGAACGACCTACACTTCATGTGAAA
>target_seq4259
ATATCGTGCGGACCTTTATTGAGACGAAGCT
>target_seq4260
CTGAAAAGTCGAGCCTGACCCCCATGTTTGC
>target_seq4261
ACCGCGGATCGGGCCTCAGAATTGGCCATCC
>target_seq4262
TTGAATCCTTAAGGAGAGTATTATGAATATC
>target_seq4263
CAAACGCAAGATCCCTCCACTCCGCTCGCCT
>target_seq4264
CTGTGCTTGGCCTTGTTAGAGGATATAGAAC
>target_seq4265
GAGGCTGTAGCCATCTAACGCAATAGCTCAG
>target_seq4266
TGGCGCGGCTGAGCCTACAGGGGTGAGGGCG
>target_seq4267
AGGCTCGGTGTGCCCTCACTCCGGCATTACT
>target_seq4268
ATGGGTGCCCCGTCCTAACTTTGTTAGGGCG
>target_seq4269
TTCGCTTACCCGGCCTACAAAAATCTTCGGA
>target_seq4270
TATTCTTATTTTTCATATTCTGTTCCATCTT
>target_seq4271
TTCCAATATATTTCATATTCTTGTCACTATG
>target_seq4272
TCAAACGCGACACGCTTTAGGCCGCCAACAC
>target_seq4273
CTTAGAATTTAATTGTTAAACATGGCGCAAG
>target_seq4274
CCTCACCCTACCCTCTCCCTCAAGGGGCGAG
>target_seq4275
TGGTATCTATAGAGGTTAATAACAAAATGTC
>target_seq4276
AATTCGAGGGGCTTTTTGTGTAAAAAAGTGT
>target_seq4277
CGCGGGCAAGCCCGCTCCCACAGGTACGCTG
>target_seq4278
GGCCGGCGCACCGCCTCAGAGCCGGGCCGGC
>target_seq4279
GGCCGGCGCACCGCCTCAGAGCAGCGCGAGC
>target_seq4280
TAAACTCGCGCCGCCTCATTCGATCACCTCG
>target_seq4281
ACGCTTTATCCGGGCTACTTGCCTGCACGGT
>target_seq4282
CGCGCCTGTCCGGGCTACTTGCCTGCACGGT
>target_seq4283
CTTTACCGAGCAGGCTGTCGGGATGGCTATC
>target_seq4284
CTGGGCCATCAAGCCTGTCGGCAACAAATGG
>target_seq4285
TGAATCACATAGACCTGTCGGTTTGATTCGG
>target_seq4286
AGCTCCCTAGCAGGCTGTCGGACTTTCCCTT
>target_seq4287
GCGCGGTAAAAGGGCTGTTGGTGTCGTCTCA
>target_seq4288
GCTACTCAAAAGGCCTGTCGGGGCGGCTATC
>target_seq4289
GGGCGAAGCCCGACCTACATCCAATGGGGTG
>target_seq4290
CTCGCTTGACTATGCTGTATCGCTCGACGGA
>target_seq4291
CTCTTAAATTTATTGTTAGGCTTCTGTACGT
>target_seq4292
CGCGCGCTACGCCCCTCTTCGACGAGGCAGG
>target_seq4293
CGCGCGCTACGTCCCTCTGCTCGGGACAGGA
>target_seq4294
GGAAGCCAATAGGCCCGGCTCTGCGCTTGCG
>target_seq4295
TGCCGTGCGGCCCCCTCATCCGCCTGCCGGC
>target_seq4296
CGCCGTGTGGCCCCCTCATCCGCCTGCCGGC
>target_seq4297
CGTGCGTCCGCCCCCTCCGTCGCCTTCGGCG
>target_seq4298
ACAAAAGACTTTTACTTTGGGTCTTTCCAAA
>target_seq4299
AAGACTTTTGCTTACTTTGGGTCTTTCCAAA
>target_seq4300
AAGACTTTTGTCTACTTTGGGTCTTTCCAAA
>target_seq4301
ACCTTCATGGCCTTGTTAGGCCTATTTACTT
>target_seq4302
GCAAGAGCGGGCTCCTCAGGATGAGGACTGC
>target_seq4303
ATGGAAATCTACTCCTATAATCCGCATGTTC
>target_seq4304
TCGGAGTGATAAGGCTTAGGGATAGTAGCGG
>target_seq4305
AATGGGTCCTGAGCCTAGAAAAATTCTTGAA
>target_seq4306
AGCAAGCTTAACGCCTACAAAGCTTCTCATC
>target_seq4307
GGGGAGCGGGCCCGCTCCCACCTGATACCGT
>target_seq4308
CGCGAGCAAGCCCGCTCCCACATTCGACCGC
>target_seq4309
CGCGAGCAAGCCCGCTCCCACATTTGATCGT
>target_seq4310
AGGGGGCTTGCCCGCTCCCACATTAGATCTG
>target_seq4311
ATTGAAAAAAGAAACTCGCCCGGCAAGGCGA
>target_seq4312
ACTGAAAAAAGAAACTCGCCCGGCAAGGCGA
>target_seq4313
TGAGCCTAAGGTCGCTCTTAAGATCAGAAAT
>target_seq4314
GCACAAGGCTGCTCCTACGGGGGAATACGAT
>target_seq4315
CTTTTCGGAATGCGCTCTAAGCCACGCGGCG
>target_seq4316
GGTCGGCCTGACGCCTCACGCCTCAGGCCTT
>target_seq4317
CTGTCGTGAACCGCCTAACGCCGCGTTCTGC
>target_seq4318
CGCCGCTGAAGCGGCTACAGAAAGCCAGTCC
>target_seq4319
GCGCGGGAGATCCCTTCGCGATTCCGCTCAG
>target_seq4320
CTGTTGGAGTCTTCCTTCCCGGTGCACTACA
>target_seq4321
AAAGGGCTGACTTCCTCCCCACCCTGGAAGG
>target_seq4322
CACTATCTGACTTCCTCCCCACCCTGGAAGG
>target_seq4323
TTGACATATTCTACCTCTCCTATGTTAACGT
>target_seq4324
CTAAAAGTCTTTCCATATTACAAAGTTTTTA
>target_seq4325
CCCCTTTGCCCATCCTACAATTCACGCGTTT
>target_seq4326
TTACCTATCCCACCCTAGCCACAAAGACAAA
>target_seq4327
GCACAGCGAAGCGGCTACAACGCTACAACCT
>target_seq4328
TCTTAATTTCTATTGTTATACAATTCTCTGT
>target_seq4329
GTAAGTAACCAGGCCTGGTAAGTTGAGCAAG
>target_seq4330
TATTTTTTATATACGTTGTTGGCAACTGGCT
>target_seq4331
TGCGGTTGTCCACCCTACGGGGCTATCGCGG
>target_seq4332
ACGCCTTACCCGGGCTACGTCATCCGCGATG
>target_seq4333
ACGCCTTACCCGGGCTACCGGCCCGCAGACG
>target_seq4334
ACGCCTTACCCGGACTACGGGACCGCTGACG
>target_seq4335
TTCCTCAACCCAACCTACAGAACTTAAGGTT
>target_seq4336
TGCGGCGATCGAGCCTACAGGGACGTATTTA
>target_seq4337
TTAGGATCGCTGTCATCCCGAAATCGTAAGA
>target_seq4338
CATTGAGGATATACGTTGTTAGCCACTGTTA
>target_seq4339
CTTTTTCAAACAGTCTCTAAATGTCTGACCG
>target_seq4340
CGTCTTAAACGCTTGTTATGTAGCATTTTTC
>target_seq4341
TCGCTTTGCCCACCCTACAATTCGTGTCCGG
>target_seq4342
GCTCGGCATTGCCGCTGAAGCCGCTGTTCCG
>target_seq4343
GCTCGGCATTGCCGCTGAAGCGGCGTCTGCC
>target_seq4344
CGCGGCTGAAGCCGCTCCTACAAAGGCGTGC
>target_seq4345
TGCGCTTACCCGGCCTACGGATTATGTAACC
>target_seq4346
CAAGGTGGAGTTGTCTAATCGCAATGGTGAC
>target_seq4347
TTTCCATCTTGTTCATCTTGAATTTTGGGAT
>target_seq4348
CTTCGCCGGGCGACCTCTCCCCATGGGAGAG
>target_seq4349
CGCTCCTTCACCCCCTCTCTCGTATCGCTGC
>target_seq4350
GCCATCGTGTCCTCCTCAGTCCTTCACGACC
>target_seq4351
TCATTCAGCCCACCCTCGTATTGCCACCGCA
>target_seq4352
CGTCAGATAGGGACCTAAATTGACGAAGGGG
>target_seq4353
GGCGCACATCCCTCCTACACCTGAGCTCCGA
>target_seq4354
GCCGAATAACCCTCCTACATTGAACTCTGTA
>target_seq4355
CGTCGAATTTCTTCATGTAACAATAGGGGCA
>target_seq4356
TAGGCCTGTACCCCCTCACCCGGATCGCAAG
>target_seq4357
TAGGCCTGTACCCCCTCACCCGCATCGCATC
>target_seq4358
GTTTCCTTCGTGCTCTCCCCGGCGATCGGGC
>target_seq4359
CTCTTAAACTGTTTGTTATGTTAATTCACGG
>target_seq4360
CGCAGTTACAGGACCTACAGCCATTAGCTCT
>target_seq4361
GCGCTCAACCCATCCTACGAAATGCCGTCGT
>target_seq4362
TCGCTCCACCCATCCTACGTAATACGCACTA
>target_seq4363
TCGCTCCACCCATCCTACGGGCTATCGGCGG
>target_seq4364
TATGCTAACCCACCCTACGGACTAACCCACC
>target_seq4365
AAAACCGCGACGTGCTTTAGGTGTGTGGTCC
>target_seq4366
CATGGTTTTGTCTCCTTGGTGGGCCATCTGC
>target_seq4367
GACTGCATTGACTTGTTATGTGCGCTATATT
>target_seq4368
GCCGGCTTTCCACCCTTCCCACACCCCTTGG
>target_seq4369
GACGCTTGCCGGGTCTACAAAACCGGGTCCT
>target_seq4370
GGGTCAACCGCGTCCTGAGCCTGTCGAAGGA
>target_seq4371
CCCTCACCCTAACCCTCTCCCTGTGCACAAA
>target_seq4372
TGCTATGTTTAAGGGTTAAGCTCAATGATAA
>target_seq4373
AAAAACAACCAGGCCTGGTTGTCTTCAGGCT
>target_seq4374
TGATCGTTCCCATGCTGCGTGGGAACGATCA
>target_seq4375
GCCTTCGGCAGCTCCTACAGATAAATGCCGA
>target_seq4376
TGAACTCGCGGCGCTTCATTCGATCACCTCA
>target_seq4377
ACATTCCGCTTACCCCCCATTGCGGTCAAAT
>target_seq4378
ACGGTCGAAAACCGCTCTAATGCCACTTCCT
>target_seq4379
ACTGATGGCTTCACCTCTTCCCTTGTGGGAG
>target_seq4380
ATCGCGAAACGCCCCTCTCAGAGAGCGCGAG
>target_seq4381
TGACGGCGGGGTTCCTTCGCTCCGGCACTGA
>target_seq4382
CGCGAGCAAGCCCGCTCCCACATTTTTGATT
>target_seq4383
GCTTCTACGATAGGTTTAATATCAAACGAAC
>target_seq4384
AACCTTCATGTTAGCTTTTTACCTTGCTACT
>target_seq4385
TCGCGGGGCCCTCCCTCTCCCATAAATGGGC
>target_seq4386
TCGCGGGGCCCTCCCTCTCCCGCAAAATGCG
>target_seq4387
GACAGTCGGCCTAACTATTAAATCAATCGAT
>target_seq4388
CCCATAGACTCCTCCTATGCTCAAACTATAG
>target_seq4389
GATAACCCCCTGTCCTGTTGAGGAACCTGTA
>target_seq4390
TCGACAGTATTACGCTCTTTATCACCCGATG
>target_seq4391
GTGGAAATCTACTCCTATAATGATCATGTTC
>target_seq4392
CCGGCGCGCCCCTCCTCTCTAGAGGGGAACA
>target_seq4393
GTTTCCTTCGTGCTCTCCCCGGTGATCGGGC
>target_seq4394
GCATCGTTCCGTCCCTACGGGGCGGGAGATT
>target_seq4395
CCGTTCCAAAAACCCTCGTTTTTGGAACATG
>target_seq4396
GCGGTTTGATGCCGCTCCTTTGATAGCATTT
>target_seq4397
AGCGCGCCCCCCCCCCCCCGTTCGCCCAGTG
>target_seq4398
AGAGCAACGGTTTCCTAAACCGCTCAAGATT
>target_seq4399
CTCAGAGGGTACGCCTCGGCCCTTCACTCGC
>target_seq4400
TTTCTTTTGCCTACTTCTCTTTGCGGCCGGC
>target_seq4401
GCCTTCGCACAAGGCTACGGCGTTTGCGAGC
>target_seq4402
GTACAATCCTCATCCTGAGGAGCGGCCCGAA
>target_seq4403
GCCCCGGCGGGGCCTTTTGTGCATGGACGAT
>target_seq4404
AAGCGCCATCCACCCTACGTTTGTCGCCGCT
>target_seq4405
GGCTGAAGCCGCTCCTACCGCTTCCGGGAAC
>target_seq4406
TGATATATCTATCATTCAGAAGTAACTCCAC
>target_seq4407
CCTAGGTGTCCGCCCTATAAGCATAACAATA
>target_seq4408
GCTGAAGCCGTGCCCTTTCAAAGCAGAATCA
>target_seq4409
GATAAATCCGTGCCCTTTCAAAATAATCCCT
>target_seq4410
GCTGAAGCCGTGCCCTTTCAAAATAATCCCT
>target_seq4411
TGAACTCGCGGCGTTTCATTACTCGATCACC
>target_seq4412
AAGCAGAGTTATTGCTCTGAATTGACTACGA
>target_seq4413
CCCATACGCTCCTCCTATGCTCAAACTAACT
>target_seq4414
AAGTGAAACACCCCCTGAGTCGCTTCGCGCC
>target_seq4415
GGGGTGCAATAGGCCCGGCTCTGCGGCCGGG
>target_seq4416
CCCGAGTGACCGCGCTCTAGGCTCCGGCCGG
>target_seq4417
ATGGTAGTCACAACCTATAATCCTCACGTTC
>target_seq4418
AAGGGATTGCCGACCTACGTTCTGATGTATA
>target_seq4419
ATCTCGCGCCGGCCCTACGGGGCGGCGGGGT
>target_seq4420
ATCTCGCGCCGGCCCTACGGGACGCGAAAAC
>target_seq4421
GCCATAGGCCCCTCCTACCAATAAGAGAATA
>target_seq4422
CCTTGACCGCTTTTGTATGTGGTGGCTGACT
>target_seq4423
CGGTCCGGCGGGGCTTTTGCGCAAATCAGCT
>target_seq4424
AATTCGCCCCGGCCTTTTTTGTTGCTTTTGT
>target_seq4425
TATTAGCTATACACGTTGTTGTAGCCAGTGC
>target_seq4426
GCACTAACACTTTCATACTACAATATTATTC
>target_seq4427
ACGCATCCCGATGGCTATCGGAACTCGCAAT
>target_seq4428
CTTCGTTCCGATAGCTATCGGGAGAAGTGCT
>target_seq4429
CATGGGTCCGCACCCTACAACAACACGGGCT
>target_seq4430
GCCTCCGGCGGTTCCTTCAGATTCCCTCGGG
>target_seq4431
AAGCTTAGCCCAACCTACGATCCTAATAAAA
>target_seq4432
CGCTCAGCGCCAACCTACACGCCAACGAATC
>target_seq4433
TCCTTGGAGCACCCCTTGTCCGTCGCCTGCG
>target_seq4434
TCCTTGGAGCACCCCTCATCCGGCCGCTTCG
>target_seq4435
GAGTCCCCCTCACCCTTCCGCGGCTGCGCCG
>target_seq4436
AATCGACCCTCACCCTTCCGCGCCTTCGGCG
>target_seq4437
CCCTTCCCACAAACCTTGGAAATCGATGAAG
>target_seq4438
ATCGGCAAAGATTTCTCCCTTCGGTCGAAAT
>target_seq4439
GCCCGACCAGTCGCCTAACGCCATTAGAGGG
>target_seq4440
GTCCATACTCAAGCCTGACCCCATTTACTTG
>target_seq4441
TTCGCTTGGCCGGGCTACGGGTTATTTTTTC
>target_seq4442
TTTGCTTGGCCGGGCTACCGTTAGATCCACT
>target_seq4443
GGAGCTTCTGGGTCCCGGCTCTACACGGCGA
>target_seq4444
TTTCACGTCCGATGCTCTAGCTTGGCCCCTC
>target_seq4445
TCCAACCCTTCGCCCTGCTCAGACGCAAGAT
>target_seq4446
GTCCAACCCTTCGCCTGCTCAGACGCAAGAT
>target_seq4447
GCGTAAAGCCCCGCCTACAAAACATTCTTAC
>target_seq4448
TGTCAGACCTCATCCTGAGGAGCCTGCGTAG
>target_seq4449
GCCCTGCCGGGCACCTCTCCCCGCAAGCGGG
>target_seq4450
ATCAATACCGGGGACTGACCCCTTTACCCCT
>target_seq4451
AATGCTAGCCTCGGTCATGTCAGCCCGCAAG
>target_seq4452
TGCCGACATGATCCCTCATCCTTGAATGGAG
>target_seq4453
TGAACTCGCGGCGCTTCATTCGATCACCTCG
>target_seq4454
CCTTCGGGGTCCCCCTCCCCCACGCTGCGCG
>target_seq4455
CCAATGTTTCACTCATATCTATAGTATATGA
>target_seq4456
TCAATCACCCCACCCTACGCCTTTACCACCA
>target_seq4457
TGGCGCCTACGAGCCTACAAGGACGTACTTG
>target_seq4458
CTCGACCCGAGGATCCACCCGCACGGCACGC
>target_seq4459
AATGAAATATAGAAATTGTTGGCAAATCGTT
>target_seq4460
CTGTGGTTATGGGTCCGGGTCGCGCTTCGCT
>target_seq4461
CTTGTCATGGTCATCTCCTCGCTTGCAGCAT
>target_seq4462
CATGGGTCCCGCCCCTACATTTGATGATTCG
>target_seq4463
CTTGATCCGTCATCCTGAGGTGCGAGCGTAG
>target_seq4464
TCCATCCCCTCATCCTGAGGCGCGAGCCACA
>target_seq4465
CTATCTCCGTCATCCTGAGGCGCGAGCCTTA
>target_seq4466
ATCCCCACCTCATCCTGAGGAGCTGTGCGCA
>target_seq4467
TTCGATCCGTCATCCTGAGGCGCCCGCCCGC
>target_seq4468
GATGCCAACACAGCCTCAGGTTGCTCAAAAA
>target_seq4469
AGCCGCGGCCAAGCCTACAAGGACGTACTTG
>target_seq4470
GACGTGTAGTATACCTATAGAAGTTCGTTGA
>target_seq4471
TTCATGCCTCCCCCCCCCCTCATCACAACAC
>target_seq4472
CGCAAAAGCGGGGCTTTTTAACAACGCGGTC
>target_seq4473
GTTTCATCGGAGGCTTTATTTGGATGCTTGT
>target_seq4474
AAGGTCAAAGACCATTCGTAAGGTTTCAGCA
>target_seq4475
TGCGCAACAACATGCTCTTAAAGTCGGGCAA
>target_seq4476
CCTCCATGGCGATGCTCTCAACAGCGCCTCT
>target_seq4477
AAGCCGCCACCTCCCTGTATCCGTCTCTGTA
>target_seq4478
TTGCCGTAACCTCCCTGTTTCCATCTTTCAG
>target_seq4479
ACGACAAGGAGAGGCTCAACGCCGCCTCTCC
>target_seq4480
ACGACAAGGAGAGGCTCAAACGCCGCCTCTC
>target_seq4481
TATGAGCTATATACGTTGTTACCCAACGTTT
>target_seq4482
TTTCAAACCCGCCCCTACAAAAGGTTGGGAT
>target_seq4483
GCCCGTTGACGCCGCTCTAGCAATGCCCGCG
>target_seq4484
TCGAAGCGGAAGCGCTCTAGCGGGACGGATC
>target_seq4485
GTGGTAATCGCAACCTATAATGATCATGTTC
>target_seq4486
GGCCCGTCCATCCCCTCACTTCGGGCAACGG
>target_seq4487
CTCGTCACAGGAATCCAGCCAGCCCAAGTCA
>target_seq4488
ACAAGCACAGGAATCCAGCCAGTCCAAAGCG
>target_seq4489
CTGTGCACAGGAATCCAGCCAGACCAAGTCA
>target_seq4490
TTCGTCACAGGAATCCAGCCAGACCAAGTCC
>target_seq4491
CTTGTCACAGGAATCCAGCCGGGCCACGCCA
>target_seq4492
ACATGGGGCCGCCCCTACTTCGACAGGGTTG
>target_seq4493
ACATGGGGCCGCCCCTACAGCAGAACTGATT
>target_seq4494
GCATGGGCTCGGCTCTACAGAAGAGGGCGGG
>target_seq4495
CGGAAACGGTGGCCTTTTTACTCAGATACAC
>target_seq4496
TCATCGAGCAGGGCTTTCATTCAATGATCTG
>target_seq4497
AGGAGTCCTTCGTCATTGCGAAGAGGTACAA
>target_seq4498
TGCGAGCCCTTGTCATTGCGAGGAACGAAGC
>target_seq4499
GTCCTCTACCCGTCATTGCGAGGAGGCACGA
>target_seq4500
GCAATCATTACGTCATTGCGAGGAGGTACGA
>target_seq4501
ACTCTTAAATGCTTGTTAGGTAAATCTCCAG
>target_seq4502
AATTGCGATTATACATTGTTGTAACACGTTT
>target_seq4503
AATGCCGTTTATACATTGTTGTAAGTAGTGC
>target_seq4504
TATTACTTATACACATTGTTAGGCAACGTTT
>target_seq4505
AATTAATTTTATACGTTGTTGTGCACTGGCT
>target_seq4506
TTCGTTCACAGGTTCTCAGGCCGCGTTGAAG
>target_seq4507
TTTCTTTTGCCTACTTTTCTTTGCGGCAAGC
>target_seq4508
CGCCTGCCGGCACCTTCTCCCCGCGCGCGGG
>target_seq4509
TTTATAAATTAAGCATTGTTTTTATATCTTG
>target_seq4510
AGACAGGTTTAAGCATTGTTTTTATATCTTG
>target_seq4511
GGCTAAAGCCCGACCTACAAGAATTCGCGCA
>target_seq4512
GCTATAAGCTGGGTCCGGGTCTCCATCCGCT
>target_seq4513
GCGGCCCTCTCCCCCTCCGGGGGCGAGGGAT
>target_seq4514
CCTGCCCTCTCCCCCTCCGGGGGCGAGGGAT
>target_seq4515
TATGAAACACACACCTATACCTTATGAACGT
>target_seq4516
AGCTTATAGCACACATATGTAAATTTGGTAT
>target_seq4517
GGCGCTTGTCCGACCTACGCACAGGCAGCGA
>target_seq4518
CGCCTTTGCCCACCCTACGAGTTCTCCGCTG
>target_seq4519
AACCCTTCGCAACCCTCTCCCCCTGGCGGGG
>target_seq4520
ATATTGATTTTCTCATGTTGTAATATTTATA
>target_seq4521
TATGAGCTATATACGTTGTTAGGCAACGTTT
>target_seq4522
ATTACTGTCATTAGTAGGAGGGTGTTTTCCC
>target_seq4523
CAGACGGTGGTTACATTGTTGGAGGTGCTTC
>target_seq4524
GTGCAACGGTTACCATTGTTGTGCGTTCGTT
>target_seq4525
GTGCAACGGTTACCATTGTTACCTGCTGGCT
>target_seq4526
AAAGCCAACCCGCCCTACCCGGCTCGACGTC
>target_seq4527
TTTCGTCTCAGTTCTTTGTTGGCAGTAGTAT
>target_seq4528
TATGTCATACGCCCCTACAAAGATGTCCGAA
>target_seq4529
TAAATCTTAGCGTTCTTTGCGGTTAAATTCG
>target_seq4530
ACCCATCCCCAGCCCTGCTGAGCCATATCCG
>target_seq4531
TGAAGCTCTGACCCCTCACCCAATTTCCTTT
>target_seq4532
TGCCGCATAAGAGCCTCCATGGACGGATTCA
>target_seq4533
GCGCTTATACCGACCTACGCCTGGTTTATAT
>target_seq4534
CGGCGCCTGGTGCGCTCAGTCCGAGGCGGTG
>target_seq4535
TGCTTGAATTTTTTGTTATCTGAACCCCAAG
>target_seq4536
CTGTTGAGTTTTTTGTTATCACAGAACCAGA
>target_seq4537
GAGCTAGCTAGAGCCTACATGGACGTATTCA
>target_seq4538
TACTCAATATTGTCATTTCGACGAAGGAGAC
>target_seq4539
ACCCTAAACTTGTCATTTCGACGAAGGAGAA
>target_seq4540
GGCTGAAGCCGCTCCTACGGAATACCGGTGC
>target_seq4541
ACGACAAGAAGAGGCTCAAACGCCGCCTCTC
>target_seq4542
AGTAGACCGTCATCCTGAGGTGCGAGCTCTT
>target_seq4543
TTCGCTTTGCCACCCTACTTCATTGGCATGC
>target_seq4544
CACAGAGTGAGCTCCTACGCGGATGCAGGAG
>target_seq4545
ATTCTTTCTTTCCCATATTATATCATTTTAT
>target_seq4546
TTGCGATGGCGGAGCTCGACCACCCATTCCG
>target_seq4547
GCGACGCGTCCCGCGTCGGGCATTAAGGAAA
>target_seq4548
CCAAAACCGTCACGCTCACATTCTGAAGGCC
>target_seq4549
CGTGGAGTAACTCCATTTCTTAAAAGTTTGG
>target_seq4550
CCCTCACCCTAACCCTCTCCCACAGGGAGAG
>target_seq4551
CTGTGCCTGGCCTTGTTATGTTCTTACTTGA
>target_seq4552
GGCGACCCTAGGATCCATGCCGTGAAGGTGA
>target_seq4553
CCAGAAGGAAGGACCCAGGCCGGCCGCAACA
>target_seq4554
GCTCATTGGATAACCTCCGTGCTTCGCACTG
>target_seq4555
GACGTTTGCCCACCCTGCCCGGCTGCGTTAT
>target_seq4556
CGCGGGTAAACCCGCTCCCACAGGGCCCCCA
>target_seq4557
TTGTCACCCGCAACCTACAAAATCATCAACA
>target_seq4558
GCCGCTAATCCACCCTACGGATCCCTTACAT
>target_seq4559
GGTTGGCTATGGGACTTTCCGACCTTTTGTT
>target_seq4560
AATGAGCTATACACGTTGTTGTGCATAGTAT
>target_seq4561
AATAATCCCCCACCCTGCTAAGCCCAACCAG
>target_seq4562
TGAACTCCCGCCGCCTCATTCGATCACATCG
>target_seq4563
CGCCGCCACCGAGCCTACATGGACGTACTTG
>target_seq4564
TGAACTCCCGCCGTCTTATTCGATCAGCTCG
>target_seq4565
GCGTCAGCGAACCCTTGCATCTGCAGCGGCC
>target_seq4566
GAGGCTGTAAACCCTTGCATCCGCCGGGTAA
>target_seq4567
TCGCGATGGCGGAGCTCGACCGCCCACTGAA
>target_seq4568
GAAAAGCGGAATTGCTCTAGCCAAAGGCGAA
>target_seq4569
GAAAAGCGGAATTGCTCTAGATTCCGGCAGC
>target_seq4570
TTAACCAGGAAAGGCTCTAGCAAAGCCAAGG
>target_seq4571
TATTTAAATTAGATCTCTTTCATAAATCAAA
>target_seq4572
CATGAATGGCGACCCTACGGAAGGCATGTGC
>target_seq4573
CCGCGAGCGGGCTCCTACCGTCCGTGCGCCT
>target_seq4574
TCCATCCCTTCGCCCTGCCAGACTAAAACCC
>target_seq4575
CTAACTCGCGCCGCCTCATTCGATCACCTCG
>target_seq4576
GAAGCTGATCTAGCCTCAGAGCCGGGCCGGC
>target_seq4577
TCCCCCATCGTGTCATCCCGACCGCAGCGGA
>target_seq4578
GCCCCTTCCACGTCATCTTGAGCGATCCCGA
>target_seq4579
CGACATATTCCCATCTCATTAACTCCCGACG
>target_seq4580
ACCCGCCCCCAGCCCTGCTAGGCCATACCCG
>target_seq4581
CGACGTGCGGGGCGCTCAGTCCGGCGGCTGA
>target_seq4582
TGGCGCGACCGAGCCTACAGGGACGTATTTA
>target_seq4583
GTTGTCGTGCTCCCCTCTCCCGCGCGCGGGA
>target_seq4584
CTCCTCTTTTGCTCGTTATATCTGCTGCAAA
>target_seq4585
AGGCGACATCCACCCTACGCCGGCTCCTGCA
>target_seq4586
TCCTTCGACTCCGCTCAGGATGACAGACACT
>target_seq4587
GGAATCACTCCCCCCTCACCCAGCTTCGGGC
>target_seq4588
CATTAACTATACAGATTGTTGGTAGCCGTTT
>target_seq4589
AGCTGCCCCCCCCCCCCCCCGCTCAGGCTGA
>target_seq4590
CGCGACAACACACCCTACTTAGCTACGAATT
>target_seq4591
AGCTGTAACACACCCTACAAATGATGTTATT
>target_seq4592
TGCCGTAACACACCCTACGTTTATCACAATA
>target_seq4593
CACGGGGGCCGCTCCTACAGGTGACCGCGAT
>target_seq4594
CACAGGGGCCGCTCCTACACCCGTAGCCCCA
>target_seq4595
AGCAAGCTTCACGTCTACAAAAATAGACGCA
>target_seq4596
CGCCGATGAATCGGCTACAGGTTTTTTACAA
>target_seq4597
CCGATCGTTGCTACCCTCACCTTCCCATCGC
>target_seq4598
CTGCACGGGACGGCCTCAGGCCTGCCGCCAG
>target_seq4599
GACTGAAATGGTTCCTGATACCTTTATCTGC
>target_seq4600
CAAACGCGCCACCTCTCCCCACCGCGAAGAC
>target_seq4601
AGCATCGCTCCTCCCTGCAAACGTAAAGCTA
>target_seq4602
TGGCGCTGCGTCGGCTCAGAGCTGAGCGGGC
>target_seq4603
TACGCTTATCAGGCCTACCCGAGAATCGCAC
>target_seq4604
TGTGTGGCACCCCCCTCTGCCCTGCCGGGCA
>target_seq4605
GAAACCGCAGATCCCTCCACTGCGCTCCCAC
>target_seq4606
CAAACGAATAATTCCTCCGTCCCCTTTGATT
>target_seq4607
GTAAAACTGGGCTTTTTTGTTTCAAACATCA
>target_seq4608
GCAGACCCTAGGATCCATGCCGTGATCTTTG
>target_seq4609
GGCTGAAGCCCACCCTACAGGCAGCACGCCT
>target_seq4610
AAAAATTGCCCACCCTACGAGTTATTAAATT
>target_seq4611
TAGCCTCGACCTCCCTCATTCCCGCGCTCGT
>target_seq4612
ATGGCTTCGATATGCTTGAGGTGCCCGATCC
>target_seq4613
AACTCACCCATTCAATCGGGGCGTATCCTTC
>target_seq4614
CTATTGCGCCCATCCTGACGCTCTATGTGCG
>target_seq4615
CGAAAAAGGCCCGCCCCTCTTGATACGGGGG
>target_seq4616
CTAAACCCTAAACCCTCAACCCTCAACCCTC
>target_seq4617
AATGAACTATACACGTTGTTGCCCACAGCAC
>target_seq4618
GGCATGCCGTGCCCCTACAGCTCGGCGAAGC
>target_seq4619
TCATTTCAGGGTTCCTCAGAGCTGCAACCGG
>target_seq4620
TTCGCCGAGGAGTTCTCAGAGCTGCAACCGG
>target_seq4621
CGCCTTTGCCCACCCTACCCGATGATCCGCA
>target_seq4622
CAAAAAGCAGATTCCTCCGCTGCGCTGCGGA
>target_seq4623
GAGGTCGTAGATTCCTCCGCTGCGCTGCGGA
>target_seq4624
TGAAAAGCAGATTCCTCCGCTGCGCTGCGGA
>target_seq4625
CGTCTTATTCCGGCCTACAGGACTAAGTTGG
>target_seq4626
GGTACAACTCTTCTGTCTTGCGCACGAGGTT
>target_seq4627
GGGTTTCACCCATCCTACGGACTATAGATTT
>target_seq4628
ACACAAGGCCGCTCCTACAGGTGTATGCGTT
>target_seq4629
CAAAGGTTTACATCCTTTGCGCTTTTTAATT
>target_seq4630
AATGGGTCCTGACCCTAGTCGACGAACATGA
>target_seq4631
TGATCGCTCCTCCGTCGAGATGACAAACTAT
>target_seq4632
TCATCTCACTCCCCCTTCACGCCAATGCCAG
>target_seq4633
GAAAGCGCCGGGGCTTTTTGTGTTCGCGTAT
>target_seq4634
TATGAAAACACACCCTAATTATGCATTAACC
>target_seq4635
CTTATCCTCGGATCCTCCAATCCTCACACCT
>target_seq4636
GGGGCTTCGCCCCCCTTCCGAGACCTCCCCC
>target_seq4637
TCATACAGCCCAACCTACGGGCCTAAGGTGC
>target_seq4638
TTGCTCAGCCCGACCTACGGCCCTATCTGTT
>target_seq4639
GGCGACTTACGTCGCTACGACCCCAACGGCA
>target_seq4640
CGCGGCTGAAGCCGCTCCTGCGGCTCCTGCG
>target_seq4641
CTCTGGCTGGCCTTGTTATGCGCTGCAGTTG
>target_seq4642
TCACCGGAGCAATACTCCCCAATTGCGGAAG
>target_seq4643
AAGAGACAAGACCGCTCCGCTTTTAGAATCG
>target_seq4644
TGCTGCGCATGGTCCCTCCCCCGCTTTGCGG
>target_seq4645
GTGCTCGTGAGCTCCTACAGAGACAGTGTTT
>target_seq4646
TATACATGGGTGCGCTCAGAAGCGCCGAACC
>target_seq4647
GCACAAGGCTGCTCCTACATCTGTTTCGGGC
>target_seq4648
CCCAGAGGGTACGCCTCGGCCCTTCACTCGC
>target_seq4649
CGGCTTTGCCCACCCTACGATTGCTCATGAA
>target_seq4650
CTGATGGGGTTCTGCTCTAGCCTTAGCCCGA
>target_seq4651
GGGCAGTGCCCACCCTACAAAAAACTGGATT
>target_seq4652
ACAAAGCCATGAGGGTTATACAAACCAATGG
>target_seq4653
ACTTATTTTTTTTCATGTTTCTATACAAAAA
>target_seq4654
GGTAAGGTTACCTCTTTGTTAGGCAACGTTT
>target_seq4655
GTGATCGCGGGACAAGACAGTTGCTCCCACC
>target_seq4656
TGTGATAGTCACCCCCTCCCCCTATGTTTTT
>target_seq4657
AAAATCCTCCGTGTCTCCGCGGCGCATCAGC
>target_seq4658
TGTGTTCTCCGTGTCTCCGCGGCGAGCCAGG
>target_seq4659
GCTGCCGCCACCTTCTCCCCGTAAACGGGGC
>target_seq4660
CGCGTCACTGGCGGCTCGATTAGCGGGCATG
>target_seq4661
GGTCGACGGGCATGCTCAGCCGATGTGTACG
>target_seq4662
TTGCCCAGGCGGAGCTCGACCGCCCCTTCAA
>target_seq4663
CGTAGCCGCCAACCCTACCCGCAAGGGTCAA
>target_seq4664
GCTGTTTGCCCACCCTACAAAAATTATTAAA
>target_seq4665
ATGATAGTCACAACCTATAATCCTGCTTCGA
>target_seq4666
CCCTCACCCCAACCCTCTCCCGCGCGCGGGA
>target_seq4667
CCCTCACCCTAACCCTCTCCCGCAGGCGGGA
>target_seq4668
TGATCGTTCCCACGCTGCGTCACTAGTGTCC
>target_seq4669
GAATAAATTGGCACCTACAAGGTCAAAATAC
>target_seq4670
AATGAATTATACACATTGTTGTACGCTGGCT
>target_seq4671
ACGCGATGCGTACCCTACAAATTGAGGGCAG
>target_seq4672
CAAGGGCAATGACCCTACATGGCTATTTTCG
>target_seq4673
ACGCGACGCGTACCCTACCGGGCTGCCTATC
>target_seq4674
CCTGTTGGGCGCTCCTCAGGATGAGGTAAGC
>target_seq4675
CCTGCCGGCACCTTCTCCCCGCTTGCGGGGA
>target_seq4676
TCATAATTCTCTCTGTTTTATTTCTCAAAAA
>target_seq4677
TATTTCGCCTCTCTGTTTTAAACCTTACCTA
>target_seq4678
CTTTGAGTATTTTCATTTTTATTTGATTTTT
>target_seq4679
TGCGCCGGCTCCTTGTTAGAAGCCGGTTCAC
>target_seq4680
CCTGATTCATATCCATGTTGCGTATCGCAAA
>target_seq4681
CTGACCGGTCTCCGCTACTCGGCGGCGCACA
>target_seq4682
AGCCCCAGTTCGTCCTGCGTCCGGATCAACT
>target_seq4683
TTCAGGGTGAAAAGCTCAGAAGAAGCCTTGC
>target_seq4684
CCTTTCCAAAAAGGCTCCGCTACTGCTCCCC
>target_seq4685
TCTGTACGAAAAAGCTCCGCTTTTTCAGGGG
>target_seq4686
TCAGTGGGCTCAGCCTACTCCCCGTCTGGAG
>target_seq4687
GGCCGATCGTTCGGCTAACGGGCCTTCAGCA
>target_seq4688
TGAACTCGCGCCGTCTCATTCGATCACCTCG
>target_seq4689
GAGAGATGTGGCTTTTATGCTCGAATATTTT
>target_seq4690
ACCCAAACCCTCCCCTACGCCAGCTAATGGT
>target_seq4691
CTGGCTAACGCACCCTACAACTTTTTGGTAT
>target_seq4692
AGGCATAACGCACCCTACAGATACTTAGATT
>target_seq4693
CACATGGGTCCGCCCTACAATTTTCTGTTTT
>target_seq4694
GGGTGACAACTATCCTGACACTGAGGGGCCA
>target_seq4695
AAGACTTTTGCTTCCTTTGGGGCTTTTCAAA
>target_seq4696
GAACAAGTTCGCTCCTACAGAAGCACCTCTG
>target_seq4697
TTTCGGGAGACATGCTCTAGCTGTCCCGGGA
>target_seq4698
TTTTACCACAGTACTTTGTTGGCAACTGGCT
>target_seq4699
TTCACTGATCAATACCCACCACGGCTTCCCC
>target_seq4700
CTCGGCGCGTACCGCTGAAGCGGCAGAGCCG
>target_seq4701
AGCTTTTCACAAAGCTCTGGTGTGAGAGCCT
>target_seq4702
GCCCTCACGCCCGCCTAACGCATCGAGGCTG
>target_seq4703
CCCGGCCGGCCACCCTCCCCACGCGAAGCGC
>target_seq4704
CTGCGCACGGGCACCTCCACACTCGGCCTTG
>target_seq4705
GACTCTTCTTCACCCTCCCCTCTTGAGGGGG
>target_seq4706
GCAGACCGTAGAATCCATGCCGTGACTTCGA
>target_seq4707
ACTCAGAGCGGGTCCTGTCGCCGAGCCACCC
>target_seq4708
ACTCAGAACGGGTCCTGTCGCCGAGCCACCC
>target_seq4709
GCGCCTTATCCGGCCTACAAACTTTAAACTG
>target_seq4710
GCGTCTTATCCGGCCTACAAAGCTCGCACAG
>target_seq4711
ACGCCTTATCCGGCCTACAAACCACACGCTG
>target_seq4712
ACCGAAGCGTACGCCTCGGCCCCTCTCTCGC
>target_seq4713
CGGCGGCCTTGCCGCTCATCCCAACTCTTCC
>target_seq4714
TCTAACTAAGCTGCCTGTCCACAATTTAAGT
>target_seq4715
TCTAACTAAGCTACCTGTCCACAATTAAAGG
>target_seq4716
GTGTAAATCCGTCCTTTTGGAAGAAGAACCC
>target_seq4717
CGATTGACCTGAACCTTTGAGCTCTTGAACG
>target_seq4718
CGACGATGTCTTTCATGATGTTTTTGAATAG
>target_seq4719
ATGTATATTTTCCAATGATATAACAAATAGT
>target_seq4720
TGATGGTTCCCATGCTCCCGCGTGGGAACTC
>target_seq4721
GCGTGGGCTATCTCCTTCGCGTGTGCGGTGA
>target_seq4722
GCATGGGCTCGGCTCTACAACGACCTGCGCA
>target_seq4723
CGGGAACACGACGCCTCACTCGATCACCTTA
>target_seq4724
TGAACTCTCGCCGTCTCACTCGATCACCTCG
>target_seq4725
GCCAAACGGCGCTCCTCGCTCCTTGCCCTAC
>target_seq4726
GCCAAACGGCGCTCCTTGCTTCTTGCCCTAC
>target_seq4727
TCAGGAGTTTCATTGTATATTAACTTTAATC
>target_seq4728
CTCCAGTGGTCCCCCTCCCCCGCTATCGCGG
>target_seq4729
GATTCTGGGTCCGCCTGAATAGTCACCGATC
>target_seq4730
CCATGGGGTCGGCTCTACCATTGACCGATCG
>target_seq4731
CTGATCGGAAACCGCTCTAGTGTCTGTCGCG
>target_seq4732
CCAAAAAAAATGTCATTCTGAACGTAGTGAA
>target_seq4733
CAAAATGACCAGGCCTGGCCATTTTTTTGGC
>target_seq4734
TGGACCGTGAATGGCTCTAGCGGTAACCTTC
>target_seq4735
TGGACCGTGAATGGCTCTAGCGGTAACCTTC
>target_seq4736
CCGTCCTCCGCGCTCTCCTCGCCTCCAGGTC
>target_seq4737
AATCCTAATCCGCCCTACATTTCTTCCCTTT
>target_seq4738
CCCTCTCTCCTCCCCTCATTCCTGTGCTTGT
>target_seq4739
ACGGCTAACCCACCCTACGAATCTGTCGCAG
>target_seq4740
CCGGGCTTCCATCCCTGACGCGGAAAACCCG
>target_seq4741
TGTCAATGCTGGGACTGACCCCTTTATGTTA
>target_seq4742
CCGTTTAAGCAACTTGTTATGTTTACATTAA
>target_seq4743
TACTGATATTTAAGGTTAATCGACTTGGGAG
>target_seq4744
ACGCGATGCGTACCCTACGGTTTCTTTGTAT
>target_seq4745
CTGCACGAGTACGCCTCAGGGCTCCGCGCGC
>target_seq4746
GGTAAGGTTACCTCTTTGTTGTGTACAGTTT
>target_seq4747
GCCATAGGCCCCTCCTACCGATAAAATAATT
>target_seq4748
CGGTTTCCAGAACCCTCATCCGATGATCACC
>target_seq4749
CGCCTGCTTGGCTTGTTAAGAGGCAACGACC
>target_seq4750
CTGCGGCGGTCCCCCTCCCCCGCTGCGCAGG
>target_seq4751
AAATCACTGTACCACTACAAACTAAAGATGC
>target_seq4752
CTAACTGTCCTTTGTTCATTAGCCCGGAATC
>target_seq4753
AATTATTTATACACGTTGTTATGCACAGGTT
>target_seq4754
CGGGCGGCGCGTCCCTTTGACCGCCGGGTTA
>target_seq4755
GTTTGTGCGCGTCCCTTTGACCGCCGGGTTA
>target_seq4756
CGGGCGGCGCGTCCCTTTGACCGTTTTATTA
>target_seq4757
GTTTGTGCGCGTCCCTTTGACAGTCGTGTTA
>target_seq4758
TCAGTGTCTGACACCTTATTTTCATTTAATA
>target_seq4759
GGCCGCCGATGGACCTACTGATGACCAGCAG
>target_seq4760
GGGCTCCTGCCACCCTCTCCCCCGCTGTTCG
>target_seq4761
GCGACGCGTCTCGCGTCGGCATCGCCTACAA
>target_seq4762
TGGGGTGCCCCGTCCTAACTTGTTAGGGCGG
>target_seq4763
ACCGGCAACGCCGGCTCCCACAGTGGATCTG
>target_seq4764
CGCATGGCGTGGCTCTACCGCTTTTGCCATG
>target_seq4765
CCATAAAATTTGTCATTCCGGAGGAATCTAA
>target_seq4766
CCGCTGGAACACCCCTCATCCGTCTCGACGC
>target_seq4767
AGTGCGCTCCTCCCCTCATCTCTGTGCTTGT
>target_seq4768
GCGGCCGTGGCTGTCTAACGCCCCAGTTAAG
>target_seq4769
GTGATGATCTCGCTCTCCCCGCTTGCGGCGC
>target_seq4770
CAGTGGCGTGGGTCCCGGATCTGCGGGGCGT
>target_seq4771
ATAATCTGGCAAGAATGACTAGAAGAACAAA
>target_seq4772
CTAGCTCCTCTACCCTCTCCCCAGAGGGGCG
>target_seq4773
TCACGAGTATTTTCATATCGCTGCGAGGGCC
>target_seq4774
CCATCGGCGCCGCCCTCAGTGCCAGGCGGTC
>target_seq4775
ACTGATGGGGTCGTCTAATCGCCGGACTTTT
>target_seq4776
TGCGCTAACCCGACCTACATCCTTATCAAAT
>target_seq4777
CCCTCACCCTAACCCTCTCCCCGTTCTGACG
>target_seq4778
CAAACCTAGTCATCCTGAGGAACCCCGCTTG
>target_seq4779
ACGTAAACGTCAGGCTACGAAATCAACGTAG
>target_seq4780
CCGCCCCTCCAATCCTCGGATCCTCCGATCC
>target_seq4781
AATAATCCCCCACCCTGCCAGGCCTAAAACA
>target_seq4782
ACGCGCGGTCGCGCCTCAGTTGAAAGTGATT
>target_seq4783
ATGCTCTACCCAGCCTACGAGCTATGCCATC
>target_seq4784
GGTAAGGTTACCTCTTTGTTAGGCAACGTTT
>target_seq4785
GGGCAAGCCCGCTCCTACAATTGGCCAGCCT
>target_seq4786
TAATGGCCCCCCGCCTGCTCATCATTGATGA
>target_seq4787
CAACGGGTCCCTCCCTCTCCCCGCTCTCGCG
>target_seq4788
AGTCGAGCTGCGGCCTAACGGCCGCGATGAG
>target_seq4789
CGCTAAAGCACGGCCTACAAGAGAGCGCGCG
>target_seq4790
TGCAGTGTCCTTCCCTCATCCGACCCGGCTA
>target_seq4791
TCTCACAGCGCCCCCTCATCCGTCTCGGCTG
>target_seq4792
GGGCACGGCGCCCCCTCATCCGGCCCTCCGG
>target_seq4793
ATGAGAGGGAAACGCTCTAGCTGCAAAATCT
>target_seq4794
CCCTCTCCCTAGCCCTCTCCCGGAGGGAGAG
>target_seq4795
GCGCTCATCACATCCTACGGCGCTGCGTCGG
>target_seq4796
GATGGCCAACGCCCCTCTGGTGGGACAGGAT
>target_seq4797
GATGGCCGACGCCCCTCTGGTGGGACAGGAT
>target_seq4798
GATCGCCAACGCCCCTCTGGTGGGACAGGAT
>target_seq4799
AATTGTACTGGCTTGTTATATTTCTGATACC
>target_seq4800
TAGAATCGCCAGGCCTGGTTGTTTTTCACCC
>target_seq4801
TAGAATCGCCAGGCCTGGTCATTTTTTCTCA
>target_seq4802
GGTTTTTACCAGGCCTGGTCATTTTTTCTCA
>target_seq4803
CGCCCGACCCAATTGTTATACGTTTCTAGGT
>target_seq4804
GATCCTTAGGACCCCTCTCCCCTTGCGGGAG
>target_seq4805
TGCCGCCACTGAGCCTCCAGGGACGAATCTA
>target_seq4806
TCCCTGGAACACCCCTCATCCGGCCGCTTCG
>target_seq4807
TACTCCCGTAAGCCCTCATCCTGAGGAGCGC
>target_seq4808
TTGGAGTTTCTCTCCTCCCTCTCAAGTTTGA
>target_seq4809
GACAAATCTGACTTGTTATGCCTCTTGTGGG
>target_seq4810
CTGTGGCTATGGGTCCGGATCTGCGCTTCGC
>target_seq4811
CCAGCTAACCCGTCCTATTCGTGAGAGTGCG
>target_seq4812
GACCGGGCAAGCTCCTACAGCGGCGTTGTAG
>target_seq4813
CTTTTTTTTTATACGTTGTTGCCCACTGGCC
>target_seq4814
CCCAAGCCCTCATCCTGAGGTGCGAGCGGAG
>target_seq4815
AAATCTAACCCAACCTACGGAACTTCTATAG
>target_seq4816
CGCGAGCGACGCTCCTACGGAAAGGTGGGTT
>target_seq4817
CCCTCACCCCAACCCTCCCCCTTCACTCCTC
>target_seq4818
TGCTTCAACCCAACCTACGAAAGAGAGTTTT
>target_seq4819
GTTAAACTGACTTCCTCCCCGCCCTGGAAGG
>target_seq4820
TAGTTACTGACTTCCTCTCCACCAGCAAGGG
>target_seq4821
TTCTCCTCCTTCTTGTTAAATTACTAATCCG
>target_seq4822
CCGTGCTTGCGCTTGTTAGGGCCGTGGAGTG
>target_seq4823
CCGCAAGAACGCCCCTCACTAATGGACAAGG
>target_seq4824
TGCGGCGACCAAGCCTACAGGGACGTACTTG
>target_seq4825
CGTCGTCGAGACAGCTTCCCTGGAAGCGCGG
>target_seq4826
CCCCCCCGCCAGCCCTATCGGGTCCGGCTGT
>target_seq4827
CGCAAGACCTGCCCCTACCTATTTGAATAGA
>target_seq4828
CATGACCCCATCCTCTCGAGAGTTGGGGACT
>target_seq4829
GCGCTTGATCCACCCTACTTTTCTTGAAAAG
>target_seq4830
CCATCGTGTCCACCCTACCTATTGGATTTTC
>target_seq4831
ACGGTCGGCGCTTCATATCGCCTTTCAGGCG
>target_seq4832
CTCTCCCCCAACCCCTCTCCCCCGGCCCCTC
>target_seq4833
TCGCTTTGCCCACCCTACGACCTGCTCGCTT
>target_seq4834
GTTTTGGGGCATCCCTGCAATCTGGATTCCG
>target_seq4835
GATGCCTGTGTTGTCTAACGCCCCAGTTCAG
>target_seq4836
GCGCAAATTCCGACCTCTCCCCGCAAGCGGG
>target_seq4837
CCTGACCTGACCCTCTATTAGCGGTTACCAG
>target_seq4838
TTCCTGTCCCCCTCCTCAAGCCTTCGCGCTC
>target_seq4839
TCGACAAGAATATGCTCTAGAAACCCGTTCC
>target_seq4840
TGAAAACACAGATGCTCACCCGGCGCATTCG
>target_seq4841
CCTTGCCTGCACTTGTTAGAAGCCTTTCCTC
>target_seq4842
AAGCCGCCACCTCCCTGTTCCTGTATTTGAA
>target_seq4843
GGCGCCGGGATCTCCTCACGACGGACGCCGC
>target_seq4844
AATGAACTATACACATTGTTAGCTTGAGTAT
>target_seq4845
GGCCGATGGTCCCCCTCCCGCCGCTGCGCGG
>target_seq4846
TGCCGCCACCGAGCCTACAGGGATGGATTCA
>target_seq4847
TGCCGCGCCAGAGCCTACAGGGATGTACTTG
>target_seq4848
AATTAATTATATACGTTGTTGTAAAACGTTT
>target_seq4849
GACGCTAACCCGACCTACGATTGATATGGAT
>target_seq4850
TGAAGTCGCGGCGTCTCACTCGATTACCTCG
>target_seq4851
GTAGCTCTTCTCCCTTTTGTTCCTTTACACA
>target_seq4852
CACTTGAACTGTTTGTTATGTTCGTGGTTAA
>target_seq4853
GCGACGCGTCCCGCGTCGGTAAATCTGCTGC
>target_seq4854
GCGACGCGTCCCGCGTCGGGAACTAAGACAA
>target_seq4855
CGGGTCTGCGCTACCTAACGAGATTGAGACA
>target_seq4856
ACTTGACTGATTACCTCAGGGCGTGAAGCAG
>target_seq4857
GACAAGGTCCGCTCCTACGGGGGAGGAATAC
>target_seq4858
CGCCAGCGACGCTCCTACAGCGGCTTCGTAG
>target_seq4859
GCCTTATAGTACTCCTCCCTCGTCAATTCTT
>target_seq4860
TTCTCCTTTTTGTCATTTCGACCAACGGGAG
>target_seq4861
CTCCCGCAGGGTGTCTCTGTTTCGCAGTACA
>target_seq4862
GATAATAATTAGCCCTAATCCGACATTTTTT
>target_seq4863
AGGCTTATTCCGGCCTACATGACTGAATATT
>target_seq4864
AGTTCCAGACGGAACTGGAAGGTGCTACCGA
>target_seq4865
AAGCGCGCGACGCGCTTTAGCCGCCAAGGAG
>target_seq4866
CATATCTTATTTTCATATTACAAAGTTTTTA
>target_seq4867
ACCGCCGGTCGCCCCTACATAAGCGGCCTCC
>target_seq4868
CGTTGTCCGCTATGGTGTAGAACTTTCCGCA
>target_seq4869
CGTTGCGGTCATCCTGCGGCGAGCGGAGCGC
>target_seq4870
CCTGCGAGTCATCCTGCGGCGAGCGGAGCAC
>target_seq4871
AAGCGTCGTCCACCCTACGAACGGCCGCTAT
>target_seq4872
AAGCGTCGTCCACCCTACGAACCAGCCGTTC
>target_seq4873
GCCCGGGTGCGCTCCTACGAGAGCGTGTTTG
>target_seq4874
TCGCAATCAGGTGTCTCAAGATCCGGGGGCG
>target_seq4875
TCCGGGTGGCTCCCCTCTTCCGGCCCTTCGC
>target_seq4876
ATTTGCGATGAATCGTTGTTGGCAACTGTTT
>target_seq4877
GCGCCCATAGACTCCTATGCTCAAAATATAG
>target_seq4878
CCCTGAAAAGTTCTCTAATCGCATTGCACGG
>target_seq4879
TTCGCATGGTTCCCCTCCCCCCCGTTGCAGG
>target_seq4880
GAAAGCAAGACATGCTCTAAGTTGCCCCTTT
>target_seq4881
CTTCGGGCCACCTTCTCCCCACTGGGGAGAA
>target_seq4882
AATGAATTATACACATTGTTGGCAGCAGTTT
>target_seq4883
CGCGGGCAAGCCCGCTCCCACAATGGGTTCT
>target_seq4884
ACGCTTAGGGTGTCATTCTGAGCGAAGCCTG
>target_seq4885
CCGTGCTGCCGCTTGTTAGGCACTCTTAAGC
>target_seq4886
TTTAAGCAATAGATCTCTTTCATAAATTAAA
>target_seq4887
AGCTTGAATTGTTTGTTAGGCAAATTTTCCT
>target_seq4888
CTAGCGCGGCCACCCTCTTCCGGCGGGCCCC
>target_seq4889
TTTTGCCCAGGGGCCTACCGGCCGCTAAGCG
>target_seq4890
GGCTGAAGCCGCTCCTACACGGCGCCACGGA
>target_seq4891
GAGCGCCATCCACCCTGCAGGGTACGACTTG
>target_seq4892
TTTCCTTGGGGCTTTTTATGGAATTGGGTTT
>target_seq4893
GGGGAGCTTGCCCCCTCATCCCGCTGCCGCG
>target_seq4894
ACCGACGTTGCCCCCTCATCCGACCCTTCGG
>target_seq4895
GCCGCCCTCGCCTCCTCAGACCTTCAGCACG
>target_seq4896
AATGTAATTTGCCCCTACAAATTATTTTAAA
>target_seq4897
TGCTCAACACACCCCTACATACTTGTGGCAA
>target_seq4898
GGAGACCCTGGGATCCATGCCGCGACTCCGA
>target_seq4899
GGTTTGAAGCTTTTGTTATTTGACTTAGGTT
>target_seq4900
AATTTAGTTGACCACTACAAGGATTTATTTT
>target_seq4901
GTTAAAGGTATAGGTTTAATGGAAAATATTT
>target_seq4902
TATGAGCTATATACTTTGTTGTGCCACGTTT
>target_seq4903
GGCATGCCGCGCCCCTACGCCAGGGGTGCTG
>target_seq4904
TGTTTACCTCTGTCGTTTTCATTGTTGTTCT
>target_seq4905
GTGTCCTTCGTGCTCTCCCCGGGGAGCGATG
>target_seq4906
GTGTTCTTCGTGCTCTCCTCGGGGAGCGTTG
>target_seq4907
TCCTTCACGCACCCCTCATCCGTCTTGCCGC
>target_seq4908
CCGCTGGAACACCCCTCATCCGTCGCCTTCG
>target_seq4909
CCGCGGGAACACCCCTCATCCCGTGTTCTCC
>target_seq4910
ACGCCTTATCCGGCCTACGGGTGCCGAACCC
>target_seq4911
CCAGGAAGTTCCCGCTTACTCCGTTCGCAAA
>target_seq4912
GCTATAAAAAAGACCTCTTTCATCGAGGTCT
>target_seq4913
GTGCCTCTATTGTCATGCTGAGGCTTGCCGA
>target_seq4914
CGCGGATGAATCCGCTCCTACGGGGAGGATT
>target_seq4915
AAAGGATTATAAGGGTAGGGTATGGAAAGAA
>target_seq4916
GACTTGAACCATTTGTTATACGCTTTCACGA
>target_seq4917
GCAGCAGCATGTCCCTCCGGGAGGTTGCTTC
>target_seq4918
TAAAAATGCTGCCCCTTAACCCATGATGGGA
>target_seq4919
GATGACCCCATCCTCTCAAGAAACGGGGCCT
>target_seq4920
GCTACAAGAAACGTCTCAGGTCAGATGTTGT
>target_seq4921
CGGCGGCCTGCGGCCTTGATTCCGCGCAGGT
>target_seq4922
ATCGCTAACCCGACCTACGCCTACAAGCCTT
>target_seq4923
TGAACTCGCGACGCCTCACTCGATCACCTCG
>target_seq4924
TACAAAAGGCTCACTTCCTGGCGTGCTAGCT
>target_seq4925
AATGATTTATACACGTTGTTGTAAGCAGTTT
>target_seq4926
GTGGGGAAGACCATCTCATTAACTCCTGTAG
>target_seq4927
GTCACGACAGCTCCCTCATCCCAACCTTCTC
>target_seq4928
GCTGTCGTAGAAGCTGTCCGCTATTGCCTGA
>target_seq4929
GGATCAAGCGGCAGCTTCGCTTAATGCAGGC
>target_seq4930
TTTCTTTTGCCTACTTTTCTTTGCGGCTGCA
>target_seq4931
TTTCTTTTGCCTACTTTTCTTTGCCGCGGCA
>target_seq4932
GGGGTTACTGGATCCCGGTCTTCGGCAAGCC
>target_seq4933
TGCTATGTTTAAGGGTTATACATTAGTCTTT
>target_seq4934
CTGTGCCTGCTTTTGTTAAATGCTGTCTCTA
>target_seq4935
AAGATTTTTGTCATCTTTTCATCTCTGAAAA
>target_seq4936
CCCATACGCTCCTCCTATGCTCAAACTATAG
>target_seq4937
GCGATGCACCGGCCTTTTTATTTCAGACCCT
>target_seq4938
GAATGAATTCGACCCTACAGTCCTTCTCCGA
>target_seq4939
GTCATCCTCGGGCTTGTCCCGAGGATGACGT
>target_seq4940
CCCAACCCCGACCCCTCCCTTGCTCAAGGGA
>target_seq4941
GTAAAGTCTTTTTCATTGTATGTCCCCCACG
>target_seq4942
GTAAAGTCTTTTTCATATTGTATTAACTTAA
>target_seq4943
CAAAATCTATGTTTCTATGTGTTTAATAAAT
>target_seq4944
CTGCTTCGAATGCGCTCTAGGCGCCACGCCG
>target_seq4945
ATAGGATCTCGGCTCTACAGCCAGCGGCCGG
>target_seq4946
CTGACTAGAAAATGCTCTAGAGGGCAAAATC
>target_seq4947
CAAATCCTTTAATGGTTTATAATTGTCTATA
>target_seq4948
ATCCCCCCCTCGTCCTGCTAAGCCAAACCCA
>target_seq4949
TCCCATCCCTCGCCCTGCTAAGCCAAACACA
>target_seq4950
CCCTGCCTTAATTTGTTATGCGATTATTGAC
>target_seq4951
AAACGCATAGCGTCATTTCGACTGTAGGGAG
>target_seq4952
CGCCTTCGCTAACGCTTCAGGCTCCGAACCT
>target_seq4953
CGTCTTCGCTTACGCTTCAGGCTCCGCCATC
>target_seq4954
GCTTGTCGACCCTCCTCTCTTCAGCTTCGCT
>target_seq4955
AGTCTATAAATGCCATACCTTAATTTATATT
>target_seq4956
GCAGACCATAGGATCCATTCCGTGAAGTCGA
>target_seq4957
TGCAGCCTGATGCCCTCACCCCAGCCCTCTC
>target_seq4958
ATTTGCCTGGCCTTGTATGGTGATTCTATCA
>target_seq4959
CGTGCTCTCCGCGTCTCCGTGGCGAGAACTC
>target_seq4960
AAAGTCCATATCCTCTTAACGAATGACGCCC
>target_seq4961
AAAACCGCTCCTGCCTCAGTCCCTCGCACCG
>target_seq4962
ATCGCGAAAACGCCCTACAGCTTTATTCCCA
>target_seq4963
TGAAGCCATCGCCGGCCTTGCTGGCGATGGC
>target_seq4964
TTCGCTTATCCGCCCTACGGGGTGTCGGCGC
>target_seq4965
AGGCGACAACTATCCTGACATAGGGGGTTAT
>target_seq4966
GCGCCTAACCCACCCTACGATGCATGCGCCA
>target_seq4967
GGCCGAAATGGTTCCTGGCACCTTTATATGG
>target_seq4968
TGACATGCCATTTTCTTTTTCCTGAAGCTTT
>target_seq4969
GCGCGGCCAGCCACCTCCCCCGTCCTCTGCG
>target_seq4970
GCGCTTCGCGCCTCCTCAGGATGACGTAGGT
>target_seq4971
ACCTCACCCTGACCCTCCCCCGCACGCGGGG
>target_seq4972
GCGTGGGCTCGGCTCTACAACGACCTGCGCA
>target_seq4973
GGCCTATCCTTATTGTTAGCACTACGGAAGC
>target_seq4974
TAGGTCAGCACAACCTATAGGCGGGTGCACA
>target_seq4975
TATTTCTTATACGCGTTTTTGCCAAATGCAA
>target_seq4976
GCCCAGGTGCGCTCCTACGGCATCTGGTGGG
>target_seq4977
TGCGCTTGGCCGGGCTACTGAATGGTAGCCC
>target_seq4978
GCAGCAAGGCAGCGCTGCAAAGCGCAATACC
>target_seq4979
ATTACAGGTGTTTCATCTTTAAACAGCCTCA
>target_seq4980
GTAGATTCCCATTCCTCAGGGTTGTTGGTTC
>target_seq4981
CAAGAAACAATCCCCTCTCCCAAGCGACAAT
>target_seq4982
GCGCACGGCACGCCCTACCCACTACCGCCTG
>target_seq4983
GCCTTCCCTGCGCCCTCTTGGATTTTAGAGG
>target_seq4984
GACGCTAATCCGCCCTACGCTGCTCAGCTTG
>target_seq4985
GTCATTCGCCCCCGCTTTCCTCGTCGAACAA
>target_seq4986
CCCTTCCCACAAACCTTGGAAATTGGGGCCG
>target_seq4987
TGCCGCGCATGACCCTAGGGATTGTCCCTGA
>target_seq4988
CCGATCTCGGCATCATAATACCTTCATATAC
>target_seq4989
AAGGTCCGGCGCTGCTCTGAGGTATCGGTCC
>target_seq4990
GCGCCCGCCCCCCCCCCCCACGCGGGCGATG
>target_seq4991
ACGCCTAAGTCGACCTACATAATGAGCAAGC
>target_seq4992
TTCTGATGGGTCGTCTAATCGCGAGCCATTT
>target_seq4993
GCGCGTTCGGACGGCTCTAGGCGGCGTGCAA
>target_seq4994
GGGCGTGACCCGGCCTCAGATCTCCGCCGCC
>target_seq4995
GAGCAAGCTCACTCCTACAGGTCCAGCATCT
>target_seq4996
ACGACAAGGAGAGGCTCAAACGCCGCCTCTC
>target_seq4997
GCCCTTCGGCTCGGTCATAGCCGTGCAAGCA
>target_seq4998
GGGCAGTCGCCCCTCTGGTTACCGTTTGTTC
>target_seq4999
GCGGCTAATCCGACCTACACGAAGCACAGCG
>target_seq5000
ATCGTGAAGGCCTCCTCAGACCTTCAGCACG
>target_seq5001
TCGGGGTGGTCCCCCTCCCCCGCTAGCGCGG
>target_seq5002
AGGAATATTCCGGCCTACTTCCTTACGATGG
>target_seq5003
TGAAACCCGAAACGCTCTAGGCGGCGCTTTC
>target_seq5004
GGTAAGGTTACCTCTTTGTTAGCACCAGTAT
>target_seq5005
AATGAATTATACACGTTGTTAGCAAATGTTT
>target_seq5006
AAGTACATAACACCCTTGTTTTGATCGACAT
>target_seq5007
GAACCGAAGTCATCCTGGGCGGAGTCAGAGC
>target_seq5008
GAAAAGACCTGACGCTACCAGTTCACTCGAT
>target_seq5009
CAAAATCGGCGGTGCTCGACCGACTGGTTAA
>target_seq5010
AATCTGTGCATCTCCTGTGGCTAAATTTTAT
>target_seq5011
GCCTTCCCTGCGCCCTCTCGGGCAAGCGGGT
>target_seq5012
AGCATCGTGAAGCCCTCAGAGTGTGTGACCC
>target_seq5013
CTGCAAGTACATCCGTGTAAGCTCGGATTGC
>target_seq5014
AGGTAAACTCCCGCCTACTTTCGCAGCCATT
>target_seq5015
AGGTAAACTCCCGCCTACAATTTGAAGGCTG
>target_seq5016
ACATAGGTCGACCCCTACAATTTAAAACTGG
>target_seq5017
ACATGGGTCGACCCCTACGGCTAAGTAGTCA
>target_seq5018
ACATAGGTCGACCCCTACGTGGTGATTTTGT
>target_seq5019
CTGTGAATACCTCCCTGTACGCTCGGATTGC
>target_seq5020
TATGTTTTATATACATTGTTAGGCAATGTTA
>target_seq5021
TTTTAACTGCCGTCATGCTGAACTCGTTTCA
>target_seq5022
GAATGAATTCGCACCTACAATTCCCTTATTT
>target_seq5023
AATGGGTCCTGACCCTAGTCTGGCAGGACAC
>target_seq5024
GCTTTTATCTTGTCATCCCAGCATGCTTATA
>target_seq5025
AGGCTTATTCCGACCTACAGGGCTACATATT
>target_seq5026
TATCGCGGCCATGGGCTCCTACAAGAGCATC
>target_seq5027
TATCGCGGCCATGGGCTCCTACAGCGAGTGA
>target_seq5028
ACGACAAGGAGAGGCTCAACGCCGCCTCTCC
>target_seq5029
TCTGCTATCCCGCCCTACGGATTTCTCCTCG
>target_seq5030
CTCCTTTCTCCATTCTCCTGTTTCTTTTAAG
>target_seq5031
GAACATGCCGTTCAATCGGGGCGCAGATTCG
>target_seq5032
CGAACTGTCATTAGTAGCGAAGCGAAGTAAT
>target_seq5033
CTGCCTCTTTGCTGTCTTAAGGTGCTTCCTC
>target_seq5034
ATGGAAATCACAGCCTATAATCACCATCGAA
>target_seq5035
AATGAGCTATACACGTTGTTGTGTGTAGTAC
>target_seq5036
AGGCGACATCCACCCTACGGTCCGATAGAAG
>target_seq5037
GCCGCTAACCCAGCCTACAAGGTGGCTGCGT
>target_seq5038
CTTGGAAAGCGGCACTCCTTACGCGAACGCC
>target_seq5039
CGGCAGGCGCGGCACTCCTTTTCAGCGGAAT
>target_seq5040
AATTAATTATACACGTTGTTGGTTGCAGTTT
>target_seq5041
ATCGACTGCAATGTCTTCCCCCTTGACGTCG
>target_seq5042
AAGCGTCGTCCACCCTACGCCTAGGCGCCAA
>target_seq5043
CGATGGTTCCCATGCTGCGTGGGAACCCCAG
>target_seq5044
GATGTTGCCGCGATCCTCCACTGCGCACGAA
>target_seq5045
TGAACTCGCGGCGCTTCATTCGATCACCTCG
>target_seq5046
CCGCCCGACCCATCCTGCGAAGAGCCGTAGC
>target_seq5047
CCGCCCGACCCATCCTACGAAGAGCGCCAAG
>target_seq5048
CGCCCTCAGCCACCCTCTCCCGCAGTGCGGG
>target_seq5049
GTGCTTCCGGCGGTCCGGATCTTCGCGCTGC
>target_seq5050
ATATTATTATATTGTTTAGTTCGTTTTTATA
>target_seq5051
CGCGCCTGAAGGCGCTACAGGGGGGCGAGGC
>target_seq5052
TGAGATTGTTCAGGCTCTCGTGATACCGGCG
>target_seq5053
ACATGGGTCGGCCCCTACATTTTTTCGCGCT
>target_seq5054
AGCGTCCCTACAAGGTTATCGGATACGATTT
>target_seq5055
GCTCTGACTTCCCCCTCTCCCCTCGGGGAGA
>target_seq5056
TAGCTACTCCGGCCTTCTTCTTCTTGGCCTT
>target_seq5057
CGCATCCTGTCACCCTGAGCGCAGCGAAAGG
>target_seq5058
GTTTTACTTGACCACTACAATTCTTACAGGC
>target_seq5059
GGATAAATCCCGACCTACAAGTTTGGTTCCG
>target_seq5060
ACGCCTAACACGACCTACAAAAACCGTGCTT
>target_seq5061
CCTTTTGAGTAACTTGTTATGTGTTTATGAC
>target_seq5062
TATGGCTCGGCAGTCTCACGCGGAGGTGCGG
>target_seq5063
TTCGCGCGACCCCCCTCATCCGTCATCGCTG
>target_seq5064
CCGAGGCCTTTGCCGTCATTCATCCTGCGGC
>target_seq5065
AGCATGGCTCGACTCTACAGGGTAGACCGGT
>target_seq5066
ACTAGGCGCTTCAGCTAACGGCCACCCGTAC
>target_seq5067
CTTTACAAGTAAGCATCCAATTCTGGGGTAC
>target_seq5068
GCATAAATGCTCGCCTACAATATAATCGCTA
>target_seq5069
GCATAAATGCTCGCCTACTGGGGTGGCGAGG
>target_seq5070
CTAAAGTCATTCCGCTCTAAGGTCGCCCGAA
>target_seq5071
CTTTTCGGAATGCGCTCTAAAAATCGCTGAC
>target_seq5072
GGCTGAAGCCCACCCTATGCGCCCGTTTTTC
>target_seq5073
GGCTGAAGCCCACCCTTTTTCATGTCTGTCC
>target_seq5074
TGAATTTACACCATCTTGACGGACTCAACCA
>target_seq5075
TGAATTTACGCCATCTTGACGGACTCAACCG
>target_seq5076
GCGGCTAAGTCGACCTACAAAACCTCGCAAC
>target_seq5077
CAGTCTGAGTTGCCCTTTAAAGTTGGCACTT
>target_seq5078
CGCCTTTGCCCACCCTACGAGCTCTATTCCG
>target_seq5079
GCCGAGCGAAGCAGCTACAATGATTGCTTCG
>target_seq5080
CTGTGATCGACACGCTTTAGGCGCTGACCTT
>target_seq5081
GCGCCTTACCCGGGCTACCGACTAAAAAGGC
>target_seq5082
CGCACTCCCGATAGCTATCGGGATAAATTTA
>target_seq5083
CGGCAAGGCCGCTCCTACAGGTACTGCGCGG
>target_seq5084
ACCGAAGCGTACGCCTCGCCTCTTCACTCGC
>target_seq5085
GTGCATTGTGCATTATTCGCTGGCTGTCATC
>target_seq5086
GTCGCTAACCCACCCTGCAGGGTACGACTTG
>target_seq5087
GGCTAAAGCCCACCCTACGCGGAGCGCCGCC
>target_seq5088
GGGCGGTTGGCAGCCTAACGACTTGGAATTG
>target_seq5089
CCGAAGTCCTGAGCCTAGGCGTTCGAAGCAG
>target_seq5090
AGAAAAACTAATAGCTCAGAATTACAGGAAT
>target_seq5091
ACGCTCTACCCATCCTACGGTAATGTTAAAT
>target_seq5092
TGCGCTTATCCGCCCTACAATATGAACCTCT
>target_seq5093
TGCGCTTACCCGGCCTACGTTACGGGCGTTT
>target_seq5094
GAGCATCATAAAAACTCTAGAACGGGTCGCC
>target_seq5095
CCCGACTCAGGGCGCTCAGTCGCCGCCGCCC
>target_seq5096
TCAAACCGGAAATGCTTTAAAGGAAATATAC
>target_seq5097
CGCGCTCGGGCGCGCTACATCGGGTTGACTG
>target_seq5098
GACAGGCTTCTTTCATATTACAATGGCTTTT
>target_seq5099
CAGATTTAGAGCCTGTTTAAATTTTCCGATT
>target_seq5100
CCCGACAAGGAGCGCTCAGTTGCCGCAGCTC
>target_seq5101
ATGATCGAAAACCGCTCTAGCACCGAGTTTT
>target_seq5102
GGAGCAGGAAAAGGCTTCAAGGCCAGTTCCG
>target_seq5103
ACGATACGCGCTACCTTATTCAGACGTTCGC
>target_seq5104
GAAACCCTTGCGCTCTTTGCGTTTAAAAAAC
>target_seq5105
GGGGTGAGTTGGGTCCAGCTTTCGCTGGGAT
>target_seq5106
GCTACCGCCGGGGCTTTTTGTTGAAGGGGCC
>target_seq5107
GGCTCACGACCCCCTTGTCAGGGGGTCGAAC
>target_seq5108
TCGCGGCAGCGCCCCTCATCCCACCTTCTCC
>target_seq5109
TTGCAAGCAAGCTCCTACAAGGCGGCTCCCA
>target_seq5110
GGCAAGGCCCGCTCCTACAACATCAGCTCCA
>target_seq5111
GATCGAGGGCCGCCCTTACTCATGGCTGAGG
>target_seq5112
AGCCCCCGGCTGCCCTCATTCGTGGTGCGGA
>target_seq5113
CTTTTCTGCCCACCCTACATAACTATGATTT
>target_seq5114
CTAAAAATGAAGGTCTGACCCTACCATGACC
>target_seq5115
ATAGACCTTTCGTCGTATTCTATATCCGAAG
>target_seq5116
GCCAGAGCAGCCCCCTCCGCCGCCTTCGGCG
>target_seq5117
TCAGCAGCGACAGGCTCTAGTCCCGGGTCGC
>target_seq5118
CAATTTCAATACACATCTTAAAACCGTCATC
>target_seq5119
CCGCGCCAGCGGCCCTCGAACCACGAAGAAC
>target_seq5120
GCTACGCGATGCTCCTCAGGGTGACGGAGAT
>target_seq5121
CATTGCTTATACACATTGTTAGCCACTGGCT
>target_seq5122
CCAGCGTCCTCCCCCTCCGACGCCTTCGGCG
>target_seq5123
CGCTGAACTGCCCCCTTCGACGACGCCTGCG
>target_seq5124
GAGGACACGCACCTCTACACCTTCACGATAC
>target_seq5125
ACCGTGCCCTCAGCCTACTCCCCGCCCGGAA
>target_seq5126
CGCCGTTGTCCACCCTACGACGGTGGTACCT
>target_seq5127
GCCCTACGGGCACCTTCTCCCCGCTGGGGAG
>target_seq5128
AAGAGGCTGCGGGCCTCAGAGCCGGTCCGAC
>target_seq5129
CAAAACTTTCGCGGTTAATAAATAAAGTTAC
>target_seq5130
GCGGAACGCGGGCGCTCAATCGCCCTTCAAA
>target_seq5131
TACGCTTATCAGGCCTACGTGATTCCTGCAA
>target_seq5132
TTCCCCTTATTTCCCTCCCCATGCCGTCTAC
>target_seq5133
GACGATCAATCGTCCTGACAGGTCCGGGGCT
>target_seq5134
CTAAAAAACTTGTCATGCTGAACGTAGTGAA
>target_seq5135
CGCCGCCTTGCGCCCCTCCGTCACTCGGCGC
>target_seq5136
ACGCCTTACCCGGCCTACAAAACCCGTAGGC
>target_seq5137
GCGCCTTCAAAAGCTGTTTGGTGGACGGACG
>target_seq5138
ACGCTCTACCCATCCTACAGAAATGTTAGAT
>target_seq5139
GTACTGTCTTGTATATGAAAAGTAGCGGATT
>target_seq5140
CCCTCTCCCCGACCCTCTCCCGCAAGCGGGA
>target_seq5141
TTGCACTATCGGAGCTACCTGGCCGTCTGGA
>target_seq5142
TGAACTCGCGGCGCCTCATTCGATCACCTCG
>target_seq5143
CGCACGGCGTGACGCTCCAGTGATACTGCGT
>target_seq5144
AATTATTTTTACACGTTGTTGGGTGTAGTGC
>target_seq5145
AACATTTACACCATGTAAAAATTCTTCAGCC
>target_seq5146
CTGCACGAGTATGCCTCAGGGCTTCACGCCT
>target_seq5147
CGTGTACGCCCCCCCCCCCCCGACCCGATAA
>target_seq5148
GCGTCTCTCCCCCCCCCCCAGCCTTTGGGGG
>target_seq5149
ACGCCTAACTCGACCTACGAAAACTGGAACG
>target_seq5150
ACGCCTAACTCGACCTACGGAATCACCAGGA
>target_seq5151
CGCTTCGCGGCCTCCTCACGATCAGCGACGG
>target_seq5152
TCGCACGCGCGCTCCTCAGGATGAGGGCGGC
>target_seq5153
ACCGCTAACCCACCCTACGGCACTAGTGCGG
>target_seq5154
AATTAGGCGCAGGACTCATTCTTTGAGATAG
>target_seq5155
GCACAGCGAAGCGGCTACAACAAGCGGCGCA
>target_seq5156
AGAAGGCCGGAAAACTTGTCTTGCCCTTCGG
>target_seq5157
CCGATCAGACTAACCTACTGGCTTTGAATGC
>target_seq5158
TAACCCCCTCCTTCCTGCAAAGCTTAAATCC
>target_seq5159
ACGTTCAACCCAACCTACAATTATCCTTAAC
>target_seq5160
CAAGTTTGTACTAGCTCAAACCTGATCTGAC
>target_seq5161
CTTAATCGTACTCGCTCAAACCTGATCTGAC
>target_seq5162
CCCAGTCGCCCACCCTACGTCTTACAGCAAG
>target_seq5163
CTTTATTCGTACCCCTTTTGATTTGTTAAAA
>target_seq5164
GCGCTTAATCCACCCTACGGTCGGGTGCGAA
>target_seq5165
TTCCTGGGCGAGGTCTAACGCCGGCTTGCGG
>target_seq5166
CCTGCGGCGACTGCCTTCAGATTCCCTCGGG
>target_seq5167
TCGGGGAGCCCACCCTACGCAGCCGCCGGAT
>target_seq5168
TATTTTTTATATACATTGTTATGTGCTGGCT
>target_seq5169
CGCTGGCAAGCCAGCTCCCACAGGGTCCGTG
>target_seq5170
CCTTCGGCGACACCTTCTCCCACAAGGGGAG
>target_seq5171
TGTTCAGTATTTCCCTGTTTTCTGCGAGTGA
>target_seq5172
CGCGGCGTATGGGTCCGGATCGCGCTCGGCG
>target_seq5173
GAGCAACAATACCCCTCACCCGGTTTCTCGC
>target_seq5174
GGGCGGAGCCCACCCTACGGGATACAAAATA
>target_seq5175
AGATATCCGTGGGCCCGGCTCTACGGCCGGG
>target_seq5176
ATCACTCATTTATCCTATGCTGAAGCAGGAT
>target_seq5177
GTTCGATTGCTTTCATAGTATGCTGTTTTTC
>target_seq5178
CCTTGATCGGTTTTGTTAGTCTGTTTCTGTT
>target_seq5179
TGCAATTCTAGGTGCTATTCAATCATCAAAA
>target_seq5180
ATGATAGTCACATCCTATAATCAGCATGTTC
>target_seq5181
GGCTGAAGCCGCTCCTACCGTACGGAACACC
>target_seq5182
CAGCCCGTCAAGAACTGACCCCACGCGCAGC
>target_seq5183
CGCGAGCAAGCCCGCTCCCACATGGGAATGC
>target_seq5184
AAGCATCAACACGCCTACTGCCTCCCGACCG
>target_seq5185
TGAAATTAACAACGCTAAGCTTCACTATCAT
>target_seq5186
CGATAATTTTCTTCATCCTTAGAAGTGCGAA
>target_seq5187
CGCGGAGACGCCCCCTCATCCCAACCTTCTC
>target_seq5188
GTTTGATGCGGCTTTTTTTATAGCAGCATTA
>target_seq5189
GAGACTGAGGCTCCCTCAGTGGAAGTAGACG
>target_seq5190
AATTACTTATAGCCATTGTTGTGTGCCGTTT
>target_seq5191
CGCTACGCTCGCTCCTCAGCATGAGGCCCTC
>target_seq5192
CCCAGCGGGTACGCCTCGGCCCTTCACTCGC
>target_seq5193
CGATGGCGCCCATGCTGCGTGGGCACCCTGC
>target_seq5194
GATTTCGGCCGTCCCTACAGGGCGGGAGAAT
>target_seq5195
ACGCCTTACCCGGGCTACGCGTTCTCAGCAG
>target_seq5196
ACGCACAGCGTACCCTACTGGACTGGAATTT
>target_seq5197
CCGCAGCACGGCGCCTCATTCGATCACCTGG
>target_seq5198
CCTCCGTGCGCCATCTAACGCCCCAGCTCAG
>target_seq5199
ATCGCGACGCAAGGCCCACATTTGTTGCAAC
>target_seq5200
GCATCTGCATTCCCCTCTACCGTGAAGCCGG
>target_seq5201
ACGCGAGCGGCCTCCTCAGGGTGACGGCGGA
>target_seq5202
GGCTGAAGCCGCTCCTACGGGAAGATGGGGA
>target_seq5203
ACTCATGCAGCCCCCTTTTTAAATATCTCAT
>target_seq5204
TGAGCCCAATGCCCCTAACGCTCAGGATAAC
>target_seq5205
ATCATGATACGCCCCTTGTGTGGGGTGGGAT
>target_seq5206
CACCCCAACCCAACCTACGGGCTTATCTTAT
>target_seq5207
TTCACCTACCCCCGCTCAGAACGTATGCATC
>target_seq5208
CTTTTGACGTGCTTGTTATGAACTAGGCTGA
>target_seq5209
CCGAAGTCCTGACCCTAACAGTGCTGCTTGC
>target_seq5210
GCTGTCTGGCATACCTACAGGCCGCTTGCGG
>target_seq5211
TTTTTCATTTTTCCATATTATATGGAATGAA
>target_seq5212
AAGGCGCGCAGCGCCTCAGGGGGGCTACAAA
>target_seq5213
TCGCTCTACCCATCCTACGAAAAAGAAAAAA
>target_seq5214
ATTGATGGAGTCGTCTTGTCTGGCTTTCTCA
>target_seq5215
ATTTTAGTTGACCACTACACTCATGCCTTTA
>target_seq5216
CCATAAATGACGACCTACATAAAAAATAAAA
>target_seq5217
GCTTATTTCGTGCTCTCCCCGGTGAGCGAAT
>target_seq5218
CAGAAATCGCCGATCTGATGACAGTCCTCAT
>target_seq5219
TGCGTCAACCCAACCTACAGATAAGGGGATA
>target_seq5220
GATAGCCTACGCCCCTCTGGTGGGACAGGAT
>target_seq5221
AAGGCGCGCAGCGCCTCAGGGGGTGTCACGC
>target_seq5222
CAGACGTGCCCACCCTACTTGACTGGTAATC
>target_seq5223
TGACTTCGAGGGATCCAACTTCGCGACGAAG
>target_seq5224
TAAGGTGTATGTGTATGGATAGTTGCGTGTT
>target_seq5225
TCGCTTTGCCCACCCTGCATGTAGTCGAAGC
>target_seq5226
AAACGTGATCCACCCTACAAGAGCACCCTGA
>target_seq5227
TCCAGTCCGAACACCTCACCCCTGCCCCTCT
>target_seq5228
TGGGGCGCACGGCCCTCAGTTGATTCATGAC
>target_seq5229
TTGAACGCGACATGCTTTAGCCTGATCTCTC
>target_seq5230
GCGCTTCGCGCCTCCTCACCATGAAGCTCTA
>target_seq5231
CAAAAACGGGTGTCATGCTGAGGCTCTCGAA
>target_seq5232
TCCCTTTGGCTCTGTCAAGTTATATCGTATT
>target_seq5233
ACGCCTTCGGCTCCCTACGGTTTCCGCCGGG
>target_seq5234
CGCGCTCTTTGTGGCTTTGTGGTTTTATAGA
>target_seq5235
GTCGAACGGGAAACCTTCGCTGCAGCCACTC
>target_seq5236
TTCCTTTAATTGCTTGTTATGTGTTTTTACT
>target_seq5237
GCGCCTAACCCGACCTACGCAAGTGCTTTGT
>target_seq5238
CAAAAATCTGTTTCATAATGGTTGGTTATTA
>target_seq5239
GGAAGGTCCTGACCCTAGCATGTTGGCCCGA
>target_seq5240
TATTGCTTATACACGTTGTTGTGGGCAGTTT
>target_seq5241
CATTAATTATACACGTTGTTAGGCACTGGCT
>target_seq5242
TGGCGCGACCGAGGCTACAAGGACGTACTTG
>target_seq5243
CCCACGGGGCGCTCCTACCCTTGTCCCGAAT
>target_seq5244
AGTCGCACTGCCTCCTGCTTGAATTCCAGCG
>target_seq5245
TACGCTTATCCGGCCTACAAATCGTGCCTGA
>target_seq5246
TCGCTTTGCCCACCCTACGGATTCGCGCTGC
>target_seq5247
CTCTTAAATGCTTTGTTAGGCGCGATGTGGG
>target_seq5248
ACATGGATCAGCCCCTACGATTTAGTATTTT
>target_seq5249
GAGGTGGATTGGGTCCGGGAATAAATCCCGG
>target_seq5250
GTGGTAATCGCAACCTATAATTCGCATCTCG
>target_seq5251
GCACATCTTCGCACCTCTGTCGTCAGGTCGA
>target_seq5252
TTGAACAGGATCTGCTCTAGTTCACCGGAAA
>target_seq5253
AGCCTCTATAGCAGCTTACAACCGCATTTAC
>target_seq5254
TTGGAACAAAAGACCTCTTTACCGCACGAAA
>target_seq5255
TTCATTCACTCCCCCTTATCAACTCATTAAC
>target_seq5256
GCTAAAGCCACAGCCTACGCCAAAAATTATG
>target_seq5257
AATTTTTTATATACGTTGTTGTGCGTCGTTT
>target_seq5258
CAGACATGGAGATTCTTATTCGTTTACGACG
>target_seq5259
CGGCGTACTGGATTCCGGCTCTCGCGCTGCT
>target_seq5260
CGTAAACTTAGCGCCTTTGCGGTTAAACATT
>target_seq5261
GCGTCTTATCAGGCCTACGAAAGCTAATCAT
>target_seq5262
GTATCTGATTCTTCGTTTCATAGTTATTCCT
>target_seq5263
TTCGTCCAGCACCCCTCTCCCCATGAAGAAT
>target_seq5264
ACACAAGGCCGCTCCTACAGGCTCTCTGCAG
>target_seq5265
TGACGACCCCGTCCCTATGGGCGAAATGCCG
>target_seq5266
GCGGTGCAATGGGCCCGGATCAAGTCCGGGG
>target_seq5267
CCCGGCCGCCCCGCCTCAGGCCAGCGCCTCG
>target_seq5268
TTAAACGCGACAGGCTCTAATTGCAATGCAT
>target_seq5269
TTTGGCAACTGGGCCTTTTTATAACGACGCA
>target_seq5270
TGAACTCGCGCCGCCTCATTCGATCACCTCG
>target_seq5271
AGCGGCCGGCCACCCTCCCCACGCAAGCGCG
>target_seq5272
TTATACCTTGCGCCTTACGCCTTGTGCCTCA
>target_seq5273
CGCCTTTGCCCACCCTACATTCGCTTCATAC
>target_seq5274
ATTTTTTATTTCTCATATTCTGTTATTATTC
>target_seq5275
TCATACAATTGTTGTTTTTGAATTGAGATTA
>target_seq5276
ATGCTCGGTGTGCCCTCACTCCGGCATTACT
>target_seq5277
TCGAAGCAGAGGTGCTCTAAAGCGTCCGACT
>target_seq5278
CCGTGTGGCTGCCCCTCACCCCAGCCCTCTC
>target_seq5279
CGCGGCTGAAGCCGCTCCTACATTGGCGCGC
>target_seq5280
AGGCATGGAGTCTCCTGTCTGTCTTGTCTGG
>target_seq5281
TTGCCCAGGCGGAGCTCGACCGCCCATTTCG
>target_seq5282
AAACTCATTTTCGCCTTCCATGCCGCCTATT
>target_seq5283
TCCACTTCGGTCCCCTTCCCCTCGCCGCTTC
>target_seq5284
GTGCTCCGCCCTGCCTCCCCCTGGACCAAGG
>target_seq5285
GGATAAACCTTCGCCTACAAAAACCAAAAAT
>target_seq5286
CCTTGATCCGGGATCCAGTGCGATCAAGTCG
>target_seq5287
CTCTCGGCGGCCGTCTAACTAAACCATCCTG
>target_seq5288
GCGCGATGCGCCCCCTACCAGGCTTCGTACT
>target_seq5289
CGGCTTTGCCGGGCCTCAGGTGTTGCCCCCG
>target_seq5290
CGGCGCGGGCCCCTCCTCTCCCTAAGAGAGA
>target_seq5291
CGGCTGCCGCCACCTTCTCCCCGCTTGCGGG
>target_seq5292
TTTCGCCCTCCCCCCTCTGTCCGGGGGAATG
>target_seq5293
AATGAATTATACACGTTGTTGTGTGTAGTTT
>target_seq5294
CGCATGGCCGGACGCTCAGAACTCCGGGAAG
>target_seq5295
CTCTTAAACAGTTTGTTATGTTTCTAAGCTA
>target_seq5296
CTCTTGAACCGTTTGTTATATTTCAGTTACA
>target_seq5297
CTGGATTTTCAGACCTGGGAAACAACGAACC
>target_seq5298
TTTTGACTAAACCCGTTATTTGCGATGAACC
>target_seq5299
CCCTCACCCCGACCCTCTCTCGAATGCGGAA
>target_seq5300
TGCAGCTGCCAAGCCTACAGGGACGTATTTA
>target_seq5301
GAGTGATTCAGCCCCTCAGCCCAGGTCCATC
>target_seq5302
GGGTTGCACCCATCCTACTCGTGAGTAAGTC
>target_seq5303
TCCTTTCTGTCCGTCTAACGCCTATTAGGCT
>target_seq5304
TCGGCTAACCCACCCTACGTAGCATAGCCCA
>target_seq5305
TCGGCTAACCCACCCTACGTAGCCCAATATC
>target_seq5306
CGGGGCGACTGCGTCTAACGCGGTTGTCCTA
>target_seq5307
GCTTCGCCGGGCTCCTCAGGATGAGGACTCA
>target_seq5308
GGCTGTTGTAACCCCTCACCCGGCCCTTCGG
>target_seq5309
CTCTTAAACAGATTGTTAAGTATCTTTATAT
>target_seq5310
ACGCCTTACCCGGCCTACAGGCCCGTAGGCC
>target_seq5311
TGCATCGTAAGCGGCTTATGATGCGATATCG
>target_seq5312
CTCCGGCCGCCGCGCTCAGCCCTTGATGCAG
>target_seq5313
CGCCGCTGAAGCGGCTCCCACAGGGGCTCCT
>target_seq5314
GTCAGATTCCCCCTCTCAGGCATGTAAACAT
>target_seq5315
ATGATAGTCACAACCTATAATCAACATGTCC
>target_seq5316
GGGTGTCAGACACCCTTGAGCCGTCGCAGCC
>target_seq5317
CTGACGCCCCGCCCCTCACTCCGTCATGCCA
>target_seq5318
ACATGGGTTCGCCCCTACGTGTTCTCAATTG
>target_seq5319
AAGCGTCGTCCACCCTACCCGTTCCCACCCG
>target_seq5320
TGTCCAACCCTCGCCTGCTCAGAAGCAAGTT
>target_seq5321
TTAAACGCAAAATGCTTTAGGCTGATACAAT
>target_seq5322
GCCTAATAGATCAACTCCTTGAGACTCAATA
>target_seq5323
ACCCACAAGGTATGCTCTAGTCCTTCGAAAA
>target_seq5324
TATTGGTCATACCCGTTGTTGTGCCCAGTTA
>target_seq5325
CTTCTTTAACCACTTGTTAGGTGAATTGTGC
>target_seq5326
CGTAGCAGCGCCTTGTTATATCACGGCTTAC
>target_seq5327
ACGCTCAACCCATCCTACGCTTGCTACGCTT
>target_seq5328
AAACCGTGCCCACCCTACGCAATTGGATTTT
>target_seq5329
GTGCTCGTGCGCTCCTACAGGTTTAAAAAGC
>target_seq5330
CCGAAGGAAGTCCCCTTGGGGGGAAACGAAT
>target_seq5331
GTTGTTGATGCATTGTTATGTGTATTAACCT
>target_seq5332
CCGAAAGCGAACGGCTCAGAACCTGTGAATG
>target_seq5333
TAAAATTAAAAGGGTTAATAAATAGTTCTCG
>target_seq5334
TATGAATCCTGACCCTAGAGCGTAAAAGGAG
>target_seq5335
CTAAAATACGCTCCTTCAACTGAACAGGCCG
>target_seq5336
ATCCGCCACGGTTACTGTTCAGAAGCAAGTT
>target_seq5337
GAGGTCCGCCTAGGCTCTAGCGGTTTTTCCC
>target_seq5338
CGCCTGCCGGCACCTTCTCCCCGCTGGGGAG
>target_seq5339
AATTAATTATACACGTTGTTGTAAGTAGTTG
>target_seq5340
CGGCCAGGCAGGTTCTCAGAGGTCGCCGGGA
>target_seq5341
TGGCCCTGACCCCCCTCCATCCCGCGCCGAC
>target_seq5342
GGGCTGCCGCCACCTTCTCCCCGCGCGCGGG
>target_seq5343
AATGGATAACGGGTCTGACCCCTTAAAGTCT
>target_seq5344
ACCAAGCGCTGCAGCTAACCGCGCCCCGGCG
>target_seq5345
CCCATATGCTCCCCCTATGCTCAAACTATGG
>target_seq5346
GAAATCATAACCGGCTCCCAGCTCCGACGCG
>target_seq5347
TCAATCAATGGTCCCTGACACTGACGTTCTG
>target_seq5348
GCGATCGCAAGCGGCTCTAGGTTTCGTTACG
>target_seq5349
TGCCGCGGCCAAGCCTACACGGACGTACTTG
>target_seq5350
CCCTTCGGGCCACCTTCTCCCCGCTGGGGAG
>target_seq5351
TGCCTGCCGGCATCTTCTCCCCGCTGGGGAG
>target_seq5352
TCAGCCCCCATCATCTGTTGAGTTTCGGGAG
>target_seq5353
ATTTCCAAAACAGGCTCAAAGAAAATAGTTC
>target_seq5354
CCACACCCGTCATCCTGAGGTGCGAGCGGAG
>target_seq5355
ACGCTCGACCCAACCTACGTTGTTTGTTTTA
>target_seq5356
TGAACTCGCGCCGCCTCATTCGATCACCTCA
>target_seq5357
AATGTGATTTGCCCCTACACGTCCAAATTTT
>target_seq5358
TGGCTCCACCCATCCTACGCGCTGCCGTATC
>target_seq5359
GTTTCCTTCGCGCTCTCCCCGGTGACCGGGC
>target_seq5360
GTCTGAGACCGCTCCTACAAAATCAAACCCA
>target_seq5361
TATTTTTTTTATACATTGTTACCTGCTGAAT
>target_seq5362
GTCTAACCCCTCGCCTGCTCAGAGACAATGT
>target_seq5363
TCTCAAACAGATTCTTCGTCGCTTTGCTCCT
>target_seq5364
TAGACCTGTACCCCCTCACCCGGATCGCATC
>target_seq5365
CGAAATACTTTTTCATAATGGCGAAATTTTC
>target_seq5366
TCATGCACCAACTCATAGATTAAGTCGGTCT
>target_seq5367
GCATCTTATCCAGCCTACGTGTGCAGAGCGA
>target_seq5368
GGCTGAAGCCCACCCTACGACTCGCGGAAAC
>target_seq5369
TAGCCCGGTTGCCCCTATTAGCGGTTACCAG
>target_seq5370
TCAAATGCAAAACGCTTTAGTTGCGGACCTA
>target_seq5371
TTGCCGTAACTTCCCTGTATCCGTCTCTGTA
>target_seq5372
CGCCCCGATTCGTCCTGCGTTCGTGTCACTG
>target_seq5373
TTTTTGAAGACATGCTCTAGCGCCACATGCC
>target_seq5374
GTTCGATGGGACAGCTCTAGCAATCGCAGCG
>target_seq5375
CAAGTGATGCTGTCGTTTCCAGCTCGCTTAT
>target_seq5376
CGCCTTCGCCGAGGCTACGGCGTGCCAGGGA
>target_seq5377
TCGTAGTCACATCGCTATAGTTGCTATTTCG
>target_seq5378
AGACCTTTCGACCCCTCATCCTTCGCCTTTG
>target_seq5379
GTGATAATCGCATCCTATAATAGTCATTGTC
>target_seq5380
TCAATTAAGAACTTGTTTAAATTTTAGTAAA
>target_seq5381
GGGGCTTCGCCCCCCTTCCGAAGCCTCCCCC
>target_seq5382
CGTTTCCGCCCCCCTTCTGCCCTGCCGGACA
>target_seq5383
GCGCTTTGCCCACCCTACGAACATACCGAGC
>target_seq5384
CGCCTTTGCCCACCCTACGAACGGCCAGCGT
>target_seq5385
CACGTTACACCTCCTTTCTGATGAATAGTAC
>target_seq5386
TAACAATAAAAAGGTTAATAAATGTTGCAGC
>target_seq5387
CCAATAGCCCCCTCCTACCTTCCCTTGCAGC
>target_seq5388
GCGCCAGCCTGCGCTTCCCACTGACAAGCAG
>target_seq5389
TAGAAGATCCCCCTCTCAGTGAATGTTTCAT
>target_seq5390
TCCCACGCCGATCCCTACAAAATCACGAAAA
>target_seq5391
GAATGAATTCGGCCCTACAACGGTAATCTAC
>target_seq5392
TCCAAACTTATTAGGTTAAATATAAGTACCT
>target_seq5393
TCAGCGTGAAAATGCTCTAGGCGGACGGTGT
>target_seq5394
GCGGGCGATACCGTCTTGTCTGCCATCGCGA
>target_seq5395
CGTGCCGCATGACCCTAGGTAGTTGTACGGC
>target_seq5396
TTTAAGATTTCCCTCTCCTCGCGCAGAGGTC
>target_seq5397
GCTCGCGCGCCTCGCTCACTCGCTCACGCAG
>target_seq5398
CTAATGTCATCACGCTCTAATATCCGCCATT
>target_seq5399
CGCATGGCGTGGCTCTACCGCTTTCGCATGC
>target_seq5400
GCCCTGCGGGCCGCCTTCTCCCCTCAGGAGA
>target_seq5401
GGCTTATACGTGCTCTCCCCGGTGACCGGGC
>target_seq5402
TACCTCACCCCAACCTACGAGCTGGACACAT
>target_seq5403
GGCAACCCGATGACCTACTCCTACACCCAGA
>target_seq5404
AGCCTCAAATTGTCATTCCGACTCAGGGAGG
>target_seq5405
GGAATGGCTTCCGCCTTACAGTCCGGACTTG
>target_seq5406
GGCTGAAGCCCACCCTACGAACAGCCACGCC
>target_seq5407
ATCCCCAATAGTTCATGATATAGTCGGATCT
>target_seq5408
CTCTTTTGATCTCCCTTCCTTAGCTCGAGTT
>target_seq5409
CCCTCACCCCAACCCTCTCCCACGGGAGAGG
>target_seq5410
GCCGACCCAACCCCCTCAGGGGGATGGGGGG
>target_seq5411
CGCGGTGTCATTAGTAGCCGGTGTTTTCCCG
>target_seq5412
GAATGAATTCGCACCTACAATTCCCTGATTT
>target_seq5413
AACGCCGTTACGCCCTCACCTTCGACGGCCG
>target_seq5414
GCGTCTTATCCGACCTACGGTACATGGTTTG
>target_seq5415
GCGCTTTGCCCACCCTACAAGACCACTCGTT
>target_seq5416
GGATAAAAATGCCCCTCAGTTAATCATGAAA
>target_seq5417
TTTGTTTTTAATTGTTAATACTTGTGGCTTG
>target_seq5418
TCCTCCCATTATCCCTATCGGATCGTGTGTG
>target_seq5419
CCCATGCGCTCCTCCTATGCTCGAACTATAG
>target_seq5420
CCCATATGCTCCCCCTATGCTCAAACTATAG
>target_seq5421
CGCGAGGCGCCCCCCTCTGCCCTGTCGGGCA
>target_seq5422
TCTTTACGTCTTCCATAATTTTGTTGTTTTT
>target_seq5423
CCAAAAATGAAGATCTGACCCCGGGCTCTCT
>target_seq5424
ACGGCCCGGCGGCGCTCATGTGACCCCGGCG
>target_seq5425
TCCCCCATTCAGCCCTATCGGATCGTGTGTG
>target_seq5426
CGCTTATTGACGCCCTACAAGACAACATGCC
>target_seq5427
AGGCATTATTTCTACTTTTGAAAGGTCAGAA
>target_seq5428
GAACAGTAGTACGCCTCGCCCCTTCGCCCGC
>target_seq5429
TGCAGTAATACGGCCTAACGACGATTAGACA
>target_seq5430
AGGCGACATCCCCCCTACGGTCTTGCGAGAT
>target_seq5431
ATGTTTTTTTATACATTGTTAGGCAACGTTA
>target_seq5432
CCGGCCAGGGACGCCTCAGGCCATGCCCGCC
>target_seq5433
TTTCATTAATCCCCCTAGTTAAGATAAACAA
>target_seq5434
CGCGAGCAAGCCCGCTCCCACATTTGATTCG
>target_seq5435
AAGCGACATCCACCCTACAAGGCTGTAGTAG
>target_seq5436
AGGATGCCGTTTCGATCAGGGCTGGTTACGA
>target_seq5437
TTATTGACAGTATCTTATATTATAGTTATTA
>target_seq5438
CGCTGGTGTACTAGCTCAAACCTGATCTGAC
>target_seq5439
TCTTTACTTTCTTCATATTCTTATGCGTTAT
>target_seq5440
GGCCACACGGTACCCTAGCCTTGCCAGGCGT
>target_seq5441
TATGACAATTATCGCTCTGGTCCTCGAATAC
>target_seq5442
GGGACCCCCGCCCCCCCCCACGTACCACAAG
>target_seq5443
TCAAACATCCGGCCCTACGGCTACGCGGGGG
>target_seq5444
TTCTCCACTCCTCCCTACGGGAGGAACTGCA
>target_seq5445
ACATGGATTCGCCCCTACGTTTCAGTGGTTT
>target_seq5446
AACCATCGAAACTCCTCAGGCGTATAGCGGC
>target_seq5447
CATGCGGGCGTCTCCTGTTTCGCCGCATTGT
>target_seq5448
TAGATTTTTCTTTCATATTAAGAAATGTTTG
>target_seq5449
AAGGATTTTCACTTCTATCGGGGCTAAAAAA
>target_seq5450
GGCTTATACGTGCTCTCCCCGGGGAGCGGCC
>target_seq5451
AATTAATTATACACGTTGTTGTAATGCGTTT
>target_seq5452
GTTTCCTTCGCGCTCTTCCCGGTGATCGGGC
>target_seq5453
TCCGGGACCGGAATCCAGCGCTTCCTCCGGT
>target_seq5454
GCGCACGGCACGCCCTACAGAGGATAGTTCC
>target_seq5455
TTTTAAAATCAGACCTCTTTCATAACTTTTC
>target_seq5456
TATGAGCTATATACGTTGTTACAAGCTGGCC
>target_seq5457
CATTCGGCGAGACGCTCCAATGATACTGCAC
>target_seq5458
GCTGATGCAGATCTCTCGGGCTGGCTGGGCA
>target_seq5459
GTCTTGCATTACTCATAATATTTATTCCATC
>target_seq5460
TCCCAACGGTAAAGCTCAGAACGACTGGCGT
>target_seq5461
TTTTCCTGGAATTGCTTGTGGGTCGACTCAA
>target_seq5462
TCGCTTTGCCCACCCTACGAAGTAACGGGTT
>target_seq5463
CAGCATTAAAACCCCTCCCGCCTGCCGGCCA
>target_seq5464
AATTAATTTTATACGTTGTTACCACACGTTA
>target_seq5465
TTTCTTCTTGTCTCATATTCAATAATATTTA
>target_seq5466
GGGGAGCGGCGCCGCTCCCCCCGACGTTCAC
>target_seq5467
ACGGTGAGAGACCCCTCACCCGAAGGCGCCG
>target_seq5468
AAAATCCGTCATCCATGACACGCTCGGCCAG
>target_seq5469
CGCCCGGTGGCCGCCTCAGAGCACGTCGGCG
>target_seq5470
CTGCAAGTACATCCCTGTAAGCTCGGATTGC
>target_seq5471
ACTCTCGGCTACTCATAGTTTTATTTAAAGA
>target_seq5472
TATGAGTCCTGACCCTAGTCAGTGGCATTGA
>target_seq5473
GTGCTCACCCCATCCTACGTAATACTTGCTC
>target_seq5474
CGCACATCTATTGTCTATCCAGTATGTTCGG
>target_seq5475
AAACCGGAAATCCCCTCATCCGCCCTCCGGG
>target_seq5476
TATTGCGTTTATACATTGTTGGCAACCGTTA
>target_seq5477
TCGCTTTGCCCACCCTACGTGCTGCATGAAT
>target_seq5478
CCTGGCTCGCCCCCCCCCCTGGGGCCGATGC
>target_seq5479
GAAACTCGCGCCGCCTCATTCGATCACCTCG
>target_seq5480
ATCTGGTCGACACGCTTTAGGTCGCTCGTTA
>target_seq5481
CTTGAGCCGAGGTTCCATGAACGCATCGAAA
>target_seq5482
ATGTTTTTTTATACATTGTTAGGCATTCGTT
>target_seq5483
CAGCAAGCCGGCTCCTACAGGACCGGTCCCG
>target_seq5484
TGCCTGCCGGCATCCTCTCCCCGTAAACGGG
>target_seq5485
GAGTCCTGTTCCCCTTCTCCCATTTTGGGAG
