# Supplementary material for: Bridge RNAs direct programmable recombination of target and donor DNA
Source: Nature. 2024 Jun 26;630(8018):984–93. doi: 10.1038/s41586-024-07552-4 (PMC11208160; doi:10.1038/s41586-024-07552-4)
Supplement: Supplementary file 5 — Input sequences for analyses performed in Extended Data Figure 5a, 5d, and 5e. [file 41586_2024_7552_MOESM5_ESM.zip › SupplementaryData2/sequences_extended_data_fig5e.txt]

>donor_seq1
GGCCATAACAGTATCTTGTATTATCCCTCCA
>donor_seq2
GGCCATAACAGTATCTTGTATTATCCCTCCA
>donor_seq3
GGCCATAACAGTATCTTGTATTATCCCTCCA
>donor_seq4
GGCCATAACAGTATCTTGTATTATCCCTCCA
>donor_seq5
GGCCATAACAGTATCTTGTATTATCCCTCCA
>donor_seq6
GGCCATAACAGTATCTTGTATTATCCCTCCA
>donor_seq7
GGCCATAACAGTATCTTGTATTATCCCTCCA
>donor_seq8
GGCCATAACAGTATCTTGTATTATCCCTCCA
>donor_seq9
GGCCATAACAGTATCTTGTATTATCCCTCCA
>donor_seq10
GGCCATAACAGTATCTTGTATTATCCCTCCA
>donor_seq11
GGCCATAACAGTATCTTGTATTATCCCTCCA
>donor_seq12
GGCCATAACAGTATCTTGTATTATCCCTCCA
>donor_seq13
GGCCATAACAGTATCTTGTATTATCCCTCCA
>donor_seq14
GGCCATAACAGTATCTTGTATTATCCCTCCA
>donor_seq15
GGCCATAACAGTATCTTGTATTATCCCTCCA
>donor_seq16
GGCCATAACAGTATCTTGTATTATCCCTCCA
>donor_seq17
GGCCATAACAGTATCTTGTATTATCCCTCCA
>donor_seq18
GGCCATAACAGTATCTTGTATTATCCCTCCA
>donor_seq19
GGCCATAACAGTATCTTGTATTATCCCTCCA
>donor_seq20
GGCCATAACAGTATCTTGTATTATCCCTCCA
>donor_seq21
GGCCATAACAGTATCTTGTATTATCCCTCCA
>donor_seq22
GGCCATAACAGTATCTTGTATTATCCCTCCA
>donor_seq23
GGCCATAACAGTATCTTGTATTATCCCTCCA
>donor_seq24
GGCCATAACAGTATCTTGTATTATCCCTCCA
>donor_seq25
GGCCATAACAGTATCTTGTATTATCCCTCCA
>donor_seq26
GTTCAAGACGGTAGCTTGTATCCTGAACAGA
>donor_seq27
GTTCAAGACGGTAGCTTGTATCCTGAACAGA
>donor_seq28
GTTCAAGACGGTAGCTTGTATCCTGAACAGA
>donor_seq29
GTTCAAGACGGTAGCTTGTATCCTGAACAGA
>donor_seq30
GTTCAAGACGGTAGCTTGTATCCTGAACAGA
>donor_seq31
GTTCAAGACGGTAGCTTGTATCCTGAACAGA
>donor_seq32
GTTCAAGACGGTAGCTTGTATCCTGAACAGA
>donor_seq33
GTTCAAGACGGTAGCTTGTATCCTGAACAGA
>donor_seq34
GTTCAAGACGGTAGCTTGTATCCTGAACAGA
>donor_seq35
GTTCAAGACGGTAGCTTGTATCCTGAACAGA
>donor_seq36
TCTTAAGACAGTATCTTATATCTCGATTCTG
>donor_seq37
TCTGAAGACAGTATCTTATATCTCGATTCTG
>donor_seq38
TCTGAAGACAGTATCTTATATCTCGATTCTG
>donor_seq39
TCTTAAGACAGTATCTTATATCTCGATTCTG
>donor_seq40
AAGCAAGACGGTTGCTTGTATCTTTGCAGCT
>donor_seq41
CGACAAGACGGTATCTTATGTCTTGATCTTC
>donor_seq42
CGACAAGACGGTATCTTATGTCTTGATCTTC
>donor_seq43
CGACAAGACGGTATCTTATGTCTTGATCTTC
>donor_seq44
CGACAAGACGGTATCTTATGTCTTGATCTTC
>donor_seq45
CGACAAGACGGTATCTTATGTCTTGATCTTC
>donor_seq46
CGACAAGACGGTATCTTATGTCTTGATCTTC
>donor_seq47
CGCTTTAATGGTTGCTTGTAATAGCAAATCG
>donor_seq48
CGCTTTAATGGTTGCTTGTAATAGCAAATCG
>donor_seq49
CGCTTTAATGGTTGCTTGTAATAGCAAATCG
>donor_seq50
CGCTTTAATGGTTGCTTGTAATAGCAAATCG
>donor_seq51
CGCTTTAATGGTTGCTTGTAATAGCAAATCG
>donor_seq52
CGCTTTAATGGTTGCTTGTAATAGCAAATCG
>donor_seq53
CTTCAAGACAGTTGCTTGTATCTTGAAGACT
>donor_seq54
CTTCAAGACAGTTGCTTGTATCTTGAAGACT
>donor_seq55
CTTCAAGACAGTTGCTTGTATCTTGAAGACT
>donor_seq56
CTTCAAGACAGTTGCTTGTATCTTGAAGACT
>donor_seq57
CTTCAAGACAGTTGCTTGTATCTTGAAGACT
>donor_seq58
CTTCAAGACAGTTGCTTGTATCTTGAAGACT
>donor_seq59
CTTCAAGACAGTTGCTTGTATCTTGAAGACT
>donor_seq60
CTTCAAGACAGTTGCTTGTATCTTGAAGACT
>donor_seq61
CTTCAAGACAGTTGCTTGTATCTTGAAGACT
>donor_seq62
CTTCAAGACAGTTGCTTGTATCTTGAAGACT
>donor_seq63
CTTCAAGACAGTTGCTTGTATCTTGAAGACT
>donor_seq64
CTTCAAGACAGTTGCTCCTTGTATCTTGAAG
>donor_seq65
CTTCAAGACAGTTGCTTGTATCTTGAAGACT
>donor_seq66
CTTCAAGACAGTTGCTTGTATCTTGAAGACT
>donor_seq67
CTTCAAGACAGTTGCTTGTATCTTGAAGACT
>donor_seq68
CTTCAAGACAGTTGCTTGTATCTTGAAGACT
>donor_seq69
CTTCAAGACAGTTGCTTGTATCTTGAAGACT
>donor_seq70
CTTCAAGACAGTTGCTTGTATCTTGAAGACT
>donor_seq71
CTTCAAGACAGTTGCTTGTATCTTGAAGACT
>donor_seq72
CTTCAAGACAGTTGCTTGTATCTTGAAGACT
>donor_seq73
CTCCAAGATGGTATCTTGTATCTTGTTTTTT
>donor_seq74
AAAACAGTACCTTTTTATTTTTACTGAGAAA
>donor_seq75
GTACAAGATGGTATCTTGTATCTGTCAGTGG
>donor_seq76
GTACAAGATGGTATCTTGTATCTGTCAGTGG
>donor_seq77
GTACAAGATGGTATCTTGTATCTGTCAGTGG
>donor_seq78
CAACAACACAGTTGCTTATCTGTTCGGATTC
>donor_seq79
CAACAACACAGTTGCTTATCTGTTCGGATTC
>donor_seq80
CAACAACACAGTTGCTTATCTGTTCGGATTC
>donor_seq81
CACCACAGTCACTTGTATGGATAATTCTCTG
>donor_seq82
TATTATTATAGTTCATTGTATATTACTTTTT
>donor_seq83
GGCGTTCACAGTATCTTGTATGATTAACCCG
>donor_seq84
GGCGTTCACAGTATCTTGTATGATTAACCCG
>donor_seq85
GGCGTTCACAGTATCTTGTATGATTAACCCG
>donor_seq86
GGCGTTCACAGTATCTTGTATGATTAACCCG
>donor_seq87
GGCGTTCACAGTATCTTGTATGATTAACCCG
>donor_seq88
GGCGTTCACAGTATCTTGTATGATTAACCCG
>donor_seq89
GGCGTTCACAGTATCTTGTATGATTAACCCG
>donor_seq90
GGCGTTCACAGTATCTTGTATGATTAACCCG
>donor_seq91
GGCGTTCACAGTATCTTGTATGATTAACCCG
>donor_seq92
GGCGTTCACAGTATCTTGTATGATTAACCCG
>donor_seq93
GGCGTTCACAGTATCTTGTATGATTAACCCG
>donor_seq94
GGCGTTCACAGTATCTTGTATGATTAACCCG
>donor_seq95
GGCGTTCACAGTATCTTGTATGATTAACCCG
>donor_seq96
GGCGTTCACAGTATCTTGTATGATTAACCCG
>donor_seq97
GGCGTTCACAGTATCTTGTATGATTAACCCG
>donor_seq98
GGCGTTCACAGTATCTTGTATGATTAACCCG
>donor_seq99
GGCGTTCACAGTATCTTGTATGATTAACCCG
>donor_seq100
GGCGTTCACAGTATCTTGTATGATTAACCCG
>donor_seq101
TTTTACATAGTTGACTCCTACGTAAAAGTAT
>donor_seq102
GGGGAAGACGGTATCTTGTATCTGGACATAG
>donor_seq103
GGGGAAGACGGTATCTTGTATCTGGACATAG
>donor_seq104
GGGGAAGACGGTATCTTGTATCTGGACATAG
>donor_seq105
GGGGAAGACGGTATCTTGTATCTGGACATAG
>donor_seq106
GGGGAAGACGGTATCTTGTATCTGGACATAG
>donor_seq107
GGGGAAGACGGTATCTTGTATCTGGACATAG
>donor_seq108
GGGGAAGACGGTATCTTGTATCTGGACATAG
>donor_seq109
GGGGAAGACGGTATCTTGTATCTGGACATAG
>donor_seq110
GGGGAAGACGGTATCTTGTATCTGGACATAG
>donor_seq111
TGCCAAGATGGTATCTTGTATCTTGATTGAT
>donor_seq112
AAAGACAGTTGCTCCTTGTGTCTTCGCTTTG
>donor_seq113
AAAGACAGTTGCTCCTTGTGTCTTCGCTTTG
>donor_seq114
AAAGACAGTTGCTCCTTGTGTCTTCGCTTTG
>donor_seq115
AAAGACAGTTGCTCCTTGTGTCTTCGCTTTG
>donor_seq116
AAAGACAGTTGCTCCTTGTGTCTTCGCTTTG
>donor_seq117
AAAGACAGTTGCTCCTTGTGTCTTCGCTTTG
>donor_seq118
GCGCAAGAGAGAATCTTGTATCTTGCGGATT
>donor_seq119
GCGCAAGAGAGAATCTTGTATCTTGCGGATT
>donor_seq120
GCGCAAGAGAGAATCTTGTATCTTGCGGATT
>donor_seq121
GTTCAGGACAGTTGCTTGTATCTTGATAATT
>donor_seq122
GTTCAGGACAGTTGCTTGTATCTTGATAATT
>donor_seq123
AAACAAGACAGTCGCTTGTAACTTCCCTTTA
>donor_seq124
AAACAAGACAGTCGCTTGTAACTTCCCTTTA
>donor_seq125
AAACAAGACAGTCGCTTGTAACTTCCCTTTA
>donor_seq126
AAACAAGACAGTCGCTTGTAACTTCCCTTTA
>donor_seq127
AAACAAGACAGTCGCTTGTAACTTCCCTTTA
>donor_seq128
AAACAAGACAGTCGCTTGTAACTTCCCTTTA
>donor_seq129
AAACAAGACAGTCGCTTGTAACTTCCCTTTA
>donor_seq130
AAACAAGACAGTCGCTTGTAACTTCCCTTTA
>donor_seq131
AAACAAGACAGTCGCTTGTAACTTCCCTTTA
>donor_seq132
CGACTTAATGGTTGCTTGTATTAGCGCGCCG
>donor_seq133
CGACTTAATGGTTGCTTGTATTAGCGCGCCG
>donor_seq134
CGACTTAATGGTTGCTTGTATTAGCGCGCCG
>donor_seq135
CGACTTAATGGTTGCTTGTATTAGCGCGCCG
>donor_seq136
CGCCATAGTCGTTTGTATGGATAATAAGCAC
>donor_seq137
CGCCATAGTCGTTTGTATGGATAATAAGCAC
>donor_seq138
CGCCATAGTCGTTTGTATGGATAATAAGCAC
>donor_seq139
CGCCATAGTCGTTTGTATGGATAATAAGCAC
>donor_seq140
CGCCATAGTCGTTTGTATGGATAACAAGCAC
>donor_seq141
CGCCATAGTCGTTTGTATGGATAATAAGCAC
>donor_seq142
CGCCATAGTCGTTTGTATGGATAATAAGCAC
>donor_seq143
CGCCATAGTCGTTTGTATGGATAATAAGCAC
>donor_seq144
CGCCATAGTCGTTTGTATGGATAATAAGCAC
>donor_seq145
CGCCATAGTCGTTTGTATGGATAATAAGCAC
>donor_seq146
CGCCATAGTCGTTTGTATGGATAATAAGCAC
>donor_seq147
GAAGACAGTTGCTCCTTGTGTCTAGAGGTTG
>donor_seq148
GAAGACAGTTGCTCCTTGTGTCTAGAGGTTG
>donor_seq149
GAAGACAGTTGCTCCTTGTGTCTAGAGGTTG
>donor_seq150
GAAGACAGTTGCTCCTTGTGTCTAGAGGTTG
>donor_seq151
CAAAATCACAGTTGCTTGTGTCTTGAAAATG
>donor_seq152
CAAAATCACAGTTGCTTGTGTCTTGAAAATG
>donor_seq153
CAAAATCACAGTTGCTTGTGTCTTGAAAATG
>donor_seq154
CAAAATCACAGTTGCTTGTGTCTTGAAAATG
>donor_seq155
CAAAATCACAGTTGCTTGTGTCTTGAAAATG
>donor_seq156
CAAAATCACAGTTGCTTGTGTCTTGAAAATG
>donor_seq157
CAAAATCACAGTTGCTTGTGTCTTGAAAATG
>donor_seq158
CAAAATCACAGTTGCTTGTGTCTTGAAAATG
>donor_seq159
CAAAATCACAGTTGCTTGTGTCTTGAAAATG
>donor_seq160
AAAAAACACAGTTGCTTGTGTCTTGAAAATG
>donor_seq161
CAAAATCACAGTTGCTTGTGTCTTGAAAATG
>donor_seq162
TAAAATCACAGTTGCTTGTGTCTTGAAAATG
>donor_seq163
CAAAATCACAGTTGCTTGTGTCTTGAAAATG
>donor_seq164
CAAAATCACAGTTGCTTGTGTCTTGAAAATG
>donor_seq165
CAAAATCACAGTTGCTTGTGTCTTGAAAATG
>donor_seq166
CAAAATCACAGTTGCTTGTGTCTTGAAAATG
>donor_seq167
CAAAATCACAGTTGCTTGTGTCTTGAAAATG
>donor_seq168
CAAAATCACAGTTGCTTGTGTCTTGAAAATG
>donor_seq169
CAAAATCACAGTTGCTTGTGTCTTGAAAATG
>donor_seq170
GAAGACAGTTGCTCCTTGTGTCTGGAGGTTG
>donor_seq171
CAAAATGACAGTTGCTTGTATGAAGCGACAG
>donor_seq172
TTTTAACTCAGTTCTTCTTAAGTTTGATTCT
>donor_seq173
TTTTAACTCAGTTCTTCTTAAGTTTGATTCT
>donor_seq174
TTTTAACTCAGTTCTTCTTAAGTTTGATTCT
>donor_seq175
TTTTAACTCAGTTCTTCTTAAGTTTGATTCT
>donor_seq176
GCTGAATACAGTTGCTTGTATATTAAAATTA
>donor_seq177
GCTGAATACAGTTGCTTGTATATTAAAATTA
>donor_seq178
GCTGAATACAGTTGCTTGTATATTAAAATTA
>donor_seq179
GCTGAATACAGTTGCTTGTATATTAAAATTA
>donor_seq180
TTTTTATTTGCAGACTACTACAATATATTTA
>donor_seq181
TTTGAACAGAGTATCTTGTATGATTAATTTT
>donor_seq182
TTTTAATATAGTTCGTTGTATATTTGTAATT
>donor_seq183
TTTTAATATAGTTCGTTGTATATTTGTAATT
>donor_seq184
AATATAGTTCGTAATTGTATATTTGTAATTA
>donor_seq185
AATATAGTTCGTAATTGTATATTTGTAATTA
>donor_seq186
TTTTAATATAGTTCGTTGTATATTTGTAATT
>donor_seq187
TTTTAATATAGTTCGTTGTATATTTGTAATT
>donor_seq188
AATATAGTTCGTAATTGTATATTTGTAATTA
>donor_seq189
AATATAGTTCGTAATTGTATATTTGTAATTA
>donor_seq190
TTTTAATATAGTTCGTTGTATATTTGTAATT
>donor_seq191
TCTTATTATAGTTCATTGTATATTATTTAAT
>donor_seq192
TCTTATTATAGTTCATTGTATATTATTTAAT
>donor_seq193
TCTTATTATAGTTCATTGTATATTATTTAAT
>donor_seq194
TCTTATTATAGTTCATTGTATATTATTTAAT
>donor_seq195
TCTTATTATAGTTCATTGTATATTATTTAAT
>donor_seq196
TCTTATTATAGTTCATTGTATATTATTTAAT
>donor_seq197
TCTTATTATAGTTCATTGTATATTATTTAAT
>donor_seq198
TCTTATTATAGTTCATTGTATATTATTTAAT
>donor_seq199
TCTTATTATAGTTCATTGTATATTATTTAAT
>donor_seq200
TTTAAACACAGCTGCTTGTATGTTTAAAGTC
>donor_seq201
TTTAAACACAGCTGCTTGTATGTTTAAAGTC
>donor_seq202
TTTAAACACAGCTGCTTGTATGTTTAAAGTC
>donor_seq203
TTTAAACACAGCTGCTTGTATGTTTAAAGTC
>donor_seq204
TTTAAACACAGCTGCTTGTATGTTTAAAGTC
>donor_seq205
TTTAAACACAGCTGCTTGTATGTTTAAAGTC
>donor_seq206
TTTAAACACAGCTGCTTGTATGTTTAAAGTC
>donor_seq207
TTTAAACACAGCTGCTTGTATGTTTAAAGTC
>donor_seq208
TTTAAACACAGCTGCTTGTATGTTTAAAGTC
>donor_seq209
CGATCTAATGGTTGCTTGTATCAGCGAGCTC
>donor_seq210
CGATCTAATGGTTGCTTGTAATAGCGAAACC
>donor_seq211
GGCCAAGACGGTATCTTGTATCTTTCCTCCG
>donor_seq212
GGCCAAGACGGTATCTTGTATCTTTCCTCCG
>donor_seq213
GGCCAAGACGGTATCTTGTATCTTTCCTCCG
>donor_seq214
GGCCAAGACGGTATCTTGTATCTTTCCTCCG
>donor_seq215
GGCCAAGACGGTATCTTGTATCTTTCCTCCG
>donor_seq216
GGCCAAGACGGTATCTTGTATCTTTCCTCCG
>donor_seq217
GGCCAAGACGGTATCTTGTATCTTTCCTCCG
>donor_seq218
GGCCAAGACGGTATCTTGTATCTTTCCTCCG
>donor_seq219
AAAGACACGGTTGCTTGTATGTCGAAGAAGG
>donor_seq220
AAAGACACGGTTGCTTGTATGTCGAAGAAGG
>donor_seq221
AAAGACACGGTTGCTTGTATGTCGAAGAAGG
>donor_seq222
TTTTACCACAGTACTTCTTAAGTTAGCATTT
>donor_seq223
TTTTACCACAGTACTTCTTAAGTTAGCATTT
>donor_seq224
TTTTACCACAGTACTTCTTAAGTTAGCATTT
>donor_seq225
AAAGACAGTTGCTCCTTGTGTCAGCGACTTT
>donor_seq226
AAAGACAGTTGCTCCTTGTGTCAGCGACTTT
>donor_seq227
AAAGACAGTTGCTCCTTGTGTCAGCGACTTT
>donor_seq228
AAAGACAGTTGCTCCTTGTGTCAGCGACTTT
>donor_seq229
AAAGACAGTTGCTCCTTGTGTCAGCGACTTT
>donor_seq230
AAAGACAGTTGCTCCTTGTGTCAGCGACTTT
>donor_seq231
TTTTAATATAGTTCGTCGTACATTTGTACGG
>donor_seq232
TTTTAATATAGTTCGTCGTACATTTGTACGG
>donor_seq233
TTTTAATATAGTTCGTCGTACATTTGTACGG
>donor_seq234
TTTTAATATAGTTCGTCGTACATTTGTACGG
>donor_seq235
TATATACACAGTTCATCGTAAGTTTGTAGGG
>donor_seq236
TATATACACAGTTCATCGTAAGTTTGTAAGT
>donor_seq237
TATATACACAGTTCATCGTAAGTTTGTAAGT
>donor_seq238
TATATACACAGTTCATCGTAAGTTTGTAGGG
>donor_seq239
TATATACACAGTTCATCGTAAGTTTGTAGAA
>donor_seq240
TATATACACAGTTCATCGTAAGTTTGTAGGG
>donor_seq241
TATATACACAGTTCATCGTAAGTTTGTAGGG
>donor_seq242
GGGAGAGACGGTATCTTGTATCTTGAACGTG
>donor_seq243
GGCGATAACAGTATCTTGTATTATCCCTTCA
>donor_seq244
GGCGATAACAGTATCTTGTATTATCCCTTCA
>donor_seq245
GGCGATAACAGTATCTTGTATTATCCCTTCA
>donor_seq246
GGCGATAACAGTATCTTGTATTATCCCTTCA
>donor_seq247
GGCGATAACAGTATCTTGTATTATCCCTTCA
>donor_seq248
GGCGATAACAGTATCTTGTATTATCCCTTCA
>donor_seq249
GGCGATAACAGTATCTTGTATTATCCCTTCA
>donor_seq250
GGCGATAACAGTATCTTGTATTATCCCTTCA
>donor_seq251
GGCGATAACAGTATCTTGTATTATCCCTTCA
>donor_seq252
GGCGATAACAGTATCTTGTATTATCCCTTCA
>donor_seq253
GGCGATAACAGTATCTTGTATTATCCCTTCA
>donor_seq254
GGCGATAACAGTATCTTGTATTATCCCTTCA
>donor_seq255
GGCGATAACAGTATCTTGTATTATCCCTTCA
>donor_seq256
ATTCAAGATGGTTGCTTATATCTTTCAGATG
>donor_seq257
CGCCATAGTCTCTTGTATGGATAATAATTAC
>donor_seq258
TTTTAACACAGATCATCCTATGTTTGCAAAA
>donor_seq259
CCTGAACACAGTTGCCTGTGTGTTCGGGATG
>donor_seq260
ATTCAAGATGGTTGCTTATATGTCTCAGTTG
>donor_seq261
ATTCAAGATGGTTGCTTATATGTCTCAGTTG
>donor_seq262
ATTCAAGATGGTTGCTTATATGTCTCAGTTG
>donor_seq263
ATTCAAGATGGTTGCTTATATGTCTCAGTTG
>donor_seq264
ATTCAAGATGGTTGCTTATATGTCTCAGTTG
>donor_seq265
ATTCAAGATGGTTGCTTATATGTCTCAGTTG
>donor_seq266
ATTCAAGATGGTTGCTTATATGTCTCAGTTG
>donor_seq267
ATTCAAGATGGTTGCTTATATGTCTCAGTTG
>donor_seq268
ATTCAAGATGGTTGCTTATATGTCTCAGTTG
>donor_seq269
ATTCAAGATGGTTGCTTATATGTCTCAGTTG
>donor_seq270
ATTCAAGATGGTTGCTTATATGTCTCAGTTG
>donor_seq271
ATTCAAGATGGTTGCTTATATGTCTCAGTTG
>donor_seq272
ATTCAAGATGGTTGCTTATATGTCTCAGTTG
>donor_seq273
ATTCAAGATGGTTGCTTATATGTCTCAGTTG
>donor_seq274
ATTCAAGATGGTTGCTTATATGTCTCAGTTG
>donor_seq275
ATTCAAGATGGTTGCTTATATGTCTCAGTTG
>donor_seq276
ATTCAAGATGGTTGCTTATATGTCTCAGTTG
>donor_seq277
ATTCAAGATGGTTGCTTATATGTCTCAGTTG
>donor_seq278
TGAAAGACAGTTGGCTTGTGTCTTTGATCAA
>donor_seq279
TGAAAGACAGTTGGCTTGTGTCTTTGATCAA
>donor_seq280
TGAAAGACAGTTGGCTTGTGTCTTTGATCAA
>donor_seq281
TGAAAGACAGTTGGCTTGTGTCTTTGATCAA
>donor_seq282
CACGCCCTTCGGGCAGGAGCGTCGCCCGGTT
>donor_seq283
TGAAAGACAGTTGGCTTGTGTCTTTGATCAA
>donor_seq284
TGAAAGACAGTTGGCTTGTGTCTTTGATCAA
>donor_seq285
TGAAAGACAGTTGGCTTGTGTCTTTGATCAA
>donor_seq286
TGAAAGACAGTTGGCTTGTGTCTTTGATCAA
>donor_seq287
TGAAAGACAGTTGGCTTGTGTCTTTGATCAA
>donor_seq288
TGAAAGACAGTTGGCTTGTGTCTTTGATCAA
>donor_seq289
TGAAAGACAGTTGGCTTGTGTCTTTGATCAA
>donor_seq290
TGAAAGACAGTTGGCTTGTGTCTTTGATCAA
>donor_seq291
TTAATGGTTGCGCTTCCTTGCATAAGAGATG
>donor_seq292
CGTCAAGACGGTATCTTATGTCTTGGAACCA
>donor_seq293
ACCAAACACAGATGCTTGCATGTTCAAACTG
>donor_seq294
ACCAAACACAGATGCTTGCATGTTCAAACTG
>donor_seq295
ACCAAACACAGATGCTTGCATGTTCAAACTG
>donor_seq296
ACCAAACACAGATGCTTGCATGTTCAAACTG
>donor_seq297
ACCAAACACAGATGCTTGCATGTTCAAACTG
>donor_seq298
ACCAAACACAGATGCTTGCATGTTCAAACTG
>donor_seq299
ACCAAACACAGATGCTTGCATGTTCAAACTG
>donor_seq300
ACCAAACACAGATGCTTGCATGTTCAAACTG
>donor_seq301
ACCAAACACAGATGCTTGCATGTTCAAACTG
>donor_seq302
ACCAAACACAGATGCTTGCATGTTCAAACTG
>donor_seq303
ACCAAACACAGATGCTTGCATGTTCAAACTG
>donor_seq304
ACCAAACACAGATGCTTGCATGTTCAAACTG
>donor_seq305
ACCAAACACAGATGCTTGCATGTTCAAACTG
>donor_seq306
CTTCAAGACGGTATCTTATATCTTGATTCGA
>donor_seq307
TGCCAAGACGGTATCTTGTATCTTTCCTCCG
>donor_seq308
TGCCAAGACGGTATCTTGTATCTTTCCTCCG
>donor_seq309
GGCCAAGACGGTATCTTGTATCTTTCCTCCG
>donor_seq310
GACTAAGACAGTATCTTGTATCTTTCCTCCG
>donor_seq311
TGCCAAGACGGTATCTTGTATCTTTCCTCCG
>donor_seq312
GGCCATAACAGTATCTTGTATTATCCCTCCA
>donor_seq313
GGCCATAATAGTATCTTGTATTATCCCTCCT
>donor_seq314
GGCCATAACAGTATCTTGTATTATCCCTCCT
>donor_seq315
GGCCATAACAGTATCTTGTATTATCCCTCCT
>donor_seq316
GGCCATAACAGTATCTTGTATTATCCCTCCT
>donor_seq317
GGCCATAACAGTATCTTGTATTATCCCTCCT
>donor_seq318
GGCCATAACAGTATCTTGTATTATCCCTCCA
>donor_seq319
TGCATGACAGTTGACTTGTGTCTAACGCGGG
>donor_seq320
ACGGAACACGGTAGCTTGTATGTAATAGGAC
>donor_seq321
ACGGAACACGGTAGCTTGTATGTAATAGGAC
>donor_seq322
ACGAAACACGGTAGCTTGTATGTAATAGGAC
>donor_seq323
CGCCATAGTCTCTTGTATGGATAATAACTAA
>donor_seq324
CGCCATAGTCTCTTGTATGGATAATAACTAA
>donor_seq325
CGCCATAGTCTCTTGTATGGATAATAACTAA
>donor_seq326
CGCCATAGTCTCTTGTATGGATAATAACTAA
>donor_seq327
CGCCATAGTCTCTTGTATGGATAATAACTAA
>donor_seq328
CGCCATAGTCTCTTGTATGGATAATAACTAA
>donor_seq329
CGCCATAGTCTCTTGTATGGATAATAACTAA
>donor_seq330
CGCCATAGTCTCTTGTATGGATAATAACTAA
>donor_seq331
CGCCATAGTCTCTTGTATGGATAATAACTAA
>donor_seq332
CGCCATAGTCTCTTGTATGGATAATAACTAA
>donor_seq333
GCCATAGTCTCTTGTATGGATAATAACTAAC
>donor_seq334
CGCCATAGTCTCTTGTATGGATAATAACTAA
>donor_seq335
CGCCATAGTCTCTTGTATGGATAATAACTAA
>donor_seq336
CGCCATAGTCTCTTGTATGGATAATAACTAA
>donor_seq337
TTTCAATACAGCATCTCGTACCTTAGCTAGC
>donor_seq338
TTTCAATACAGCATCTCGTACCTTAGCTAGC
>donor_seq339
GTGGAATACAGTTGCTTGTATATCCAAAATA
>donor_seq340
GTGGAATACAGTTGCTTGTATATCCAAAATA
>donor_seq341
GTGGAATACAGTTGCTTGTATATCCAAAATA
>donor_seq342
CGCCATAGTCGTTTGTATGGATAATAAGCAC
>donor_seq343
GATCAACACGGATACTTGTCTTATGACTATC
>donor_seq344
TGCCAAGACGGTATCTTGTATCTTTCCTCCG
>donor_seq345
TGCCAAGACGGTATCTTGTATCTTTCCTCCG
>donor_seq346
GGCCAAGACGGTATCTTGTATCTTTCCTCCG
>donor_seq347
TGCCAAGACGGTATCTTGTATCTTTCCTCCG
>donor_seq348
TGCCAAGACGGTATCTTGTATCTTTCCTCCG
>donor_seq349
GACTAAGACAGTATCTTGTATCTTTCCTCCG
>donor_seq350
GGGCGACACGGTATCTTGTGTCTTGGATCGT
>donor_seq351
GGGCGACACGGTATCTTGTGTCTTGGATCGT
>donor_seq352
GGGCGACACGGTATCTTGTGTCTTGGATCGT
>donor_seq353
GGGCGACACGGTATCTTGTGTCTTGGATCGT
>donor_seq354
GGGCGACACGGTATCTTGTGTCTTGGATCGT
>donor_seq355
GGGCGACACGGTATCTTGTGTCTTGGATCGT
>donor_seq356
GGGCGACACGGTATCTTGTGTCTTGGATCGT
>donor_seq357
GGGCGACACGGTATCTTGTGTCTTGGATCGT
>donor_seq358
GGGCGACACGGTATCTTGTGTCTTGGATCGT
>donor_seq359
GGGCGACACGGTATCTTGTGTCTTGGATCGT
>donor_seq360
GGGCGACACGGTATCTTGTGTCTTGGATCGT
>donor_seq361
TCTTAAGAGAGTATCTTGTATATTAAATACA
>donor_seq362
TCTTAAGAGAGTATCTTGTATATTAAATACA
>donor_seq363
TCTTAAGAGAGTATCTTGTATATTAAATACA
>donor_seq364
TTCCAACCCAGTTGCTTGTGTCCCCGAAATC
>donor_seq365
TTTAAACACAGTTCATCGTAAGTTTGTATAA
>donor_seq366
TTTAAACTCAGTTCTTCTTAAGTTTGATTTC
>donor_seq367
TTTAAACTCAGTTCTTCTTAAGTTTGATTTC
>donor_seq368
TTTAAACTCAGTTCTTCTTAAGTTTGATTTC
>donor_seq369
TTTAAACTCAGTTCTTCTTAAGTTTGATTTC
>donor_seq370
TTTAAACTCAGTTCTTCTTAAGTTTGATTTC
>donor_seq371
TCTAATGGTTGCGCTTGCATAAGAAATGTTG
>donor_seq372
TCTAATGGTTGCGCTTGCATAAGAAATGTTG
>donor_seq373
TCTAATGGTTGCGCTTGCATAAGAAATGTTG
>donor_seq374
TCTAATGGTTGCGCTTGCATAAGAAATGTTG
>donor_seq375
TCTAATGGTTGCGCTTGCATAAGAAATGTTG
>donor_seq376
CTAATGGTTGCGCTTCCTTGCATAAGAAATG
>donor_seq377
CTAATGGTTGCGCTTCCTTGCATAAGAAATG
>donor_seq378
CTAATGGTTGCGCTTCCTTGCATAAGAAATG
>donor_seq379
TCTAATGGTTGCGCTTGCATAAGAAATGTTG
>donor_seq380
TCTAATGGTTGCGCTTGCATAAGAAATGTTG
>donor_seq381
TCTAATGGTTGCGCTTGCATAAGAAATGTTG
>donor_seq382
TCTAATGGTTGCGCTTGCATAAGAAATGTTG
>donor_seq383
TCTAATGGTTGCGCTTGCATAAGAAATGTTG
>donor_seq384
TCTAATGGTTGCGCTTGCATAAGAAATGTTG
>donor_seq385
TCTAATGGTTGCGCTTGCATAAGAAATGTTG
>donor_seq386
CTAATGGTTGCGCTTCCTTGCATAAGAAATG
>donor_seq387
CTAATGGTTGCGCTTCCTTGCATAAGAAATG
>donor_seq388
TCTAATGGTTGCGCTTGCATAAGAAATGTTG
>donor_seq389
TCTAATGGTTGCGCTTGCATAAGAAATGTTG
>donor_seq390
TCTAATGGTTGCGCTTGCATAAGAAATGTTG
>donor_seq391
CAACGTCACAGTTGCTTGTATGTCGGGAAAG
>donor_seq392
ACGAAAGACAGTTGCTTATGTCTTCGCGATC
>donor_seq393
ACGAAAGACAGTTGCTTATGTCTTCGCGATC
>donor_seq394
TGACAAGACAGTTGCTTATCTCTTGCCAATC
>donor_seq395
GGGCAAGACGGTATCTTGTATCTTCGTCTTC
>donor_seq396
GGGCAAGACGGTATCTTGTATCTTCGTCTTC
>donor_seq397
GGGCAAGACGGTATCTTGTATCTTCGTCTTC
>donor_seq398
GGGCAAGACGGTATCTTGTATCTTCGTCTTC
>donor_seq399
GGGCAAGACGGTATCTTGTATCTTCGTCTTC
>donor_seq400
GGGCAAGACGGTATCTTGTATCTTCGTCTTC
>donor_seq401
GGGCAAGACGGTATCTTGTATCTTCGTCTTC
>donor_seq402
GGGCAAGACGGTATCTTGTATCTTCGTCTTC
>donor_seq403
GGGCAAGACGGTATCTTGTATCTTCGTCTTC
>donor_seq404
GGGCAAGACGGTATCTTGTATCTTCGTCTTC
>donor_seq405
TGTAAACACAGTTGCTTGTATATTAAAATTA
>donor_seq406
TGTAAACACAGTTGCTTGTATATTAAAATTA
>donor_seq407
TGTAAACACAGTTGCTTGTATATTAAAATTA
>donor_seq408
TGTAAACACAGTTGCTTGTATATTAAAATTA
>donor_seq409
TGTAAACACAGTTGCTTGTATATTAAAATTA
>donor_seq410
TGTAAACACAGTTGCTTGTATATTAAAATTA
>donor_seq411
TGTAAACACAGTTGCTTGTATATTAAAATTA
>donor_seq412
TGTAAACACAGTTGCTTGTATATTAAAATTA
>donor_seq413
TGTAAACACAGTTGCTTGTATATTAAAATTA
>donor_seq414
TGTAAACACAGTTGCTTGTATATTAAAATTA
>donor_seq415
TGTGAACACAGTTGCTTGTATATTAAAATTA
>donor_seq416
TGTAAACACAGTTGCTTGTATATTAAAATTA
>donor_seq417
TGTAAACACAGTTGCTTGTATATTAAAATTA
>donor_seq418
GTGTCTTATGGTATCTTGTATTAGAATATGG
>donor_seq419
TGTAAACACAGTTGCTTGTATATTAAAATTA
>donor_seq420
TGTAAACACAGTTGCTTGTATATTAAAATTA
>donor_seq421
TGTAAACACAGTTGCTTGTATATTAAAATTA
>donor_seq422
TGTAAACACAGTTGCTTGTATATTAAAATTA
>donor_seq423
TGTAAACACAGTTGCTTGTATATTAAAATTA
>donor_seq424
TCGTATTATAGTTCATTGTATAATTTTTAAT
>donor_seq425
TCGTATTATAGTTCATTGTATAATTTTTAAT
>donor_seq426
TCGTATTATAGTTCATTGTATAATTTTTAAT
>donor_seq427
TCGTATTATAGTTCATTGTATAATTTTTAAT
>donor_seq428
TTTTAATATAGTTCGTTGTATATTAACTTTA
>donor_seq429
TCGTATTATAGTTCATTGTATAATTTTTAAT
>donor_seq430
TCGTATTATAGTTCATTGTATAATTTTTAAT
>donor_seq431
TCGTATTATAGTTCATTGTATAATTTTTAAT
>donor_seq432
TCGTATTATAGTTCATTGTATAATTTTTAAT
>donor_seq433
TCGTATTATAGTTCATTGTATAATTTTTAAT
>donor_seq434
TCGTATTATAGTTCATTGTATAATTTTTAAT
>donor_seq435
TCGTATTATAGTTCATTGTATAATTTTTAAT
>donor_seq436
TCGTATTATAGTTCATTGTATAATTTTTAAT
>donor_seq437
TCGTATTATAGTTCATTGTATAATTTTTAAT
>donor_seq438
TCGTATTATAGTTCATTGTATAATTTTTAAT
>donor_seq439
TCGTATTATAGTTCATTGTATAATTTTTAAT
>donor_seq440
GGCCATAACAGTATCTTGTATTATCCCTTCC
>donor_seq441
GGCCATAACAGTATCTTGTATTATCCCTCCA
>donor_seq442
GGCCATAACAGTATCTTGTATTATCCCTTCC
>donor_seq443
GGCCATAACAGTATCTTGTATTATCCCTTCC
>donor_seq444
GGCCATAACAGTATCTTGTATTATCCCTTCC
>donor_seq445
GGCTATAACAGTATCTTGTATTATCCCTTCC
>donor_seq446
GGCCATAACAGTATCTTGTATTATCCCTTCC
>donor_seq447
GGCCATAACAGTATCTTGTATTATCCCTTCC
>donor_seq448
GGCCATAACAGTATCTTGTATTATCCCTTCC
>donor_seq449
GGCCATAACAGTATCTTGTATTATCCCTTCC
>donor_seq450
GGCCATAACAGTATCTTGTATTATCCCTTCC
>donor_seq451
TTTTACCTCAGTTCTTCTTAAGTTAGCAATT
>donor_seq452
TCGGAACACGGTTACTTGTATCTTCCAGCCA
>donor_seq453
CTTCAACACAGTTGCTTGTGTCCGCAAGATG
>donor_seq454
CTTCAACACAGTTGCTTGTGTCCGCAAGATG
>donor_seq455
GCTTGACACGGTTGCTTGTATGTAGCAAAGT
>donor_seq456
GCTTGACACGGTTGCTTGTATGTAGCAAAGT
>donor_seq457
GACCAACACGGATACTTGTCTTATGACTTTT
>donor_seq458
GACCAACACGGATACTTGTCTTATGACTTTT
>donor_seq459
ATTGAACAGGGTATCTTGTATGTTGCCCCGG
>donor_seq460
GTTGAACAGGGTATCTTGTATGTTGCCCCGG
>donor_seq461
ATTGAACAGGGTATCTTGTATGTTGCCCCGG
>donor_seq462
ATTGAACAGGGTATCTTGTATGTTGCCCCGG
>donor_seq463
ATTGAACAGGGTATCTTGTATGTTGCCCCGG
>donor_seq464
ATTGAACAGGGTATCTTGTATGTTGCCCCGG
>donor_seq465
ATTGAACAGGGTATCTTGTATGTTGCCCCGG
>donor_seq466
ATTGAACAGGGTATCTTGTATGTTGCCCCGG
>donor_seq467
AATAAACACAGTTCATCCTATGTTTGCAAAA
>donor_seq468
AGCAAAGACAGTCGCTTGTAACTTTCCTTTA
>donor_seq469
TATTATTATAGTTCATTGTATATTGTTTTTT
>donor_seq470
TATTATTATAGTTCATTGTATATTGTTTTTT
>donor_seq471
CAGCAACACAGTTGCTTATCTGATCGGAATC
>donor_seq472
CAGCAACACAGTTGCTTATCTGATCGGAATC
>donor_seq473
CAGCAACACAGTTGCTTATCTGATCGGAATC
>donor_seq474
CAGCAACACAGTTGCTTATCTGATCGGAATC
>donor_seq475
CAGCAACACAGTTGCTTATCTGATCGGAATC
>donor_seq476
CAGCAACACAGTTGCTTATCTGATCGGAATC
>donor_seq477
CAGCAACACAGTTGCTTATCTGATCGGAATC
>donor_seq478
TCTCAAGACAGTTGCTTGTATCTCTCGGCAT
>donor_seq479
GAGCAAGACAGTTGCTTGTGTCTTGATAGGG
>donor_seq480
GAACAAGACAGTTGCTTGTGTCTTGATAGGG
>donor_seq481
GGACAAGACAGTTGCTTGTGTCTTGATAGGG
>donor_seq482
TGACAAGACAGTTGCTTATCTCTTGCCGATC
>donor_seq483
TGACAAGACAGTTGCTTATCTCTTGCCGATC
>donor_seq484
TGACAAGACAGTTGCTTATCTCTTGCCGATC
>donor_seq485
CATCAACACAGTTGCTTATCTGATGAAAATC
>donor_seq486
CATCAACACAGTTGCTTATCTGATGAAAATC
>donor_seq487
CATCAACACAGTTGCTTATCTGATGAAAATC
>donor_seq488
CATCAACACAGTTGCTTATCTGATGAAAATC
>donor_seq489
CATCAACACAGTTGCTTATCTGATGAAAATC
>donor_seq490
CATCAACACAGTTGCTTATCTGATGAAAATC
>donor_seq491
CAACAACACAGTTGCTTATCTGATCGGAATG
>donor_seq492
CATCAACACAGTTGCTTATCTGATGAAAATC
>donor_seq493
CATCAACACAGTTGCTTATCTGATGAAAATC
>donor_seq494
ACGCCATAGTCTCTTGTATGGATAATTACCC
>donor_seq495
ACGCCATAGTCTCTTGTATGGATAATTACCC
>donor_seq496
ACGCCATAGTCTCTTGTATGGATAATTACCC
>donor_seq497
ACGCCATAGTCTCTTGTATGGATAATTACCC
>donor_seq498
GCCGAACACAGATGCTTGCATGTTGGGATTG
>donor_seq499
TCCAATACGGTTGCTTGTATATTCCCTCCTG
>donor_seq500
TCCAATACGGTTGCTTGTATATTCCCTCCTG
>donor_seq501
TCCAATACGGTTGCTTGTATATTCCCTCCTG
>donor_seq502
TCCAATACGGTTGCTTGTATATTCCCTCCTG
>donor_seq503
AATCAAGACAGTCGCTTGTATATTGAGAGAG
>donor_seq504
AATCAAGACAGTCGCTTGTATATTGAGAGAG
>donor_seq505
AATCAAGACAGTCGCTTGTATATTGAGAGAG
>donor_seq506
AATCAAGACAGTCGCTTGTATATTGAGAGAG
>donor_seq507
AATCAAGACAGTCGCTTGTATATTGAGAGAG
>donor_seq508
AATCAAGACAGTCGCTTGTATATTGAGAGAG
>donor_seq509
AATCAAGACAGTCGCTTGTATATTGAGAGAG
>donor_seq510
AATCAAGACAGTCGCTTGTATATTGAGAGAG
>donor_seq511
AATCAAGACAGTCGCTTGTATATTGAGAGAG
>donor_seq512
AATCAAGACAGTCGCTTGTATATTGAGAGAG
>donor_seq513
AATCAAGACAGTCGCTTGTATATTGAGAGAG
>donor_seq514
TCTTATTATAGTTCATTGTATATTATTTATT
>donor_seq515
TCTTATTATAGTTCATTGTATATTATTTATT
>donor_seq516
TCTTATTATAGTTCATTGTATATTATTTATT
>donor_seq517
TCTTATTATAGTTCATTGTATATTATTTATT
>donor_seq518
TCTTATTATAGTTCATTGTATATTATTTATT
>donor_seq519
TCTTATTATAGTTCATTGTATATTATTTATT
>donor_seq520
TCTTATTATAGTTCATTGTATATTATTTATT
>donor_seq521
TTTTACCACAGTTCTTCTTAAGTTTACAAAG
>donor_seq522
TTTTACCACAGTTCTTCTTAAGTTTACAAAG
>donor_seq523
GGCCATAACAGTATCTTGTATTATCCCTCCA
>donor_seq524
GGCCGTAACAGTATCTTGTATTATCCCTCCA
>donor_seq525
TTTTACCTCAGTTCTTCTTAAGTTTGATTCT
>donor_seq526
TAGTAACATAGAACATGGTAAGTTTGCATTA
>donor_seq527
TAGTAACATAGAACATGGTAAGTTTGCATTA
>donor_seq528
TAGTAACATAGAACATGGTAAGTTTGCATTA
>donor_seq529
TAGTAACATAGAACATGGTAAGTTTGCATTA
>donor_seq530
TAGTAACATAGAACATGGTAAGTTTGCATTA
>donor_seq531
TAGTAACATAGAACATGGTAAGTTTGCATTA
>donor_seq532
GTTCAAGACGGTATCTTGTATCTCGACTATC
>donor_seq533
GTTCAAGACGGTATCTTGTATCTCGACTATC
>donor_seq534
GTTCAAGACGGTATCTTGTATCTCGACTATC
>donor_seq535
GTTCAAGACGGTATCTTGTATCTCGACTATC
>donor_seq536
GTTCAAGACGGTATCTTGTATCTCGACTATC
>donor_seq537
GTTCAAGACGGTATCTTGTATCTCGACTATC
>donor_seq538
GTTCAAGACGGTATCTTGTATCTCGACTATC
>donor_seq539
AAGCAACACAGTTACTAGTATAATCTAACGG
>donor_seq540
AAGCAACACAGTTACTAGTATAATCTAACGG
>donor_seq541
AAGCAACACAGTTACTAGTATAATCTAACGG
>donor_seq542
AAGCAACACAGTTACTAGTATAATCTAACGG
>donor_seq543
AAGCAACACAGTTACTAGTATAATCTAACGG
>donor_seq544
AAGCAACACAGTTACTAGTATAATCTAACGG
>donor_seq545
AAGCAACACAGTTACTAGTATAATCTAACGG
>donor_seq546
AAGCAACACAGTTACTAGTATAATCTAACGG
>donor_seq547
AAGCAACACAGTTACTAGTATAATCTAACGG
>donor_seq548
AAGCAACACAGTTACTAGTATAATCTAACGG
>donor_seq549
AAGCAACACAGTTACTAGTATAATCTAACGG
>donor_seq550
AAGCAACACAGTTACTAGTATAATCTAACGG
>donor_seq551
AAGCAACACAGTTACTAGTATAATCTAACGG
>donor_seq552
AAGCAACACAGTTACTAGTATAATCTAACGG
>donor_seq553
AAGCAACACAGTTACTAGTATAATCTAACGG
>donor_seq554
AAGCAACACAGTTACTAGTATAATCTAACGG
>donor_seq555
AAGCAACACAGTTACTAGTATAATCTAACGG
>donor_seq556
AAGCAACACAGTTACTAGTATAATCTAACGG
>donor_seq557
TCTCAAGAGAGAATCTTGTATCTTTCGAAGT
>donor_seq558
CTTCGCCACAGTTGCTTGTGTCCGGAAAATC
>donor_seq559
CTTCGCCACAGTTGCTTGTGTCCGGAAAATC
>donor_seq560
CTTCGCCACAGTTGCTTGTGTCCGGAAAATC
>donor_seq561
CTTCGCCACAGTTGCTTGTGTCCGGAAAATC
>donor_seq562
CTTCGCCACAGTTGCTTGTGTCCGGAAAATC
>donor_seq563
AACCAACACAGATTCTTGCATGTTCAATTTG
>donor_seq564
AATCAAGACAGTTGCTTATCTCTTGACGATC
>donor_seq565
CTTATTATAGTTCATTGTATATTATTTAATC
>donor_seq566
TCTTATTATAGTTCATTGTATATTATTTAAT
>donor_seq567
TTCGAACACAGTCGCTTGTAACTCGCCACAG
>donor_seq568
TTCGAAGACGGTTACTTGTATCTTTAAACCA
>donor_seq569
CGCCATAGTCTCTTGTATGGATAATAACTAA
>donor_seq570
CGCCATAGTCTCTTGTATGGATAATAACTAA
>donor_seq571
CGCCATAGTCTCTTGTATGGATAATAACTAA
>donor_seq572
CGCCATAGTCTCTTGTATGGATAATAACTAA
>donor_seq573
CGCCATAGTCTCTTGTATGGATAATAACTAA
>donor_seq574
CGCCATAGTCTCTTGTATGGATAATAACTAA
>donor_seq575
CGCCATAGTCTCTTGTATGGATAATAACTAA
>donor_seq576
CGCCATAGTCTCTTGTATGGATAATAACTAA
>donor_seq577
CGCCATAGTCTCTTGTATGGATAATAACTAA
>donor_seq578
CGCCATAGTCTCTTGTATGGATAATAACTAA
>donor_seq579
CGCCATAGTCTCTTGTATGGATAATAACTAA
>donor_seq580
CGCCATAGTCTCTTGTATGGATAATAACTAA
>donor_seq581
CGCCATAGTCTCTTGTATGGATAATAACTAA
>donor_seq582
CGCCATAGTCTCTTGTATGGATAATAACTAA
>donor_seq583
CGCCATAGTCTCTTGTATGGATAATAACTAA
>donor_seq584
CGCCATAGTCTCTTGTATGGATAATAACTAA
>donor_seq585
CGCCATAGTCTCTTGTATGGATAATAACTAA
>donor_seq586
CGCCATAGTCTCTTGTATGGATAATAACTAA
>donor_seq587
CGGCAAGACGGTATCTTGTATCTTAACTCTT
>donor_seq588
TCGGAAGACGGTTACTTGTATGTTCAGTACT
>donor_seq589
TCGGAAGACGGTTACTTGTATGTTCAGTACT
>donor_seq590
TCGGAAGACGGTTACTTGTATGTTCAGTACT
>donor_seq591
TCGGAAGACGGTTACTTGTATGTTCAGTACT
>donor_seq592
TCGGAAGACGGTTACTTGTATGTTCAGTACT
>donor_seq593
TCGGAAGACGGTTACTTGTATGTTCAGTACT
>donor_seq594
TCGGAAGACGGTTACTTGTATGTTCAGTACT
>donor_seq595
TCGGAAGACGGTTACTTGTATGTTCAGTACT
>donor_seq596
TCGGAAGACGGTTACTTGTATGTTCAGTACT
>donor_seq597
TCGGAAGACGGTTACTTGTATGTTCAGTACT
>donor_seq598
TCGGAAGACGGTTACTTGTATGTTCAGTACT
>donor_seq599
TCGGAAGACGGTTACTTGTATGTTCAGTACT
>donor_seq600
TCGGAAGACGGTTACTTGTATGTTCAGTACT
>donor_seq601
TCGGAAGACGGTTACTTGTATGTTCAGTACT
>donor_seq602
TCGGAAGACGGTTACTTGTATGTTCAGTACT
>donor_seq603
TCGGAAGACGGTTACTTGTATGTTCAGTACT
>donor_seq604
TCGGAAGACGGTTACTTGTATGTTCAGTACT
>donor_seq605
TCGGAAGACGGTTACTTGTATGTTCAGTACT
>donor_seq606
TCGGAAGACGGTTACTTGTATGTTCAGTACT
>donor_seq607
GCTCAAGACAGTTGCTTGTATCTTGAAAACG
>donor_seq608
GTTCAAGACAGTTGCTTGTATCTTAAAAAAA
>donor_seq609
TTTAAACACAGTTCATCCTATGTTTGCAAAC
>donor_seq610
TTTAAACACAGTTCATCCTATGTTTGCAAAC
>donor_seq611
TTTAAACACAGTTCATCCTATGTTTGCAAAC
>donor_seq612
TCTTATTATAGTTCATTGTATAATAATTTAT
>donor_seq613
TCTTATTATAGTTCATTGTATAATAATTTAT
>donor_seq614
TCTTATTATAGTTCATTGTATAATAATTTAT
>donor_seq615
TCTTATTATAGTTCATTGTATAATAATTTAT
>donor_seq616
TCTTATTATAGTTCATTGTATAATAATTTAT
>donor_seq617
TCTTATTATAGTTCATTGTATAATAATTTAT
>donor_seq618
TCTTATTATAGTTCATTGTATAATAATTTAT
>donor_seq619
TCTTATTATAGTTCATTGTATAATAATTTAT
>donor_seq620
TCTTATTATAGTTCATTGTATAATAATTTAT
>donor_seq621
GCGGAATACAGTTGCTTGTATATTAAAATTA
>donor_seq622
GCGGAATACAGTTGCTTGTATATTAAAATTA
>donor_seq623
GCTGAATACAGTTGCTTGTATATTAAAATTA
>donor_seq624
GCGGAATACAGTTGCTTGTATATTAAAATTA
>donor_seq625
GCTGAATACAGTTGCTTGTATATTAAAATTA
>donor_seq626
GGCAATAACAGTATCTTGTATTATCCTTTCT
>donor_seq627
CCCCAAGACAGTCGCTTGTAACTCAGCACTT
>donor_seq628
CCCCAAGACAGTCGCTTGTAACTCAGCACTT
>donor_seq629
TTTGAACACGGTTACTTGTATGTTCAAACCA
>donor_seq630
TTTGAACACGGTTACTTGTATGTTCAAACCA
>donor_seq631
TTATATTATAGTTCATTGTATAATTTTTAAT
>donor_seq632
TTATATTATAGTTCATTGTATAATTTTTAAT
>donor_seq633
GCGCAACAGAGAATCTTGTATCTTGCGGGGT
>donor_seq634
GCGCAACAGAGAATCTTGTATCTTGCGGGGT
>donor_seq635
GCGCAACAGAGAATCTTGTATCTTGCGGGGT
>donor_seq636
TTTGAACAGAGTATCTTGTATGATGAATTTT
>donor_seq637
TTTGAACAGAGTATCTTGTATGATGAATTTT
>donor_seq638
TTTGAACAGAGTATCTTGTATGATGAATTTT
>donor_seq639
TTTGAACAGAGTATCTTGTATGATGAATTTT
>donor_seq640
GCTCAAGACAGTTGCTTGTATCTTGGTTCTT
>donor_seq641
GCTCAAGACAGTTGCTTGTATCTTGGTTCTT
>donor_seq642
GCTCAAGACAGTTGCTTGTATCTTGGTTCTT
>donor_seq643
GCTCAAGACAGTTGCTTGTATCTTGGTTCTT
>donor_seq644
GCTCAAGACAGTTGCTTGTATCTTGGTTCTT
>donor_seq645
GCTCAAGACAGTTGCTTGTATCTTGGTTCTT
>donor_seq646
GCTCAAGACAGTTGCTTGTATCTTGGTTCTT
>donor_seq647
GCTCAAGACAGTTGCTTGTATCTTGGTTCTT
>donor_seq648
GCTCAAGACAGTTGCTTGTATCTTGGTTCTT
>donor_seq649
GCTCAAGACAGTTGCTTGTATCTTGGTTCTT
>donor_seq650
GCTCAAGACAGTTGCTTGTATCTTGGTTCTT
>donor_seq651
GCTCAAGACAGTTGCTTGTATCTTGGTTCTT
>donor_seq652
GCTCAAGACAGTTGCTTGTATCTTGGTTCTT
>donor_seq653
GCTCAAGACAGTTGCTTGTATCTTGGTTCTT
>donor_seq654
GCTCAAGACAGTTGCTTGTATCTTGGTTCTT
>donor_seq655
GCTCAAGACAGTTGCTTGTATCTTGGTTCTT
>donor_seq656
GCTCAAGACAGTTGCTTGTATCTTGGTTCTT
>donor_seq657
GCTCAAGACAGTTGCTTGTATCTTGGTTCTT
>donor_seq658
GCTCAAGACAGTTGCTTGTATCTTGGTTCTT
>donor_seq659
ATTTATTATAGCTCATCGTATATTAATTTAA
>donor_seq660
ATTTATTATAGCTCATCGTATATTAATTTAA
>donor_seq661
TCTCAAGATGGTTGCTTATATCTTCGATTTG
>donor_seq662
TCTCAAGATGGTTGCTTATATCTTCGATTTG
>donor_seq663
TCTCAAGATGGTTGCTTATATCTTCGATTTG
>donor_seq664
TCTCAAGATGGTTGCTTATATCTTCGATTTG
>donor_seq665
TCTCAAGATGGTTGCTTATATCTTCGATTTG
>donor_seq666
TCTCAAGATGGTTGCTTATATCTTCGATTTG
>donor_seq667
TCTCAAGATGGTTGCTTATATCTTCGATTTG
>donor_seq668
TCTCAAGATGGTTGCTTATATCTTCGATTTG
>donor_seq669
TCTCAAGATGGTTGCTTATATCTTCGATTTG
>donor_seq670
TCTCAAGATGGTTGCTTATATCTTCGATTTG
>donor_seq671
TCTCAAGATGGTTGCTTATATCTTCGATTTG
>donor_seq672
TCTCAAGATGGTTGCTTATATCTTCGATTTG
>donor_seq673
TCTCAAGATGGTTGCTTATATCTTCGATTTG
>donor_seq674
TCTCAAGATGGTTGCTTATATCTTCGATTTG
>donor_seq675
TCTCAAGATGGTTGCTTATATCTTCGATTTG
>donor_seq676
TCTCAAGATGGTTGCTTATATCTTCGATTTG
>donor_seq677
TCTCAAGATGGTTGCTTATATCTTCGATTTG
>donor_seq678
TTTAAACAGAGTATCTTGTATGATGAATTTT
>donor_seq679
TTTGAACAGAGTATCTTGTATGATGAATTTT
>donor_seq680
GGTTAAGACAGTTGCTTGTGTCTTGATCTGG
>donor_seq681
GGTTAAGACAGTTGCTTGTGTCTTGATCTGG
>donor_seq682
GGTTAAGACAGTTGCTTGTGTCTTGATCTGG
>donor_seq683
GGTTAAGACAGTTGCTTGTGTCTTGATCTGG
>donor_seq684
GGTTAAGACAGTTGCTTGTGTCTTGATCTGG
>donor_seq685
GGTCAAGACGGTATCTTGTATCTTGGCCACT
>donor_seq686
GGTCAAGACGGTATCTTGTATCTTGGCCACT
>donor_seq687
GGTCAAGACGGTATCTTGTATCTTGGCCACT
>donor_seq688
GGTCAAGACGGTATCTTGTATCTTGGCCACT
>donor_seq689
GGTCAAGACGGTATCTTGTATCTTGGCCACT
>donor_seq690
GGTCAAGACGGTATCTTGTATCTTGGCCACT
>donor_seq691
GGTCAAGACGGTATCTTGTATCTTGGCCACT
>donor_seq692
GGTCAAGACGGTATCTTGTATCTTGGCCACT
>donor_seq693
CTGAGGCACGGTTGCTTGTGTCTCTCGAATC
>donor_seq694
AAAACAGTACCTTTTTATTTTTACAAAGAAT
>donor_seq695
AATATAGTTCGTTTATATTATTTGTATATTC
>donor_seq696
AATATAGTTCGTTTATATTATTTGTATATTC
>donor_seq697
TTACAACACAGAATCTATGTTTGTTTTCAAA
>donor_seq698
TTACAACACAGAATCTATGTTTGTTTTCAAA
>donor_seq699
TTACAACACAGAATCTATGTTTGTTTTCAAA
>donor_seq700
GCAAGACAGTTGCTCCGCTTGTGTCTTGATT
>donor_seq701
GGGCAAGACAGTTGCTTGTGTCTTGATTAGA
>donor_seq702
GCAAGACAGTTGCTCCGCTTGTGTCTTGATT
>donor_seq703
GGGCAAGACAGTTGCTTGTGTCTTGATTAGA
>donor_seq704
GCAAGACAGTTGCTCCGCTTGTGTCTTGATT
>donor_seq705
GGGCAAGACAGTTGCTTGTGTCTTGATTAGA
>donor_seq706
GGGCAAGACAGTTGCTTGTGTCTTGATTAGA
>donor_seq707
GGGGAAGACAGTTGCTTGTGTCTAGATCTAG
>donor_seq708
GGGGAAGACAGTTGCTTGTGTCTAGATCTAG
>donor_seq709
GGGGAAGACAGTTGCTTGTGTCTAGATCTAG
>donor_seq710
CCGAAAGACAGTCGCTTGTAACTTGAATCGC
>donor_seq711
CCGAAAGACAGTCGCTTGTAACTTGAATCGC
>donor_seq712
CCGAAAGACAGTCGCTTGTAACTTGAATCGC
>donor_seq713
CCGAAAGACAGTCGCTTGTAACTTGAATCGC
>donor_seq714
CCGAAAGACAGTCGCTTGTAACTTGAATCGC
>donor_seq715
ACGGAACACGGTAGCTTGTATGTAATAAGCA
>donor_seq716
GGTGAAGACAGTTGCTTGTGTCTAGATCTAG
>donor_seq717
GGTGAAGACAGTTGCTTGTGTCTAGATCTAG
>donor_seq718
GGTGAAGACAGTTGCTTGTGTCTAGATCTAG
>donor_seq719
AGACAGTTGCTCCCACGTGTGTCTAGATCTA
>donor_seq720
GGTGAAGACAGTTGCTTGTGTCTAGATCTAG
>donor_seq721
GGTGAAGACAGTTGCTTGTGTCTAGATCTAG
>donor_seq722
GTTTAACTCAGTTCTTCTTAAGTTTACAATC
>donor_seq723
GTTTAACTCAGTTCTTCTTAAGTTTACAATC
>donor_seq724
GATCAAAACGGATACTTGTCTTATGCTTTCT
>donor_seq725
CGACATAACAGTTGCCTGTGTGTGGAAAGTC
>donor_seq726
CGACATAACAGTTGCCTGTGTGTGGAAAGTC
>donor_seq727
CGACATAACAGTTGCCTGTGTGTGGAAAGTC
>donor_seq728
TTATATTATAGTTCATTGTATAATAAATTAT
>donor_seq729
TTATATTATAGTTCATTGTATAATAAATTAT
>donor_seq730
TTATATTATAGTTCATTGTATAATAAATTAT
>donor_seq731
TTATATTATAGTTCATTGTATAATAAATTAT
>donor_seq732
TTATATTATAGTTCATTGTATAATAAATTAT
>donor_seq733
TTATATTATAGTTCATTGTATAATAAATTAT
>donor_seq734
TTATATTATAGTTCATTGTATAATAAATTAT
>donor_seq735
TTATATTATAGTTCATTGTATAATAAATTAT
>donor_seq736
TTATATTATAGTTCATTGTATAATAAATTAT
>donor_seq737
CGCCATAGTCTCTTGTATGGATAATAAGCGC
>donor_seq738
CGCCATAGTCTCTTGTATGGATAATAAGCGC
>donor_seq739
AATATAGTTCGTAATTGTATATTTGTACTTA
>donor_seq740
AATATAGTTCGTAATTGTATATTTGTACTTA
>donor_seq741
TTTTAATATAGTTCGTTGTATATTTGTACTT
>donor_seq742
AATATAGTTCGTAATTGTATATTTGTACTTA
>donor_seq743
AATATAGTTCGTAATTGTATATTTGTACTTA
>donor_seq744
TTTTAATATAGTTCGTTGTATATTTGTACTT
>donor_seq745
AATATAGTTCGTAATTGTATATTTGTACTTA
>donor_seq746
AATATAGTTCGTAATTGTATATTTGTACTTA
>donor_seq747
AATATAGTTCGTAATTGTATATTTGTACTTA
>donor_seq748
TTTCAAGACAGTTGCTTGTATCTACCGAAGG
>donor_seq749
TTCGAAGACGGTTACTTGTATCTTTAAACCA
>donor_seq750
TTCGAAGACGGTTACTTGTATCTTTAAACCA
>donor_seq751
TTCGAAGACGGTTACTTGTATCTTTAAACCA
>donor_seq752
TTCGAAGACGGTTACTTGTATCTTTAAACCA
>donor_seq753
TTCGAAGACGGTTACTTGTATCTTTAAACCA
>donor_seq754
TTCGAAGACGGTTACTTGTATCTTTAAACCA
>donor_seq755
TTCGAAGACGGTTACTTGTATCTTTAAACCA
>donor_seq756
TTCGAAGACGGTTACTTGTATCTTTAAACCA
>donor_seq757
TTCGAAGACGGTTACTTGTATCTTTAAACCA
>donor_seq758
TTCGAAGACGGTTACTTGTATCTTTAAACCA
>donor_seq759
TTCGAAGACGGTTACTTGTATCTTTAAACCA
>donor_seq760
TTCGAAGACGGTTACTTGTATCTTTAAACCA
>donor_seq761
TTCGAAGACGGTTACTTGTATCTTTAAACCA
>donor_seq762
TTCGAAGACGGTTACTTGTATCTTTAAACCA
>donor_seq763
TTCGAAGACGGTTACTTGTATCTTTAAACCA
>donor_seq764
TTCGAAGACGGTTACTTGTATCTTTAAACCA
>donor_seq765
TTCGAAGACGGTTACTTGTATCTTTAAACCA
>donor_seq766
GGGCAAGACGGTATCTTGTATCTCGACTATC
>donor_seq767
GGGCAAGACGGTATCTTGTATCTCGACTATC
>donor_seq768
GGGCAAGACGGTATCTTGTATCTCGACTATC
>donor_seq769
TTTTAACACAGATCATCCTATGTTTGCAAAA
>donor_seq770
TTTTAACACAGATCATCCTATGTTTGCAAAA
>donor_seq771
TTTTAACACAGATCATCCTATGTTTGCAAAA
>donor_seq772
TTTTAACACAGATCATCCTATGTTTGCAAAA
>donor_seq773
TTTTAACACAGATCATCCTATGTTTGCAAAA
>donor_seq774
TTTTAACACAGATCATCCTATGTTTGCAAAA
>donor_seq775
TTTTAACACAGATCATCCTATGTTTGCAAAA
>donor_seq776
TTTTAACACAGATCATCCTATGTTTGCAAAA
>donor_seq777
TTTTAACACAGTTCGTCGTACATTTGTCATG
>donor_seq778
ATATAACACAGAATGTGATAAGTTTGCTTTT
>donor_seq779
ATATAACATAGAATGTGATAAGTTTGCTTTT
>donor_seq780
ACCTCAGATAGTCGCTTGTATCTGCACGGAG
>donor_seq781
ACCTCAGATAGTCGCTTGTATCTGCACGGAG
>donor_seq782
ACCTCAGATAGTCGCTTGTATCTGCACGGAG
>donor_seq783
ACCTCAGATAGTCGCTTGTATCTGCACGGAG
>donor_seq784
ACCTCAGATAGTCGCTTGTATCTGCACGGAG
>donor_seq785
ACCTCAGATAGTCGCTTGTATCTGCACGGAG
>donor_seq786
ACCTCAGATAGTCGCTTGTATCTGCACGGAG
>donor_seq787
ACCTCAGATAGTCGCTTGTATCTGCACGGAG
>donor_seq788
ACCTCAGATAGTCGCTTGTATCTGCACGGAG
>donor_seq789
ACCTCAGATAGTCGCTTGTATCTGCACGGAG
>donor_seq790
ACCTCAGATAGTCGCTTGTATCTGCACGGAG
>donor_seq791
ACCTCAGATAGTCGCTTGTATCTGCACGGAG
>donor_seq792
ACCTCAGATAGTCGCTTGTATCTGCACGGAG
>donor_seq793
ACCTCAGATAGTCGCTTGTATCTGCACGGAG
>donor_seq794
CGATCTAATGGTTGCTTGTATTAGCGCGACC
>donor_seq795
CGATCTAATGGTTGCTTGTATTAGCGCGACC
>donor_seq796
CGATCTAATGGTTGCTTGTATTAGCGCGACC
>donor_seq797
TTTTATCTCAGTTCTTCTTAAGTTAGCATTT
>donor_seq798
TGCCAAGACGGTATCTTGTATCTTAAATCCC
>donor_seq799
TAGCAAGACGGTTGCTTGTATCTTTACGGTT
>donor_seq800
CACCATAGTCGTTTGTATGGATAATAACTCT
>donor_seq801
CACCATAGTCGTTTGTATGGATAATAACTCT
>donor_seq802
CACCATAGTCGTTTGTATGGATAATAACTCT
>donor_seq803
CACCATAGTCGTTTGTATGGATAATAACTCT
>donor_seq804
CACCATAGTCGTTTGTATGGATAATAACTCT
>donor_seq805
CACCATAGTCGTTTGTATGGATAATAACTCT
>donor_seq806
CACCATAGTCGTTTGTATGGATAATAACTCT
>donor_seq807
CACCATAGTCGTTTGTATGGATAATAACTCT
>donor_seq808
CACCATAGTCGTTTGTATGGATAATAACTCT
>donor_seq809
CACCATAGTCGTTTGTATGGATAATAACTCT
>donor_seq810
CACCATAGTCGTTTGTATGGATAATAACTCT
>donor_seq811
GATCATCACGGATACTTGTCTTATGACATTG
>donor_seq812
GATCATCACGGATACTTGTCTTATGACATTG
>donor_seq813
GATCATCACGGATACTTGTCTTATGACATTG
>donor_seq814
GATCATCACGGATACTTGTCTTATGACATTG
>donor_seq815
GATCATCACGGATACTTGTCTTATGACATTG
>donor_seq816
GATCATCACGGATACTTGTCTTATGACATTG
>donor_seq817
GATCATCACGGATACTTGTCTTATGACATTG
>donor_seq818
GATCATCACGGATACTTGTCTTATGACATTG
>donor_seq819
GATCAAGACGGATACTTGTCTTATGAATTTC
>donor_seq820
GAGGAAGACGGTATCTTGTATCTGGACATAG
>donor_seq821
GAGGAAGACGGTATCTTGTATCTGGACATAG
>donor_seq822
GGGGAAGACGGTATCTTGTATCTGGACATAG
>donor_seq823
GAGGAAGACGGTATCTTGTATCTGGACATAG
>donor_seq824
GAGGAAGACGGTATCTTGTATCTGGACATAG
>donor_seq825
GGGGAAGACGGTATCTTGTATCTGGACATAG
>donor_seq826
GAGGAAGACGGTATCTTGTATCTGGACATAG
>donor_seq827
GAGGAAGACGGTATCTTGTATCTGGACATAG
>donor_seq828
GGGGAAGACGGTATCTTGTATCTGGACATAG
>donor_seq829
GGCCATAACAGTATCTTGTATTATCCCTCCT
>donor_seq830
GGCCATAACAGTATCTTGTATTATCCCTCCT
>donor_seq831
GGCCATAACAGTATCTTGTATTATCCCTCCT
>donor_seq832
GACCACAACGGATACTTGTCTTATGCATTCC
>donor_seq833
GACCACAACGGATACTTGTCTTATGCATTCC
>donor_seq834
GACCACAACGGATACTTGTCTTATGCATTCC
>donor_seq835
GGGCAAGACGGTATCTTGTATCTCGACTATC
>donor_seq836
GGGCAAGACGGTATCTTGTATCTCGACTATC
>donor_seq837
GGGCAAGACGGTATCTTGTATCTCGACTATC
>donor_seq838
TGGCATAACAGTATCTTGTATTATTAAAAAA
>donor_seq839
TGGCATAACAGTATCTTGTATTATTAAAAAA
>donor_seq840
TGGCATAACAGTATCTTGTATTATTAAAAAA
>donor_seq841
TGGCATAACAGTATCTTGTATTATTAAAAAA
>donor_seq842
TTTTAACTCAGTTCTTCTTAAGTTTGATTTC
>donor_seq843
TTTTAACTCAGTTCTTCTTAAGTTTGATTTC
>donor_seq844
ACTAAACACGGTAGCTTGTATGTAATCAACG
>donor_seq845
ACTAAACACGGTAGCTTGTATGTAATCAACG
>donor_seq846
ACTAAACACGGTAGCTTGTATGTAATCAACG
>donor_seq847
ACTAAACACGGTAGCTTGTATGTAATCAACG
>donor_seq848
ACTAAACACGGTAGCTTGTATGTAATCAACG
>donor_seq849
ACTAAACACGGTAGCTTGTATGTAATCAACG
>donor_seq850
ACTAAACACGGTAGCTTGTATGTAATCAACG
>donor_seq851
ACTAAACACGGTAGCTTGTATGTAATCAACG
>donor_seq852
ACTAAACACGGTAGCTTGTATGTAATCAACG
>donor_seq853
ACTAAACACGGTAGCTTGTATGTAATCAACG
>donor_seq854
ACTAAACACGGTAGCTTGTATGTAATCAACG
>donor_seq855
ACTAAACACGGTAGCTTGTATGTAATCAACG
>donor_seq856
ACTAAACACGGTAGCTTGTATGTAATCAACG
>donor_seq857
ACTAAACACGGTAGCTTGTATGTAATCAACG
>donor_seq858
ACTAAACACGGTAGCTTGTATGTAATCAACG
>donor_seq859
ACTAAACACGGTAGCTTGTATGTAATCAACG
>donor_seq860
TTTGAAGACGGTTACTTGTATCTTCCATCCA
>donor_seq861
TTTGAAGACGGTTACTTGTATCTTCCATCCA
>donor_seq862
TTTGAAGACGGTTACTTGTATCTTCCATCCA
>donor_seq863
AAACAAGACAGTCGCTTGTAACTTCCCTTTA
>donor_seq864
CTTTAAGAGAGAATCTTGTATCTTGTTTGCG
>donor_seq865
AGGCAAGACGGTATCTTGTATCTCGACTAGT
>donor_seq866
AGCTAAGACGGTATCTCGTATGATGATCACG
>donor_seq867
AGCTAAGACGGTATCTCGTATGATGATCACG
>donor_seq868
AGCTAAGACGGTATCTCGTATGATGATCACG
>donor_seq869
AGCTAAGACGGTATCTCGTATGATGATCACG
>donor_seq870
AGCTAAGACGGTATCTCGTATGATGATCACG
>donor_seq871
AGCTAAGACGGTATCTCGTATGATGATCACG
>donor_seq872
AGCTAAGACGGTATCTCGTATGATGATCACG
>donor_seq873
AGCTAAGACGGTATCTCGTATGATGATCACG
>donor_seq874
AGCTAAGACGGTATCTCGTATGATGATCACG
>donor_seq875
AGCTAAGACGGTATCTCGTATGATGATCACG
>donor_seq876
AGCTAAGACGGTATCTCGTATGATGATCACG
>donor_seq877
TTGGAAGACGGTATCTTGTATCATTATTTCC
>donor_seq878
TTGGAAGACGGTATCTTGTATCATTATTTCC
>donor_seq879
AAACAAGACAGTCGCTTGTATCATTGAGACA
>donor_seq880
GTTCAAGACAGTTGCTTGTATCTTAAAGATC
>donor_seq881
CACCATAGTCACTTGTATGGATAATGAAACC
>donor_seq882
TTGGATAACAGTATCTTGTATTATCCAAGCG
>donor_seq883
TAACACCGTTGCTTTTATACATTAAAGGCCG
>donor_seq884
AATCAAGACAGTCGCTTGTATATTGAGAGAG
>donor_seq885
GGGAGAGATGGTATCTTGTATCTCTCCAGAT
>donor_seq886
CTGAATTACAGTTGCCTGTGTAATTGTGCTG
>donor_seq887
CTGAATTACAGTTGCCCTGTGTAATTGTGCT
>donor_seq888
CTGAATTACAGTTGCCTGTGTAATTGTGCTG
>donor_seq889
CTGAATTACAGTTGCCCTGTGTAATTGTGCT
>donor_seq890
CTGAATTACAGTTGCCCTGTGTAATTGTGCT
>donor_seq891
TCTCAACACGGTATCTTGTATGTTCGTTTCA
>donor_seq892
TCTCAACACGGTATCTTGTATGTTCGTTTCA
>donor_seq893
TCTCAACACGGTATCTTGTATGTTCGTTTCA
>donor_seq894
TTCCAGCACAGTTGCTTGTGTCCAGGAAATC
>donor_seq895
TTCCAGCACAGTTGCTTGTGTCCAGGAAATC
>donor_seq896
TTCCAGCACAGTTGCTTGTGTCCAGGAAATC
>donor_seq897
TTCCAGCACAGTTGCTTGTGTCCAGGAAATC
>donor_seq898
TTCCAGCACAGTTGCTTGTGTCCAGGAAATC
>donor_seq899
TTCCAGCACAGTTGCTTGTGTCCAGGAAATC
>donor_seq900
TTGGATAACAGTATCTTGTATTATCCACCCG
>donor_seq901
TTGGATAACAGTATCTTGTATTATCCACCCG
>donor_seq902
TTGGATAACAGTATCTTGTATTATCCACCCG
>donor_seq903
TTGGATAACAGTATCTTGTATTATCCACCCG
>donor_seq904
TTGGATAACAGTATCTTGTATTATCCACCCG
>donor_seq905
TTGGATAACAGTATCTTGTATTATCCACCCG
>donor_seq906
TTGGATAACAGTATCTTGTATTATCCACCCG
>donor_seq907
TTGGATAACAGTATCTTGTATTATCCACCCG
>donor_seq908
TCTTATCACGGTATCTTGTATGATAAAAATA
>donor_seq909
TCTTATCACGGTATCTTGTATGATAAAAATA
>donor_seq910
TCTTATCACGGTATCTTGTATGATAAAAATA
>donor_seq911
TCTTATCACGGTATCTTGTATGATAAAAATA
>donor_seq912
TCTTATCACGGTATCTTGTATGATAAAAATA
>donor_seq913
TCTTATCACGGTATCTTGTATGATAAAAATA
>donor_seq914
TCTTATCACGGTATCTTGTATGATAAAAATA
>donor_seq915
TCTTATCACGGTATCTTGTATGATAAAAATA
>donor_seq916
TCTTATCACGGTATCTTGTATGATAAAAATA
>donor_seq917
TCTTATCACGGTATCTTGTATGATAAAAATA
>donor_seq918
TCTTATCACGGTATCTTGTATGATAAAAATA
>donor_seq919
TCTTATCACGGTATCTTGTATGATAAAAATA
>donor_seq920
TCTTATCACGGTATCTTGTATGATAAAAATA
>donor_seq921
TCTTATCACGGTATCTTGTATGATAAAAATA
>donor_seq922
TCTTATCACGGTATCTTGTATGATAAAAATA
>donor_seq923
TCTTATCACGGTATCTTGTATGATAAAAATA
>donor_seq924
TCTTATCACGGTATCTTGTATGATAAAAATA
>donor_seq925
TCTTATCACGGTATCTTGTATGATAAAAATA
>donor_seq926
TCTTATCACGGTATCTTGTATGATAAAAATA
>donor_seq927
TCTTATCACGGTATCTTGTATGATAAAAATA
>donor_seq928
TTTTAACACAGATCATCCTATGTTTGCAAAA
>donor_seq929
GACCAACACGGATACTTGTCTTATGACTTTT
>donor_seq930
GACCAACACGGATACTTGTCTTATGACTTTT
>donor_seq931
GACCAACACGGATACTTGTCTTATGACTTTT
>donor_seq932
ATTCAAGATGGTTGCTTATATCTTTCAGATC
>donor_seq933
ATTCAAGATGGTTGCTTATATCTTTCAGATC
>donor_seq934
ATTCAAGATGGTTGCTTATATCTTTCAGATC
>donor_seq935
ATTCAAGATGGTTGCTTATATCTTTCAGATC
>donor_seq936
ATTCAAGATGGTTGCTTATATCTTTCAGATC
>donor_seq937
ATTCAAGATGGTTGCTTATATCTTTCAGATC
>donor_seq938
ATTCAAGATGGTTGCTTATATCTTTCAGATC
>donor_seq939
ATTCAAGATGGTTGCTTATATCTTTCAGATC
>donor_seq940
TACCAAGACGGTATCTTGTATCTTGATTGAT
>donor_seq941
TACCAAGACGGTATCTTGTATCTTGATTGAT
>donor_seq942
TACCAAGACGGTATCTTGTATCTTGATTGAT
>donor_seq943
TACCAAGACGGTATCTTGTATCTTGATTGAT
>donor_seq944
TACCAAGACGGTATCTTGTATCTTGATTGAT
>donor_seq945
TACCAAGACGGTATCTTGTATCTTGATTGAT
>donor_seq946
TACCAAGACGGTATCTTGTATCTTGATTGAT
>donor_seq947
TACCAAGACGGTATCTTGTATCTTGATTGAT
>donor_seq948
TACCAAGACGGTATCTTGTATCTTGATTGAT
>donor_seq949
TACCAAGACGGTATCTTGTATCTTGATTGAT
>donor_seq950
TACCAAGACGGTATCTTGTATCTTGATTGAT
>donor_seq951
TACCAAGACGGTATCTTGTATCTTGATTGAT
>donor_seq952
TACCAAGACGGTATCTTGTATCTTGATTGAT
>donor_seq953
TACCAAGACGGTATCTTGTATCTTGATTGAT
>donor_seq954
TACCAAGACGGTATCTTGTATCTTGATTGAT
>donor_seq955
TTTTAAGACAGTCGCTTGTATCTACTCTTGA
>donor_seq956
TGGAGACACGGTTACTTGTATCTTGCTCATG
>donor_seq957
TTTTAAGACAGTCGCTTGTATCTACTCTTGA
>donor_seq958
TATTATTATAGTTCATTGTATATTACTTTTT
>donor_seq959
TATTATTATAGTTCATTGTATATTACTTTTT
>donor_seq960
TATTATTATAGTTCATTGTATATTACTTTTT
>donor_seq961
TATTATTATAGTTCATTGTATATTACTTTTT
>donor_seq962
TATTATTATAGTTCATTGTATATTACTTTTT
>donor_seq963
GTTCAAGACAGTTGCTTGTATCTTGAAAACG
>donor_seq964
AATCCAGATAGTCGCTTGTATCTGCACGGCC
>donor_seq965
ATTCAACACAGTTGCTTGTATATGGAGGGTG
>donor_seq966
TCGGACGACGGTTACTTGTATGTTTAGCCAT
>donor_seq967
GGGCAAGACGGTATCTTGTGTCTTGCGGTTC
>donor_seq968
GGGCAAGACGGTATCTTGTGTCTTGCGGTTC
>donor_seq969
GGGCAAGACGGTATCTTGTGTCTTGCGGTTC
>donor_seq970
AGGTAAGACAGTTGCTTGTGTCTGAGTAAGG
>donor_seq971
AGGTAAGACAGTTGCTTGTGTCTGAGTAAGG
>donor_seq972
AGGTAAGACAGTTGCTTGTGTCTGAGTAAGG
>donor_seq973
AGGTAAGACAGTTGCTTGTGTCTGAGTAAGG
>donor_seq974
GAAGAACACAGTCGCTTGTAAGTCAGATCGC
>donor_seq975
TTTTACCTCAGTTCTTCTTAAGTTTGATTCT
>donor_seq976
TTTTACCTCAGTTCTTCTTAAGTTTGATTCT
>donor_seq977
TGACAAGACAGTTGCTTATCTCTTGCCAATC
>donor_seq978
TGACAAGACAGTTGCTTATCTCTTGCCAATC
>donor_seq979
TGACAAGACAGTTGCTTATCTCTTGCCAATC
>donor_seq980
TGACAAGACAGTTGCTTATCTCTTGCCAATC
>donor_seq981
TGACAAGACAGTTGCTTATCTCTTGCCAATC
>donor_seq982
TGACAAGACAGTTGCTTATCTCTTGCCAATC
>donor_seq983
TGACAAGACAGTTGCTTATCTCTTGCCAATC
>donor_seq984
TGACAAGACAGTTGCTTATCTCTTGCCAATC
>donor_seq985
TGACAAGACAGTTGCTTATCTCTTGCCAATC
>donor_seq986
TGACAAGACAGTTGCTTATCTCTTGCCAATC
>donor_seq987
GATCAAGACGGTATCTTGTGTCTTGCGGCTG
>donor_seq988
CGCCATAGTCGTTTGTATGGATAATAAGCAC
>donor_seq989
AGTCAAGACAGTTGCTTGTATCTTAATTCTA
>donor_seq990
AGTCAAGACAGTTGCTTGTATCTTAATTCTA
>donor_seq991
AGTCAAGACAGTTGCTTGTATCTTAATTCTA
>donor_seq992
GGGCGACACGGTATCTTGTGTCTTGGATCGT
>donor_seq993
GAGTAAGACGGTATCTTGTATCTCGACCAAG
>donor_seq994
GAGTAAGACGGTATCTTGTATCTCGACCAAG
>donor_seq995
GAGTAAGACGGTATCTTGTATCTCGACCAAG
>donor_seq996
TTTAAACACAGCTGCTTGTATGTTTAAGGTA
>donor_seq997
TTTAAACACAGCTGCTTGTATGTTTAAGGTA
>donor_seq998
TTTAAACACAGCTGCTTGTATGTTTAAGGTA
>donor_seq999
TTTAAACACAGCTGCTTGTATGTTTAAGGTA
>donor_seq1000
TTTAAACACAGCTGCTTGTATGTTTAAGGTA
>donor_seq1001
TTTAAACACAGCTGCTTGTATGTTTAAGGTA
>donor_seq1002
TTTAAACACAGCTGCTTGTATGTTTAAGGTA
>donor_seq1003
TTTAAACACAGCTGCTTGTATGTTTAAGGTA
>donor_seq1004
AAGCGATACCGTATCTCGTATATTGAGAGGG
>donor_seq1005
CAACATAACAGTTGCCTGTGTCTTGGAAGTC
>donor_seq1006
CAACATAACAGTTGCCTGTGTCTTGGAAGTC
>donor_seq1007
CAACATAACAGTTGCCTGTGTCTTGGAAGTC
>donor_seq1008
CAACATAACAGTTGCCTGTGTCTTGGAAGTC
>donor_seq1009
CAACATAACAGTTGCCTGTGTCTTGGAAGTC
>donor_seq1010
CAACATAACAGTTGCCTGTGTCTTGGAAGTC
>donor_seq1011
CAACATAACAGTTGCCTGTGTCTTGGAAGTC
>donor_seq1012
CAACATAACAGTTGCCTGTGTCTTGGAAGTC
>donor_seq1013
CAACATAACAGTTGCCTGTGTCTTGGAAGTC
>donor_seq1014
CAACATAACAGTTGCCTGTGTCTTGGAAGTC
>donor_seq1015
CAACATAACAGTTGCCTGTGTCTTGGAAGTC
>donor_seq1016
TGAAAGACAGTTGGCTTGTGTCTTTAGGTGA
>donor_seq1017
AAACAAGACAGTCGCTTGTAACTTCCCTTTG
>donor_seq1018
AAACAAGACAGTCGCTTGTAACTTCCCTTTG
>donor_seq1019
AAACAAGACAGTCGCTTGTAACTTCCCTTTG
>donor_seq1020
TCTTATTATAGTTCATTGTATATTATTTAAT
>donor_seq1021
TCTTATTATAGTTCATTGTATATTATTTAAT
>donor_seq1022
TCTTATTATAGTTCATTGTATATTATTTAAT
>donor_seq1023
TCTTATTATAGTTCATTGTATATTATTTAAT
>donor_seq1024
TCTTATTATAGTTCATTGTATATTATTTAAT
>donor_seq1025
TCTTATTATAGTTCATTGTATATTATTTAAT
>donor_seq1026
TCTTATTATAGTTCATTGTATATTATTTAAT
>donor_seq1027
TCTTATTATAGTTCATTGTATATTATTTAAT
>donor_seq1028
TCTTATTATAGTTCATTGTATATTATTTAAT
>donor_seq1029
TCTTATTATAGTTCATTGTATATTATTTAAT
>donor_seq1030
TCTTATTATAGTTCATTGTATATTATTTAAT
>donor_seq1031
TCTTATTATAGTTCATTGTATATTATTTAAT
>donor_seq1032
TCTTATTATAGTTCATTGTATATTATTTAAT
>donor_seq1033
TCTTATTATAGTTCATTGTATATTATTTAAT
>donor_seq1034
TCTTATTATAGTTCATTGTATATTATTTAAT
>donor_seq1035
TCTTATTATAGTTCATTGTATATTATTTAAT
>donor_seq1036
AACCAACACAGATTCTTGCATGTTCAATTAG
>donor_seq1037
AACCAACACAGATTCTTGCATGTTCAATTTG
>donor_seq1038
AACCAACACAGATTCTTGCATGTTCAATTAG
>donor_seq1039
AACCAACACAGATTCTTGCATGTTCAATTAG
>donor_seq1040
AACCAACACAGATTCTTGCATGTTCAATTTG
>donor_seq1041
AGCCAACACAGATTCTTGCATGTTCAATTCG
>donor_seq1042
AACCAACACAGATTCTTGCATGTTCAATTTG
>donor_seq1043
AACCAACACAGATTCTTGCATGTTCAATTAG
>donor_seq1044
AACCAACACAGATTCTTGCATGTTCAATTAG
>donor_seq1045
AACCAACACAGATTCTTGCATGTTCAATTTG
>donor_seq1046
AGCCAACACAGATTCTTGCATGTTCAATTCG
>donor_seq1047
CATCAACACAGTTGCTTGTGTCCGCAAAATC
>donor_seq1048
CATCAACACAGTTGCTTGTGTCCGCAAAATC
>donor_seq1049
CATCAACACAGTTGCTTGTGTCCGCAAAATC
>donor_seq1050
CATCAACACAGTTGCTTGTGTCCGCAAAATC
>donor_seq1051
CATCAACACAGTTGCTTGTGTCCGCAAAATC
>donor_seq1052
CATCAACACAGTTGCTTGTGTCCGCAAAATC
>donor_seq1053
TGACAAGACAGTTGCTTATCTCTTCCGACTC
>donor_seq1054
TAACAAGACAGTTGCTTATCTCTTCCGACTC
>donor_seq1055
TGACAAGACAGTTGCTTATCTCTTCCGACTC
>donor_seq1056
TGACAAGACAGTTGCTTATCTCTTCCGACTC
>donor_seq1057
TGACAAGACAGTTGCTTATCTCTTCCGACTC
>donor_seq1058
TGACAAGACAGTTGCTTATCTCTTCCGACTC
>donor_seq1059
TGACAAGACAGTTGCTTATCTCTTCCGACTC
>donor_seq1060
TGACAAGACAGTTGCTTATCTCTTCCGACTC
>donor_seq1061
TAACAAGACAGTTGCTTATCTCTTCCGACTC
>donor_seq1062
TGACAAGACAGTTGCTTATCTCTTCCGACTC
>donor_seq1063
TGACAAGACAGTTGCTTATCTCTTCCGACTC
>donor_seq1064
TGACAAGACAGTTGCTTATCTCTTCCGACTC
>donor_seq1065
TTTTAAGACAGTCGCTTGTATCTGCTCTTGA
>donor_seq1066
AATAAACACAGTTCATCCTATGTTTGCACTA
>donor_seq1067
TTTTATACCGGAAGCTTATATAAAACATATT
>donor_seq1068
ACCTAAGAGAGAATCTTGTATCTTGTTTTTC
>donor_seq1069
ACCTAAGAGAGAATCTTGTATCTTGTTTTTC
>donor_seq1070
ACCTAAGAGAGAATCTTGTATCTTGTTTTTC
>donor_seq1071
TCTTATTATAGTTCATTGTATATTATTTAAT
>donor_seq1072
TCTTATTATAGTTCATTGTATATTATTTAAT
>donor_seq1073
TCTTATTATAGTTCATTGTATATTATTTAAT
>donor_seq1074
TCTTATTATAGTTCATTGTATATTATTTAAT
>donor_seq1075
TTATATTATAGTTCATTGTATATTATTTAAT
>donor_seq1076
TCTTATTATAGTTCATTGTATATTATTTAAT
>donor_seq1077
TCTTATTATAGTTCATTGTATATTATTTAAT
>donor_seq1078
TCTTATTATAGTTCATTGTATATTATTTAAT
>donor_seq1079
TTTTACCACAGTACTTCTTAAGTTAGCATTT
>donor_seq1080
CCCCAAGACAGTCGCTTGTAACTCAGCACTT
>donor_seq1081
GCTGAATACAGTTGCTTGTATATTAAAATTA
>donor_seq1082
GCTGAATACAGTTGCTTGTATATTAAAATTA
>donor_seq1083
GCGGAATACAGTTGCTTGTATATTAAAATTA
>donor_seq1084
AATCAAGACAGTCGCTTGTATATTGAGAGAG
>donor_seq1085
AATCAAGACAGTCGCTTGTATATTGAGAGAG
>donor_seq1086
AATCAAGACAGTCGCTTGTATATTGAGAGAG
>donor_seq1087
ACGGAACACGGTAGCTTGTATGTAATAGGAC
>donor_seq1088
ACGAAACACGGTAGCTTGTATGTAATAGGAC
>donor_seq1089
ACAGAACACGGTAGCTTGTATGTAATAGGAC
>donor_seq1090
ACGAAACACGGTAGCTTGTATGTAATAGGAC
>donor_seq1091
ACGAAACACGGTAGCTTGTATGTAATAGGAC
>donor_seq1092
ACACAACACGGTAGCTTGTATGTAATAGGAC
>donor_seq1093
ACAGAACACGGTAGCTTGTATGTAATAGGAC
>donor_seq1094
ACGGAACACGGTAGCTTGTATGTAATAGGAC
>donor_seq1095
ACGAAACACGGTAGCTTGTATGTAATAGGAC
>donor_seq1096
ACGAAACACGGTAGCTTGTATGTAATAGGAC
>donor_seq1097
TTTTATTATAGTTCATTGTATATCAATTTTT
>donor_seq1098
TTTTATTATAGTTCATTGTATATCAATTTTT
>donor_seq1099
TTTTATTATAGTTCATTGTATATCAATTTTT
>donor_seq1100
ATTAGACACAGTTCATCGTAAGTTTGAGAAA
>donor_seq1101
GTTCAAGACGGTAGCTTGTATCTTGAATGTG
>donor_seq1102
GTTCAAGACGGTAGCTTGTATCTTGAATGTG
>donor_seq1103
GTTCAAGACGGTAGCTTGTATCTTGAATGTG
>donor_seq1104
GTTCAAGACGGTAGCTTGTATCTTGAATGTG
>donor_seq1105
GTTCAAGACGGTAGCTTGTATCTTGAATGTG
>donor_seq1106
GTTCAAGACGGTAGCTTGTATCTTGAATGTG
>donor_seq1107
GTTCAAGACGGTAGCTTGTATCTTGAATGTG
>donor_seq1108
GTTCAAGACGGTAGCTTGTATCTTGAATGTG
>donor_seq1109
GTTCAAGACGGTAGCTTGTATCTTGAATGTG
>donor_seq1110
GTTCAAGACGGTAGCTTGTATCTTGAATGTG
>donor_seq1111
GTTCAAGACGGTAGCTTGTATCCTGAACAGA
>donor_seq1112
GTTCAAGACGGTAGCTTGTATCCTGAACAGA
>donor_seq1113
GTTCAAGACGGTAGCTTGTATCCTGAACAGA
>donor_seq1114
TTCAAAGAGAGAATCTTGTATGTTGCGAGGT
>donor_seq1115
TTTTAAGACAGTCGCTTGTATCTACTCTTGA
>donor_seq1116
TTTTAAGACAGTCGCTTGTATCTACTCTTGA
>donor_seq1117
TTTTAAGACAGTCGCTTGTATCTACTCTTGA
>donor_seq1118
TTTTAAGACAGTCGCTTGTATCTACTCTTGA
>donor_seq1119
TTTTAAGACAGTCGCTTGTATCTACTCTTGA
>donor_seq1120
TTTTAAGACAGTCGCTTGTATCTACTCTTGA
>donor_seq1121
AATTAACATAGAATGTGATAAGTTTGCATAG
>donor_seq1122
AATTAACATAGAATGTGATAAGTTTGCATAG
>donor_seq1123
AATTAACATAGAATGTGATAAGTTTGCATAG
>donor_seq1124
AATTAACATAGAATGTGATAAGTTTGCATAG
>donor_seq1125
TAATTAACATAGAATGATAAGTTTGCATAGT
>donor_seq1126
AATTAACATAGAATGTGATAAGTTTGCATAG
>donor_seq1127
AATTAACATAGAATGTGATAAGTTTGCATAG
>donor_seq1128
TAATTAACATAGAATGATAAGTTTGCATAGT
>donor_seq1129
TTTAAATACAGTTCATCGTAAGTTTGTAAGT
>donor_seq1130
TTTTAATATAGTTCGTCGTACATTTGTACGG
>donor_seq1131
TTTTAATATAGTTCGTCGTACATTTGTACGG
>donor_seq1132
TTTTAATATAGTTCGTCGTACATTTGTACGG
>donor_seq1133
TTTTAATATAGTTCGTCGTACATTTGTACGG
>donor_seq1134
TTTTAATATAGTTCGTCGTACATTTGTACGG
>donor_seq1135
TTTTAATATAGTTCGTCGTACATTTGTACGG
>donor_seq1136
TTTTAATATAGTTCGTCGTACATTTGTACGG
>donor_seq1137
GATCAACATGGTTGCTTGTCTGTTGGAGAAG
>donor_seq1138
ATTAAGCACAGTTCATCCTATGCTTATAGTC
>donor_seq1139
TTTTAAGACAATCGCTTGTATCTTGAGAAGT
>donor_seq1140
TTTTAAGACAATCGCTTGTATCTTGAGAAGT
>donor_seq1141
TTTTAAGACAATCGCTTGTATCTTGAGAAGT
>donor_seq1142
TTTTAAGACAATCGCTTGTATCTTGAGAAGT
>donor_seq1143
TTTTAAGACAATCGCTTGTATCTTGAGAAGT
>donor_seq1144
TTTTAAGACAATCGCTTGTATCTTGAGAAGT
>donor_seq1145
TTTTAAGACAATCGCTTGTATCTTGAGAAGT
>donor_seq1146
TTTTAAGACAATCGCTTGTATCTTGAGAAGT
>donor_seq1147
TTTTAAGACAATCGCTTGTATCTTGAGAAGT
>donor_seq1148
TTTTAAGACAATCGCTTGTATCTTGAGAAGT
>donor_seq1149
TTTTAAGACAATCGCTTGTATCTTGAGAAGT
>donor_seq1150
TTTTAAGACAATCGCTTGTATCTTGAGAAGT
>donor_seq1151
TTTTAATATAGTTCGTCGTACATTTGTACGG
>donor_seq1152
TTTTAATATAGTTCGTCGTACATTTGTACGG
>donor_seq1153
TTTTAATATAGTTCGTCGTACATTTGTACGG
>donor_seq1154
TTTTAATATAGTTCGTCGTACATTTGTACGG
>donor_seq1155
TTTTAATATAGTTCGTCGTACATTTGTACGG
>donor_seq1156
TTTTAATATAGTTCGTCGTACATTTGTACGG
>donor_seq1157
TTTTAATATAGTTCGTCGTACATTTGTACGG
>donor_seq1158
TTTTAATATAGTTCGTCGTACATTTGTACGG
>donor_seq1159
GACCAAGACGGATACTTGTTTTATCCATAAC
>donor_seq1160
GACCAAGACGGATACTTGTTTTATCCATAAC
>donor_seq1161
GACCAAGACGGATACTTGTTTTATCCATAAC
>donor_seq1162
TTTCGACACGGTTGCTTGTAAGATTGTTTTC
>donor_seq1163
TTTCGACACGGTTGCTTGTAAGATTGTTTTC
>donor_seq1164
TTTCGACACGGTTGCTTGTAAGATTGTTTTC
>donor_seq1165
ATTCGACACGGTTGCTTGTAAGATTATTTTC
>donor_seq1166
TTTCGACACGGTTGCTTGTAAGATTGTTTTC
>donor_seq1167
TTTCGACACGGTTGCTTGTAAGATTGTTTTC
>donor_seq1168
TTTCGACACGGTTGCTTGTAAGATTGTTTTC
>donor_seq1169
TTTCGACACGGTTGCTTGTAAGATTGTTTTC
>donor_seq1170
TCTCAAGATGGTTGCTTATATCTTCGATTTG
>donor_seq1171
TCTCAAGATGGTTGCTTATATCTTCGATTTG
>donor_seq1172
TCTCAAGATGGTTGCTTATATCTTCGATTTG
>donor_seq1173
GCTTGACACGGTTGCTTGTATGTAGCAAAGT
>donor_seq1174
GCTTGACAAGGTTGCTTGTATGTAGCAAAGT
>donor_seq1175
CGTAACACCGTTGCTTATACATTGCGAGGCC
>donor_seq1176
CGTAACACCGTTGCTTATACATTGCGAGGCC
>donor_seq1177
CGTAACACCGTTGCTTATACATTGCGAGGCC
>donor_seq1178
TGACAATACAGTTGCCTGTGTATTGCGTCTG
>donor_seq1179
TGACAATACAGTTGCCTGTGTATTGCGTCTG
>donor_seq1180
TGACAATACAGTTGCCTGTGTATTGCGTCTG
>donor_seq1181
TGACAATACAGTTGCCTGTGTATTGCGTCTG
>donor_seq1182
GAGAGAGATGGTATCTTGTATCTCTCTGGAT
>donor_seq1183
ATCGAACAGGGTATCTTGTATGTTGCCCCGG
>donor_seq1184
ATCGAACAGGGTATCTTGTATGTTGCCCCGG
>donor_seq1185
ATCGAACAGGGTATCTTGTATGTTGCCCCGG
>donor_seq1186
ATCGAACAGGGTATCTTGTATGTTGCCCCGG
>donor_seq1187
ATCGAACAGGGTATCTTGTATGTTGCCCCGG
>donor_seq1188
ATTTAAGACGGTATCTTATATCTTGATTCTG
>donor_seq1189
ATTTAAGACGGTATCTTATATCTTGATTCTG
>donor_seq1190
ATTTAAGACGGTATCTTATATCTTGATTCTG
>donor_seq1191
TAGTAACATAGAACATGGTAAGTTTGCATTA
>donor_seq1192
TAGTAACATAGAACATGGTAAGTTTGCATTA
>donor_seq1193
TAGTAACATAGAACATGGTAAGTTTGCATTA
>donor_seq1194
TAGTAACATAGAACATGGTAAGTTTGCATTA
>donor_seq1195
TAGTAACATAGAACATGGTAAGTTTGCATTA
>donor_seq1196
TAGTAACATAGAACATGGTAAGTTTGCATTA
>donor_seq1197
GGGAGAGATGGTATCTTGTATCTCTCCCGGG
>donor_seq1198
AAAGAAGACAGTCGCTTGTAACTTCCCTTTA
>donor_seq1199
AAAGAAGACAGTCGCTTGTAACTTCCCTTTA
>donor_seq1200
AAACAAGACAGTCGCTTGTAACTTCCCTTTA
>donor_seq1201
AAAGAAGACAGTCGCTTGTAACTTCCCTTTA
>donor_seq1202
AAAGAAGACAGTCGCTTGTAACTTCCCTTTA
>donor_seq1203
AAAGAAGACAGTCGCTTGTAACTTCCCTTTA
>donor_seq1204
AAAGAAGACAGTCGCTTGTAACTTCCCTTTA
>donor_seq1205
AAACAAGACAGTCGCTTGTAACTTCCCTTTA
>donor_seq1206
AAAGAAGACAGTCGCTTGTAACTTCCCTTTA
>donor_seq1207
GCTTGACACGGTTGCTTGTATGTCGGAAAAT
>donor_seq1208
GCTTGACACGGTTGCTTGTATGTCGGAAAAT
>donor_seq1209
GCTTGACACGGTTGCTTGTATGTCGGAAAAT
>donor_seq1210
GCTTGACACGGTTGCTTGTATGTCGGAAAAT
>donor_seq1211
AACCCAGATAGTCGCTTGTATCTGCACGTTA
>donor_seq1212
AACCCAGATAGTCGCTTGTATCTGCACGTTA
>donor_seq1213
ACACCAGATAGTCGCTTGTATCTGCACGTTA
>donor_seq1214
AACCCAGATAGTCGCTTGTATCTGCACGTTA
>donor_seq1215
AACCCAGATAGTCGCTTGTATCTGCACGTTA
>donor_seq1216
ACACCAGATAGTCGCTTGTATCTGCACGTTA
>donor_seq1217
AACCCAGATAGTCGCTTGTATCTGCACGTTA
>donor_seq1218
AACCCAGATAGTCGCTTGTATCTGCACGTTA
>donor_seq1219
AACCCAGATAGTCGCTTGTATCTGCACGTTA
>donor_seq1220
AACCCAGATAGTCGCTTGTATCTGCACGTTA
>donor_seq1221
AACCCAGATAGTCGCTTGTATCTGCACGTTA
>donor_seq1222
AACCCAGATAGTCGCTTGTATCTGCACGTTA
>donor_seq1223
CGCGAACAGGGTATCTTGTATGTTCGATCTG
>donor_seq1224
CGCGAACAGGGTATCTTGTATGTTCGATCTG
>donor_seq1225
CATGAACACAGTTGCCTGTGTGTTGGTTCTG
>donor_seq1226
CATGAACACAGTTGCCTGTGTGTTGGTTCTG
>donor_seq1227
CATGAACACAGTTGCCTGTGTGTTGGTTCTG
>donor_seq1228
CATGAACACAGTTGCCTGTGTGTTGGTTCTG
>donor_seq1229
GATCAATACGGATACTTGTCTTATGACTTCC
>donor_seq1230
TTTTAAGACAGTCGCTTGTATATTAACAATA
>donor_seq1231
GTGGTTTATGGTATCTTGTATTATAATACCT
>donor_seq1232
GTGGTTTATGGTATCTTGTATTATAATACCT
>donor_seq1233
GTGGTTTATGGTATCTTGTATTATAATACCT
>donor_seq1234
GTGGTTTATGGTATCTTGTATTATAATACCT
>donor_seq1235
GTGGTTTATGGTATCTTGTATTATAATACCT
>donor_seq1236
GTGGTTTATGGTATCTTGTATTATAATACCT
>donor_seq1237
TCACTTAATGGTTGCTTGTATTGATGCGAAT
>donor_seq1238
TCGTATTACAGTTCATTGTATAATCAATTAT
>donor_seq1239
GTGGAATACAGTTGCTTGTATATCCAAAACA
>donor_seq1240
GTGGAATACAGTTGCTTGTATATCCAAAACA
>donor_seq1241
GTGGAATACAGTTGCTTGTATATCCAAAACA
>donor_seq1242
GTGGAATACAGTTGCTTGTATATCCAAAACA
>donor_seq1243
GTGGAATACAGTTGCTTGTATATCCAAAACA
>donor_seq1244
CATCAAGACAGTTGCTTGTGTCTTGAGACAG
>donor_seq1245
CATCAAGACAGTTGCTTGTGTCTTGAGACAG
>donor_seq1246
CATCAAGACAGTTGCTTGTGTCTTGAGACAG
>donor_seq1247
CATCAAGACAGTTGCTTGTGTCTTGAGACAG
>donor_seq1248
CATCAAGACAGTTGCTTGTGTCTTGAGACAG
>donor_seq1249
CATCAAGACAGTTGCTTGTGTCTTGAGACAG
>donor_seq1250
CATCAAGACAGTTGCTTGTGTCTTGAGACAG
>donor_seq1251
CATCAAGACAGTTGCTTGTGTCTTGAGACAG
>donor_seq1252
AACCAACACAGATTCTTGCATGTTCAATTTG
>donor_seq1253
CGGGAAGACGGTATCTTGTATGTTGACTGTG
>donor_seq1254
CGCCATAGTCTCTTGTATGGATAATAACTAA
>donor_seq1255
ACTCAAGACAGTTGCTTGTATCTTGGTTCTT
>donor_seq1256
GGGGAAGACGGTATCTTGTATCTCGACTACC
>donor_seq1257
CGCACCACAGCATCTGGTATGTTGACTTTCC
>donor_seq1258
CGTGAACACAGTTGCCTGTGTGTTGGTTCTG
>donor_seq1259
GAGGAAGACGGTATCTTGTATCTGGACATAG
>donor_seq1260
CCTGAAGACGGTATCTTGTATCTTGAAATGA
>donor_seq1261
CAACATAACAGTTGCCTGTGTATCGAAATCC
>donor_seq1262
CAACATAACAGTTGCCTGTGTATCGAAATCC
>donor_seq1263
CAACATAACAGTTGCCTGTGTATCGAAATCC
>donor_seq1264
CAACATAACAGTTGCCTGTGTATCGAAATCC
>donor_seq1265
CAACATAACAGTTGCCTGTGTATCGAAATCC
>donor_seq1266
CATGAACACAGTTGCCTGTGTGTTGTTCCGA
>donor_seq1267
AATCAAGACAGTCGCTTGTATCTTAGAGGTA
>donor_seq1268
AATCAAGACAGTCGCTTGTATCTTAGAGGTA
>donor_seq1269
AATCAAGACAGTCGCTTGTATCTTAGAGGTA
>donor_seq1270
TTTTAATAGAGTATCTTGTATATTAAACATA
>donor_seq1271
TTTTAATAGAGTATCTTGTATATTAAACATA
>donor_seq1272
TTTTAATAGAGTATCTTGTATATTAAACATA
>donor_seq1273
TTTTAATAGAGTATCTTGTATATTAAACATA
>donor_seq1274
CTGGAAGACAGATGCTTGCATCTTGCGGTCA
>donor_seq1275
CTGGAAGACAGATGCTTGCATCTTGCGGTCA
>donor_seq1276
CTGGAAGACAGATGCTTGCATCTTGCGGTCA
>donor_seq1277
CTGGAAGACAGATGCTTGCATCTTGCGGTCA
>donor_seq1278
CTGGAAGACAGATGCTTGCATCTTGCGGTCA
>donor_seq1279
CTGGAAGACAGATGCTTGCATCTTGCGGTCA
>donor_seq1280
CTGGAAGACAGATGCTTGCATCTTGCGGTCA
>donor_seq1281
CTGGAAGACAGATGCTTGCATCTTGCGGTCA
>donor_seq1282
GTTCAAGACAGTTGCTTGTATCTTGAAAAAT
>donor_seq1283
GTTCAAGACAGTTGCTTGTATCTTAAAAAAT
>donor_seq1284
GTTCAAGACAGTTGCTTGTATCTTAAAAAAT
>donor_seq1285
GTTCAAGACAGTTGCTTGTATCTTAAAAAAT
>donor_seq1286
GTTCAAGACAGTTGCTTGTATCTTAAAAAAT
>donor_seq1287
GTTCAAGACAGTTGCTTGTATCTTGAAAAAT
>donor_seq1288
GTTCAAGACAGTTGCTTGTATCTTGAAAAAT
>donor_seq1289
GTTCAAGACAGTTGCTTGTATCTTAAAAAAT
>donor_seq1290
GAGCAAGACGGTATCTTGTATCTTTCCCTCC
>donor_seq1291
ACCCAAGACAGTCGCTTGTAACTCAAAATCC
>donor_seq1292
TTGAGAGATGGTATCTTGTATGTTGAGATTT
>donor_seq1293
TTGAGAGATGGTATCTTGTATGTTGAGATTT
>donor_seq1294
TTGAGAGATGGTATCTTGTATGTTGAGATTT
>donor_seq1295
TTGAGAGATGGTATCTTGTATGTTGAGATTT
>donor_seq1296
AAACAACACAGTTACTTGTATCTTGGAATTG
>donor_seq1297
TTCAAAGACGGTTACTTGTATCTTATGTGCC
>donor_seq1298
TTCAAAGACGGTTACTTGTATCTTATGTGCC
>donor_seq1299
TTCAAAGACGGTTACTTGTATCTTATGTGCC
>donor_seq1300
GCTCAAGACGGTATCTTGTATCTCGACTAAC
>donor_seq1301
GCTCAAGACGGTATCTTGTATCTCGACTAAC
>donor_seq1302
GTTCAAGACAGTTGCTTGTATCTTGAAAACT
>donor_seq1303
GTTCAAGACAGTTGCTTGTATCTTGAAAACT
>donor_seq1304
GTGTCTTATGGTATCTTGTATTAGAATATGG
>donor_seq1305
GTGTCTTATGGTATCTTGTATTAGAATATGG
>donor_seq1306
GTGTCTTATGGTATCTTGTATTAGAATATGG
>donor_seq1307
GTGTCTTATGGTATCTTGTATTAGAATATGG
>donor_seq1308
GTGTCTTATGGTATCTTGTATTAGAATATGG
>donor_seq1309
GTGTCTTATGGTATCTTGTATTAGAATATGG
>donor_seq1310
GTGTCTTATGGTATCTTGTATTAGAATATGG
>donor_seq1311
GTGTCTTATGGTATCTTGTATTAGAATATGG
>donor_seq1312
GTGTCTTATGGTATCTTGTATTAGAATATGG
>donor_seq1313
GTGTCTTATGGTATCTTGTATTAGAATATGG
>donor_seq1314
GTGTCTTATGGTATCTTGTATTAGAATATGG
>donor_seq1315
ACTTAACACGGTAGCTTGTATGTAATAACAG
>donor_seq1316
ACTTAACACGGTAGCTTGTATGTAATAACAG
>donor_seq1317
ACTTAACACGGTAGCTTGTATGTAATAACAG
>donor_seq1318
TCGGAAGACGGTTACTTGTATGTTCAGGCCA
>donor_seq1319
TCGGAAGACGGTTACTTGTATGTTCAGGCCA
>donor_seq1320
TTTTAACTCAGTTCTTCTTAAGTTTGATTCT
>donor_seq1321
TTTTATACCGGAAGCTTATATAAAACATATT
>donor_seq1322
AAAACAGTACCTTTTTATTTTTACAAAGAAT
>donor_seq1323
AATATAGTTCGTAATTGTATATTAACTTTAG
>donor_seq1324
CGCCATACTCGTTTGTATGGATAATAATCAC
>donor_seq1325
GCAAGACAGTTGCTCCGCTTGTGTCTTGATT
>donor_seq1326
AATCAAGACGGTATCTTGTATCTCGACTAAT
>donor_seq1327
AATCAAGACGGTATCTTGTATCTCGACTAAT
>donor_seq1328
AATCAAGACGGTATCTTGTATCTCGACTAAT
>donor_seq1329
AATCAAGACGGTATCTTGTATCTCGACTAAT
>donor_seq1330
AATCAAGACGGTATCTTGTATCTCGACTAAT
>donor_seq1331
AATCAAGACGGTATCTTGTATCTCGACTAAT
>donor_seq1332
CGTGAACACAGTTGCCTGTGTGTTGGTTCTG
>donor_seq1333
CGTGAACACAGTTGCCTGTGTGTTGGTTCTG
>donor_seq1334
CGTGAACACAGTTGCCTGTGTGTTGGTTCTG
>donor_seq1335
CGTGAACACAGTTGCCTGTGTGTTGGTTCTG
>donor_seq1336
CGTGAACACAGTTGCCTGTGTGTTGGTTCTG
>donor_seq1337
CGTGAACACAGTTGCCTGTGTGTTGGTTCTG
>donor_seq1338
CGTGAACACAGTTGCCTGTGTGTTGGTTCTG
>donor_seq1339
TTGGAACAGAGTATCTTGTATGATGAATTTT
>donor_seq1340
TTGGAACAGAGTATCTTGTATGATGAATTTT
>donor_seq1341
TTGGAACAGAGTATCTTGTATGATGAATTTT
>donor_seq1342
TTGGAACAGAGTATCTTGTATGATGAATTTT
>donor_seq1343
TTGGAACAGAGTATCTTGTATGATGAATTTT
>donor_seq1344
TTGGAACAGAGTATCTTGTATGATGAATTTT
>donor_seq1345
TTGGAACAGAGTATCTTGTATGATGAATTTT
>donor_seq1346
TTGGAACAGAGTATCTTGTATGATGAATTTT
>donor_seq1347
AGTTAACACAGAATCTCCTATGTTTGTAAAA
>donor_seq1348
CTTCAACACAGCCGCTTGTATCTTGAAGTTG
>donor_seq1349
CTTCAGCACAGTTGCTTGTGTCCAACAAATC
>donor_seq1350
CTTTATTACAGTTCATTGTATATTCAATATT
>donor_seq1351
GCTAAAGACAGTTGCTTGTATCTCGAAAGTG
>donor_seq1352
CACCACAGTCACTTGTATGGATAATTTCTGC
>donor_seq1353
CACCACAGTCACTTGTATGGATAATTTCTGC
>donor_seq1354
CACCACAGTCACTTGTATGGATAATTTCTGC
>donor_seq1355
CACCACAGTCACTTGTATGGATAATTTCTGC
>donor_seq1356
GATCAAGACGGATACTTGTCTTATGGATTGG
>donor_seq1357
GTTCAAGACGGTAGCTTGTATCCTGAACAGA
>donor_seq1358
GTTCAAGACGGTAGCTTGTATCCTGAACAGA
>donor_seq1359
GTTCAAGACGGTAGCTTGTATCCTGAACAGA
>donor_seq1360
TTGGTAGACGGTTACTTGTATGTTTAAGCCT
>donor_seq1361
TTGGTAGACGGTTACTTGTATGTTTAAGCCT
>donor_seq1362
TTGGTAGACGGTTACTTGTATGTTTAAGCCT
>donor_seq1363
TTGGTAGACGGTTACTTGTATGTTTAAGCCT
>donor_seq1364
TTGGTAGACGGTTACTTGTATGTTTAAGCCT
>donor_seq1365
TTGGTAGACGGTTACTTGTATGTTTAAGCCT
>donor_seq1366
TTGGTAGACGGTTACTTGTATGTTTAAGCCT
>donor_seq1367
TTGGTAGACGGTTACTTGTATGTTTAAGCCT
>donor_seq1368
TTGGTAGACGGTTACTTGTATGTTTAAGCCT
>donor_seq1369
ATGAGAGATGGTATCTTGTATCTCTCATTGA
>donor_seq1370
TATTAACACAGAATCTATGTTTGTTATGACC
>donor_seq1371
GGGCAAGACGGTATCTTGCATCTTCGTTCCT
>donor_seq1372
AAACAAGACAGTCGCTTGTAACTTGGATTCA
>donor_seq1373
AAAGACAGTTGCTCCTTGTGTCTGCGACTTT
>donor_seq1374
GAACAATACAGTTGCTTCTGTATCTGCGCTT
>donor_seq1375
GAACAATACAGTTGCTTCTGTATCTGCGCTT
>donor_seq1376
GAACAATACAGTTGCTTCTGTATCTGCGCTT
>donor_seq1377
GAACAATACAGTTGCTTCTGTATCTGCGCTT
>donor_seq1378
GCACAACACAGTTGCTTATCTGTTCGGATTC
>donor_seq1379
CAACAACACAGTTGCTTATCTGTTCGGATTC
>donor_seq1380
GCACAACACAGTTGCTTATCTGTTCGGATTC
>donor_seq1381
GCACAACACAGTTGCTTATCTGTTCGGATTC
>donor_seq1382
GCACAACACAGTTGCTTATCTGTTCGGATTC
>donor_seq1383
GCACAACACAGTTGCTTATCTGTTCGGATTC
>donor_seq1384
GCACAACACAGTTGCTTATCTGTTCGGATTC
>donor_seq1385
GCACAACACAGTTGCTTATCTGTTCGGATTC
>donor_seq1386
GACCAAAACGGATACTTGTCTTATGACTTTC
>donor_seq1387
GACCAAAACGGATACTTGTCTTATGACTTTC
>donor_seq1388
GACCAAAACGGATACTTGTCTTATGACTTTC
>donor_seq1389
TTTTAACTCAGTTCTTCTTAAGTTTACAATT
>donor_seq1390
AACCAACACAGATTCTTGCATGTTCAATTTG
>donor_seq1391
TATTATTATAGTTCATTGTATATTACTTTTT
>donor_seq1392
TTTTAACTCAGTTCTTCTTAAGTTTACAATC
>donor_seq1393
TTTTAACTCAGTTCTTCTTAAGTTTGTAAAT
>donor_seq1394
TTTAAACACAGTTCATCCTATGTTTGTACTA
>donor_seq1395
TTTTACCTCAGTTCTTCTTAAGTTTGATTCT
>donor_seq1396
TCTCAAGATGGTTGCTTATATCTTCGATTTG
>donor_seq1397
TCTCAAGATGGTTGCTTATATCTTCGATTTG
>donor_seq1398
TCTCAAGATGGTTGCTTATATCTTCGATTTG
>donor_seq1399
TCTCAAGATGGTTGCTTATATCTTCGATTTG
>donor_seq1400
GGGCAAGACGGTATCTTGTATCTCGACTCCT
>donor_seq1401
TCGAAAGACAGTTGCTTGTATCTCAAAAGTG
>donor_seq1402
TCGAAAGACAGTTGCTTGTATCTCAAAAGTG
>donor_seq1403
TCGAAAGACAGTTGCTTGTATCTCAAAAGTG
>donor_seq1404
GAGCCGGCTTGCCGGCTTGTGTCTTGAGGGG
>donor_seq1405
GAACAAGACAGTTGCTTGTGTCTTGAGGGGG
>donor_seq1406
CAAGATGACAGTTGCTTGTATGTCGGGAAAG
>donor_seq1407
CAAGATGACAGTTGCTTGTATGTCGGGAAAG
>donor_seq1408
AGCCAAGACAGTCGCTTGTAACTTGTCCCTT
>donor_seq1409
AGCCAAGACAGTCGCTTGTAACTTGTCCCTT
>donor_seq1410
AGCCAAGACAGTCGCTTGTAACTTGTCCCTT
>donor_seq1411
AGCCAAGACAGTCGCTTGTAACTTGTCCCTT
>donor_seq1412
AGCCAAGACAGTCGCTTGTAACTTGTCCCTT
>donor_seq1413
AGCCAAGACAGTCGCTTGTAACTTGTCCCTT
>donor_seq1414
AGCCAAGACAGTCGCTTGTAACTTGTCCCTT
>donor_seq1415
AGCCAAGACAGTCGCTTGTAACTTGTCCCTT
>donor_seq1416
CGCCATAGTCTCTTGTATGGATAATAAGTAC
>donor_seq1417
CTGCAAGAGAGAATCTTGTATCTTGCGAATT
>donor_seq1418
ATTCAAGATGGTTGCTTATATCTTTCAAATA
>donor_seq1419
ATTCAAGATGGTTGCTTATATCTTTCAAATA
>donor_seq1420
ATTCAAGATGGTTGCTTATATCTTTCAAATA
>donor_seq1421
ATTCAAGATGGTTGCTTATATCTTTCAAATA
>donor_seq1422
ATTCAAGATGGTTGCTTATATCTTTCAAATA
>donor_seq1423
ATTCAAGATGGTTGCTTATATCTTTCAAATA
>donor_seq1424
ATTCAAGATGGTTGCTTATATCTTTCAAATA
>donor_seq1425
ATTCAAGATGGTTGCTTATATCTTTCAAATA
>donor_seq1426
AGGAGAGACGGTATCTTGTGTCTCTCCGCAG
>donor_seq1427
AGCCAACACAGTTGCTTGTATGTCGGGAAAG
>donor_seq1428
ACCAAACACAGATGCTTGCATGTTCAAACTG
>donor_seq1429
ACCAAACACAGATGCTTGCATGTTCAAACTG
>donor_seq1430
AGTCAAGACAGTTGCTTGTATCTTAATTCTA
>donor_seq1431
AGTCAAGACAGTTGCTTGTATCTTAATTCTA
>donor_seq1432
GTTCAAGACAGTTGCTTGTATCTTGAAAACT
>donor_seq1433
GTTCAAGACAGTTGCTTGTATCTTGAAAACT
>donor_seq1434
ATTCAAGACAGTCGCTTGTATATTGAAAGAA
>donor_seq1435
TGGCAAGACGGTATCTTATATCTTGATCTCT
>donor_seq1436
TGGCAAGACGGTATCTTATATCTTGATCTCT
>donor_seq1437
TGGCAAGACGGTATCTTATATCTTGATCTCT
>donor_seq1438
TGGCAAGACGGTATCTTATATCTTGATCTCT
>donor_seq1439
TGGCAAGACGGTATCTTATATCTTGATCTCT
>donor_seq1440
TGGCAAGACGGTATCTTATATCTTGATCTCT
>donor_seq1441
TGGCAAGACGGTATCTTATATCTTGATCTCT
>donor_seq1442
TGGCAAGACGGTATCTTATATCTTGATCTCT
>donor_seq1443
TGGCAAGACGGTATCTTATATCTTGATCTCT
>donor_seq1444
TGGCAAGACGGTATCTTATATCTTGATCTCT
>donor_seq1445
TGGCAAGACGGTATCTTATATCTTGATCTCT
>donor_seq1446
TGGCAAGACGGTATCTTATATCTTGATCTCT
>donor_seq1447
TGGCAAGACGGTATCTTATATCTTGATCTCT
>donor_seq1448
TGGCAAGACGGTATCTTATATCTTGATCTCT
>donor_seq1449
AGGCCAGATAGTCGCTTGTATCTGCACAGCC
>donor_seq1450
GTTCAAGACAGTTGCTTGTATCTTAAAGATC
>donor_seq1451
GTTCAAGACAGTTGCTTGTATCTTAAAGATC
>donor_seq1452
GTTCAAGACAGTTGCTTGTATCTTAAAGATC
>donor_seq1453
GTTCAAGACAGTTGCTTGTATCTTAAAGATC
>donor_seq1454
GTTCAAGACAGTTGCTTGTATCTTAAAGATC
>donor_seq1455
GTTCAAGACAGTTGCTTGTATCTTAAAGATC
>donor_seq1456
GTTCAAGACAGTTGCTTGTATCTTAAAGATC
>donor_seq1457
GTTCAAGACAGTTGCTTGTATCTTAAAGATC
>donor_seq1458
GTTCAAGACAGTTGCTTGTATCTTAAAGATC
>donor_seq1459
GTTCAAGACAGTTGCTTGTATCTTAAAGATC
>donor_seq1460
GTTCAAGACAGTTGCTTGTATCTTAAAGATC
>donor_seq1461
GTTCAAGACAGTTGCTTGTATCTTAAAGATC
>donor_seq1462
TTTAATATAGTTCGTCGTACATTTGCACAGT
>donor_seq1463
TTTTAATATAGTTCGTCGTACATTTGCACAG
>donor_seq1464
TTTTAATATAGTTCGTCGTACATTTGCACAG
>donor_seq1465
TCTCAGCACAGTTGCTTGCGTCCCCAAAACC
>donor_seq1466
CGGCAAGACGGTATCTTGTATCTTGTTCCCT
>donor_seq1467
CGGCAAGACGGTATCTTGTATCTTGTTCCCT
>donor_seq1468
CGGCAAGACGGTATCTTGTATCTTGTTCCCT
>donor_seq1469
CGGCAAGACGGTATCTTGTATCTTGTTCCCT
>donor_seq1470
CGGCAAGACGGTATCTTGTATCTTGTTCCCT
>donor_seq1471
TGTAAACACAGTTGCTTGTATATTAAAATTA
>donor_seq1472
TGGCATAACAGTATCTTGTATTATTAAAAAA
>donor_seq1473
TGGCATAACAGTATCTTGTATTATTAAAAAA
>donor_seq1474
TGGCATAACAGTATCTTGTATTATTAAAAAA
>donor_seq1475
TGGCATAACAGTATCTTGTATTATTAAAAAA
>donor_seq1476
GAACATCACGGTAGATTGCATGATGGGGTCG
>donor_seq1477
GATCCACGGTTGCTTGTGTGGAGGATTTGTG
>donor_seq1478
GATCCACGGTTGCTTGTGTGGAGGATTTGTG
>donor_seq1479
GATCCACGGTTGCTTGTGTGGAGGATTTGTG
>donor_seq1480
GATCCACGGTTGCTTGTGTGGAGGATTTGTG
>donor_seq1481
CATGAACACAGTTGCCTGTGTGTTTGCTCAG
>donor_seq1482
CATGAACACAGTTGCCTGTGTGTTTGCTCAG
>donor_seq1483
CATGAACACAGTTGCCTGTGTGTTTGCTCAG
>donor_seq1484
CATGAACACAGTTGCCTGTGTGTTTGCTCAG
>donor_seq1485
GTTCAAGACAGTTGCTTGTATCTTAAAGATC
>donor_seq1486
CGCCATAGTCGTTTGTATGGATAATAAGCTC
>donor_seq1487
CGCCAACAGAGTATCTTGTATGTTGTGCCTA
>donor_seq1488
CGCCAACAGAGTATCTTGTATGTTGTGCCTA
>donor_seq1489
CGCCAACAGAGTATCTTGTATGTTGTGCCTA
>donor_seq1490
CGCCAACAGAGTATCTTGTATGTTGTGCCTA
>donor_seq1491
CGCCAACAGAGTATCTTGTATGTTGTGCCTA
>donor_seq1492
CGCCAACAGAGTATCTTGTATGTTGTGCCTA
>donor_seq1493
CGCCAACAGAGTATCTTGTATGTTGTGCCTA
>donor_seq1494
CGCCAACAGAGTATCTTGTATGTTGTGCCTA
>donor_seq1495
TGGCATAACAGTATCTTGTATTATTAAAAAA
>donor_seq1496
TGGCATAACAGTATCTTGTATTATTAAAAAA
>donor_seq1497
TGGCATAACAGTATCTTGTATTATTAAAAAA
>donor_seq1498
GAAGACAGTTGCTCCTTGTGTCTAGAGGTTG
>donor_seq1499
GAAGACAGTTGCTCCTTGTGTCTAGAGGTTG
>donor_seq1500
GAAGACAGTTGCTCCTTGTGTCTGGAGGTTG
>donor_seq1501
GAAGACAGTTGCTCCTTGTGTCTGGAGGTTG
>donor_seq1502
GAAGACAGTTGCTCCTTGTGTCTGGAGGTTG
>donor_seq1503
GAAGACAGTTGCTCCTTGTGTCTGGAGGTTG
>donor_seq1504
CGCCAAGACAGTCGCTTGTAACTTGGATGCC
>donor_seq1505
CGCCAAGACAGTCGCTTGTAACTTGGATGCC
>donor_seq1506
TTTTAAGACGGTATCTTGTATCTTACTTGTC
>donor_seq1507
TTTTAAGACGGTATCTTGTATCTTACTTGTC
>donor_seq1508
TTTTAAGACGGTATCTTGTATCTTACTTGTC
>donor_seq1509
TTTTAAGACGGTATCTTGTATCTTACTTGTC
>donor_seq1510
TTTTAAGACGGTATCTTGTATCTTACTTGTC
>donor_seq1511
TTTTAAGACGGTATCTTGTATCTTACTTGTC
>donor_seq1512
TTTTAAGACGGTATCTTGTATCTTACTTGTC
>donor_seq1513
GCCAAACACAGATGCTTGCATGTTTGACGGG
>donor_seq1514
GCCAAACACAGATGCTTGCATGTTTGACGGG
>donor_seq1515
GCCAAACACAGATGCTTGCATGTTTGACGGG
>donor_seq1516
GCCAAACACAGATGCTTGCATGTTTGACGGG
>donor_seq1517
GCCAAACACAGATGCTTGCATGTTTGACGGG
>donor_seq1518
GCCAAACACAGATGCTTGCATGTTTGACGGG
>donor_seq1519
GCCAAACACAGATGCTTGCATGTTTGACGGG
>donor_seq1520
GCCAAACACAGATGCTTGCATGTTTGACGGG
>donor_seq1521
GCCAAACACAGATGCTTGCATGTTTGACGGG
>donor_seq1522
GCCAAACACAGATGCTTGCATGTTTGACGGG
>donor_seq1523
TTTAATACAGTATGTCCTATATTTAAAAAGA
>donor_seq1524
CACCATAGTCGTTTGTATGGATAATAAACAC
>donor_seq1525
CACCATAGTCGTTTGTATGGATAATAAACAC
>donor_seq1526
CACCATAGTCGTTTGTATGGATAATAAACAC
>donor_seq1527
CACCATAGTCGTTTGTATGGATAATAAACAC
>donor_seq1528
CACCATAGTCGTTTGTATGGATAATAAACAC
>donor_seq1529
TTTCAAGACAGTTGCTTGTATCTAGCTCTCG
>donor_seq1530
GTTCAAGACGGTATCTTGTATCTCGACTATC
>donor_seq1531
GTTCAAGACGGTATCTTGTATCTCGACTATC
>donor_seq1532
CGCCATAGTCGTTTGTATGGATAATAACCAA
>donor_seq1533
CGCCATAGTCGTTTGTATGGATAATAACCAA
>donor_seq1534
CGCCATAGTCGTTTGTATGGATAATAACCAA
>donor_seq1535
CGCCATAGTCGTTTGTATGGATAATAACCAA
>donor_seq1536
CGCCATAGTCGTTTGTATGGATAATAACCAA
>donor_seq1537
TCTAAAGACAGTTGCTTGTGTCTTCAAGGTC
>donor_seq1538
TCTAAAGACAGTTGCTTGTGTCTTCAAGGTC
>donor_seq1539
TCTAAAGACAGTTGCTTGTGTCTTCAAGGTC
>donor_seq1540
TCTAAAGACAGTTGCTTGTGTCTTCAAGGTC
>donor_seq1541
TCTAAAGACAGTTGCTTGTGTCTTCAAGGTC
>donor_seq1542
TTGAGACACGGTTGCTTGTATGTTTCGTTTT
>donor_seq1543
TTCGAACAGAGAATCTTGTATGTTGCGTTCA
>donor_seq1544
TTCGAACAGAGAATCTTGTATGTTGCGTTCA
>donor_seq1545
TTCGAACAGAGAATCTTGTATGTTGCGTTCA
>donor_seq1546
TTCGAACAGAGAATCTTGTATGTTGCGTTCA
>donor_seq1547
TTCGAACAGAGAATCTTGTATGTTGCGTTCA
>donor_seq1548
TTCGAACAGAGAATCTTGTATGTTGCGTTCA
>donor_seq1549
TTCGAACAGAGAATCTTGTATGTTGCGTTCA
>donor_seq1550
GAAGACAGTTGCTCCTTGTGTCTGGAGGTTG
>donor_seq1551
GAAGACAGTTGCTCCTTGTGTCTGGAGGTTG
>donor_seq1552
GAAGACAGTTGCTCCTTGTGTCTGGAGGTTG
>donor_seq1553
CATCAAGACGGTATCTTATGTCTTGATCCCG
>donor_seq1554
TCTCAAGACGGTTACTTGTATGTTTCATACC
>donor_seq1555
AAACAAGACGGTATCTTGTATCTCGACTTGA
>donor_seq1556
AAACAAGACGGTATCTTGTATCTCGACTTGA
>donor_seq1557
AAACAAGACGGTATCTTGTATCTCGACTTGA
>donor_seq1558
AAACAAGACGGTATCTTGTATCTCGACTTGA
>donor_seq1559
AAACAAGACGGTATCTTGTATCTCGACTTGA
>donor_seq1560
AAACAAGACGGTATCTTGTATCTCGACTTGA
>donor_seq1561
AAACAAGACGGTATCTTGTATCTCGACTTGA
>donor_seq1562
AAACAAGACGGTATCTTGTATCTCGACTTGA
>donor_seq1563
AAACAAGACGGTATCTTGTATCTCGACTTGA
>donor_seq1564
AAACAAGACGGTATCTTGTATCTCGACTTGA
>donor_seq1565
TCTTATTATAGTTCATTGTATATTATTAATT
>donor_seq1566
TCTTATTATAGTTCATTGTATATTATTAATT
>donor_seq1567
TCTTATTATAGTTCATTGTATATTATTAATT
>donor_seq1568
TCTTATTATAGTTCATTGTATATTATTAATT
>donor_seq1569
GCACAAGACAGTTGCTTGTGTCTTGAGAGGG
>donor_seq1570
CGCCATAGTCTCTTGTATGGATAATAAGCAC
>donor_seq1571
TTTTAATAGAGTATCTTGTATATTAAACATA
>donor_seq1572
TAGCAACATAGTTGATTGTAAGTTAAATTCT
>donor_seq1573
TAGCAACATAGTTGATTGTAAGTTAAATTCT
>donor_seq1574
GGTCAAGACGGTATCTTGTATCTCGACTAAC
>donor_seq1575
GGTCAAGACGGTATCTTGTATCTCGACTAAC
>donor_seq1576
GGTCAAGACGGTATCTTGTATCTCGACTAAC
>donor_seq1577
GGTCAAGACGGTATCTTGTATCTCGACTAAC
>donor_seq1578
GGTCAAGACGGTATCTTGTATCTCGACTAAC
>donor_seq1579
TTTTATACCGGAAGCTTATATAAAACATATT
>donor_seq1580
TGCCAAGACGGTATCTTGTATCTTTCCTCCG
>donor_seq1581
GGCCAAGACGGTATCTTGTATCTTTCCTCCG
>donor_seq1582
TGCCAAGACGGTATCTTGTATCTTTCCTCCG
>donor_seq1583
TGCCAAGACGGTATCTTGTATCTTTCCTCCG
>donor_seq1584
TGCCAAGACGGTATCTTGTATCTTTCCTCCG
>donor_seq1585
TGCCAAGACGGTATCTTGTATCTTTCCTCCG
>donor_seq1586
TGCCAAGACGGTATCTTGTATCTTTCCTCCG
>donor_seq1587
TGCCAAGACGGTATCTTGTATCTTTCCTCCG
>donor_seq1588
TGCCAAGACGGTATCTTGTATCTTTCCTCCG
>donor_seq1589
TGCCAAGACGGTATCTTGTATCTTTCCTCCG
>donor_seq1590
TGCCAAGACGGTATCTTGTATCTTTCCTCCG
>donor_seq1591
TGCCAAGACGGTATCTTGTATCTTTCCTCCG
>donor_seq1592
TGCCAAGACGGTATCTTGTATCTTTCCTCCG
>donor_seq1593
GTTCAAGACGGTAGCTTGTATCCTGAACAGA
>donor_seq1594
GTTCAAGACGGTAGCTTGTATCCTGAACAGA
>donor_seq1595
GTTCAAGACGGTAGCTTGTATCCTGAACAGA
>donor_seq1596
TGCATGACAGTTGACTTGTGTCAAATAAGGG
>donor_seq1597
TGCATGACAGTTGACTTGTGTCAAATAAGGG
>donor_seq1598
TTTTACCTCAGTTCTTCTTAAGTTTGATTTT
>donor_seq1599
CGGCAACACGGTTACTTGTATCTTATCCCAT
>donor_seq1600
CGGCAACACGGTTACTTGTATCTTATCCCAT
>donor_seq1601
CGGCAACACGGTTACTTGTATCTTATCCCAT
>donor_seq1602
CGGCAACACGGTTACTTGTATCTTATCCCAT
>donor_seq1603
CGGCAACACGGTTACTTGTATCTTATCCCAT
>donor_seq1604
CGTGAACACAGTTGCCTGTGTGTTGGTTCTG
>donor_seq1605
CTTATTATAGTTCATTGTATATTAATTAATC
>donor_seq1606
CTTATTATAGTTCATTGTATATTAATTAATC
>donor_seq1607
CTTATTATAGTTCATTGTATATTAATTAATC
>donor_seq1608
CTTATTATAGTTCATTGTATATTAATTAATC
>donor_seq1609
ATTCAACACAGTTGCTTGTATGATACTCCCC
>donor_seq1610
CAAGATGACAGTTGCTTGTATGTCGGGAAAG
>donor_seq1611
CGCCATAGTCGTTTGTATGGATAATAACCAA
>donor_seq1612
CGCCATAGTCGTTTGTATGGATAATAACCAA
>donor_seq1613
CGCCATAGTCGTTTGTATGGATAATAACCAA
>donor_seq1614
CGCCATAGTCGTTTGTATGGATAATAACCAA
>donor_seq1615
CGCCATAGTCGTTTGTATGGATAATAACCAA
>donor_seq1616
CGCCATAGTCGTTTGTATGGATAATAACCAA
>donor_seq1617
CGCCATAGTCGTTTGTATGGATAATAACCAA
>donor_seq1618
ATTCAAGACAGTTGCTTGTATCTTGAAATTC
>donor_seq1619
TCTTATTATAGTTCATTGTATATTATTTAAT
>donor_seq1620
TCTTATTATAGTTCATTGTATATTATTTAAT
>donor_seq1621
TCTTATTATAGTTCATTGTATATTATTTAAT
>donor_seq1622
TCTTATTATAGTTCATTGTATATTATTTAAT
>donor_seq1623
TCTTATTATAGTTCATTGTATATTATTTAAT
>donor_seq1624
TCTTATTATAGTTCATTGTATATTATTTAAT
>donor_seq1625
TCTTATTATAGTTCATTGTATATTATTTAAT
>donor_seq1626
TCTTATTATAGTTCATTGTATATTATTTAAT
>donor_seq1627
TCTTATTATAGTTCATTGTATATTATTTAAT
>donor_seq1628
TCTTATTATAGTTCATTGTATATTATTTAAT
>donor_seq1629
TCTTATTATAGTTCATTGTATATTATTTAAT
>donor_seq1630
TCTTATTATAGTTCATTGTATATTATTTAAT
>donor_seq1631
TCTTATTATAGTTCATTGTATATTATTTAAT
>donor_seq1632
TCTTATTATAGTTCATTGTATATTATTTAAT
>donor_seq1633
TCTTATTATAGTTCATTGTATATTATTTAAT
>donor_seq1634
TCTTATTATAGTTCATTGTATATTATTTAAT
>donor_seq1635
CTTCAAGACGGTATCTTGTATCTCGACCACA
>donor_seq1636
CTTCAAGACGGTATCTTGTATCTCGACCACA
>donor_seq1637
CTTCAAGACGGTATCTTGTATCTCGACCACA
>donor_seq1638
CTTCAAGACGGTATCTTGTATCTCGACCACA
>donor_seq1639
CTTCAAGACGGTATCTTGTATCTCGACCACA
>donor_seq1640
CTTCAAGACGGTATCTTGTATCTCGACCACA
>donor_seq1641
CTTCAAGACGGTATCTTGTATCTCGACCACA
>donor_seq1642
CTTCAAGACGGTATCTTGTATCTCGACCACA
>donor_seq1643
TAACAAGACAGTTGCTTATCTCTTCCGACTC
>donor_seq1644
TTATATTATAGTTCATTGTATATTATTTAAT
>donor_seq1645
TTATATTATAGTTCATTGTATATTATTTAAT
>donor_seq1646
GACCAACACGGATACTTGTCTTATGGCATTT
>donor_seq1647
GACCAACACGGATACTTGTCTTATGGCATTT
>donor_seq1648
GACCAACACGGATACTTGTCTTATGGCATTT
>donor_seq1649
ATGAGAGATGGTATCTTGTATCTCTCATTGA
>donor_seq1650
ATGAGAGATGGTATCTTGTATCTCTCATTGA
>donor_seq1651
ATGAGAGATGGTATCTTGTATCTCTCATTGA
>donor_seq1652
TATTATTATAGTTCATTGTATATTACTTTTT
>donor_seq1653
GGCCATAACAGTATCTTGTATTATCCCTCCT
>donor_seq1654
GGCCATAACAGTATCTTGTATTATCCCTCCT
>donor_seq1655
GGCCATAACAGTATCTTGTATTATCCCTCCT
>donor_seq1656
GGCCATAACAGTATCTTGTATTATCCCTCCT
>donor_seq1657
GGCCATAACAGTATCTTGTATTATCCCTCCT
>donor_seq1658
CTGAATTACAGTTGCCCTGTGTAATTGTGCT
>donor_seq1659
CTGAATTACAGTTGCCTGTGTAATTGTGCTG
>donor_seq1660
CTGAATTACAGTTGCCTGTGTAATTGTGCTG
>donor_seq1661
TTCTATTATAGTTCATTGTATAATAATTTAT
>donor_seq1662
TTCTATTATAGTTCATTGTATAATAATTTAT
>donor_seq1663
TTCTATTATAGTTCATTGTATAATAATTTAT
>donor_seq1664
TTCTATTATAGTTCATTGTATAATAATTTAT
>donor_seq1665
TTCTATTATAGTTCATTGTATAATAATTTAT
>donor_seq1666
TTCTATTATAGTTCATTGTATAATAATTTAT
>donor_seq1667
AATGAAGATGGTTGCTTGTATATTCGAGGTG
>donor_seq1668
GTGAAAGACAGTTGCTTGTATCTTTAATCTG
>donor_seq1669
GTGAAAGACAGTTGCTTGTATCTTTAATCTG
>donor_seq1670
GTGAAAGACAGTTGCTTGTATCTTTAATCTG
>donor_seq1671
GTGAAAGACAGTTGCTTGTATCTTTAATCTG
>donor_seq1672
GTGAAAGACAGTTGCTTGTATCTTTAATCTG
>donor_seq1673
GTGAAAGACAGTTGCTTGTATCTTTAATCTG
>donor_seq1674
GTGAAAGACAGTTGCTTGTATCTTTAATCTG
>donor_seq1675
GTGAAAGACAGTTGCTTGTATCTTTAATCTG
>donor_seq1676
GTGAAAGACAGTTGCTTGTATCTTTAATCTG
>donor_seq1677
GTGAAAGACAGTTGCTTGTATCTTTAATCTG
>donor_seq1678
GTCCAAGACGGTATCTTATGTCTTGGAACCA
>donor_seq1679
GTCCAAGACGGTATCTTATGTCTTGGAACCA
>donor_seq1680
GTCCAAGACGGTATCTTATGTCTTGGAACCA
>donor_seq1681
TCTTCAGATAGTCGCTTGTATCTGCCCATTG
>donor_seq1682
TCTTCAGATAGTCGCTTGTATCTGCCCATTG
>donor_seq1683
AATCAAGACAGTCGCTTGTATATTGAGAGAA
>donor_seq1684
ACCCAAGACAGTCGCTTGTAACTCAAAGAGC
>donor_seq1685
ACCCAAGACAGTCGCTTGTAACTCAAAGAGC
>donor_seq1686
ACCCAAGACAGTCGCTTGTAACTCAAAGAGC
>donor_seq1687
TTTAATACAGTATGTCCTATATTTAAAAAGG
>donor_seq1688
TTTAATACAGTATGTCCTATATTTAAAAAGG
>donor_seq1689
TTTAATACAGTATGTCCTATATTTAAAAAGG
>donor_seq1690
TTTAATACAGTATGTCCTATATTTAAAAAGG
>donor_seq1691
TGGCATAACAGTATCTTGTATTATTAAAAAA
>donor_seq1692
TGGCATAACAGTATCTTGTATTATTAAAAAA
>donor_seq1693
GATTAACATAGAACATGGTAAGTTTGCACTA
>donor_seq1694
GATTAACATAGAACATGGTAAGTTTGCACTA
>donor_seq1695
GATTAACATAGAACATGGTAAGTTTGCACTA
>donor_seq1696
GATTAACATAGAACATGGTAAGTTTGCACTA
>donor_seq1697
GATTAACATAGAACATGGTAAGTTTGCACTA
>donor_seq1698
GATTAACATAGAACATGGTAAGTTTGCACTA
>donor_seq1699
CAGATAGATGGTATCTTGTATCTTGAAGTTT
>donor_seq1700
TTCGAAGACAGTTGCTTGTATCTTGAAAGTG
>donor_seq1701
CTCGAAGACAGTTGCTTGTATCATGAAAATG
>donor_seq1702
TTTGAAGACAGTTGCTTGTATCTTGAAAGTG
>donor_seq1703
TTCGAGGACAGTTGCTTGTATCTTGAAAGTG
>donor_seq1704
GAGCAAGACAGTTGCTTGTGTCTTGATGGGG
>donor_seq1705
TTCACAACAGTTGCTTGTGTTTTGGTTTCGG
>donor_seq1706
TCTAAAGACAGTTGCTTGTGTCTTCAAGGTC
>donor_seq1707
TCTAAAGACAGTTGCTTGTGTCTTCAAGGTC
>donor_seq1708
TCTAAAGACAGTTGCTTGTGTCTTCAAGGTC
>donor_seq1709
TCTAAAGACAGTTGCTTGTGTCTTCAAGGTC
>donor_seq1710
TCTAAAGACAGTTGCTTGTGTCTTCAAGGTC
>donor_seq1711
TCTAAAGACAGTTGCTTGTGTCTTCAAGGTC
>donor_seq1712
TCTAAAGACAGTTGCTTGTGTCTTCAAGGTC
>donor_seq1713
TCTAAAGACAGTTGCTTGTGTCTTCAAGGTC
>donor_seq1714
TCTAAAGACAGTTGCTTGTGTCTTCAAGGTC
>donor_seq1715
TCTAAAGACAGTTGCTTGTGTCTTCAAGGTC
>donor_seq1716
TCTAAAGACAGTTGCTTGTGTCTTCAAGGTC
>donor_seq1717
TCTAAAGACAGTTGCTTGTGTCTTCAAGGTC
>donor_seq1718
TCTAAAGACAGTTGCTTGTGTCTTCAAGGTC
>donor_seq1719
TCTAAAGACAGTTGCTTGTGTCTTCAAGGTC
>donor_seq1720
TCTAAAGACAGTTGCTTGTGTCTTCAAGGTC
>donor_seq1721
CTTCATAACAGTTGCCCTGTGTGTGCAGGGT
>donor_seq1722
GAAAAATACAGTTGCTTGTATATCGGAACTC
>donor_seq1723
TAGTAACATAGAATGTGATAAGTTTGCTTTT
>donor_seq1724
GATCAAGACGGATACTTGTCTTATGGATTGG
>donor_seq1725
AGGAGAGACGGTATCTTGTGTCTCTCCACGG
>donor_seq1726
GCTAAAGACAGTTGCTTGTATCTCAAAAGTG
>donor_seq1727
TTTTATACCGGAAGCTTATATAAAACATATT
>donor_seq1728
GAGGAAGATGGTATCTTGTATCTTTCTCGAT
>donor_seq1729
GTTTCAGACGGTATCTTGTATCTTGGAGCTT
>donor_seq1730
GTTTCAGACGGTATCTTGTATCTTGGAGCTT
>donor_seq1731
GTTTCAGACGGTATCTTGTATCTTGGAGCTT
>donor_seq1732
GTTTCAGACGGTATCTTGTATCTTGGAGCTT
>donor_seq1733
GTTTCAGACGGTATCTTGTATCTTGGAGCTT
>donor_seq1734
ACGCAACACAGATGCTTGCATGTTCATTGAG
>donor_seq1735
AATATAGTTCGTAATTGTATATTTGTACTTA
>donor_seq1736
GGCTATAACAGTATCTTGTATTATCCTTTCT
>donor_seq1737
GACCAAGACGGATACTTGTCTTATGACTTCC
>donor_seq1738
GAAGACAGTTGCTCCTTGTGTCTGGAGGTTG
>donor_seq1739
GAAGACAGTTGCTCCTTGTGTCTAGAGGTTG
>donor_seq1740
CATGAACACAGTTGCCTGTGTGTTGGTTCTG
>donor_seq1741
CATGAACACAGTTGCCTGTGTGTTGGTTCTG
>donor_seq1742
AAGTAACACAGAATCTCCTATGTTTGATGTA
>donor_seq1743
GGCCATAACAGTATCTTGTATTATCCCTCCA
>donor_seq1744
TTCTAACAGAGTATCTTGTATGTTCAATACC
>donor_seq1745
TTCTAACAGAGTATCTTGTATGTTCAATACC
>donor_seq1746
TTCTAACAGAGTATCTTGTATGTTCAATACC
>donor_seq1747
TTCTAACAGAGTATCTTGTATGTTCAATACC
>donor_seq1748
TTTCAAGACAGTCGCTTGTATATTAAAAGAA
>donor_seq1749
TTTCAAGACAGTCGCTTGTATATTAAAAGAA
>donor_seq1750
TTTCAAGACAGTCGCTTGTATATTAAAAGAA
>donor_seq1751
TTTCAAGACAGTCGCTTGTATATTAAAAGAA
>donor_seq1752
TTTCAAGACAGTCGCTTGTATATTAAAAGAA
>donor_seq1753
TTTCAAGACAGTCGCTTGTATATTAAAAGAA
>donor_seq1754
TTTCAAGACAGTCGCTTGTATATTAAAAGAA
>donor_seq1755
TTTCAAGACAGTCGCTTGTATATTAAAAGAA
>donor_seq1756
TTTCAAGACAGTCGCTTGTATATTAAAAGAA
>donor_seq1757
TTTCAAGACAGTCGCTTGTATATTAAAAGAA
>donor_seq1758
TTTCAAGACAGTCGCTTGTATATTAAAAGAA
>donor_seq1759
TTTCAAGACAGTCGCTTGTATATTAAAAGAA
>donor_seq1760
TTTCAAGACAGTCGCTTGTATATTAAAAGAA
>donor_seq1761
TTTCAAGACAGTCGCTTGTATATTAAAAGAA
>donor_seq1762
GTCCAAGACGGTATCTTATGTCTTGGAACCA
>donor_seq1763
AGGAGAGACGGTATCTTGTGTCTCTCCGCAG
>donor_seq1764
AGGAGAGACGGTATCTTGTGTCTCTCCGCAG
>donor_seq1765
AGGAGAGACGGTATCTTGTGTCTCTCCGCAG
>donor_seq1766
AGGAGAGACGGTATCTTGTGTCTCTCCGCAG
>donor_seq1767
GCAAGACAGTTGCTCCGCTTGTGTCTTGATG
>donor_seq1768
GTTCAAGACAGTTGCTCCTTGTATCTTGGAA
>donor_seq1769
ATTTATTATAGCTCATGTATATTATTTTTTC
>donor_seq1770
TTTAAACAGAGTATCTTGTATGATTAATTTA
>donor_seq1771
TTTAAACAGAGTATCTTGTATGATTAATTTA
>donor_seq1772
TTTAAACAGAGTATCTTGTATGATTAATTTA
>donor_seq1773
TTTAAACAGAGTATCTTGTATGATTAATTTA
>donor_seq1774
AGCCAAGACAGTCGCTTGTAACTCAAGCTCC
>donor_seq1775
TGGCAACACGGTTACTTGTATCTTTCTCACG
>donor_seq1776
TGGCAACACGGTTACTTGTATCTTTCTCACG
>donor_seq1777
GATCAAGACGGTATCTTGTATCTCGACTACT
>donor_seq1778
TTTTATACCGGAAGCTTATATAAAACATATT
>donor_seq1779
CTTCAACACAGCCGCTTGTATCTTGAAGTTG
>donor_seq1780
CGCCAACAGAGTATCTTGTATGTTGTGACTG
>donor_seq1781
CGCCAACAGAGTATCTTGTATGTTGTGACTG
>donor_seq1782
CGCCAACAGAGTATCTTGTATGTTGTGACTG
>donor_seq1783
CGCCAACAGAGTATCTTGTATGTTGTGACTG
>donor_seq1784
CGCCAACAGAGTATCTTGTATGTTGTGACTG
>donor_seq1785
CGCCAACAGAGTATCTTGTATGTTGTGACTG
>donor_seq1786
ATCCAACACAGATTCTTGCATGTTCAATTTG
>donor_seq1787
GGGCAAGACGGTATCTTGTATCTTGTTCTCA
>donor_seq1788
TATTAATATAGTTCGTCGTACATTTGTACGT
>donor_seq1789
TATTAATATAGTTCGTCGTACATTTGTACGT
>donor_seq1790
TATTAATATAGTTCGTCGTACATTTGTACGT
>donor_seq1791
GAAGACAGTTGCTCCTTGTGTCTGGAGGTTG
>donor_seq1792
GGGGAAGACAGTTGCTTGTGTCTAGATCTAG
>donor_seq1793
CGGCAAGACGGTATCTTATGTCTTGACCTTC
>donor_seq1794
CGGCAAGACGGTATCTTATGTCTTGACCTTC
>donor_seq1795
CGGCAAGACGGTATCTTATGTCTTGACCTTC
>donor_seq1796
CGGCAAGACGGTATCTTATGTCTTGACCTTC
>donor_seq1797
CGGCAAGACGGTATCTTATGTCTTGACCTTC
>donor_seq1798
CGGCAAGACGGTATCTTATGTCTTGACCTTC
>donor_seq1799
CGGCAAGACGGTATCTTATGTCTTGACCTTC
>donor_seq1800
CGGCAAGACGGTATCTTATGTCTTGACCTTC
>donor_seq1801
CGGCAAGACGGTATCTTATGTCTTGACCTTC
>donor_seq1802
CGGCAAGACGGTATCTTATGTCTTGACCTTC
>donor_seq1803
GGCCAAAACAGTATCTTGTATTATCCTTCCC
>donor_seq1804
GGCCAAGACGGTATCTTGTATCTTGCTCCCT
>donor_seq1805
GCGTTTAATGGTTGCTTGTAATAGCGCAATC
>donor_seq1806
GCGTTTAATGGTTGCTTGTAATAGCGCAATC
>donor_seq1807
GCGTTTAATGGTTGCTTGTAATAGCGCAATC
>donor_seq1808
GCGTTTAATGGTTGCTTGTAATAGCGCAATC
>donor_seq1809
GCGTTTAATGGTTGCTTGTAATAGCGCAATC
>donor_seq1810
GCGTTTAATGGTTGCTTGTAATAGCGCAATC
>donor_seq1811
GCGTTTAATGGTTGCTTGTAATAGCGCAATC
>donor_seq1812
GCGTTTAATGGTTGCTTGTAATAGCGCAATC
>donor_seq1813
GCGTTTAATGGTTGCTTGTAATAGCGCAATC
>donor_seq1814
GCGTTTAATGGTTGCTTGTAATAGCGCAATC
>donor_seq1815
CGCCATAGTCTCTTGTATGGATAATAAGTAC
>donor_seq1816
CGCCATAGTCTCTTGTATGGATAATAAGTAC
>donor_seq1817
CGCCATAGTCTCTTGTATGGATAATAAGTAC
>donor_seq1818
TTTTAACTCAGTTCTTCTTAAGTTTGACTTT
>donor_seq1819
CGGCAAGACGGTATCTTATATCCCGATCATT
>donor_seq1820
CGGCAAGACGGTATCTTATATCCCGATCATT
>donor_seq1821
CGGCAAGACGGTATCTTATATCCCGATCATT
>donor_seq1822
CGGCAAGACGGTATCTTATATCCCGATCATT
>donor_seq1823
CGGCAAGACGGTATCTTATATCCCGATCATT
>donor_seq1824
CGGCAAGACGGTATCTTATATCCCGATCATT
>donor_seq1825
CGGCAAGACGGTATCTTATATCCCGATCATT
>donor_seq1826
CGGCAAGACGGTATCTTATATCCCGATCATT
>donor_seq1827
GTTCAAGACAGTTGCTTGTATCTTGAAATTT
>donor_seq1828
TTCGAACAGAGAATCTTGTATGTTGCGTTTA
>donor_seq1829
GGCCAAGACGGTATCTTGTATCTTTCCCCCG
>donor_seq1830
TAACAACACAGTTGCTTGTATGTTTCGAAAG
>donor_seq1831
TTTAAGCACAGTTCATCCTATGTTTGTATAT
>donor_seq1832
GACCAAGACGGATACTTGTCTTATGACTTTT
>donor_seq1833
GACCAAGACGGATACTTGTCTTGTGACTTTT
>donor_seq1834
GGCGATAACAGTATCTTGTATTATCCTTCCT
>donor_seq1835
GGCGATAACAGTATCTTGTATTATCCTTCCT
>donor_seq1836
GGCGATAACAGTATCTTGTATTATCCTTCCT
>donor_seq1837
GGCGATAACAGTATCTTGTATTATCCTTCCT
>donor_seq1838
GAGCAAGACAGTTGCTTGTGTCTTGAGAGGG
>donor_seq1839
GAGCAAGACAGTTGCTTGTGTCTTGAGAGGG
>donor_seq1840
GAGCAAGACAGTTGCTTGTGTCTTGAGAGGG
>donor_seq1841
AGTCAAGGCAGTTGCTTGTATCTTGGCTGGG
>donor_seq1842
AGTCAAGGCAGTTGCTTGTATCTTGGCTGGG
>donor_seq1843
GGGTTCGAAGACAGTTCCTTGTATCTTGAAA
>donor_seq1844
GCTTATAACGGATACTTGTCTTATGAAGGAA
>donor_seq1845
TGGCATAACAGTATCTTGTATTATCCTCCCG
>donor_seq1846
TGGCATAACAGTATCTTGTATTATCCTCCCG
>donor_seq1847
TGGCATAACAGTATCTTGTATTATCCTCCCG
>donor_seq1848
AATCAAGAGAGAATCTTGTATCTTGTTTGTA
>donor_seq1849
AATCAAGAGAGAATCTTGTATCTTGTTTGTA
>donor_seq1850
AACGAGACGGTATCTTGTATCTTGAAAAAAG
>donor_seq1851
TTTCAAGACGGTATCTTGTATCTTAATTCTC
>donor_seq1852
TTTCAAGACGGTATCTTGTATCTTAATTCTC
>donor_seq1853
TTTCAAGACGGTATCTTGTATCTTAATTCTC
>donor_seq1854
CTTCAAGACAGTTGCTTGTATCTTGAGATTT
>donor_seq1855
CAACATAACAGTTGCCTGTGTCTTGGAAGTG
>donor_seq1856
CAACATAACAGTTGCCTGTGTCTTGGAAGTG
>donor_seq1857
CAACATAACAGTTGCCTGTGTCTTGGAAGTG
>donor_seq1858
CAACATAACAGTTGCCTGTGTCTTGGAAGTG
>donor_seq1859
CAACATAACAGTTGCCTGTGTCTTGGAAGTG
>donor_seq1860
CAACATAACAGTTGCCTGTGTCTTGGAAGTG
>donor_seq1861
TTTGAAGACGGTTACTTGTATCTTCCATCCA
>donor_seq1862
TATCAACACAGAATCTATGTTTGTTGTGAAA
>donor_seq1863
TATCAACACAGAATCTATGTTTGTTGTGAAA
>donor_seq1864
TATCAACACAGAATCTATGTTTGTTGTGAAA
>donor_seq1865
TTTATCACAGTATCTTGTATGATTGCATTGC
>donor_seq1866
ACTAAACACGGTAGCTTGTATGTAATCAACG
>donor_seq1867
ACACAAGATAGTCGCTTGTATCTGCACCTTG
>donor_seq1868
ACACAAGATAGTCGCTTGTATCTGCACCTTG
>donor_seq1869
ACACAAGATAGTCGCTTGTATCTGCACCTTG
>donor_seq1870
ACACAAGATAGTCGCTTGTATCTGCACCTTG
>donor_seq1871
TTCGAGGACAGGTGCTTGTATCTTGAAAGTG
>donor_seq1872
TTTGAACAGAGTATCTTGTATGATCAAAATT
>donor_seq1873
TTTGAACAGAGTATCTTGTATGATCAAAATT
>donor_seq1874
TTTGAACAGAGTATCTTGTATGATCAAAATT
>donor_seq1875
GAGCAAGACAGTTGCTTGTGTCTTGAGAGGG
>donor_seq1876
TGCCAAGACAGTCGCTTGTAACTCATTGTCC
>donor_seq1877
GACCAAGACGGATACTTGTCTCATGATCCCG
>donor_seq1878
CTTATTATAGTTCATTGTATATTATTTAATC
>donor_seq1879
CTTATTATAGTTCATTGTATATTATTTAATC
>donor_seq1880
TCTTATTATAGTTCATTGTATATTATTTAAT
>donor_seq1881
TCTTATTATAGTTCATTGTATATTATTTAAT
>donor_seq1882
TCTTATTATAGTTCATTGTATATTATTTAAT
>donor_seq1883
CTTATTATAGTTCATTGTATATTATTTAATC
>donor_seq1884
CTTATTATAGTTCATTGTATATTATTTAATC
>donor_seq1885
TCTTATTATAGTTCATTGTATATTATTTAAT
>donor_seq1886
TCTTATTATAGTTCATTGTATATTATTTAAT
>donor_seq1887
CTTATTATAGTTCATTGTATATTATTTAATC
>donor_seq1888
TCTTATTATAGTTCATTGTATATTATTTAAT
>donor_seq1889
TCTTATTATAGTTCATTGTATATTATTTAAT
>donor_seq1890
TCTTATTATAGTTCATTGTATATTATTTAAT
>donor_seq1891
TCTTATTATAGTTCATTGTATATTATTTAAT
>donor_seq1892
TCTTATTATAGTTCATTGTATATTATTTAAT
>donor_seq1893
CAACAACACAGTTGCTTGTATGTCGGGAAAG
>donor_seq1894
TTTTATCATAGTTCGTTGTATATTTCCTTTA
>donor_seq1895
TTTTATCATAGTTCGTTGTATATTAACTTTT
>donor_seq1896
CGCCATAGTCGTTTGTATGGATAATAACCAA
>donor_seq1897
CGCCATAGTCGTTTGTATGGATAATAACCAA
>donor_seq1898
GTGTCTTATGGTATCTTGTATTAGAATATGG
>donor_seq1899
GTGTCTTATGGTATCTTGTATTAGAATATGG
>donor_seq1900
GTGTCTTATGGTATCTTGTATTAGAATATGG
>donor_seq1901
GGGCGACACGGTATCTTGTGTCTTGGATCGT
>donor_seq1902
GATCAACATGGTTGCTTGTCTGTTGGACGGA
>donor_seq1903
TTATATTATAGTTCATTGTATATTATTTAAT
>donor_seq1904
TTATATTATAGTTCATTGTATATTATTTAAT
>donor_seq1905
TATATTATAGTTCATTGTATATTATTTAATC
>donor_seq1906
TTATATTATAGTTCATTGTATATTATTTAAT
>donor_seq1907
TTATATTATAGTTCATTGTATATTATTTAAT
>donor_seq1908
CAACATCACAGATGCTTGTATGTTGAAGGTT
>donor_seq1909
CAACATCACAGATGCTTGTATGTTGAAGGTT
>donor_seq1910
CAACATCACAGATGCTTGTATGTTGAAGGTT
>donor_seq1911
CAACATCACAGATGCTTGTATGTTGAAGGTT
>donor_seq1912
CAACATCACAGATGCTTGTATGTTGAAGGTT
>donor_seq1913
CAACATCACAGATGCTTGTATGTTGAAGGTT
>donor_seq1914
CAACATCACAGATGCTTGTATGTTGAAGGTT
>donor_seq1915
CAACATCACAGATGCTTGTATGTTGAAGGTT
>donor_seq1916
CAACATCACAGATGCTTGTATGTTGAAGGTT
>donor_seq1917
AGTTAACACAGAATCTATGTTTGTCAATCGC
>donor_seq1918
TTTTAACTCAGTTCTTCTTAAGTTTGATTCT
>donor_seq1919
GAGCAAGACAGTTGCTTGTGTCTTGATGGGG
>donor_seq1920
GAGCAAGACAGTTGCTTGTGTCTTGATGGGG
>donor_seq1921
TATTAATATAGTTCGTCGTACATTTGTCGTA
>donor_seq1922
TATTAATATAGTTCGTCGTACATTTGTACGT
>donor_seq1923
TTTTATACCGGAAGCTTATATAAAACATATT
>donor_seq1924
TTTTATACCGGAAGCTTATATAAAACATATT
>donor_seq1925
GACGAACACAGTTGCTTGTGTGTCTGGAATC
>donor_seq1926
GACGAACACAGTTGCTTGTGTGTCTGGAATC
>donor_seq1927
GTTCAAGATGGTTGCTTATATCTTTCGATTG
>donor_seq1928
GTTCAAGATGGTTGCTTATATCTTTCGATTG
>donor_seq1929
GGTGGACACAGTTGCTTATTTGTCCCGATTG
>donor_seq1930
GGTGGACACAGTTGCTTATTTGTCCCGATTG
>donor_seq1931
GGTGGACACAGTTGCTTATTTGTCCCGATTG
>donor_seq1932
GGTGGACACAGTTGCTTATTTGTCCCGATTG
>donor_seq1933
GGTGGACACAGTTGCTTATTTGTCCCGATTG
>donor_seq1934
TATTATTATAGTTCATTGTATATTACTTTTT
>donor_seq1935
TTTTTATATTGTTCATGTATAATTTTTAATT
>donor_seq1936
TCTTATTATAGTTCATTGTATAATTTTAATT
>donor_seq1937
TTATATTATAGTTCATTGTATAATTTTTAAT
>donor_seq1938
TTATATTATAGTTCATTGTATAATTTTTAAT
>donor_seq1939
CGCCATAGTCTCTTGTATGGATAATAAGTAC
>donor_seq1940
CGCCATAGTCTCTTGTATGGATAATAAGTAC
>donor_seq1941
CGCCATAGTCTCTTGTATGGATAATAAGTAC
>donor_seq1942
CGCCATAGTCTCTTGTATGGATAATAAGTAC
>donor_seq1943
CGCCATAGTCTCTTGTATGGATAATAAGTAC
>donor_seq1944
CGCCATAGTCTCTTGTATGGATAATAAGTAC
>donor_seq1945
CGCCATAGTCTCTTGTATGGATAATAAGTAC
>donor_seq1946
TTTTATCATAGTTCGTTGTATATTTCCTTTA
>donor_seq1947
AATATAGTTCGTAATTGTATATTTCCTTTAA
>donor_seq1948
AATATAGTTCGTAATTGTATATTTCCTTTAA
>donor_seq1949
TTTTATCATAGTTCGTTGTATATTTCCTTTA
>donor_seq1950
TTTTATCATAGTTCGTTGTATATTTCCTTTA
>donor_seq1951
TTTTATCATAGTTCGTTGTATATTTCCTTTA
>donor_seq1952
TTTTATCATAGTTCGTTGTATATTTCCTTTA
>donor_seq1953
TTTTATCATAGTTCGTTGTATATTTCCTTTA
>donor_seq1954
TTTTATCATAGTTCGTTGTATATTTCCTTTA
>donor_seq1955
TTTTATCATAGTTCGTTGTATATTTCCTTTA
>donor_seq1956
TTTTATCATAGTTCGTTGTATATTTCCTTTA
>donor_seq1957
TTTTATCATAGTTCGTTGTATATTTCCTTTA
>donor_seq1958
GTGTCTTATGGTATCTTGTATTAGAATATGG
>donor_seq1959
GTGTCTTATGGTATCTTGTATTAGAATATGG
>donor_seq1960
GTGTCTTATGGTATCTTGTATTAGAATATGG
>donor_seq1961
GTGTCTTATGGTATCTTGTATTAGAATATGG
>donor_seq1962
GTGTCTTATGGTATCTTGTATTAGAATATGG
>donor_seq1963
GTGTCTTATGGTATCTTGTATTAGAATATGG
>donor_seq1964
GTGTCTTATGGTATCTTGTATTAGAATATGG
>donor_seq1965
TGACAAGACAGTTGCTTATCTCTTGCCGATC
>donor_seq1966
GAGCAAGACAGTTGCTTGTGTCTTGATGGGG
>donor_seq1967
GAGCAAGACAGTTGCTTGTGTCTTGATGGGG
>donor_seq1968
GAGCAAGACAGTTGCTTGTGTCTTGATGGGG
>donor_seq1969
GAGCAAGACAGTTGCTTGTGTCTTGATGGGG
>donor_seq1970
GTTCAAGACGGTAGCTTGTATCCTGAACAGA
>donor_seq1971
GACCAAGACGGATACTTGTCTTATCCAGAAC
>donor_seq1972
CATCAACACAGTTGCTTATCTGATGAAAATC
>donor_seq1973
TTTGAAGACGGTTACTTGTATCTTCAATTCA
>donor_seq1974
TTTGAAGACGGTTACTTGTATCTTCAATTCA
>donor_seq1975
TTTGAAGACGGTTACTTGTATCTTCAATTCA
>donor_seq1976
TTTATTATAGTTCATTGTATATCAATTTTTA
>donor_seq1977
TTTTATTATAGTTCATGTATATCAATTTTTA
>donor_seq1978
TTTTATTATAGTTCATTGTATATCAATTTTT
>donor_seq1979
TTTTATTATAGTTCATTGTATATCAATTTTT
>donor_seq1980
TTTTATTATAGTTCATTGTATATCAATTTTT
>donor_seq1981
TTTTATTATAGTTCATGTATATCAATTTTTA
>donor_seq1982
TTTTATTATAGTTCATTGTATATCAATTTTT
>donor_seq1983
TTTTATTATAGTTCATTGTATATCAATTTTT
>donor_seq1984
TTTTATTATAGTTCATTGTATATCAATTTTT
>donor_seq1985
TTTTATTATAGTTCATTGTATATCAATTTTT
>donor_seq1986
TGACAAGACAGTTGCTTATCTCTTGCCGATC
>donor_seq1987
TTTTAATATAGTTCGTCGTACATTTGCACAG
>donor_seq1988
TTTTAATATAGTTCGTCGTACATTTGCACAG
>donor_seq1989
TTTTAATATAGTTCGTCGTACATTTGCACAG
>donor_seq1990
TTTAATATAGTTCGTCGTACATTTGCACAGT
>donor_seq1991
TTTTAGCACAGTTCTTCTTAAGTTTACATTT
>donor_seq1992
CGACAAGACGGTATCTTATGTCTTGAACTTC
>donor_seq1993
CGACAAGACGGTATCTTATGTCTTGAACTTC
>donor_seq1994
TATCAAGACGGTAGCTTGTATCTTGTTTTCT
>donor_seq1995
TATCAAGACGGTAGCTTGTATCTTGTTTTCT
>donor_seq1996
TATCAAGACGGTAGCTTGTATCTTGTTTTCT
>donor_seq1997
TATCAAGACGGTAGCTTGTATCTTGTTTTCT
>donor_seq1998
TATCAAGACGGTAGCTTGTATCTTGTTTTCT
>donor_seq1999
TATCAAGACGGTAGCTTGTATCTTGTTTTCT
>donor_seq2000
AGCAAAGACAGTCGCTTGTAACTTCCCTTTA
>donor_seq2001
CGGGAACGGAGTATCTTGTATGTTGTCCGCG
>donor_seq2002
CGGGAACGGAGTATCTTGTATGTTGTCCGCG
>donor_seq2003
CGGGAACGGAGTATCTTGTATGTTGTCCGCG
>donor_seq2004
CATTAATACAGTTGCCTGTGTATTGGATTTG
>donor_seq2005
CATTAATACAGTTGCCTGTGTATTGGATTTG
>donor_seq2006
CATTAATACAGTTGCCTGTGTATTGGATTTG
>donor_seq2007
GAGTAAGACGGTATCTTGTATCTCGACCAAG
>donor_seq2008
TTTTACCTCAGTTCTTCTTAAGTTTGATTCT
>donor_seq2009
TCGGAAGACGGTTACTTGTATCTTTAAACCG
>donor_seq2010
TCGGAAGACGGTTACTTGTATCTTTAAACCG
>donor_seq2011
TCGGAAGACGGTTACTTGTATCTTTAAACCG
>donor_seq2012
TTCGAAGACAGTTGCTTGTATCTTGAAAGTG
>donor_seq2013
TTCGAAGACAGTTGCTTGTATCTTGAAAGTG
>donor_seq2014
TTTAAACACAGCTGCTTGTATGTTTTAAGGT
>donor_seq2015
TTCGAAGACAGTTGCTTGTATCTTGAAAGTG
>donor_seq2016
TCGAAAGACAGTTGCTTGTATCTCAAAAGTG
>donor_seq2017
CAACAACACAGTTGCTTGTATGTCGGGAAAG
>donor_seq2018
CAACAACACAGTTGCTTGTATGTCGGGAAAG
>donor_seq2019
CAACAACACAGTTGCTTGTATGTCGGGAAAG
>donor_seq2020
CAACAACACAGTTGCTTGTATGTCGGGAAAG
>donor_seq2021
ATTCAAGACAGTCGCTTGTATCTTAGAAATA
>donor_seq2022
ATTCAAGACAGTCGCTTGTATCTTAGAAATA
>donor_seq2023
ATTCAAGACAGTCGCTTGTATCTTAGAAATA
>donor_seq2024
TTTTACCTCAGTTCTTCTTAAGTTTGAAATC
>donor_seq2025
TCTCAACACAGTTGCTTATCTGATGGAAATC
>donor_seq2026
TCTCAACACAGTTGCTTATCTGATGGAAATC
>donor_seq2027
TCTCAACACAGTTGCTTATCTGATGGAAATC
>donor_seq2028
TCTCAGCATAGTTGCTTGTGTCCGCAAAATC
>donor_seq2029
TTGGATAACAGTATCTTGTATTATCCAAGCG
>donor_seq2030
TTGGATAACAGTATCTTGTATTATCCAAGCG
>donor_seq2031
CTTTATTACAGTTCATTGTATATTCAAATTA
>donor_seq2032
CTTTATTACAGTTCATTGTATATTCAAATTA
>donor_seq2033
CCAGCTAATGGTTGCTTGTATTAGCGCGAAT
>donor_seq2034
ATACTTAATGGTTGCTTGTATTGGCGGGCCG
>donor_seq2035
ATACTTAATGGTTGCTTGTATTGGCGGGCCG
>donor_seq2036
ATACTTAATGGTTGCTTGTATTGGCGGGCCG
>donor_seq2037
ATACTTAATGGTTGCTTGTATTGGCGGGCCG
>donor_seq2038
ATCAAACACGGTATCTTATATGTTGAAAGTG
>donor_seq2039
ATCAAACACGGTATCTTATATGTTGAAAGTG
>donor_seq2040
ATCAAACACGGTATCTTATATGTTGAAAGTG
>donor_seq2041
ATCAAACACGGTATCTTATATGTTGAAAGTG
>donor_seq2042
ATCAAACACGGTATCTTATATGTTGAAAGTG
>donor_seq2043
ATCAAACACGGTATCTTATATGTTGAAAGTG
>donor_seq2044
GACCAAGACGGATACTTGTCTTATCCAGATC
>donor_seq2045
ACCACAGATAGTCGCTTGTATCTGCACGAGA
>donor_seq2046
ACCACAGATAGTCGCTTGTATCTGCACGAGA
>donor_seq2047
CGCAATAGTCTCTTGTATGGATAATAAGTAA
>donor_seq2048
AAACCAGATAGTCGCTTGTATCTGCACGGCC
>donor_seq2049
AAACCAGATAGTCGCTTGTATCTGCACGGCC
>donor_seq2050
AAACCAGATAGTCGCTTGTATCTGCACGGCC
>donor_seq2051
AAACCAGATAGTCGCTTGTATCTGCACGGCC
>donor_seq2052
AAACCAGATAGTCGCTTGTATCTGCACGGCC
>donor_seq2053
TCTTATTACAGTTCATTGTATATTCAATATT
>donor_seq2054
TCTTATTACAGTTCATTGTATATTCAATATT
>donor_seq2055
TAACAACACGGTTACTTGTATCTTCCTCATG
>donor_seq2056
TTTTAAGAGAGTATCTTGTATATTAAACACA
>donor_seq2057
CATTAAGACAGTTGCTTGTGTCTTGAGTCAG
>donor_seq2058
CATTAAGACAGTTGCTTGTGTCTTGAGTCAG
>donor_seq2059
CATTAAGACAGTTGCTTGTGTCTTGAGTCAG
>donor_seq2060
CATTAAGACAGTTGCTTGTGTCTTGAGTCAG
>donor_seq2061
CATTAAGACAGTTGCTTGTGTCTTGAGTCAG
>donor_seq2062
CATTAAGACAGTTGCTTGTGTCTTGAGTCAG
>donor_seq2063
CATTAAGACAGTTGCTTGTGTCTTGAGTCAG
>donor_seq2064
CATTAAGACAGTTGCTTGTGTCTTGAGTCAG
>donor_seq2065
CATTAAGACAGTTGCTTGTGTCTTGAGTCAG
>donor_seq2066
CATTAAGACAGTTGCTTGTGTCTTGAGTCAG
>donor_seq2067
CATCAACATGGTTGCTTGTCTGTTGAAGGCC
>donor_seq2068
GGGCAACACGGTATCTTATATCTTGATCATT
>donor_seq2069
GGGCAACACGGTATCTTATATCTTGATCATT
>donor_seq2070
AACCAACACAGATTCTTGCATGTTCAATTTG
>donor_seq2071
AACCAACACAGATTCTTGCATGTTCAATTTG
>donor_seq2072
ACCAAACACAGATGCTTGCATGTTCAAACTG
>donor_seq2073
CTGAGAGATGGTATCTTGAATCTCTCAGTCT
>donor_seq2074
TTTTATACCGGAAGCTTATATAAAACATATT
>donor_seq2075
TTTTATACCGGAAGCTTATATAAAACATATT
>donor_seq2076
TAACACCGTTGCTTTTATACATTTGAGGCCG
>donor_seq2077
TAACACCGTTGCTTTTATACATTTGAGGCCG
>donor_seq2078
TAACACCGTTGCTTTTATACATTTGAGGCCG
>donor_seq2079
AAACAACACAGTTGCCCTGTGTGTTTGGTGT
>donor_seq2080
AAACAACACAGTTGCCCTGTGTGTTTGGTGT
>donor_seq2081
ATTCAACACAGTTGCTTGTATATGGAGGGTG
>donor_seq2082
ATTCAACACAGTTGCTTGTATATGGAGGGTG
>donor_seq2083
ATGAAACATGGTTGCTTGGATGACAAAAATG
>donor_seq2084
ATGAAACATGGTTGCTTGGATGACAAAAATG
>donor_seq2085
AACACAGTTGCCCCCCCCCCTGTCTGTTGGC
>donor_seq2086
TTTCGACACGGTTGCTTGTAAGATTATTTTC
>donor_seq2087
AGCCAAGACAGTCGCTTGTAACTTGCCGTCC
>donor_seq2088
CAACAACACAGTTGCTTATCTGATCGGAATG
>donor_seq2089
GCTCAAGACGGTATCTTGTATCTCGACTAAC
>donor_seq2090
GCTCAAGACGGTATCTTGTATCTCGACTAAC
>donor_seq2091
GCTCAAGACGGTATCTTGTATCTCGACTAAC
>donor_seq2092
GCTCAAGACGGTATCTTGTATCTCGACTAAC
>donor_seq2093
CGACAAGACGGTATCTTATGTCTTGATCTTC
>donor_seq2094
CGACAAGACGGTATCTTATGTCTTGATCTTC
>donor_seq2095
CGACAAGACGGTATCTTATGTCTTGATCTTC
>donor_seq2096
CGACAAGACGGTATCTTATGTCTTGATCTTC
>donor_seq2097
CGACAAGACGGTATCTTATGTCTTGATCTTC
>donor_seq2098
CGACAAGACGGTATCTTATGTCTTGATCTTC
>donor_seq2099
CGACAAGACGGTATCTTATGTCTTGATCTTC
>donor_seq2100
CGACAAGACGGTATCTTATGTCTTGATCTTC
>donor_seq2101
CGACAAGACGGTATCTTATGTCTTGATCTTC
>donor_seq2102
CGACAAGACGGTATCTTATGTCTTGATCTTC
>donor_seq2103
CGACAAGACGGTATCTTATGTCTTGATCTTC
>donor_seq2104
CGACAAGACGGTATCTTATGTCTTGATCTTC
>donor_seq2105
GAAGACAGTTGCTCCTTGTGTCTGCCAGCTT
>donor_seq2106
GAAGACAGTTGCTCCTTGTGTCTGCCAGCTT
>donor_seq2107
GAAGACAGTTGCTCCTTGTGTCTGCCAGCTT
>donor_seq2108
GGGGAAGACGGTATCTTGTATCTGGACATAG
>donor_seq2109
GGGGAAGACGGTATCTTGTATCTGGACATAG
>donor_seq2110
GGGGAAGACGGTATCTTGTATCTGGACATAG
>donor_seq2111
GGGGAAGACGGTATCTTGTATCTGGACATAG
>donor_seq2112
GGGGAAGACGGTATCTTGTATCTGGACATAG
>donor_seq2113
GGGGAAGACGGTATCTTGTATCTGGACATAG
>donor_seq2114
GGGGAAGACGGTATCTTGTATCTGGACATAG
>donor_seq2115
GGGGAAGACGGTATCTTGTATCTGGACATAG
>donor_seq2116
GGGGAAGACGGTATCTTGTATCTGGACATAG
>donor_seq2117
GGGGAAGACGGTATCTTGTATCTGGACATAG
>donor_seq2118
GGGGAAGACGGTATCTTGTATCTGGACATAG
>donor_seq2119
GGGGAAGACGGTATCTTGTATCTGGACATAG
>donor_seq2120
GGGGAAGACGGTATCTTGTATCTGGACATAG
>donor_seq2121
TTTCAACACGGTTACTTGTATGTTTAAACCA
>donor_seq2122
CGACAAGACGGTATCTTATGTCTTGATCCTC
>donor_seq2123
CGACAAGACGGTATCTTATGTCTTGATCCTC
>donor_seq2124
CGACAAGACGGTATCTTATGTCTTGATCCTC
>donor_seq2125
CGACAAGACGGTATCTTATGTCTTGATCCTC
>donor_seq2126
CCTTATTATAGTTCATTGTATATTATTTAAT
>donor_seq2127
GGGCGACACGGTATCTTGTGTCTTGGATGGT
>donor_seq2128
GGGCGACACGGTATCTTGTGTCTTGGATGGT
>donor_seq2129
GGGCAACACGGTATCTTGTGTCTTGGATCGT
>donor_seq2130
TTTAAACAGAGTATCTTGTATGATTAATTTA
>donor_seq2131
TTTAAACAGAGTATCTTGTATGATTAATTTA
>donor_seq2132
GGGCAAGACGGTATCTTGTATCTCGACTATC
>donor_seq2133
GGGCAAGACGGTATCTTGTATCTCGACTATC
>donor_seq2134
GGGCAAGACGGTATCTTGTATCTCGACTATC
>donor_seq2135
GGGCAAGACGGTATCTTGTATCTCGACTATC
>donor_seq2136
GGGCAAGACGGTATCTTGTATCTCGACTATC
>donor_seq2137
GGGCAAGACGGTATCTTGTATCTCGACTATC
>donor_seq2138
GACCAAAACGGATACTTGTCTTATAATTTCT
>donor_seq2139
CAGAAAGACGGTATCTTGTATCTTTCATCCC
>donor_seq2140
CAGAAAGACGGTATCTTGTATCTTTCATCCC
>donor_seq2141
CTCGAAGACAGTTGCTTGTGTCTTCAGGACC
>donor_seq2142
CTGAATCATGGTTGCTTGTATGAGGAAATCC
>donor_seq2143
CTGAATCATGGTTGCTTGTATGAGGAAATCC
>donor_seq2144
CTGAATCATGGTTGCTTGTATGAGGAAATCC
>donor_seq2145
CTGAATCATGGTTGCTTGTATGAGGAAATCC
>donor_seq2146
CTGAATCATGGTTGCTTGTATGAGGAAATCC
>donor_seq2147
CTGAATCATGGTTGCTTGTATGAGGAAATCC
>donor_seq2148
CTGAATCATGGTTGCTTGTATGAGGAAATCC
>donor_seq2149
CTGAATCATGGTTGCTTGTATGAGGAAATCC
>donor_seq2150
CTGAATCATGGTTGCTTGTATGAGGAAATCC
>donor_seq2151
CTGAATCATGGTTGCTTGTATGAGGAAATCC
>donor_seq2152
AGCCAACGGAGTATCTTGTACGCTGAAGTCG
>donor_seq2153
TTTTACCTCAGTTCTTCTTAAGTTTGAATCT
>donor_seq2154
GAAAGATACAGTTGCTTCTGTATCGTAGATC
>donor_seq2155
TGCTTTAATGGTTGCTTGTATTAGCGCGCCG
>donor_seq2156
TGCTTTAATGGTTGCTTGTATTAGCGCGCCG
>donor_seq2157
TGCTTTAATGGTTGCTTGTATTAGCGCGCCG
>donor_seq2158
TGCTTTAATGGTTGCTTGTATTAGCGCGCCG
>donor_seq2159
TGCTTTAATGGTTGCTTGTATTAGCGCGCCG
>donor_seq2160
GATTATCACGGATACTTGTCTTATGACATTG
>donor_seq2161
GGCAAACAGAGTATCTTGTATGTTTAACTTC
>donor_seq2162
GGGCAAGACGGTATCTTGTATCTCGACTAAC
>donor_seq2163
GGGCAAGACGGTATCTTGTATCTCTACTAAC
>donor_seq2164
CGCCATAGTCGTTTGTATGGATAATAAGCTT
>donor_seq2165
CGTGAACACAGTTGCCTGTGTGTTGGTTCAG
>donor_seq2166
CGGAGAGATGGTATCTTGTATCTCTCCAGGG
>donor_seq2167
CGGAGAGATGGTATCTTGTATCTCTCCAGGG
>donor_seq2168
CGGAGAGATGGTATCTTGTATCTCTCCAGGG
>donor_seq2169
CGGAGAGATGGTATCTTGTATCTCTCCAGGG
>donor_seq2170
AGGAGAGACGGTATCTTGTGTCTCTCCGCAG
>donor_seq2171
CACCACAGTCACTTGTATGGTTAATCCTGTT
>donor_seq2172
ACTCAAGACAGTTACTTGTATCTTGGCAATT
>donor_seq2173
TTATATTATAGTTCATTGTATATTATTTAAT
>donor_seq2174
TTATATTATAGTTCATTGTATATTATTTAAT
>donor_seq2175
TTATATTATAGTTCATTGTATATTATTTAAT
>donor_seq2176
TTATATTATAGTTCATTGTATATTATTTAAT
>donor_seq2177
TTATATTATAGTTCATTGTATATTATTTAAT
>donor_seq2178
TTCCAAGACGGTTGCTTGTATCTTTAAGCCT
>donor_seq2179
ACTCAAGACGGTTGCTTGTATCTTTACGCCT
>donor_seq2180
GGCCAAGACGGTATCTTGTATCTCGACTTCA
>donor_seq2181
GGCCAAGACGGTATCTTGTATCTCGACTTCA
>donor_seq2182
GGCCAAGACGGTATCTTGTATCTCGACTTCA
>donor_seq2183
GGCCAAGACGGTATCTTGTATCTCGACTTCA
>donor_seq2184
AATATAGTTCGTAATTGTATATTTGTACTTA
>donor_seq2185
CGCCATAGTCTCTTGTATGGATAATAACCAC
>donor_seq2186
TCGCAAGACAGTCGCTTGTAACTCGATTTCT
>donor_seq2187
TCCAAAGACGGTTACTTGTATGTTTAAGCCA
>donor_seq2188
TCCAAAGACGGTTACTTGTATGTTTAAGCCA
>donor_seq2189
TCCAAAGACGGTTACTTGTATGTTTAAGCCA
>donor_seq2190
TCCAAAGACGGTTACTTGTATGTTTAAGCCA
>donor_seq2191
CGCCATAGTCTCTTGTATGGATAATAAGCAC
>donor_seq2192
CGCCATAGTCTCTTGTATGGATAATAAGCAC
>donor_seq2193
CATGAACACAGTTGCCTGTGTGTTGGTTCTG
>donor_seq2194
TATAACAGTACCTTTTATTTTTACTGAGAAT
>donor_seq2195
TATAACAGTACCTTTTATTTTTACTGAGAAT
>donor_seq2196
TATAACAGTACCTTTTATTTTTACTGAGAAT
>donor_seq2197
TATAACAGTACCTTTTATTTTTACTGAGAAT
>donor_seq2198
TATAACAGTACCTTTTATTTTTACTGAGAAT
>donor_seq2199
TATAACAGTACCTTTTATTTTTACTGAGAAT
>donor_seq2200
TCGTATTACAGTTCATTGTATATTCAATTAT
>donor_seq2201
GTGAGAGATGGTATCTTGTATCTCTCATCGA
>donor_seq2202
CAAGATGACAGTTGCTTGTATGACGCGAAAG
>donor_seq2203
CAAGATGACAGTTGCTTGTATGACGCGAAAG
>donor_seq2204
CAAGATGACAGTTGCTTGTATGACGCGAAAG
>donor_seq2205
ATCTAAGACAGTCGCTTGTATCTTCGAGACT
>donor_seq2206
ATCTAAGACAGTCGCTTGTATCTTCGAGACT
>donor_seq2207
CACCAAGACAGTTGCTTGTGTCCGGAGAATC
>donor_seq2208
CACCAAGACAGTTGCTTGTGTCCGGAGAATC
>donor_seq2209
CACCAAGACAGTTGCTTGTGTCCGGAGAATC
>donor_seq2210
CACCAAGACAGTTGCTTGTGTCCGGAGAATC
>donor_seq2211
CACCAAGACAGTTGCTTGTGTCCGGAGAATC
>donor_seq2212
AACACAGACGGTATCTTGTATCTTACTTGCG
>donor_seq2213
AACACAGACGGTATCTTGTATCTTACTTGCG
>donor_seq2214
AACACAGACGGTATCTTGTATCTTACTTGCG
>donor_seq2215
AACACAGACGGTATCTTGTATCTTACTTGCG
>donor_seq2216
TTTGAAGACGGTTACTTGTATCTTCCATCCG
>donor_seq2217
TTTGAAGACGGTTACTTGTATCTTCCATCCG
>donor_seq2218
TTTGAAGACGGTTACTTGTATCTTCCATCCG
>donor_seq2219
AATCAAGACAATTGCTTGTATCTTACGGTGG
>donor_seq2220
AATCAAGACAATTGCTTGTATCTTACGGTGG
>donor_seq2221
ATTAAAGACAGTTGCTTGTATATTCAATTTA
>donor_seq2222
GCTCAAGACGGTATCTTATGTCTTGGAACTA
>donor_seq2223
CCGAAACACAGATGCTTGCATGTTTGCGGGA
>donor_seq2224
CCGAAACACAGATGCTTGCATGTTTGCGGGA
>donor_seq2225
CCGAAACACAGATGCTTGCATGTTTGCGGGA
>donor_seq2226
CCGAAACACAGATGCTTGCATGTTTGCGGGA
>donor_seq2227
CCGAAACACAGATGCTTGCATGTTTGCGGGA
>donor_seq2228
CCGAAACACAGATGCTTGCATGTTTGCGGGA
>donor_seq2229
CCGAAACACAGATGCTTGCATGTTTGCGGGA
>donor_seq2230
TTTTAACTCAGTTCTTCTTAAGTTTGTAAAT
>donor_seq2231
CGGCAAGACGGTATCTTGTATCTCGACAATC
>donor_seq2232
CGGCAAGACGGTATCTTGTATCTCGACAATC
>donor_seq2233
ATGAGAGATGGTATCTTGTATCTCTCGTTGA
>donor_seq2234
ATGAGAGATGGTATCTTGTATCTCTCGTTGA
>donor_seq2235
ATTAAACACAGTTCATCCTATGTTTGCATAA
>donor_seq2236
TTTTAAGACAGTCGCTTGTATCTGCTCTTGA
>donor_seq2237
TTTTAAGACAGTCGCTTGTATCTGCTCTTGA
>donor_seq2238
TTTTAAGACAGTCGCTTGTATCTGCTCTTGA
>donor_seq2239
TTTTAAGACAGTCGCTTGTATCTGCTCTTGA
>donor_seq2240
TTTAAACACGGTTGCTTGTATGTTTTGTGTT
>donor_seq2241
CCATTTAATGGTTGCTTGTATTAGCGTGATC
>donor_seq2242
TCGCAAGACAGTCGCTTGTATCTCTCAGACG
>donor_seq2243
GTGAGAGATGGTATCTTGTATCTCTCTGCAT
>donor_seq2244
TGACAAGACAGTTGCTTATCTCTTGCCGATC
>donor_seq2245
TTTTAGCTCAGTTCTTCTTAAGTTTGTTTTT
>donor_seq2246
CTTCAAGACGGTATCTTGTATCTCGACCACA
>donor_seq2247
AGCGAAGAGAGAATCTTGTATCTTGCGTTCT
>donor_seq2248
CCCCAACACAGATGCTTGCATGTTGCCTTCA
>donor_seq2249
TGACAAGACAGTTGCTTATCTCTTGCCGATC
>donor_seq2250
AGGTAAGACAGTTGCTTGTATCTTACTCTTG
>donor_seq2251
AGGTAAGACAGTTGCTTGTATCTTACTCTTG
>donor_seq2252
TCTCAAGACAGTTGCTTGTATCTCTCAGCTT
>donor_seq2253
ACAAAACACAGATGCTTGCATGTTTGTCATG
>donor_seq2254
ACAAAACACAGATGCTTGCATGTTTGTCATG
>donor_seq2255
ACAAAACACAGATGCTTGCATGTTTGTCATG
>donor_seq2256
ACAAAACACAGATGCTTGCATGTTTGTCATG
>donor_seq2257
ACAAAACACAGATGCTTGCATGTTTGTCATG
>donor_seq2258
ACAAAACACAGATGCTTGCATGTTTGTCATG
>donor_seq2259
ACAAAACACAGATGCTTGCATGTTTGTCATG
>donor_seq2260
ACAAAACACAGATGCTTGCATGTTTGTCATG
>donor_seq2261
TTTTAACACAGTTCTTCTTAAGTTAGCTTTA
>donor_seq2262
CTGAAACACGGTTGCTTGTGTCTCTCGAATC
>donor_seq2263
CTGAAACACGGTTGCTTGTGTCTCTCGAATC
>donor_seq2264
CTGAAACACGGTTGCTTGTGTCTCTCGAATC
>donor_seq2265
CTGAAACACGGTTGCTTGTGTCTCTCGAATC
>donor_seq2266
CTGAAACACGGTTGCTTGTGTCTCTCGAATC
>donor_seq2267
ACCTCAGATAGTCGCTTGTATCTGCACGGAG
>donor_seq2268
CTGAAACACGGTTGCTTGTGTCTCTCGAATC
>donor_seq2269
CAACAAGACAGTCGCTTGTAACTTGCCAGCC
>donor_seq2270
AAAACAGTACCTTTTTATTTTTGTATAGAAT
>donor_seq2271
AAACAAGACAGTCGCTTGTATCGTCACCACT
>donor_seq2272
TTTTACCTCAGTTCTTCTTAAGTTTGATTCT
>donor_seq2273
TTCAACACGGTTGCTTGTATATTGATTTCGG
>donor_seq2274
AACCAACACAGATTCTTGCATGTTCAATTTG
>donor_seq2275
AAAACAGTACCTTTTTATTTTTACTGAGAAT
>donor_seq2276
AAAACAGTACCTTTTTATTTTTACTGAGAAT
>donor_seq2277
AAAACAGTACCTTTTTATTTTTACTGAGAAT
>donor_seq2278
CTAACACCGTTGCTTTATACATTGCGAGGCC
>donor_seq2279
CTAACACCGTTGCTTTATACATTGCGAGGCC
>donor_seq2280
CTAACACCGTTGCTTTATACATTGCGAGGCC
>donor_seq2281
CTAACACCGTTGCTTTATACATTGCGAGGCC
>donor_seq2282
CTAACACCGTTGCTTTATACATTGCGAGGCC
>donor_seq2283
TATCAAGACGATATCTTGTATCTCGACTTTG
>donor_seq2284
AATTAACACAGAACATCGTATATTGATTCCT
>donor_seq2285
GAACAACACAGTTGCTTGTATGTCGAGAAAG
>donor_seq2286
TCTTATTATAGTTCATTGTATATTATTTAAT
>donor_seq2287
TCTTATTATAGTTCATTGTATATTATTTAAT
>donor_seq2288
GACCAAGACAGATACTTGTCTTATGGAATTC
>donor_seq2289
AGGAAACGGAGTATCTTGTATGTTGAAGCCG
>donor_seq2290
ATTCGACACGGTTGCTTGTAAGATTATTTTC
>donor_seq2291
ATTCGACACGGTTGCTTGTAAGATTATTTTC
>donor_seq2292
ATTCGACACGGTTGCTTGTAAGATTATTTTC
>donor_seq2293
ATTCGACACGGTTGCTTGTAAGATTATTTTC
>donor_seq2294
ATTCGACACGGTTGCTTGTAAGATTATTTTC
>donor_seq2295
ATTCGACACGGTTGCTTGTAAGATTATTTTC
>donor_seq2296
ATTCGACACGGTTGCTTGTAAGATTATTTTC
>donor_seq2297
ATTCGACACGGTTGCTTGTAAGATTATTTTC
>donor_seq2298
ATTCGACACGGTTGCTTGTAAGATTATTTTC
>donor_seq2299
TCGGAAGACGGTTACTTGTATGTTCAGACCA
>donor_seq2300
TCGGAAGACGGTTACTTGTATGTTCAGACCA
>donor_seq2301
GCATTTAATGGTTGCTTGTAATAGCGAAATC
>donor_seq2302
CTCAAGACGGTTGCTTGTATCTTCCATTCCG
>donor_seq2303
CTCAAGACGGTTGCTTGTATCTTCCATTCCG
>donor_seq2304
TTTTAGCACAGTACTTCTTAAGTTAGCATTT
>donor_seq2305
TCGAGACACGGTTACTTGTATGTTTAAACCA
>donor_seq2306
TCGAGACACGGTTACTTGTATGTTTAAACCA
>donor_seq2307
TCGAGACACGGTTACTTGTATGTTTAAACCA
>donor_seq2308
TCGAGACACGGTTACTTGTATGTTTAAACCA
>donor_seq2309
TCGAGACACGGTTACTTGTATGTTTAAACCA
>donor_seq2310
TCGAGACACGGTTACTTGTATGTTTAAACCA
>donor_seq2311
TCGAGACACGGTTACTTGTATGTTTAAACCA
>donor_seq2312
TCGAGACACGGTTACTTGTATGTTTAAACCA
>donor_seq2313
TCGAGACACGGTTACTTGTATGTTTAAACCA
>donor_seq2314
CGGCAAGACGGTATCTTATATCCCGATCATT
>donor_seq2315
CGGCAAGACGGTATCTTATATCCCGATCATT
>donor_seq2316
CGGCAAGACGGTATCTTATATCCCGATCATT
>donor_seq2317
CGGAAACACAGTCGCTTGTATCTCTCCCTTG
>donor_seq2318
TTTCAAGACAGTTGCTTGTATCTTCCGATCC
>donor_seq2319
AATCAACACAGTTACTTGTATCTTGGAATCG
>donor_seq2320
AATCAACACAGTTACTTGTATCTTGGAATCG
>donor_seq2321
TTTTATACCGGAAGCTTATATAAAACATATT
>donor_seq2322
GCAAGACAGTTGCTCCGCTTGTGTCTTGATT
>donor_seq2323
ATTCAACACAGAATCTATGTTTGAAATCAAA
>donor_seq2324
GATCACAACGGATACTTGTCTTATGAAAATC
>donor_seq2325
CATTTAGACAGTTGCTTGTGTCTTAAGTCAG
>donor_seq2326
CATTTAGACAGTTGCTTGTGTCTTAAGTCAG
>donor_seq2327
TCGGAAGACGGTTACTTGTATGTTCAGGCCA
>donor_seq2328
TCGGAAGACGGTTACTTGTATGTTCAGGCCA
>donor_seq2329
TTTCAATACAGCATCTCGTACCTTAGCTAGT
>donor_seq2330
TGCCAAGACGGTATCTTGTATCTTGAAGGCG
>donor_seq2331
TGCCAAGACGGTATCTTGTATCTTGAAGGCG
>donor_seq2332
TGGAGAGACGGTATCTTGTATCTTGTTTCCT
>donor_seq2333
ACTGGAGACAGTTGCTTGTATCTTGAATCCC
>donor_seq2334
ACTGGAGACAGTTGCTTGTATCTTGAATCCC
>donor_seq2335
CGAAAAGACAGTCGCTTGTATCTCTCAATTG
>donor_seq2336
CGAAAAGACAGTCGCTTGTATCTCTCAATTG
>donor_seq2337
CGAAAAGACAGTCGCTTGTATCTCTCAATTG
>donor_seq2338
TTGTAACACGGTTGCTTGTATGCTTCGTTTT
>donor_seq2339
TTGTAACACGGTTGCTTGTATGCTTCGTTTT
>donor_seq2340
AGCCAAGACAGTCGCTTGTAACTCTCAACTC
>donor_seq2341
AACGAAGAGAGAATCTTGTATGTTGCTGCCG
>donor_seq2342
CGGAGAGATGGTATCTTGTATCTCTCTGCGA
>donor_seq2343
CGGAGAGATGGTATCTTGTATCTCTCTGCGA
>donor_seq2344
CGGAGAGATGGTATCTTGTATCTCTCTGCGA
>donor_seq2345
CGGAGAGATGGTATCTTGTATCTCTCTGCGA
>donor_seq2346
CGGAGAGATGGTATCTTGTATCTCTCTGCGA
>donor_seq2347
CGGAGAGATGGTATCTTGTATCTCTCTGCGA
>donor_seq2348
TCCCAACAGAGAATCTTGTATGTTGCGTTCA
>donor_seq2349
TCCCAACAGAGAATCTTGTATGTTGCGTTCA
>donor_seq2350
TCCCAACAGAGAATCTTGTATGTTGCGTTCA
>donor_seq2351
ATTCAAGATGGTTGCTTATATGTCTCAGTTG
>donor_seq2352
GAACAAGACAGTTGCTTGTGTCTTTGAATTT
>donor_seq2353
GAACAAGACAGTTGCTTGTGTCTTTGAATTT
>donor_seq2354
GAACAAGACAGTTGCTTGTGTCTTTGAATTT
>donor_seq2355
AGCCAAGACGGTATCTTGTATCTTAGTTTGT
>donor_seq2356
AGCCAAGACGGTATCTTGTATCTTAGTTTGT
>donor_seq2357
AGCCAAGACGGTATCTTGTATCTTAGTTTGT
>donor_seq2358
AGCCAAGACGGTATCTTGTATCTTAGTTTGT
>donor_seq2359
AGCCAAGACGGTATCTTGTATCTTAGTTTGT
>donor_seq2360
AGCCAAGACGGTATCTTGTATCTTAGTTTGT
>donor_seq2361
AGCCAAGACGGTATCTTGTATCTTAGTTTGT
>donor_seq2362
AGCCAAGACGGTATCTTGTATCTTAGTTTGT
>donor_seq2363
AGCCAAGACGGTATCTTGTATCTTAGTTTGT
>donor_seq2364
AGCCAAGACGGTATCTTGTATCTTAGTTTGT
>donor_seq2365
CAACTTCACAGTTGCTTGTGTCCGGAATTTT
>donor_seq2366
ACAGAACACGGTAGCTTGTATGTAATAGGAC
>donor_seq2367
ACAGAACACGGTAGCTTGTATGTAATAGGAC
>donor_seq2368
ACAGAACACGGTAGCTTGTATGTAATAGGAC
>donor_seq2369
ACAGAACACGGTAGCTTGTATGTAATAGGAC
>donor_seq2370
TTTGAAGACGGTTACTTGTATGTTCAGACCA
>donor_seq2371
TTTGAAGACGGTTACTTGTATGTTCAGACCA
>donor_seq2372
TTTGAAGACGGTTACTTGTATGTTCAGACCA
>donor_seq2373
TTTGAAGACGGTTACTTGTATGTTCAGACCA
>donor_seq2374
ACGAAACACAGTAGCTTGTATGTAATAGACA
>donor_seq2375
CATGAACACAGTTGCCTGTGTGTTGGTTCAG
>donor_seq2376
CCACAACACAGTTGCTTATCTGATGGAAATC
>donor_seq2377
TTTAAACACAGCTGCTTGTATGTTTAAAGAC
>donor_seq2378
TTTAAACACAGCTGCTTGTATGTTTAAAGAC
>donor_seq2379
TTTAAACACAGCTGCTTGTATGTTTAAAGAC
>donor_seq2380
TTTAAACACAGCTGCTTGTATGTTTAAAGAC
>donor_seq2381
TTTAAACACAGCTGCTTGTATGTTTAAAGAC
>donor_seq2382
TTTAAACACAGCTGCTTGTATGTTTAAAGAC
>donor_seq2383
TTTAAACACAGCTGCTTGTATGTTTAAAGAC
>donor_seq2384
TTTAAACACAGCTGCTTGTATGTTTAAAGAC
>donor_seq2385
TTTAAACACAGCTGCTTGTATGTTTAAAGAC
>donor_seq2386
ACACCAAACACAGCCCTTGCATGTTCAAACT
>donor_seq2387
ACCAAACACAGATGCTTGCATGTTCAAACTG
>donor_seq2388
TCCAACACAGTTGCTTGTATGTTAAGCCCCA
>donor_seq2389
TCCAACACAGTTGCTTGTATGTTAAGCCCCA
>donor_seq2390
TCCAACACAGTTGCTTGTATGTTAAGCCCCA
>donor_seq2391
TCCAACACAGTTGCTTGTATGTTAAGCCCCA
>donor_seq2392
AACAAACACAGATGCTTGCATGTTGGGACAG
>donor_seq2393
AACAAACACAGATGCTTGCATGTTGGGACAG
>donor_seq2394
AAGCAAGACGGTTACTTGTATCTTAACCCCT
>donor_seq2395
AAGCAAGACGGTTACTTAACCCCTGTGGTGA
>donor_seq2396
TCCAATACGGTTGCTTGTATATTCCCTTCTG
>donor_seq2397
TCCAATACGGTTGCTTGTATATTCCCTTCTG
>donor_seq2398
TCCAATACGGTTGCTTGTATATTCCCTTCTG
>donor_seq2399
GTTTAAGAGAGTATCTTGTATATTAAACCCA
>donor_seq2400
TTGAGAGATGGTATCTTGTATCTCTCAGTGA
>donor_seq2401
GAGAGAGACGGTATCTTGTATCTCTCCATGA
>donor_seq2402
CAACATAACAGTTGCCTGTGTCTGGAGAGTC
>donor_seq2403
GATCAACACAGTTGCTTATCTGTTCGGAATC
>donor_seq2404
GATCAACACAGTTGCTTATCTGTTCGGAATC
>donor_seq2405
GATCAACACAGTTGCTTATCTGTTCGGAATC
>donor_seq2406
TAAAACAGTACCTTTTATATTTACTGAGAAT
>donor_seq2407
AAAACAGTACCTTTTTATATTTACTGAGAAT
>donor_seq2408
AGGAGAGATGGTATCTTGTATCTCTTCTTGA
>donor_seq2409
CGACAAGACAGTCGCTTGTAACTTGAACTCA
>donor_seq2410
CTTCAAGACGGTATCTTGTATCTCGACCACA
>donor_seq2411
CTTCAAGACGGTATCTTGTATCTCGACCACA
>donor_seq2412
CTTCAAGACGGTATCTTGTATCTCGACCACA
>donor_seq2413
CTTCAAGACGGTATCTTGTATCTCGACCACA
>donor_seq2414
ACGCGAGACAGTTGCTTGTATCTACCACGGT
>donor_seq2415
TGACAAGACAGTTGCTTATCTCTTGCGACTC
>donor_seq2416
ACCTCAGATAGTCGCTTGTATCTGCACGGAC
>donor_seq2417
ACCTCAGATAGTCGCTTGTATCTGCACGGAC
>donor_seq2418
ACCTCAGATAGTCGCTTGTATCTGCACGGAC
>donor_seq2419
CATTAAGACGATATCTTGTATCTCGACTTTG
>donor_seq2420
CATTAAGACGATATCTTGTATCTCGACTTTG
>donor_seq2421
CATTAAGACGATATCTTGTATCTCGACTTTG
>donor_seq2422
CATTAAGACGATATCTTGTATCTCGACTTTG
>donor_seq2423
CATTAAGACGATATCTTGTATCTCGACTTTG
>donor_seq2424
ACCTCAGATAGTCGCTTGTATCTGCACGGAG
>donor_seq2425
GACCAACACGGATACTTGTCTTATGGCATTT
>donor_seq2426
GACCAACACGGATACTTGTCTTATGGCATTT
>donor_seq2427
CGTTCACAGTATCTACTTGTATTATTAAAAA
>donor_seq2428
CGTTCACAGTATCTACTTGTATTATTAAAAA
>donor_seq2429
AATAGACACAGTTCATCGTAAGTTTGAGAAA
>donor_seq2430
AATAGACACAGTTCATCGTAAGTTTGAGAAA
>donor_seq2431
GTTCAAGACAGTTGCTCCTTGTATCTTGAAA
>donor_seq2432
GTTCAAGACAGTTGCTTGTATCTTGAAAATT
>donor_seq2433
GTTCAAGACAGTTGCTCCTTGTATCTTGAAA
>donor_seq2434
GTTCAAGACAGTTGCTCCTTGTATCTTGAAA
>donor_seq2435
GTTCAAGACAGTTGCTCCTTGTATCTTGAAA
>donor_seq2436
TTTCGAGACGGTTACTTGTATGTTTAGCCAC
>donor_seq2437
GGCGAAGACGGTTACTTGTATGTTCAATCCT
>donor_seq2438
GGCGAAGACGGTTACTTGTATGTTCAATCCT
>donor_seq2439
CAGCAACACAGTTGCTTATCTGAGCGGAATC
>donor_seq2440
TTTTATCATAGTTCGTTGTATATTTCCTTTA
>donor_seq2441
CTTCAACACAGTTGCTTGTGTCCAGAAAATC
>donor_seq2442
CGCCATAGTCGTTTGTATGGATAATAACCAA
>donor_seq2443
ATATAGCTGGTCTCCTATCTTTAGGTCGTTG
>donor_seq2444
CAGCAACACAGTTGCTTATCTGATCGGAATC
>donor_seq2445
CAGCAACACAGTTGCTTATCTGATCGGAATC
>donor_seq2446
CTGCATGACGGTATCTTATATCTCGATTCTT
>donor_seq2447
GAGAAATACAGTTGCTTCTGTATCTCCGGTT
>donor_seq2448
GAGAAATACAGTTGCTTCTGTATCTCCGGTT
>donor_seq2449
GTGAGAAGACAGTTGCCGCTTGTGTCTTGGC
>donor_seq2450
GGGCAACACGGTATCTTGTGTCTTGGATCGT
>donor_seq2451
TTTTAGCTCAGTTCTTCTTAAGTTAGCATTT
>donor_seq2452
TAACAAAACAGTTGCCCTGTGTGTGGCGCCT
>donor_seq2453
CGCCATAGTCGTTTGTATGGATAATAAGCAC
>donor_seq2454
CTTCAAGACGGTATCTTGTATCTTGTTTCTT
>donor_seq2455
AAAACAGTACCTTTTTATTTTTACTGAGAAT
>donor_seq2456
AAAACAGTACCTTTTTATTTTTACTGAGAAT
>donor_seq2457
GATCATCACGGATACTTGTCTTATGACATTG
>donor_seq2458
ACGAAAGAGAGAATCTTGTATGTTGCATTCA
>donor_seq2459
TTTCAAGACAGTTGCTTGTATCTAGATCCTC
>donor_seq2460
GGGAGAGACGGTATCTTGTGTCTCTCCGGTG
>donor_seq2461
TTCCAGCACAGTTGCTTGTGTCCAGAAAATT
>donor_seq2462
AGTTAACACAGAATCTATGTTTGTCTATTGA
>donor_seq2463
CGGCAACAGAGTATCTTGTATGTTGTGACTG
>donor_seq2464
CGCCAACAGAGTATCTTGTATGTTGTGACTG
>donor_seq2465
TTTCAATACAGCATCTCGTACCTTAGTCAGT
>donor_seq2466
ATTCAATACAGCATCTCGTACCTTAGTCAGT
>donor_seq2467
TTTCAAGACAGCTGCTTGTATCTAGCAGGGA
>donor_seq2468
TTTAAACAGAGTATCTTGTATGATCAAAATT
>donor_seq2469
ATTTATTATAGCTCATGTATATTTTTTTTTC
>donor_seq2470
ATTTATTATAGCTCATGTATATTATTTTTTC
>donor_seq2471
GGAAAAGACAGTCGCTTGTAACTTGCCGTCC
>donor_seq2472
TTCAATATAGCTCGTTGTATAATTAGACTTG
>donor_seq2473
TTCAATATAGCTCGTTGTATAATTAGACTTG
>donor_seq2474
GACCAAAACGGATACTTGTCTTATGTATTCC
>donor_seq2475
TCCAAACACGGTTACTTGTATGTTCAGCCAT
>donor_seq2476
TCCAAACACGGTTACTTGTATGTTCAGCCAT
>donor_seq2477
TCCAAACACGGTTACTTGTATGTTCAGCCAT
>donor_seq2478
GGGGAAGACAGTTGCTTGTGTCTAGATCTAG
>donor_seq2479
CTTCAACACAGTTGCTTGTGTCCAGAAAATC
>donor_seq2480
CTTCAACACAGTTGCTTGTGTCCAGAAAATC
>donor_seq2481
TGAAAGACAGTTGGCTTGTGTCTTTGATCAA
>donor_seq2482
TGAAAGACAGTTGGCTTGTGTCTTTGATCAA
>donor_seq2483
TGGAGAGATGGTATCTTGTATCTTTCCAAAC
>donor_seq2484
TTTTATTATAGTTCATGTATATTAATTAAAC
>donor_seq2485
TGACAACACGGTTACTTGTATCTTGCTCATG
>donor_seq2486
CACCACAGTCACTTGTATGGATAATTCCTGC
>donor_seq2487
CACCACAGTCACTTGTATGGATAATTCCTGC
>donor_seq2488
CATCAAGACAGTTGCTTGTGTCTTGATCAGG
>donor_seq2489
CAGCAACACAGTTGCTTATCTGATCGGAATC
>donor_seq2490
CAGCAACACAGTTGCTTATCTGATCGGAATC
>donor_seq2491
CAGCAACACAGTTGCTTATCTGACCGGAATC
>donor_seq2492
GCGCAAGACGGTATCTTGTATCTCGCCAGTT
>donor_seq2493
GCGCAAGACGGTATCTTGTATCTCGCCAGTT
>donor_seq2494
TCGAGAGACGGTTACTTGTATGTTCAGACCA
>donor_seq2495
GTTCAAGACGGTATCTTGTATCTCGACTACA
>donor_seq2496
ATGAAACATGGTTGCTTGGATGAGCAAAATG
>donor_seq2497
ATGAAACATGGTTGCTTGGATGAGCAAAATG
>donor_seq2498
ATGAAACATGGTTGCTTGGATGAGCAAAATG
>donor_seq2499
ATGAAACATGGTTGCTTGGATGAGCAAAATG
>donor_seq2500
ATGAAACATGGTTGCTTGGATGAGCAAAATG
>donor_seq2501
ATGAAACATGGTTGCTTGGATGAGCAAAATG
>donor_seq2502
TTTTACCTCAGTTCTTCTTAAGTTTGATTTT
>donor_seq2503
TCTTATTATAGTTCATTGTATATTATTTAAT
>donor_seq2504
ATTTATTATAGCTCATCGTATATTAATTTAA
>donor_seq2505
CAACATAACAGTTGCCTGTGTATCGAAATCC
>donor_seq2506
ACCAAACACAGATGCTTGCATGTTCAAACTG
>donor_seq2507
AACCAACACAGATTCTTGCATGTTCAATTTG
>donor_seq2508
TTTCAAGAGAGAATCTTGTATCTTGTTTGCA
>donor_seq2509
GACCAAGACGGATACTTGTCTTATGAGATTT
>donor_seq2510
GACCAAGACGGATACTTGTCTTATGAGATTT
>donor_seq2511
TTTTAACAGAGTATCTTGTATGTTCAATACC
>donor_seq2512
TGAAACACAGTACATTGTATATTGACTACAA
>donor_seq2513
TGAAACACAGTACATTGTATATTGACTACAA
>donor_seq2514
TGAAACACAGTACATTGTATATTGACTACAA
>donor_seq2515
TTTTACCACAGTACTTCTTAAGTTTGTTTTT
>donor_seq2516
TATTAATATAGTTCGTCGTACATTTGTACGT
>donor_seq2517
TATTAATATAGTTCGTCGTACATTTGTACGT
>donor_seq2518
TATTAATATAGTTCGTCGTACATTTGTACGT
>donor_seq2519
TATTAATATAGTTCGTCGTACATTTGTACGT
>donor_seq2520
TATTAATATAGTTCGTCGTACATTTGTACGT
>donor_seq2521
TATTAATATAGTTCGTCGTACATTTGTACGT
>donor_seq2522
TATTAATATAGTTCGTCGTACATTTGTACGT
>donor_seq2523
TCGCAAGACGGTTGCTTGTATCTTTAAGCCA
>donor_seq2524
TTTAATATAGTTCGTTGTATATTTAAATTTA
>donor_seq2525
ATGGAAGACGGTATCTTGTATCATTCTTTCT
>donor_seq2526
TTTCAAGACAGTTGCTTGTATCTAGCAGAAG
>donor_seq2527
AAGCAACACAGTTACTAGTATAATCTAACGG
>donor_seq2528
AAGCAACACAGTTACTAGTATAATCTAACGG
>donor_seq2529
CCAGCACACAGTTGCTTATCTGATCGGAATC
>donor_seq2530
CCAGCACACAGTTGCTTATCTGATCGGAATC
>donor_seq2531
CGCCATAGTCTCTTGTATGGATAATAAGCAC
>donor_seq2532
CGCCATAGTCTCTTGTATGGATAATAAGCAC
>donor_seq2533
AAACAAGACAGTCGCTTGTAACTTACGAATC
>donor_seq2534
AATCAAGACAGTCGCTTGTATATTGAGAGAA
>donor_seq2535
TATTAACATAGAACATGGTAAGTTTGCATTA
>donor_seq2536
TATTAACATAGAACATGGTAAGTTTGCATTA
>donor_seq2537
GACTGAGACGGTATCTTATATCTTGATTATC
>donor_seq2538
TTGCAAGAGAGAATCTTGTATGTTGCAGATT
>donor_seq2539
TTGCAAGAGAGAATCTTGTATGTTGCAGATT
>donor_seq2540
GGGCAAGACGGTTGCTTGTATCTTTAAGCCT
>donor_seq2541
GAGCAACACAGTTGCTTATCTGTTCGGAATG
>donor_seq2542
CTTCAACATAGTTGCTTGTGTGTTTCCGGCA
>donor_seq2543
TATTATTATAGTTCATTGTATATTGTTTTTT
>donor_seq2544
TATTATTATAGTTCATTGTATATTGTTTTTT
>donor_seq2545
ACCAAACACAGATGCTTGCATGTTCAAACTG
>donor_seq2546
CGACAAGACAGTTACTTGTATCTTCTCTTCG
>donor_seq2547
TTTTACCTCAGTTCTTCTTAAGTTTGATTCT
>donor_seq2548
AGTTAAGACGGTATCTTGTATCTTGTTCTTT
>donor_seq2549
AGTTAAGACGGTATCTTGTATCTTGTTCTTT
>donor_seq2550
GCTCAAGACGGTAGCTTTGTATCTTGAACTA
>donor_seq2551
GCTCAAGACGGTAGCTTTGTATCTTGAACTA
>donor_seq2552
GCTCAAGACGGTAGCTTGTATCTTGAACTAG
>donor_seq2553
GCTCAAGACGGTAGCTTGTATCTTGAACTAG
>donor_seq2554
GCTCAAGACGGTAGCTTGTATCTTGAACTAG
>donor_seq2555
GCTCAAGACGGTAGCTTGTATCTTGAACTAG
>donor_seq2556
GCTCAAGACGGTAGCTTGTATCTTGAACTAG
>donor_seq2557
GCTCAAGACGGTAGCTTGTATCTTGAACTAG
>donor_seq2558
GCTCAAGACGGTAGCTTGTATCTTGAACTAG
>donor_seq2559
GCTCAAGACGGTAGCTTGTATCTTGAACTAG
>donor_seq2560
GCTCAAGACGGTAGCTTGTATCTTGAACTAG
>donor_seq2561
GACCAACACGGATACTTGTCTGATGATGTTT
>donor_seq2562
GGTTAAGACAGTTGCTTGTGTCTGGGTAAGG
>donor_seq2563
GGTTAAGACAGTTGCTTGTGTCTAGGTAAGG
>donor_seq2564
GGTTAAGACAGTTGCTTGTGTCTGGGTAAGG
>donor_seq2565
GGTTAAGACAGTTGCTTGTGTCTGGGTAAGG
>donor_seq2566
GATCAAGACGGATACTTGTCTTATGACGTCC
>donor_seq2567
GGGGGAGACGGTATCTTGTGTCTCTCCGGCG
>donor_seq2568
TTTTAACTCAGTTCTTCTTAAGTTTACAAAT
>donor_seq2569
ATTTATTATAGCTCATCGTATATTAATTTAA
>donor_seq2570
CCTGAACATGGTTGCTTGTCTGTCTGATTGG
>donor_seq2571
ACCAAACACAGATGCTTGCATGTTCAAACTG
>donor_seq2572
CAACACCACAGTTGCTTATCTGTTCGGTTTC
>donor_seq2573
CAACACCACAGTTGCTTATCTGTTCGGTTTC
>donor_seq2574
CAACACCACAGTTGCTTATCTGTTCGGTTTC
>donor_seq2575
CGACATAACAGTTGCCTGTGTCTTGGAAGTC
>donor_seq2576
CGACATAACAGTTGCCTGTGTCTTGGAAGTC
>donor_seq2577
GCGCAAGACGGTATCTTGTATCTCGACCATA
>donor_seq2578
GCGCAAGACGGTATCTTGTATCTCGACCATA
>donor_seq2579
GCGCAAGACGGTATCTTGTATCTCGACCATA
>donor_seq2580
GCGCAAGACGGTATCTTGTATCTCGACCATA
>donor_seq2581
GGCCGTAACAGTATCTTGTATTATCCCTCCA
>donor_seq2582
GTTTCAGACGGTATCTTGTATCTTGGAGGTT
>donor_seq2583
GTTTCAGACGGTATCTTGTATCTTGGAGGTT
>donor_seq2584
GTTTCAGACGGTATCTTGTATCTTGGAGGTT
>donor_seq2585
TTTCAAGACTGTTGCTTGTATCTTCATTCTG
>donor_seq2586
AAAAAACACAGTTCATCCTGTGTTTGCAAAA
>donor_seq2587
TTTTAACTCAGTTCTTCTTAAGTTTACAATC
>donor_seq2588
TATCAACACAGAATCTCCTATGTTTACATCT
>donor_seq2589
TATCAACACAGAATCTCCTATGTTTACATCT
>donor_seq2590
TTTAAACACAGCTGCTTGTATGTTTAAAGAC
>donor_seq2591
GGGCAAGACGGTATCTTGTGTCTTGCGGTTC
>donor_seq2592
GGGCAAGACGGTATCTTGTGTCTTGCGGTTC
>donor_seq2593
GGGCAAGACGGTATCTTGTGTCTTGCGGTTC
>donor_seq2594
GGGCAAGACGGTATCTTGTGTCTTGCGGTTC
>donor_seq2595
TTTGAAGACAGTTGCTTGTATATTCATAGCG
>donor_seq2596
TTTTAAGACAGTCGCTTGTATCTTAGAAATA
>donor_seq2597
TTTTAAGACAGTCGCTTGTATCTTAGAAATA
>donor_seq2598
TTTTAAGACAGTCGCTTGTATCTTAGAAATA
>donor_seq2599
TTTTAAGACAGTCGCTTGTATCTTAGAAATA
>donor_seq2600
TTTTAAGACAGTCGCTTGTATCTTAGAAATA
>donor_seq2601
TTTTAAGACAGTCGCTTGTATCTTAGAAATA
>donor_seq2602
TTTTAAGACAGTCGCTTGTATCTTAGAAATA
>donor_seq2603
TTTTAAGACAGTCGCTTGTATCTTAGAAATA
>donor_seq2604
TTTTAAGACAGTCGCTTGTATCTTAGAAATA
>donor_seq2605
TGAAGATACAGTTGCTTCTGTATCTGTGATC
>donor_seq2606
CAACAACACAGTTGCTTATCTGTTCGGATTC
>donor_seq2607
GTTCAAGACAGTTGCTTGTATCTTGAAAATT
>donor_seq2608
GTTCAAGACAGTTGCTCCTTGTATCTTGAAA
>donor_seq2609
CATCAAGACAGTTGCTTGTGTCTTGGGCAGG
>donor_seq2610
CATCAAGACAGTTGCTTGTGTCTTGGGCAGG
>donor_seq2611
CATCAAGACAGTTGCTTGTGTCTTGGGCAGG
>donor_seq2612
CATCAAGACAGTTGCTTGTGTCTTGGGCAGG
>donor_seq2613
CATCAAGACAGTTGCTTGTGTCTTGGGCAGG
>donor_seq2614
CGACTTAATGGTTGCTTGTATGAGCGCGAAT
>donor_seq2615
TTTTAACACAGTACTTCTTAAGTTTACAATT
>donor_seq2616
TGATAAGACAGTTGCTTATCTCTTGCCGATC
>donor_seq2617
TGATAAGACAGTTGCTTATCTCTTGCCGATC
>donor_seq2618
CTTCAACACAGATGCTTGCATGTTCATTTTG
>donor_seq2619
CGCTTTAATGGTTGCTTGTCTTAGCGGGCTG
>donor_seq2620
CGCTTTAATGGTTGCTTGTCTTAGCGGGCTG
>donor_seq2621
CGCTTTAATGGTTGCTTGTCTTAGCGGGCTG
>donor_seq2622
CTTCAGCACAGTTGCTTGTGTCGGCAAAAAC
>donor_seq2623
CTTCAGCACAGTTGCTTGTGTCGGCAAAAAC
>donor_seq2624
TATTAACACAGAATCTATGTTTGATGAAATA
>donor_seq2625
AAGCGATACCGTATCTCGTATATTTGGAGTG
>donor_seq2626
CGCTCGAAAGACAGTTCCTTGTATCTCGAAA
>donor_seq2627
GACTGAGACGGTATCTTATATCTTGATTATC
>donor_seq2628
GGGCGACACGGTATCTTGTGTCTCGGATCGT
>donor_seq2629
GGGCGACACGGTATCTTGTGTCTCGGATCGT
>donor_seq2630
CATTAAGAGAGAATCTTGTATCTTGTTTGCA
>donor_seq2631
TTTCGAGACAGTTGCTTGTATCTTAAGGGTG
>donor_seq2632
AACGGAGACAGTCGCTTGTATCTCTAAGGAA
>donor_seq2633
CTAATACCGCTGCTTTATACATTGAGAGGCA
>donor_seq2634
TTTGAAGACAGTTACTTGTATCTTCTACCTG
>donor_seq2635
TGACAAGACAGTTGCTTATCTCTTGCCAATC
>donor_seq2636
ATGAGAGATGGTATCTTGTATCTCTCATTGA
>donor_seq2637
TCTTAACACGGTATCTTGTATGATAAAAATA
>donor_seq2638
TCTTAACACGGTATCTTGTATGATAAAAATA
>donor_seq2639
TCTTAACACGGTATCTTGTATGATAAAAATA
>donor_seq2640
TAACACCGTTGCTTTTATACATTGAGAGGCC
>donor_seq2641
GACCATAGTCACTTGTATGGTTAATATATCC
>donor_seq2642
CAATAAGACAGTTGCTTGTGTCTTGAGCCAG
>donor_seq2643
CAATAAGACAGTTGCTTGTGTCTTGAGCCAG
>donor_seq2644
CGCCATAGTCTCTTGTATGGATAATAAGCAC
>donor_seq2645
CGCCATAGTCTCTTGTATGGATAATAAGCAT
>donor_seq2646
CGCCATAGTCTCTTGTATGGATAATAAGCAC
>donor_seq2647
CGCCATAGTCTCTTGTATGGATAATAAGCAC
>donor_seq2648
TGCTTTAATGGTTGCTTGTATTAGCGCGCCG
>donor_seq2649
TGCTTTAATGGTTGCTTGTATTAGCGCGCCG
>donor_seq2650
ATCAACACAGAATCTCCTATGTTTGCATAGT
>donor_seq2651
ATCAACACAGAATCTCCTATGTTTGCATAGT
>donor_seq2652
ATCAACACAGAATCTCCTATGTTTGCATAGT
>donor_seq2653
ATCAACACAGAATCTCCTATGTTTGCATAGT
>donor_seq2654
ATCAACACAGAATCTCCTATGTTTGCATAGT
>donor_seq2655
TTTTAAGACGGTTGCTTGTATCTTTAGAGTT
>donor_seq2656
ATTCAACACAGAATCTATGTTTGTTATCAAA
>donor_seq2657
ATTCAACACAGAATCTATGTTTGTTATCAAA
>donor_seq2658
TTTGAACAGAGTATCTTGTATGATTAAATTT
>donor_seq2659
CGAAACACAGTACATTGTATATTGACTACAA
>donor_seq2660
CGAAACACAGTACATTGTATATTGACTACAA
>donor_seq2661
TTCCAAGAGAGAATCTTGTATCTTGCTTGCA
>donor_seq2662
TCTAAGACGGTTGCTTGTATCTTGATTTGTG
>donor_seq2663
CAAACACAGTTGCCAGTGTGTCGAAACTGTG
>donor_seq2664
CAAACACAGTTGCCAGTGTGTCGAAACTGTG
>donor_seq2665
TGACAAGACGGTTGCTTGTATCTTTAAGCCT
>donor_seq2666
AACCAACACAGTTGCCTGTCTGTTGGAGTGA
>donor_seq2667
CGCCATAGTCTCTTGTATGGATAATAACTAA
>donor_seq2668
TTCTAAGACGGTATCTTATATCTCGATTCTG
>donor_seq2669
TAAAACAGTACCTTTTATTTTTACTGAGAAA
>donor_seq2670
GTACCTTTTATTTTTACTGAGAAATTAGAAA
>donor_seq2671
AAAACAGTACCTTTTTATTTTTACTGAGAAA
>donor_seq2672
TAAAACAGTACCTTTTATTTTTACTGAGAAA
>donor_seq2673
AAAACAGTACCTTTTTATTTTTACTGAGAAA
>donor_seq2674
TTTCAAGACAGTTGCTTGTATCTAGCACTCG
>donor_seq2675
AGCGGAGACAGTTACTTGTATCTTGAGAGTG
>donor_seq2676
AGGGGAGACAGTTACTTGTATCTTGAGAGTG
>donor_seq2677
AGCGGAGACAGTTACTTGTATCTTGAGAGTG
>donor_seq2678
AGGGGAGACAGTTACTTGTATCTTGAGAGTG
>donor_seq2679
TTCAAGACGGTTGCTTGTATATTGATTTCGG
>donor_seq2680
AAACAAGACAGTCGCTTGTAACTTCCGTTTA
>donor_seq2681
GAAGACAGTTGCTCCTTGTGTCTGGAGGTTG
>donor_seq2682
GTTCCAGATAGTCGCTTGTATCTGGACGAAC
>donor_seq2683
TTTAAACACAGCTGCTTGTATGTTTAAAGTC
>donor_seq2684
TTTTAACTCAGTTCTTCTTAAGTTTGATTCT
>donor_seq2685
GGCCAAGACGGTATCTTGTATCTTGATCGAG
>donor_seq2686
CGCCATAGTCTCTTGTATGGATAATAAGCAT
>donor_seq2687
CGCCATAGTCTCTTGTATGGATAATAAGCAT
>donor_seq2688
CGCCATAGTCTCTTGTATGGATAATAAGCAT
>donor_seq2689
TTTCAATACAGTTCGTCGTACGTTTGTACTT
>donor_seq2690
TTTCAATACAGTTCGTCGTACGTTTGTACTT
>donor_seq2691
AATCAAGACAGTCGCTTGTATATTGAGAGAG
>donor_seq2692
TCTTATCACGGTATCTTGTATGATAAAAATA
>donor_seq2693
TATTATTATAGTTCATTGTATATTACTTTTT
>donor_seq2694
TTTCAAGAGAGAATCTTGTATCTTGTTTGCA
>donor_seq2695
CAACAACACAGTTGCTTATCTGTTGGAATTC
>donor_seq2696
AACTAAGACAGTCGCTTGTATCTTAGAAATA
>donor_seq2697
AACTAAGACAGTCGCTTGTATCTTAGAAATA
>donor_seq2698
TTTATCACAGTATCTTGTATGATTGCATTGC
>donor_seq2699
GGTCAAGACGGTATCTTGTATCTTGGCCACT
>donor_seq2700
TTGAAGCACGGTTGCTTGTGTCTCTAGAATC
>donor_seq2701
TTGAAGCACGGTTGCTTGTGTCTCTAGAATC
>donor_seq2702
TTTCAAGACAGTTGCTTGTATCTACCGAAAG
>donor_seq2703
TTCCAGCACAGTTGCTTGTGTCCGGAAAATC
>donor_seq2704
TTTTATCTCAGTTCTTCTTAAGTTAGCAATA
>donor_seq2705
TTTAATATAGTTCGTTGTATATTTAAATTAT
>donor_seq2706
GATTAACATAGAACATGGTAAGTTTGCACTA
>donor_seq2707
GATTAACATAGAACATGGTAAGTTTGCACTA
>donor_seq2708
AAAACAGTACCTTTTTATTTTTACTGAGAAT
>donor_seq2709
TCTTAAGACAGTTGCTTGTATCTTGGACTTG
>donor_seq2710
TCTTATCACGGTATCTTGTATGATGAAAATA
>donor_seq2711
GTTCAGCACAGTTGCTTGTGTCCGGAAAATT
>donor_seq2712
CATGAACACAGTTGCCTGTGTGTTTGCACTG
>donor_seq2713
CATGAACACAGTTGCCTGTGTGTTTGCACTG
>donor_seq2714
CATGAACACAGTTGCCTGTGTGTTTGCACTG
>donor_seq2715
CATGAACACAGTTGCCTGTGTGTTTGCACTG
>donor_seq2716
TTTTAAGACGGTTGCTTGTATCTTTACGATT
>donor_seq2717
TTTTAAGACGGTTGCTTGTATCTTTACGATT
>donor_seq2718
TTTTAAGACGGTTGCTTGTATCTTTACGATT
>donor_seq2719
TTTTAAGACGGTTGCTTGTATCTTTACGATT
>donor_seq2720
CAACATAACAGTTGCCTGTGTCTGGGAAGTC
>donor_seq2721
CAACATAACAGTTGCCTGTGTCTGGGAAGTC
>donor_seq2722
GCGCATAACGGATACTTGTCTTATGACTTTT
>donor_seq2723
GCGCATAACGGATACTTGTCTTATGACTTTT
>donor_seq2724
AGGAAAGACGGTATCTTGTATCTTGAACCTC
>donor_seq2725
TGGCAACACGGTTACTTGTATCTTGCTCATG
>donor_seq2726
TGGCAACACGGTTACTTGTATCTTGCTCATG
>donor_seq2727
TGGCAACACGGTTACTTGTATCTTGCTCATG
>donor_seq2728
GACCAACACGGATACTTGTCTTATGACATTG
>donor_seq2729
GACCAACACGGATACTTGTCTTATGACATTG
>donor_seq2730
GACCAACACGGATACTTGTCTTATGACATTG
>donor_seq2731
GACCAACACGGATACTTGTCTTATGACATTG
>donor_seq2732
GACCAACACGGATACTTGTCTTATGACATTG
>donor_seq2733
GACCAACACGGATACTTGTCTTATGACATTG
>donor_seq2734
GTCCAAGACGGTAGCTTGTATCTTGAACCGG
>donor_seq2735
GTCCAAGACGGTAGCTTGTATCTTGAACCGG
>donor_seq2736
GTCCAAGACGGTAGCTTGTATCTTGAACCGG
>donor_seq2737
GTCCAAGACGGTAGCTTGTATCTTGAACCGG
>donor_seq2738
GTCCAAGACGGTAGCTTGTATCTTGAACCGG
>donor_seq2739
GTCCAAGACGGTAGCTTGTATCTTGAACCGG
>donor_seq2740
GTCCAAGACGGTAGCTTGTATCTTGAACCGG
>donor_seq2741
GTTCAAGACGGTAGCTTGTATCTTGAACCGG
>donor_seq2742
GTCCAAGACGGTAGCTTGTATCTTGAACCGG
>donor_seq2743
GTCCAAGACGGTAGCTTGTATCTTGAACCGG
>donor_seq2744
GTCCAAGACGGTAGCTTGTATCTTGAACCGG
>donor_seq2745
GTCCAAGACGGTAGCTTGTATCTTGAACCGG
>donor_seq2746
TTTTATTACAGTTCATTGTATATTCCAATAT
>donor_seq2747
CTGTAAACAGAGTATCCTTGTATGTTGCCTT
>donor_seq2748
TGACAACACAGTTGCCTGTCTGTTGGCGAAG
>donor_seq2749
GAATCTAATGGTTGCTTGTTTTAGCGCACCG
>donor_seq2750
GAATCTAATGGTTGCTTGTTTTAGCGCACCG
>donor_seq2751
GAACAAGACAGTTGCTTGTGTCTGCCAGCTT
>donor_seq2752
AAACAAGACGGTATCTTGTATCTCGACTACC
>donor_seq2753
AAACAAGACGGTATCTTGTATCTCGACTACC
>donor_seq2754
AAACAAGACGGTATCTTGTATCTCGACTACC
>donor_seq2755
AAACAAGACGGTATCTTGTATCTCGACTACC
>donor_seq2756
AAACAAGACGGTATCTTGTATCTCGACTACC
>donor_seq2757
AAACAAGACGGTATCTTGTATCTCGACTACC
>donor_seq2758
AAACAAGACGGTATCTTGTATCTCGACTACC
>donor_seq2759
AAACAAGACGGTATCTTGTATCTCGACTACC
>donor_seq2760
AAACAAGACGGTATCTTGTATCTCGACTACC
>donor_seq2761
ATCACAGACAGTCGCTTGTATCTCTCATTCA
>donor_seq2762
ATCACAGACAGTCGCTTGTATCTCTCATTCA
>donor_seq2763
GGGCAAGACGGTATCTTGTATCTTGTTCTCA
>donor_seq2764
CGCCAAGACAGTCGCTTGTAACTTAAACCGT
>donor_seq2765
CGCCAAGACAGTCGCTTGTAACTTAAACCGT
>donor_seq2766
AATCAAGACGGTATCTTGTATCTCGACTACT
>donor_seq2767
GACCAAGACGGATACTTGTCTTATGACTTTT
>donor_seq2768
ATTCAAGATGGTTGCTTATATCTTTCAATTA
>donor_seq2769
AGTCAAGACGGTTGCTTGTATCTTGAGTCAG
>donor_seq2770
TTCAATATAGCTCGTTGTATAATTAGAATTG
>donor_seq2771
CCATCCAGACAGTCGCCTTGTATCTGGATCG
>donor_seq2772
CCATCCAGACAGTCGCCTTGTATCTGGATCG
>donor_seq2773
TTTAAACACGGTTGCTTGTATGTTTTGTGTT
>donor_seq2774
CGCCAACAGAGTATCTTGTATGTTGTGCCTA
>donor_seq2775
GCCTTTAATGGTTGCTTGTAATAGCGCGATC
>donor_seq2776
TTTCACCTCAGTTCTTCTTAAGTTTGATTTC
>donor_seq2777
TCTTATTATAGTTCATTGTATATTATTTAAT
>donor_seq2778
TCTTATTATAGTTCATTGTATATTATTTAAT
>donor_seq2779
TCTTATTATAGTTCATTGTATATTATTTAAT
>donor_seq2780
TCTTATTATAGTTCATTGTATATTATTTAAT
>donor_seq2781
CGCCATAGTCGTTTGTATGGATAATAAGCAC
>donor_seq2782
CGACTTAATGGTTGCTTGTAATAGCGACTTG
>donor_seq2783
ACCTCAGATAGTCGCTTGTATCTGCACGCAG
>donor_seq2784
ACCTCAGATAGTCGCTTGTATCTGCACGCAG
>donor_seq2785
ACCTCAGATAGTCGCTTGTATCTGCACGCAG
>donor_seq2786
GTTTCAGACGGTATCTTGTATCTTACCATTC
>donor_seq2787
GTTTCAGACGGTATCTTGTATCTTACCATTC
>donor_seq2788
GTTTCAGACGGTATCTTGTATCTTACCATTC
>donor_seq2789
GTTTCAGACGGTATCTTGTATCTTACCATTC
>donor_seq2790
GTTTCAGACGGTATCTTGTATCTTACCATTC
>donor_seq2791
GTTTCAGACGGTATCTTGTATCTTACCATTC
>donor_seq2792
GTTTCAGACGGTATCTTGTATCTTACCATTC
>donor_seq2793
GTTTCAGACGGTATCTTGTATCTTACCATTC
>donor_seq2794
GTTTCAGACGGTATCTTGTATCTTACCATTC
>donor_seq2795
GTTTCAGACGGTATCTTGTATCTTACCATTC
>donor_seq2796
GTTTCAGACGGTATCTTGTATCTTGGAGGTT
>donor_seq2797
GTTTCAGACGGTATCTTGTATCTTGGAGGTT
>donor_seq2798
GTTTCAGACGGTATCTTGTATCTTGGAGGTT
>donor_seq2799
GTTTCAGACGGTATCTTGTATCTTGGAGGTT
>donor_seq2800
GTTTCAGACGGTATCTTGTATCTTGGAGGTT
>donor_seq2801
GGCGTTCACAGTATCTTGTATGATTAACCCG
>donor_seq2802
AACAAAGACGGTATCTTGTATCTCGACTACA
>donor_seq2803
AACAAAGACGGTATCTTGTATCTCGACTACA
>donor_seq2804
AACAAAGACGGTATCTTGTATCTCGACTACA
>donor_seq2805
AACAAAGACGGTATCTTGTATCTCGACTACA
>donor_seq2806
GAGGGAGATGGTATCTTGTATCTCTCTCGAT
>donor_seq2807
GAGGGAGATGGTATCTTGTATCTCTCTCGAT
>donor_seq2808
TGAGAAGACAGTTGCTTGTGTCTGCCAGCTT
>donor_seq2809
GAAGACAGTTGCTCCTTGTGTCTGGAGGTTG
>donor_seq2810
CTACAAGAGAGAATCTTGTATGTTGCGTTCA
>donor_seq2811
CTACAAGAGAGAATCTTGTATGTTGCGTTCA
>donor_seq2812
CTACAAGAGAGAATCTTGTATGTTGCGTTCA
>donor_seq2813
GGGGAAGACGGTATCTTGTATCTCGACTACC
>donor_seq2814
GGGGAAGACGGTATCTTGTATCTCGACTACC
>donor_seq2815
GGGGAAGACGGTATCTTGTATCTCGACTACC
>donor_seq2816
GGGGAAGACGGTATCTTGTATCTCGACTACC
>donor_seq2817
GGGGAAGACGGTATCTTGTATCTCGACTACC
>donor_seq2818
GGGGAAGACGGTATCTTGTATCTCGACTACC
>donor_seq2819
GGGGAAGACGGTATCTTGTATCTCGACTACC
>donor_seq2820
GGGGAAGACGGTATCTTGTATCTCGACTACC
>donor_seq2821
AGCCAAGACGGTTGCTTGTATCTTCAGCGCT
>donor_seq2822
GATCAAGACGGTATCTTGTATCTCGACTACT
>donor_seq2823
GATCAAGACGGTATCTTGTATCTCGACTACT
>donor_seq2824
GATCAAGACGGTATCTTGTATCTCGACTACT
>donor_seq2825
GATCAAGACGGTATCTTGTATCTCGACTACT
>donor_seq2826
AACCCAGATAGTCGCTTGTATCTGCATGTTA
>donor_seq2827
TTTTCATAGTTGGTCTTGTATGTTTAAGTTA
>donor_seq2828
TTTGAACAGAGTATCTTGTATGATGAATTTT
>donor_seq2829
TTTGAACAGAGTATCTTGTATGATGAATTTT
>donor_seq2830
TTTGAACAGAGTATCTTGTATGATGAATTTT
>donor_seq2831
TTTGAACAGAGTATCTTGTATGATGAATTTT
>donor_seq2832
CGCCAACACAGTCGCTTGTAACTCATTGTCT
>donor_seq2833
GATCAAAACGGATACTTGTCTTAAGATTTCC
>donor_seq2834
GATCAAAACGGATACTTGTCTTAAGATTTCC
>donor_seq2835
GATCAAAACGGATACTTGTCTTAAGATTTCC
>donor_seq2836
GATCAACATGGTTGCTTGTCTGTTGGAGAAG
>donor_seq2837
GATCAACATGGTTGCTTGTCTGTTGGAGAAG
>donor_seq2838
GATCAACATGGTTGCTTGTCTGTTGGAGAAG
>donor_seq2839
GATCAACATGGTTGCTTGTCTGTTGGAGAAG
>donor_seq2840
GATCAACATGGTTGCTTGTCTGTTGGAGAAG
>donor_seq2841
GATCAACATGGTTGCTTGTCTGTTGGAGAAG
>donor_seq2842
GATCAACATGGTTGCTTGTCTGTTGGAGAAG
>donor_seq2843
GATCAACATGGTTGCTTGTCTGTTGGAGAAG
>donor_seq2844
GACCAAGACGGATACTTGTCTTATGACTTCC
>donor_seq2845
TCCAATACGGTTGCTTGTATATTCCCCTCCG
>donor_seq2846
TCCAATACGGTTGCTTGTATATTCCCCTCCG
>donor_seq2847
AAATAACATAGAACATGGTAAGTTTGTATTA
>donor_seq2848
AAATAACATAGAACATGGTAAGTTTGTATTA
>donor_seq2849
CGCCAAGACGGTATCTTATATCTCGATTTTG
>donor_seq2850
CAGCAACACAGTTGCTTATCTGTTCGGAATC
>donor_seq2851
CAGCAACACAGTTGCTTATCTGTTCGGAATC
>donor_seq2852
GCTCAAGACGGTAGCTTGTATCTTGAACCAT
>donor_seq2853
GGCCGAGACGGTATCTTGTATCTTTGTTTCC
>donor_seq2854
CGGCAAGACGGTATCTTATGTCTTGATCTTA
>donor_seq2855
CGGCAAGACGGTATCTTATGTCTTGATCTTA
>donor_seq2856
CGGCAAGACGGTATCTTATGTCTTGATCTTA
>donor_seq2857
TCTGAACAGGGTATCTTGTATGTTGCTAACG
>donor_seq2858
TTTATCCACAGTACTTCTTAAGTTTACAATT
>donor_seq2859
GGCCAAGACGGTTGCTTGTATCTTTAAGCCT
>donor_seq2860
GTTCAAGACAGTTGCTTGTATCTTAAAGATC
>donor_seq2861
GTTCAAGACAGTTGCTTGTATCTTAAAGATC
>donor_seq2862
TCGTATTATAGTTCATTGTATAATTTTTAAT
>donor_seq2863
TGACAAGACAGTTGCTTATCTCTTGCGACTC
>donor_seq2864
AAAGAACACAGTCGCTTGTAAGTCACGACAC
>donor_seq2865
AAAGAACACAGTCGCTTGTAAGTCACGACAC
>donor_seq2866
AAAGAACACAGTCGCTTGTAAGTCACGACAC
>donor_seq2867
CGGCAAGACGGTATCTTATGTGTCGATTCTC
>donor_seq2868
CGGCAAGACGGTATCTTATGTGTCGATTCTC
>donor_seq2869
CGGCAAGACGGTATCTTATGTGTCGATTCTC
>donor_seq2870
CGGCAAGACGGTATCTTATGTGTCGATTCTC
>donor_seq2871
CATAAACACAGTTGCCCTGTGTGTTTGAGGT
>donor_seq2872
CATAAACACAGTTGCCCTGTGTGTTTGAGGT
>donor_seq2873
CATAAACACAGTTGCCCTGTGTGTTTGAGGT
>donor_seq2874
CATCAACACAGTTGCTTATCTGATGGAAATC
>donor_seq2875
TATCAACACAGTTGCTTATCTGATGGAAATC
>donor_seq2876
CATCAACACAGTTGCTTATCTGATGGAAATC
>donor_seq2877
CATCAACACAGTTGCTTATCTGATGGAAATC
>donor_seq2878
TATTAACATAGTTGATTGTAAGTTAAATCTT
>donor_seq2879
GATCACAACGGATACTTGTCTTATGCATTGG
>donor_seq2880
TTTATCACAGTATCTTGTATGATTGCATTGC
>donor_seq2881
ATTCAATACAGCATCTCGTACCTTGGCGAGT
>donor_seq2882
CGAAACATAGTCACTTGTATGATTACTATTC
>donor_seq2883
CGAAACATAGTCACTTGTATGATTACTATTC
>donor_seq2884
GACCACAACGGATACTTGTCTTATGACCTTT
>donor_seq2885
GCTCAAGACGGTAGCTTGTATCTTGAACTAG
>donor_seq2886
GAGCAAGACGGTATCTTGTATCTCGACTACC
>donor_seq2887
CGCCATAGTCTCTTGTATGGATAATAAGCAC
>donor_seq2888
TCGAGACACGGTTACTTGTATGTTTAAACCA
>donor_seq2889
ACGCAACATAGTCACTGGTATATTTCGGCAT
>donor_seq2890
CTTATTATAGTTCATTGTATATTATTTTTTC
>donor_seq2891
CGGCAAGACAGTCGCTTGTATCTCTTCCTGC
>donor_seq2892
TATGAACATAGAACATGGTAAGTTTGTATTA
>donor_seq2893
ATTCAAGAGAGAATCTTGTATCTTGGTTGTA
>donor_seq2894
TTTTACCACAGTACTTCTTAAGTTTACAATT
>donor_seq2895
TTTTACCACAGTACTTCTTAAGTTTACAATT
>donor_seq2896
AAACAAGACAGTCGCTTGTAACTTCCCTTTA
>donor_seq2897
AAACAAGACAGTCGCTTGTAACTTCCCTTTA
>donor_seq2898
GACCATCACGGATACTTGTCTTATGACTTTG
>donor_seq2899
GACCATCACGGATACTTGTCTTATGACTTTG
>donor_seq2900
GACCATCACGGATACTTGTCTTATGACTTTG
>donor_seq2901
GACCATCACGGATACTTGTCTTATGACTTTG
>donor_seq2902
GACCATCACGGATACTTGTCTTATGACTTTG
>donor_seq2903
GACCATCACGGATACTTGTCTTATGACTTTG
>donor_seq2904
TCGCATAACAGTATCTTGTATTATCCCCCGT
>donor_seq2905
TCGCATAACAGTATCTTGTATTATCCCCCGT
>donor_seq2906
TCGCATAACAGTATCTTGTATTATCCCCCGT
>donor_seq2907
TCGCATAACAGTATCTTGTATTATCCCCCGT
>donor_seq2908
TTTTAACACAGTTCTTCTTAAGTTAGCCTTA
>donor_seq2909
GGGAGAGACGGTATCTTGTATCTTTCTTTCT
>donor_seq2910
TTTAAACACGGTTGCTTGTATGTTTTGTGTT
>donor_seq2911
TTTAAACACGGTTGCTTGTATGTTTTGTGTT
>donor_seq2912
TTTAAACACGGTTGCTTGTATGTTTTGTGTT
>donor_seq2913
TTTAAACACGGTTGCTTGTATGTTTTGTGTT
>donor_seq2914
TTTAAACACGGTTGCTTGTATGTTTTGTGTT
>donor_seq2915
CGCCATAGTCTCTTGTATGGATAATAAGCAC
>donor_seq2916
CGCCATAGTCTCTTGTATGGATAATAAGCAC
>donor_seq2917
TTTAATATAGTTCGTTGTATATTTAAATTAT
>donor_seq2918
TTTAATATAGTTCGTTGTATATTTAAATTAT
>donor_seq2919
TTTAATATAGTTCGTTGTATATTTAAATTAT
>donor_seq2920
CGGCAACACGGTTACTTGTATCTTTCTCATG
>donor_seq2921
AAACAAGACAGTCGCTTGTAACTTCCCTTTA
>donor_seq2922
TTATATTATAGTTCATTGTATATTATTTAAT
>donor_seq2923
TCTTATTATAGTTCATTGTATATTATTTAAT
>donor_seq2924
TCTTATTATAGTTCATTGTATATTATTTAAT
>donor_seq2925
TCTTATTATAGTTCATTGTATATTATTTAAT
>donor_seq2926
GAAGACAGTTGCTCCTTGTGTCTGCCAGCTT
>donor_seq2927
GAACAAGACAGTTGCTTGTGTCTGCCAGCTT
>donor_seq2928
GAAGACAGTTGCTCCTTGTGTCTGCCAGCTT
>donor_seq2929
GAAGACAGTTGCTCCTTGTGTCTGCCAGCTT
>donor_seq2930
TCGCAAGACAGTCGCTTGTATCTCTCAGACG
>donor_seq2931
GGCCATAACAGTATCTTGTATTATCCCTCCT
>donor_seq2932
CGGCAACACGGTTACTTGTATCTTCCTCATG
>donor_seq2933
GGAAGAGATGGTATCTTGTATCTTGCCCCAC
>donor_seq2934
CGCCAACAGAGTATCTTGTATGTTGTCCTTA
>donor_seq2935
GATCAACACAGTTGCTTATCTGTTCGGATTG
>donor_seq2936
GGGCAAGACGGTATCTTGTATCTCGACTATC
>donor_seq2937
ATGAAAGACGGTTGCTTGTATCTTTAAGTCT
>donor_seq2938
ATGAAAGACGGTTGCTTGTATCTTTAAGTCT
>donor_seq2939
AAGACGGTTGCTCTCTTGTATCTTTAAGTCT
>donor_seq2940
ATGAAAGACGGTTGCTTGTATCTTTAAGTCT
>donor_seq2941
TTTTATACCGGAAGCTTATATAAAACATATT
>donor_seq2942
GGCCATAACAGTATCTTGTATTATCCCTCCA
>donor_seq2943
GCAGAAGACAGTCGCTTGTAACTTCCCAAAC
>donor_seq2944
TTCAAGATAATCGCTTGTATCTTAAGAGTAG
>donor_seq2945
TTCAAGATAATCGCTTGTATCTTAAGAGTAG
>donor_seq2946
TTTTAACACAGATCATCCTATGTTTGCAAAG
>donor_seq2947
GTTCAAGACGGTATCTTATGTCTTGGCATCA
>donor_seq2948
TGCCAAGACGGTATCTTGTATCTTGAGCGCG
>donor_seq2949
TGCCAAGACGGTATCTTGTATCTTGAGCGCG
>donor_seq2950
TGCCAAGACGGTATCTTGTATCTTGAGCGCG
>donor_seq2951
TGCCAAGACGGTATCTTGTATCTTGAGCGCG
>donor_seq2952
TGCCAAGACGGTATCTTGTATCTTGAGCGCG
>donor_seq2953
TGCCAAGACGGTATCTTGTATCTTGAGCGCG
>donor_seq2954
CAAGCCAGACAGTCGCCTTGTATCTGGCGAA
>donor_seq2955
GACCATCACGGATACTTGTCTTATGACCTTT
>donor_seq2956
GACAGATACAGTTGCTTCTGTATCTGCGCTC
>donor_seq2957
TCTCAAGACAGTTGCTTGTATCTCTCGGCAT
>donor_seq2958
TGGCAAGACGGTATCTTATATCTCGATCATT
>donor_seq2959
TGGCAAGACGGTATCTTATATCTCGATCATT
>donor_seq2960
TGGCAAGACGGTATCTTATATCTCGATCATT
>donor_seq2961
TGGCAAGACGGTATCTTATATCTCGATCATT
>donor_seq2962
GCCCAAGACAGTTGCTTGTATCTTGCGCCGA
>donor_seq2963
GCCCAAGACAGTTGCTTGTATCTTGCGCCGA
>donor_seq2964
ACGTAACATGGTTGCTTGTCTGTTGAAGCCG
>donor_seq2965
TGGCATAACAGTATCTTGTATTATTCCTTTC
>donor_seq2966
TGGCATAACAGTATCTTGTATTATTCCTTTC
>donor_seq2967
TGGCATAACAGTATCTTGTATTATTCCTTTC
>donor_seq2968
TGGCATAACAGTATCTTGTATTATTCCTTTC
>donor_seq2969
TGGCATAACAGTATCTTGTATTATTCCTTTC
>donor_seq2970
TGGCATAACAGTATCTTGTATTATTCCTTTC
>donor_seq2971
TGGCATAACAGTATCTTGTATTATTCCTTTC
>donor_seq2972
TGGCATAACAGTATCTTGTATTATTCCTTTC
>donor_seq2973
TGGCATAACAGTATCTTGTATTATTCCTTTC
>donor_seq2974
TGGCATAACAGTATCTTGTATTATTCCTTTC
>donor_seq2975
TGGCATAACAGTATCTTGTATTATTCCTTTC
>donor_seq2976
TGGCATAACAGTATCTTGTATTATTCCTTTC
>donor_seq2977
TGGCATAACAGTATCTTGTATTATTCCTTTC
>donor_seq2978
TGGCATAACAGTATCTTGTATTATTCCTTTC
>donor_seq2979
CAGCAACACAGTTGCTTATCTGATCGGAATC
>donor_seq2980
TTTTAAGAGAGTATCTTGTATATTAAACGCA
>donor_seq2981
TTTTAAGAGAGTATCTTGTATATTAAACGCA
>donor_seq2982
AAAACAGACAGTCGCTTGTATCTCTAGAACA
>donor_seq2983
AGGAAAGACGGTTACTTGTATGTTCAGGCCA
>donor_seq2984
GGCGAAGACGGTATCTTGTATCTCGACTACA
>donor_seq2985
GTTTAAGACGGTATCTTATATCTTGATTCTG
>donor_seq2986
GTTTAAGACGGTATCTTATATCTTGATTCTG
>donor_seq2987
GATCAAAACGGATACTTGTCTTATGATTTTC
>donor_seq2988
CAACAACACAGTTGCTTGTATGTCGGGAAAA
>donor_seq2989
TTTCAAGACAGTTGCTTGTATCTAGCGATCA
>donor_seq2990
TTTCAAGACAGTTGCTTGTATCTAGCGATCA
>donor_seq2991
GGCGATAACAGTATCTTGTATTATCCTTCCC
>donor_seq2992
GGCGATAACAGTATCTTGTATAATTTTTTCT
>donor_seq2993
GATCAAGACGGATACTTGTCTTATGTTGAAC
>donor_seq2994
TATTATTATAGTTCATTGTATATTACTTTTT
>donor_seq2995
TGTCAACACAGATGCTTGCATGTTGGCGAAG
>donor_seq2996
GTTCAAGACAGTTGCTTGTATCTTAAAGATC
>donor_seq2997
GTTCAAGACAGTTGCTTGTATCTTAAAGATC
>donor_seq2998
GATCAAGACAGTTGCTTATCTCTTTGCGATC
>donor_seq2999
GTTTAAGACGGTATCTTATATCTCGATTCTG
>donor_seq3000
GTTTAAGACGGTATCTTATATCTCGATTCTG
>donor_seq3001
GTTTAAGACGGTATCTTATATCTCGATTCTG
>donor_seq3002
GTTCAAGACAGTTGCTCCTTGTATCTTGAAA
>donor_seq3003
GTTCAAGACAGTTGCTCCTTGTATCTTGAAA
>donor_seq3004
GTTCAAGACAATTGCTCCTTGTATCTTGAAA
>donor_seq3005
CAGCAACACAGTTGCTTATCTGATTGGAATC
>donor_seq3006
CACCATAGTCTCTTGTATGGATAATAACTAC
>donor_seq3007
CACCATAGTCTCTTGTATGGATAATAAATAT
>donor_seq3008
ATTAAACACAGTTCATCCTATGTTTGCATAA
>donor_seq3009
ATTAAACACAGTTCATCCTATGTTTGCATAA
>donor_seq3010
CGCCATACTCGTTTGTATGGACAATAAACAT
>donor_seq3011
AAACGACACAGTTGCCTGTCTGTTGCGAATG
>donor_seq3012
AAACGACACAGTTGCCTGTCTGTTGCGAATG
>donor_seq3013
AAACGACACAGTTGCCTGTCTGTTGCGAATG
>donor_seq3014
AAACGACACAGTTGCCTGTCTGTTGCGAATG
>donor_seq3015
CGACATAACAGTTGCCTGTGTCTTGGAAGCC
>donor_seq3016
CGACATAACAGTTGCCTGTGTCTTGGAAGCC
>donor_seq3017
TTTTACCACAGTTCTTCTTAAGTTTACAATT
>donor_seq3018
TGCGAAGACGGTTACTTGTATGTTCAATTCC
>donor_seq3019
AGACTTAATGGTTGCTTGTAATAGCGGAATC
>donor_seq3020
AGACTTAATGGTTGCTTGTAATAGCGGAATC
>donor_seq3021
TGACAAGACAGTTGCTTATCTCTTGCCAATC
>donor_seq3022
TTTCAAGACAGTTGCTTGTATCTAGCTCTTT
>donor_seq3023
TTCCAACACAGTCGCTTGTAAGTCAGGAATC
>donor_seq3024
GGGGAAGACGGTATCTTGTATCTGGACATAG
>donor_seq3025
TTTGAACACAGCTGCTTGTATGTTTAAAGTC
>donor_seq3026
GACCCGGACGGATACTTGTCTTATGACTTTC
>donor_seq3027
GACCCGGACGGATACTTGTCTTATGACTTTC
>donor_seq3028
TTTGAACAGAGTATCTTGTATGATTAAAATT
>donor_seq3029
TTTGAACAGAGTATCTTGTATGATTAAAATT
>donor_seq3030
TTTGAACAGAGTATCTTGTATGATTAAAATT
>donor_seq3031
TCGCTAGACGGTTACTTGTATGTTTAAGTCT
>donor_seq3032
TCGCTAGACGGTTACTTGTATGTTTAAGTCT
>donor_seq3033
TCGCTAGACGGTTACTTGTATGTTTAAGTCT
>donor_seq3034
TCGCTAGACGGTTACTTGTATGTTTAAGTCT
>donor_seq3035
ATGAGAGATGGTATCTTGTATCTCTCGTTGA
>donor_seq3036
ATGAGAGATGGTATCTTGTATCTCTCGTTGA
>donor_seq3037
GACCAAGACGGATACTTGTCTTATGGAATTT
>donor_seq3038
CAAGGCAGTTGCTCCTTGTGTCTGCCAGCTT
>donor_seq3039
CAAGACAGTTGCTCCTTGTGTCTGCCAGCTT
>donor_seq3040
TGAGAAGACAGTTGCTTGTGCCTGCCAGCTT
>donor_seq3041
TGAGAAGACAGTTGCTTGTGTCTGCCAGCTT
>donor_seq3042
ATCTATTATAGTTCATTGTATCTTCCTTTTT
>donor_seq3043
CGGCAAGACGGTATCTTGTATCTTTCTCTCC
>donor_seq3044
GAAGACAGTTGCTCCTTGTGTCTGGAGGTTG
>donor_seq3045
GACCAAGACGGATACTTGTCTTATGAGAATC
>donor_seq3046
GACCAAGACGGATACTTGTCTTATGAGAATC
>donor_seq3047
TTATATTATAGTTCATTGTATATTATTTAAT
>donor_seq3048
TTTTAATACAGTTCGTCGTACGTTTGTAGTT
>donor_seq3049
TTTCCAGACAGTTGCTTGTATCTTGGCAGTC
>donor_seq3050
GACCAAGACAGATACTTGTCTTATGGAATTC
>donor_seq3051
GACCAAGACAGATACTTGTCTTATGGAATTC
>donor_seq3052
GACCAAGACAGATACTTGTCTTATGGAATTC
>donor_seq3053
GACCAAGACAGATACTTGTCTTATGGAATTC
>donor_seq3054
CAGCATAACAGTTGCCTGTGTCTGGAAAGTC
>donor_seq3055
CAGCATAACAGTTGCCTGTGTCTGGAGAGTC
>donor_seq3056
GCGGAATACAGTTGCTTGTATATTAAAATTA
>donor_seq3057
GCGGAATACAGTTGCTTGTATATTAAAATTA
>donor_seq3058
GCGGAATACAGTTGCTTGTATATTAAAATTA
>donor_seq3059
TCGGAAGACGGTTACTTGTATGTTCAGACCA
>donor_seq3060
CTTCGCCACAGTTGCTTGTGTCCCCGAAATC
>donor_seq3061
CTTCGCCACAGTTGCTTGTGTCCCCGAAATC
>donor_seq3062
CTTCGCCACAGTTGCTTGTGTCCCCGAAATC
>donor_seq3063
CTTCGCCACAGTTGCTTGTGTCCCCGAAATC
>donor_seq3064
CTTCGCCACAGTTGCTTGTGTCCCCGAAATC
>donor_seq3065
ATCAAGACAGTTGCTCTTGTGTCTTGAGGTA
>donor_seq3066
GATCAAGACAGTTGCTTGTGTCTTGAGGTAG
>donor_seq3067
GATCAAGACAGTTGCTTGTGTCTTGAGGTAG
>donor_seq3068
GATCAAGACAGTTGCTTGTGTCTTGAGGTAG
>donor_seq3069
GATCAAGACAGTTGCTTGTGTCTTGAGGAAG
>donor_seq3070
ATCAAGACAGTTGCTCTTGTGTCTTGAGGTA
>donor_seq3071
GATCAAGACAGTTGCTTGTGTCTTGAGGAAG
>donor_seq3072
GATCAAGACAGTTGCTTGTGTCTTGAGGTAG
>donor_seq3073
GATCAAGACAGTTGCTTGTGTCTTGAGGTAG
>donor_seq3074
GATCAAGACAGTTGCTTGTGTCTTGAGGTAG
>donor_seq3075
AGACAGTATCTAAAATCTTGATTATCAACTG
>donor_seq3076
AGACAGTATCTAAAATCTTGATTATCAACTG
>donor_seq3077
GTTCAAGACAGTTGCTTGTATCTTGAAATTT
>donor_seq3078
CTTGAACACAGTTGCTTGTATGCTTATTTCT
>donor_seq3079
CTTGAACACAGTTGCTTGTATGCTTATTTCT
>donor_seq3080
CTTGAACACAGTTGCTTGTATGCTTATTTCT
>donor_seq3081
CTTGAACACAGTTGCTTGTATGCTTATTTCT
>donor_seq3082
CTTGAACACAGTTGCTTGTATGCTTATTTCT
>donor_seq3083
CTTGAACACAGTTGCTTGTATGCTTATTTCT
>donor_seq3084
CTTGAACACAGTTGCTTGTATGCTTATTTCT
>donor_seq3085
CTCAGACACGGTTGCTTGTATGTTCAATTTC
>donor_seq3086
GACCAAGACGGTATCTTGTATCTTGAATCTT
>donor_seq3087
AGAAGAGATGGTATCTTGTATCTCTTCTTGA
>donor_seq3088
AGAAGAGATGGTATCTTGTATCTCTTCTTGA
>donor_seq3089
AGAAGAGATGGTATCTTGTATCTCTTCTTGA
>donor_seq3090
AGAAGAGATGGTATCTTGTATCTCTTCTTGA
>donor_seq3091
AGAAGAGATGGTATCTTGTATCTCTTCTTGA
>donor_seq3092
AGAAGAGATGGTATCTTGTATCTCTTCTTGA
>donor_seq3093
AGAAGAGATGGTATCTTGTATCTCTTCTTGA
>donor_seq3094
CACCACAGTCACTTGTATGGATAATTTCTGC
>donor_seq3095
CACCACAGTCACTTGTATGGATAATTTCTGC
>donor_seq3096
CACCACAGTCACTTGTATGGATAATTTCTGC
>donor_seq3097
CACCACAGTCACTTGTATGGATAATTTCTGC
>donor_seq3098
CACCACAGTCACTTGTATGGATAATTTCTGC
>donor_seq3099
TACCAGCACAGTTGCTTGTGTCCGCGAGATC
>donor_seq3100
TACCAGCACAGTTGCTTGTGTCCGCGAGATC
>donor_seq3101
TTTTACCTCAGTTCTTCTTAAGTTTGATTCT
>donor_seq3102
AGCCAAGACAGTCGCTTGTAACTTGTCCCGT
>donor_seq3103
AGCCAAGACAGTCGCTTGTAACTTGTCCCGT
>donor_seq3104
AGCCAAGACAGTCGCTTGTAACTTGTCCCGT
>donor_seq3105
TTTCAAGACAGTTGCTTGTATCTTCATTTAG
>donor_seq3106
TCGGAAGACGGTTACTTGTATGTTCAGTACT
>donor_seq3107
CGCCATAGTCGTTTGTATGGATAATAACTAA
>donor_seq3108
CGCCATACTCGTTTGTATGGATAATAACTAC
>donor_seq3109
CGCCATAGTCGTTTGTATGGATAATCTTTCC
>donor_seq3110
GCGCATAACGGAAACTTGTCTTATGACATTT
>donor_seq3111
CGCCATAGTCTCTTGTATGGATAATAAGCAT
>donor_seq3112
CGCCATAGTCTCTTGTATGGATAATAAGCAT
>donor_seq3113
TATTTATATAGTTCGTCGTACATTTGCACTC
>donor_seq3114
TTTATTATAGTTCGTTGTATATTTAAAATAT
>donor_seq3115
GCTCAAGACAGTTGCTTGTATCTTGCGCCGA
>donor_seq3116
CAGCAAGACAGTTGCTTGTATCTCGCGCCTT
>donor_seq3117
AACCAAGACAGTTACTTGTATCTTTAATTTC
>donor_seq3118
GATCATCACGGATACTTGTCTTATGACATTG
>donor_seq3119
GGGGAAGACAGTTGCTTGTGTCTAGATCTAG
>donor_seq3120
GGGGAAGACAGTTGCTTGTGTCTAGATCTAG
>donor_seq3121
GGGGAAGACAGTTGCTTGTGTCTAGATCTAG
>donor_seq3122
CAAAACAGACAGTCGCCTTGTATCTGGATGG
>donor_seq3123
GCTCAAGACGGTATCTTGTATCTCGACTAAC
>donor_seq3124
GCTCAAGACGGTATCTTGTATCTCGACTAAC
>donor_seq3125
TTTTATTATAGTTCATTGTATATTAATTAAA
>donor_seq3126
TTTTATTATAGTTCATTGTATATTAATTAAA
>donor_seq3127
TTTTATTATAGTTCATGTATATTAATTAAAC
>donor_seq3128
TGACAAGACGGTTGCTTGTATCTTTAAGCCT
>donor_seq3129
TGACAAGACGGTTGCTTGTATCTTTAAGCCT
>donor_seq3130
GAACAAGACAGTTGCTTGTGTCTTTGAATTT
>donor_seq3131
GATCAAGACGGATACTTGTCTTATCAAAACC
>donor_seq3132
GATCAAGACGGATACTTGTCTTATCAAAACC
>donor_seq3133
ATTCAAGATGGTTGCTTATATCTTTCAGATC
>donor_seq3134
GTGTCTTATGGTATCTTGTATTAGAATATGG
>donor_seq3135
GATCAAGACGGATACTTGTCTTATGCTGATC
>donor_seq3136
GATCAAGACGGATACTTGTCTTATGCTGATC
>donor_seq3137
TCCCAAGACGGTTGCTTGTATCTTTACTGTT
>donor_seq3138
TCCCAAGACGGTTGCTTGTATCTTTACTGTT
>donor_seq3139
TCCCAAGACGGTTGCTTGTATCTTTACTGTT
>donor_seq3140
TCCCAAGACGGTTGCTTGTATCTTTACTGTT
>donor_seq3141
GACCAAGACGGATACTTGTCTTATGAAATCC
>donor_seq3142
AAGGAACACAGTTGCTTGTATGTTTACTTCA
>donor_seq3143
AAGGAACACAGTTGCTTGTATGTTTACTTCA
>donor_seq3144
AAGGAACACAGTTGCTTGTATGTTTACTTCA
>donor_seq3145
AAGGAACACAGTTGCTTGTATGTTTACTTCA
>donor_seq3146
AAGGAACACAGTTGCTTGTATGTTTACTTCA
>donor_seq3147
TAGAGAGATGGTATCTTGTATCTCTCTGTGA
>donor_seq3148
GGCGAAAACAGTATCTTGTATTATCCTCTCT
>donor_seq3149
TTTTACCACAGTACTTCTTAAGTTAGCATTT
>donor_seq3150
TTTTACCACAGTACTTCTTAAGTTAGCATTT
>donor_seq3151
ATTTAAGACGGTATCTTATATCTTGATTCAG
>donor_seq3152
GGCCAAGACGGTATCTTGTATCTCGACTAAC
>donor_seq3153
TCGTATTACAGTTCATGTTTCATTATATATT
>donor_seq3154
TGCATGACAGTTGACTTGTGTCTAACGCGGG
>donor_seq3155
TGCATGACAGTTGACTTGTGTCTAACGCGGG
>donor_seq3156
CGCCATACTCGTTTGTATGGATAATGACAAC
>donor_seq3157
TGACAAGACAGTTGCTTATCTCTTCCGACTC
>donor_seq3158
ATGAGAGATGGTATCTTGTATCTCTCATTGA
>donor_seq3159
ATGAGAGATGGTATCTTGTATCTCTCATTGA
>donor_seq3160
ATGAGAGATGGTATCTTGTATCTCTCATTGA
>donor_seq3161
TTTATTATAGTTCATTGTATATTAATTAAAC
>donor_seq3162
TTTATTATAGTTCATTGTATATTAATTAAAC
>donor_seq3163
TTTATTATAGTTCATTGTATATTAATTAAAC
>donor_seq3164
TTTATTATAGTTCATTGTATATTAATTAAAC
>donor_seq3165
TTTATTATAGTTCATTGTATATTAATTAAAC
>donor_seq3166
TTTATTATAGTTCATTGTATATTAATTAAAC
>donor_seq3167
TTTATTATAGTTCATTGTATATTAATTAAAC
>donor_seq3168
TTTATTATAGTTCATTGTATATTAATTAAAC
>donor_seq3169
TTTATTATAGTTCATTGTATATTAATTAAAC
>donor_seq3170
TTTATTATAGTTCATTGTATATTAATTAAAC
>donor_seq3171
ACAAAACACAGTTGCCTGTGTGTTTGCTGAA
>donor_seq3172
AAGAGAGATGGTATCTTGTATCTCTCTGTAA
>donor_seq3173
AAGAGAGATGGTATCTTGTATCTCTCTGTAA
>donor_seq3174
AAGAGAGATGGTATCTTGTATCTCTCTGTAA
>donor_seq3175
AAGAGAGATGGTATCTTGTATCTCTCTGTAA
>donor_seq3176
TTTTAATATAGTTCGTCGTACATTTGTACGG
>donor_seq3177
CAACATAACAGTTGCCCTGTGTCTTGAAGAT
>donor_seq3178
CAACATAACAGTTGCCCTGTGTCTTGAAGAT
>donor_seq3179
CAACATAACAGTTGCCCTGTGTCTTGAAGAT
>donor_seq3180
CAACATAACAGTTGCCCTGTGTCTTGAAGAT
>donor_seq3181
TTTTAACTCAGATCTTCTTAAGTTTACTTTT
>donor_seq3182
TTTAATACAGTTCGTCGTACATTTGTACAGA
>donor_seq3183
TTTAATACAGTTCGTCGTACATTTGTACAGA
>donor_seq3184
TTTAATACAGTTCGTCGTACATTTGTACAGA
>donor_seq3185
TTTAATACAGTTCGTCGTACATTTGTACAGA
>donor_seq3186
TTTTAATATAGTTCGTCGTACATTTGTACAG
>donor_seq3187
GATCAAGACAGTTGCTTGTGTCTTGAGGTAG
>donor_seq3188
GATCAAGACAGTTGCTTGTGTCTTGAGGTAG
>donor_seq3189
GATCAAGACAGTTGCTTGTGTCTTGAGGTAG
>donor_seq3190
GATCAAGACAGTTGCTTGTGTCTTGAGGTAG
>donor_seq3191
GATCAAGACAGTTGCTTGTGTCTTGAGGTAG
>donor_seq3192
TTTTAACTCAGTTCTTCTTAAGTTTGATTCT
>donor_seq3193
TTTTATACCGGAAGCTTATATAAAACATATT
>donor_seq3194
TTTTATACCGGAAGCTTATATAAAACATATT
>donor_seq3195
TTTTATACCGGAAGCTTATATAAAACATATT
>donor_seq3196
TGTTAACACAGAATCTCCTATGTTTGTGTCA
>donor_seq3197
TTTTACCACAGTACTTCTTAAGTTTACATTT
>donor_seq3198
GGGCAAGACGGTATCTTGTATCTCGACTAAC
>donor_seq3199
GGCCATAACAGTATCTTGTATTATCCCTCCA
>donor_seq3200
GGCCATAACAGTATCTTGTATTATCCCTCCA
>donor_seq3201
TTGGAACACGGTTGCTTGTATGTTTCGTTTT
>donor_seq3202
ATGAGAGATGGTATCTTGTATCTCTCATTGA
>donor_seq3203
CGCCATAGTCGTTTGTATGGATAATGACCAA
>donor_seq3204
CCGGAAGACGGTTACTTGTATGTTCAGACCG
>donor_seq3205
CCGGAAGACGGTTACTTGTATGTTCAGACCG
>donor_seq3206
GTTCAAGACAGTTGCTCCTTGTATCTTGACA
>donor_seq3207
TCGCTAGACGGTTACTTGTATGTTCAAGCCT
>donor_seq3208
TCGCTAGACGGTTACTTGTATGTTCAAGCCT
>donor_seq3209
TCGCTAGACGGTTACTTGTATGTTCAAGCCT
>donor_seq3210
TCGCTAGACGGTTACTTGTATGTTCAAGCCT
>donor_seq3211
TCGCTAGACGGTTACTTGTATGTTCAAGCCT
>donor_seq3212
GGGCAAGACGGTATCTTGTGTCTTGCGGTTC
>donor_seq3213
GGGCAAGACGGTATCTTGTGTCTTGCGGTTC
>donor_seq3214
CGACAAGACAGTTACTTGTATCTTCTCTTCG
>donor_seq3215
GACCAACAGAGTATCTTGTATGTTCAACCCG
>donor_seq3216
GACCAACAGAGTATCTTGTATGTTCAACCCG
>donor_seq3217
TTTTACCACAGTACTTCTTAAGTTTACAATC
>donor_seq3218
GCGGAATACAGTTGCTTGTATATTAAAATTA
>donor_seq3219
TTTCAACACGGTTACTTGTATGTTTAAACCA
>donor_seq3220
TTTCAACACGGTTACTTGTATGTTTAAACCA
>donor_seq3221
CCGCAACACAGTCGCTTGTATCTCTCAGTTG
>donor_seq3222
GGTGAAGACAGTTGCTTGTGTCTTGATCTAG
>donor_seq3223
GGTGAAGACAGTTGCTTGTGTCTTGATCTAG
>donor_seq3224
GGTGAAGACAGTTGCTTGTGTCTTGATCTAG
>donor_seq3225
GGTGAAGACAGTTGCTTGTGTCTTGATCTAG
>donor_seq3226
GGTGAAGACAGTTGCTTGTGTCTTGATCTAG
>donor_seq3227
GGTGAAGACAGTTGCTTGTGTCTTGATCTAG
>donor_seq3228
GGTGAAGACAGTTGCTTGTGTCTTGATCTAG
>donor_seq3229
GGTGAAGACAGTTGCTTGTGTCTTGATCTAG
>donor_seq3230
GGTGAAGACAGTTGCTTGTGTCTTGATCTAG
>donor_seq3231
GGTGAAGACAGTTGCTTGTGTCTTGATCTAG
>donor_seq3232
GGTGAAGACAGTTGCTTGTGTCTTGATCTAG
>donor_seq3233
GGTGAAGACAGTTGCTTGTGTCTTGATCTAG
>donor_seq3234
GACGGATACAGTTGCTTCTGTATCTCGGATC
>donor_seq3235
GACGGATACAGTTGCTTCTGTATCTCGGATC
>donor_seq3236
CGATAAGACGGTATCTTATGTTTCGATTTTA
>donor_seq3237
CGGCAAGACGGTATCTTATATCCCGATCATT
>donor_seq3238
TTTTAACTCAGTTCTTCTTAAGTTTGTATTT
>donor_seq3239
TTTTAACTCAGTTCTTCTTAAGTTTGTATTT
>donor_seq3240
TTTTAACTCAGTTCTTCTTAAGTTTGTATTT
>donor_seq3241
TTTTACCACAGTACTTCTTAAGTTAGCATTT
>donor_seq3242
TTTTACCACAGTACTTCTTAAGTTAGCATTT
>donor_seq3243
TTTTACCACAGTACTTCTTAAGTTAGCATTT
>donor_seq3244
AGGGAAGACGGTATCTTGTATCTGGACATAG
>donor_seq3245
AGGGAAGACGGTATCTTGTATCTGGACATAG
>donor_seq3246
AGGGAAGACGGTATCTTGTATCTGGACATAG
>donor_seq3247
AGGGAAGACGGTATCTTGTATCTGGACATAG
>donor_seq3248
ATTCAAGACAGTTGCTTGTATCTAGCTCTGA
>donor_seq3249
TTTAAACACAGTTCATCCTATGTTTGTAGGA
>donor_seq3250
TTTTACCACAGTACTTCTTAAGTTTACAATC
>donor_seq3251
CAAGGTGACAGTTGCTTGTATGACGCGAAAA
>donor_seq3252
TTTCAAGAGAGAATCTTGTATCTTGTTTGCA
>donor_seq3253
CTCCAACAGGGTATCTTGTATGTTCGCCCCA
>donor_seq3254
CTCCAACAGGGTATCTTGTATGTTCGCCCCA
>donor_seq3255
CTCCAACAGGGTATCTTGTATGTTCGCCCCA
>donor_seq3256
GATCACAACGGAAACTTGTCTTATGACTTTC
>donor_seq3257
CACCATAGTCACTTGTATGGATAATAAACCC
>donor_seq3258
CTCTGAGACGGTATCTTGTATCTTAACTCAC
>donor_seq3259
TGGCATAACAGTATCTTGTATTATTAAAAAA
>donor_seq3260
TATTAATATAGTTCGTCGTACATTTGTACGT
>donor_seq3261
TATTAATATAGTTCGTCGTACATTTGTACGT
>donor_seq3262
TATTAATATAGTTCGTCGTACATTTGTACGT
>donor_seq3263
TATTAATATAGTTCGTCGTACATTTGTACGT
>donor_seq3264
TATTATTATAGTTCATTGTATATTACTTTTT
>donor_seq3265
TTTAAACACAGATCATCCTATGTTTGTATAA
>donor_seq3266
TTTAAACACAGATCATCCTATGTTTGTATAA
>donor_seq3267
AGCCAAGACAGTTGCTTGTATCTTGGACCGA
>donor_seq3268
TTGGTAGACGGTTACTTGTATGTTTAAGCCT
>donor_seq3269
TTGGTAGACGGTTACTTGTATGTTTAAGCCT
>donor_seq3270
TTGGTAGACGGTTACTTGTATGTTTAAGCCT
>donor_seq3271
GGTCAAGACGGTATCTTGTATCTTGGCCACT
>donor_seq3272
GGTCAAGACGGTATCTTGTATCTTGGCCACT
>donor_seq3273
TCTCAAGACAGTTGCTTGTATCTCTCTTTTT
>donor_seq3274
GACCAACACGGATACTTGTCTTATGACTTTC
>donor_seq3275
CGGAAAGACGGTATCTTGTATCTTTCTTTCC
>donor_seq3276
CAACAACACAGTTGCTTGTATGTCGGGAAAG
>donor_seq3277
AATGAACACAGATCATCCTATGTTTGCAGAT
>donor_seq3278
AATGAACACAGATCATCCTATGTTTGCAGAT
>donor_seq3279
ACTCCACGGTTGCTTGTGTGGACGATTTGTG
>donor_seq3280
TAACAATACAGTTGCCTGTGTATTTGAACTG
>donor_seq3281
TTCATCACAGTATCTTGTATGATTGCACCGC
>donor_seq3282
TGACAAGACGGTATCTTGTATCTCGACTATC
>donor_seq3283
TGACAAGACGGTATCTTGTATCTCGACTATC
>donor_seq3284
TGACAAGACGGTATCTTGTATCTCGACTATC
>donor_seq3285
TGACAAGACGGTATCTTGTATCTCGACTATC
>donor_seq3286
AACCCAGATAGTCGCTTGTATCTGCACGTTA
>donor_seq3287
AGTCAAGACAGTTGCTTGTATCTTAGGGGTC
>donor_seq3288
ACGAAAGACGGTTACTTGTATGTTCAGCCAT
>donor_seq3289
GACCAAGACGGATACTTGTCTTATGAGATTC
>donor_seq3290
ACGCTTAATGGTTGCTTGTATTAGCGCGCCG
>donor_seq3291
GATCAACACGGATACTTGTCTTATGACTTTC
>donor_seq3292
TGGCAAGACGGTATCTTATATCTTGATCTCT
>donor_seq3293
TGGCAAGACGGTATCTTATATCTTGATCTCT
>donor_seq3294
TGGCAAGACGGTATCTTATATCTTGATCTCT
>donor_seq3295
AATAAACACAGTTCATCCTATGTTTGCAATA
>donor_seq3296
GGGCAAGACGGTATCTTGTGTCTTGCGGTTC
>donor_seq3297
CGGCAAGACAGTCGCTTGTAACTTTCCCTCA
>donor_seq3298
ACGAAACACGGTAGCTTGTATGTAATAGGAT
>donor_seq3299
CATCAAGACAGTTGCTTGTGTCTTGAGCCAG
>donor_seq3300
CATCAAGACAGTTGCTTGTGTCTTGAGCCAG
>donor_seq3301
CATCAAGACAGTTGCTTGTGTCTTGAGCCAG
>donor_seq3302
CATCAAGACAGTTGCTTGTGTCTTGAGCCAG
>donor_seq3303
CATCAAGACAGTTGCTTGTGTCTTGAGCCAG
>donor_seq3304
GCTCAAAACAGTTGCTTGTATCTTGAAAATT
>donor_seq3305
GGCCATAACAGTATCTTGTATTATCCCTTTC
>donor_seq3306
GGCCATAACAGTATCTTGTATTATCCCTTTC
>donor_seq3307
GGCCATAACAGTATCTTGTATTATCCCTTTC
>donor_seq3308
GGCCATAACAGTATCTTGTATTATCCCTTTC
>donor_seq3309
AAGCAAGACAGTCGCTTGTAACTCTGCCACG
>donor_seq3310
CAACATAACAGTTGCCTGTGTATCGAAATCC
>donor_seq3311
CAACATAACAGTTGCCTGTGTATCGAAATCC
>donor_seq3312
CAACATAACAGTTGCCTGTGTATCGAAATCC
>donor_seq3313
GGGCAAGACAGTTGCTTGTGTCTAGATCAGG
>donor_seq3314
CGGAGAGATGGTATCTTGTATCTCTCCAGGG
>donor_seq3315
GGCCATAACAGTATCTTGTATTATCCTTCCT
>donor_seq3316
AATCCAGATAGTCGCTTGTATCTGCACGTTA
>donor_seq3317
AGCAAAGACAGTCGCTTGTAACTCTGTTGTT
>donor_seq3318
TTTAAAGACGGTATCTTGTATCTTTCTTCCT
>donor_seq3319
TATTAACACAGTTCTTCTTAAGTTAGCCTTA
>donor_seq3320
TTTCAAGACAGTTGCTTGTATCTAGCTCTCG
>donor_seq3321
ATTCAACACAGTTGCTTGTATATGGAGGGTG
>donor_seq3322
GTTCAAGACAGTTGCTTGTATCTTGAAATTT
>donor_seq3323
GTTCAAGACAGTTGCTTGTATCTTGAAATTT
>donor_seq3324
GCTTGACACGGTTGCTTGTATGTCGCATCAT
>donor_seq3325
GCTTGACACGGTTGCTTGTATGTCGCATCAT
>donor_seq3326
GCTTGACACGGTTGCTTGTATGTCGCATCAT
>donor_seq3327
GCTTGACACGGTTGCTTGTATGTCGCATCAT
>donor_seq3328
GCTTGACACGGTTGCTTGTATGTCGCATCAT
>donor_seq3329
GCTTGACACGGTTGCTTGTATGTCGCATCAT
>donor_seq3330
GCTTGACACGGTTGCTTGTATGTCGCATCAT
>donor_seq3331
TTTCAGCACAGTTGCTTGTGTCCGCAAAATC
>donor_seq3332
TTTCAGCACAGTTGCTTGTGTCCGCAAAATC
>donor_seq3333
TAAAAACACAGTTGCCTGTGTGTCCGAACTG
>donor_seq3334
TGGAGAGATGGTATCTTGTATCTCTCCGCCC
>donor_seq3335
CCTCTTAATGGTTGCTTGTATTAGCGCCCAG
>donor_seq3336
GCTGGACACGGTTACTTGTATGTTTAGCCAT
>donor_seq3337
AGGAAAGACGGTTACTTGTATGTTCAGGCCA
>donor_seq3338
GAGAACATAATCGCTTGTATGTTTGGGGAAG
>donor_seq3339
GGCCGTAACAGTATCTTGTATTATCCCTCCT
>donor_seq3340
GATCAAGACGGATACTTGTCTTATCCTGAAC
>donor_seq3341
GATCATCACCGATACTTGTCTTATGACTTTG
>donor_seq3342
CCGAAAGACAGTCGCTTGTAACTTGCCAACC
>donor_seq3343
AAACAAGACGGATGCTTGTATCTTTGCTGCT
>donor_seq3344
CGCCATAGTCTCTTGTATGGATAATAAGCAC
>donor_seq3345
GTAACACCGTTGCTTTATACATTGCGAGGCC
>donor_seq3346
ATGAGAGATGGTATCTTGTATCTCTCGTTGA
>donor_seq3347
CAAGAAGACAGTCGCTTGTAACTTGACGTCC
>donor_seq3348
TAACACCGTTGCTTTTATACATTTGAGGCCG
>donor_seq3349
TTTTAAGACGGTATCTTGTATCTTTATCCCG
>donor_seq3350
TTTTACCACAGTTCTTCTTAAGTTTACAATC
>donor_seq3351
TAGAAAGACAGTCGCTTGTAACTTACGAATC
>donor_seq3352
TGCATGACAGTTGACTTGTGTCAAATAAGGG
>donor_seq3353
TGCATGACAGTTGACTTGTGTCAAATAAGGG
>donor_seq3354
TGCATGACAGTTGACTTGTGTCAAATAAGGG
>donor_seq3355
TGCATGACAGTTGACTTGTGTCAAATAAGGG
>donor_seq3356
TGCATGACAGTTGACTTGTGTCAAATAAGGG
>donor_seq3357
TGCATGACAGTTGACTTGTGTCAAATAAGGG
>donor_seq3358
GCGAAAGACAGTTGCTTGTATCTTTAATCTG
>donor_seq3359
CTCAAAGACAGTCGCTTGTAACTTGGTGGCA
>donor_seq3360
CTCAAAGACAGTCGCTTGTAACTTGGTGGCA
>donor_seq3361
AACCAAGACAGTTGCTTGTATCTTGAAACCG
>donor_seq3362
CGCTCTAATGGTTGCTTGTAATAACAAAAAC
>donor_seq3363
CGGGAAGACGGTATCTTGTATGTTGACTGTG
>donor_seq3364
AACGAAGAGAGAATCTTGTATCTTGCTGCCG
>donor_seq3365
AACGAAGACAGTCGCTTGTAACTTCCCTTTA
>donor_seq3366
AGGTAAGACAGTTGCTTGTGTCTGAGTAAGG
>donor_seq3367
ATCAAACACGGTATCTTATATGTTGAAAGTG
>donor_seq3368
CTCGACAGAGGTTACTTGTATGTTTCAAACC
>donor_seq3369
TTTTACCTCAGTTCTTCTTAAGTTTGAAATC
>donor_seq3370
TTTTACCTCAGTTCTTCTTAAGTTTGAAATC
>donor_seq3371
TTTAAACACAGTTCATCCTATGTTTGTAGGA
>donor_seq3372
TTTAAACACAGTTCATCCTATGTTTGTAGGA
>donor_seq3373
GGGCAAGACGGTATCTTGTATCTCGACTATC
>donor_seq3374
TTTTATCACGGTATCTTGTATGATGAAAATA
>donor_seq3375
TTTTATCACGGTATCTTGTATGATGAAAATA
>donor_seq3376
ACTAAACACGGTAGCTTGTATGTAATCAACG
>donor_seq3377
ACTAAACACGGTAGCTTGTATGTAATCAACG
>donor_seq3378
ACCGGACACAGTTGCTTGTATGTTTATTTTG
>donor_seq3379
GATCAAGACGGTATCTTGTATCTCGACTACT
>donor_seq3380
GATCAAGACGGTATCTTGTATCTCGACTACT
>donor_seq3381
TTTTAACACAGTTCATCCTATGTTTGTACTT
>donor_seq3382
CAACACGACGGTCGCTTGTATCAAGAAACGA
>donor_seq3383
CGCGAACAGAGTATCTTGTATGTTGTGTCTG
>donor_seq3384
TTCGAACACAGTCGCTTGTAACTCGCCAAAG
>donor_seq3385
TTCGAACACAGTCGCTTGTAACTCGCCAAAG
>donor_seq3386
TTCGAAGACAGTCGCTTGTAACTCGCCAAAG
>donor_seq3387
TTCGAACACAGTCGCTTGTAACTCGCCAAAG
>donor_seq3388
CATCCACGGTTGCTTGTGTGGACGTAATATG
>donor_seq3389
CATCCACGGTTGCTTGTGTGGACGTAATATG
>donor_seq3390
CATCCACGGTTGCTTGTGTGGACGTAATATG
>donor_seq3391
CATCCACGGTTGCTTGTGTGGACGTAATATG
>donor_seq3392
CATCCACGGTTGCTTGTGTGGACGTAATATG
>donor_seq3393
GCTTTTAATGGTTGCTTGTAATAGCGCGATC
>donor_seq3394
TAACACCGTTGCTTTTATACATTAAAGGCCG
>donor_seq3395
GACCAAGACGGATACTTGTCTTATGCTTTCC
>donor_seq3396
GACCAAGACGGATACTTGTCTTATGCTTTCC
>donor_seq3397
TTTTACCTCAGTTCTTCTTAAGTTTGATTTT
>donor_seq3398
CGCCATAGTCGTTTGTATGGATAATAAGCAC
>donor_seq3399
TCACAACACAGTTGCTTGTGTCCAGGAAATC
>donor_seq3400
TGGCATAACAGTATCTTGTATTATTAAAAAA
>donor_seq3401
TGGCATAACAGTATCTTGTATTATTAAAAAA
>donor_seq3402
TGGCATAACAGTATCTTGTATTATTAAAAAA
>donor_seq3403
AAAGACAGTTGCTCCTTGTGTCAGCGACTTT
>donor_seq3404
AAAGACAGTTGCTCCTTGTGTCAGCGACTTT
>donor_seq3405
TAACACCGCTGCTTTTATACATTGAAGGGCA
>donor_seq3406
GTTCAAGACAGTTGCTTGTATCTTGAAAATT
>donor_seq3407
TTTTAACTCAGTTCTTCTTAAGTTTGATTCT
>donor_seq3408
TTTTAACTCAGTTCTTCTTAAGTTTGATTCT
>donor_seq3409
TATTACTATAGTTCATTATATATTCAATAGG
>donor_seq3410
GCGGAATACAGTTGCTTGTATATTAAAATTA
>donor_seq3411
CGACTTAATGGTTGCTTGTAATAACGCGATC
>donor_seq3412
CGACTTAATGGTTGCTTGTAATAACGCGATC
>donor_seq3413
CGACTTAATGGTTGCTTGTAATAACGCGATC
>donor_seq3414
CGACTTAATGGTTGCTTGTAATAACGCGATC
>donor_seq3415
TTGCATAACAGTATCTTGTATTATCAAATCG
>donor_seq3416
GATCAAGACGGATACTTGTCTTATGACTTTT
>donor_seq3417
GATTGAAACGGATACTTGTCTTATGACTGTG
>donor_seq3418
GATTGAGACGGATACTTGTCTTATGACTGTG
>donor_seq3419
ACGCCATAGTCTCTTGTATGGATAATAAACC
>donor_seq3420
ATCTATTATAGTTCATTGTATCTTCTTTTTT
>donor_seq3421
AACCCAGATAGTCGCTTGTATCTGCACGTTA
>donor_seq3422
CAAGGTGACAGTTGCTTGTATGTCGGGAAAG
>donor_seq3423
CAAGGTGACAGTTGCTTGTATGTCGGGAAAG
>donor_seq3424
TTTTAGCTCAGTTCTTCTTAAGTTTACAATT
>donor_seq3425
TTTTAGCTCAGTTCTTCTTAAGTTTACAATT
>donor_seq3426
TTTTAGCTCAGTTCTTCTTAAGTTTACAATT
>donor_seq3427
TTTAATACAGTTCGTCGTACATTTGTACATT
>donor_seq3428
TTTTAATACAGTTCGTCGTACATTTGTACAT
>donor_seq3429
TGGCATAACAGTATCTTGTATTATTAAAAAA
>donor_seq3430
ATTCAAGAGAGAATCTTGTATCTTGGTTGTA
>donor_seq3431
TGAAAACACAGTTGCTTGTGTGTTTGGAATC
>donor_seq3432
AGCGAACACAGTTGCCTGTCTGTTGAAAATG
>donor_seq3433
TACCAAGACGGTATCTTGTATCTTGATTGAT
>donor_seq3434
TACCAAGACGGTATCTTGTATCTTGATTGAT
>donor_seq3435
ATTAACATAGTTCGTCGTACGTTTGCATCTT
>donor_seq3436
ATTAACATAGTTCGTCGTACGTTTGCATCTT
>donor_seq3437
ATTAACATAGTTCGTCGTACGTTTGCATCTT
>donor_seq3438
ATTAACATAGTTCGTCGTACGTTTGCATCTT
>donor_seq3439
ATTAACATAGTTCGTCGTACGTTTGCATCTT
>donor_seq3440
ATTAACATAGTTCGTCGTACGTTTGCATCTT
>donor_seq3441
ATTAACATAGTTCGTCGTACGTTTGCATCTT
>donor_seq3442
ATTAACATAGTTCGTCGTACGTTTGCATCTT
>donor_seq3443
TTTAATACAGTATGTCCTATATTTAAAAAGG
>donor_seq3444
CTTCAAGACGGTATCTTATATCTTGATTCTG
>donor_seq3445
GACGAAGACGGATACTTGTCTTATGAGTTTT
>donor_seq3446
TTTTAAGATGGTATCTTGTATCTTGAATAAC
>donor_seq3447
TTTTAAGATGGTATCTTGTATCTTGAATAAT
>donor_seq3448
TTTTAAGATGGTATCTTGTATCTTGAATAAT
>donor_seq3449
TTTTAAGATGGTATCTTGTATCTTGAATAAT
>donor_seq3450
CATCAAGACGGTATCTTATGTCTTGGAGCCA
>donor_seq3451
CATCAAGACGGTATCTTATGTCTTGGAGCCA
>donor_seq3452
CATCAAGACGGTATCTTATGTCTTGGAGCCA
>donor_seq3453
CATCAAGACGGTATCTTATGTCTTGGAGCCA
>donor_seq3454
CATCAAGACGGTATCTTATGTCTTGGAGCCA
>donor_seq3455
CGCCATAGTCGTTTGTATGGATAATAACCAA
>donor_seq3456
CGCCATAGTCGTTTGTATGGATAATAACCAA
>donor_seq3457
ATTTAACATAGTTCGTCGTACATTTGTACGG
>donor_seq3458
ATTTAACATAGTTCGTCGTACATTTGTACGG
>donor_seq3459
ATTTAACATAGTTCGTCGTACATTTGTACGG
>donor_seq3460
GATTAACATAGAACATGGTAAGTTTGCACTA
>donor_seq3461
AATCAAGACGGTTGCTTGTATCTTGAATCTG
>donor_seq3462
AATCAAGACGGTTGCTTGTATCTTGAATCTG
>donor_seq3463
GAGCAAAACGGATACTTGTCTTATGATTTTT
>donor_seq3464
GAGCAAAACGGATACTTGTCTTATGATTTTT
>donor_seq3465
GAGCAAAACGGATACTTGTCTTATGATTTTT
>donor_seq3466
GAGCAAAACGGATACTTGTCTTATGATTTTT
>donor_seq3467
CGTTAAGACGGTATCTTATATCTCGATTTTG
>donor_seq3468
TACGTTTAAGACAGTTCCTTGTATCTTTAAA
>donor_seq3469
GTTCAAGACAGTTGCTCCTTGTATCTTTAAA
>donor_seq3470
ACTCAACACGGTAGCTTGTATGTAATAGAGA
>donor_seq3471
GATCAAGACGGATACTTGTCTTATGATTATT
>donor_seq3472
GAACAAGACGGTTGCTTGTATCTTCTGGGCT
>donor_seq3473
ATTTAAGAGAGTATCTTGTATATTAAACCCA
>donor_seq3474
GAACAACACAGTTGCTTGTATGTCGAGAAAG
>donor_seq3475
GAACATCACAGTTGCCTGTCTGATGTGATGC
>donor_seq3476
GAACATCACAGTTGCCTGTCTGATGTGATGC
>donor_seq3477
AATCAAGAGAGAATCTTGTATCTTGCTTGCA
>donor_seq3478
GCACATAACGGAAACTTGTCTTATGACTTTT
>donor_seq3479
ATGAAACACAGTTGCCCTGTGTGTCGTGACT
>donor_seq3480
TTTTACCTTAGTTCTTCTTAAGTTTAATTTC
>donor_seq3481
GGGCAAGACGGTATCTTGTATCTGGACACCA
>donor_seq3482
CGTCAAGACGGTTGCTTGTATCTTTAGGCCT
>donor_seq3483
AAAGACAGTTGCTCCTTGTGTCTGCGACTTT
>donor_seq3484
AAAGACAGTTGCTCCTTGTGTCTGCGACTTT
>donor_seq3485
TTCCAAGACGGTATCTTGTATCTTAATCTCT
>donor_seq3486
TTTATCACAGTATCTTGTATGATTGCATTGC
>donor_seq3487
CAGCAACACAGTTGCTTATCTGACCGGAATC
>donor_seq3488
AGACAAGACAGTCGCTTGTAACTCTCACGAC
>donor_seq3489
TTTAATACAGTATGTCCTATATTTAAAAAGA
>donor_seq3490
CGCCATAGTCTCTTGTATGGATAATAACTAA
>donor_seq3491
CACCAATACAGTTGCCTGTGTATTGGCTTTG
>donor_seq3492
CACCAATACAGTTGCCTGTGTATTGGCTTTG
>donor_seq3493
TTTAATACAGTATGTCCTATATTTAAAAAGA
>donor_seq3494
AAACTTAATGGTTGCTTGTATTAGCGCGAAT
>donor_seq3495
TTTTAACTCAGTTCTTCTTAAGTTTACAATC
>donor_seq3496
GTTTCAGACGGTATCTTGTATCTTGGAGCAT
>donor_seq3497
GACCAAGACGGATACTTGTCTCAGACTTTCC
>donor_seq3498
GACCAAGACGGATACTTGTCTCAGACTTTCC
>donor_seq3499
CGACATACTCGTTTGTATGGATAATCTCACC
>donor_seq3500
AATCAAGACAGTCGCTTGTATATTGAGAGAA
>donor_seq3501
ATCCAAGATGGTTGCTTATATCTTTCGATTG
>donor_seq3502
GCGGAATACAGTTGCTTGTATATTAAAATTA
>donor_seq3503
GACCAACACGGATACTTGTCTTATGACATTT
>donor_seq3504
ACCCAAGACAGTTGCTTGTATCTTGAAAGAA
>donor_seq3505
ACCCAAGACAGTTGCTTGTATCTTGAAAGAA
>donor_seq3506
ACCCAAGACAGTTGCTTGTATCTTGAAAGAA
>donor_seq3507
ACGAAAGACGGTTACTTGTATGTTCAGGCCA
>donor_seq3508
ATGGGATACAGTTGCTTGTATATCTCCAATG
>donor_seq3509
ATGGGATACAGTTGCTTGTATATCTCCAATG
>donor_seq3510
ATGGGATACAGTTGCTTGTATATCTCCAATG
>donor_seq3511
ATGGGATACAGTTGCTTGTATATCTCCAATG
>donor_seq3512
ATGGGATACAGTTGCTTGTATATCTCCAATG
>donor_seq3513
TTTCAAGACGGTTGCTTGTATCTTTAAGCCT
>donor_seq3514
GATCAAAACGGATACTTGTCTTATGATTTTG
>donor_seq3515
ATTCAAGATGGTTGCTTATATCTTTCAAATA
>donor_seq3516
GCGGAATACAGTTGCTTGTATATTAAAATTA
>donor_seq3517
TCCAAACACAGATGCTTGCATGTTTGTTTTT
>donor_seq3518
CGACAAGACGGTATCTTATGTCTTGAACTTC
>donor_seq3519
CGACAAGACGGTATCTTATGTCTTGAACTTC
>donor_seq3520
CGACAAGACGGTATCTTATGTCTTGAACTTC
>donor_seq3521
CGACAAGACGGTATCTTATGTCTTGAACTTC
>donor_seq3522
CGACAAGACGGTATCTTATGTCTTGAACTTC
>donor_seq3523
CGACAAGACGGTATCTTATGTCTTGAACTTC
>donor_seq3524
CGACAAGACGGTATCTTATGTCTTGAACTTC
>donor_seq3525
CGACAAGACGGTATCTTATGTCTTGAACTTC
>donor_seq3526
CGACAAGACGGTATCTTATGTCTTGAACTTC
>donor_seq3527
CGACAAGACGGTATCTTATGTCTTGAACTTC
>donor_seq3528
ATTAAACATGGTTGCTTGGATAAGAAAAATG
>donor_seq3529
ATTAAACATGGTTGCTTGGATGAAAAAAATG
>donor_seq3530
ATTGAACATGGTTGCTTGGATGAAAAAAATG
>donor_seq3531
ACGGGAGACAGTTGCTTGTATCTTCCAACTA
>donor_seq3532
CATGAACACAGTTGCCTGTGTGTTGGTTCTG
>donor_seq3533
AGTGGAGACAGTTGCTTGTATCTTGAACCCC
>donor_seq3534
CTTTATTACAGTTCATTGTATATTAAATATT
>donor_seq3535
CTTTATTACAGTTCATTGTATATTAAATATT
>donor_seq3536
TTATATTACAGTTCATTGTATATTAAATATT
>donor_seq3537
CTTTATTACAGTTCATTGTATATTAAATATT
>donor_seq3538
ATTCAAGATGGTTGCTTATATGTCTCAGTTG
>donor_seq3539
CCTTATTACAGTTCATTGTATATTTAAATTA
>donor_seq3540
TTAAAGACAGTTGCTTGTATCTTGTCAGCGG
>donor_seq3541
CTGAAACACAGATGCTTGCATGTTGTTTCCA
>donor_seq3542
TTCCAAGACGGTTGCTTGTATCTTTGGGGCT
>donor_seq3543
TTCCAAGACGGTTGCTTGTATCTTTGGGGCT
>donor_seq3544
CGCAAAGACAGTCGCTTGTAACTTCCCTTCG
>donor_seq3545
GTTCAAGACGGTATCTTGTATCTCGACTATC
>donor_seq3546
GGGCAAGACGGTATCTTGTATCTCGACTATC
>donor_seq3547
GATCAAGACGGATACTTGTCTTATGACTTTT
>donor_seq3548
CCAAAGACAGTTGGCTTGTGTCTTTAGGGCA
>donor_seq3549
TTCAAGACGGTTGCTTGTATCTTGGTTTTGG
>donor_seq3550
GTGAAAGACGGTATCTTGTATCTTGCAATCG
>donor_seq3551
GACCAAGACGGATACTTGTCTTATGAGAATT
>donor_seq3552
CAAGACAGTTGCTCCTTGTGTCTGGCTTTTG
>donor_seq3553
GTGAGAGATGGTATCTTGTATCTCTCAGTAT
>donor_seq3554
TTTTAACTCAGTTCTTCTTAAGTTTGATTTC
>donor_seq3555
CCACATAATGGTTGCTTGTATTAGCGCGAAT
>donor_seq3556
AACAAGACGGTATCTTGTATCTTGAAAAAAG
>donor_seq3557
AACAAGACGGTATCTTGTATCTTGAAAAAAG
>donor_seq3558
AACAAGACGGTATCTTGTATCTTGAAAAAAG
>donor_seq3559
AACAAGACGGTATCTTGTATCTTGAAAAAAG
>donor_seq3560
ACTCGACACAGTTGCTTGTATGTGATTCACT
>donor_seq3561
ACTCGACACAGTTGCTTGTATGTGATTCACT
>donor_seq3562
ACTCGACACAGTTGCTTGTATGTGATTCACT
>donor_seq3563
ACTCGAGACAGTTACTTGTATCTTGGCAACG
>donor_seq3564
ACTCGAGACAGTTACTTGTATCTTGGCAACG
>donor_seq3565
TGGCAAGACGGTATCTTATATCTTGATCTCT
>donor_seq3566
TGGCAAGACGGTATCTTATATCTTGATCTCT
>donor_seq3567
TGGCAAGACGGTATCTTATATCTTGATCTCT
>donor_seq3568
CTCAGACACAGTCGCTTGTAAGTCATTGCGG
>donor_seq3569
CAACATCACAGTTGCTTGTATGTTTGGAAAG
>donor_seq3570
CAACGTAACAGTTGCCCTGTGTCTTGGAAGT
>donor_seq3571
GTTCAAGACAGTTGCTTGTATCTTGTTGTTC
>donor_seq3572
CAACATAACAGTTGCCCTGTGTCTGAAAAGC
>donor_seq3573
CAACATAACAGTTGCCCTGTGTCTGAAAAGC
>donor_seq3574
TGAGAAGACAGTTGCTTGTGTCTGCCAGCTT
>donor_seq3575
CTTTAACACGGTATCTTGTATCTTTAATCAT
>donor_seq3576
TCACAACACAGTTGCTTGTGTCCAGGAAATC
>donor_seq3577
GGGCGAGACGGTATCTTGTATCTTGATCGAG
>donor_seq3578
AACAACACGGTTACTCTTGTATGTTCTCAGG
>donor_seq3579
TTTTACCTCAGTTCTTCTTAAGTTTGATTTA
>donor_seq3580
TTTTACCTCAGTTCTTCTTAAGTTTGATTTA
>donor_seq3581
CGACTTAATGGTTGCTTGTAATAACGCGATC
>donor_seq3582
TGGAGAGATGGTATCTTGTATCTCTCCAAGA
>donor_seq3583
ACCAAACACAGATGCTTGCATGTTCAAACTG
>donor_seq3584
ATTCAGCACAGTTGCTTGTGTCCGAAAAATT
>donor_seq3585
GACCAAGACGGATACTTGTCTTATGACTTTT
>donor_seq3586
GTTCAAGACGGTATCTTGTATCTCGACTATC
>donor_seq3587
GTTCAAGACGGTATCTTGTATCTCGACTATC
>donor_seq3588
TTCAAACACAGTTGCCTGTCTGTTTGAGATG
>donor_seq3589
TTCAAACACAGTTGCCTGTCTGTTTGAGATG
>donor_seq3590
ACTTAAGACGGTATCTCGTATGATGATCACG
>donor_seq3591
CGCTTTAATGGTTGCTTGTATTAGCGCGCCG
>donor_seq3592
CGCTTTAATGGTTGCTTGTATTAGCGCGCCG
>donor_seq3593
GGCCATAACAGTATCTTGTATTATCCTTCCC
>donor_seq3594
GGGGAAGACGGTATCTTGTATCTGGACATGT
>donor_seq3595
GGGGAAGACGGTATCTTGTATCTGGACATGT
>donor_seq3596
GGGGAAGACGGTATCTTGTATCTGGACATGT
>donor_seq3597
GCGCATGACGGATACTTGTCTTATGGAAAGG
>donor_seq3598
GATCATCACGGATACTTGTCTTATGACATTG
>donor_seq3599
GATCATCACGGATACTTGTCTTATGACATTG
>donor_seq3600
TTTTATTATAGCTCATTGTATATTAATTAAT
>donor_seq3601
CAACTTAATGGTTGCTTGTAATAGCGAAATC
>donor_seq3602
CATATTAATGGTTGCTTGTATTAGCACGATC
>donor_seq3603
CGGAAACAGAGTATCTTGTATGTTGAACCTT
>donor_seq3604
CGGAAACAGAGTATCTTGTATGTTGAACCTT
>donor_seq3605
CGGAAACAGAGTATCTTGTATGTTGAACCTT
>donor_seq3606
TTTTAATAGAGTATCTTGTATATTAAACATA
>donor_seq3607
ATTTTTATCATAGGAGCTGGCATGATAAAGG
>donor_seq3608
ATTTTTATCATAGGAGCTGGCATGATAAAGG
>donor_seq3609
ATTTTTATCATAGGAGCTGGCATGATAAAGG
>donor_seq3610
ACCGGTCCGCAGACGGCGCCTGACGCGCCTG
>donor_seq3611
GGTGAAGACAGTTGCTTGTGTCTAGATCTAG
>donor_seq3612
GGTGAAGACAGTTGCTTGTGTCTAGATCTAG
>donor_seq3613
TTTTACCTCAGTTCTTCTTAAGTTTGATTCT
>donor_seq3614
TATCAACACAGAATCTCCTATGTTTACGAAG
>donor_seq3615
CCGAGACACAGTCGCTTGTAAGTCATCGAGA
>donor_seq3616
GACCACAACGGATACTTGTCTTATGCATTCC
>donor_seq3617
CATCCACGGTTGCTTGTGTGGAGGAAATGTG
>donor_seq3618
AATCAAGACAGTTGCTTATCTCTTGACGATC
>donor_seq3619
TTTTACCTCAGTTCTTCTTAAGTTTGATTCT
>donor_seq3620
TTTTACCTCAGTTCTTCTTAAGTTTGATTCT
>donor_seq3621
GACCACAACGGATACTTGTCTTATGACCTTT
>donor_seq3622
ATGAGAGATGGTATCTTGTATCTCTCATTGA
>donor_seq3623
CGACAAGACGGTATCTTATGTCTTGATCTTC
>donor_seq3624
TCCCAACACAGATGCTTGCATGTTCAGTTTG
>donor_seq3625
CTTGCTAATGGTTGCTTGTATTAAACCGATC
>donor_seq3626
CTTGCTAATGGTTGCTTGTATTAAACCGATC
>donor_seq3627
TTTATTATAGTTCGTTGTATATTTAAAATAT
>donor_seq3628
TTTATTATAGTTCGTTGTATATTTAAAATAT
>donor_seq3629
GTGTCTTATGGTATCTTGTATTAGAATATGG
>donor_seq3630
CTTCAGCACAGTTGCTTGTGTCGGCAAAAAC
>donor_seq3631
CTTCAGCACAGTTGCTTGTGTCGGCAAAAAC
>donor_seq3632
CTTCAGCACAGTTGCTTGTGTCGGCAAAAAC
>donor_seq3633
CTTCAGCACAGTTGCTTGTGTCGGCAAAAAC
>donor_seq3634
TCCCAAGACAGTTGCTTGTATCTCTCGGCTT
>donor_seq3635
TTTCAAGACAGTTGCTTGTATCTAGCTCTTT
>donor_seq3636
GGGTAAGACGGTATCTTGTATCTTTGTCTCT
>donor_seq3637
GGTCAAGACAGTTGCTTGTGTCTGGCGTCAG
>donor_seq3638
GGTCAAGACAGTTGCTTGTGTCTGGCGTCAG
>donor_seq3639
ACGAAACACGGTAGCTTGTATGTAATAGACA
>donor_seq3640
CCACTTAATGGTTGCTTGTTATAGCGGGATC
>donor_seq3641
CTGAAAGATGGTATCTTGTATCTTGAGGTTT
>donor_seq3642
CTGAAAGATGGTATCTTGTATCTTGAGGTTT
>donor_seq3643
AGTCAAGACGGTTGCTTGTATCTTTAGGCCT
>donor_seq3644
ATGAGAGATGGTATCTTGTATCTCTCATTGA
>donor_seq3645
GACCAATACGGATACTTGTCTTATGTTTATC
>donor_seq3646
GGACAACACGGTATCTTGTGTCTTGGAACGG
>donor_seq3647
AGGAAAGACGGTATCTTGTATCTTGTTTCCC
>donor_seq3648
TGCCAAGACGGTATCTTGTATCTTATTCCCG
>donor_seq3649
ATTGAACACGGTTACTTGTATGTTTAAACCA
>donor_seq3650
TTTCAAGAGAGAATCTTGTATCTTGTTTGCA
>donor_seq3651
GTTCAAGACAGTTGCTTGTATCTTAAATGTA
>donor_seq3652
CGTTCTAATGGTTGCTTGTATTAGCGCGCTG
>donor_seq3653
CCTGAACACAGTTGCCCTGTGTGTTTGCAAT
>donor_seq3654
TATTAATATAGTTCGTCGTACATTTGTACGT
>donor_seq3655
TATTAATATAGTTCGTCGTACATTTGTACGT
>donor_seq3656
TATTAATATAGTTCGTCGTACATTTGTACGT
>donor_seq3657
GGGCGACACGGTATCTTGTGTCTTGGATCGT
>donor_seq3658
TTCGAGGACAGTTGCTTGTATCTTGAAAGTG
>donor_seq3659
TATTATTATAGTTCATTGTATATTGTTTTTT
>donor_seq3660
AAACAAGACAGTCGCTTGTAACTTCCCTTTA
>donor_seq3661
CTCCAAGACAGTCGCTTGTATCTTACTTGGA
>donor_seq3662
CTCCAAGACAGTCGCTTGTATCTTACTTGGA
>donor_seq3663
TTCAAGACGGTTGCTTGTATCTTGGTTTTGG
>donor_seq3664
CATGAACACAGTTGCTTGTGTGTTTGGCTTC
>donor_seq3665
GCTCTTAATGGTTGCTTGTATTAGCGCGCTC
>donor_seq3666
TCTCAACACAGTTGCTTATCTGATCGGAATC
>donor_seq3667
TTTTAACTCAGTTCTTCTTAAGTTTGATTCT
>donor_seq3668
TTTTAGCACAGTTCATCCTATGTTTGTAGTA
>donor_seq3669
TTCAAGACGGTTGCTTGTATCTTGGTTTCGG
>donor_seq3670
TTCAAGACGGTTGCTTGTATCTTGGTTTCGG
>donor_seq3671
CGCCATAGTCTCTTGTATGGATAATAAGTAC
>donor_seq3672
CGCCATAGCCTCTTGTATGGATAATAAGTAC
>donor_seq3673
TTTAATACAGTATGTCCTATATTTAAAAAGA
>donor_seq3674
CGTGAACACAGTTGCCTGTGTGTTGGTTCTG
>donor_seq3675
CCACATAATGGTTGCTTGTATTAGCGCGAAT
>donor_seq3676
ACTCGACACAGTTGCTTGTATGTGATTCACT
>donor_seq3677
CGCCATAGTCGTTTGTATGGATAATAAGCAC
>donor_seq3678
GTTCAAGACAGTTGCTTGTCTCTTGGAGGCA
>donor_seq3679
GGGGGATACAGTTGCTTGTATATCTAAATTA
>donor_seq3680
GAAGACAGTTGCTCCTTGTGTCTGCAAAGCT
>donor_seq3681
TATATACACAGTTCATCGTAAGTTTGTAGGG
>donor_seq3682
TTTAAACACAGTTCGTCGTACGTTTGTACTT
>donor_seq3683
GCGAGAGATGGTATCTTGTATCTTGCAACGA
>donor_seq3684
GCGAGAGATGGTATCTTGTATCTTGCAACGA
>donor_seq3685
TCTCAACACAGTTGCTTATCTGATCGGAATC
>donor_seq3686
TTTTAGCTCAGTTCTTCTTAAGTTTGATTCT
>donor_seq3687
TTTTAGCTCAGTTCTTCTTAAGTTTGATTCT
>donor_seq3688
TTTTAGCTCAGTTCTTCTTAAGTTTGATTCT
>donor_seq3689
TTTTAGCACAGTTCTTCTTAAGCTTACAAAA
>donor_seq3690
CGGCGAGACGGTATCTTATATCTCGATTTTA
>donor_seq3691
GACACGGACGGATACTTGTCTTATGACTTTT
>donor_seq3692
TTTTAAGACGGTATCTTGTATCTTGCTTGTC
>donor_seq3693
TTTTAAGACGGTATCTTGTATCTTGCTTGTC
>donor_seq3694
TTATATTATAGTTCATTGTATAATAATTTAT
>donor_seq3695
TTATATTATAATTCATTGTATAATAATTTAT
>donor_seq3696
TTCCAAGACGGTTACTTGTATCTTTAAACCT
>donor_seq3697
TAGTAACATAGAACATGGTAAGTTTGCATTA
>donor_seq3698
TGAAAACACAGTTGCTTGTGTATTTGGAATC
>donor_seq3699
GCGGAACAGAGTGTCTTGTATATTGCTAATC
>donor_seq3700
TCGAAATACAGTTGCTTGTATAATCATATCC
>donor_seq3701
CTTCGCCACAGTTGCTTGTGTCCGGAAAATC
>donor_seq3702
CCTCAACACAGTTGCTTATCTGATCGGAATC
>donor_seq3703
ATATAACATAGAATGTGATAAGTTTGCTTTT
>donor_seq3704
ATATAACATAGAATGTGATAAGTTTGCTTTT
>donor_seq3705
ATATAACATAGAATGTGATAAGTTTGCTTTT
>donor_seq3706
ATATAACATAGAATGTGATAAGTTTGCTTTT
>donor_seq3707
ATATAACATAGAATGTGATAAGTTTGCTTTT
>donor_seq3708
ATATAACATAGAATGTGATAAGTTTGCTTTT
>donor_seq3709
ATATAACATAGAATGTGATAAGTTTGCTTTT
>donor_seq3710
ATATAACATAGAATGTGATAAGTTTGCTTTT
>donor_seq3711
ATATAACATAGAATGTGATAAGTTTGCTTTT
>donor_seq3712
ATGAGAGATGGTATCTTGTATCTCTCATTGA
>donor_seq3713
ACTCAACACAGTTACTTGTATCTTTAATCTT
>donor_seq3714
ATTCAAGACAGTTGCTTGTATCTTGAAATTC
>donor_seq3715
ATTCAAGACAGTTGCTTGTATCTTGAAATTC
>donor_seq3716
ATTCAAGACAGTTGCTTGTATCTTGAAATTC
>donor_seq3717
ATTCAAGACAGTTGCTTGTATCTTGAAATTC
>donor_seq3718
ATTCAAGACAGTTGCTTGTATCTTGAAATTC
>donor_seq3719
GATCAAGACGGATACTTGTCTTATGAATATC
>donor_seq3720
TTTCGAGACAGTTGCTTGTATCTAGCTCCTC
>donor_seq3721
GATCACAACGGATACTTGTCTTATGAACTTC
>donor_seq3722
GATCAAGACGGATACTTGTCTTATGAAGATC
>donor_seq3723
GATCAAGACGGATACTTGTCTTATGAAGATC
>donor_seq3724
GATCAACATGGTTGCTTGTCTGTTGAAGAGG
>donor_seq3725
GTTCAAGACAGTTGCTCCTTGTATCTTGAAA
>donor_seq3726
GATCAACATGGTTGCTTGTCTGTTGGAAGGC
>donor_seq3727
TCCCAAGACAGTTGCTTGTATCTCTCGGCTT
>donor_seq3728
TTTTAATATAGTTCGTCGTACATTTGTACGG
>donor_seq3729
CGCCATAGTCTCTTGTATGGATAATAAGCAC
>donor_seq3730
TCTTAAGACAGTATCTTATATCTCGATTCTG
>donor_seq3731
CCCCAAGACAGTCGCTTGTATCTGTGGTTCA
>donor_seq3732
AAACAAGACAGTCGCTTGTAACTTCCCTTTA
>donor_seq3733
GGTGGAGACGGTATCTTGTATCTTACCCCTC
>donor_seq3734
TGCAAACACAGTTGCTTATCTGATCGGAATC
>donor_seq3735
CATCAACACAGTTGCTTATCTGATCGGAATC
>donor_seq3736
TGCAAACACAGTTGCTTATCTGATCGGAATC
>donor_seq3737
CCACAACACAGTTGCTTATCTGATGGAAATC
>donor_seq3738
TTTGAAGACGGTTACTTGTATCTTCTACCTG
>donor_seq3739
GATTATACCATTAGATCGTATATTAGTTATT
>donor_seq3740
GTGAAAGACAGTTGCTTGTATCTTTAATCTG
>donor_seq3741
TGGAGAGACGGTATCTTGTATCTTGTTTCCC
>donor_seq3742
GTACAAGATGGTATCTTGTATCTGTCCGTGG
>donor_seq3743
AAACAAGACAGTCGCTTGTAACTTCCCTTTG
>donor_seq3744
GCTAAAGACGGTATCTTGTATCTTTCCCTCC
>donor_seq3745
GCTAAAGACGGTATCTTGTATCTTTCCCTCC
>donor_seq3746
GCTATAGACAGTTGCTTGTATCTCTAAAGCG
>donor_seq3747
CATGAACACAGTTGCCTGTGTGTTGGTTCTG
>donor_seq3748
AGCTTTAATGGTTGCTTGTAATAGCGCAATC
>donor_seq3749
AGCTTTAATGGTTGCTTGTAATAGCGCAATC
>donor_seq3750
AGCTTTAATGGTTGCTTGTAATAGCGCAATC
>donor_seq3751
GTTGAAGACAGTTGCTTGTGTCTTGATCTGG
>donor_seq3752
GTTGAAGACAGTTGCTTGTGTCTTGATCTGG
>donor_seq3753
CCGTTTAATGGTTGCTTGTAATAGCGCGATC
>donor_seq3754
GACAAACACAGTTGCCTGTGTGTCGAAACTG
>donor_seq3755
GACAAACACAGTTGCCTGTGTGTCGAAACTG
>donor_seq3756
GACAAACACAGTTGCCTGTGTGTCGAAACTG
>donor_seq3757
AACAAACACAGATGCTTGCATGTTGGGCTGG
>donor_seq3758
AACAAACACAGATGCTTGCATGTTGGGCTGG
>donor_seq3759
GAAGGATACAGTTGCTTCTGTATCTCGGATC
>donor_seq3760
TCTTATTATAGTTCATGTATTTGATTCATTA
>donor_seq3761
TTTTAGCTCAGTTCTTCTTAAGTTTGAAACT
>donor_seq3762
GCGCAAGACGGTATCTTGTATCTTATCGAAT
>donor_seq3763
TTCAAAGAGAGAATCTTGTATGTTGCGAGGT
>donor_seq3764
ACACAAGACAGTCGCTTGTATCATGCAGACA
>donor_seq3765
GGGAGAGACGGTATCTTGTGTCTCTCCGGTG
>donor_seq3766
CGCCACGACGGTCGCTTGTATCAAGGGACGG
>donor_seq3767
GAATCTAATGGTTGCTTGTATTAGCGCGAAG
>donor_seq3768
AACAAACACAGATGCTTGCATGTTGGGACAG
>donor_seq3769
CAAGATGACAGTTGCTTGTATGTCGGGAAAG
>donor_seq3770
TACCAAGACGGTATCTTGTATCTTGATTGAT
>donor_seq3771
TGGCATAACAGTATCTTGTATTATCCTTTCG
>donor_seq3772
TGGCATAACAGTATCTTGTATTATCCTTTCG
>donor_seq3773
CATCTTCACAGTTGCTTGTGTCCGGAAATTT
>donor_seq3774
TATTATTATAGTTCATTGTATATTGTTTTTT
>donor_seq3775
GTTCAAGACAGTTGCTCCTTGTATCTTGAAA
>donor_seq3776
GACCACAACGGATACTTGTCTTATGCATTCC
>donor_seq3777
TTTTACCTTAGTTCTTCTTAAGTTTAATTTC
>donor_seq3778
GGGCAAGACGGTATCTTGTATCTGGACCCCA
>donor_seq3779
TTTAATACAGTATGTCCTATATTTAAAAAGG
>donor_seq3780
CATCAAGACGGTATCTTATGTCTTGGAGCCA
>donor_seq3781
CATCAAGACGGTATCTTATGTCTTGGAGCCA
>donor_seq3782
CATCAAGACGGTATCTTATGTCTTGGAGCCA
>donor_seq3783
TTGAAACATGGTTGCTTGGATGACAGGAATG
>donor_seq3784
TTGAAACATGGTTGCTTGGATGACAGGAATG
>donor_seq3785
TTGAAACATGGTTGCTTGGATGACAGGAATG
>donor_seq3786
TTGAAACATGGTTGCTTGGATGACAGGAATG
>donor_seq3787
AAACAAGACAGTTACTTGTATCTTGGCATTT
>donor_seq3788
GGAGAAGACGGTATCTTGTATCTCGACTACC
>donor_seq3789
TCTTATTACAGTTCATTGTATATTCAATTAT
>donor_seq3790
TCTTATTACAGTTCATTGTATATTCAATTAT
>donor_seq3791
TAGAGACACGGTATCTTGTATGTCGACTAGC
>donor_seq3792
GCAAATAACGGATACTTGTCTTATGAAGAGG
>donor_seq3793
GATCAAAACGGATACTTGTCTTATGAAGGAT
>donor_seq3794
TAACAACACGGTTACTTGTATCTTTCTCACG
>donor_seq3795
TAACAACACGGTTACTTGTATCTTTCTCACG
>donor_seq3796
TCTTATTACAGTTCATTGTATATTCAATATT
>donor_seq3797
CTTTATTACAGTTCATTGTATATTCAATATT
>donor_seq3798
AATTAACACAGAACATCGTATATTGATTCCT
>donor_seq3799
AATTAACACAGAACATCGTATATTGATTCCT
>donor_seq3800
AATTAACACAGAACATCGTATATTGATTCCT
>donor_seq3801
ATACAAGATGGTTGCTTATATCTTTCGAATA
>donor_seq3802
ATACAAGATGGTTGCTTATATCTTTCGAATA
>donor_seq3803
ATTTATTATAGCTCATCGTATATTAATTTAA
>donor_seq3804
ATTTATTATAGCTCATCGTATATTAATTTAA
>donor_seq3805
ATTTATTATAGCTCATCGTATATTAATTTAA
>donor_seq3806
ATTTATTATAGCTCATCGTATATTAATTTAA
>donor_seq3807
CGGGAAGACGGTATCTTGTATGTTGACTGTG
>donor_seq3808
CGTCAACACAGCCGCTTGTATCTTCGAGTTG
>donor_seq3809
TAAAATCACAGTTGCTTGTATGACGGGAAAG
>donor_seq3810
TAAAATCACAGTTGCTTGTATGACGGGAAAG
>donor_seq3811
AAAGAACACAGTCGCTTGTAAGTCAGGGATT
>donor_seq3812
AAAGAACACAGTCGCTTGTAAGTCAGGGATT
>donor_seq3813
AAGCCAGATAGTCGCTTGTATCTGGACAGAT
>donor_seq3814
TTCCAAGACGGTTGCTTGTATCTTTAAGCCT
>donor_seq3815
AAACAACACAGTTACTTGTATCTTGGAATGG
>donor_seq3816
AATCCAGATAGTCGCTTGTATCTGCACGTTA
>donor_seq3817
ACGTAAGACAGTTGCTTGTATCTTGAAATTT
>donor_seq3818
ACGTAAGACAGTTGCTTGTATCTTGAAATTT
>donor_seq3819
TTTCACCTCAGTTCTTCTTAAGTTTGATTTT
>donor_seq3820
GACCAAGACGGATACTTGTCTTATGACTTTC
>donor_seq3821
ACCAAAGACAGTCGCTTGTAACTTGTCCTTG
>donor_seq3822
AAAGAACACAGTCGCTTGTAAGTCACGAATC
>donor_seq3823
GTCCAATACAGTGGCTTGTATATAAAATAGA
>donor_seq3824
TGCCAAGATGGTATCTTGTATCTTGATTGAT
>donor_seq3825
GACAGATACAGTTGCTTCTGTATCTCGGCTC
>donor_seq3826
ATTAAACATGGTTGCTTGGATAAGAAAAATG
>donor_seq3827
CGGCAACACGGTTACTTATCCCATGTGGTGA
>donor_seq3828
CGGCAACACGGTTACTTATCCCATGTGGTGA
>donor_seq3829
CGGCAACACAGTTGCTTATCTGATTGGAATC
>donor_seq3830
GCCCAAGACAGTTGCTTGTATCTTGCGCCGA
>donor_seq3831
GCCCAAGACAGTTGCTTGTATCTTGCGCCGA
>donor_seq3832
TGACAAGACGGTATCTTGTATCTCGACTATC
>donor_seq3833
TATTATTATAGTTCATTGTATATTACTTTTT
>donor_seq3834
ACCAAACACAGATGCTTGCATGTTCAAACTG
>donor_seq3835
TTTTACCTCAGTTCTTCTTAAGTTTGATTCT
>donor_seq3836
GATCATCACGGATACTTGTCTTATGACATTG
>donor_seq3837
GATCATCACGGATACTTGTCTTATGACATTG
>donor_seq3838
GATCATCACGGATACTTGTCTTATGACCTTG
>donor_seq3839
GATCATCACGGATACTTGTCTTATGACATTG
>donor_seq3840
GATCATCACGGATACTTGTCTTATGACATTG
>donor_seq3841
TTATATTATAGTTCATTGTATAATAATTTAT
>donor_seq3842
TTTTACCACAGTACTTCTTAACTTAGCATTA
>donor_seq3843
TGGCATAACAGTATCTTGTATTATTAAAAAA
>donor_seq3844
AGTTAAGACGGTATCTTGTATCTTGTTCTTT
>donor_seq3845
AGTTAAGACGGTATCTTGTATCTTGTTCTTT
>donor_seq3846
GTCCAAGACGGTATCTTATGTCTTGGAGCCA
>donor_seq3847
GTCCAAGACGGTATCTTATGTCTTGGAGCCA
>donor_seq3848
CACCACAGTCACTTGTATGGATAATTTCTTC
>donor_seq3849
TTTTATACCGGAAGCTTATATAAAACATATT
>donor_seq3850
TCCAAACACGGTTACTTGTATGTTCAGCCAT
>donor_seq3851
TCCAAACACGGTTACTTGTATGTTCAGCCAT
>donor_seq3852
AAACCAGATAGTCGCTTGTATCTGCACGGGC
>donor_seq3853
ATGAGAGATGGTATCTTGTATGTTGAAGCTT
>donor_seq3854
TAACAACACGGTTACTTGTATCTTTCTCACG
>donor_seq3855
TAACAACACGGTTACTTGTATCTTTCTCACG
>donor_seq3856
CGACAAGACGGTATCTTATGTCTTGATCTTC
>donor_seq3857
AATATAGTTCGTTTATATTATTTGTATATTC
>donor_seq3858
TTTCAAGACAATCGCTTGTATCTTACAGAGG
>donor_seq3859
TTTCAAGACAATCGCTTGTATCTTACAGAGG
>donor_seq3860
TTTTAAGACAGTCGCTTGTATCTTAGAAAGA
>donor_seq3861
GAATGACACAGCTGCTTGTATCTCTGATCAT
>donor_seq3862
GAATGACACAGCTGCTTGTATCTCTGATCAT
>donor_seq3863
TTTTAACTCAGTTCTTCTTAAGTTTGTCTTT
>donor_seq3864
CTTCATAACAGTTGCCCTGTGTGTGCAGGGT
>donor_seq3865
CTTCATAACAGTTGCCCTGTGTGTGCAGGGT
>donor_seq3866
CTTCATAACAGTTGCCCTGTGTGTGCAGGGT
>donor_seq3867
TTTTACCACAGTACTTCTTAAGTTTGATTCT
>donor_seq3868
GTGCAAGACGGTAGCTTGTATCTTGAATCTT
>donor_seq3869
GTGCAAGACGGTAGCTTGTATCTTGAATCTT
>donor_seq3870
CTCGAACACAGTCGCTTGTAAGTCAGTTTCG
>donor_seq3871
GTTCGAGACGGTATCTTGTATCTTAAATCTT
>donor_seq3872
GTTCGAGACGGTATCTTGTATCTTAAATCTT
>donor_seq3873
GTTCGAGACGGTATCTTGTATCTTAAATCTT
>donor_seq3874
CGGTAACACGGTTACTTGTATCTTATCCCAT
>donor_seq3875
CAACAAGACGGTATCTTATATCTCGATTTTA
>donor_seq3876
TTTTACCTCAGTTCTTCTTAAGTTAGCAATT
>donor_seq3877
ATTTATTATAGCTCATCGTATATTAATTTAA
>donor_seq3878
CTTCAGCACAGTTGCTTGTGTCCAACAAATC
>donor_seq3879
CTTCAGCACAGTTGCTTGTGTCCAACAAATC
>donor_seq3880
CTTCAGCACAGTTGCTTGTGTCCAACAAATC
>donor_seq3881
CTTCAGCACAGTTGCTTGTGTCCAACAAATC
>donor_seq3882
AAGCAAGACGGTTACTTGTATCTTAGACCCT
>donor_seq3883
GACCAAGACGGATACTTGTCTTATGACTTTC
>donor_seq3884
TTGAAGCACGGTTGCTTGTGTCTCTCGAATC
>donor_seq3885
ACTCAACACGGTAGCTTGTATGTAATAAATA
>donor_seq3886
ACTCAACACGGTAGCTTGTATGTAATAAATA
>donor_seq3887
TGGCCAATAATTCGACTCTCGTATATTGAAG
>donor_seq3888
GACCATCACGGATACTTGTCTTATGACTTTG
>donor_seq3889
GACCATCACGGATACTTGTCTTATGACTTTG
>donor_seq3890
GATTAACATAGAACATGGTAAGTTTGTATAA
>donor_seq3891
TTGAGAGATGGTATCTTGTATGTTGAGATTT
>donor_seq3892
TTTTAACTCAGTTCTTCTTAAGTTTGTAATC
>donor_seq3893
GGCCATAACAGTATCTTGTATTATCCTTCCC
>donor_seq3894
GGCCATAACAGTATCTTGTATTATCCTTCCC
>donor_seq3895
TTTTATCACAGTTCATCATATGTTAAAAAAG
>donor_seq3896
TTTTATCACAGTTCATCATATGTTAAAAAAG
>donor_seq3897
TTTTATCACAGTTCATCATATGTTAAAAAAG
>donor_seq3898
CCACAACACGGTCGCTTGTATCTCTCAGTTG
>donor_seq3899
CGATTTAATGGTTGCTTGTATTAGCGCGAAT
>donor_seq3900
AAAACAGACAGTCGCTTGTATCTCTAGAACA
>donor_seq3901
ATGAGACATGGTTGCTTGGATGATCAAAATA
>donor_seq3902
TTTCAAGAGAGAATCTTGTATCTTGTTTGCA
>donor_seq3903
GACCATCACGGATACTTGTCTTATGACTTTG
>donor_seq3904
ATGAAAGAAGGTTGCTTGTATCTTTAAGTCT
>donor_seq3905
CATGAACACAGTTGCCTGTGTGTTGGTTTGG
>donor_seq3906
ACTCATAACAGTTGCCCTGTGTCTGATGGTT
>donor_seq3907
ACTCATAACAGTTGCCCTGTGTCTGATGGTT
>donor_seq3908
TCCGAAGAGAGAATCTTGTATGTTTCGTTCA
>donor_seq3909
CACCCCAGTCACTTGTATGGATAATTTCTGC
>donor_seq3910
CACCACAGTCACTTGTATGGATAATTTCTTC
>donor_seq3911
CACCACAGTCACTTGTATGGATAATTTCTTC
>donor_seq3912
GAAAAATACAGTTGCTTGTATATCGGAACTC
>donor_seq3913
TTTCAAGACAGTTGCTTGTATCTAGCTCTCG
>donor_seq3914
CGATAAGACGGTATCTTATGTTTCGATTTTA
>donor_seq3915
CGCCAAGACGGTTGCTTGTATCTTCAGGCCT
>donor_seq3916
AAAAAAGACAGTCGCTTGTAACTTGGATTCA
>donor_seq3917
AGGTGACACGGTATCTTGTATGTCGACTACC
>donor_seq3918
CGCCATAGTCGTTTGTATGGATAATAAGCGC
>donor_seq3919
CGCCATAGTCGTTTGTATGGATAATAAGCAC
>donor_seq3920
TTTTACCACAGTACTTCTTAAGTTAGCATTT
>donor_seq3921
TTTTACCTTAGTTCTTCTTAAGTTTAATTTC
>donor_seq3922
TTTTACCTTAGTTCTTCTTAAGTTTAATTTC
>donor_seq3923
TTTTACCTTAGTTCTTCTTAAGTTTAATTTC
>donor_seq3924
TTTTACCTCAGTTCTTCTTAAGTTTGATTCT
>donor_seq3925
TTTTACCTCAGTTCTTCTTAAGTTTGATTCT
>donor_seq3926
TTGAGAGATGGTATCTTGTATCTCTCACATA
>donor_seq3927
GACCATCACGGATACTTGTCTTATGACATTG
>donor_seq3928
GACCATCACGGATACTTGTCTTATGACATTG
>donor_seq3929
GCGCAAGACAGTCGCTTGTATCTCTGGATCC
>donor_seq3930
TTTTATACCGGAAGCTTATATAAAACATATT
>donor_seq3931
GACTGAGACGGTATCTTATATCTTGATTATC
>donor_seq3932
GACTGAGACGGTATCTTATATCTTGATTATC
>donor_seq3933
GACTGAGACGGTATCTTATATCTTGATTATC
>donor_seq3934
CGACATAACAGTTGCCTGTGTCTTGGAAGCC
>donor_seq3935
CGACATAACAGTTGCCTGTGTCTTGGAAGCC
>donor_seq3936
CAACATGACAGTTGCTTGTATGTCGGTAAAG
>donor_seq3937
CAACATGACAGTTGCTTGTATGTCGGTAAAG
>donor_seq3938
CAACATGACAGTTGCTTGTATGTCGGTAAAG
>donor_seq3939
GCTCGACACAGTTGCTTGTATGTGATTCACT
>donor_seq3940
GCTCGACACAGTTGCTTGTATGTGATTCACT
>donor_seq3941
GCTCGACACAGTTGCTTGTATGTGATTCACT
>donor_seq3942
GCTCGACACAGTTGCTTGTATGTGATTCACT
>donor_seq3943
TCGGAAGACGGTTACTTGTATCTTTAGACCA
>donor_seq3944
TATTATTATAGTTCATTGTATATTACTTTTT
>donor_seq3945
CGACTTAATGGTTGCTTGTAATAGCGCAATC
>donor_seq3946
GACCAAGACGGATACTTGTCTTATGGAATCC
>donor_seq3947
GGGAGAGACGGTATCTTGTGTCTCTCCAGTG
>donor_seq3948
GGGAGAGACGGTATCTTGTGTCTCTCCAGTG
>donor_seq3949
GGGAGAGACGGTATCTTGTGTCTCTCCAGTG
>donor_seq3950
TTTTATTATAGTTCATTGTAGATTAATTAAA
>donor_seq3951
GTTCAAGACAGTTGCTTGTATCTTGAAATTC
>donor_seq3952
AAACCAGATAGTCGCTTGTATCTGCACGGCC
>donor_seq3953
CTTCAGCACAGTTGCTTGTGTCCCAAAAATT
>donor_seq3954
GCTAAAGACAGTTGCTTGTATCTCGAAAGTG
>donor_seq3955
GATCACAACGGAAACTTGTCTTATGACTTTT
>donor_seq3956
GATCACAACGGAAACTTGTCTTATGACTTTT
>donor_seq3957
GATCACAACGGAAACTTGTCTTATGACTTTT
>donor_seq3958
GATCACAACGGAAACTTGTCTTATGACTTTT
>donor_seq3959
GATCACAACGGAAACTTGTCTTATGACTTTT
>donor_seq3960
GATCACAACGGAAACTTGTCTTATGACTTTT
>donor_seq3961
GATCACAACGGAAACTTGTCTTATGACTTTT
>donor_seq3962
GGGAGAGATGGTATCTTGTATCTCTCCCGGG
>donor_seq3963
ACTCAACACAGTTACTTGTATCTTGGCATTT
>donor_seq3964
TATCAAGACAGTTGCTTGTGTCTTGCGCTGG
>donor_seq3965
TATCAAGACAGTTGCTTGTGTCTTGCGCTGG
>donor_seq3966
TATCAAGACAGTTGCTTGTGTCTTGCGCTGG
>donor_seq3967
TATCAAGACAGTTGCTTGTGTCTTGCGCTGG
>donor_seq3968
TATCAAGACAGTTGCTTGTGTCTTGCGCTGG
>donor_seq3969
TATCAAGACAGTTGCTTGTGTCTTGCGCTGG
>donor_seq3970
GTTTAAGACGGTAGCTTGTATCTTGAACCCT
>donor_seq3971
GTTTAAGACGGTAGCTTGTATCTTGAACCCT
>donor_seq3972
GTTTAAGACGGTAGCTTGTATCTTGAACCCT
>donor_seq3973
GTTTAAGAGAGTATCTTGTATATTAAATACA
>donor_seq3974
CACCACAGTCACTTGTATGGATAATTTCTGC
>donor_seq3975
AAACAACACGGTTACTTGTATGTTCAGCCCA
>donor_seq3976
AAACAACACGGTTACTTGTATGTTCAGCCCA
>donor_seq3977
TTTTAAGACAGTCGCTTGTATCTGCTCTTGA
>donor_seq3978
TTTTAAGACAGTCGCTTGTATCTGCTCTTGA
>donor_seq3979
TTTTAAGACAGTCGCTTGTATCTGCTCTTGA
>donor_seq3980
TTTTAAGACAGTCGCTTGTATCTGCTCTTGA
>donor_seq3981
CTTATTATAGTTCATTGTATATTATTTAATC
>donor_seq3982
TCAAAACACAGATGCTTGCATGCTGCTTGGG
>donor_seq3983
TTTTAGCACAGTACTTCTTAAGTTTACAATT
>donor_seq3984
GATCATCACGGATACTTGTCTTATGACATCC
>donor_seq3985
AAGGAACATAGTCACTGGTATGTTGTCTACA
>donor_seq3986
AACCATGACAGTTGCTTGTGTCTTGCGCAGG
>donor_seq3987
CGCCATAGTCTCTTGTATGGATAATAACTAA
>donor_seq3988
TTTTAAGAGAGTATCTTGTATATTAAATCCA
>donor_seq3989
GAGCAAGACAGTTGCTTGTGTCTTGAGAGGG
>donor_seq3990
CGACTTAATGGTTGCTTGTAATAACGCGATC
>donor_seq3991
CGACTTAATGGTTGCTTGTAATAACGCGATC
>donor_seq3992
ATTAAGCACAGTTCATCCTATGCTTATAGTC
>donor_seq3993
ATTAAGCACAGTTCATCCTATGCTTATAGTC
>donor_seq3994
TTTTAGCACAGTACTTCTTAAGTTAGCATTT
>donor_seq3995
CGCGAACAGGGTATCTTGTATGTTCGATCTG
>donor_seq3996
CGCGAACAGGGTATCTTGTATGTTCGATCTG
>donor_seq3997
CACCATAGTCACTTGTATGGATAATGAAACC
>donor_seq3998
CACCATAGTCACTTGTATGGATAATGAAACC
>donor_seq3999
TTCCAGCACAGTTGCTTGTGTCCAGGAAATC
>donor_seq4000
GTCGAACACGGTTACTTGTATGTTCAGGCCA
>donor_seq4001
ACAGGAGACAGTTGCTTGTATATGTCATTCG
>donor_seq4002
ACAGGAGACAGTTGCTTGTATATGTCATTCG
>donor_seq4003
TTTTAACTCAGTTCTTCTTAAGTTTACAATT
>donor_seq4004
TTTCAAGAGAGAATCTTGTATCTTGCTTGTA
>donor_seq4005
ACTCAAGACAGTTACTTGTATCTTGGCAATT
>donor_seq4006
TGACAACACAGTTGCTTATCTCTTCGAGATC
>donor_seq4007
TGACAACACAGTTGCTTATCTCTTCGAGATC
>donor_seq4008
AATATAGTTCGTTTATATTATTTGCATATTT
>donor_seq4009
CACCACAGTCACTTGTATGGACAATTCCATC
>donor_seq4010
GATCAAGACGGATACTTGTCTTATGCTGATC
>donor_seq4011
TCGCAAGACAGTCGCTTGTATCTCTCAGACC
>donor_seq4012
TCGCAAGACAGTCGCTTGTATCTCTCAGACC
>donor_seq4013
CAACAACACAGTTGCTTATCTGTTCGGATTC
>donor_seq4014
ATTCAAGATGGTTGCTTATATCTTTCAGATC
>donor_seq4015
AAACAAGACAGTCGCTTGTAACTTCCCTTTA
>donor_seq4016
ATTCAAGACGGTATCTCGACTATCGCTCCAT
>donor_seq4017
CGGAGAGACGGTATCTTGTATCTTTGTCCGA
>donor_seq4018
ATTCAAGACAGTTGCTCCTTGTATATTGAAA
>donor_seq4019
GACTAAGACGGATACTTGTCTTATGACTTTG
>donor_seq4020
GACTAAGACGGATACTTGTCTTATGACTTTG
>donor_seq4021
GACTAAGACGGATACTTGTCTTATGACTTTG
>donor_seq4022
CGCCATACTCGTTTGTATGGATAATAATCAC
>donor_seq4023
GACCATCACGGATACTTGTCTTATGACGTCC
>donor_seq4024
CAAAAACACAGTTGCTTGTGTCCGCAAAATC
>donor_seq4025
TTTTAAGATGGTATCTTGTATCTTATTCCAT
>donor_seq4026
ACAAAAGAGAGAATCTTGTATCTTGTTTGCA
>donor_seq4027
AGATGACACGGTATCTTGTATGTCGACGCCC
>donor_seq4028
TTGGAATACAGTTGCTTGTATATTAAAAATC
>donor_seq4029
GACCATCACGGATACTTGTTTTATGACTTCG
>donor_seq4030
AAGGAACACAGTTGCTTGTATGTTTACTTCA
>donor_seq4031
GATCAAGACGGATACTTGTCTTATGGTTTTC
>donor_seq4032
TATTAATATAGTTCGTCGTACATTTGTACGT
>donor_seq4033
TTGAGACACGGTTGCTTGTATGTTTCATTTT
>donor_seq4034
GCTCAAGACGGTAGCTTGTATCTTGAACTAG
>donor_seq4035
GCTCAAGACGGTAGCTTGTATCTTGAACTAG
>donor_seq4036
GCTCAAGACGGTAGCTTGTATCTTGAACTAG
>donor_seq4037
GACCAAAACGGATACTTGTCTTATGAAAATC
>donor_seq4038
AATCAACACAGTTACTTGTATCTTGGCATTT
>donor_seq4039
TGATAAGACAGTTGCTTATCTCTTGCCGATC
>donor_seq4040
TGATAAGACAGTTGCTTATCTCTTGCCGATC
>donor_seq4041
GTGCAAGAGAGAATCTTGTATGTTTCGAGAT
>donor_seq4042
TCCTTTAATGGTTGCTTGTATTAGCGCGATC
>donor_seq4043
TCCTTTAATGGTTGCTTGTATTAGCGCGATC
>donor_seq4044
TTTTAATATAGTTCGTCGTACATTTGTACGG
>donor_seq4045
TTGCATAACAGTATCTTGTATTATCAAACCG
>donor_seq4046
TTCACAACAGTTGCTTGTGTCTTGGTTTCGG
>donor_seq4047
GAAGACAGTTGCTCCTTGTGTCTGCCAGCTT
>donor_seq4048
ATCAAAGACAGTCGCTTGTAACTTGATTTCG
>donor_seq4049
CACCACAGTCACTTGTATGGATAATTCTCTG
>donor_seq4050
TAAAATCACAGTTGCTTGTGTCTTGAAAATG
>donor_seq4051
AACCCAGATAGTCGCTTGTATCTGCATGTTA
>donor_seq4052
TTACAACATAGTTGATTGTAAGTTAAATCTC
>donor_seq4053
TTTTAAGATGGTATCTTGTATCTTGAATAAC
>donor_seq4054
CTTTAAGATGGTATCTTGTATCTTGAATAAC
>donor_seq4055
TTTTAAGATGGTATCTTGTATCTTGAATAAC
>donor_seq4056
TTTTAAGATGGTATCTTGTATCTTGAATAAC
>donor_seq4057
GATCAACACAGCTGCCTGTCTGTTGGTGATG
>donor_seq4058
CCACATCACAGTTGCTTGTGTACGGAAAATG
>donor_seq4059
ATCAAAGACAGTCGCTTGTAACTTGATTTCG
>donor_seq4060
TCTTATTATAGTTCATTGTATATTATTTAAT
>donor_seq4061
TTTAAACACAGCTGCTTGTATGTTTAAAGTC
>donor_seq4062
CGGAAAGACAGTCGCTTGTAACTTCCCAAAC
>donor_seq4063
ATTTAAGACGGTATCTTGTATCTCGACTATC
>donor_seq4064
ATCTTTAATGGTTGCTTGTTATAGCAATCGC
>donor_seq4065
CTTCAAGACGGTATCTTATATCTTGATTCGA
>donor_seq4066
TTTTACCACAGTACTTCTTAAGTTAGCATTC
>donor_seq4067
TACCAAGACGGTATCTTGTATCTTGATTGAT
>donor_seq4068
TACCAAGACGGTATCTTGTATCTTGATTGAT
>donor_seq4069
AAAGAACACAGTCGCTTGTAAGTCACGAATC
>donor_seq4070
TTTAAACACAGCTGCTTGTATGTTTAAAGAC
>donor_seq4071
CAACAACACAGTTGCTTATCTGATCGGAATG
>donor_seq4072
ATTCAAGACAGTTGCTTGTATCCTGAGATTT
>donor_seq4073
ATTCAAGACAGTTGCTTGTATATGGAGGGCT
>donor_seq4074
GACCAAGACGGATACTTGTCTTATGAGAATC
>donor_seq4075
TTTTAATATAGTTCGTCGTACATTTGTACGG
>donor_seq4076
ATTCAAGAGAGAATCTTGTATCTTGCTTGCA
>donor_seq4077
TCTCAGCATGGTTGCTTGTGTCCGCGAAATC
>donor_seq4078
TCTCAGCATGGTTGCTTGTGTCCGCGAAATC
>donor_seq4079
TCTCAGCATGGTTGCTTGTGTCCGCGAAATC
>donor_seq4080
TCTCAGCATGGTTGCTTGTGTCCGCGAAATC
>donor_seq4081
AGATAAGACAGTCGCTTGTAACTCTCATAGC
>donor_seq4082
ATTTTTATCATAGGAGCTGGCATGATAAAGG
>donor_seq4083
ATTTTTATCATAGGAGCTGGCATGATAAAGG
>donor_seq4084
ATTTTTATCATAGGAGCTGGCATGATAAAGG
>donor_seq4085
GAAAGATACAGTTGCTTCTGTATGTCTGATC
>donor_seq4086
AATACACAGTACATCGTATGTTGGTACTAAA
>donor_seq4087
GCTCAAGACAGTTGCTCCTTGTATCTTGAAA
>donor_seq4088
TTTTAAGATGGTATCTTGTATCTTGAATAAC
>donor_seq4089
TTTAATACAGTATGTCCTATATTTAAAAAGA
>donor_seq4090
GAACAATACAGTTGCTTCTGTATCTCAGCTT
>donor_seq4091
GAACAATACAGTTGCTTCTGTATCTCAGCTT
>donor_seq4092
TTTTATACCGGAAGCTTATATAAAACATATT
>donor_seq4093
AGCCAAGACGGTTGCTTGTATCTTCAGAGAG
>donor_seq4094
CTTTATTACAGTTCATTGTATATTCAATATT
>donor_seq4095
TTTAATATAGTTCGTTGTATATTATTTGTAT
>donor_seq4096
GTTCAAGACAGTTGCTTGTATCCTGAGATTT
>donor_seq4097
GGGCAAGACGGTATCTTGTATCTTGTTCTCA
>donor_seq4098
TTTCAAGAGAGAATCTTGTATCTTGTTTGCA
>donor_seq4099
GCATTTAATGGTTGCTTGTAATAGCAAAATC
>donor_seq4100
TTTTATTATAGCTCATCGTATATTAATTTAA
>donor_seq4101
GGGGAAGACGGTATCTTGTATCTCGACTACC
>donor_seq4102
GGGGAAGACGGTATCTTGTATCTCGACTACC
>donor_seq4103
AAAGACAGTTGCTCCTTGTGTCTTTGCAGGG
>donor_seq4104
AAAGACAGTTGCTCCTTGTGTCTTTGCAGGG
>donor_seq4105
CGCCATAGTCTCTTGTATGGATAATAAGCAC
>donor_seq4106
TTTAAACACAGCTGCTTGTATGTTTAAAGTC
>donor_seq4107
TTTAAACACAGCTGCTTGTATGTTTAAAGTC
>donor_seq4108
CACCACAGTCACTTGTATGGATAATTTCTGC
>donor_seq4109
CTTATTATAGTTCATTGTATATTATTTAATC
>donor_seq4110
GGAGAACACAGTTGCCTGTCTGTTGAAAATG
>donor_seq4111
GCTGAAGACGGTATCTTGTATCTTTTTCTCC
>donor_seq4112
CTTCAACACAGTTGCTTGTGTCTGCAAAATC
>donor_seq4113
CAAGATGACAGTTGCTTGTATGTCGGGAAAG
>donor_seq4114
CGCTCTAATGGTTGCTTGTAATAGCGAAATC
>donor_seq4115
CGCTCTAATGGTTGCTTGTAATAGCGAAATC
>donor_seq4116
CCACTTAATGGTTGCTTGTATAAGCGCGAAA
>donor_seq4117
TGACAACACGGTTACTTGTATCTTGCTCATG
>donor_seq4118
TTCAAACACAGTTGCCTGTCTGTTTGAGATG
>donor_seq4119
AAACTATTAGCTGGTTCGTATTATAAGGTTA
>donor_seq4120
CGCAAACACAGATGCTTGCATGTTGATTGCA
>donor_seq4121
CGCAAACACAGATGCTTGCATGTTGATTGCA
>donor_seq4122
TCTTATTATAGTTCATTGTATATTATTAATT
>donor_seq4123
TTTCAACTCAGATCTTCTTAAGTTTGATTTT
>donor_seq4124
AAACAAGACAGTCGCTTGTAACTTCCCTTTA
>donor_seq4125
AAACAAGACAGTCGCTTGTAACTTCCCTTTA
>donor_seq4126
AAACAAGACAGTCGCTTGTAACTTCCCTTTA
>donor_seq4127
AAACAAGACAGTCGCTTGTAACTTCCCTTTA
>donor_seq4128
AAACAAGACAGTCGCTTGTAACTTCCCTTTA
>donor_seq4129
GTTCAAGACAGTTGCTTGTATCTTGAAATCT
>donor_seq4130
GTTCAAGACAGTTGCTTGTATCTTGAAATCT
>donor_seq4131
GTTCAAGACAGTTGCTTGTATCTTGAAATCT
>donor_seq4132
GTTCAAGACAGTTGCTTGTATCTTGAAATCT
>donor_seq4133
TCGAAAGACGGTTACTTGTATGTTTCAGGCC
>donor_seq4134
TCTCAACACAGTTGCTTATCTGATCGGAATC
>donor_seq4135
AACCAACACAGTTACTTGTATCTTGGAATGG
>donor_seq4136
TTTCAACACGGTTACTTGTATGTTTAGACCA
>donor_seq4137
TTTGAACACAGCTGCTTGTATGTTTAAAGTC
>donor_seq4138
TTTAAACACAGTTCATCCTATGTTTGTGAGG
>donor_seq4139
CACCACAGTCACTTGTATGGATAATTTCTGC
>donor_seq4140
CAAGATGACAGTTGCTTGTATGACGGGAAAG
>donor_seq4141
CAACATAACAGTTGCCTGTGTCTTGGAAGTC
>donor_seq4142
CCGCAACACGGTCGCTTGTATCTCTCAGTTG
>donor_seq4143
TTTTACCTCAGTTCTTCTTAAGTTAGCATTT
>donor_seq4144
ATGAGAGATGGTATCTTGTATCTCTCAGTAA
>donor_seq4145
ATTTAACACAGATCATCCTATGTTTGCAAAA
>donor_seq4146
CCACATAACAGTTGCCCTGTGTCTGGCAATT
>donor_seq4147
CGCCATAGTCGTTTGTATGGATAATCTTTCC
>donor_seq4148
AGTAACACAGAATCTTCTATGTTTGATGTAT
>donor_seq4149
CGCCATAGTCGTTTGTATGGATAATCTTTCC
>donor_seq4150
AAGCGATACCGTATCTCGTATATTTGGAGTG
>donor_seq4151
TTTTAATATAGTTCGTCGTACATTTGTACGG
>donor_seq4152
TAATATAGTTCGTCGTCGTACATTTGTACGG
>donor_seq4153
CTCCAAGACGGTATCTTGTATCTCGACTAAC
>donor_seq4154
ACAGGAGACAGTTGCTTGTATCTGTCATTAG
>donor_seq4155
AAGCCAGATAGTCGCTTGTATCTGGACGGAC
>donor_seq4156
CAACATAACAGTTGCCTGTGTCTTGGAAGTC
>donor_seq4157
CAACATAACAGTTGCCTGTGTCTTGGAAGTC
>donor_seq4158
CAACATAACAGTTGCCTGTGTCTTGGAAGTC
>donor_seq4159
ATGAGAGATGGTATCTTGTATCTCTCATTGA
>donor_seq4160
CACCACAGTCACTTGTATGGATAATTTCTGC
>donor_seq4161
TCGCAAGACAGTCGCTTGTATCTCTCAGGCC
>donor_seq4162
TCGCAAGACAGTCGCTTGTATCTCTCAGGCC
>donor_seq4163
TCAAGATGGTTGCTGTATATCTTTCGATGGG
>donor_seq4164
AACTCAGATAGTCGCTTGTATCTGCACGGCC
>donor_seq4165
AACTCAGATAGTCGCTTGTATCTGCACGGCC
>donor_seq4166
AACTCAGATAGTCGCTTGTATCTGCACGGCC
>donor_seq4167
TTTTAAGAGAGTATCTTGTATATTAAATGTA
>donor_seq4168
CGACATACTCGTTTGTATGGATAATCTCACT
>donor_seq4169
GATCATCACGGATACTTGTCTTATGACATTG
>donor_seq4170
GATCAAGACGGATACTTGTCTTATGCTGATC
>donor_seq4171
GACCAAGACGGATACTTGTCTTATGTTTTCC
>donor_seq4172
GGGGAAGACGGTATCTTGTATCTGGACATGT
>donor_seq4173
GGGCAAGACGGTATCTTGTATCTGGACATGT
>donor_seq4174
GGGGAAGACGGTATCTTGTATCTGGACATGT
>donor_seq4175
TTTAATATAGTTCGTTGTATATTTAAAATAT
>donor_seq4176
ATTTAACACAGAATCTCCTATGTTTGTTTTT
>donor_seq4177
TTTAAACACAGCTGCTTGTATGTTTAAAGTC
>donor_seq4178
GATCAACACGGATACTTGTCTTATGATTTTC
>donor_seq4179
TTTTTATATAGTTCGTTGTATATTAATTTTA
>donor_seq4180
AATATAGTTCGTTTATATTATTTGTATATTC
>donor_seq4181
AATATAGTTCGTTTATATTATTTGTATATTC
>donor_seq4182
AGTCAAGACAGTTGCTTGTATCTTAGGGATC
>donor_seq4183
GATTGAAACGGATACTTGTCTTATGACTGTG
>donor_seq4184
GAATCTAATGGTTGCTTGTTTTAGCGCACCG
>donor_seq4185
GAATCTAATGGTTGCTTGTTTTAGCGCACCG
>donor_seq4186
GTGCAAGAGAGAATCTTGTATCTTGCGAACT
>donor_seq4187
TTATATTATAGTTCATTGTATAATTTTTAAT
>donor_seq4188
GCGAAAGACAGTCGCTTGTATCTCACGGTTG
>donor_seq4189
TAAACAGACAGTCGCTTGTATCTCTAGAACA
>donor_seq4190
TTTAAACACAGCTGCTTGTATGTTTAAAGTC
>donor_seq4191
TTTAAACACAGCTGCTTGTATGTTTAAAGTC
>donor_seq4192
AAACAACACAGTTACTTGTATCTTGGCTGAG
>donor_seq4193
GCCGAAGACGGTATCTTGTATCTCGACCAAA
>donor_seq4194
CACCATAGTCACTTGTATGGATAATAAACCC
>donor_seq4195
CACCAAGACAGTCGCTTGTAACTTCCCCTGT
>donor_seq4196
GAACAACACAGTTGCCTGTCTGTTGAGGATG
>donor_seq4197
TGCCAAGACGGTTGCTTGTATCTTTCAGCCC
>donor_seq4198
CATCAACACAGTTGCTTATCTGATCGGAATC
>donor_seq4199
GGGAGAGATGGTATCTTGTATCTCTCCTGGG
>donor_seq4200
GGGAGAGATGGTATCTTGTATCTCTCCTGGG
>donor_seq4201
CAGTCCAGACAGTCGCCTTGTATCTGGGCTG
>donor_seq4202
TTCGGAGACGGTTACTTGTATGTTCAGGCCA
>donor_seq4203
GAGAAATACAGTTGCTTCTGTATCTCTGATT
>donor_seq4204
AATCAAGACAGTCGCTTGTATATTGAGAGAG
>donor_seq4205
ACGCAACACGGTAGCTTGTATGTAATAGTGA
>donor_seq4206
ATTCAAGACAGTTGCTTGTATCTTGAAATTC
>donor_seq4207
GACCAACACGGATACTTGTCTTATGACTTTC
>donor_seq4208
TTTTACCTCAGTTCTTCTTAAGTTTGATTCT
>donor_seq4209
TTTTAACACGGTTGCTTGTATGTTTCATTTT
>donor_seq4210
TTTTAACACTATATCTTGTATGATAAAAATA
>donor_seq4211
AAGTAACACAGTTGCTTGTATCTTTAAAAAT
>donor_seq4212
AAGTAACACAGTTGCTTGTATCTTTAAAAAT
>donor_seq4213
AAACCAGATAGTCGCTTGTATCTGGACGAGC
>donor_seq4214
TTTTACCTCAGTTCTTCTTAAGTTTGATTTT
>donor_seq4215
GATCAAGACGGATACTTGTCTTATGACGATT
>donor_seq4216
CGCCAACAGAGTATCTTGTATGTTGTGTCTG
>donor_seq4217
CTTCATAACAGTTGCCCTGTGTCTGAGAAGT
>donor_seq4218
TTTCAAGACAGCTGCTTGTATCTAGCTCTGA
>donor_seq4219
GTCCAAGACAGTTGCTTGTATCTTGGGCCGA
>donor_seq4220
AAAACAGTACCTTTTTATTTTTACTGAGAAA
>donor_seq4221
GAGTAAGACGGTATCTTGTATCTCGACCAAG
>donor_seq4222
TTTTACCTTAGTTCTTCTTAAGTTTAATTTC
>donor_seq4223
CGAAAACACAGTCGCTTGTATCTCTCGATTG
>donor_seq4224
GGGCAAGACAGTTGCTTGTGTCTAAAGAAAG
>donor_seq4225
GGGCAAGACAGTTGCTTGTGTCTAAAGAAAG
>donor_seq4226
GGGCAAGACAGTTGCTTGTGTCTAAAGAAAG
>donor_seq4227
CAGAGAGACGGTATCTTGTGTCTCTCCGGTG
>donor_seq4228
TTTTAATATAGTTCGTTGTATATTAATTTTT
>donor_seq4229
GATCAAGACAGTCGCTTGTAACTTGAAGTCG
>donor_seq4230
TTTAAACACAGCTGCTTGTATGTTTAAAGTC
>donor_seq4231
ATGGGAGACAGTTGCTTGTATCTTAGTTCCG
>donor_seq4232
ACCCCAGATAGTCGCTTGTATCTACACGAGA
>donor_seq4233
ACCTCAGATAGTCGCTTGTATCTGCACGACG
>donor_seq4234
TGGGAAGACGGTTACTTGTATCTTCAGGCCA
>donor_seq4235
TGGGAAGACGGTTACTTGTATCTTCAGGCCA
>donor_seq4236
TTTTATACCGGAAGCTTATATAAAACATATT
>donor_seq4237
CAACAACACAGTTGCTTGTATGTCGAGAAAG
>donor_seq4238
AAAAAACATAGTTGATTGTAAGTTAAAAACA
>donor_seq4239
CGACAATACAGTTGCCTGTGTATCGACATTG
>donor_seq4240
CGACAATACAGTTGCCTGTGTATCGACATTG
>donor_seq4241
GAGCAAGACGGTATCTTGTGTCTTGCGGTTC
>donor_seq4242
CAACACAGTTGCCTGTCTGTCCGAATCGTGG
>donor_seq4243
GAACAACACGGATACTTGTCTTATGATTTTC
>donor_seq4244
TTCCAATACAGTTCGTCGTACATTTGTCATA
>donor_seq4245
GATCAAAAGGGATACTTGTCTTATGACTTTG
>donor_seq4246
TGACAAGACGGTATCTTGTATCTCGACTATC
>donor_seq4247
AATATAGTTCGTTTATATTATTTGTATGTTC
>donor_seq4248
GCGCAAGACAGTCGCTTGTATCTCTCAGACC
>donor_seq4249
TGCATGACAGTTGACTTGTGTCTAACGCGGG
>donor_seq4250
TGCATGACAGTTGACTTGTGTCTAACGCGGG
>donor_seq4251
TGACAACACGGTTACTTGTATCTTGCTCATG
>donor_seq4252
TGACAACACGGTTACTTGTATCTTGCTCATG
>donor_seq4253
ACGAAGACGGATACTTGTCTTAGAGATTCCG
>donor_seq4254
GAAAAATACAGTTGCTTGTATATCGGAACTC
>donor_seq4255
GAAAAATACAGTTGCTTGTATATCGGAACTC
>donor_seq4256
ATCCAAGACAGTTGCTTGTATCTTGAAAGGA
>donor_seq4257
AACCATAGTCGTTTGTATGGATAATAAACAC
>donor_seq4258
GTGAGAGATGGTATCTTGTATCTCTCAGTGA
>donor_seq4259
TTTAAGACAGTTGCTTGTATCTTGGTGTAGG
>donor_seq4260
AATCAAGACAATTGCTTGTATCTTACGGTGG
>donor_seq4261
CTTCAAGACGGTTGCTTGTATCTTTAGGCCT
>donor_seq4262
ATTTCTTTCATAGGAGATGATATGAAAGAAA
>donor_seq4263
AAAACAGACAGTCGCTTGTATCTGGATAACA
>donor_seq4264
CACCACAGTCACTTGTATGGATAATTTCTAC
>donor_seq4265
ATTCAAGACAGTTGCTTGTATCTAGCTCCTG
>donor_seq4266
CTGCAACACAGTTGCTTATCTGATTGGAATC
>donor_seq4267
TTTCGACACGGTTGCTTGTAAGATTGTTTTC
>donor_seq4268
TCCCAAGAGAGAATCTTGTATCTTCCGAAAT
>donor_seq4269
TGGCATAACAGTATCTTGTATTATCCTTTCG
>donor_seq4270
TCTTATTATAGTTCATTGTATATTATTTAAT
>donor_seq4271
TCTTATTATAGTTCATTGTATATTATTTAAT
>donor_seq4272
GATCAACACGGATACTTGTCTTATGACTTTC
>donor_seq4273
ATTAATTATAGTTCGTCGTACATTTGTACGT
>donor_seq4274
ATTCAACACAGTTGCTTGTATATGGAGGGTG
>donor_seq4275
TTTTAATATAGTTCGTCGTACATTTGTACGG
>donor_seq4276
ATAACAGTACCTTTTTATTTTTATAGAGAAT
>donor_seq4277
GGGGAAGACAGTTGCTTGTGTCTAGCTTTGG
>donor_seq4278
TCGCAAGACAGTCGCTTGTATCTCTCAAACC
>donor_seq4279
TCGCAAGACAGTCGCTTGTATCTCTCAAACC
>donor_seq4280
GAACAACACAGTTGCTTGTATGTCGAGAAAG
>donor_seq4281
TGGCATAACAGTATCTTGTATTATTAAAAAA
>donor_seq4282
TGGCATAACAGTATCTTGTATTATTAAAAAA
>donor_seq4283
GTTCAAGACGGTATCTTATGTCTTGGAGCCA
>donor_seq4284
GTTCAAGACGGTATCTTATGTCTTGGAGCCA
>donor_seq4285
GTTCAAGACGGTATCTTATGTCTTGGAGCCA
>donor_seq4286
CATCAAGACGGTATCTTATGTCTTGGAGCCA
>donor_seq4287
GTTCAAGACGGTATCTTATGTCTTGGAGCCA
>donor_seq4288
GTTCAAGACGGTATCTTATGTCTTGGAGCCA
>donor_seq4289
TGGAAAGACGGTATCTTGTATCTTTTCTTCT
>donor_seq4290
GATCACTACGGATACTTGTCTTATGACTTTT
>donor_seq4291
CGCCATAGTCTCTTGTATGGATAATAAGCAC
>donor_seq4292
CAAAAGCACAGTTGCTTGTGTACGCGATATC
>donor_seq4293
CAAAAGCACAGTTGCTTGTGTACGCGATATC
>donor_seq4294
CGTAAACACAGTTGCCCTGTATGTCTGTGTT
>donor_seq4295
AACCCAGATAGTCGCTTGTATCTGCACGTTA
>donor_seq4296
AACCCAGATAGTCGCTTGTATCTGCACGTTA
>donor_seq4297
AAACCAGATAGTCGCTTGTATCTGGACGAGC
>donor_seq4298
CTCTGAGACGGTATCTTGTATCTTAATTCAC
>donor_seq4299
CTCTGAGACGGTATCTTGTATCTTAATTCAC
>donor_seq4300
CTCTGAGACGGTATCTTGTATCTTAATTCAC
>donor_seq4301
CGCCATAGTCACTTGTATGGTTGAATTCTTC
>donor_seq4302
CAATCTAATAGTTGCTTGTATTAGCGCGAGA
>donor_seq4303
CATTAAGAGAGAATCTTGTATCTTGTTTGCG
>donor_seq4304
AATTAACACAGAATCTCCTATGTTTACCCCG
>donor_seq4305
GAGAAATACAGTTGCTTCTGTATCTCCGGTT
>donor_seq4306
ATGAGAGATGGTATCTTGTATCTCTCGTTGA
>donor_seq4307
CATCAAGACAGTTGCTTGTGTCTTGAACCAG
>donor_seq4308
CATCAAGACAGTTGCTTGTGTCTTGAACCAG
>donor_seq4309
CATCAAGACAGTTGCTTGTGTCTTGAACCAG
>donor_seq4310
CATCAAGACAGTTGCTTGTGTCTTGAACCAG
>donor_seq4311
GCTGAACACGGTTGCTTGTAAGTTGTTCCAC
>donor_seq4312
GCTGAACACGGTTGCTTGTAAGTTGTTCCAC
>donor_seq4313
GATCACAACGGATACTTGTCTTATGCATTGG
>donor_seq4314
GGTCAAGACGGTATCTTGTATCTCGACTTTC
>donor_seq4315
GATCAAAACGGATACTTGTCTTATGATTTCT
>donor_seq4316
ATTCAAGACAGTTGCTTGTATCTTCCGGTAC
>donor_seq4317
TTTCAAGACAGTTGCTTGTATCTAGATCTCA
>donor_seq4318
AAAGACAGTTGCTCCTTGTGTCTTAGCACCG
>donor_seq4319
GGCTAAGAGAGAATCTGTATATTGCGTGGCA
>donor_seq4320
TTTTATACCGGAAGCTTATATAAAACATATT
>donor_seq4321
TTTTATACCGGAAGCTTATATAAAACATATT
>donor_seq4322
TTTTATACCGGAAGCTTATATAAAACATATT
>donor_seq4323
TTTTATACCGGAAGCTTATATAAAACATATT
>donor_seq4324
TTATATTATAGTTCATTGTATATTCTTTAAT
>donor_seq4325
TTTTAATAGAGTATCTTGTATATTAAACATA
>donor_seq4326
GCAAAAGAGAGAATCTTGTATCTTGCGAACT
>donor_seq4327
AAACAAGACAGTTACTTGTATCTTGGCATTT
>donor_seq4328
TATTAATATAGTTCGTCGTACATTTGTACGT
>donor_seq4329
ATCAAACACGGTATCTTATATGTTGAAAGTG
>donor_seq4330
TTTTAGCTCAGTTCTTCTTAAGTTTGTTTTT
>donor_seq4331
GGCGAAGACGGTATCTTGTATCTCGACGACA
>donor_seq4332
TGGCATAACAGTATCTTGTATTATTAAAAAA
>donor_seq4333
TGGCATAACAGTATCTTGTATTATTAAAAAA
>donor_seq4334
TGGCATAACAGTATCTTGTATTATTAAAAAA
>donor_seq4335
TTTTAAGACAGTCGCTTGTATCTTAGAAATA
>donor_seq4336
CGGCAACACAGTTGCTTATCTGATCGGAATC
>donor_seq4337
AATAGACACAGTTCATCGTAAGTTTGAGAAA
>donor_seq4338
TTTTACCTCAGTTCTTCTTAACTTAGCTATT
>donor_seq4339
GACCACAACGGATACTTGTCTTATGCATTCC
>donor_seq4340
CGCCATAGTCTCTTGTATGGATAATAACCAC
>donor_seq4341
CGCTTTAATGGTTGCTTGTATTGCTGCGCCA
>donor_seq4342
CGATGACACAGTTGCTTGTATGTTCGGATCT
>donor_seq4343
CGATGACACAGTTGCTTGTATGTTCGGATCT
>donor_seq4344
TGCATGACAGTTGACTTGTGTCTAACGCGGG
>donor_seq4345
TGGCATAACAGTATCTTGTATTATCCTCCCG
>donor_seq4346
GATCACAACGGAAACTTGTCTTATGACTTTC
>donor_seq4347
ATTTATTATAGCTCATCGTATATTAATTTAA
>donor_seq4348
TGGAAAGACAGTCGCTTGTAACTTGACCCTT
>donor_seq4349
TTTGAACACAGTTGCTTGTATCTTTACTACC
>donor_seq4350
TCGCAAGACAGTCGCTTGTATGTCTCAGGCT
>donor_seq4351
GTTAAAGACGGTATCTTGTATCTTTCTTTCC
>donor_seq4352
ATTCAATACAGTGGCTTGTATATTAATTGAA
>donor_seq4353
TGAGAACAGAGTATCTTGTATGTTTAACACA
>donor_seq4354
TGAGAACAGAGTATCTTGTATGTTTAACACA
>donor_seq4355
TTATATTATAGTTCATTGTATAATAAATTAT
>donor_seq4356
AAACCAGATAGTCGCTTGTATCTGCACGGCC
>donor_seq4357
AAACCAGATAGTCGCTTGTATCTGCACGGCC
>donor_seq4358
CAAAAACACAGTTGCTTGTGTCCGCAAAATC
>donor_seq4359
CGCCATAGTCGTTTGTATGGATAATCTTTCC
>donor_seq4360
TTGGATAACAGTATCTTGTATTATCAAGTCG
>donor_seq4361
GCTCTTAATGGTTGCTTGTAATAGCGCAATC
>donor_seq4362
GCTCTTAATGGTTGCTTGTAATAGCGCAATC
>donor_seq4363
GCTCTTAATGGTTGCTTGTAATAGCGAAGTC
>donor_seq4364
GCTCTTAATGGTTGCTTGTAATAGCGCAATC
>donor_seq4365
GATTGAAACGGATACTTGTCTTATGACTGTG
>donor_seq4366
ATTCAAGATGGTTGCTTATATCTTTCAGATC
>donor_seq4367
CACCACAGTCACTTGTATGGATAATTTCTGC
>donor_seq4368
CGGAAAGAGAGAATCTTGTATGTTGCTTTCT
>donor_seq4369
TGGCATAACAGTATCTTGTATTATCCTTTCC
>donor_seq4370
CCAAATCACAGATGCTTGCATGATTGCTGGG
>donor_seq4371
TTTAAACACAGCTGCTTGTATGTTTAAAGTC
>donor_seq4372
TATTAATATAGTTCGTCGTACATTTGTACGT
>donor_seq4373
ATCAAACACGGTATCTTATATGTTGAAAGTG
>donor_seq4374
GAAGACAGTTGCTCCTTGTGGCTGCCAGCTT
>donor_seq4375
GCTCAAGACGGTATCTTGTATCTCGACTAAC
>donor_seq4376
CAAGATGACAGTTGCTTGTATGACGCGAAAG
>donor_seq4377
GATCAACACAGTTGCCTGTCTGTTGGTGATG
>donor_seq4378
GACCATCACGGATACTTGTCTTATGACTTTG
>donor_seq4379
CGCTAAGACAGTCGCTTGTAACTTGAACATT
>donor_seq4380
CTTCAGCACAGTTGCTTGTGTCCGGAAAATC
>donor_seq4381
TAACGACACGGTTGCTTGTAAGCTGGTTTTA
>donor_seq4382
GGTTAAGACAGTTGCTTGTGTCTTGATCTGG
>donor_seq4383
TTTAATATAGTTCGTTGTATATTTAAAATAT
>donor_seq4384
GTTCAAGACAGTTGCTCCTTGTATCTTGAAA
>donor_seq4385
CGCAAACACAGTCGCTTGTAACTTGAACGCC
>donor_seq4386
CGCAAACACAGTCGCTTGTAACTTGAACGCC
>donor_seq4387
ATTAAACACAGTTGCTTGTATGTTTATTTTG
>donor_seq4388
TCGAAAGACAGTTGCTTGTATCTCGAAAGTG
>donor_seq4389
ACAGAGCACGGTAGCTTGTATGTAATAGCAG
>donor_seq4390
GTTCAAGACAGTTGCTTGTATCTTGAAAAAT
>donor_seq4391
TTGCAAGAGAGAATCTTGTATCTTGCTTGTA
>donor_seq4392
AATTAACACAGAATCTATGTTTGTTGTCATA
>donor_seq4393
CGTCAGCACAGTTGCTTGTGTCCGAAAAATC
>donor_seq4394
TTCTAACAGAGAATCTTGTATGTTGCTTTCA
>donor_seq4395
GATCAAGACGGATACTTGTCTTATGAATATC
>donor_seq4396
GATCAAGACGGATACTTGTCTTATGAATATC
>donor_seq4397
GAACATCACAGTTGCCTGTCTGATGTGATGC
>donor_seq4398
AATCAAGACGGTTGCTTGTATCTTGAATCTG
>donor_seq4399
CGTCAAGACAGTTGCTTGTATCTTGGAGTTG
>donor_seq4400
TCCAATACGGTTGCTTGTATATTCCCTTCTG
>donor_seq4401
ACTCAAGACAGTTACTTGTATCTTTAACTTG
>donor_seq4402
CCGAGACACAGTCGCTTGTAAGTCATCGAGA
>donor_seq4403
TAACACCGTTGCTTTTATACATTAGAGGCCG
>donor_seq4404
AATCAAGACGGTATCTTGTATCTCGACTACT
>donor_seq4405
AGGAGAGACGGTATCTTGTGTCTCTCCGCAG
>donor_seq4406
AAACGTTAGCAGATTTAGTACCATATAAGTG
>donor_seq4407
GCTGAATACAGTTGCTTGTATATTAAAATTA
>donor_seq4408
CTTGAACAGAGAATCTTGTATGTTGGAGAGC
>donor_seq4409
CTTGAACAGAGAATCTTGTATGTTGGAGAGC
>donor_seq4410
CTTGAACAGAGAATCTTGTATGTTGGAGAGC
>donor_seq4411
CAAGATGACAGTTGCTTGTATGACGGGAAAA
>donor_seq4412
GATCAAGACGGATACTTGTCTTATGACTTTG
>donor_seq4413
TCAAAAGACAGTTGCTTGTATCTCGAAAGTG
>donor_seq4414
TTTGAACACAGTTGCTTGTATCCTTAAAACA
>donor_seq4415
CTGAATTACAGTTGCCCTGTGTAGTTGTGCT
>donor_seq4416
GATCAAGACGGATACTTGTCTTATGCAGATC
>donor_seq4417
TTTCAAGAGAGAATCTTGTATCTTGTTTGCA
>donor_seq4418
TTCTAAGACGGTATCTTATATCTCGATTCTG
>donor_seq4419
TTGCAACAGAGAATCTTGTATGTTTCGTTGA
>donor_seq4420
TTGCAACAGAGAATCTTGTATGTTTCGTTGA
>donor_seq4421
TTTTAATAGAGTATCTTGTATATTAAACATA
>donor_seq4422
CACCACAGTCACTTGTATGGATAATTTCTGC
>donor_seq4423
TAACACCGTTGCTTTTATACATTGGAGGCCG
>donor_seq4424
GTTAACACCGTTGCTTATACATTGGAGGCCG
>donor_seq4425
TTTTACCACAGTACTTCTTAAGTTTACAATC
>donor_seq4426
TTCTATTATAGTTCATTGTATAATAATTTAT
>donor_seq4427
AATCAACACAGAATCTCCTATGTTTGCAAAG
>donor_seq4428
AATCAACACAGAATCTCCTATGTTTGCAAAG
>donor_seq4429
ATTTAAGACAGTCGCTTGTATCTGCTCTTGA
>donor_seq4430
GACCAAGACGGTATCTTGTATCTTGAGCCAT
>donor_seq4431
GTGAAAGACGGTATCTTGTATCTTGCAATCG
>donor_seq4432
GTGAAAGACGGTATCTTGTATCTTGCAATCG
>donor_seq4433
ACCTCAGATAGTCGCTTGTATCTGCGCGGAG
>donor_seq4434
ACCTCAGATAGTCGCTTGTATCTGCGCGGAG
>donor_seq4435
AATCCAGATAGTCGCTTGTATCTGGACGATC
>donor_seq4436
AATCCAGATAGTCGCTTGTATCTGGACGATC
>donor_seq4437
TTTCAAGAGAGAATCTTGTATCTTGCGATTT
>donor_seq4438
TTTGAAGACAGTTGCTTGTATCTTTAATTTG
>donor_seq4439
TTTCAAGACAGTTGCTTGTATCTAGCTGACG
>donor_seq4440
AGTCAAAACAGTTGCTTGTATCTTAGGGGTC
>donor_seq4441
GATGCTCACAGTATCTTGTATGATGATTCCA
>donor_seq4442
GATGCTCACAGTATCTTGTATGATGATTCCA
>donor_seq4443
CAACATAACAGTTGCCTGTGTATCGAAATTC
>donor_seq4444
GATCAATACGGATACTTGTCTTATGATTTTC
>donor_seq4445
ACGGAACACGGTAGCTTGTATGTAATAGAGA
>donor_seq4446
ACGGAACACGGTAGCTTGTATGTAATAGAGA
>donor_seq4447
AAGAGAGATGGTATCTTGTATCTCTCTGTAA
>donor_seq4448
TCCCAAGACAGTCGCTTGTAACTCAAAGTCC
>donor_seq4449
AATCAAGACAGTTGCTTATCTCTTGCCGATC
>donor_seq4450
ACTTAAGACAGTTGCTTGTATCTTGGACTTG
>donor_seq4451
TTTAATACAGTATGTCCTATATTTAAAAAGG
>donor_seq4452
CTTCAACACAGATGCTTGCATGTTCATTTTG
>donor_seq4453
CAAGATGACAGTTGCTTGTATGTCGGGAAAG
>donor_seq4454
CGCGAACACAGATGCTTGCATGTTGAAGAGG
>donor_seq4455
TCTTATTATAGTTCATTGTATATTATTTAAT
>donor_seq4456
GGACGAGACGGTATCTTGTATCTTGATCGAG
>donor_seq4457
CATCAACACAGTTGCTTATCTGATCGGAATC
>donor_seq4458
CATGAACACAGTTGCCTGTGTGTTTGCGCTG
>donor_seq4459
TTTTAGCACAGTTCTTCTTAAGCTTGTAAAG
>donor_seq4460
CCACATAACAGTTGCCCTGTGTCTGAGAGAC
>donor_seq4461
GATCAAGACGGATACTTGTCTTATCCTGAAC
>donor_seq4462
TTTCAAGACAGTCGCTTGTATCTTACTATTG
>donor_seq4463
GGGAGACACAGTCGCTTGTAAGTCACGAATC
>donor_seq4464
GCGAGACACAGTCGCTTGTAAGTCGCGAATC
>donor_seq4465
GGGAGACACAGTCGCTTGTAAGTCACGAATC
>donor_seq4466
GGGAGACACAGTCGCTTGTAAGTCACGAATC
>donor_seq4467
GGGAGACACAGTCGCTTGTAAGTCACGAATC
>donor_seq4468
TGTCAAGACAGTTGCTTGTATCTTGGAGTTG
>donor_seq4469
CTGCAACACAGTTGCTTATCTGATTGGAATC
>donor_seq4470
TCTTATCACGGTATCTTGTATGATAAAAATA
>donor_seq4471
GATCAACACAGTTGCCTGTCTGTTGGTGATG
>donor_seq4472
TAACACCGTTGCTTTTATACATTTGAGGCCG
>donor_seq4473
TAACACCGTTGCTTTTATACATTTGAGGCCG
>donor_seq4474
TGAGACATAGTACATTGTATATTGACACCAG
>donor_seq4475
GATCAAGACGGATACTTGTCTTATGACTTTG
>donor_seq4476
GATCAAGACGGATACTTGTCTTATGACTTTG
>donor_seq4477
ATTCAAGACAGTTGCTTGTATCTTGAAATTC
>donor_seq4478
ATTCAAGACAGTTGCTTGTATCTTGAAATTC
>donor_seq4479
TGGAGACACGGTTACTTGTATCTTGCTCATG
>donor_seq4480
TGGCAACACGGTTACTTGTATCTTGCTCATG
>donor_seq4481
TTTTACCACAGTACTTCTTAAGTTAGCATTT
>donor_seq4482
CCGATTAATGGTTGCTTGTATTAGCGCGATC
>donor_seq4483
GATCAAAACGGATACTTGTCTTATGACTATC
>donor_seq4484
GATCAAAACGGATACTTGTCTTATGACTATC
>donor_seq4485
TTTCAAGAGAGAATCTTGTATCTTGCTGGTA
>donor_seq4486
CCGAAAGACAGTCGCTTGTATCTCTCATTTG
>donor_seq4487
GACAAACACAGTTGCCTGTGTGTCGAAACTG
>donor_seq4488
GACAAACACAGTTGCCTGTGTGTCGAAACTG
>donor_seq4489
GACAAACACAGTTGCCTGTGTGTCGAAACTG
>donor_seq4490
GACAAACACAGTTGCCTGTGTGTCGAAACTG
>donor_seq4491
GACAAACACAGTTGCCTGTGTGTCGAAACTG
>donor_seq4492
TTTCAAGACAGTCGCTTGTATCTTACTATTG
>donor_seq4493
TTTCAAGACAGTCGCTTGTATCTTACTATTG
>donor_seq4494
TGACAAGACAGTTGCTTATCTCTTCCGACTC
>donor_seq4495
TAACACCGTTGCTTTTATACATTAGAGGCCG
>donor_seq4496
TAACACCGTTGCTTTTATACATTAGAGGCCG
>donor_seq4497
TATATACACAGTTCATCGTAAGTTTGTAGGG
>donor_seq4498
TATATACACAGTTCATCGTAAGTTTGTAGGG
>donor_seq4499
TATATACACAGTTCATCGTAAGTTTGTAGGG
>donor_seq4500
TATATACACAGTTCATCGTAAGTTTGTAGGG
>donor_seq4501
CGCCATAGTCGTTTGTATGGATAATAAGCTT
>donor_seq4502
TTTTACCTCAGTTCTTCTTAAGTTAGCAATT
>donor_seq4503
TTTTACCTCAGTTCTTCTTAAGTTAGCAATT
>donor_seq4504
TTTTACCTCAGTTCTTCTTAAGTTAGCAATT
>donor_seq4505
TTTTACCTCAGTTCTTCTTAAGTTAGCAATT
>donor_seq4506
TTCGAAGACGGTTACTTGTATGTTCAAACCA
>donor_seq4507
TCCAATACGGTTGCTTGTATATTCCCTTCTG
>donor_seq4508
AACGAAGACAGTCGCTTGTAACTTCCCTTTA
>donor_seq4509
TTTTAACTCAGTTCTTCTTAAGTTTGATTTT
>donor_seq4510
TTTTAACTCAGTTCTTCTTAAGTTTGATTTT
>donor_seq4511
GAGCAAGACGGTATCTTGTATCTTTCCCTCC
>donor_seq4512
ACACAACACAGTTGCCCTGTGTGTCTGAGAC
>donor_seq4513
AAACAACACAGTCGCTTGTATCATTCATTCA
>donor_seq4514
AAACAACACAGTCGCTTGTATCATTCATTCA
>donor_seq4515
GAAAAATACAGTTGCTTGTATATCGGAACTC
>donor_seq4516
TTTGAACACAGTTCATCCTATGTTTGTATAA
>donor_seq4517
CGGAGAGATGGTATCTTGTATCTCTCCTGGA
>donor_seq4518
AAACTTAATGGTTGCTTGTATTAGCGCGAAT
>donor_seq4519
CTCAAAGACAGTCGCTTGTATCTCTGCGAAT
>donor_seq4520
CTTTATTACAGTTCATTGTATATTCAATATT
>donor_seq4521
TTTTACCTCAGTTCTTCTTAAGTTTGATTTC
>donor_seq4522
AACACAGTTACTGCGATGATAAAAGAAAGGA
>donor_seq4523
TTTCAACTCAGATCTTCTTAAGTTTGATTTT
>donor_seq4524
TTTCAACTCAGATCTTCTTAAGTTTGATTTT
>donor_seq4525
TTTCAACTCAGATCTTCTTAAGTTTGATTTT
>donor_seq4526
GTTAGAGACGGTATCTTGTATCTTCCCCTGC
>donor_seq4527
TTTTAGCTCAGTTCTTCTTAAGTTTGACTTT
>donor_seq4528
TTTAAAGACAGTTGCTTGTATATTCAATTTA
>donor_seq4529
AATCAACACAGAATCTCCTATGTTTGCAAAG
>donor_seq4530
ACGGAACACGGTAGCTTGTATGTAATAGGAC
>donor_seq4531
AACCCAGATAGTCGCTTGTATCTGCCTGAAG
>donor_seq4532
GACCAACACAGTTGCTTATCTGTTCGGAATC
>donor_seq4533
CGGAGAGATGGTATCTTGTATCTCTCCTGGA
>donor_seq4534
TTTGCAGACGGTTACTTGTATGTTCAGTTCA
>donor_seq4535
CACCATAGTCGTTTGTATGGATAATCACCCC
>donor_seq4536
CACCATAGTCGTTTGTATGGATAATCACCCC
>donor_seq4537
TTTAAACAGAGTATCTTGTATGATTAATTTA
>donor_seq4538
TTTAAACACAGTTCATCCTATGTTTGTAATA
>donor_seq4539
TTTAAACACAGTTCATCCTATGTTTGTAATA
>donor_seq4540
GGGTAAGACGGTATCTTGTATCTGGACCTGT
>donor_seq4541
TGGCAACACGGTTACTTGTATCTTGCTCATG
>donor_seq4542
CAAGAACACAGTCGCTTGTAAGTCTCGAATC
>donor_seq4543
AGGCAAGACGGTATCTTGTATCTTGTTCCCT
>donor_seq4544
TCTCAACAGAGTATCTTGTATGTTAAGACTC
>donor_seq4545
CCTTATTACAGTTCATTGTATATTACTTTTA
>donor_seq4546
GACCAAAACGGATACTTGTCTTATGGAATCC
>donor_seq4547
TATTACTATAGTTCATTATATATTCAATAGG
>donor_seq4548
GACCAAAACGGATACTTGTCTTATGACATGT
>donor_seq4549
TCTTATTATAGTTCATTGTATATTATTTAAT
>donor_seq4550
CGACAAGACGGTATCTTATGTCTTGATCTTC
>donor_seq4551
CACCACAGTCACTTGTATGGATAATTTCTGC
>donor_seq4552
CTTGAACACAGTTGCCTGTGTGTTGCGCTTG
>donor_seq4553
CTTGAACACAGTTGCCTGTGTGTTGCGCTTG
>donor_seq4554
AACCAAGACGGTTGCTTGTATCTTTGGATCT
>donor_seq4555
GAGGGAGATGGTATCTTGTATCTCTCTCGAT
>donor_seq4556
GAGCAAGACAGTTGCTTGTGTCTTGAGAGGG
>donor_seq4557
TGGAGAGATGGTATCTTGTATCTCTCTAGAT
>donor_seq4558
GAGTAAGACGGTATCTTGTATCTCGACCAAG
>donor_seq4559
TTTTAACACGGTATCTTGTATCTTTAATACC
>donor_seq4560
TTTTAACTCAGTTCTTCTTAAGTTTACAATC
>donor_seq4561
ACGGAACACGGTAGCTTGTATGTAATGGCGA
>donor_seq4562
GAACAACACAGTTGCTTGTATGTCGAGAAAG
>donor_seq4563
CAACAACACAGTTGCTTATCTGTTCGGATTC
>donor_seq4564
AAATATCACAGTTGCTTGTATGACGAGAAAG
>donor_seq4565
CATAAGACAGTTGCTTATATCTTGAAGTTGG
>donor_seq4566
CATAAGACAGTTGCTTATATCTTGAAGTTGG
>donor_seq4567
GACCAAGACAGATACTTGTCTTATGGAATTC
>donor_seq4568
GATCAAAACGGATACTTGTCTTATGACTATC
>donor_seq4569
GATCAAAACGGATACTTGTCTTATGACTATC
>donor_seq4570
GATCAAAACGGATACTTGTCTTATGACTATC
>donor_seq4571
GTTTCAGACGGTATCTTGTATCTTAGCGCTT
>donor_seq4572
TGGCAAGACGGTATCTTATATCTCGATCATT
>donor_seq4573
GGCCAAGACGGTATCTTATGTGTTGACTCTC
>donor_seq4574
ACGGAACACGGTAGCTTGTATGTAATAGAGA
>donor_seq4575
CAACAACACAGTTGCTTGTATGTCGAGAAAG
>donor_seq4576
TCGCAAGACAGTCGCTTGTATCTCTCAGACC
>donor_seq4577
TTTAAACACAGTTCATCGTAAGTTTGTAGGA
>donor_seq4578
TTTAAACACAGTTCATCGTAAGTTTGTAGGA
>donor_seq4579
GTGAAAGACAGTTGCTTGTATCTTTAATCTG
>donor_seq4580
ACGGAACACGGTAGCTTGTATGTAATAGGAC
>donor_seq4581
TGCGAAGACGGTTACTTGTATGCTCACCCCA
>donor_seq4582
CAGCAACACAGTTGCTTATCTGATCGGAATC
>donor_seq4583
GCTTGACACGGTTGCTTGTATGTCGGAAAAT
>donor_seq4584
TTTTAATACAGTTCGTCGTACATTTGTCATA
>donor_seq4585
GGGCAAGACGGTATCTTGTATCTCGACTGCA
>donor_seq4586
CTTTGTCATAGAAATCCTTTAGATTTGTTAT
>donor_seq4587
TTCAAAGACAGTCGCTTGTATCTCATCGAAT
>donor_seq4588
TTTTAACTCAGTTCTTCTTAAGTTTACAATC
>donor_seq4589
GAACATCACAGTTGCCTGTCTGTTTCGATGA
>donor_seq4590
ATTCAAGACAGTCGCTTGTATATTAAAAAGA
>donor_seq4591
ATTCAAGACAGTCGCTTGTATATTAAAAAGA
>donor_seq4592
ATTCAAGACAGTCGCTTGTATATTAAAAAGA
>donor_seq4593
GATCAAGACGGTATCTTGTATCTCGACTTTT
>donor_seq4594
GATCAAGACGGTATCTTGTATCTCGACTTTT
>donor_seq4595
ATGAGAGATGGTATCTTGTATCTCTCATTGA
>donor_seq4596
AAAGACAGTTGCTCCTTGTGTCTTAGGGCCG
>donor_seq4597
CAAGCCAGACAGTCGCCTTGTATCTGGACGG
>donor_seq4598
TCGGAAGACGGTTACTTGTATGTTTCAAACC
>donor_seq4599
TCTCAAGACAGTTGCTTGTATCTCTCAGCCT
>donor_seq4600
CCGAAAGACAGTCGCTTGTAATTTGCCGAAT
>donor_seq4601
ACGAAACACGGCAGCTTGTATGTAATAGACA
>donor_seq4602
TTCGGAGACGGTTACTTGTATGTTCTAGACC
>donor_seq4603
GGCCATAACAGTATCTTGTATTATCCCTTCC
>donor_seq4604
TTCCAAGACAGTCGCTTGTAACTTCCCCTTT
>donor_seq4605
AAAACAGACAGTCGCTTGTATCTAGATATAA
>donor_seq4606
ACACAAGACAGTTGCTTATCTCTCGCCAATT
>donor_seq4607
AAAACAGTACCTTTTTATATTTACAGACTAT
>donor_seq4608
CATGAACACAGTTGCCTGTGTGTTTTTGCCA
>donor_seq4609
GGGCAAGACGGTATCTTGTATCTCGACTACA
>donor_seq4610
TGGAGAGATGGTATCTTGTATCTCTCCAGAT
>donor_seq4611
GAACAAGACAGTCGCTTGTAACTTCCCATTT
>donor_seq4612
GATCAAGACGGATACTTGTCTTATCCTGATC
>donor_seq4613
GATTAACATAGAACATGGTAAGTTTGCACTA
>donor_seq4614
ACGCAACACGGTAGCTTGTATGTAATACCGA
>donor_seq4615
AAACTACACAGTTGCCTGTCTGTTGCGAATG
>donor_seq4616
CTAAATCCTAAACCCTAAATCCTAGTATGTT
>donor_seq4617
TTTTACCACAGTACTTCTTAAGTTTACAATC
>donor_seq4618
CGGGAAGACGGTATCTTGTATGTTGACTGTG
>donor_seq4619
ATCGGAGACGGTTACTTGTATGTTTAAGCCG
>donor_seq4620
ATCGGAGACGGTTACTTGTATGTTTAAGCCG
>donor_seq4621
CTGTTTAATGGTTGCTTGTAATAGCAAAACC
>donor_seq4622
ATCCAAGAGAGAATCTTGTATCTTTCGCAAC
>donor_seq4623
ATCCAAGAGAGAATCTTGTATCTTTCGCAAC
>donor_seq4624
ATCCAAGAGAGAATCTTGTATCTTTCGCAAC
>donor_seq4625
GTTTAAGAGAGTATCTTGTATATTAAATACA
>donor_seq4626
TTTTAATACAGTTCGTCGTACGTTTGTACTT
>donor_seq4627
GCGCAAGACGGTATCTTGTATCTCGACCAAC
>donor_seq4628
GGTCAAGACGGTATCTTGTATCTCGACTTTC
>donor_seq4629
AATCAACACAGAATCTCCTATGTTTGCAAAG
>donor_seq4630
GAGAAATACAGTTGCTTCTGTATCTCCGGTT
>donor_seq4631
TTTTATCATAGAAATCCTTTAGATTTGTTTT
>donor_seq4632
GCTCAAGACAGTTGCTTGTATCTTGAAAAAT
>donor_seq4633
TAACACCGTTGCTTTTATACATTGAAGGCCG
>donor_seq4634
GGGAGATACAGTTGCTTGTATATCTCAAATG
>donor_seq4635
TTTCAAGACAGCTGCTTGTATCTAGCAGGGA
>donor_seq4636
ATCTAAGACAGTCGCTTGTATTTGCGAGACT
>donor_seq4637
GTGAAAGACGGTATCTTGTATCTTGCAATCG
>donor_seq4638
GTGAAAGACGGTATCTTGTATCTTGCAATCG
>donor_seq4639
AAGCAAGACGGTTACTTGTATCTTAGACCCT
>donor_seq4640
TGCATGACAGTTGACTTGTGTCAAATAAGGG
>donor_seq4641
CACCACAGTCACTTGTATGGATAATTTCTTC
>donor_seq4642
AGCCAAGACAGTCGCTTGTAACTTGCCAGCT
>donor_seq4643
AGTTAAGACAGAATCTCCTATGTTTGTAAAA
>donor_seq4644
CACGCCAGACAGTCGCCTTGTATCTGAAAGT
>donor_seq4645
GGTCAAGACGGTATCTTGTATCTCGACTCTG
>donor_seq4646
TATCAACACGGTTACTTGTATGTTTAAACCA
>donor_seq4647
CACGAACAGAGTATCTTGTATGTTGTGCCTG
>donor_seq4648
TGTCAAGACAGTTGCTTGTATCTTGGAATTG
>donor_seq4649
CAATCTAATGGTTGCTTGTATTAGCGCGAAT
>donor_seq4650
GACCAACACGGATACTTGTCTTATGACTTTT
>donor_seq4651
GAGGGAGATGGTATCTTGTATCTCTCTCGAT
>donor_seq4652
TTTTAATATAGTTCGTCGTACATTTGTACGG
>donor_seq4653
TTTTAATATAGTTCGTTGTATATTAAATTTT
>donor_seq4654
GTTTAACTCAGTTCTTCTTAAGTTTACAATC
>donor_seq4655
TTAGGTTTTGAACAAGTCGCAGCGGCGAACC
>donor_seq4656
CAAAACAGACAGTCGCCTTGTATCTGGATAG
>donor_seq4657
TCTCAACACGGTATCTTGTATGTTGCACCTA
>donor_seq4658
TCTCAACACGGTATCTTGTATGTTGCACCTA
>donor_seq4659
ATTAAACATGGTTGCTTGGATGATCAAAATG
>donor_seq4660
CGGCAACACGGTTACTTGTATCTTATCCCAT
>donor_seq4661
TCGGAAGACGGTTACTTGTATGTTTAAGCCA
>donor_seq4662
GACCAAGACGGATACTTGTCTTATGAGATTC
>donor_seq4663
AGGTGAGACGGTATCTTGTATCTTGAACGTG
>donor_seq4664
TTTGAACAGAGTATCTTGTATGATGAATTTT
>donor_seq4665
TTTCAAGAGAGAATCTTGTATCTTATTTGCA
>donor_seq4666
TTTAAACACAGCTGCTTGTATGTTTAAAGTC
>donor_seq4667
TTTAAACACAGCTGCTTGTATGTTTAAAGTC
>donor_seq4668
GAAGACAGTTGCTCCTTGTGTCTGCCAGCTT
>donor_seq4669
GTCCAACAGAGTATCTTGTATGTTTAAGTCA
>donor_seq4670
TTTTAACTCAGTTCTTCTTAAGTTTGTCATT
>donor_seq4671
CAACAAGACGGTATCTTATATCTGATTTTAC
>donor_seq4672
TTTTAAGACGGTATCTTGTATCTTACTTCTC
>donor_seq4673
TTTTAAGACGGTATCTTGTATCTTACTTCTC
>donor_seq4674
CTCACAGACAGTCGCTTGTATCTCTCATTCA
>donor_seq4675
TTGAAACATGGTTGCTTGGATGACAGGAATG
>donor_seq4676
TTTTAATACAGTTCGTCGTACATTTGTACAT
>donor_seq4677
TTTTAATACAGTTCGTCGTACATTTGTACAT
>donor_seq4678
ATTTATTATAGCTCATCGTATATTAATTTAA
>donor_seq4679
CACCACAGTCACTTGTATGGATAATTTCTGC
>donor_seq4680
TTATATTATAGTTCATTGTATATTATTTACT
>donor_seq4681
CGGAAAGACGGTATCTTGTATCTTTCATCCC
>donor_seq4682
CTGAGAGATGGTATCTTGTATCTCTCAGTCT
>donor_seq4683
TCGGAAGACGGATACTTGTATGTTCAGACCA
>donor_seq4684
GATCAACACGGATACTTGTCTTATGACTTTC
>donor_seq4685
GATCAACACGGATACTTGTCTTATGACTTTC
>donor_seq4686
AATGAAGACAGTTGCTTGTATCTTGAATCCC
>donor_seq4687
AACGGAGAGAGTATCTTGTATCTTCAGTTTC
>donor_seq4688
CAACAACACAGTTGCTTGTATGTCGGGAAAG
>donor_seq4689
TAAAACAGTACCTTTTATTTTTACTGAGAAA
>donor_seq4690
TACCAAGATGGTATCTTGTATCTTGATTGAT
>donor_seq4691
AATCAAGACAGTCGCTTGTATCTTAGAAGAA
>donor_seq4692
AATCAAGACAGTCGCTTGTATCTTAGAAGAA
>donor_seq4693
TTTTAAGACAGTCGCTTGTATCTGCTCTTGA
>donor_seq4694
ACTTAACACGGTAGCTTGTATGTAATAACAA
>donor_seq4695
GTCTGAGACGGTATCTTGTATCTTAACTCAC
>donor_seq4696
CGTGAACAGAGTATCTTGTATGTTGCTCAGA
>donor_seq4697
GACCAACACGGATACTTGTCTTATGACTTTC
>donor_seq4698
TTTTACCACAGTACTTCTTAAGTTAGCATTA
>donor_seq4699
GCAAGACAGTTGCTCCGCTTGTGTCTTGAGA
>donor_seq4700
ACATGACACAGTTGCTTGTATGTTCGGATCT
>donor_seq4701
GATCAAGACGGATACTTGTCTTATGAAGATC
>donor_seq4702
GATCAAGACAGGTGCTTGTATCTACCGCTCG
>donor_seq4703
CCGAAAGACAGTCGCTTGTAACTTGCCGAAT
>donor_seq4704
CCGAAAGACAGTCGCTTGTAATTTGCCGAAT
>donor_seq4705
CCGAAAGACAGTCGCTTGTAATTTGCCGAAT
>donor_seq4706
CATGAACACAGTTGCCTGTGTGTTTGCTCAG
>donor_seq4707
GTCCAAGACAGTTGCTTGTATCTTGCGCCGA
>donor_seq4708
GTCCAAGACAGTTGCTTGTATCTTGCGCCGA
>donor_seq4709
GGCGATAACAGTATCTTGTATTATCCTCTCT
>donor_seq4710
GGCGATAACAGTATCTTGTATTATCCTCTCT
>donor_seq4711
GGCGATAACAGTATCTTGTATTATCCTCTCT
>donor_seq4712
ATTCGAGACAGTTGCTTGTATCTTGGAATTG
>donor_seq4713
AACAGAGATAGTCGCTTGTATCTGCCCTTAA
>donor_seq4714
GCCCAAGACAGTTGCTTGTATCTTGAGTTGA
>donor_seq4715
GCCCAAGACAGTTGCTTGTATCTTGAGTTGA
>donor_seq4716
TTTATCACAGTATCTTGTATGATTGCATTGC
>donor_seq4717
TTCGAAGACAGTTGCTTGTATCTTCATTTTT
>donor_seq4718
TCTTATTATAGCTCATTGTATATTAATTTAT
>donor_seq4719
TCTTATTATAGCTCATTGTATATTAATTTAT
>donor_seq4720
TGAGAAGACAGTTGCTTGTGTCTGCCAGCTT
>donor_seq4721
TTACAACACAGAATCTATGTTTGTTTTCAAA
>donor_seq4722
GGGCAACACGGTATCTTGTGTCTTGGATTGT
>donor_seq4723
CAACAACACAGTTGCTTGTATGTCGGGAAAG
>donor_seq4724
CACGATGACAGTTGCTTGTATGACGGGAAAA
>donor_seq4725
ATGAAAGACGGTTGCTTGTATCTTTAAGTCT
>donor_seq4726
ATGAAAGACGGTTGCTTGTATCTTTAAGTCT
>donor_seq4727
TTTTAATACAGTTCGTCGTACGTTTGTACAT
>donor_seq4728
TGTCAACACAGATGCTTGCATGTTGGCGAAG
>donor_seq4729
TTTCAAGAGAGAATCTCGTATCATGGAGGGA
>donor_seq4730
TGACAAGACAGTTGCTTATCTCTTGCCGATC
>donor_seq4731
GATCATAACGGATACTTGTCTTATGAAGGTG
>donor_seq4732
TTTAAACACAGTTCATCCTATGTTTGTAGGC
>donor_seq4733
ATCAAACACGGTATCTTATATGTTGACGTGT
>donor_seq4734
GACCAACACGGATACTTGTCTTATGACATTT
>donor_seq4735
GACCAACACGGATACTTGTCTTATGACATTT
>donor_seq4736
TTTCAGCACAGTTGCTTGTGTCCGCAAAATC
>donor_seq4737
ATCTTTAATGGTTGCTTGTTATAGCAATCGC
>donor_seq4738
ACATCAGATAGTCGCTTGTATCTGCACATTG
>donor_seq4739
TGACAATACGGTATCTTGTATCTCGACTATC
>donor_seq4740
ACGCAACACGGTAGCTTGTATGTAATAGAGA
>donor_seq4741
TCTTAAGACAGTTGCTTGTATCTTGGACTTG
>donor_seq4742
ACGCCATAGTCTCTTGTATGGATAATAAATC
>donor_seq4743
TTTTAATACAGTTCGTCGTACATTTGTACTT
>donor_seq4744
TTTTAAGACGGTATCTTGTATCTTTACTTCC
>donor_seq4745
CGTCAAGACAGTTGCTTGTATCTTGGAGTTG
>donor_seq4746
GTTTAACTCAGTTCTTCTTAAGTTTACAATC
>donor_seq4747
TTTTAATAGAGTATCTTGTATATTAAACATA
>donor_seq4748
GAACAAGACAGTTGCTTGTGTCTTTGAATTT
>donor_seq4749
CACCACAGTCACTTGTATGGATAATTTCTGC
>donor_seq4750
CAACAAGACAGTCGCTTGTAACTTGAAATCG
>donor_seq4751
TGGAGAGATGGTATCTTGTATCTTGAGGCTT
>donor_seq4752
TTTAATATAGTTCGTTGTATATTCAAAATAT
>donor_seq4753
TTTTATCTCAGTTCTTCTTAAGTTAGATTCT
>donor_seq4754
TTTTAAGACGGTATCTTGTATCTTAACAGCG
>donor_seq4755
TTTTAAGACGGTATCTTGTATCTTAACAGCG
>donor_seq4756
TTTTAAGACGGTATCTTGTATCTTAACAGCG
>donor_seq4757
TTTTAAGACGGTATCTTGTATCTTAACAGCG
>donor_seq4758
GGGCAAGACGGTATCTTGTATCTTCGTTCCT
>donor_seq4759
GATCAAAACGGATACTTGTCTTAATCCGGAC
>donor_seq4760
GATCCAGATAGTCGCTTGTATCTGGACAAGG
>donor_seq4761
TATTACTATAGTTCATTATATATTCGGTAGA
>donor_seq4762
TCCCAAGAGAGAATCTTGTATCTTCCGAAAT
>donor_seq4763
GATCAAGACAGTTGCTTGTGTCTTGAGGTAG
>donor_seq4764
CAGCAACACAGTTGCTTATCTCTTGCCGATC
>donor_seq4765
TTTTAACACAGATCATCCTATGTTTGTAAAA
>donor_seq4766
GACGAACACAGTTGCTTGTGTGTCTGGAATC
>donor_seq4767
ATCAAAGACAGTCGCTTGTAACTTGATTTCG
>donor_seq4768
ATCCGAGACAGTTGCTTGTATCTACCACTCG
>donor_seq4769
CAAAAACACAGTTGCTTGTGTCCGCAAAATC
>donor_seq4770
CAACATAACAGTTGCCTGTGTCTTGAATATC
>donor_seq4771
TTACAACATAGTTGATTGTAAGTTAAATCTC
>donor_seq4772
CGCAAACACAGATGCTTGCATGTTGATTGCA
>donor_seq4773
TTATATTACAGTTCATTGTATATTTAAATTA
>donor_seq4774
AGCCAACACGGTTACTTGTATGTTCAGCCCA
>donor_seq4775
GATCACAACGGAAACTTGTCTTATGACTTTT
>donor_seq4776
TTTGAACAGAGTATCTTGTATGATCAAAATT
>donor_seq4777
AACGAAGACAGTCGCTTGTAACTTCCCTTTA
>donor_seq4778
TGCCAACACAGTCGCTTGTAAGTTGGAATCG
>donor_seq4779
GTACAAGATGGTATCTTGTATCTGTCAGTGC
>donor_seq4780
TTTCAAGACAGCTGCTTGTATCTAGCAGGGA
>donor_seq4781
ACTGAACACGGTAGCTTGTATGTAATGCCAA
>donor_seq4782
CCGCAACACAGTCGCTTGTATCTCTCAGTTG
>donor_seq4783
TTTTAACAGAGTATCTTGTATGATCAAATTT
>donor_seq4784
GTTTAACTCAGTTCTTCTTAAGTTTACAATC
>donor_seq4785
GGTCAAGACGGTATCTTGTATCTCGACTTTC
>donor_seq4786
ACTCAACACGGTAGCTTGTATGTAATAAATA
>donor_seq4787
TTCCAAGACAGTCGCTTGTAACTTGACTGGT
>donor_seq4788
TTTCAAGACAGTTGCTTGTATCTAGCGTCAC
>donor_seq4789
GTGAGAGATGGTATCTTGTATCTCTCAGTAT
>donor_seq4790
CAACAACACAGCCGCTTGTATCTTTGATTTG
>donor_seq4791
CAACAACACAGCCGCTTGTATCTTTGATTTG
>donor_seq4792
CAACAACACAGCCGCTTGTATCTTTGATTTG
>donor_seq4793
GATCAAAACGGATACTTGTCTTATGATTATT
>donor_seq4794
GTGGGACACAGTTGCTTGTATGTTCAACCCA
>donor_seq4795
GGGCAAGACGGTATCTTGTGTCTTGCGGTTC
>donor_seq4796
CTTCAGCACAGTTGCTTGTGTCCAAAAAATT
>donor_seq4797
CTTCAGCACAGTTGCTTGTGTCCAAAAAATT
>donor_seq4798
CTTCAGCACAGTTGCTTGTGTCCAAAAAATT
>donor_seq4799
CGGCATAGTCTCTTGTATGGATAATAAATAT
>donor_seq4800
GTTAAACACGGTATCTTATATGTTGAAAAGT
>donor_seq4801
GTTAAACACGGTATCTTATATGTTGAAAAGT
>donor_seq4802
GTTAAACACGGTATCTTATATGTTGAAAAGT
>donor_seq4803
CGCCATAGTCACTTGTATGGATAATACTTCC
>donor_seq4804
ATCACAGACGGTATCTTGTATCTTGTTTTCC
>donor_seq4805
CAACAACACAGTTGCTTATCTGTTCGGATTC
>donor_seq4806
ACCCCAGATAGTCGCTTGTATCTGCACGGAA
>donor_seq4807
CGACAAGACAGTCGCTTGTAACTCTCATACC
>donor_seq4808
TTTTATACCGGAAGCTTATATAAAACATATT
>donor_seq4809
CACCATAGTCACTTGTATGGATAATAACTCC
>donor_seq4810
CAACATAACAGTTGCCCTGTGTCTTGCAGAT
>donor_seq4811
CGACTTAATGGTTGCTTGTAATAACGCGATC
>donor_seq4812
ATTGAACAGGGTATCTTGTATGTTGCCCCGG
>donor_seq4813
TTTAGCCACAGTTCTTCTTAAGTTAGCATTT
>donor_seq4814
AGCCAACACAGTCGCTTGTAACTTTCGGCGT
>donor_seq4815
CTTGAAGAGAGTATCTTGTATATTAAATGCA
>donor_seq4816
CTTGAACAGGGTATCTTGTATGTTGCCTCCA
>donor_seq4817
CTGGAACACGGTTGCTTGTATGTTTCGTATT
>donor_seq4818
TGGAGAGATGGTATCTTGTATCTCTCCAGGA
>donor_seq4819
TTTTATACCGGAAGCTTATATAAAACATATT
>donor_seq4820
TTTTATACCGGAAGCTTATATAAAACATATT
>donor_seq4821
CACCACAGTCACTTGTATGGATAATTTCTGC
>donor_seq4822
CACCACAGTCACTTGTATGGATAATTTCTGC
>donor_seq4823
TTTCGACACGGTTGCTTGTAAGATTGTTTTC
>donor_seq4824
CAGCAACACAGTTGCTTATCTGATCGGAATC
>donor_seq4825
AAGCGATACCGTATCTCGTATAGTAAGGAGG
>donor_seq4826
TTTTAACACGGTATCTTATATCTTGATCATC
>donor_seq4827
TGGAGAGATGGTATCTTGTATCTCTCCAAAC
>donor_seq4828
CAAAAACACAGTCGCTTGTATCTCTCAATTG
>donor_seq4829
CGGAGAGATGGTATCTTGTATCTCTCTTGTT
>donor_seq4830
TTTGAACAGAGTATCTTGTATGATGAATTTT
>donor_seq4831
TCTAATTACAGTTCATTGTATATTCATATTT
>donor_seq4832
GCTTGACACGGTTGCTTGTATGTCGCACAAT
>donor_seq4833
TGATCTAATGGTTGCTTGTAATAGCAAAATC
>donor_seq4834
CGGAAAGACGGTATCTTATATCTCGATTCTG
>donor_seq4835
TTCCCAGACAGTTGCTTGTATCTAGATCCTC
>donor_seq4836
AAACAAGACAGTCGCTTGTAACTTGGATTCA
>donor_seq4837
GTTCAAGGCAGTTGCTTGTATCTTGAGATTT
>donor_seq4838
GAAAAAGACAGTCGCTTGTATCTCTCATTTG
>donor_seq4839
GCCAATAACGGATACTTGTCTTATGACTTTT
>donor_seq4840
CTGAAACACAGATGCTTGCATGTTGTTTCCA
>donor_seq4841
CACCACAGTCACTTGTATGGATAATTTCTGC
>donor_seq4842
ATTCAAGACAGTTGCTTGTATCTTGAAATTC
>donor_seq4843
AACAAAGACAGTCGCTTGTATCTCTCAATTG
>donor_seq4844
TTTTACCACAGTTCTTCTTAAGTTTACAATC
>donor_seq4845
CCTAAACATGGTTGCTTGTATGTTCGATGGC
>donor_seq4846
CAACAACACAGTTGCTTATCTGTTGGAATTC
>donor_seq4847
CAACAACACAGTTGCTTATCTGTTGGAATTC
>donor_seq4848
TTTTACCACAGTACTTCTTAAGTTAGCATTT
>donor_seq4849
TTTTAAGAGAGTATCTTGTATATTAAAGGCA
>donor_seq4850
CAACAACACAGTTGCTTGTATGGCGGGAAAG
>donor_seq4851
TTTATCACAGTATCTTGTATGATTGCATTGC
>donor_seq4852
CGCCATAGTCGTTTGTATGGATAATAACCAA
>donor_seq4853
TATTACTATAGTTCATTATATATTCAATAGG
>donor_seq4854
TATTACTATAGTTCATTATATATTCAATAGG
>donor_seq4855
AACCGAGGGAGTATCTTGTATCTTCAGTTTC
>donor_seq4856
ACTCGACACGGTTACTTGTATGTTCAGACCC
>donor_seq4857
AGGTGACACGGTATCTTGTATGTCGACGACC
>donor_seq4858
GAGAGAGACGGTATCTTGTATCTCTCCAAGA
>donor_seq4859
TTTTATACCGGAAGCTTATATAAAACATATT
>donor_seq4860
TTTAAACACAGTTCATCCTATGTTTGTAGGA
>donor_seq4861
AGGGTAGACGGTATCTTGTATCTTTAGGTTT
>donor_seq4862
ATTGAAGACAGTTGCTTGTATCTTTATTTTG
>donor_seq4863
CTTTAAGAGAGTATCTTGTATATTAAACACA
>donor_seq4864
CCTCAAGACGGTATCTTATGTCTTGGAACCA
>donor_seq4865
GATCAAAACGGATACTTGTCTTATGACATTA
>donor_seq4866
TTATATTATAGTTCATTGTATAATTTTTAAT
>donor_seq4867
ATGAAACACAGTTGCTTGTATAATCAATTTA
>donor_seq4868
TTTTAATACAGTTCGTCGTACATTTGCCATA
>donor_seq4869
ATCAAGACAGTTGCTGGTATCTGAAGTAAGC
>donor_seq4870
ATCAAGACAGTTGCTGGTATCTGAAGTAAGC
>donor_seq4871
GGTTAAGACGGTATCTTGTATCTCGACTACA
>donor_seq4872
GGTTAAGACGGTATCTTGTATCTCGACTACA
>donor_seq4873
GGGCAAGACGGTATCTTGTATCTGGACACCA
>donor_seq4874
GATCAACACGGATACTTGTCTTATGATGAGG
>donor_seq4875
GCCAAACACAGATGCTTGCATGGTGATTGCA
>donor_seq4876
AGTTAGCTTAGTTCTTCTTAAGTTTAAATTC
>donor_seq4877
CTTGAAGACAGTTGCTCCTTGTATCTTGAAA
>donor_seq4878
GATCACAACGGAAACTTGTCTTATGCATTTT
>donor_seq4879
TGCCAACACAGTCGCTTGTAACTTGTCTTCC
>donor_seq4880
GATCACAACGGATACTTGTCTTATGATTTTC
>donor_seq4881
ATGAAACATGGTTGCTTGGATGACAAAAATG
>donor_seq4882
TTTTACCTCAGTTCTTCTTAAGTTTGATTTT
>donor_seq4883
AGGTAAGACAGTTGCTTGTGTCTGAGTAAGG
>donor_seq4884
TATAAACACAGTTCATCCTATGTTTGCAAAG
>donor_seq4885
CACCACAGTCACTTGTATGGATAATTTCTGC
>donor_seq4886
GTTTCAGACGGTATCTTGTATCTTAGCGCTT
>donor_seq4887
CACCATAGTCGTTTGTATGGATAATAACTCT
>donor_seq4888
GCCAAACACAGATGCTTGCATGGTGATTGCG
>donor_seq4889
GATCAACACAGTTGCTTATCTGTTCGGAATC
>donor_seq4890
AGGAGAGACGGTATCTTGTGTCTCTCCACGG
>donor_seq4891
GTTCAAGACGGTATCTTGTATCTCGACTACA
>donor_seq4892
AAAACAGTACCTTTTTATTTTTACTGAGAAT
>donor_seq4893
ATCAAAGACAGTCGCTTGTAACTTGATTTCG
>donor_seq4894
ATCAAAGACAGTCGCTTGTAACTTGATTTCG
>donor_seq4895
GCGCAAGACAGTCGCTTGTATCTTTCGGGTG
>donor_seq4896
GTGGAATACAGTTGCTTGTATATCCAAAACA
>donor_seq4897
GTGGAATACAGTTGCTTGTATATCCAAAACA
>donor_seq4898
CTTGAACACAGTTGCCTGTGTGTTTGTTCAG
>donor_seq4899
CGCCATAGTCGTTTGTATGGATAATCTTTCC
>donor_seq4900
CTGAGAGATGGTATCTTGTATGTTGAAGCTT
>donor_seq4901
TTTAATATAGTTCGTTGTATATTTAAAATAT
>donor_seq4902
TTTTACCTCAGTTCTTCTTAAGTTTACAATT
>donor_seq4903
CGGGAAGACGGTATCTTGTATGTTGACTTTG
>donor_seq4904
TTTTAACACAGTTCGTCGTACATTTGTACAT
>donor_seq4905
CTTCAACACAGTTGCTTGTGTCCAGAAAATC
>donor_seq4906
CTTCAACACAGTTGCTTGTGTCCAGAAAATC
>donor_seq4907
TGAAAACACAGTTGCTTGTGTGTTTGGAATC
>donor_seq4908
TGAAAACACAGTTGCTTGTGTGTTTGGAATC
>donor_seq4909
TGAAAACACAGTTGCTTGTGTGTTTGGAATC
>donor_seq4910
GGCCATAACAGTATCTTGTATTATCCCTCCT
>donor_seq4911
ACGCTATATAGTCACTGGTATATTACCGTCA
>donor_seq4912
GTTTCAGACGGTATCTTGTATCTTAGCGCTT
>donor_seq4913
TATAAACACAGTTCATCGTAAGTTTGTAGAG
>donor_seq4914
TGAAAGACAGTTGGCTTGTGTCTTTGATCAG
>donor_seq4915
TTTTAATATAGTTCGTCGTACATTTGTACGG
>donor_seq4916
CACCACAGTCACTTGTATGGATAATTTCTGC
>donor_seq4917
ACTCCACACAGTTACTTGTATCTTGGCTTTG
>donor_seq4918
GTTCAAGACAGTTGCTTGTATCTTGAAAACT
>donor_seq4919
CTGCAACACAGTCGCTTGTATCTCTCCCTTG
>donor_seq4920
ATTCAACACGGTTACTTGTATGTTTAAACCA
>donor_seq4921
GACCAAGACGGATACTTGTCTCAGACTTTCC
>donor_seq4922
TTTGAACAGAGTATCTTGTATGATCAAAATT
>donor_seq4923
CAACAACACAGTTGCTTGTATGTCGGGAAAG
>donor_seq4924
ATTAAGACGGTATCTTGTATATTAGAGGGGG
>donor_seq4925
TTTTAACTCAGTTCTTCTTAAGTTTGTCTTT
>donor_seq4926
GTGAAAGACAGTTGCTTGTATCTTTAATCTG
>donor_seq4927
TTTGGACACGGTTGCTTGTATGTTTACTTTG
>donor_seq4928
CGCACCACAGCATCTGGTATGTTGACTTTCC
>donor_seq4929
GATCAAGACGGATACTTGTCTTATCCTGAAC
>donor_seq4930
CCCAATACGGTTGCTTGTATATTCCCTTCTG
>donor_seq4931
CCCAATACGGTTGCTTGTATATTCCCTTCTG
>donor_seq4932
CATGAACACAGTTGCCTGTATGTCCGGGCTG
>donor_seq4933
TATTAATATAGTTCGTCGTACATTTGTACGT
>donor_seq4934
CACCACAGTCACTTGTATGGATAATTTCTGC
>donor_seq4935
AGTTAAGACGGTATCTTGTATCTTGTTCTTT
>donor_seq4936
GCTAAAGACAGTTGCTTGTATCTCGAAAGTG
>donor_seq4937
AATAACACCGTTGCTTATATATTTGAGGCCG
>donor_seq4938
GAGGGAGATGGTATCTTGTGTCTCTCTCGAT
>donor_seq4939
AGTCCACGGTTGCTTGTGTGGACGATATGTG
>donor_seq4940
CAACATCACAGATGCTTGTATGTTGAAGGTT
>donor_seq4941
TCTTATTACAGTTCATTGTATATTCAATATT
>donor_seq4942
TCTTATTACAGTTCATTGTATATTCAATATT
>donor_seq4943
AATCAACACAGAATCTCCTATGTTTGCGAAG
>donor_seq4944
GATCATCACGGATACTTGTCTTATGACATTG
>donor_seq4945
TGACAAGACAGTTGCTTATCTCTTCCGACTC
>donor_seq4946
GACCATCACGGATACTTGTCTTATGACTTTG
>donor_seq4947
TATTAATATAGTTCGTCGTACATTTGTACGT
>donor_seq4948
ACAGAACACGGTAGCTTGTATGTAATAAGCA
>donor_seq4949
ATTGAACACGGTAGCTTGTATGTAATAAGCA
>donor_seq4950
CACCACAGTCACTTGTATGGATAATTTCTGC
>donor_seq4951
GTTAAACACAGTTCATCGTAAGTTTGTAAAT
>donor_seq4952
TTCCCATATAGTCACTGGTATATTGTGTCAT
>donor_seq4953
ATCCCATATAGTCACTGGTATATTGTGTCAT
>donor_seq4954
AATTAACACAGAATCTATGTTTGTTATCAAA
>donor_seq4955
TCGTATTACAGTTCATTGTATATTCAATTAT
>donor_seq4956
CGTGAACACAGTTGCCTGTGTGTTGATTCCG
>donor_seq4957
TTTAAACACAGCTGCTTGTATGTTTAAAGTC
>donor_seq4958
CACCACAGTCACTTGTATGGTTAATTCCGTT
>donor_seq4959
AACCAACACGGTATCTTGTATGTTGCCGTCA
>donor_seq4960
GTTCAAGACAGTTGCTCCTTGTATCTTGAAA
>donor_seq4961
GTTCAAGACGGTTGCTTGTATCTTTAGGCCT
>donor_seq4962
TTTTAAGACGGTATCTTGTATCTTTATCCAG
>donor_seq4963
TCTTGTGGGAGCCAGCAAGGCCGGCTTGTGT
>donor_seq4964
CGCTTTAATGGTTGCTTGTAATAGCGAAATC
>donor_seq4965
ACTTAGCACGGTAGCTTGTATGTAATAAGAA
>donor_seq4966
CGGTTTAATGGTTGCTTGTATTAGCGCGAAT
>donor_seq4967
TCTCAAGACAGTTGCTTGTATCTCTCGGCTT
>donor_seq4968
GTTCAAGACAATTGCTCCTTGCATCTTGAAA
>donor_seq4969
TCCTAACATGGTTGCTTGTGTGATCGCTGAC
>donor_seq4970
TTCCAAGACAGTCGCTTGTATCTCTTCTTCA
>donor_seq4971
TGTCTTCACAGTTGCTTGTGTCAGAGAAATC
>donor_seq4972
TGACAAGACAGTTGCTTATCTCTTCCGACTC
>donor_seq4973
CGCCATAGTCGTTTGTATGGATAATAACTAA
>donor_seq4974
ATTTAAGACGGTATCTTAAATCTCGATTCTG
>donor_seq4975
TTATAACTCAGTTCTTCTTAAGTTTGATTTC
>donor_seq4976
GGGCAAGACGGTATCTTGTATCTGGACACCA
>donor_seq4977
GGGACTCACAGTATCTTGTATGATGATCCCA
>donor_seq4978
ACGAAACACGGTAGCTTGTATGTAATAGACA
>donor_seq4979
TCTTATTATAGTTCATTGTATAATAATTTAT
>donor_seq4980
TTTCAACAGAGAATCTTGTATGTTGCGGTCA
>donor_seq4981
CGGCAAGACAGTCGCTTGTAACTTTGATTTG
>donor_seq4982
TTTAAACAGAGTATCTTGTATGATCAAAATT
>donor_seq4983
TTCCCTCCCAGTTGCTTGTGTCCTCGAAATC
>donor_seq4984
CGCTTTAATGGTTGCTTGTAATAACAAAAAC
>donor_seq4985
GCTCAAAACAGTTGCTTGTATCTTGAAAATT
>donor_seq4986
TTTCAAGAGAGAATCTTGTATCTTGCGATTT
>donor_seq4987
GAGAGATACAGTTGCTTCTGTATCTGGGCTT
>donor_seq4988
TATCAACACAGTTCATCGTAAGTTTGTAAGA
>donor_seq4989
GATCAAGACGGATACTTGTCTTATGGATTGG
>donor_seq4990
GAACATCACAGTTGCCTGTCTGATGCGACGG
>donor_seq4991
GGGAGAGACGGTATCTTGTGTCTCTCCGGCG
>donor_seq4992
GATCACAACGGAAACTTGTTTTATGACCTTT
>donor_seq4993
GATCAATACGGATACTTGTCTTATGATTCTT
>donor_seq4994
GTCCAAGACGGTTACTTGTATGTTCAGCTCA
>donor_seq4995
CGGCAACAGAGTATCTTGTATGTTGCTCCTG
>donor_seq4996
TGACAACACGGTTACTTGTATCTTGCTCATG
>donor_seq4997
TTTAATACAGTATGTCCTATATTTAAAAAGG
>donor_seq4998
CGTGAACGGAGTATCTTGTATATTGAATCTG
>donor_seq4999
CAGAGAGACGGTATCTTGTGTCTCTCCGGTG
>donor_seq5000
GCGCAAGACAGTCGCTTGTATCTTTCAGGGT
>donor_seq5001
TGTCAACACAGATGCTTGCATGTTGGCGAAG
>donor_seq5002
CTCCAAGACAGTCGCTTGTATCTTACATGGA
>donor_seq5003
GATCAAGACGGATACTTGTCTTATGATTTTC
>donor_seq5004
TTTTAACTCAGTTCTTCTTAAGTTTACAATC
>donor_seq5005
TTTTACCACAGTACTTCTTAAGTTAGCATTT
>donor_seq5006
GATCACAACGGATACTTGTCTTATGACTTTT
>donor_seq5007
GAATCAGACAGTCGCTTGTATCTATAGATCA
>donor_seq5008
TGGAGAGATGGTATCTTGTATCTCTCCAGGT
>donor_seq5009
GACTAAGACGGATACTTGTCTTATGGAATTC
>donor_seq5010
AATTAACACAGAATCTATGTTTGTTGTTATA
>donor_seq5011
TTTCGACCCAGTTGCTTGTGTCCCCGAAATC
>donor_seq5012
GCACATGACGGATACTTGTCTTATGCTTTTC
>donor_seq5013
GCTCAAGACGGTAGCTTGTATCTTGAACTAG
>donor_seq5014
ATGAGAGATGGTATCTTGTATCTCTCAGTAA
>donor_seq5015
ATGAGAGATGGTATCTTGTATCTCTCAGTAA
>donor_seq5016
TTTTAAGACAGTCGCTTGTATCTGCTCTTGA
>donor_seq5017
TTTTAAGACAGTCGCTTGTATCTGCTCTTGA
>donor_seq5018
TTTTAAGACAGTCGCTTGTATCTGCTCTTGA
>donor_seq5019
GCTCAAGACGGTAGCTTGTATCTTGAACTAG
>donor_seq5020
TTTTACCTCAGTTCTTCTTAAGTTTGATTCT
>donor_seq5021
TTTAAGCACAGTTCATCCTATGTTTGTAAAT
>donor_seq5022
TTTTAAGAGAGTATCTTGTATATTAAAAACA
>donor_seq5023
GAGGGATACAGTTGCTTCTGTATCTGAGTTT
>donor_seq5024
TTGAAGCACAGTTCATCCTATGCTTGTTGTC
>donor_seq5025
TGGAGAGATGGTATCTTGTATCTCTCCAAAG
>donor_seq5026
GTGAGAAGACAGTTGCCGCTTGTGTCTTGGC
>donor_seq5027
GTGAGAAGACAGTTGCCGCTTGTGTCTTGGC
>donor_seq5028
TGGAGACACGGTTACTTGTATCTTGCTCATG
>donor_seq5029
CGGAGAGATGGTATCTTGTATCTCTCCAGAT
>donor_seq5030
AGGTAACACGGTATCTTGTATGTTCACGCCG
>donor_seq5031
GATTAACATAGAACATGGTAAGTTTGCATTA
>donor_seq5032
AACACAGTTACTGCGATGATAATAAAGAGGA
>donor_seq5033
TTTAATACAGTTCGTCGTACATTTGTACATT
>donor_seq5034
ATTCAAGAGAGAATCTTGTATCTTGCTTGCA
>donor_seq5035
TTTTACCTCAGTTCTTCTTAAGTTTGATTTT
>donor_seq5036
GGGGAAGACGGTATCTTGTATCTCGACTACC
>donor_seq5037
GGGCAAGACGGTATCTTGTATCTCGACTATT
>donor_seq5038
CTTCAACATAGTTGCTTGTGTGTTTCCAGTA
>donor_seq5039
CTTCAACATAGTTGCTTGTGTGTTTCCAGTA
>donor_seq5040
TTTTACCTCAGTTCTTCTTAAGTTTGTCTTT
>donor_seq5041
ATTCAATACAGCATCTCGTACCTTTGGTGAG
>donor_seq5042
GCCGAAGACGGTATCTTGTATCTCGACCATC
>donor_seq5043
CAAGACAGTTGCTCCTTGTGTCTGCCAGCTT
>donor_seq5044
CAAACCAGACAGTCGCCTTGTATCTGGATAG
>donor_seq5045
CAAGATGACAGTTGCTTGTATGTCGGGAAAG
>donor_seq5046
AATCAAGACGGTATCTTGTATCTCGACTAAT
>donor_seq5047
AATCAAGACGGTATCTTGTATCTCGACTAAT
>donor_seq5048
CATCCTCACAGTTGCTTGTGTGCTGGAAATT
>donor_seq5049
GTGAGACACAGTTGCCCTGTGTAGTTCAAGT
>donor_seq5050
TTTAATATAGTTCGTTGTATATTATTTGTAT
>donor_seq5051
CAAGACAGTTGCTCCTTGTGTCTGGGTTTTG
>donor_seq5052
GATCACAACGGATACTTGTCTTATGCATCAG
>donor_seq5053
TTTTAAGACAGTCGCTTGTATCTGCTCTTGA
>donor_seq5054
TTTTAATATAGTTCGTCGTACATTTGTACGG
>donor_seq5055
GCCAAAGACAGTCGCTTGTAACTTCCCTTTA
>donor_seq5056
TCGAAGACAGTTGCTTGTATCTTGGTTTTGG
>donor_seq5057
GTTCAAGACAGTTGCTTGTCTCTTGGAGGCA
>donor_seq5058
GTGAGAGATGGTATCTTGTATCTTTCACCGA
>donor_seq5059
TCCGAACAGAGTATCTTGTATGATCGAATCT
>donor_seq5060
AGGAGAGACGGTATCTTGTGTCTCTCCGGCG
>donor_seq5061
ACGCCATAGTCTCTTGTATGGATAATTACCC
>donor_seq5062
TTTCAAGACAGTTGCTTGTATCTCGTGCTGT
>donor_seq5063
TTCCAACACAGATGCTTGCATGTTCGCTTTG
>donor_seq5064
TTTTAATACAGTTCGTCGTACATTTGTACAT
>donor_seq5065
TGACAAGACAGTTGCTTATCTCTTGCGACTC
>donor_seq5066
ACTCAAGACAGTTACTTGTATCTTCTTTAAA
>donor_seq5067
TTTTATTATAGTTCATTGTATATTAATTAAA
>donor_seq5068
TAGAGAGATGGTATCTTGTATCTCTCTGTGA
>donor_seq5069
TAGAGAGATGGTATCTTGTATCTCTCTGTGA
>donor_seq5070
GATCAAAACGGATACTTGTCTTATGATTTCT
>donor_seq5071
GATCAAAACGGATACTTGTCTTATGATTTCT
>donor_seq5072
GAAAAATACAGTTGCTTGTATATTGGAATCA
>donor_seq5073
GAAAAATACAGTTGCTTGTATATTGGAATCA
>donor_seq5074
ACGTAAGACAGTTGCTTGTATCTTGAAAGCG
>donor_seq5075
ACGTAAGACAGTTGCTTGTATCTTGAAAGCG
>donor_seq5076
GGGAGAGACGGTATCTTGTGTCTCTCCGGTG
>donor_seq5077
GTCTAAGACAGTTGCTTGTATCTTAAAAGTA
>donor_seq5078
TCATTTAATGGTTGCTTGTATTAGCGCGGTC
>donor_seq5079
AAACCAGACAGTTACTTGTATCTTGGCATTT
>donor_seq5080
GATCAAAACGGATACTTGTCTTATGAATTTT
>donor_seq5081
TGGCATAACAGTATCTTGTATTATTAAAAAA
>donor_seq5082
AATCAACACAGAATCTCCTATGTTTGCAAAG
>donor_seq5083
GGTCAAGACGGTATCTTGTATCTCGACTTTG
>donor_seq5084
AGTCAAGACAGTTGCTTGTATCTTGGAATTG
>donor_seq5085
TTATGCATTGCATTATGCATTGTCGTACATT
>donor_seq5086
GTTCAAGACGGTATCTTGTATCTCGACTACA
>donor_seq5087
ATTCAAGACGGTATCTTGTATCTCGACTTGA
>donor_seq5088
TTTCGAGACAGTTGCTTGTATCTTGGCAGTC
>donor_seq5089
GACGGATACAGTTGCTTCTGTATCTCGGCTC
>donor_seq5090
GACCAAGACGGATACTTGTCTTATGTTTTTC
>donor_seq5091
TGGAGAGATGGTATCTTGTATCTCTCCAAAC
>donor_seq5092
GAGGAACAGAGTATCTTGTATGTTGAATCTT
>donor_seq5093
TGGCATAACAGTATCTTGTATTATCCTCCCG
>donor_seq5094
GACCATCACGGATACTTGCCTTATGGTTTTC
>donor_seq5095
TAACAACACGGTTACTTGTATCTTTCTCGCG
>donor_seq5096
GATCAAGACGGATACTTGTCTTATGATTTTT
>donor_seq5097
GAAGACAGTTGCTCCTTGTGTCTGCGCATTG
>donor_seq5098
TCTTATTACAGTTCATTGTATATTCAATATT
>donor_seq5099
TATTAATATAGTTCGTCGTACATTTGTACGT
>donor_seq5100
CGGCAACACGGTTACTTGTATCTTCCTCATG
>donor_seq5101
GATCATAACGGATACTTGTCTTATGAGGATG
>donor_seq5102
GATCAAAACGGATACTTGTCTTATGCTGATC
>donor_seq5103
GTTCAAGACAGTTGCTCCTTGTATCTTAAAA
>donor_seq5104
AATCAACACAGAATCTCCTATGTTTGCAAAG
>donor_seq5105
GAACAACACAGTTGCCCTGTGTGTCGAGCTT
>donor_seq5106
ATAACACCGTTGCTTTATACATTGCGAGGCC
>donor_seq5107
TCAAACACGGTTGCTTGTATGTTGAACAAGG
>donor_seq5108
ACTCAAGACAGTTGCTTGTGTCTGGAATTTC
>donor_seq5109
CGCGAACAGGGTATCTTGTATGTTCGATCCA
>donor_seq5110
CGCGAACAGGGTATCTTGTATGTTCGATCCA
>donor_seq5111
GTTCGACACGGTTGCTTGTAAGCTAATTTCT
>donor_seq5112
GTTCGACACGGTTGCTTGTAAGCTAATTTCT
>donor_seq5113
TTTGAACAGAGTATCTTGTATGATGAAATTA
>donor_seq5114
TTTCAATACAGCATCTCGTACCTTAGCCAGT
>donor_seq5115
TTTCAATACAGTTCGTCGTACATTTGTCATG
>donor_seq5116
CATGAACACAGTTGCTTGTGTGTTTGGAATC
>donor_seq5117
GATCAAGACGGATACTTGTCTTATGCTGATC
>donor_seq5118
TTTTACCTCAGTTCTTCTTAAGTTTACAATC
>donor_seq5119
AGCCAAGACAGTCGCTTGTAACTTGAAACCA
>donor_seq5120
CCGACTAATGGTTGCTTGTATTAGCGCGAAT
>donor_seq5121
TTTTACCTCAGTTCTTCTTAAGTTTGATTTT
>donor_seq5122
AAACCAGATAGTCGCTTGTATCTGGACGAGC
>donor_seq5123
AAACCAGATAGTCGCTTGTATCTGGACGAGC
>donor_seq5124
AATCAACACAGTTACTTGTATCTTGGCATTT
>donor_seq5125
AGTGGAGACAGTTGCTTGTATCTTGAATCCC
>donor_seq5126
GGCGAAGACGGTATCTTGTATCTCGACGACA
>donor_seq5127
AGCAAAGACAGTCGCTTGTAACTTCCCTTTA
>donor_seq5128
TGCCAAGACGGTTGCTTGTATCTTTATGGCT
>donor_seq5129
TTTATTATAGTTCGTTGTATAATTAAAATAT
>donor_seq5130
TCGAAAGACGGTTACTTGTATGTTTCAGACC
>donor_seq5131
GGCCATAACAGTATCTTGTATTATCCCTCCA
>donor_seq5132
TTTTATACCGGAAGCTTATATAAAACATATT
>donor_seq5133
CGACAACACAGTCGCTTGTAACTTGGTTTGC
>donor_seq5134
TTTAAACACAGTTCATCCTATGTTTGCGGGG
>donor_seq5135
CCAGCTAGACAGTCGCCTTGTATCTGGACGC
>donor_seq5136
TGGCATAACAGTATCTTGTATTATCCTCCCG
>donor_seq5137
CGCACCACAGCATCTGGTATGTTGACTTTCC
>donor_seq5138
TGGAGAGATGGTATCTTGTATCTCTCCAAAC
>donor_seq5139
ATTCTACACAGTTCTTCTTAAGTTTAGATTT
>donor_seq5140
CCTCGACACAGTTGCTTGTATGTGATTCACT
>donor_seq5141
TTGGATAACAGTATCTTGTATTATTCAACCG
>donor_seq5142
CAACAACACAGTTGCTTGTATGTCGGGAAAG
>donor_seq5143
GATCAAGACGGATACTTGTCTTATGACTTTT
>donor_seq5144
TTTTAACTCAGTTCTTCTTAAGTTTACAATT
>donor_seq5145
AAAAAACATAGTTGATTGTAAGTTAAACATA
>donor_seq5146
TGTCAAGACAGTTGCTTGTATCTTGGAGTTG
>donor_seq5147
GAACATCACAGTTGCCTGTCTGATGTGATGA
>donor_seq5148
GAACATCACAGTTGCCTGTCTGATGTGATGA
>donor_seq5149
GGGAGAGACGGTATCTTGTGTCTCTCCGGCG
>donor_seq5150
GGGAGAGACGGTATCTTGTGTCTCTCCGGCG
>donor_seq5151
TTCAAAGACAGTCGCTTGTATCTCTGATTCA
>donor_seq5152
CTACGTAATGGTTGCTTGTATTAGCGCGAAC
>donor_seq5153
TTTCAAGACGGTATCTTGTATCTTTACTTCC
>donor_seq5154
GACCAAGACGGATACTTGTCTTATGAAATCC
>donor_seq5155
AAACAAGACAGTTACTTGTATCTTGGCATTT
>donor_seq5156
GACCAAAACGGATACTTGTCTTATGACTTTT
>donor_seq5157
CGGCAAGACGGTATCTTGTATCTTGTTCCCT
>donor_seq5158
ACGAAACACGGTAGCTTGTATGTAATAGACA
>donor_seq5159
TTTTAAGACAGTCGCTTGTATCTTAGAAAGA
>donor_seq5160
GGTGGAGACGGTATCTTGTATCTTACCCCTC
>donor_seq5161
GGTGGAGACGGTATCTTGTATCTTACCCCTC
>donor_seq5162
GCGCAAGACGGTATCTTGTATCTTGATCATA
>donor_seq5163
GTTCAAGACAGTTGCTTGCATCTTGAAAATT
>donor_seq5164
CACCAACAGAGTATCTTGTATGTTGCTTCCA
>donor_seq5165
TTTCAAGACAGTTGCTTGTATCTAGATCTTC
>donor_seq5166
GACCAAGACGGTATCTTGTATCTTGACCCCT
>donor_seq5167
GGGCGAGACGGTATCTTGTATCTTGATCGAG
>donor_seq5168
TTTTAACTCAGTTCTTCTTAAGTTTGATTTC
>donor_seq5169
CTCACAGACAGTTGCTTGTGTCTTCAAGGGC
>donor_seq5170
CCTAATGGTTGCGCTTGCATAAGCGATGTTG
>donor_seq5171
GTTCAAGACAGTTGCTTGTATCTTGAAAATA
>donor_seq5172
CGACATAACAGTTGCCCTGTGTGTGGAAGTT
>donor_seq5173
AGTCCAGATAGTCGCTTGTATCTGCACGGCA
>donor_seq5174
GGGAGAGATGGTATCTTGTATCTCTCCCCGA
>donor_seq5175
CTGAATTACAGTTGCCCTGTGTAATTGTGCT
>donor_seq5176
ACTAAAGACAGTTGCTCCTTGTATCTCAAAA
>donor_seq5177
TTTTATCATAGTTCGTTGTATATTAATTTTA
>donor_seq5178
CGCCATAGTCGTTTGTATGGATAATAACCAG
>donor_seq5179
GACTAAGACGGATACTTGTCTTATGATTTCA
>donor_seq5180
TTTCAAGAGAGAATCTTGTATCTTGTTTGCG
>donor_seq5181
AGGAGAGACGGTATCTTGTGTCTCTCCGCAG
>donor_seq5182
ACTTAAGACAGTTGCTTGTATCTTTGATTTG
>donor_seq5183
GGTTAAGACAGTTGCTTGTGTCTTGATCTAG
>donor_seq5184
TTTGAAGACAGTTGCTTGTATCTTCAATTTA
>donor_seq5185
AAACAACACCGTATCTCATATAATATGGATA
>donor_seq5186
AATCGACACAGAACATGGTATGTTGAAGGTG
>donor_seq5187
TCCCAACACAGATGCTTGCATGTTCGGAAGA
>donor_seq5188
TAAAACAGTACCTTTTATTTTTACTGAGAAA
>donor_seq5189
AGGCGTCACGGTATCTTGTATGATCTCCTCA
>donor_seq5190
TTTTAACTCAGTTCTTCTTAAGTTTGATTCT
>donor_seq5191
CCACCTAATGGTTGCTTGTATTAGCGCGAAT
>donor_seq5192
CGTCAAAACAGTTGCTTGTATCTTGGAATTG
>donor_seq5193
GAAGACAGTTGCTCCTTGTGTCTGCCAGCTT
>donor_seq5194
TTCGAACAGAGAATCTTGTATGTTGCGTTCA
>donor_seq5195
TGGCATAACAGTATCTTGTATTATTAAAAAA
>donor_seq5196
TATCAAGACGGTATCTTATATCTTGATTCGG
>donor_seq5197
CAACAACACAGTTGCTTGTATGTCGAGAAAG
>donor_seq5198
ATTCAAGACAGTTGCTTGTATCTAGTTCTGT
>donor_seq5199
GCAAGACAGTTGCTCCGCTTGTGTCTTGAGA
>donor_seq5200
GTTCAAGACAGTTGCTTGTATCTTAGTAATT
>donor_seq5201
TCACTTAATGGTTGCTTGTATTGATGCGAAT
>donor_seq5202
GGGGAAGACGGTATCTTGTATCTGGACATGT
>donor_seq5203
GTTCAAGACAGTTGCTTGTATCTTGAAAACT
>donor_seq5204
ACAGGAGACAGTTGCTTGTATCTTCAGATTA
>donor_seq5205
TTCCGGCACAGTTGCTTGTGTCCGCAAAATC
>donor_seq5206
TTTGAACAGAGTATCTTGTATGATTAAAATC
>donor_seq5207
TCGCTAGACGGTTACTTGTATGTTTAAGCCC
>donor_seq5208
CACCACAGTCACTTGTATGGTTAATTCCGTT
>donor_seq5209
AAAAGATACAGTTGCTTCTGTATCCGGGTTC
>donor_seq5210
CGGCAAGACGGTATCTTGTATCTTGCTCGTT
>donor_seq5211
CCTTATTACAGTTCATTGTATATTACTTTTA
>donor_seq5212
TTTGAAGACGGTTACTTGTATCTTCCTTTCG
>donor_seq5213
CTACTTAATGGTTGCTTGTAATAGCGCAATC
>donor_seq5214
GCGCATGACGGAAACTTGTCTTATGACATTT
>donor_seq5215
TTGAGAGATGGTATCTTGTATGTTGAGATTT
>donor_seq5216
AGGAGAGATGGTATCTTGTATCTCTCCGTGA
>donor_seq5217
CTTCAACACAGTTGCTTGTGTCCGCAAAATC
>donor_seq5218
GTTCAAGACAGTTGCTCCTTGTATCTTAATA
>donor_seq5219
AATCAAGACAGTCGCTTGTATCTTAGAGGTA
>donor_seq5220
CTCCAGCACAGTTGCTTGTGTCCAGAAAGTC
>donor_seq5221
TTCCAAGACGGTTGCTTGTATCTTTGGGGCT
>donor_seq5222
TTTAAAGACGGTATCTTGTATCTTTCTTCCC
>donor_seq5223
GATAAACACAGTTGCCTGTGTGTCTGACCTG
>donor_seq5224
TTTTAACACAGTTCTTCTTAAGTTAGCCTTA
>donor_seq5225
CCATTTAATGGTTGCTTGTATTAGCGCGATC
>donor_seq5226
GGGCAAGACGGTATCTTGTATCTCGACTGCA
>donor_seq5227
CAACAAGACAGTCGCTTGTAACTCTCATTTT
>donor_seq5228
GGCCAAGACGGTTGCTTGTATCTTTAAGCCT
>donor_seq5229
GACCAACACGGATACTTGTCTTATGACTTTT
>donor_seq5230
AGACTTAATGGTTGCTTGTATTAACGAGATT
>donor_seq5231
TTTAAACACAGTTCATCCTATGTTTGTGAAG
>donor_seq5232
TTTAATACAGTATGTCCTATATTTAAAAAGA
>donor_seq5233
GGCCAAGACGGTATCTTGTATCTTGATCCCT
>donor_seq5234
AAACAACACAGTTACTAGTATGATCCAACGG
>donor_seq5235
GATCAAAACGGATACTTGTCTTATGACTTCT
>donor_seq5236
ACGCCATAGTCTCTTGTATGGATAATTAACC
>donor_seq5237
TTTGAACAGAGTATCTTGTATGATCAAAATT
>donor_seq5238
TCATATTACAGTTCATTGTATATTCAAATTA
>donor_seq5239
AAACGATACAGTTGCTTCTGTATCTCTGATC
>donor_seq5240
TTTTACCACAGTACTTCTTAAGTTAGCATTT
>donor_seq5241
TTTTACCACAGTACTTCTTAAGTTAGCATTT
>donor_seq5242
GGTCAACACAGTTGCTTATCTGTTTGGAATC
>donor_seq5243
AGACGAGACGGTATCTTGTATCTTGTTTCCC
>donor_seq5244
ATTCAAGATGGTTGCTTATATCTTTCAGATC
>donor_seq5245
GGTCATAACAGTATCTTGTATTATCCCTCCT
>donor_seq5246
AGCTTTAATGGTTGCTTGTATTAGCGCGAAG
>donor_seq5247
CGCCATAGTCGTTTGTATGGATAATAAAACC
>donor_seq5248
TTTTAAGACAGTCGCTTGTATCTGCTCTTGA
>donor_seq5249
CATCAACACAGTTGCCCTGTGTGTAGGGGAT
>donor_seq5250
AAGTAAGAGAGAATCTTGTATCTTGCTGCCG
>donor_seq5251
CTTCAACACAGCCGCTTGTATCTTTGAGTTG
>donor_seq5252
GATCAAAACGGATACTTGTCTTATAAACTTC
>donor_seq5253
AACCAACACAGTTACTTGTATCTTGGAATCG
>donor_seq5254
GTTTCAGACGGTATCTTGTATCTTGGAGCTT
>donor_seq5255
GCTCAAGACAGTTGCTTGTATCTTGAAAATT
>donor_seq5256
TGGCAAGATGGTATCTTGTATCTTGACTAGA
>donor_seq5257
TTTTAGCACAGTACTTCTTAAGTTTACAATT
>donor_seq5258
CTTCAAGACAGTTGCTCCTTGTATCTTGAAA
>donor_seq5259
CCTAAACACAGTTGCCTGTGTGTAGGTCCTG
>donor_seq5260
AATCAACACAGAATCTCCTATGTTTGCAAAA
>donor_seq5261
GGCCATAACAGTATCTTGTATTATCCCTCCA
>donor_seq5262
TTTCAACACAGTTCGTCGTACATTTGTCATA
>donor_seq5263
TTCCATCACAGATGCTTGCATGTTTGGATTT
>donor_seq5264
CGCCAACAGAGTATCTTGTATGTTGTGTCTG
>donor_seq5265
TTCCAACAGAGAATCTTGTATGTTGCGTTCA
>donor_seq5266
CTGAATTACAGTTGCCCTGTGTAATTGTGCT
>donor_seq5267
CTACAAGACGGTTGCTTGTATCTTTAAGCCT
>donor_seq5268
GATCAAGACGGATACTTGTCTTATGCTGATC
>donor_seq5269
GTTCAAGACAGTTGCTCCTTGTATCTTGAAA
>donor_seq5270
CAACAACACAGTTGCTTGTATGTCGGGAAAG
>donor_seq5271
CCGAAAGACAGTCGCTTGTAACTTGCGGAAT
>donor_seq5272
ACTAAGACAGTTGCTTGTATGTTTCTATGCC
>donor_seq5273
CGATCTAATGGTTGCTTGTAATAGCGAAACC
>donor_seq5274
TCTTATTATAGTTCATTGTATATTATTTAAT
>donor_seq5275
TTTAATATAGTTCGTTGTATATTATTTGTAT
>donor_seq5276
TTTCGACACGGTTGCTTGTAAGATTGTTTTC
>donor_seq5277
GATCAAGACGGATACTTGTCTTATGCTGATC
>donor_seq5278
AATCCAGATAGTCGCTTGTATCTGCAAGGCC
>donor_seq5279
TGCATGACAGTTGACTTGTGTCTTATTAGGC
>donor_seq5280
TTTCAAGATGGTTGCTTATATCTTTCGATTG
>donor_seq5281
GACCAAGACGGATACTTGTCTTATGACAATG
>donor_seq5282
ACTTTACACGGTAGCTTGTATGTAATAGGCA
>donor_seq5283
ACCCAAGACAGTCGCTTGTAACTTGCACTCT
>donor_seq5284
ATAGGAGACAGTTGCTTGTATCTCAGTCCCA
>donor_seq5285
AATAGAGATGGTATCTTGTATCTCTAAGTAG
>donor_seq5286
CACCAATACAGTTGCCTGTGTATTGCACTTG
>donor_seq5287
GCGGGAGACAGTTGCTTGTATCTTCCACCTA
>donor_seq5288
TTCTAAGACGGTATCTTGTATCTTTATCCCG
>donor_seq5289
TGCCAAGACGGTTGCTTGTATCTTTATGGTT
>donor_seq5290
CGATCCAGACAGTCGCCTTGTATCTGGATCG
>donor_seq5291
AAAGAAGACAGTCGCTTGTAACTTCCTTTTA
>donor_seq5292
AGCAAAGACAGTCGCTTGTAACTTGCCATCA
>donor_seq5293
TTTTAACTCAGTTCTTCTTAAGTTTGTAATT
>donor_seq5294
TCCGAAGACGGTTACTTGTATGTTTAAGCCA
>donor_seq5295
CGCCATAGTCTCTTGTATGGATAATAACTAA
>donor_seq5296
CGCCATAGTCTCTTGTATGGATAATAACTAA
>donor_seq5297
GCGGAAGAGAGAATCTTGTATCTTGCGAACT
>donor_seq5298
AATTAGCTTAGTTCTTCTTAAGTTTGATTTC
>donor_seq5299
AAACAACACAGATGCTTGCATGTTTGTCGAG
>donor_seq5300
CTGCAACACAGTTGCTTATCTGATTGGAATC
>donor_seq5301
TGCCAAGACGGTTGCTTGTATCTTTAGCGCT
>donor_seq5302
GCCGAAGACGGTATCTTGTATCTCGACCAAA
>donor_seq5303
TTTCGAGACAGTTGCTTGTATCTAGCTCTTT
>donor_seq5304
AGCTTTAATGGTTGCTTGTAATAGCGCAATC
>donor_seq5305
AGCTTTAATGGTTGCTTGTAATAGCGCAATC
>donor_seq5306
ACCGGAGACAGTTGCTTGTATCTTTCGTGGC
>donor_seq5307
CGATCTAATGGTTGCTTGTATTAGCGCGACC
>donor_seq5308
TTTCAACACAGATGCTTGCATGTTGATCGTG
>donor_seq5309
CGACATACTCGTTTGTATGGATAATCTCACC
>donor_seq5310
CGGCATAACAGTATCTTGTATTATCCTCCCG
>donor_seq5311
AAACAACACAGTTACTTGTATCTTGGATTTG
>donor_seq5312
ACGAAAGACGGTTACTTGTATGTTCAGGCCA
>donor_seq5313
AAAAAAGAAAGTTGCTTGTGTCTTTGCGTCG
>donor_seq5314
GACCAATACGGATACTTGTCTTATGAATTGG
>donor_seq5315
TTTCAAGAGAGAATCTTGTATCTTGTATGCA
>donor_seq5316
GGTCAAAACGGTATCTTGTATCTTGGCCACT
>donor_seq5317
TGGCAAGACAGTCGCTTGTAACTTAGATTTT
>donor_seq5318
TTTAGAGACAGTCGCTTGTATCTTACGGTTG
>donor_seq5319
AATCAAGACGGTATCTTGTATCTCGACTAAA
>donor_seq5320
ACTCAACACGGTAGCTTGTATGTAATAAATA
>donor_seq5321
GATCAAGACGGATACTTGTCTTATGATTTCC
>donor_seq5322
TTTTATACCGGAAGCTTATATAAAACATATT
>donor_seq5323
GATCAAAACGGATACTTGTCTTATGACTATC
>donor_seq5324
TTTTAACTCAGTTCTTCTTAAGTTTGTAATA
>donor_seq5325
ACGCCATAGTCTCTTGTATGGATAATACACC
>donor_seq5326
CACCACAGTCACTTGTATGGATAATTATCTG
>donor_seq5327
GCTAAAGACGGTATCTTGTATCTTTATCTCC
>donor_seq5328
TTTGAACAGAGTATCTTGTATGATGAATTTT
>donor_seq5329
CGGCAACAGAGTATCTTGTATGTTGCTCCTG
>donor_seq5330
GCGAAACACGGTTGCTTGTATGTTAGGTTTT
>donor_seq5331
CACCGTAGTCACTTGTATGGATAATAAGCAC
>donor_seq5332
TTTGAAGACGGTTACTTGTATCTTTAAACCA
>donor_seq5333
TTTATTATAGTTCGTTGTATATTTAAAATAT
>donor_seq5334
GAAAGATACAGTTGCTTCTGTATCGTAGATC
>donor_seq5335
TATATCACAGCATCTTGTATGATTGCACTGC
>donor_seq5336
ACTCAACACGGTAGCTTGTATGTAATAAATA
>donor_seq5337
GATCATCACGGATACTTGTCTTATGACATTG
>donor_seq5338
AAACAAGACAGTCGCTTGTAACTTCCCTTTG
>donor_seq5339
TTTTAGCACAGTACTTCTTAAGTTTACAATT
>donor_seq5340
CTTTAAGACGGTTACTTGTATCTTTAACCCG
>donor_seq5341
GATCATCACAGTTGCTTGTGTCCGGTGAATG
>donor_seq5342
AAAGAAGACAGTCGCTTGTAACTTCCCTTTA
>donor_seq5343
TTTCAAGACAGTTGCTTGTATCTTGGAAATG
>donor_seq5344
AATCAAGACAGTTACTTGTATCTTCTTTAAC
>donor_seq5345
TCGAAAGACAGTTGCTTGTATCTCGAAAGTG
>donor_seq5346
GACCACAACGGATACTTGTCTTATGCATTCC
>donor_seq5347
TCGCAAGACAGTTGCTTGTATCTCTCGGCAT
>donor_seq5348
GATCAAAACGGATACTTGTCTTATGACTTTC
>donor_seq5349
CAGCAACACAGTTGCTTATCTGATTGGAATC
>donor_seq5350
AAACAAGACAGTCGCTTGTAACTTCCCTTTA
>donor_seq5351
AAACAAGACAGTCGCTTGTAACTTCCCTTTA
>donor_seq5352
ACTAAACACGGTAGCTTGTATGTAATCAATG
>donor_seq5353
GATCACAACGGATACTTGTCTTATGCATTTG
>donor_seq5354
GAAGAACACAGTCGCTTGTAAGTCAAGACGC
>donor_seq5355
AGAAGAGATGGTATCTTGTATCTCTTCTTGA
>donor_seq5356
GAACAACACAGTTGCTTGTATGTCGAGAAAG
>donor_seq5357
GTGGAATACAGTTGCTTGTATATCCAAAATA
>donor_seq5358
CAATCTAATGGTTGCTTGTATTAGCGCGAAT
>donor_seq5359
TCAAAATACAGTTGCTTGTGTCCGCAAATTC
>donor_seq5360
GAGGGAGATGGTATCTTGTATCTCTCTCGAT
>donor_seq5361
TTTTACCTCAGTTCTTCTTAAGTTTGATTTT
>donor_seq5362
ACTCAACACGGTAGCTTGTATGTAATAAATA
>donor_seq5363
AATAAAACGGAATCTTGTATTCTGGAAATTA
>donor_seq5364
TTCTCAGATAGTCGCTTGTATCTGTTCATAG
>donor_seq5365
TTTTATTATAGCTCATTGTATATTAATTAAT
>donor_seq5366
TTTTATTATAGTTCATTGTATATCAATTTTT
>donor_seq5367
GCCGTAACAAGTATCTTGTATTATCCCTCCA
>donor_seq5368
CGGCAAGACGGTATCTTGTATCTCGACAGTC
>donor_seq5369
TCCGAAGACAGTTGCTTGTATCTTGAGATTT
>donor_seq5370
GATCAAAAGGGATACTTGTCTTATGACTTTG
>donor_seq5371
ATTCAAGACAGTTGCTTGTATCTTGAAACTC
>donor_seq5372
CTGAGAGATGGTATCTTGTATCTCTCAATCT
>donor_seq5373
GATCAAAACGGATACTTGTCTTATGATTTTC
>donor_seq5374
GATCAAAACGGATACTTGTCTTATGATTTTC
>donor_seq5375
TTTTAACACAGTTCGTCGTACATTTGTACAT
>donor_seq5376
AAACAAGACAGTTACTTGTATCTTTAATTTC
>donor_seq5377
TTTCAAGAGAGAATCTTGTATCTTGTTTGCA
>donor_seq5378
GAACAACACAGTTGCTTGTGTGTTGGGAATC
>donor_seq5379
TTTCAAGAGAGAATCTTGTATCTTGTTTGCA
>donor_seq5380
TGTTAACATAGAATGTGATAAGTTTGCAGAA
>donor_seq5381
ATCTAAGACAGTCGCTTGTATCTTCGAGACT
>donor_seq5382
CGGCAAGACAGTCGCTGTAACTTCCCTTTAT
>donor_seq5383
CGATTTAATGGTTGCTTGTATTAGCGCGGTG
>donor_seq5384
CGCTTTAATGGTTGCTTGTATTAGGGCGCCG
>donor_seq5385
TTCAAGACGGTTGCTTGTATCTTGGTTTTGG
>donor_seq5386
TTTAATATAGTTCGTTGTATATTTAAAATAT
>donor_seq5387
TTTTAATAGAGTATCTTGTATATTAAACATA
>donor_seq5388
ACGAAGACGGATACTTGTCTTAGAGATTCCT
>donor_seq5389
GACCAATACGGATACTTGTCTTATGATTTTG
>donor_seq5390
TGTGAACACAGTTGCTTGTATATTAAATTTA
>donor_seq5391
GAGGGAGATGGTATCTTGTGTCTCTCTCGAT
>donor_seq5392
TATTAATATAGTTCGTCGTACATTTGTACAT
>donor_seq5393
GACCATCACGGATACTTGTCTTATGCCTGTC
>donor_seq5394
GATCAAGACGGATACTTGTCTTATCCTGACC
>donor_seq5395
GACAGATACAGTTGCTTCTGTATCTGCTCTC
>donor_seq5396
GACCAAGACGGATACTTGTTTTATCCATAAC
>donor_seq5397
TCCAAACACGGTTACTTGTATGTTCAGCCAT
>donor_seq5398
GACCATCACGGATACTTGTCTTATGACTTTA
>donor_seq5399
CAGCAACACAGTTGCTTATCTCTTGGCGATC
>donor_seq5400
ATCCAAGACAGTCGCTTGTAACTTGACGTTG
>donor_seq5401
CTTCAACACAGTTGCTTGTGTCTGCAAAATC
>donor_seq5402
CTTTAAGACGGTATCTTATATCTTGATTCTG
>donor_seq5403
GCAAAAGAGAGAATCTTGTATCTTGTTTGCA
>donor_seq5404
TTTAAACACAGTTCATCGTAAGTTTGTATAA
>donor_seq5405
GTTCAAGACAGTTGCTTGTATCTTAAATGTA
>donor_seq5406
AATCAAGACGGTATCTTGTATCTCGACTACT
>donor_seq5407
TCTTATTATAGCTCATTGTATATTAATTTAT
>donor_seq5408
TCTTATACCGGAAGCTTATATAAAACATATT
>donor_seq5409
CGGCAAGACGGTATCTTATGTCTTGATCTTC
>donor_seq5410
TCGCAAGACAGTCGCTTGTATGTCTGGTCGA
>donor_seq5411
TACACAGTTACTGCGATGATAATAAAGAGGA
>donor_seq5412
GTTGAACAGAGTATCTTGTATGATGAATTTT
>donor_seq5413
ACGCAAGACAGTCGCTTGTAACTCTCATGGC
>donor_seq5414
GGCCGTAACAGTATCTTGTATTATCCCTCCT
>donor_seq5415
GCGTTTAATGGTTGCTTGTAATAGCGCAATC
>donor_seq5416
GTTCAGGACAGATGCTTGTATCTTGATAATT
>donor_seq5417
TTTATTATAGTTCGTTGTATATTTAAAATAT
>donor_seq5418
CGTAAAGACGGTATCTTATATCTTGATCATC
>donor_seq5419
TCGAAAGACAGTTGCTTGTATCTCGAAAGTG
>donor_seq5420
GCTAAAGACAGTTGCTTGTATCTCGAAAGTG
>donor_seq5421
CACCAAGACAGTCGCTTGTAACTCAAATCCG
>donor_seq5422
CTTTATTACAGTTCATTGTATATTCAAATTA
>donor_seq5423
ATTCAATACAGCATCTCGTACCTTAGCCAGT
>donor_seq5424
GCCAAAGACGGTTACTTGTATGTTTAGCCAT
>donor_seq5425
CGTAAAGACGGTATCTTATATCTTGATCATC
>donor_seq5426
CGTGAAGACGGTATCTTGTATCTTTCTTTCC
>donor_seq5427
ATCTGAGACGGTATCTTGTATATTAACTTAC
>donor_seq5428
ATTTAAGACAGTTGCTTGTATCTTGGAATTG
>donor_seq5429
TTTCAAGACAGTTGCTTGTATCTAGCAGAAG
>donor_seq5430
GGGGAAGACGGTATCTTGTATCTCGACTACC
>donor_seq5431
TTTTACCTCAGTTCTTCTTAAGTTTGATTCT
>donor_seq5432
GGTCAAGACGGTTGCTTGTATCTTTAGGCCT
>donor_seq5433
GTTCAAGACAGTTGCTTGTATCTTGAAAACG
>donor_seq5434
CATCAAGACAGTTGCTTGTGTCTTGCGCAGG
>donor_seq5435
GGGCAAGACGGTATCTTGTATCTCGACTGCA
>donor_seq5436
AAGTAACATAGAACATGGTAAGTTTGTATTA
>donor_seq5437
ACAAGAACGGTATCTTGTGTTCTAAAAGTAG
>donor_seq5438
GGTGGAGACGGTATCTTGTATCTTACCCCTC
>donor_seq5439
TCGTATTACAGTTCATTGTATATTCAATAAT
>donor_seq5440
ACGGGACACGGTATCTCATCTATAGTAGAGA
>donor_seq5441
GATCAAGACGGATACTTGTCTTATGAAGGTC
>donor_seq5442
GAGCATCACAGTTGCCTGTCTGATGGGATGG
>donor_seq5443
GTTCAAGACGGTATCTTATATCTCGATTCTG
>donor_seq5444
TTTCAACAGAGAATCTTGTATGTTGCGATCA
>donor_seq5445
TTTTAAGACAGTCGCTTGTATCTGCTCTTGA
>donor_seq5446
CCGCAACACAGTCGCTTGTATCTCTCAATTG
>donor_seq5447
ATTCAAGATGGTTGCTTATATCTTTCGAATA
>donor_seq5448
TTATATTACAGTTCATTGTATATTCAATATT
>donor_seq5449
AATCAACACAGAATCTCCTATGTTTGCGAAA
>donor_seq5450
CTTCAGCACAGTTGCTTGTGTCCAGAGATTC
>donor_seq5451
TTTTAACTCAGTTCTTCTTAAGTTTGTTTTC
>donor_seq5452
ACTCAACACAGTTGCTTGTGTCTACAAAATC
>donor_seq5453
CACCAATACCGTTGCCTGTGTATTGGATTTG
>donor_seq5454
TTTCAAGACGGTATCTTGTATCTTAATCCAT
>donor_seq5455
GTTTCAGACGGTATCTTGTATCTTGGAGTTT
>donor_seq5456
TTTTACCTCAGTTCTTCTTAAGTTAGCATTT
>donor_seq5457
GATCAAGACGGATACTTGTCTTATGACTTTT
>donor_seq5458
ATCGAAGAGAGAATCTTGTATCTTCCGTGAC
>donor_seq5459
CTTTATTACAGTTCATTGTATATTCAATATT
>donor_seq5460
TCGAAAGACGGTTACTTGTATCTTCAGACCA
>donor_seq5461
GACCAACATGGATACTTGTCTTATGACATTC
>donor_seq5462
GCTTTTAATGGTTGCTTGTAATAGCGAAATC
>donor_seq5463
CGGCAAGACAGTCGCTTGTAACTTTCCCTCA
>donor_seq5464
TTTTAGCACAGTTCTTCTTAAGTTTACAATC
>donor_seq5465
TCTTATTATAGTTCATTGTATATTATTTAAT
>donor_seq5466
CAGGGAGACAGTTACTTGTATCTTGAGAGTG
>donor_seq5467
AAACCAGATAGTCGCTTGTATCTGCACGGGA
>donor_seq5468
TATCAAGACGGTAGCTTGTATCTTGTTTTCT
>donor_seq5469
GGCGAACACGGTTACTTGTATGTTCAGACTA
>donor_seq5470
GATCAAGACGGTAGCTTGTATCTTGAACTAG
>donor_seq5471
TTTAATTATAGTTCATTGTATATCAATTTTT
>donor_seq5472
GAGAAATACAGTTGCTTCTGTATCTCGAGTT
>donor_seq5473
TTTGAACAGAGTATCTTGTATGATCAAATTT
>donor_seq5474
AAGGAACACAGTTGCTTGTATGTTTACTTCA
>donor_seq5475
ACCAAACACGGTTGCTTGTATGTTTCATTTA
>donor_seq5476
TTTTACCTCAGTTCTTCTTAAGTTTGATTTT
>donor_seq5477
AAAAATAATGGTTGCTTGTAATAGCAAAATG
>donor_seq5478
CCTGAACACAGTTGCCTGTCTGTTGTTGATG
>donor_seq5479
AGCCAACACAGTTGCTTGTATGTTGGGAAAG
>donor_seq5480
GATCAAGACGGATACTTGTCTTATGACTATC
>donor_seq5481
TTTGAACACAGTTGCCTGTGTGTTCGTGCTG
>donor_seq5482
TTTTACCTCAGTTCTTCTTAAGTTTGATTCT
>donor_seq5483
CATTAAGACGATATCTTGTATCTCGACTTTG
>donor_seq5484
AGCCAAGACAGTCGCTTGTAACTTGTCCCGT
>donor_seq5485
TTCAAGATCATCGCTTGTATCTTAAGAGCAG
