# Supplementary material for: Bridge RNAs direct programmable recombination of target and donor DNA
Source: Nature. 2024 Jun 26;630(8018):984–93. doi: 10.1038/s41586-024-07552-4 (PMC11208160; doi:10.1038/s41586-024-07552-4)
Supplement: Supplementary file 6 — Additional Code 1 [file 41586_2024_7552_MOESM6_ESM.zip]

Archive with 2,346 entries (2,280 files):
- BridgeRNA2024-main/
- BridgeRNA2024-main/.DS_Store
- BridgeRNA2024-main/.dockerignore
- BridgeRNA2024-main/.idea/
- BridgeRNA2024-main/.idea/BridgeRNA2024.iml
- BridgeRNA2024-main/.idea/inspectionProfiles/
- BridgeRNA2024-main/.idea/inspectionProfiles/Project_Default.xml
- BridgeRNA2024-main/.idea/inspectionProfiles/profiles_settings.xml
- BridgeRNA2024-main/.idea/misc.xml
- BridgeRNA2024-main/.idea/vcs.xml
- BridgeRNA2024-main/.idea/workspace.xml
- BridgeRNA2024-main/Docker_build.sh
- BridgeRNA2024-main/Dockerfile
- BridgeRNA2024-main/LICENSE
- BridgeRNA2024-main/MANIFEST.in
- BridgeRNA2024-main/README.md
- BridgeRNA2024-main/bridgerna2024/
- BridgeRNA2024-main/bridgerna2024/__init__.py
- BridgeRNA2024-main/bridgerna2024/bin/
- BridgeRNA2024-main/bridgerna2024/bin/linux/
- BridgeRNA2024-main/bridgerna2024/bin/linux/LinearFold-1.0/
- BridgeRNA2024-main/bridgerna2024/bin/linux/LinearFold-1.0/bin/
- BridgeRNA2024-main/bridgerna2024/bin/linux/LinearFold-1.0/bin/linearfold_c
- BridgeRNA2024-main/bridgerna2024/bin/linux/LinearFold-1.0/bin/linearfold_v
- BridgeRNA2024-main/bridgerna2024/bin/linux/LinearFold-1.0/gflags.py
- BridgeRNA2024-main/bridgerna2024/bin/linux/LinearFold-1.0/gflags.pyc
- BridgeRNA2024-main/bridgerna2024/bin/linux/LinearFold-1.0/linearfold
- BridgeRNA2024-main/bridgerna2024/bin/linux/LinearFold-1.0/rna.ps
- BridgeRNA2024-main/bridgerna2024/bin/linux/bbmap/
- BridgeRNA2024-main/bridgerna2024/bin/linux/bbmap/README.md
- BridgeRNA2024-main/bridgerna2024/bin/linux/bbmap/Xcalcmem.sh
- BridgeRNA2024-main/bridgerna2024/bin/linux/bbmap/a_sample_mt.sh
- BridgeRNA2024-main/bridgerna2024/bin/linux/bbmap/addadapters.sh
- BridgeRNA2024-main/bridgerna2024/bin/linux/bbmap/addssu.sh
- BridgeRNA2024-main/bridgerna2024/bin/linux/bbmap/adjusthomopolymers.sh
- BridgeRNA2024-main/bridgerna2024/bin/linux/bbmap/alltoall.sh
- BridgeRNA2024-main/bridgerna2024/bin/linux/bbmap/analyzeaccession.sh
- BridgeRNA2024-main/bridgerna2024/bin/linux/bbmap/analyzegenes.sh
- BridgeRNA2024-main/bridgerna2024/bin/linux/bbmap/analyzesketchresults.sh
- BridgeRNA2024-main/bridgerna2024/bin/linux/bbmap/applyvariants.sh
- BridgeRNA2024-main/bridgerna2024/bin/linux/bbmap/bbcms.sh
- BridgeRNA2024-main/bridgerna2024/bin/linux/bbmap/bbcountunique.sh
- BridgeRNA2024-main/bridgerna2024/bin/linux/bbmap/bbduk.sh
- BridgeRNA2024-main/bridgerna2024/bin/linux/bbmap/bbest.sh
- BridgeRNA2024-main/bridgerna2024/bin/linux/bbmap/bbfakereads.sh
- BridgeRNA2024-main/bridgerna2024/bin/linux/bbmap/bbmap.sh
- BridgeRNA2024-main/bridgerna2024/bin/linux/bbmap/bbmapskimmer.sh
- BridgeRNA2024-main/bridgerna2024/bin/linux/bbmap/bbmask.sh
- BridgeRNA2024-main/bridgerna2024/bin/linux/bbmap/bbmerge-auto.sh
- BridgeRNA2024-main/bridgerna2024/bin/linux/bbmap/bbmerge.sh
- BridgeRNA2024-main/bridgerna2024/bin/linux/bbmap/bbnorm.sh
- BridgeRNA2024-main/bridgerna2024/bin/linux/bbmap/bbrealign.sh
- BridgeRNA2024-main/bridgerna2024/bin/linux/bbmap/bbrename.sh
- BridgeRNA2024-main/bridgerna2024/bin/linux/bbmap/bbsketch.sh
- BridgeRNA2024-main/bridgerna2024/bin/linux/bbmap/bbsplit.sh
- BridgeRNA2024-main/bridgerna2024/bin/linux/bbmap/bbsplitpairs.sh
- BridgeRNA2024-main/bridgerna2024/bin/linux/bbmap/bbstats.sh
- BridgeRNA2024-main/bridgerna2024/bin/linux/bbmap/bbversion.sh
- BridgeRNA2024-main/bridgerna2024/bin/linux/bbmap/bbwrap.sh
- BridgeRNA2024-main/bridgerna2024/bin/linux/bbmap/bitbucket-pipelines.yml
- BridgeRNA2024-main/bridgerna2024/bin/linux/bbmap/bloomfilter.sh
- BridgeRNA2024-main/bridgerna2024/bin/linux/bbmap/bloomfilterparser.sh
- BridgeRNA2024-main/bridgerna2024/bin/linux/bbmap/build.xml
- BridgeRNA2024-main/bridgerna2024/bin/linux/bbmap/calcmem.sh
- BridgeRNA2024-main/bridgerna2024/bin/linux/bbmap/calctruequality.sh
- BridgeRNA2024-main/bridgerna2024/bin/linux/bbmap/callgenes.sh
- BridgeRNA2024-main/bridgerna2024/bin/linux/bbmap/callpeaks.sh
- BridgeRNA2024-main/bridgerna2024/bin/linux/bbmap/callvariants.sh
- BridgeRNA2024-main/bridgerna2024/bin/linux/bbmap/callvariants2.sh
- BridgeRNA2024-main/bridgerna2024/bin/linux/bbmap/clumpify.sh
- BridgeRNA2024-main/bridgerna2024/bin/linux/bbmap/commonkmers.sh
- BridgeRNA2024-main/bridgerna2024/bin/linux/bbmap/comparegff.sh
- BridgeRNA2024-main/bridgerna2024/bin/linux/bbmap/comparesketch.sh
- BridgeRNA2024-main/bridgerna2024/bin/linux/bbmap/comparessu.sh
- BridgeRNA2024-main/bridgerna2024/bin/linux/bbmap/comparevcf.sh
- BridgeRNA2024-main/bridgerna2024/bin/linux/bbmap/config/
- BridgeRNA2024-main/bridgerna2024/bin/linux/bbmap/config/cluster16s.txt
- BridgeRNA2024-main/bridgerna2024/bin/linux/bbmap/config/filter16s.txt
- BridgeRNA2024-main/bridgerna2024/bin/linux/bbmap/config/histograms.txt
- BridgeRNA2024-main/bridgerna2024/bin/linux/bbmap/config/recalibrate.txt
- BridgeRNA2024-main/bridgerna2024/bin/linux/bbmap/config/rnaseq.txt
- BridgeRNA2024-main/bridgerna2024/bin/linux/bbmap/config/trimadapters.txt
- BridgeRNA2024-main/bridgerna2024/bin/linux/bbmap/consect.sh
- BridgeRNA2024-main/bridgerna2024/bin/linux/bbmap/consensus.sh
- BridgeRNA2024-main/bridgerna2024/bin/linux/bbmap/countbarcodes.sh
- BridgeRNA2024-main/bridgerna2024/bin/linux/bbmap/countgc.sh
- BridgeRNA2024-main/bridgerna2024/bin/linux/bbmap/countsharedlines.sh
- BridgeRNA2024-main/bridgerna2024/bin/linux/bbmap/crossblock.sh
- BridgeRNA2024-main/bridgerna2024/bin/linux/bbmap/crosscontaminate.sh
- BridgeRNA2024-main/bridgerna2024/bin/linux/bbmap/current/
- BridgeRNA2024-main/bridgerna2024/bin/linux/bbmap/current/align2/
- BridgeRNA2024-main/bridgerna2024/bin/linux/bbmap/current/align2/AbstractIndex.class
- BridgeRNA2024-main/bridgerna2024/bin/linux/bbmap/current/align2/AbstractIndex.java
- BridgeRNA2024-main/bridgerna2024/bin/linux/bbmap/current/align2/AbstractMapThread.class
- BridgeRNA2024-main/bridgerna2024/bin/linux/bbmap/current/align2/AbstractMapThread.java
- BridgeRNA2024-main/bridgerna2024/bin/linux/bbmap/current/align2/AbstractMapper.class
- BridgeRNA2024-main/bridgerna2024/bin/linux/bbmap/current/align2/AbstractMapper.java
- BridgeRNA2024-main/bridgerna2024/bin/linux/bbmap/current/align2/BBIndex.class
- BridgeRNA2024-main/bridgerna2024/bin/linux/bbmap/current/align2/BBIndex.java
- BridgeRNA2024-main/bridgerna2024/bin/linux/bbmap/current/align2/BBIndex5.class
- BridgeRNA2024-main/bridgerna2024/bin/linux/bbmap/current/align2/BBIndex5.java
- BridgeRNA2024-main/bridgerna2024/bin/linux/bbmap/current/align2/BBIndexAcc.class
- BridgeRNA2024-main/bridgerna2024/bin/linux/bbmap/current/align2/BBIndexAcc.java
- BridgeRNA2024-main/bridgerna2024/bin/linux/bbmap/current/align2/BBIndexPacBio.class
- BridgeRNA2024-main/bridgerna2024/bin/linux/bbmap/current/align2/BBIndexPacBio.java
- BridgeRNA2024-main/bridgerna2024/bin/linux/bbmap/current/align2/BBIndexPacBioSkimmer.class
- BridgeRNA2024-main/bridgerna2024/bin/linux/bbmap/current/align2/BBIndexPacBioSkimmer.java
- BridgeRNA2024-main/bridgerna2024/bin/linux/bbmap/current/align2/BBMap.class
- BridgeRNA2024-main/bridgerna2024/bin/linux/bbmap/current/align2/BBMap.java
- BridgeRNA2024-main/bridgerna2024/bin/linux/bbmap/current/align2/BBMap5.class
- BridgeRNA2024-main/bridgerna2024/bin/linux/bbmap/current/align2/BBMap5.java
- BridgeRNA2024-main/bridgerna2024/bin/linux/bbmap/current/align2/BBMapAcc.class
- BridgeRNA2024-main/bridgerna2024/bin/linux/bbmap/current/align2/BBMapAcc.java
- BridgeRNA2024-main/bridgerna2024/bin/linux/bbmap/current/align2/BBMapPacBio.class
- BridgeRNA2024-main/bridgerna2024/bin/linux/bbmap/current/align2/BBMapPacBio.java
- BridgeRNA2024-main/bridgerna2024/bin/linux/bbmap/current/align2/BBMapPacBioSkimmer.class
- BridgeRNA2024-main/bridgerna2024/bin/linux/bbmap/current/align2/BBMapPacBioSkimmer.java
- BridgeRNA2024-main/bridgerna2024/bin/linux/bbmap/current/align2/BBMapThread$1.class
- BridgeRNA2024-main/bridgerna2024/bin/linux/bbmap/current/align2/BBMapThread.class
- BridgeRNA2024-main/bridgerna2024/bin/linux/bbmap/current/align2/BBMapThread.java
- BridgeRNA2024-main/bridgerna2024/bin/linux/bbmap/current/align2/BBMapThread5$1.class
- BridgeRNA2024-main/bridgerna2024/bin/linux/bbmap/current/align2/BBMapThread5.class
- BridgeRNA2024-main/bridgerna2024/bin/linux/bbmap/current/align2/BBMapThread5.java
- BridgeRNA2024-main/bridgerna2024/bin/linux/bbmap/current/align2/BBMapThreadAcc$1.class
- BridgeRNA2024-main/bridgerna2024/bin/linux/bbmap/current/align2/BBMapThreadAcc.class
- BridgeRNA2024-main/bridgerna2024/bin/linux/bbmap/current/align2/BBMapThreadAcc.java
- BridgeRNA2024-main/bridgerna2024/bin/linux/bbmap/current/align2/BBMapThreadPacBio$1.class
- BridgeRNA2024-main/bridgerna2024/bin/linux/bbmap/current/align2/BBMapThreadPacBio.class
- BridgeRNA2024-main/bridgerna2024/bin/linux/bbmap/current/align2/BBMapThreadPacBio.java
- BridgeRNA2024-main/bridgerna2024/bin/linux/bbmap/current/align2/BBMapThreadPacBioSkimmer.class
- BridgeRNA2024-main/bridgerna2024/bin/linux/bbmap/current/align2/BBMapThreadPacBioSkimmer.java
- BridgeRNA2024-main/bridgerna2024/bin/linux/bbmap/current/align2/BBSplitter$1.class
- BridgeRNA2024-main/bridgerna2024/bin/linux/bbmap/current/align2/BBSplitter$SetCount.class
- BridgeRNA2024-main/bridgerna2024/bin/linux/bbmap/current/align2/BBSplitter.class
- BridgeRNA2024-main/bridgerna2024/bin/linux/bbmap/current/align2/BBSplitter.java
- BridgeRNA2024-main/bridgerna2024/bin/linux/bbmap/current/align2/BBWrap.class
- BridgeRNA2024-main/bridgerna2024/bin/linux/bbmap/current/align2/BBWrap.java
- BridgeRNA2024-main/bridgerna2024/bin/linux/bbmap/current/align2/BandedAligner.class
- BridgeRNA2024-main/bridgerna2024/bin/linux/bbmap/current/align2/BandedAligner.java
- BridgeRNA2024-main/bridgerna2024/bin/linux/bbmap/current/align2/BandedAlignerConcrete.class
- BridgeRNA2024-main/bridgerna2024/bin/linux/bbmap/current/align2/BandedAlignerConcrete.java
- BridgeRNA2024-main/bridgerna2024/bin/linux/bbmap/current/align2/BandedAlignerJNI.class
- BridgeRNA2024-main/bridgerna2024/bin/linux/bbmap/current/align2/BandedAlignerJNI.java
- BridgeRNA2024-main/bridgerna2024/bin/linux/bbmap/current/align2/Blacklist.class
- BridgeRNA2024-main/bridgerna2024/bin/linux/bbmap/current/align2/Blacklist.java
- BridgeRNA2024-main/bridgerna2024/bin/linux/bbmap/current/align2/Block.class
- BridgeRNA2024-main/bridgerna2024/bin/linux/bbmap/current/align2/Block.java
- BridgeRNA2024-main/bridgerna2024/bin/linux/bbmap/current/align2/ChromLoadThread.class
- BridgeRNA2024-main/bridgerna2024/bin/linux/bbmap/current/align2/ChromLoadThread.java
- BridgeRNA2024-main/bridgerna2024/bin/linux/bbmap/current/align2/CompareSamFiles$1.class
- BridgeRNA2024-main/bridgerna2024/bin/linux/bbmap/current/align2/CompareSamFiles.class
- BridgeRNA2024-main/bridgerna2024/bin/linux/bbmap/current/align2/CompareSamFiles.java
- BridgeRNA2024-main/bridgerna2024/bin/linux/bbmap/current/align2/CompressString.class
- BridgeRNA2024-main/bridgerna2024/bin/linux/bbmap/current/align2/CompressString.java
- BridgeRNA2024-main/bridgerna2024/bin/linux/bbmap/current/align2/GapTools$Range.class
- BridgeRNA2024-main/bridgerna2024/bin/linux/bbmap/current/align2/GapTools.class
- BridgeRNA2024-main/bridgerna2024/bin/linux/bbmap/current/align2/GapTools.java
- BridgeRNA2024-main/bridgerna2024/bin/linux/bbmap/current/align2/GradeSamFile$1.class
- BridgeRNA2024-main/bridgerna2024/bin/linux/bbmap/current/align2/GradeSamFile.class
- BridgeRNA2024-main/bridgerna2024/bin/linux/bbmap/current/align2/GradeSamFile.java
- BridgeRNA2024-main/bridgerna2024/bin/linux/bbmap/current/align2/Index.class
- BridgeRNA2024-main/bridgerna2024/bin/linux/bbmap/current/align2/Index.java
- BridgeRNA2024-main/bridgerna2024/bin/linux/bbmap/current/align2/IndexMaker4$BlockMaker$CountThread.class
- BridgeRNA2024-main/bridgerna2024/bin/linux/bbmap/current/align2/IndexMaker4$BlockMaker.class
- BridgeRNA2024-main/bridgerna2024/bin/linux/bbmap/current/align2/IndexMaker4.class
- BridgeRNA2024-main/bridgerna2024/bin/linux/bbmap/current/align2/IndexMaker4.java
- BridgeRNA2024-main/bridgerna2024/bin/linux/bbmap/current/align2/IndexMaker5$BlockMaker$CountThread.class
- BridgeRNA2024-main/bridgerna2024/bin/linux/bbmap/current/align2/IndexMaker5$BlockMaker.class
- BridgeRNA2024-main/bridgerna2024/bin/linux/bbmap/current/align2/IndexMaker5.class
- BridgeRNA2024-main/bridgerna2024/bin/linux/bbmap/current/align2/IndexMaker5.java
- BridgeRNA2024-main/bridgerna2024/bin/linux/bbmap/current/align2/KeyRing.class
- BridgeRNA2024-main/bridgerna2024/bin/linux/bbmap/current/align2/KeyRing.java
- BridgeRNA2024-main/bridgerna2024/bin/linux/bbmap/current/align2/MSA.class
- BridgeRNA2024-main/bridgerna2024/bin/linux/bbmap/current/align2/MSA.java
- BridgeRNA2024-main/bridgerna2024/bin/linux/bbmap/current/align2/MakeQualityHistogram.class
- BridgeRNA2024-main/bridgerna2024/bin/linux/bbmap/current/align2/MakeQualityHistogram.java
- BridgeRNA2024-main/bridgerna2024/bin/linux/bbmap/current/align2/MakeRocCurve$1.class
- BridgeRNA2024-main/bridgerna2024/bin/linux/bbmap/current/align2/MakeRocCurve.class
- BridgeRNA2024-main/bridgerna2024/bin/linux/bbmap/current/align2/MakeRocCurve.java
- BridgeRNA2024-main/bridgerna2024/bin/linux/bbmap/current/align2/MultiStateAligner10ts.class
- BridgeRNA2024-main/bridgerna2024/bin/linux/bbmap/current/align2/MultiStateAligner10ts.java
- BridgeRNA2024-main/bridgerna2024/bin/linux/bbmap/current/align2/MultiStateAligner11ts.class
- BridgeRNA2024-main/bridgerna2024/bin/linux/bbmap/current/align2/MultiStateAligner11ts.java
- BridgeRNA2024-main/bridgerna2024/bin/linux/bbmap/current/align2/MultiStateAligner11tsJNI.class
- BridgeRNA2024-main/bridgerna2024/bin/linux/bbmap/current/align2/MultiStateAligner11tsJNI.java
- BridgeRNA2024-main/bridgerna2024/bin/linux/bbmap/current/align2/MultiStateAligner9Flat.class
- BridgeRNA2024-main/bridgerna2024/bin/linux/bbmap/current/align2/MultiStateAligner9Flat.java
- BridgeRNA2024-main/bridgerna2024/bin/linux/bbmap/current/align2/MultiStateAligner9PacBio.class
- BridgeRNA2024-main/bridgerna2024/bin/linux/bbmap/current/align2/MultiStateAligner9PacBio.java
- BridgeRNA2024-main/bridgerna2024/bin/linux/bbmap/current/align2/MultiStateAligner9XFlat.class
- BridgeRNA2024-main/bridgerna2024/bin/linux/bbmap/current/align2/MultiStateAligner9XFlat.java
- BridgeRNA2024-main/bridgerna2024/bin/linux/bbmap/current/align2/MultiStateAligner9ts.class
- BridgeRNA2024-main/bridgerna2024/bin/linux/bbmap/current/align2/MultiStateAligner9ts.java
- BridgeRNA2024-main/bridgerna2024/bin/linux/bbmap/current/align2/NeedlemanWunsch.class
- BridgeRNA2024-main/bridgerna2024/bin/linux/bbmap/current/align2/NeedlemanWunsch.java
- BridgeRNA2024-main/bridgerna2024/bin/linux/bbmap/current/align2/PackedHeap.class
- BridgeRNA2024-main/bridgerna2024/bin/linux/bbmap/current/align2/PackedHeap.java
- BridgeRNA2024-main/bridgerna2024/bin/linux/bbmap/current/align2/Pointer.class
- BridgeRNA2024-main/bridgerna2024/bin/linux/bbmap/current/align2/Pointer.java
- BridgeRNA2024-main/bridgerna2024/bin/linux/bbmap/current/align2/PrintTime.class
- BridgeRNA2024-main/bridgerna2024/bin/linux/bbmap/current/align2/PrintTime.java
- BridgeRNA2024-main/bridgerna2024/bin/linux/bbmap/current/align2/Quad.class
- BridgeRNA2024-main/bridgerna2024/bin/linux/bbmap/current/align2/Quad.java
- BridgeRNA2024-main/bridgerna2024/bin/linux/bbmap/current/align2/Quad64.class
- BridgeRNA2024-main/bridgerna2024/bin/linux/bbmap/current/align2/Quad64.java
- BridgeRNA2024-main/bridgerna2024/bin/linux/bbmap/current/align2/Quad64Heap.class
- BridgeRNA2024-main/bridgerna2024/bin/linux/bbmap/current/align2/Quad64Heap.java
- BridgeRNA2024-main/bridgerna2024/bin/linux/bbmap/current/align2/QuadHeap.class
- BridgeRNA2024-main/bridgerna2024/bin/linux/bbmap/current/align2/QuadHeap.java
- BridgeRNA2024-main/bridgerna2024/bin/linux/bbmap/current/align2/QualityTools.class
- BridgeRNA2024-main/bridgerna2024/bin/linux/bbmap/current/align2/QualityTools.java
- BridgeRNA2024-main/bridgerna2024/bin/linux/bbmap/current/align2/RandomReads3$1.class
- BridgeRNA2024-main/bridgerna2024/bin/linux/bbmap/current/align2/RandomReads3.class
- BridgeRNA2024-main/bridgerna2024/bin/linux/bbmap/current/align2/RandomReads3.java
- BridgeRNA2024-main/bridgerna2024/bin/linux/bbmap/current/align2/RefToIndex.class
- BridgeRNA2024-main/bridgerna2024/bin/linux/bbmap/current/align2/RefToIndex.java
- BridgeRNA2024-main/bridgerna2024/bin/linux/bbmap/current/align2/ReformatBatchOutput.class
- BridgeRNA2024-main/bridgerna2024/bin/linux/bbmap/current/align2/ReformatBatchOutput.java
- BridgeRNA2024-main/bridgerna2024/bin/linux/bbmap/current/align2/ReformatBatchOutput2.class
- BridgeRNA2024-main/bridgerna2024/bin/linux/bbmap/current/align2/ReformatBatchOutput2.java
- BridgeRNA2024-main/bridgerna2024/bin/linux/bbmap/current/align2/Solver.class
- BridgeRNA2024-main/bridgerna2024/bin/linux/bbmap/current/align2/Solver.java
- BridgeRNA2024-main/bridgerna2024/bin/linux/bbmap/current/align2/SplitMappedReads.class
- BridgeRNA2024-main/bridgerna2024/bin/linux/bbmap/current/align2/SplitMappedReads.java
- BridgeRNA2024-main/bridgerna2024/bin/linux/bbmap/current/align2/TranslateColorspaceRead.class
- BridgeRNA2024-main/bridgerna2024/bin/linux/bbmap/current/align2/TranslateColorspaceRead.java
- BridgeRNA2024-main/bridgerna2024/bin/linux/bbmap/current/aligner/
- BridgeRNA2024-main/bridgerna2024/bin/linux/bbmap/current/aligner/Aligner.class
- BridgeRNA2024-main/bridgerna2024/bin/linux/bbmap/current/aligner/Aligner.java
- BridgeRNA2024-main/bridgerna2024/bin/linux/bbmap/current/aligner/Alignment.class
- BridgeRNA2024-main/bridgerna2024/bin/linux/bbmap/current/aligner/Alignment.java
- BridgeRNA2024-main/bridgerna2024/bin/linux/bbmap/current/aligner/AlignmentResult.class
- BridgeRNA2024-main/bridgerna2024/bin/linux/bbmap/current/aligner/AlignmentResult.java
- BridgeRNA2024-main/bridgerna2024/bin/linux/bbmap/current/aligner/AllToAll$ProcessThread.class
- BridgeRNA2024-main/bridgerna2024/bin/linux/bbmap/current/aligner/AllToAll.class
- BridgeRNA2024-main/bridgerna2024/bin/linux/bbmap/current/aligner/AllToAll.java
- BridgeRNA2024-main/bridgerna2024/bin/linux/bbmap/current/aligner/FlatAligner.class
- BridgeRNA2024-main/bridgerna2024/bin/linux/bbmap/current/aligner/FlatAligner.java
- BridgeRNA2024-main/bridgerna2024/bin/linux/bbmap/current/aligner/FlatAligner2.class
- BridgeRNA2024-main/bridgerna2024/bin/linux/bbmap/current/aligner/FlatAligner2.java
- BridgeRNA2024-main/bridgerna2024/bin/linux/bbmap/current/aligner/MultiStateAligner9PacBioAdapter.class
- BridgeRNA2024-main/bridgerna2024/bin/linux/bbmap/current/aligner/MultiStateAligner9PacBioAdapter.java
- BridgeRNA2024-main/bridgerna2024/bin/linux/bbmap/current/aligner/MultiStateAligner9PacBioAdapter2.class
- BridgeRNA2024-main/bridgerna2024/bin/linux/bbmap/current/aligner/MultiStateAligner9PacBioAdapter2.java
- BridgeRNA2024-main/bridgerna2024/bin/linux/bbmap/current/aligner/MultiStateAligner9PacBioAdapter3.class
- BridgeRNA2024-main/bridgerna2024/bin/linux/bbmap/current/aligner/MultiStateAligner9PacBioAdapter3.java
- BridgeRNA2024-main/bridgerna2024/bin/linux/bbmap/current/aligner/MultiStateAligner9PacBioAdapter_WithBarriers.class
- BridgeRNA2024-main/bridgerna2024/bin/linux/bbmap/current/aligner/MultiStateAligner9PacBioAdapter_WithBarriers.java
- BridgeRNA2024-main/bridgerna2024/bin/linux/bbmap/current/aligner/SingleStateAlignerFlat.class
- BridgeRNA2024-main/bridgerna2024/bin/linux/bbmap/current/aligner/SingleStateAlignerFlat.java
- BridgeRNA2024-main/bridgerna2024/bin/linux/bbmap/current/aligner/SingleStateAlignerFlat2.class
- BridgeRNA2024-main/bridgerna2024/bin/linux/bbmap/current/aligner/SingleStateAlignerFlat2.java
- BridgeRNA2024-main/bridgerna2024/bin/linux/bbmap/current/aligner/SingleStateAlignerFlat2Amino.class
- BridgeRNA2024-main/bridgerna2024/bin/linux/bbmap/current/aligner/SingleStateAlignerFlat2Amino.java
- BridgeRNA2024-main/bridgerna2024/bin/linux/bbmap/current/aligner/SingleStateAlignerFlat2_1D.class
- BridgeRNA2024-main/bridgerna2024/bin/linux/bbmap/current/aligner/SingleStateAlignerFlat2_1D.java
- BridgeRNA2024-main/bridgerna2024/bin/linux/bbmap/current/aligner/SingleStateAlignerFlat3.class
- BridgeRNA2024-main/bridgerna2024/bin/linux/bbmap/current/aligner/SingleStateAlignerFlat3.java
- BridgeRNA2024-main/bridgerna2024/bin/linux/bbmap/current/aligner/SingleStateAlignerFlatFloat.class
- BridgeRNA2024-main/bridgerna2024/bin/linux/bbmap/current/aligner/SingleStateAlignerFlatFloat.java
- BridgeRNA2024-main/bridgerna2024/bin/linux/bbmap/current/aligner/SingleStateAlignerPacBioAdapter.class
- BridgeRNA2024-main/bridgerna2024/bin/linux/bbmap/current/aligner/SingleStateAlignerPacBioAdapter.java
- BridgeRNA2024-main/bridgerna2024/bin/linux/bbmap/current/assemble/
- BridgeRNA2024-main/bridgerna2024/bin/linux/bbmap/current/assemble/AbstractBuildThread.class
- BridgeRNA2024-main/bridgerna2024/bin/linux/bbmap/current/assemble/AbstractBuildThread.java
- BridgeRNA2024-main/bridgerna2024/bin/linux/bbmap/current/assemble/AbstractExploreThread.class
- BridgeRNA2024-main/bridgerna2024/bin/linux/bbmap/current/assemble/AbstractExploreThread.java
- BridgeRNA2024-main/bridgerna2024/bin/linux/bbmap/current/assemble/AbstractProcessContigThread.class
- BridgeRNA2024-main/bridgerna2024/bin/linux/bbmap/current/assemble/AbstractProcessContigThread.java
- BridgeRNA2024-main/bridgerna2024/bin/linux/bbmap/current/assemble/AbstractRemoveThread$RemoveThread1.class
- BridgeRNA2024-main/bridgerna2024/bin/linux/bbmap/current/assemble/AbstractRemoveThread$RemoveThread2.class
- BridgeRNA2024-main/bridgerna2024/bin/linux/bbmap/current/assemble/AbstractRemoveThread.class
- BridgeRNA2024-main/bridgerna2024/bin/linux/bbmap/current/assemble/AbstractRemoveThread.java
- BridgeRNA2024-main/bridgerna2024/bin/linux/bbmap/current/assemble/AbstractShaveThread.class
- BridgeRNA2024-main/bridgerna2024/bin/linux/bbmap/current/assemble/AbstractShaveThread.java
- BridgeRNA2024-main/bridgerna2024/bin/linux/bbmap/current/assemble/BubblePopper.class
- BridgeRNA2024-main/bridgerna2024/bin/linux/bbmap/current/assemble/BubblePopper.java
- BridgeRNA2024-main/bridgerna2024/bin/linux/bbmap/current/assemble/Contig.class
- BridgeRNA2024-main/bridgerna2024/bin/linux/bbmap/current/assemble/Contig.java
- BridgeRNA2024-main/bridgerna2024/bin/linux/bbmap/current/assemble/Edge.class
- BridgeRNA2024-main/bridgerna2024/bin/linux/bbmap/current/assemble/Edge.java
- BridgeRNA2024-main/bridgerna2024/bin/linux/bbmap/current/assemble/ErrorTracker.class
- BridgeRNA2024-main/bridgerna2024/bin/linux/bbmap/current/assemble/ErrorTracker.java
- BridgeRNA2024-main/bridgerna2024/bin/linux/bbmap/current/assemble/KmerCompressor$BuildThread.class
- BridgeRNA2024-main/bridgerna2024/bin/linux/bbmap/current/assemble/KmerCompressor.class
- BridgeRNA2024-main/bridgerna2024/bin/linux/bbmap/current/assemble/KmerCompressor.java
- BridgeRNA2024-main/bridgerna2024/bin/linux/bbmap/current/assemble/Postfilter.class
- BridgeRNA2024-main/bridgerna2024/bin/linux/bbmap/current/assemble/Postfilter.java
- BridgeRNA2024-main/bridgerna2024/bin/linux/bbmap/current/assemble/Rollback.class
- BridgeRNA2024-main/bridgerna2024/bin/linux/bbmap/current/assemble/Rollback.java
- BridgeRNA2024-main/bridgerna2024/bin/linux/bbmap/current/assemble/ShaveObject.class
- BridgeRNA2024-main/bridgerna2024/bin/linux/bbmap/current/assemble/ShaveObject.java
- BridgeRNA2024-main/bridgerna2024/bin/linux/bbmap/current/assemble/Shaver.class
- BridgeRNA2024-main/bridgerna2024/bin/linux/bbmap/current/assemble/Shaver.java
- BridgeRNA2024-main/bridgerna2024/bin/linux/bbmap/current/assemble/Shaver1$ExploreThread.class
- BridgeRNA2024-main/bridgerna2024/bin/linux/bbmap/current/assemble/Shaver1$ShaveThread.class
- BridgeRNA2024-main/bridgerna2024/bin/linux/bbmap/current/assemble/Shaver1.class
- BridgeRNA2024-main/bridgerna2024/bin/linux/bbmap/current/assemble/Shaver1.java
- BridgeRNA2024-main/bridgerna2024/bin/linux/bbmap/current/assemble/Shaver2$ExploreThread.class
- BridgeRNA2024-main/bridgerna2024/bin/linux/bbmap/current/assemble/Shaver2$ShaveThread.class
[truncated: 2,046 more entries]
