# Supplementary material for: Bridge RNAs direct programmable recombination of target and donor DNA
Source: Nature. 2024 Jun 26;630(8018):984–93. doi: 10.1038/s41586-024-07552-4 (PMC11208160; doi:10.1038/s41586-024-07552-4)
Supplement: Supplementary file 6 — Additional Code 1 [file 41586_2024_7552_MOESM6_ESM.zip › BridgeRNA2024-main/Docker_build.sh]

export PROJECT=$(gcloud config get-value project)
export REPO=bridge-analysis
export TAG=latest
export IMAGE_URI=gcr.io/$PROJECT/$REPO:$TAG
docker build . --tag $IMAGE_URI
