# Supplementary material for: Bridge RNAs direct programmable recombination of target and donor DNA
Source: Nature. 2024 Jun 26;630(8018):984–93. doi: 10.1038/s41586-024-07552-4 (PMC11208160; doi:10.1038/s41586-024-07552-4)
Supplement: Supplementary file 6 — Additional Code 1 [file 41586_2024_7552_MOESM6_ESM.zip › BridgeRNA2024-main/bridgerna2024/bin/linux/bbmap/README.md]

# BBTools bioinformatics tools, including BBMap.
# Author: Brian Bushnell, Jon Rood, Shijie Yao, Jasper Toscani Field
# Language: Java, Bash
# Information about documentation is in /docs/readme.txt.

# Version 39.01
