# Supplementary material for: Bridge RNAs direct programmable recombination of target and donor DNA
Source: Nature. 2024 Jun 26;630(8018):984–93. doi: 10.1038/s41586-024-07552-4 (PMC11208160; doi:10.1038/s41586-024-07552-4)
Supplement: Supplementary file 6 — Additional Code 1 [file 41586_2024_7552_MOESM6_ESM.zip › BridgeRNA2024-main/bridgerna2024/bin/linux/bbmap/analyzesketchresults.sh]

#!/bin/bash

usage(){
echo "
Written by Brian Bushnell
Last modified December 19, 2019

Description:  Analyzes sketch results from query, ref, ani format.

Usage:  analyzesketchresults.sh in=<file> out=<outfile>


Parameters and their defaults:

in=<file>           Required input file of Sketch results in 3column format.
in2=<file>          Optional second input file of Sketch results in amino mode.
out=stdout.txt      Output file for summary of per-tax-level averages.
outaccuracy=<file>  Output file for accuracy results; requires query taxIDs and printcal.
outmap=<file>       Output file for ANI vs AAI.  Requires in2.
bbsketch            Parse BBSketch output format (default).
mash                Parse Mash output format.  Files should be named like this:
                    tid_511145_Escherichia_coli_str._K-12_substr._MG1655.fa.gz
blast               Parse Blast output format (TODO).

ow=f                (overwrite) Overwrites files that already exist.
app=f               (append) Append to files that already exist.

Java Parameters:
-Xmx                This will set Java's memory usage, overriding autodetection.
                    -Xmx20g will specify 20 gigs of RAM, and -Xmx200m will specify 200 megs.
                    The max is typically 85% of physical memory.
-eoom               This flag will cause the process to exit if an out-of-memory exception occurs.  Requires Java 8u92+.
-da                 Disable assertions.

Please contact Brian Bushnell at bbushnell@lbl.gov if you encounter any problems.
"
}

#This block allows symlinked shellscripts to correctly set classpath.
pushd . > /dev/null
DIR="${BASH_SOURCE[0]}"
while [ -h "$DIR" ]; do
  cd "$(dirname "$DIR")"
  DIR="$(readlink "$(basename "$DIR")")"
done
cd "$(dirname "$DIR")"
DIR="$(pwd)/"
popd > /dev/null

#DIR="$( cd "$( dirname "${BASH_SOURCE[0]}" )" && pwd )/"
CP="$DIR""current/"

z="-Xmx300m"
z="-Xms300m"
set=0

if [ -z "$1" ] || [[ $1 == -h ]] || [[ $1 == --help ]]; then
	usage
	exit
fi

calcXmx () {
	source "$DIR""/calcmem.sh"
	setEnvironment
	parseXmx "$@"
}
calcXmx "$@"

function analyzesketchresults() {
	local CMD="java $EA $EOOM $z $z2 -cp $CP sketch.AnalyzeSketchResults $@"
	echo $CMD >&2
	eval $CMD
}

analyzesketchresults "$@"
