# Supplementary material for: Bridge RNAs direct programmable recombination of target and donor DNA
Source: Nature. 2024 Jun 26;630(8018):984–93. doi: 10.1038/s41586-024-07552-4 (PMC11208160; doi:10.1038/s41586-024-07552-4)
Supplement: Supplementary file 6 — Additional Code 1 [file 41586_2024_7552_MOESM6_ESM.zip › BridgeRNA2024-main/bridgerna2024/bin/linux/bbmap/bbversion.sh]

#!/bin/bash

usage(){
echo "
Written by Brian Bushnell
Last modified May 4, 2017

Description:  Prints the BBTools version number.
Add an argument to print the version name too.

Usage:  bbversion.sh
"
}

pushd . > /dev/null
DIR="${BASH_SOURCE[0]}"
while [ -h "$DIR" ]; do
  cd "$(dirname "$DIR")"
  DIR="$(readlink "$(basename "$DIR")")"
done
cd "$(dirname "$DIR")"
DIR="$(pwd)/"
popd > /dev/null

CP="$DIR""current/"

bbversion() {
	local CMD="java -Xmx80m -cp $CP driver.BBVersion $@"
	eval $CMD
}

bbversion "$@"
