# Supplementary material for: Bridge RNAs direct programmable recombination of target and donor DNA
Source: Nature. 2024 Jun 26;630(8018):984–93. doi: 10.1038/s41586-024-07552-4 (PMC11208160; doi:10.1038/s41586-024-07552-4)
Supplement: Supplementary file 6 — Additional Code 1 [file 41586_2024_7552_MOESM6_ESM.zip › BridgeRNA2024-main/bridgerna2024/bin/linux/bbmap/bitbucket-pipelines.yml]

image: python:2.7.14

pipelines:
  default:
    - step:
        caches:
          - pip
        script: 
            - pipe: atlassian/slack-notify:0.3.2
              variables:
                WEBHOOK_URL: $slack_webhook
                MESSAGE: ':skull_and_crossbones: BBTools bitbucket commit -- Branch:$BITBUCKET_BRANCH -- Commit id:$BITBUCKET_COMMIT -- Tag:$BITBUCKET_TAG'
            - pipe: atlassian/ssh-run:0.2.2
              variables:
                SSH_USER: 'brycef'
                SERVER: 'cori.nersc.gov'
                COMMAND: 'bash ~/jgi-bbtools-test.sh'                
