# Supplementary material for: Bridge RNAs direct programmable recombination of target and donor DNA
Source: Nature. 2024 Jun 26;630(8018):984–93. doi: 10.1038/s41586-024-07552-4 (PMC11208160; doi:10.1038/s41586-024-07552-4)
Supplement: Supplementary file 6 — Additional Code 1 [file 41586_2024_7552_MOESM6_ESM.zip › BridgeRNA2024-main/bridgerna2024/bin/linux/bbmap/config/cluster16s.txt]

#This is for clustering PacBio 16s reads of insert with Dedupe
csf=stats_e26.txt
outbest=best_e26.fq
qin=33
usejni=t
am=f
ac=f
fo
c
rnc=f
mcs=3
k=27
mo=1420
ow
unpigz
cc
pto
nam=4
e=26
