# Supplementary material for: Bridge RNAs direct programmable recombination of target and donor DNA
Source: Nature. 2024 Jun 26;630(8018):984–93. doi: 10.1038/s41586-024-07552-4 (PMC11208160; doi:10.1038/s41586-024-07552-4)
Supplement: Supplementary file 6 — Additional Code 1 [file 41586_2024_7552_MOESM6_ESM.zip › BridgeRNA2024-main/bridgerna2024/bin/linux/bbmap/config/histograms.txt]

#Histograms, for BBMap
bhist.txt
qhist=qhist.txt
aqhist=aqhist.txt
qahist=qahist.txt
bqhist=bqhist.txt
qchist=qchist.txt
lhist=lhist.txt
ihist=ihist.txt
ehist=ehist.txt
indelhist=indelhist.txt
mhist=mhist.txt
gchist=gchist.txt
gcbins=auto
idhist=idhist.txt
idbins=auto
