# Supplementary material for: Bridge RNAs direct programmable recombination of target and donor DNA
Source: Nature. 2024 Jun 26;630(8018):984–93. doi: 10.1038/s41586-024-07552-4 (PMC11208160; doi:10.1038/s41586-024-07552-4)
Supplement: Supplementary file 6 — Additional Code 1 [file 41586_2024_7552_MOESM6_ESM.zip › BridgeRNA2024-main/bridgerna2024/bin/linux/bbmap/config/recalibrate.txt]

#Quality recalibration parameters for CalcTrueQuality and BBDuk
recalpasses=2
observationcutoff_p1=100
observationcutoff_p2=200
recalqmax=41
recalqmin=2

#first pass matrices
loadq102_p1=f
loadqbp_p1=t
loadq10_p1=f
loadq12_p1=f
loadqb12_p1=f
loadqb012_p1=f
loadqb123_p1=t
loadqb234_p1=f
loadq12b12_p1=f
loadqp_p1=f
loadq_p1=f

#second pass matrices
loadq102_p2=f
loadqbp_p2=t
loadq10_p2=f
loadq12_p2=f
loadqb12_p2=f
loadqb012_p2=f
loadqb123_p2=f
loadqb234_p2=f
loadq12b12_p2=f
loadqp_p2=f
loadq_p2=f
