# Supplementary material for: Bridge RNAs direct programmable recombination of target and donor DNA
Source: Nature. 2024 Jun 26;630(8018):984–93. doi: 10.1038/s41586-024-07552-4 (PMC11208160; doi:10.1038/s41586-024-07552-4)
Supplement: Supplementary file 6 — Additional Code 1 [file 41586_2024_7552_MOESM6_ESM.zip › BridgeRNA2024-main/bridgerna2024/bin/linux/bbmap/current/align2/Quad.java]

package align2;

public class Quad implements Comparable<Quad>{
	
	public Quad(int col_, int row_, int val_){
		column=col_;
		row=row_;
		site=val_;
	}
	
	@Override
	public boolean equals(Object other){
		return site==((Quad)other).site;
	}
	
	@Override
	public int hashCode(){return site;}
	
	@Override
	public int compareTo(Quad other) {
		int x=site-other.site;
		return(x==0 ? column-other.column : x);
	}
	
	@Override
	public String toString(){
		return("("+column+","+row+","+site+")");
	}
	
	public final int column;
	public int row;
	public int site;
	public int list[];
	
}
