# Supplementary material for: Bridge RNAs direct programmable recombination of target and donor DNA
Source: Nature. 2024 Jun 26;630(8018):984–93. doi: 10.1038/s41586-024-07552-4 (PMC11208160; doi:10.1038/s41586-024-07552-4)
Supplement: Supplementary file 6 — Additional Code 1 [file 41586_2024_7552_MOESM6_ESM.zip › BridgeRNA2024-main/bridgerna2024/bin/linux/bbmap/current/align2/RandomReads3.java]

package align2;

import java.io.File;
import java.io.PrintStream;
import java.util.ArrayList;
import java.util.Arrays;
import java.util.BitSet;
import java.util.Random;

import dna.AminoAcid;
import dna.ChromosomeArray;
import dna.Data;
import dna.FastaToChromArrays2;
import fileIO.ReadWrite;
import fileIO.SummaryFile;
import fileIO.TextStreamWriter;
import shared.Parse;
import shared.Parser;
import shared.PreParser;
import shared.ReadStats;
import shared.Shared;
import shared.Timer;
import shared.Tools;
import stream.FASTQ;
import stream.FastaReadInputStream;
import stream.Read;
import structures.ByteBuilder;

public final class RandomReads3 {
	
	/*--------------------------------------------------------------*/
	/*----------------        Initialization        ----------------*/
	/*--------------------------------------------------------------*/
	
	
	public static void main(String[] args){
		
		{//Preparse block for help, config files, and outstream
			PreParser pp=new PreParser(args, new Object() { }.getClass().getEnclosingClass(), false);
			args=pp.args;
			outstream=pp.outstream;
		}
		
		Timer t=new Timer();

//		FASTQ.ADD_PAIRNUM_TO_CUSTOM_ID=false;
		
		FastaReadInputStream.MIN_READ_LEN=1;
		Data.GENOME_BUILD=-1;
		int build=1;
		String ref=null;
		String out1=null;
		String out2=null;
		
		long maxReads=0;
		int minlen=150;
		int maxlen=150;
		int midlen=-1;

		int minInsLen=1;
		int minSubLen=2;
		int minDelLen=1;
		int minNLen=1;

		int maxInsLen=12;
		int maxSubLen=12;
		int maxDelLen=400;
		int maxNLen=1;
		
		int minChrom=-1;
		int maxChrom=-1;
		
		int maxSnps=3;
		int maxInss=2;
		int maxDels=2;
		int maxSubs=2;
		int maxNs=0;

		float snpRate=0;
		float insRate=0;
		float delRate=0;
		float subRate=0;
		float nRate=0;
		PERFECT_READ_RATIO=0;

//		float snpRate=0.4f;
//		float insRate=0.2f;
//		float delRate=0.2f;
//		float subRate=0.2f;
//		float nRate=0.2f;
//		PERFECT_READ_RATIO=0.5f;

		String pbadapter=null;
		String fragadapter1="AGATCGGAAGAGCACACGTCTGAACTCCAGTCACTAGCTTATCTCGTATGCCGTCTTCTGC";
		String fragadapter2="AGATCGGAAGAGCGTCGTGTAGGGAAAGAGTGTAGATCTCGGTGGTCGCCGTATCATT";
		
		long seed2=Long.MIN_VALUE;
		
		int minQuality=20;
		int midQuality=28;
		int maxQuality=36;
		int minInsert=-1, maxInsert=-1, insertDev=-1;
		
		boolean paired=false;
		String prefix_=null;
		
		ReadWrite.USE_PIGZ=ReadWrite.USE_UNPIGZ=true;
		ReadWrite.USE_BGZIP=ReadWrite.USE_UNBGZIP=ReadWrite.PREFER_BGZIP=true;
		
		float targetCov=-1;
//		sdfg
		for(int i=0; i<args.length; i++){
			final String arg=args[i];
			final String[] split=arg.split("=");
			final String a=split[0].toLowerCase();
			final String b=split.length>1 ? split[1] : null;
			
//			int x=-1;
//			try {
//				x=Parse.parseIntKMG(b);
//			} catch (NumberFormatException e) {}
			
			if(Parser.parseZip(arg, a, b)){
				//do nothing
			}else if(Parser.parseQuality(arg, a, b)){
				//do nothing
			}else if(a.equals("coverage")){
				targetCov=Float.parseFloat(b);
			}else if(a.equals("simplenames") || a.equals("simple") || a.equals("tagsimple")){
				FASTQ.TAG_CUSTOM_SIMPLE=Parse.parseBoolean(b);
			}else if(a.equals("reads")){
				maxReads=Parse.parseIntKMG(b);
			}else if(a.equals("len") || a.equals("length") || a.equals("readlen") || a.equals("readlength")){
				minlen=maxlen=Parse.parseIntKMG(b);
			}else if(a.equals("append") || a.equals("app")){
				append=ReadStats.append=Parse.parseBoolean(b);
			}else if(a.equals("overwrite") || a.equals("ow")){
				overwrite=Parse.parseBoolean(b);
			}else if(a.equals("minlen") || a.equals("minlength")){
				minlen=Parse.parseIntKMG(b);
				maxlen=Tools.max(minlen, maxlen);
			}else if(a.equals("maxlen") || a.equals("maxlength")){
				maxlen=Parse.parseIntKMG(b);
				minlen=Tools.min(minlen, maxlen);
			}else if(a.equals("midlen") || a.equals("midlength")){
				midlen=Parse.parseIntKMG(b);
			}else if(a.equals("pbadapter") || a.equals("pacbioadapter")){
				pbadapter=b;
			}else if(a.equals("fragadapter") || a.equals("fragadapter1")){
				fragadapter1=b;
			}else if(a.equals("fragadapter2")){
				fragadapter2=b;
			}else if(a.equals("amp")){
				AMP=Parse.parseIntKMG(b);
			}else if(a.equals("snprate")){
				snpRate=Float.parseFloat(b);
			}else if(a.equals("subrate")){
				subRate=Float.parseFloat(b);
			}else if(a.equals("delrate")){
				delRate=Float.parseFloat(b);
			}else if(a.equals("insrate")){
				insRate=Float.parseFloat(b);
			}else if(a.equals("nrate")){
				nRate=Float.parseFloat(b);
			}else if(a.equals("maxsnps")){
				maxSnps=Parse.parseIntKMG(b);
			}else if(a.equals("maxdels")){
				maxDels=Parse.parseIntKMG(b);
			}else if(a.equals("maxsubs")){
				maxSubs=Parse.parseIntKMG(b);
			}else if(a.equals("maxinss") || a.equals("maxins")){
				maxInss=Parse.parseIntKMG(b);
			}else if(a.equals("banns")){
				BAN_NS=Parse.parseBoolean(b);
			}else if(a.equals("maxns")){
				maxNs=Parse.parseIntKMG(b);
			}else if(a.startsWith("maxdellen")){
				maxDelLen=Parse.parseIntKMG(b);
			}else if(a.startsWith("maxsublen")){
				maxSubLen=Parse.parseIntKMG(b);
			}else if(a.startsWith("maxinslen")){
				maxInsLen=Parse.parseIntKMG(b);
			}else if(a.startsWith("maxnlen")){
				maxNLen=Parse.parseIntKMG(b);
			}else if(a.startsWith("mindellen")){
				minDelLen=Parse.parseIntKMG(b);
			}else if(a.startsWith("minsublen")){
				minSubLen=Parse.parseIntKMG(b);
			}else if(a.startsWith("mininslen")){
				minInsLen=Parse.parseIntKMG(b);
			}else if(a.startsWith("minnlen")){
				minNLen=Parse.parseIntKMG(b);
			}else if(a.equals("fastawrap") || a.equals("wrap")){
				Shared.FASTA_WRAP=Parse.parseIntKMG(b);
			}else if(a.startsWith("seed")){
				seed2=Long.parseLong(b);
			}else if(a.equals("ref") || a.equals("reference")){
				ref=b;
			}else if(a.equals("path")){
				Data.setPath(b);
			}else if(a.equals("nodisk")){
				assert(false) : "'nodisk' has not been implemented; please remove that flag.";
				RefToIndex.NODISK=NODISK=Parse.parseBoolean(b);
			}else if(a.equals("s") || a.startsWith("snp")){
				maxSnps=Parse.parseIntKMG(b);
				snpRate=1;
			}else if(a.equals("i") || a.startsWith("ins")){
				int x=Parse.parseIntKMG(b);
				maxInss=(x>0 ? 1 : 0);
				maxInsLen=Parse.parseIntKMG(b);
				insRate=1;
			}else if(a.equals("d") || a.startsWith("del")){
				int x=Parse.parseIntKMG(b);
				maxDels=(x>0 ? 1 : 0);
				maxDelLen=Parse.parseIntKMG(b);
				delRate=1;
			}else if(a.equals("u") || a.startsWith("sub")){
				int x=Parse.parseIntKMG(b);
				maxSubs=(x>0 ? 1 : 0);
				maxSubLen=Parse.parseIntKMG(b);
				subRate=1;
			}else if(a.equals("n")){
				maxNs=Parse.parseIntKMG(b);
				nRate=1;
				minNLen=maxNLen=1;
			}else if(a.startsWith("minchrom")){
				minChrom=Parse.parseIntKMG(b);
			}else if(a.equals("int") || a.equals("interleaved") || a.equals("interleave")){
				OUTPUT_INTERLEAVED=Parse.parseBoolean(b);
				if(OUTPUT_INTERLEAVED){paired=true;}
			}else if(a.equals("biasedsnps")){
				BIASED_SNPS=Parse.parseBoolean(b);
			}else if(a.startsWith("maxchrom")){
				maxChrom=Parse.parseIntKMG(b);
			}else if(a.startsWith("build") || a.startsWith("genome")){
				build=Parse.parseIntKMG(b);
//				assert(false) : "Set genome to "+x;
			}else if(a.startsWith("minq")){
				minQuality=Parse.parseIntKMG(b);
				midQuality=Tools.max(midQuality,  minQuality);
				maxQuality=Tools.max(maxQuality,  minQuality);
			}else if(a.startsWith("midq")){
				midQuality=Parse.parseIntKMG(b);
			}else if(a.startsWith("maxq")){
				maxQuality=Parse.parseIntKMG(b);
				midQuality=Tools.min(midQuality,  maxQuality);
				minQuality=Tools.min(minQuality,  maxQuality);
			}else if(a.equals("q")){
				minQuality=midQuality=maxQuality=Parse.parseIntKMG(b);
			}else if(a.equals("qv") || a.equals("variance") || a.equals("qvariance")){
				qVariance=Parse.parseIntKMG(b);
			}else if(a.equals("mininsert")){
				minInsert=Parse.parseIntKMG(b);
			}else if(a.equals("maxinsert")){
				maxInsert=Parse.parseIntKMG(b);
			}else if(a.equals("readlengthdev") || a.equals("readlengthsd")){
				readLengthDev=Parse.parseIntKMG(b);
			}else if(a.equals("linearlength")){
				LINEAR_LENGTH=Parse.parseBoolean(b); 
				BELL_LENGTH=!LINEAR_LENGTH;
			}else if(a.equals("belllength") || a.equals("gaussianlength")){
				BELL_LENGTH=Parse.parseBoolean(b); 
				LINEAR_LENGTH=!BELL_LENGTH;
			}else if(a.startsWith("minmid")){
				mateMiddleMin=Parse.parseIntKMG(b);
			}else if(a.startsWith("maxmid")){
				mateMiddleMax=Parse.parseIntKMG(b);
			}else if(a.startsWith("paired")){
				paired=Parse.parseBoolean(b);
			}else if(a.startsWith("superflat")){
				SUPERFLAT_DIST=Parse.parseBoolean(b);
			}else if(a.startsWith("exponential")){
				if(b==null){EXP_DIST=true;}
				else{
					char c=b.charAt(0);
					if(Tools.isDigit(c) || c=='.'){
						EXP_DIST=true;
						EXP_LAMDA=Double.parseDouble(b);
					}else{
						EXP_DIST=Parse.parseBoolean(b);
					}
				}
			}else if(a.startsWith("triang")){
				if(Parse.parseBoolean(b)){
					SUPERFLAT_DIST=FLAT_DIST=BELL_DIST=false;
				}
			}else if(a.startsWith("flat")){
				FLAT_DIST=Parse.parseBoolean(b);
			}else if(a.startsWith("bell") || a.startsWith("gauss") || a.startsWith("round")){
				BELL_DIST=Parse.parseBoolean(b);
			}else if(a.equals("illuminanames")){
				ILLUMINA_NAMES=Parse.parseBoolean(b);
			}else if(a.equals("insertnames") || a.equals("renamebyinsert")){
				INSERT_NAMES=Parse.parseBoolean(b);
			}else if(a.startsWith("unique")){
				USE_UNIQUE_SNPS=Parse.parseBoolean(b);
			}else if(a.startsWith("adderrors") || a.startsWith("usequality")){
				ADD_ERRORS_FROM_QUALITY=Parse.parseBoolean(b);
			}else if(a.equals("pacbio")){
				if(b!=null && (b.charAt(0)=='.' || Tools.isDigit(b.charAt(0)))){
					pbMinErrorRate=pbMaxErrorRate=Float.parseFloat(b);
					ADD_PACBIO_ERRORS=pbMinErrorRate>0;
				}else{
					ADD_PACBIO_ERRORS=Parse.parseBoolean(b);
				}
				if(ADD_PACBIO_ERRORS){ADD_ERRORS_FROM_QUALITY=false;}
			}else if(a.equals("pbmin") || a.equals("pbminrate")){
				pbMinErrorRate=Float.parseFloat(b);
			}else if(a.equals("pbmax") || a.equals("pbmaxrate")){
				pbMaxErrorRate=Float.parseFloat(b);
			}else if(a.startsWith("midpad")){
				midPad=Parse.parseIntKMG(b);
			}else if(a.startsWith("randomscaffold")){
				RANDOM_SCAFFOLD=Parse.parseBoolean(b);
			}else if(a.startsWith("metagenome")){
				METAGENOME=Parse.parseBoolean(b);
			}else if(a.startsWith("replacenoref")){
				REPLACE_NOREF=Parse.parseBoolean(b);
			}else if(a.equals("out") || a.equals("out1")){
				out1=b;
			}else if(a.equals("out2")){
				out2=b;
			}else if(a.equals("verbose")){
				verbose=Parse.parseBoolean(b);
			}else if(a.equals("ext") || a.equals("extension")){
				fileExt=b;
				if(fileExt==null){fileExt=".fq.gz";}
				if(!fileExt.startsWith(".")){fileExt="."+fileExt;}
			}else if(a.equals("perfect")){
				PERFECT_READ_RATIO=(Parse.parseBoolean(b) ? 1 : Float.parseFloat(b));
			}else if(a.equals("singlescaffold")){
				FORCE_SINGLE_SCAFFOLD=Parse.parseBoolean(b);
			}else if(a.equals("samestrand")){
				mateSameStrand=Parse.parseBoolean(b);
			}else if(a.equals("minoverlap") || a.equals("overlap")){
				MIN_SCAFFOLD_OVERLAP=Parse.parseIntKMG(b);
			}else if(a.equals("prefix")){
				prefix_=b;
			}else if(a.equals("slashes") || a.equals("addslashes") || a.equals("slash") || a.equals("addslash")){
				addslash=FASTQ.ADD_SLASH_PAIRNUM_TO_CUSTOM_ID=Parse.parseBoolean(b);
			}else if(a.equals("addpairnum") || a.equals("pairnum") || a.equals("addcolon")){
				FASTQ.ADD_PAIRNUM_TO_CUSTOM_ID=Parse.parseBoolean(b);
			}else if(a.equals("slashspace") || a.equals("spaceslash")){
				spaceslash=Parse.parseBoolean(b);
				FASTQ.SPACE_SLASH=spaceslash;
			}else if(a.equals("in")){
				in1=(b==null || b.equalsIgnoreCase("null") ? null : b);
			}else{throw new RuntimeException("Unknown parameter "+args[i]);}

		}
//		assert(false) : OUTPUT_INTERLEAVED;
		assert(build>=0) : "Please specify a genome.";
		
		if(minInsert>-1){mateMiddleMin=minInsert-2*maxlen;}else{mateMiddleMin=Tools.max(mateMiddleMin, -2*minlen);}
		if(maxInsert>-1){mateMiddleMax=maxInsert-2*minlen;}
		

		if(spaceslash){
			slash1=" /1";
			slash2=" /2";
		}else if(addslash){
			slash1="/1";
			slash2="/2";
		}

		if(insertDev>-1){
			mateMiddleDev=insertDev;
		}else{
			mateMiddleDev=Tools.absdif(mateMiddleMax, mateMiddleMin)/6;
		}

		if(readLengthDev>-1){
			//do nothing
		}else{
			readLengthDev=Tools.absdif(minlen, maxlen)/4;
		}
		
		assert(pbMaxErrorRate>=pbMinErrorRate) : "pbMaxErrorRate must be >= pbMinErrorRate";
		
		ArrayList<ChromosomeArray> chromlist=null;
		if(ref!=null){
			chromlist=writeRef(ref, build);
		}
		
		Data.setGenome(build);
		if(minChrom<1){minChrom=1;}
		if(maxChrom<1){maxChrom=Data.numChroms;}
		
		if(chromlist==null){
			Data.loadChromosomes(minChrom, maxChrom);
		}else{
			assert(chromlist.size()==maxChrom-minChrom+1) : chromlist.size()+", "+minChrom+", "+maxChrom;
			for(ChromosomeArray cha : chromlist){
				Data.chromosomePlusMatrix[cha.chromosome]=cha;
			}
		}
		if(Shared.TRIM_RNAME){Data.trimScaffoldNames();}
		if(targetCov>0){
			long glen=genomeLength();
			float target=(2*glen*targetCov)/(minlen+maxlen);
			if(paired){target*=0.5f;}
			maxReads=(long)target;
		}
		
		if(maxReads<1){
			outstream.println("No reads to generate; quitting.");
			return;
		}
		
		RandomReads3 rr=(seed2==Long.MIN_VALUE ? new RandomReads3(paired) :
			new RandomReads3((seed2==-1 ? System.nanoTime() : seed2), paired));
		rr.prefix=prefix_;
		if(pbadapter!=null){
			rr.pbadapter1=pbadapter.getBytes();
			rr.pbadapter2=AminoAcid.reverseComplementBases(rr.pbadapter1);
			rr.pbadapter1=rr.pbadapter2; //For PacBio, since adapters never appear in plus configuration
		}
		if(fragadapter1!=null){
			rr.fragadapter1=Tools.toAdapters(fragadapter1, -1);
			rr.fragadapter2=fragadapter2==null ? rr.fragadapter1 : Tools.toAdapters(fragadapter2, -1);
		}
		
		if(REPLACE_NOREF){
			for(int chrom=minChrom; chrom<=maxChrom; chrom++){
				ChromosomeArray cha=Data.getChromosome(chrom);
				final byte[] array=cha.array;
				final byte n='N';
				for(int i=1; i<array.length; i++){
					if(array[i]==n){
						array[i]=AminoAcid.numberToBase[rr.randyNoref.nextInt()&3];
					}
				}
			}
		}
		
		if(PERFECT_READ_RATIO>=1){
			snpRate=insRate=delRate=subRate=0;
			maxSnps=maxInss=maxDels=maxSubs=maxNs=0;
		}

		if(delRate<=0 || maxDelLen<=0 || maxDels<=0){
			delRate=0;
			maxDelLen=minDelLen=maxDels=0;
		}
		if(insRate<=0 || maxInsLen<=0 || maxInss<=0){
			insRate=0;
			maxInsLen=minInsLen=maxInss=0;
		}
		if(subRate<=0 || maxSubLen<=0 || maxSubs<=0){
			subRate=0;
			maxSubLen=minSubLen=maxSubs=0;
		}
		if(snpRate<=0 || maxSnps<=0){
			snpRate=0;
			maxSnps=0;
		}
		if(nRate<=0 || maxNLen<=0 || maxNs<=0){
			nRate=0;
			maxNLen=minNLen=maxNs=0;
		}
		
		outstream.println("snpRate="+snpRate+", max="+maxSnps+", unique="+USE_UNIQUE_SNPS);
		outstream.println("insRate="+insRate+", max="+maxInss+", len=("+minInsLen+"-"+maxInsLen+")");
		outstream.println("delRate="+delRate+", max="+maxDels+", len=("+minDelLen+"-"+maxDelLen+")");
		outstream.println("subRate="+subRate+", max="+maxSubs+", len=("+minSubLen+"-"+maxSubLen+")");
		outstream.println("nRate  ="+nRate+", max="+maxNs+", len=("+minNLen+"-"+maxNLen+")");
		outstream.println("genome="+Data.GENOME_BUILD);
		outstream.println("PERFECT_READ_RATIO="+PERFECT_READ_RATIO);
		outstream.println("ADD_ERRORS_FROM_QUALITY="+ADD_ERRORS_FROM_QUALITY);
		outstream.println("REPLACE_NOREF="+REPLACE_NOREF);
		outstream.println("paired="+paired);
		outstream.println("read length="+(minlen==maxlen ? ""+minlen : minlen+"-"+maxlen));
		outstream.println("reads="+maxReads);
		if(paired){
			outstream.println("insert size="+(mateMiddleMin+2*minlen)+"-"+(mateMiddleMax+2*maxlen));
		}
		
//		assert(false) : OUTPUT_INTERLEAVED;
		String fname1="reads_B"+Data.GENOME_BUILD+"_"+maxReads+"x"+maxlen+"bp_"
			+(maxSnps==0 || snpRate==0 ? 0 : maxSnps)+"S_"+(maxInss==0 || insRate==0 ? 0 : +maxInsLen)+"I_"+(maxDels==0 || delRate==0 ? 0 : maxDelLen)+"D_"+
			(maxSubs==0 || subRate==0 ? 0 : maxSubLen)+"U_"+
			(maxNs==0 || nRate==0 ? 0 : maxNs)+"N"/*+"_chr"+minChrom+"-"+maxChrom*/+(paired ? (OUTPUT_INTERLEAVED ? "_interleaved" : "_1") : "")+fileExt;
		
		String fname2=(!paired || OUTPUT_INTERLEAVED) ? null : "reads_B"+Data.GENOME_BUILD+"_"+maxReads+"x"+maxlen+"bp_"
			+(maxSnps==0 || snpRate==0 ? 0 : maxSnps)+"S_"+(maxInss==0 || insRate==0 ? 0 : +maxInsLen)+"I_"+(maxDels==0 || delRate==0 ? 0 : maxDelLen)+"D_"+
			(maxSubs==0 || subRate==0 ? 0 : maxSubLen)+"U_"+
			(maxNs==0 || nRate==0 ? 0 : maxNs)+"N"/*+"_chr"+minChrom+"-"+maxChrom*/+"_2"+fileExt;
		
		if(out1!=null){
			fname1=out1;
			fname2=out2;
			if(out1!=null && out2==null && out1.contains("#")){
				fname1=out1.replaceFirst("#", "1");
				fname2=!paired ? null : out1.replaceFirst("#", "2");
			}
		}
		
		if(fname2!=null){OUTPUT_INTERLEAVED=false;}
//		assert(false) : out+", "+fname1+", "+fname2;
		rr.writeRandomReadsX(maxReads, minlen, maxlen, midlen,
				maxSnps, maxInss, maxDels, maxSubs, maxNs,
				snpRate, insRate, delRate, subRate, nRate,
				minInsLen, minDelLen, minSubLen, minNLen,
				maxInsLen, maxDelLen, maxSubLen, maxNLen,
				minChrom, maxChrom, minQuality, midQuality, maxQuality, fname1, fname2);
		
		t.stop();
		outstream.println("Wrote "+fname1);
		if(fname2!=null){outstream.println("Wrote "+fname2);}
		outstream.println("Time: \t"+t);
		
		//Close the print stream if it was redirected
		Shared.closeStream(outstream);
	}
	
	private static ArrayList<ChromosomeArray> writeRef(String reference, int build){
		ArrayList<ChromosomeArray> chromlist=null;
		if(reference!=null){
			{
				File f=new File(reference);
				if(!f.exists() || !f.isFile() || !f.canRead()){throw new RuntimeException("Cannot read file "+f.getAbsolutePath());}
			}
			{
				String s=align2.IndexMaker4.fname(1, 1, 13, 1);
				String dir=new File(s).getParent();
				dir=dir.replace('\\', '/');
				dir=dir.replace("ref/index/", "ref/genome/");
				String sf=dir+"/summary.txt";
				if(!NODISK && new File(sf).exists() && SummaryFile.compare(sf, reference)){
					//do nothing
					outstream.println("NOTE:\tIgnoring reference file because it already appears to have been processed.");
					outstream.println("NOTE:\tIf you wish to regenerate the index, please manually delete "+dir+"/summary.txt");
					return null;
				}
				File f=new File(dir);
				if(f.exists()){
					File[] f2=f.listFiles();
					if(f2!=null && f2.length>0){
						if(overwrite){
							outstream.println("NOTE:\tDeleting contents of "+dir+" because reference is specified and overwrite="+overwrite);
							for(File f3 : f2){
								if(f3.isFile()){
									String f3n=f3.getName();
									if((f3n.contains(".chrom") || f3n.endsWith(".txt") || f3n.endsWith(".txt.gz")) && !f3n.endsWith("list.txt")){
										f3.delete();
									}
								}
							}
						}else{
							outstream.println(Arrays.toString(f2));
							throw new RuntimeException("\nThere is already a reference at location '"+f.getAbsolutePath()+"'.  " +
									"Please delete it (and the associated index), or use a different build ID, " +
									"or remove the 'reference=' parameter from the command line, or set overwrite=true.");
						}
					}
				}
				dir=dir.replace("ref/genome/", "ref/index/");
				f=new File(dir);
				if(f.exists()){
					File[] f2=f.listFiles();
					if(f2!=null && f2.length>0){
						if(overwrite){
							outstream.println("NOTE:\tDeleting contents of "+dir+" because reference is specified and overwrite="+overwrite);
							for(File f3 : f2){
								if(f3.isFile()){f3.delete();}
							}
						}else{
							throw new RuntimeException("\nThere is already an index at location '"+f.getAbsolutePath()+"'.  " +
									"Please delete it, or use a different build ID, or remove the 'reference=' parameter from the command line.");
						}
					}
				}
			}
			
			outstream.println("Writing reference.");
			
			int oldzl=ReadWrite.ZIPLEVEL;
			ReadWrite.ZIPLEVEL=Tools.max(4, ReadWrite.ZIPLEVEL);
			
			int minScaf=-1;
			int maxChromLen=-1;
			boolean genScaffoldInfo=true;
			
			maxChromLen=maxChromLen>0 ? maxChromLen : FastaToChromArrays2.MAX_LENGTH;
			minScaf=minScaf>-1 ? minScaf : FastaToChromArrays2.MIN_SCAFFOLD;
			midPad=midPad>-1 ? midPad : FastaToChromArrays2.MID_PADDING;
			String[] ftcaArgs=new String[] {reference, ""+build, "writeinthread=false", "genscaffoldinfo="+genScaffoldInfo, "retain", "waitforwriting=false",
					"gz="+(Data.CHROMGZ), "maxlen="+maxChromLen,
							"writechroms="+(!NODISK), "minscaf="+minScaf, "midpad="+midPad, "nodisk="+NODISK};
			
			chromlist=FastaToChromArrays2.main2(ftcaArgs);
			
			ReadWrite.ZIPLEVEL=oldzl;
		}
		return chromlist;
	}
	
	
	public RandomReads3(boolean paired_){
		this(getSeed(), paired_);
	}
	
	public RandomReads3(long seed, boolean paired_){
		if(randomChrom==null){
			synchronized(getClass()){
				if(randomChrom==null){
					randomChrom=fillRandomChrom();
				}
			}
		}
		randy=new Random(seed+1);
		randy2=new Random(seed+2);
		randyMutationType=new Random(seed+3);
		randyQual=new Random(seed+5);
		randyAdapter=new Random(seed+25);
		paired=paired_;

		randyPerfectRead=new Random(seed+20);
		randyLength=new Random(seed+21);
		randyAmp=new Random(seed+22);
		
		if(paired){
			randyMate=new Random(seed+6);
			randy2Mate=new Random(seed+7);
			randyMutationTypeMate=new Random(seed+8);
			randyQualMate=new Random(seed+10);
			randyAdapterMate=new Random(seed+30);
		}else{
			randyMate=null;
			randy2Mate=null;
			randyMutationTypeMate=null;
			randyQualMate=null;
			randyAdapterMate=null;
		}
		
		if(REPLACE_NOREF){
			randyNoref=new Random(seed+31);
		}else{
			randyNoref=null;
		}
		
		if(METAGENOME){
			makeMetagenomeProbs(randy);
		}
	}
	
	private final static void addErrorsFromQuality(Read r, Random randy){
		addErrorsFromQuality(r, randy, 0, r.length());
	}
	
	private final static void addErrorsFromQuality(Read r, Random rand, final int from, final int to){
		final byte[] quals=r.quality, bases=r.bases;
		for(int i=from; i<to; i++){
			final byte q=(quals==null ? 30 : quals[i]);
			if(AminoAcid.isFullyDefined(bases[i]) && rand.nextFloat()<QualityTools.PROB_ERROR[q]){
				int old=AminoAcid.baseToNumber[bases[i]];
				bases[i]=AminoAcid.numberToBase[(old+rand.nextInt(3)+1)&3];
			}
		}
	}
	
	public static void addFragAdapter(Read r, final int loc, final byte[][] adapters, final Random rand){
		final byte[] bases=r.bases;
		final byte[] quals=r.quality;
		final int initial=(bases==null ? 0 : bases.length);
		final byte[] adapter=adapters[rand.nextInt(adapters.length)];
		
		if(initial>0 && loc>=0 && loc<initial){

			final int lim=Tools.min(initial, adapter.length+loc);
			for(int i=loc, j=0; i<lim; i++, j++){
				if(AminoAcid.isFullyDefined(bases[i])){bases[i]=adapter[j];}
			}
			for(int i=lim; i<initial; i++){
				if(AminoAcid.isFullyDefined(bases[i])){
					bases[i]=AminoAcid.numberToBase[rand.nextInt(4)];
				}
			}
		}
		if(ADD_ERRORS_FROM_QUALITY){
			addErrorsFromQuality(r, rand, loc, bases.length);
		}
	}

	public static byte[] addPBAdapter(byte[] bases, int[] locs, int readlen, Random rand, byte[] adapter){
//		outstream.println("Adding adapter "+new String(adapter));
		assert(readlen<=bases.length);
		int mod=Tools.max((readlen+1)/2, readlen-30-adapter.length);
		int index=rand.nextInt(mod);
		index-=adapter.length/2;
		for(int i=0, j=index; i<adapter.length; i++, j++){
			if(j>=0 && j<bases.length){bases[j]=adapter[i];}
		}
		return bases;
	}

	public static byte[] addSNP(byte[] bases, int[] locs, int readlen, Random rand){
		assert(readlen<=bases.length);
		int index=rand.nextInt(readlen);
		byte old=bases[index];
		byte oldNum=AminoAcid.baseToNumber[old];
		if(oldNum<0){oldNum=0; return bases;}
		int num;
		if(BIASED_SNPS && rand.nextInt(3)>0){
			num=(oldNum^3);
		}else{
			num=(oldNum+rand.nextInt(3)+1)&3;
		}
		assert(num>=0 && num<=3 && num!=oldNum);
		bases[index]=AminoAcid.numberToBase[num];
		return bases;
	}

	public static byte[] addSNP(byte[] bases, int[] locs, int readlen, Random rand, BitSet bits){
		assert(readlen<=bases.length);
		int index=rand.nextInt(readlen);
		
		while(bits.get(index)){
			index=rand.nextInt(readlen);
		}
		bits.set(index);
		
		byte old=bases[index];
		byte oldNum=AminoAcid.baseToNumber[old];
		if(oldNum<0){oldNum=0; return bases;}
		int num;
		if(BIASED_SNPS && rand.nextInt(3)>0){
			num=(oldNum^3);
		}else{
			num=(oldNum+rand.nextInt(3)+1)&3;
		}
		assert(num>=0 && num<=3 && num!=oldNum) : num+", "+oldNum;
		bases[index]=AminoAcid.numberToBase[num];
		return bases;
	}
	

	public static byte[] addSUB(byte[] bases, int[] locs, int minlen, int maxlen, int readlen, Random rand){
		assert(readlen<=bases.length) : readlen+", "+bases.length;
		assert(minlen>=1);
		assert(maxlen>=minlen);
		
//		int len=minlen+randy2.nextInt(maxlen-minlen+1);
		int len=minlen+Tools.min(rand.nextInt(maxlen-minlen+1), rand.nextInt(maxlen-minlen+1), rand.nextInt(maxlen-minlen+1));
//		int len=minlen+Tools.min(rand.nextInt(maxlen-minlen+1), rand.nextInt(maxlen-minlen+1));

		assert(len>=minlen);
		assert(len<=maxlen);
		
//		outstream.println(minlen+", "+maxlen+", "+readlen+", "+s.length());
		
		int index=rand.nextInt(readlen-len+1);
		
		int lim=index+len-1;
		
		{//Change first and last to anything except old
			int i=index;
			
			byte old=bases[i];
			if(AminoAcid.isFullyDefined(old)){
				byte oldNum=AminoAcid.baseToNumber[old];
				int num=(oldNum+rand.nextInt(3)+1)&3;
				assert(num>=0 && num<=3 && num!=oldNum);
				byte base=AminoAcid.numberToBase[num];
				bases[i]=base;
			}
			
			i=lim;
			old=bases[i];
			if(AminoAcid.isFullyDefined(old)){
				byte oldNum=AminoAcid.baseToNumber[old];
				int num=(oldNum+rand.nextInt(3)+1)&3;
				assert(num>=0 && num<=3 && num!=oldNum);
				byte base=AminoAcid.numberToBase[num];
				bases[i]=base;
			}
		}
		
		for(int i=index+1; i<lim; i++){ //Change middles to anything
			byte old=bases[i];
			if(AminoAcid.isFullyDefined(old)){
				byte oldNum=AminoAcid.baseToNumber[old];
				int num=(oldNum+rand.nextInt(4))&3;
				assert(num>=0 && num<=3);
				byte base=AminoAcid.numberToBase[num];
				bases[i]=base;
			}
		}
		return bases;
	}
	

	public static byte[] addN(byte[] bases, int[] locs, int minlen, int maxlen, int readlen, Random rand, BitSet bits){
		assert(readlen<=bases.length) : readlen+", "+bases.length;
		assert(minlen>=1);
		assert(maxlen>=minlen);
		
//		int len=minlen+randy2.nextInt(maxlen-minlen+1);
		int len=minlen+Tools.min(rand.nextInt(maxlen-minlen+1), rand.nextInt(maxlen-minlen+1), rand.nextInt(maxlen-minlen+1));

		assert(len>=minlen);
		assert(len<=maxlen);
		
//		outstream.println(minlen+", "+maxlen+", "+readlen+", "+s.length());
		
		int index=rand.nextInt(readlen-len+1);
		if(bits!=null){
			int trials=40;
			while(bits.get(index) && (trials--)>0){
				index=rand.nextInt(readlen-len+1);
			}
			bits.set(index);
		}
		
		int lim=index+len-1;
		
		for(int i=index; i<=lim; i++){bases[i]='N';}

		return bases;
	}
	
	public static byte[] addInsertion(byte[] bases, int[] locs, int minlen, int maxlen, int readlen, int[] dif, Random rand){
		assert(readlen<=bases.length) : readlen+", "+bases.length;
		assert(minlen>0);
		assert(maxlen>=minlen);
		
//		int len=minlen+randy2.nextInt(maxlen-minlen+1);
		int len=minlen+Tools.min(rand.nextInt(maxlen-minlen+1), rand.nextInt(maxlen-minlen+1), rand.nextInt(maxlen-minlen+1));
//		int len=minlen+Tools.min(rand.nextInt(maxlen-minlen+1), rand.nextInt(maxlen-minlen+1));
		
		len=Tools.min(len, readlen-dif[1]-2);
		if(len<1){return bases;}
		
		dif[0]-=len;
		dif[1]+=len;
		
		int index=rand.nextInt(readlen-len+1); //Assures that all inserted bases will be within the read
		
//		outstream.println("Added insertion "+len+" at "+index);
		
		byte[] bases2=new byte[bases.length+len];
		for(int i=0; i<index; i++){bases2[i]=bases[i];}
		
		for(int i=bases.length-1, j=bases2.length-1; i>=index; i--, j--){
//			if(verbose){
//				outstream.println("i="+i+", bases.length="+bases.length+", j="+j+", bases2.length="+bases2.length+", locs.length="+locs.length+"\n"+Arrays.toString(locs));
//			}
			if(j<locs.length){locs[j]=locs[i];}
			bases2[j]=bases[i];
		}
		
//		for(int i=bases.length-1; i>=index; i--){
//			bases2[i+len]=bases[i];
////			locs[i+len]=locs[i];
//		}
//		final int locfill=locs[(index==0 ? 0 : index-1)];
		for(int i=index; i<index+len; i++){
			int x=rand.nextInt(4);
			byte b=AminoAcid.numberToBase[x];
			bases2[i]=b;
//			locs[i]=locfill;
			locs[i]=-1;
		}
		
		return bases2;
	}
	
	public static int[] makeDelsa(int dels, int minlen, int maxlen, Random rand){
		if(dels<1){return null;}
		assert(minlen>0);
		assert(maxlen>=minlen);
		int[] delsa=new int[dels];
		for(int i=0; i<delsa.length; i++){
//			int len=minlen+Tools.min(rand.nextInt(maxlen-minlen+1), rand.nextInt(maxlen-minlen+1), rand.nextInt(maxlen-minlen+1));
			int len=minlen+Tools.min(rand.nextInt(maxlen-minlen+1), rand.nextInt(maxlen-minlen+1));
			delsa[i]=len;
		}
		return delsa;
	}
	
	public static byte[] addDeletion(byte[] bases, int[] locs, int len, int readlen, int[] dif, Random rand){
		assert(bases.length>=readlen+len) : "bases.len="+bases.length+", readlen="+readlen+", len="+len+", dif="+Arrays.toString(dif);
		assert(len>0);
		
		dif[0]+=len;
		
//		int index=randy2.nextInt(s.length()-len);
		int index=1+rand.nextInt(readlen-1); //Assures there will never be a deletion of the first base, which would not technically be a deletion.
		
//		outstream.println("Added deletion "+len+" at "+index);
		
		byte[] bases2=new byte[bases.length-len];
		for(int i=0; i<index; i++){bases2[i]=bases[i];}
		for(int i=index; i<bases2.length; i++){
			bases2[i]=bases[i+len];
			locs[i]=locs[i+len];
		}
		
		return bases2;
	}
	
	public int randomChrom(Read r0, int minChrom, int maxChrom){
		if(r0!=null){return r0.chrom;}
		
		int x=-1;
		int chrom=-1;
		
		assert(minChrom<=maxChrom) : minChrom+", "+maxChrom;
		while(chrom<minChrom || chrom>maxChrom){
			x=randy.nextInt();
			chrom=randomChrom[(x&0x7FFFFFFF)%randomChrom.length];
		}
		return chrom;
	}
	
	public int randomStrand(Read r0, int minChrom, int maxChrom, boolean sameStrandMate){
		if(r0!=null){
			return sameStrandMate ? r0.strand() : r0.strand()^1;
		}
		return randy.nextInt()&1;
	}
	
	public int randomLoc(Read r0, int chrom, int readlen, int minMiddle, int maxMiddle, int strand){
		
		if(r0!=null){
			return randomLocPaired(r0, chrom, readlen, minMiddle, maxMiddle, strand);
		}
		return randomLocSingle(chrom, readlen);
	}
	
	public int randomLocPaired(Read r0, int chrom, int readlen, int minMiddle, int maxMiddle, int strand){
		assert(r0!=null);
		
		final int midRange=maxMiddle-minMiddle+1;
		final int middle0=(maxMiddle+minMiddle)/2;
		int middle;
		if(SUPERFLAT_DIST){
			//		outstream.print(other.numericID);
			middle=((int)(r0.numericID%midRange))+minMiddle;
			//		outstream.println("\t"+middle);
		}else if(FLAT_DIST){
			middle=randyMate.nextInt(midRange)+minMiddle;
		}else if(BELL_DIST){
			
			double g=randyMate.nextGaussian();
			middle=(int)Math.round((g*mateMiddleDev)+middle0);
			while(middle<minMiddle || middle>maxMiddle){
				g=randyMate.nextGaussian();
				middle=(int)Math.round((g*mateMiddleDev)+middle0);
			}
			
//			double g=2*randyMate.nextDouble()-1;
//			middle=(int)Math.round((g*mateMiddleDev)+middle0);
//			while(middle<minMiddle || middle>maxMiddle){
//				g=2*randyMate.nextDouble()-1;
//				middle=(int)Math.round((g*mateMiddleDev)+middle0);
//			}
			
//			System.out.println(g);
			/*
			nextGaussian() has mean 0 and stdev 1
			 */
		}else{
			middle=(randyMate.nextInt(midRange)+randyMate.nextInt(midRange))/2+minMiddle;
		}
		
		if(EXP_DIST){
			double d=999999;
			int mid=middle;
			while(d>64){
				d=Tools.exponential(randy, EXP_LAMDA);
			}
//			middle=(int)Math.round((1*middle+(((middle+readlen*2)*(d))-(readlen*2)))/2);
			middle=(int)Math.round((middle+readlen*2)*(0.4*(d*1.4+0.2)+0.6)-(readlen*2));
		}

		//	outstream.println(sameStrand+": "+other.strand+" -> "+strand);
		int x;
		if(r0.strand()==Shared.PLUS){
			x=r0.stop+middle+1;
		}else{
			x=r0.start-middle-readlen;
		}
		return x;
	}
	
	public int randomLocSingle(int chrom, int readlen){
		
		ChromosomeArray cha=Data.getChromosome(chrom);
		byte[] array=cha.array;
		if(readlen>=(cha.maxIndex-cha.minIndex)){return -1;}
		
		int loc=-1;
		for(int i=0; loc<0 && i<24; i++){
			loc=randy.nextInt(cha.maxIndex-readlen);
			for(int j=0; j<readlen; j++){
				if(!AminoAcid.isFullyDefined(array[j+loc])){
					loc=-1;
					break;
				}
			}
		}
		return loc;
	}
	
	private static long genomeLength(){
		long sum=0;
		for(int i=1; i<Data.scaffoldLengths.length; i++){
			int[] clen=Data.scaffoldLengths[i];
			for(int slen : clen){
				sum+=slen;
			}
		}
		return sum;
	}

	public int[] randomScaffoldLoc(int chrom, int readlen){
		int[] locs=Data.scaffoldLocs[chrom];
		int[] lengths=Data.scaffoldLengths[chrom];
		
		int scaf=randy.nextInt(locs.length);
		int loc=locs[scaf];
		int scaflen=lengths[scaf];
		int start;
		if(readlen>=scaflen){
			readlen=scaflen;
			start=loc;
		}else{
			start=loc+randy.nextInt(scaflen-readlen);
		}
		return new int[] {start, readlen};
	}
	
	public static void makeMetagenomeProbs(Random randy){
		int[][] lengths=Data.scaffoldLengths;
		int chroms=lengths.length;
		chromProbs=new double[chroms];
		scafProbs=new double[chroms][];
		double sum=0;
		for(int chrom=1; chrom<chroms; chrom++){
			int[] slens=lengths[chrom];
			int max=slens.length;
			scafProbs[chrom]=new double[max];
			for(int snum=0; snum<max; snum++){
				double d=exponential(randy, 2.5);
				scafProbs[chrom][snum]=d;
				sum+=d;
//				outstream.println("d="+d+", sum="+sum);
			}
//			outstream.println(Arrays.toString(scafProbs[chrom]));
		}
		final double mult=1/sum;
//		outstream.println("sum="+sum+", mult="+mult);
		sum=0;
		for(int chrom=1; chrom<chroms; chrom++){
			final int max=scafProbs[chrom].length;
			for(int snum=0; snum<max; snum++){
				double d=scafProbs[chrom][snum]*mult;
				sum+=d;
//				outstream.println("d="+d+", sum="+sum);
				scafProbs[chrom][snum]=sum;
			}
//			outstream.println(Arrays.toString(scafProbs[chrom]));
//			outstream.println("sum="+sum);
			chromProbs[chrom]=sum;
		}
	}
	
	public static double exponential(Random rand, double width){
		double d=rand.nextDouble();
		d=d*width-width+1;
		double exp=Math.pow(10, d)/10;
		return exp;
	}
	
	public int[] randomScaffoldLocMetagenome(int readlen){
		double d=randy.nextDouble();
		
		int chrom=0, scaf=0;
		while(d>chromProbs[chrom]){
//			outstream.println(chrom+", "+d+", "+chromProbs[chrom]);
			chrom++;
		}
		while(d>scafProbs[chrom][scaf]){scaf++;}
		
		int[] locs=Data.scaffoldLocs[chrom];
		int[] lengths=Data.scaffoldLengths[chrom];
		
		int loc=locs[scaf];
		int scaflen=lengths[scaf];
		int start;
		if(readlen>=scaflen){
			readlen=scaflen;
			start=loc;
		}else{
			start=loc+randy.nextInt(scaflen-readlen);
		}
		return new int[] {chrom, start, readlen};
	}
	
	public void writeRandomReadsX(long numReads, int minlen, int maxlen, int midlen,
			int maxSnps, int maxInss, int maxDels, int maxSubs, int maxNs,
			float snpRate, float insRate, float delRate, float subRate, float nRate,
			int minInsLen, int minDelLen, int minSubLen, int minNLen,
			int maxInsLen, int maxDelLen, int maxSubLen, int maxNLen,
			int minChrom, int maxChrom,
			int minQual, int midQual, int maxQual, String fname1, String fname2){
		FASTQ.TAG_CUSTOM=(prefix==null && !ILLUMINA_NAMES && !INSERT_NAMES);
		
		TextStreamWriter tsw1=new TextStreamWriter(fname1, overwrite, false, true);
		tsw1.start();
		TextStreamWriter tsw2=null;
		if(fname2!=null){
			assert(!fname2.equalsIgnoreCase(fname1));
			tsw2=new TextStreamWriter(fname2, overwrite, false, true);
			tsw2.start();
		}
		
		assert(minQual<=midQual);
		assert(midQual<=maxQual);
		assert(minQual>=0 && maxQual<60);
		
		final int maxQualP=maxQual;//Tools.max(35, maxQual);
		final int midQualP=midQual;//30;
		final int minQualP=minQual;//Tools.min(25, maxQual);
		
		final BitSet bits=new BitSet(maxlen+1);
		final int[] locs=new int[(int)Tools.min(300000000, maxlen+(maxDelLen*(long)maxDels))];
		
		Read lastRead=null;
		int ampLevel=0;
		int ampLength=2000;
		
		for(int i=0; i<numReads; i++){
			
			final boolean perfect=randyPerfectRead.nextFloat()<PERFECT_READ_RATIO;
			
			final byte baseQuality;
			final byte slant;
			{
//				byte baseSlant=(perfect ? (byte)5 : (byte)(maxQual-minQual+1));
//				slant=(byte)((randyQual.nextInt(baseSlant)+randyQual.nextInt(baseSlant)+1)/2);
//				if(randyQual.nextBoolean()){
//					int range=(perfect ? maxQualP-midQualP+1 : maxQual-midQual+1);
//					int delta=Tools.min(randyQual.nextInt(range), randyQual.nextInt(range));
//					baseQuality=(byte)((perfect ? midQualP : midQual)+delta);
//				}else{
//					int range=perfect ? midQualP-minQualP+1 : midQual-minQual+1;
//					int delta=randyQual.nextInt(range);
//					baseQuality=(byte)((perfect ? midQualP : midQual)-delta);
//				}

				byte baseSlant=(byte)(maxQual-minQual+1);
				slant=(byte)((randyQual.nextInt(baseSlant)+randyQual.nextInt(baseSlant)+1)/2);
				if(Tools.nextBoolean(randyQual)){
					int range=maxQual-midQual+1;
					int delta=Tools.min(randyQual.nextInt(range), randyQual.nextInt(range));
					baseQuality=(byte)(midQual+delta);
				}else{
					int range=midQual-minQual+1;
					int delta=randyQual.nextInt(range);
					baseQuality=(byte)(midQual-delta);
				}
			}
			
			int forceChrom=-1, forceLoc=-1;
			
			
			if(AMP>1 && lastRead!=null){
				if(ampLevel>0){
					forceChrom=lastRead.chrom;
					//						forceLoc=lastRead.start+4-randyAmp.nextInt(9);
					//						forceLoc=lastRead.start+10-randyAmp.nextInt(21);

					int a=ampLength;
					int b=a*2+1;
					int mode=randyAmp.nextInt(100);
					if(mode>96){
						forceLoc=lastRead.start+a-randyAmp.nextInt(b);
					}else if(mode>85){
						forceLoc=lastRead.start+a-(randyAmp.nextInt(b)+randyAmp.nextInt(b))/2;
					}else if(mode>30){
						forceLoc=lastRead.start+a-(randyAmp.nextInt(b)+randyAmp.nextInt(b)+randyAmp.nextInt(b))/3;
					}else{
						forceLoc=lastRead.start+a-(randyAmp.nextInt(b)+randyAmp.nextInt(b)+randyAmp.nextInt(b)+randyAmp.nextInt(b))/4;
					}
				}else{
					
					ampLevel=0;
					int a1=AMP;
					if(randyAmp.nextInt(30)==0){a1*=7;}

					if(randyAmp.nextInt(3)>0){
						ampLevel=Tools.min(randyAmp.nextInt(a1), randyAmp.nextInt(a1));
					}else{
						double log=Math.log10(a1*7);
						ampLevel=(int)Math.round(Math.pow(10, randyAmp.nextDouble()*log));
					}
					
					ampLength=500+randyAmp.nextInt(3001)+(int)Tools.min(1000+randyAmp.nextInt(20000), 400*Tools.exponential(randyAmp, 0.8d));
					
				}
			}
			
			
			Read r1=makeRead(null, minlen, maxlen, midlen, minChrom, maxChrom,
					maxSnps, maxInss, maxDels, maxSubs, maxNs,
					snpRate, insRate, delRate, subRate, nRate,
					minInsLen, minDelLen, minSubLen, minNLen,
					maxInsLen, maxDelLen, maxSubLen, maxNLen,
					mateMiddleMin, mateMiddleMax, mateSameStrand,
					minQual, midQual, maxQual, baseQuality, slant,
					perfect, nextReadID, locs, bits, forceChrom, forceLoc);

//			assert(false) : r1;
			if(paired && r1!=null){

				Read r2=null;
				for(int tries=0; r2==null && tries<100; tries++){
					r2=makeRead(r1, minlen, maxlen, midlen, minChrom, maxChrom,
							maxSnps, maxInss, maxDels, maxSubs, maxNs,
							snpRate, insRate, delRate, subRate, nRate,
							minInsLen, minDelLen, minSubLen, minNLen,
							maxInsLen, maxDelLen, maxSubLen, maxNLen,
							mateMiddleMin, mateMiddleMax, mateSameStrand,
							minQual, midQual, maxQual, baseQuality, slant,
							perfect, nextReadID, locs, bits, -1, -1);
				}
				
				if(r2!=null){
					if(FORCE_SINGLE_SCAFFOLD){
						int scaf1=Data.scaffoldIndex(r1.chrom, (r1.start+r1.stop)/2);
						int scaf2=Data.scaffoldIndex(r2.chrom, (r2.start+r2.stop)/2);
						if(scaf1!=scaf2){
							r1=r2=null;
						}
					}
				}
				
				if(r2!=null){
					r1.mate=r2;
					r2.mate=r1;
					if(fragadapter1!=null){
						r1.setMapped(true);
						r2.setMapped(true);
						int x=Read.insertSizeMapped(r1, r2, false);
						if(x>0 && x<r1.length()){
							addFragAdapter(r1, x, fragadapter1, randyAdapter);
						}
						if(x<r2.length()){
							addFragAdapter(r2, x, fragadapter2, randyAdapterMate);
						}
					}
				}else{
					r1=null;
				}
				
//				outstream.println(r.strand()+"\t"+r.insertSize());
			}
			if(r1!=null){
				final Read r2=r1.mate;
				processSpecialNames(r1);
				
				tsw1.println(r1);
				if(r2!=null){
					r2.setPairnum(1);
					if(tsw2!=null){tsw2.println(r2);}
					else{tsw1.println(r2);}
				}
				nextReadID++;
			}else{
				i--;
			}
//			outstream.println(r1.toFastq()+"\n"+r1.id);
			ampLevel=Tools.max(0, ampLevel-1);
			if(ampLevel==0){lastRead=null;}

			if(lastRead==null){lastRead=r1;}
//			outstream.println("Made "+r.start+" ~ "+r.stop+" = "+(r.stop-r.start));
		}
		tsw1.poison();
		if(tsw2!=null){tsw2.poison();}
	}
	

	
	public ArrayList<Read> makeRandomReadsX(int numReads, int minlen, int maxlen, int midlen,
			int maxSnps, int maxInss, int maxDels, int maxSubs, int maxNs,
			float snpRate, float insRate, float delRate, float subRate, float nRate,
			int minInsLen, int minDelLen, int minSubLen, int minNLen,
			int maxInsLen, int maxDelLen, int maxSubLen, int maxNLen,
			int minChrom, int maxChrom,
			int minQual, int midQual, int maxQual){
		FASTQ.TAG_CUSTOM=(prefix==null && !ILLUMINA_NAMES && !INSERT_NAMES);
		
		assert(minQual<=midQual);
		assert(midQual<=maxQual);
		assert(minQual>=0 && maxQual<60);

		if(bits_cached==null){bits_cached=new BitSet(maxlen+1);}
		if(locs_cached==null || locs_cached.length<Tools.min(300000000, maxlen+(maxDelLen*(long)maxDels))){
			locs_cached=new int[(int)Tools.min(300000000, maxlen+(maxDelLen*(long)maxDels))];
		}
		final BitSet bits=bits_cached;
		final int[] locs=locs_cached;
		final ArrayList<Read> list=new ArrayList<Read>(numReads);
		
		Read lastRead=null;
		int ampLevel=0;
		int ampLength=2000;
		
		for(int i=0; i<numReads; i++){
			
			final boolean perfect=randyPerfectRead.nextFloat()<PERFECT_READ_RATIO;
			
			final byte baseQuality;
			final byte slant;
			{
//				byte baseSlant=(perfect ? (byte)5 : (byte)(maxQual-minQual+1));
//				slant=(byte)((randyQual.nextInt(baseSlant)+randyQual.nextInt(baseSlant)+1)/2);
//				if(randyQual.nextBoolean()){
//					int range=(perfect ? maxQualP-midQualP+1 : maxQual-midQual+1);
//					int delta=Tools.min(randyQual.nextInt(range), randyQual.nextInt(range));
//					baseQuality=(byte)((perfect ? midQualP : midQual)+delta);
//				}else{
//					int range=perfect ? midQualP-minQualP+1 : midQual-minQual+1;
//					int delta=randyQual.nextInt(range);
//					baseQuality=(byte)((perfect ? midQualP : midQual)-delta);
//				}
				
				byte baseSlant=(byte)(maxQual-minQual+1);
				slant=(byte)((randyQual.nextInt(baseSlant)+randyQual.nextInt(baseSlant)+1)/2);
				if(Tools.nextBoolean(randyQual)){
					int range=maxQual-midQual+1;
					int delta=Tools.min(randyQual.nextInt(range), randyQual.nextInt(range));
					baseQuality=(byte)(midQual+delta);
				}else{
					int range=midQual-minQual+1;
					int delta=randyQual.nextInt(range);
					baseQuality=(byte)(midQual-delta);
				}
			}
			
			int forceChrom=-1, forceLoc=-1;
			if(AMP>1 && lastRead!=null){
				if(ampLevel>0){
					forceChrom=lastRead.chrom;
//					forceLoc=lastRead.start+4-randyAmp.nextInt(9);
//					forceLoc=lastRead.start+10-randyAmp.nextInt(21);
					
					int a=ampLength;
					int b=a*2+1;
					if(Tools.nextBoolean(randyAmp)){
						forceLoc=lastRead.start+a-randyAmp.nextInt(b);
					}else{
//						if(randyAmp.nextBoolean()){
//							forceLoc=lastRead.start+a-(randyAmp.nextInt(b)+randyAmp.nextInt(b))/2;
//						}else{
							forceLoc=lastRead.start+a-(randyAmp.nextInt(b)+randyAmp.nextInt(b)+randyAmp.nextInt(b))/3;
//						}
					}
				}else{
					
					int a1=AMP;
					if(randyAmp.nextInt(30)==0){a1*=7;}
					
					if(randyAmp.nextInt(3)>0){
						ampLevel=Tools.min(randyAmp.nextInt(a1), randyAmp.nextInt(a1));
					}else{
						double log=Math.log10(a1*7);
						ampLevel=(int)Math.round(Math.pow(10, randyAmp.nextDouble()*log));
					}
					ampLength=500+randyAmp.nextInt(3001);
//					ampLevel=randyAmp.nextInt(AMP);
				}
			}
			
			Read r1=makeRead(null, minlen, maxlen, midlen, minChrom, maxChrom,
					maxSnps, maxInss, maxDels, maxSubs, maxNs,
					snpRate, insRate, delRate, subRate, nRate,
					minInsLen, minDelLen, minSubLen, minNLen,
					maxInsLen, maxDelLen, maxSubLen, maxNLen,
					mateMiddleMin, mateMiddleMax, mateSameStrand,
					minQual, midQual, maxQual, baseQuality, slant,
					perfect, nextReadID, locs, bits, forceChrom, forceLoc);

//			assert(false) : r1;
			if(paired && r1!=null){

				Read r2=null;
				for(int tries=0; r2==null && tries<100; tries++){
					r2=makeRead(r1, minlen, maxlen, midlen, minChrom, maxChrom,
							maxSnps, maxInss, maxDels, maxSubs, maxNs,
							snpRate, insRate, delRate, subRate, nRate,
							minInsLen, minDelLen, minSubLen, minNLen,
							maxInsLen, maxDelLen, maxSubLen, maxNLen,
							mateMiddleMin, mateMiddleMax, mateSameStrand,
							minQual, midQual, maxQual, baseQuality, slant,
							perfect, nextReadID, locs, bits, -1, -1);
				}
				
				if(r2!=null){
					if(FORCE_SINGLE_SCAFFOLD){
						int scaf1=Data.scaffoldIndex(r1.chrom, (r1.start+r1.stop)/2);
						int scaf2=Data.scaffoldIndex(r2.chrom, (r2.start+r2.stop)/2);
						if(scaf1!=scaf2){
							r1=r2=null;
						}
					}
				}
				
				if(r2!=null){
					r1.mate=r2;
					r2.mate=r1;
					if(fragadapter1!=null){
						r1.setMapped(true);
						r2.setMapped(true);
						int x=Read.insertSizeMapped(r1, r2, false);
						if(x>0 && x<r1.length()){
							addFragAdapter(r1, x, fragadapter1, randyAdapter);
						}
						if(x<r2.length()){
							addFragAdapter(r2, x, fragadapter2, randyAdapterMate);
						}
					}
				}else{
					r1=null;
				}
				
//				outstream.println(r.strand()+"\t"+r.insertSize());
			}
			if(r1!=null){
				processSpecialNames(r1);
				
				if(r1.mate!=null){
					r1.mate.setPairnum(1);
				}
				list.add(r1);
				nextReadID++;
			}else{
				i--;
			}
			ampLevel=Tools.max(0, ampLevel-1);
			if(ampLevel==0){lastRead=null;}

			if(lastRead==null){lastRead=r1;}
//			outstream.println("Made "+r1.start+" ~ "+r1.stop+" = "+(r1.stop-r1.start));
		}
		return list;
	}
	
	private void processSpecialNames(Read r1){
		if(r1==null){return;}
		Read r2=r1.mate;
		
		if(prefix!=null){
			r1.id=prefix+"_"+r1.numericID+slash1;
			if(r2!=null){
				r2.id=prefix+"_"+r1.numericID+slash2;
			}
		}else if(ILLUMINA_NAMES){
			r1.id=r1.numericID+slash1;
			if(r2!=null){
				r2.id=r1.numericID+slash2;
			}
		}else if(INSERT_NAMES){
			r1.setMapped(true);
			if(r2!=null){
				r2.setMapped(true);
				r1.setPaired(true);
				r2.setPaired(true);
			}
			int insert=Read.insertSizeMapped(r1, r2, false);
//			assert(false) : r1.strand()+", "+r1.start+", "+r2.strand()+", "+r2.start+", "+insert;
			String s="insert="+insert;
			r1.id=s+" 1:"+r1.numericID;
			if(r2!=null){
				r2.id=s+" 2:"+r1.numericID;
			}
		}
	}
	
	public int genReadLen(int minLen, int maxLen, int midLen, Random randy, boolean linear, boolean bell){
		if(minLen==maxLen){return minLen;}
		
		final int range=maxLen-minLen+1;
		assert(range>0) : minLen+", "+maxLen+", "+midLen+", "+linear;
		if(linear){
			return minLen+randy.nextInt(range);
		}
		assert(midLen>=minLen && midLen<=maxLen) : "minLen="+minLen+", midLen="+midLen+", maxLen="+maxLen; 
		
		float choice=randy.nextFloat();
		int len;
		if(choice<0.01){
			len=minLen+randy.nextInt(range);
//			System.err.println("A: "+len);
		}else if(choice<0.05){
			len=minLen+Tools.min(randy.nextInt(range), randy.nextInt(range));
//			System.err.println("B: "+len);
		}else if(choice<0.2){
			double g=randy.nextGaussian();
			len=(int)Math.round((g*readLengthDev)+midLen);
			while(len<minLen || len>maxLen){
				g=randy.nextGaussian();
				len=(int)Math.round((g*readLengthDev)+midLen);
			}
		}else if(choice<0.4){
			double g=randy.nextGaussian();
			len=(int)Math.round((g*readLengthDev/2)+midLen);
			while(len<minLen || len>maxLen){
				g=randy.nextGaussian();
				len=(int)Math.round((g*readLengthDev/2)+midLen);
			}
		}else{
			double g=randy.nextGaussian();
			len=(int)Math.round((g*readLengthDev/8)+midLen);
			while(len<minLen || len>maxLen){
				g=randy.nextGaussian();
				len=(int)Math.round((g*readLengthDev/8)+midLen);
			}
		}
		
		return len;
	}
	
	public Read makeRead(Read r0, int minlen, int maxlen, int midlen, int minChrom, int maxChrom,
			int maxSnps, int maxInss, int maxDels, int maxSubs, int maxNs,
			float snpRate, float insRate, float delRate, float subRate, float nRate,
			int minInsLen, int minDelLen, int minSubLen, int minNLen,
			int maxInsLen, int maxDelLen, int maxSubLen, int maxNLen,
			int minMiddle, int maxMiddle, boolean sameStrand,
			int minQual, int midQual, int maxQual, byte baseQuality, byte slant,
			boolean perfect, long rid, int[] locs, BitSet bits,
			int FORCE_CHROM, int FORCE_LOC){
		
//		verbose=(rid==3860);
		
		int SNPs=0;
		int INSs=0;
		int DELs=0;
		int SUBs=0;
		int Ns=0;
		int adapters=0;
			
		while(SNPs<maxSnps && randyMutationType.nextFloat()<snpRate){SNPs++;}
		while(INSs<maxInss && randyMutationType.nextFloat()<insRate){INSs++;}
		while(DELs<maxDels && randyMutationType.nextFloat()<delRate){DELs++;}
		while(SUBs<maxSubs && randyMutationType.nextFloat()<subRate){SUBs++;}
		while(Ns<maxNs && randyMutationType.nextFloat()<nRate){Ns++;}
		
//		final boolean perfect=randyPerfectRead.nextFloat()<PERFECT_READ_RATIO;
		if(perfect){SNPs=INSs=DELs=SUBs=Ns=0;}
		
		if(verbose){
			outstream.println("\nMaking read with snps="+SNPs+", inss="+INSs+", dels="+DELs+", subs="+SUBs+", Ns="+Ns);
			outstream.println("perfect="+perfect);
		}
		
		int[] delsa=makeDelsa(DELs, minDelLen, maxDelLen, randy2);
		
		int readlen=genReadLen(minlen, maxlen, midlen, randyLength, LINEAR_LENGTH, BELL_LENGTH);
		int inititallen0=readlen+(delsa==null ? 0 : (int)Tools.sum(delsa));
		
		if(verbose){
			outstream.println("delsa="+Arrays.toString(delsa));
			outstream.println("readlen="+readlen+", inititallen0="+inititallen0);
		}
		
		int chrom=(FORCE_CHROM>=0 ? FORCE_CHROM : randomChrom(r0, minChrom, maxChrom));
		if(chrom<0){return null;}
		final int strand=randomStrand(r0, minChrom, maxChrom, sameStrand);
		
		int loc;
		if(FORCE_LOC>=0){
			loc=FORCE_LOC;
		}else if(RANDOM_SCAFFOLD){
			int[] x=randomScaffoldLoc(chrom, inititallen0);
			if(x==null){return null;}
			loc=x[0];
			inititallen0=x[1];
			readlen=inititallen0-(delsa==null ? 0 : (int)Tools.sum(delsa));
		}else if(METAGENOME){
			int[] x=randomScaffoldLocMetagenome(inititallen0);
			if(x==null){return null;}
			chrom=x[0];
			loc=x[1];
			inititallen0=x[2];
			readlen=inititallen0-(delsa==null ? 0 : (int)Tools.sum(delsa));
		}else{
			loc=randomLoc(r0, chrom, inititallen0, minMiddle, maxMiddle, strand);
		}
		
		if(verbose){
			outstream.println("chrom="+chrom+", loc="+loc+"~"+(loc+inititallen0-1)+", strand="+strand+", chalen="+Data.getChromosome(chrom).maxIndex);
		}
		
		if(r0!=null){
			int y=loc+inititallen0-1;
			if(loc<0){loc=0; y=readlen-1; maxDels=0; delsa=null; inititallen0=readlen;}
			ChromosomeArray cha=Data.getChromosome(chrom);
			if(y>cha.maxIndex){y=cha.maxIndex; loc=y-readlen+1; maxDels=0; delsa=null; inititallen0=readlen;}
			if(verbose){
				outstream.println("After pair compensation:");
				outstream.println("delsa="+Arrays.toString(delsa));
				outstream.println("readlen="+readlen+", inititallen0="+inititallen0);
				outstream.println("chrom="+chrom+", loc="+loc+", strand="+strand);
			}
			assert(y<=cha.maxIndex) : y+", "+cha.maxIndex;
			assert(cha.get(y)>0) : cha.get(y);
		}
		
		if(loc<0){
			if(verbose){
				outstream.println("Bad values; returning null.");
			}
			return null;
		}
		
		final ChromosomeArray cha=Data.getChromosome(chrom);
		if(readlen>=(cha.maxIndex-cha.minIndex)){
			if(verbose){
				outstream.println("Too long; returning null.");
			}
			return null;
		}
		if(loc>=cha.maxIndex || loc<0){return null;}
		byte[] bases=cha.getBytes(loc, loc+inititallen0-1);
		assert(bases[0]>0 && bases[bases.length-1]>0) : Arrays.toString(bases);
		assert(strand==Shared.MINUS || strand==Shared.PLUS);
		
		for(int i=0; i<bases.length; i++){
			locs[i]=i+loc;
		}
		if(verbose){
			outstream.println(new String(bases));
			outstream.println(Arrays.toString(Arrays.copyOf(locs, bases.length)));
		}
		
		if(BAN_NS){
			for(byte b : bases){
				if(!AminoAcid.isFullyDefined(b)){return null;}
			}
		}
		
		if(pbadapter1!=null && (rid&3)==0){
			bases=addPBAdapter(bases, locs, readlen, randyAdapter, pbadapter1);
			adapters++;
		}else if(pbadapter2!=null && (rid&3)==1){
			bases=addPBAdapter(bases, locs, readlen, randyAdapter, pbadapter2);
			adapters++;
		}
		
		int[] dif=new int[] {0, 0};
		
		for(int j=0; delsa!=null && j<delsa.length; j++){
			bases=addDeletion(bases, locs, delsa[j], readlen, dif, randy2);
			if(verbose){
				outstream.println("After adding del "+delsa[j]+": ");
				outstream.println(new String(bases));
				outstream.println(Arrays.toString(Arrays.copyOf(locs, bases.length)));
			}
		}
		if(bases.length>readlen){bases=Arrays.copyOf(bases, readlen);}
		assert(bases.length==readlen);
		
		for(int j=0; j<INSs; j++){
			bases=addInsertion(bases, locs, minInsLen, maxInsLen, readlen, dif, randy2);
			if(verbose){
				outstream.println("After adding ins: ");
				outstream.println("'"+new String(bases)+"'");
				outstream.println(Arrays.toString(Arrays.copyOf(locs, Tools.min(locs.length, bases.length))));
			}
		}
		if(bases.length!=readlen){bases=Arrays.copyOf(bases, readlen);}
		assert(bases.length==readlen);
		
		if(USE_UNIQUE_SNPS){
			bits.clear();
			for(int j=0; j<SNPs; j++){bases=addSNP(bases, locs, readlen, randy2, bits);}
		}else{
			for(int j=0; j<SNPs; j++){bases=addSNP(bases, locs, readlen, randy2);}
		}
		
		for(int j=0; j<SUBs; j++){bases=addSUB(bases, locs, minSubLen, maxSubLen, readlen, randy2);}
		
		if(USE_UNIQUE_SNPS){
			bits.clear();
			for(int j=0; j<Ns; j++){bases=addN(bases, locs, minNLen, maxNLen, readlen, randy2, bits);}
		}else{
			for(int j=0; j<Ns; j++){bases=addN(bases, locs, minNLen, maxNLen, readlen, randy2, null);}
		}
		
		//Fill insertions in loc array
		for(int i=1; i<bases.length; i++){
			if(locs[i]<0){locs[i]=locs[i-1];}
		}
		for(int i=bases.length-2; i>=0; i--){
			if(locs[i]<0){locs[i]=locs[i+1];}
		}
		final int x=locs[0], y=locs[bases.length-1];
		if(verbose){
			outstream.println("After adding SNPs, SUBs, Ns, and fixing locs: ");
			outstream.println("'"+new String(bases)+"'");
			outstream.println(Arrays.toString(Arrays.copyOf(locs, Tools.min(locs.length, bases.length))));
		}
		
//		if(FORCE_LOC>=0 || FORCE_CHROM>=0){
//			if(y<0 || y+readlen>)
//		}
		assert(FORCE_LOC>=0 || FORCE_CHROM>=0 || y<=cha.maxIndex) : y+", "+r0;
		assert(FORCE_LOC>=0 || FORCE_CHROM>=0 || cha.get(y)>0) : cha.get(y);
		
		if(strand==Shared.MINUS){
			AminoAcid.reverseComplementBasesInPlace(bases);
			//Reverse loc array; not really necessary
			for(int i=0, lim=bases.length/2; i<lim; i++){
				int tmp=locs[i];
				locs[i]=locs[bases.length-i-1];
				locs[bases.length-i-1]=tmp;
			}
			if(verbose){
				outstream.println("After reverse-complement: ");
				outstream.println(new String(bases));
				outstream.println(Arrays.toString(Arrays.copyOf(locs, bases.length)));
			}
		}
		
		if(verbose){
			outstream.println("Final lineup: ");
			outstream.println(new String(bases));
			for(int i=0; i<bases.length; i++){
				byte c=cha.get(locs[i]);
				if(strand==1){c=AminoAcid.baseToComplementExtended[c];}
				outstream.print((char)c);
			}
			outstream.println();
		}
		
		byte[] quals=null;
		if(USE_FIXED_QUALITY){
			quals=getFixedQualityRead(bases.length);
		}else{
//			if(perfect){
//				quals=QualityTools.makeQualityArray(bases.length, randyQual, 30, 40, baseQuality, slant, qVariance);
//			}else{
				quals=QualityTools.makeQualityArray(bases.length, randyQual, minQual, maxQual, baseQuality, slant, qVariance);
//			}
		}
		for(int j=0; j<quals.length; j++){
			if(!AminoAcid.isFullyDefined(bases[j])){quals[j]=0;}
		}
		
		
//		Read r=new Read(bases, chrom, (byte)strand, loc, loc+bases.length-1, rid, quals, false);
		Read r=new Read(bases, quals, rid, chrom, x, y, (byte)strand);
		r.setSynthetic(true);
		assert(r.length()==readlen);

		if(ADD_ERRORS_FROM_QUALITY && !perfect){addErrorsFromQuality(r, randyQual);}
		if(ADD_PACBIO_ERRORS && !perfect){
			addPacBioErrors(r, randyQual.nextFloat()*(pbMaxErrorRate-pbMinErrorRate)+pbMinErrorRate, (1+randyQual.nextFloat())*(pbMaxErrorRate-pbMinErrorRate)*0.25f);
		}else{
			assert(r.length()==readlen);
		}
		
//		r.stop=r.start+readlen+dif[0]-1;
		
		assert(r.stop>r.start) : r;
		
		if(adapters>0){r.setHasAdapter(true);}
		if(FORCE_SINGLE_SCAFFOLD && !Data.isSingleScaffold(r.chrom, r.start, r.stop)){return null;}
		if(MIN_SCAFFOLD_OVERLAP>0 && Data.scaffoldOverlapLength(r.chrom, r.start, r.stop)<MIN_SCAFFOLD_OVERLAP){return null;}
		return r;
	}
	
	public void addPacBioErrors(final Read r, final float errorRate, final float deviation){
		
		byte[] bases=r.bases;
		ByteBuilder bb=new ByteBuilder((int)(bases.length*1.1f));
		ByteBuilder qq=new ByteBuilder((int)(bases.length*1.1f));
		
		for(int i=0; i<bases.length; i++){
			float dev2=2*deviation*randy.nextFloat()-deviation;
			float rate=errorRate+dev2;
			float p=randy.nextFloat();
			byte q=QualityTools.probCorrectToPhred(1-rate);
			if(p>rate || !AminoAcid.isFullyDefined(bases[i])){
				bb.append(bases[i]);
				qq.append(q);
			}else{
				float p2=randyMutationType.nextFloat();
				if(p2<0.4){//Ins
					byte b=AminoAcid.numberToBase[randy2.nextInt(4)];
					bb.append(b);
					qq.append(q);
					i--;
				}else if(p2<0.75){//Del
					//do nothing
				}else{//Sub
					int x=AminoAcid.baseToNumber[bases[i]]+randy2.nextInt(3)+1;
					byte b=AminoAcid.numberToBase[x&3];
					bb.append(b);
					qq.append(q);
				}
			}
		}

		r.bases=bb.toBytes();
		if(r.quality!=null){
			r.quality=qq.toBytes();
//			byte q=QualityTools.probCorrectToPhred(1-errorRate);
//			byte[] qual=new byte[r.length()];
//			Arrays.fill(qual, q);
//			r.quality=qual;
		}
	}

	private static int[] fillRandomChrom(){

		int[] in=Arrays.copyOf(Data.chromLengths, Data.chromLengths.length);
		long total=Tools.sum(in);
		int div=(int)(total/8192);
		for(int i=0; i<in.length; i++){in[i]=((in[i]+div-1)/div);}


		int sum=0;
		for(int i=0; i<in.length; i++){sum+=in[i];}
		int[] out=new int[sum];
		sum=0;
		for(int chrom=0; chrom<in.length; chrom++){
			int size=in[chrom];
			for(int j=0; j<size; j++){
				out[sum+j]=chrom;
			}
			sum+=size;
		}
		return out;
	}
	
	public static final byte[] getFixedQualityRead(int bases){
		if(fixedQuality[bases]==null){
			fixedQuality[bases]=new byte[bases];
			Arrays.fill(fixedQuality[bases], FIXED_QUALITY_VALUE);
		}
		return fixedQuality[bases];
	}
	
	private static synchronized long getSeed(){
		long r=seed*1000;
		seed++;
		return r;
	}
	
	
	/*--------------------------------------------------------------*/
	/*----------------            Fields            ----------------*/
	/*--------------------------------------------------------------*/

	private final Random randy;
	private final Random randy2;
	private final Random randyMutationType;
	private final Random randyQual;
	private final Random randyAdapter;
	
	private final Random randyMate;
	private final Random randy2Mate;
	private final Random randyMutationTypeMate;
	private final Random randyQualMate;
	private final Random randyAdapterMate;

	private final Random randyPerfectRead;
	private final Random randyNoref;

	private final Random randyLength;
	
	private final Random randyAmp;
	
	public final boolean paired;
	
	private long nextReadID=0;
	private byte[] pbadapter1=null;
	private byte[] pbadapter2=null;
	
	private byte[][] fragadapter1=null;
	private byte[][] fragadapter2=null;
	
	private BitSet bits_cached;
	private int[] locs_cached;
	
	private String prefix;
	
	/*--------------------------------------------------------------*/
	/*----------------        Static Fields         ----------------*/
	/*--------------------------------------------------------------*/

//	private static String slash1="/1";
//	private static String slash2="/2";
	private static String slash1=" 1:";
	private static String slash2=" 2:";
	
	private static double[] chromProbs;
	private static double[][] scafProbs;
	
	private static int[] randomChrom;
	
	private static long seed=0;
	
	private static final byte[][] fixedQuality=new byte[301][];
	
	public static final boolean USE_FIXED_QUALITY=false;
	public static final byte FIXED_QUALITY_VALUE=24;
	public static boolean ADD_ERRORS_FROM_QUALITY=true;
	public static boolean ADD_PACBIO_ERRORS=false;
	public static float pbMinErrorRate=0.13f;
	public static float pbMaxErrorRate=0.17f;
	public static boolean REPLACE_NOREF=false;
	public static boolean OUTPUT_INTERLEAVED=false;
	/** Rather than choosing a random location in the concatenated genome, choose a random scaffold, without respect to length */
	public static boolean RANDOM_SCAFFOLD=false;
	public static boolean METAGENOME=false;
	public static String fileExt=".fq.gz";
	public static boolean verbose=false;
	
	public static boolean mateSameStrand=false;
	public static int mateMiddleMin=-200;
	public static int mateMiddleMax=150;
	public static int mateMiddleDev=-1;
	public static int readLengthDev=-1;
	public static boolean SUPERFLAT_DIST=false;
	public static boolean FLAT_DIST=false;
	public static boolean BELL_DIST=true;
	public static boolean EXP_DIST=false;
	public static boolean LINEAR_LENGTH=true;
	public static boolean BELL_LENGTH=false;
	public static double EXP_LAMDA=0.8d;
	public static boolean BIASED_SNPS=false;
	public static boolean ILLUMINA_NAMES=false;
	public static boolean INSERT_NAMES=false;
	public static int midPad=500;
	public static boolean addslash=false;
	public static boolean spaceslash=false;
	
	public static boolean NODISK=false;

	public static int AMP=1;
	public static int qVariance=4;
	
	public static float PERFECT_READ_RATIO=0f;
	
	/** Ban generation of reads over unspecified reference bases */
	static boolean BAN_NS=false;

	public static boolean USE_UNIQUE_SNPS=true;
	public static boolean FORCE_SINGLE_SCAFFOLD=true;
	public static int MIN_SCAFFOLD_OVERLAP=1;
	public static boolean overwrite=true;
	public static boolean append=false;
	public static boolean errorState;
	
	//Input file, for use as quality source
	public static String in1;
	
	static PrintStream outstream=System.err;
	
}
