# Supplementary material for: Bridge RNAs direct programmable recombination of target and donor DNA
Source: Nature. 2024 Jun 26;630(8018):984–93. doi: 10.1038/s41586-024-07552-4 (PMC11208160; doi:10.1038/s41586-024-07552-4)
Supplement: Supplementary file 6 — Additional Code 1 [file 41586_2024_7552_MOESM6_ESM.zip › BridgeRNA2024-main/bridgerna2024/bin/linux/bbmap/current/aligner/Aligner.java]

package aligner;

public interface Aligner {

	/** return new int[] {rows, maxCol, maxState, maxScore, maxStart};
	 * Will not fill areas that cannot match minScore */
	int[] fillLimited(byte[] read, byte[] ref, int refStartLoc, int refEndLoc, int minScore);
	
	/** return new int[] {rows, maxCol, maxState, maxScore, maxStart};
	 * Does not require a min score (ie, same as old method) */
	int[] fillUnlimited(byte[] read, byte[] ref, int refStartLoc, int refEndLoc);
	
	/** return new int[] {rows, maxCol, maxState, maxScore, maxStart};
	 * Min score is optional */
	int[] fillUnlimited(byte[] read, byte[] ref, int refStartLoc, int refEndLoc, int minScore);

	/** Generates the match string */
	byte[] traceback(byte[] query, byte[] ref, int refStartLoc, int refEndLoc, int row, int col, int state);

	/** Generates identity;
	 * fills 'extra' with {match, sub, del, ins, N, clip} if present */
	float tracebackIdentity(byte[] query, byte[] ref, int refStartLoc, int refEndLoc, int row, int col, int state, int[] extra);
	
	/** @return {score, bestRefStart, bestRefStop} */
	int[] score(byte[] read, byte[] ref, int refStartLoc, int refEndLoc, int maxRow, int maxCol,
			int maxState/*, final int maxScore, final int maxStart*/);

	/** Will not fill areas that cannot match minScore.
	 * @return {score, bestRefStart, bestRefStop}  */
	int[] fillAndScoreLimited(byte[] read, byte[] ref, int refStartLoc, int refEndLoc, int minScore);
	
	/** Lowest possible alignment score for a read with this length and this identity */
	int minScoreByIdentity(int len, float identity);

//	int maxRows();
//	int maxColumns();
	int rows();
	int columns();
	
}
