# Supplementary material for: Bridge RNAs direct programmable recombination of target and donor DNA
Source: Nature. 2024 Jun 26;630(8018):984–93. doi: 10.1038/s41586-024-07552-4 (PMC11208160; doi:10.1038/s41586-024-07552-4)
Supplement: Supplementary file 6 — Additional Code 1 [file 41586_2024_7552_MOESM6_ESM.zip › BridgeRNA2024-main/bridgerna2024/bin/linux/bbmap/current/aligner/AlignmentResult.java]

package aligner;

import stream.Read;

public class AlignmentResult {
	public AlignmentResult(int maxScore_, int maxQpos_, int maxRpos_, int qLen_, int rLen_, int rStart_, int rStop_, float ratio_) {
		maxScore=maxScore_;
		maxQpos=maxQpos_;
		maxRpos=maxRpos_;
		qLen=qLen_;
		rLen=rLen_;
		rStart=rStart_;
		rStop=rStop_;
		ratio=ratio_;
	}
	public int maxScore;
	public int maxQpos;
	public int maxRpos;
	public int qLen;
	public int rLen;
	public int rStart;
	public int rStop;
	public boolean left;
	public int junctionLoc;
	public float ratio;
	/** True if this is an ice cream cone */
	public boolean icecream=false;
	public boolean ambiguous=false;
	public Read alignedRead;
}
