# Supplementary material for: Bridge RNAs direct programmable recombination of target and donor DNA
Source: Nature. 2024 Jun 26;630(8018):984–93. doi: 10.1038/s41586-024-07552-4 (PMC11208160; doi:10.1038/s41586-024-07552-4)
Supplement: Supplementary file 6 — Additional Code 1 [file 41586_2024_7552_MOESM6_ESM.zip › BridgeRNA2024-main/bridgerna2024/bin/linux/bbmap/current/aligner/SingleStateAlignerFlat.java]

package aligner;

import dna.AminoAcid;
import shared.KillSwitch;
import shared.Tools;

/**
 * Based on MSA9PBA, but reduced to a single matrix. */
public final class SingleStateAlignerFlat implements Aligner {
	
	
	public SingleStateAlignerFlat(){}
	
	private void prefillTopRow(){
		final int[] header=packed[0];
		final int qlen=rows;
		for(int i=0; i<=columns; i++){
			int x=columns-i+1;
			int qbases=qlen-x;
			
			//Minimal points to prefer a leftmost alignment
			header[i]=qbases<=0 ? 0 : ((-qbases)<<STARTOFFSET);
			
			//Forces consumption of query, but does not allow for insertions...
//			header[i]=qbases<=0 ? 0 : calcDelScoreOffset(qbases);
		}
	}
	
	private void prefillLeftColumnStartingAt(int i){
		packed[0][0]=MODE_MATCH;
		i=Tools.max(1, i);
		for(int score=MODE_INS+(POINTSoff_INS*i); i<=maxRows; i++){//Fill column 0 with insertions
			score+=POINTSoff_INS;
			packed[i][0]=score;
		}
	}
	
//	private void clearInner(){//NotmaxRows needed
//		for(int i=1; i<=maxRows; i++){
//			for(int j=1; j<=maxColumns; j++){
//				packed[i][j]=0;
//			}
//		}
//	}
//	
//	private void clearAll(){//NotmaxRows needed
//		for(int i=0; i<=maxRows; i++){
//			for(int j=0; j<=maxColumns; j++){
//				packed[i][j]=0;
//			}
//		}
//	}
	
	private void initialize(int rows_, int columns_){
		rows=rows_;
		columns=columns_;
		if(rows<=maxRows && columns<=maxColumns){
			prefillTopRow();
//			prefillLeftColumn();
			return;
		}
		
		final int maxRows0=maxRows;
		final int maxColumns0=maxColumns;
		final int[][] packed0=packed;
		
		//Monotonic increase
		maxRows=Tools.max(maxRows, rows+10);
		maxColumns=Tools.max(maxColumns, columns+10);
		
		if(packed==null || maxColumns>maxColumns0){//Make a new matrix
			packed=KillSwitch.allocInt2D(maxRows+1, maxColumns+1);
			prefillLeftColumnStartingAt(1);
		}else{//Copy old rows
			assert(maxRows0>0 && maxColumns0>0);
			assert(maxRows>maxRows0 && maxColumns<=maxColumns0);
			packed=KillSwitch.allocInt2D(maxRows+1);
			for(int i=0; i<packed.length; i++){
				if(i<packed0.length){
					packed[i]=packed0[i];
				}else{
					packed[i]=KillSwitch.allocInt1D(maxColumns+1);
				}
			}
			//Fill column 0 with insertions
			prefillLeftColumnStartingAt(maxRows0);
		}
		prefillTopRow();
	}
	
	/** return new int[] {rows, maxCol, maxState, maxScore, maxStart};
	 * Will not fill areas that cannot match minScore */
	@Override
	public final int[] fillLimited(byte[] read, byte[] ref, int refStartLoc, int refEndLoc, int minScore){
		return fillUnlimited(read, ref, refStartLoc, refEndLoc, minScore);
	}
	
	@Override
	public final int[] fillUnlimited(byte[] read, byte[] ref, int refStartLoc, int refEndLoc){
		return fillUnlimited(read, ref, refStartLoc, refEndLoc, -999999);
	}
	
	/** return new int[] {rows, maxCol, maxState, maxScore, maxStart};
	 * Min score is optional */
	@Override
	public final int[] fillUnlimited(byte[] read, byte[] ref, int refStartLoc, int refEndLoc, int minScore){
		initialize(read.length, refEndLoc-refStartLoc+1);
		
		//temporary, for finding a bug
		if(rows>maxRows || columns>maxColumns){
			throw new RuntimeException("rows="+rows+", maxRows="+maxRows+", cols="+columns+", maxCols="+maxColumns+"\n"+new String(read)+"\n");
		}
		
		assert(rows<=maxRows) : "Check that values are in-bounds before calling this function: "+rows+", "+maxRows;
		assert(columns<=maxColumns) : "Check that values are in-bounds before calling this function: "+columns+", "+maxColumns;
		
		assert(refStartLoc>=0) : "Check that values are in-bounds before calling this function: "+refStartLoc;
		assert(refEndLoc<ref.length) : "Check that values are in-bounds before calling this function: "+refEndLoc+", "+ref.length;
		
		final int refOffset=refStartLoc-1;
		for(int row=1; row<=rows; row++){

			final byte qBase=read[row-1];
			for(int col=1; col<=columns; col++){
				
				final byte rBase=ref[refOffset+col];
				
				final boolean match=(qBase==rBase);
				final boolean defined=(qBase!='N' && rBase!='N');

				final int valueFromDiag=packed[row-1][col-1];
				final int valueFromDel=packed[row][col-1];
				final int valueFromIns=packed[row-1][col];
//				final int stateFromDiag=valueFromDiag&MODEMASK;
				final int scoreFromDiag=valueFromDiag&HIGHMASK;
//				final int stateFromDel=valueFromDel&MODEMASK;
				final int scoreFromDel=valueFromDel&HIGHMASK;
//				final int stateFromIns=valueFromIns&MODEMASK;
				final int scoreFromIns=valueFromIns&HIGHMASK;
				
//				final boolean prevMatch=stateFromDiag==MODE_MATCH;
//				final boolean prevSub=stateFromDiag==MODE_SUB;
//				final boolean prevDel=stateFromDel==MODE_DEL;
//				final boolean prevIns=stateFromIns==MODE_INS;
				
				//Old conditional code, replaced by faster arrays
//				final int diagScoreM=MODE_MATCH|(prevMatch ? POINTSoff_MATCH2 : POINTSoff_MATCH);
//				final int diagScoreS=MODE_SUB|(prevSub ? POINTSoff_SUB2 : POINTSoff_SUB);
//				final int delScore=scoreFromDel+(prevDel ? POINTSoff_DEL2 : POINTSoff_DEL)|MODE_DEL;
//				final int insScore=scoreFromIns+(prevIns ? POINTSoff_INS2 : POINTSoff_INS)|MODE_INS;
				
				final int diagScoreM=POINTSoff_MATCH|MODE_MATCH;
				final int diagScoreS=POINTSoff_SUB|MODE_SUB;
				final int delScore=scoreFromDel+POINTSoff_DEL|MODE_DEL;
				final int insScore=scoreFromIns+POINTSoff_INS|MODE_INS;
				
				int diagScore=(match ? diagScoreM : diagScoreS);
				diagScore=scoreFromDiag+(defined ? diagScore : POINTSoff_NOREF_MODE_SUB);
				
				int score=diagScore>=delScore ? diagScore : delScore;
				score=score>=insScore ? score : insScore;
				
				packed[row][col]=score;
			}
//			iterationsUnlimited+=columns;
		}
		

		int maxCol=-1;
		int maxState=-1;
		int maxStart=-1;
		int maxScore=Integer.MIN_VALUE;
		
		for(int col=1; col<=columns; col++){
			int x=packed[rows][col];
			if((x&SCOREMASK)>maxScore){
				maxScore=x;
				maxCol=col;
				maxState=x&MODEMASK;
				maxStart=x&STARTMASK;
			}
		}
		maxScore>>=SCOREOFFSET;

//		System.err.println("Returning "+rows+", "+maxCol+", "+maxState+", "+maxScore+"; minScore="+minScore);
		return maxScore<minScore ? null : new int[] {rows, maxCol, maxState, maxScore, maxStart};
	}

	/** Generates the match string */
	@Override
	public final byte[] traceback(byte[] query, byte[] ref, int refStartLoc, int refEndLoc, int row, int col, int state){
//		assert(false);
		assert(refStartLoc<=refEndLoc) : refStartLoc+", "+refEndLoc;
		assert(row==rows);
		
		byte[] out=new byte[row+col-1]; //TODO if an out of bound crash occurs, try removing the "-1".
		int outPos=0;

//		assert(state==(packed[row][col]&MODEMASK));
		
		while(row>0 && col>0){
			byte q=query[row-1];
			byte r=ref[refStartLoc+col-1];
			boolean defined=(AminoAcid.isFullyDefined(q) && AminoAcid.isFullyDefined(r));
			state=(packed[row][col]&MODEMASK);
			if(state==MODE_MATCH){
				col--;
				row--;
				out[outPos]=defined ? (byte)'m' : (byte)'N';
			}else if(state==MODE_SUB){
				col--;
				row--;
				out[outPos]=defined ? (byte)'S' : (byte)'N';
			}else if(state==MODE_N){
				col--;
				row--;
				out[outPos]='N';
			}else if(state==MODE_DEL){
				col--;
				out[outPos]='D';
			}else if(state==MODE_INS){
				row--;
//				out[outPos]='I';
				if(col>=0 && col<columns){
					out[outPos]='I';
				}else{
					out[outPos]='C';
					col--;
				}
			}else{
				assert(false) : state;
			}
			outPos++;
		}
		
		assert(row==0 || col==0);
		if(col!=row){//Not sure what this is doing
			while(row>0){
				out[outPos]='C';
				outPos++;
				row--;
				col--;
			}
			if(col>0){
				//do nothing
			}
		}
		
		//Shrink and reverse the string
		byte[] out2=new byte[outPos];
		for(int i=0; i<outPos; i++){
			out2[i]=out[outPos-i-1];
		}
		out=null;
		
		return out2;
	}
	
	@Override
	/** Generates identity;
	 * fills 'extra' with {match, sub, del, ins, N, clip} if present */
	public float tracebackIdentity(byte[] query, byte[] ref, int refStartLoc, int refEndLoc, int row, int col, int state, int[] extra){

//		assert(false);
		assert(refStartLoc<=refEndLoc) : refStartLoc+", "+refEndLoc;
		assert(row==rows);

//		assert(state==(packed[row][col]&MODEMASK));
		int match=0, sub=0, del=0, ins=0, noref=0, clip=0;
		
		while(row>0 && col>0){
			byte q=query[row-1];
			byte r=ref[refStartLoc+col-1];
			boolean defined=(AminoAcid.isFullyDefined(q) && AminoAcid.isFullyDefined(r));
			state=(packed[row][col]&MODEMASK);
			if(state==MODE_MATCH){
				col--;
				row--;
				match+=(defined ? 1 : 0);
				noref+=(defined ? 0 : 1);
			}else if(state==MODE_SUB){
				col--;
				row--;
				sub+=(defined ? 1 : 0);
				noref+=(defined ? 0 : 1);
			}else if(state==MODE_N){//Can't currently happen
				col--;
				row--;
				noref++;
			}else if(state==MODE_DEL){
				col--;
				del++;
			}else if(state==MODE_INS){
				row--;
				boolean edge=(col<=1 || col>=columns);
				ins+=(edge ? 0 : 1);
				clip+=(edge ? 1 : 0);
			}else{
				assert(false) : state;
			}
		}
		
		assert(row==0 || col==0);
		if(col!=row){//Not sure what this is doing
			while(row>0){
				clip++;
				row--;
				col--;
			}
			if(col>0){
				//do nothing
			}
		}
		
		if(extra!=null){
			assert(extra.length==5);
			extra[0]=match;
			extra[1]=sub;
			extra[2]=del;
			extra[3]=ins;
			extra[4]=noref;
			extra[5]=clip;
		}
		
		float len=match+sub+ins+del+noref*0.1f;
		float id=match/Tools.max(1.0f, len);
		return id;
	}
	
	/** @return {score, bestRefStart, bestRefStop} */
	@Override
	public final int[] score(final byte[] read, final byte[] ref, final int refStartLoc, final int refEndLoc,
			final int maxRow, final int maxCol, final int maxState/*, final int maxScore, final int maxStart*/){
		
		int row=maxRow;
		int col=maxCol;
		int state=maxState;

		assert(maxState>=0 && maxState<packed.length) :
			maxState+", "+maxRow+", "+maxCol+"\n"+new String(read)+"\n"+toString(ref, refStartLoc, refEndLoc);
		assert(maxRow>=0 && maxRow<packed.length) :
			maxState+", "+maxRow+", "+maxCol+"\n"+new String(read)+"\n"+toString(ref, refStartLoc, refEndLoc);
		assert(maxCol>=0 && maxCol<packed[0].length) :
			maxState+", "+maxRow+", "+maxCol+"\n"+new String(read)+"\n"+toString(ref, refStartLoc, refEndLoc);
		
		int score=packed[maxRow][maxCol]&SCOREMASK; //Or zero, if it is to be recalculated
		
		if(row<rows){
			int difR=rows-row;
			int difC=columns-col;
			
			while(difR>difC){
				score+=POINTSoff_NOREF;
				difR--;
			}
			
			row+=difR;
			col+=difR;
			
		}
		
		assert(refStartLoc<=refEndLoc);
		assert(row==rows);

		
		final int bestRefStop=refStartLoc+col-1;
		
		while(row>0 && col>0){
//			final byte c=read[row-1];
//			final byte r=ref[refStartLoc+col-1];
//			final boolean defined=(AminoAcid.isFullyDefined(c) && AminoAcid.isFullyDefined(r));
			state=(packed[row][col]&MODEMASK);
			if(state==MODE_MATCH){
				col--;
				row--;
			}else if(state==MODE_SUB){
				col--;
				row--;
			}else if(state==MODE_N){
				col--;
				row--;
			}else if(state==MODE_DEL){
				col--;
			}else if(state==MODE_INS){
				row--;
			}else{
				assert(false) : state;
			}
		}
//		assert(false) : row+", "+col;
		if(row>col){
			col-=row;
		}
		
		final int bestRefStart=refStartLoc+col;
		
		score>>=SCOREOFFSET;
//		System.err.println("t2\t"+score+", "+maxScore+", "+maxStart+", "+bestRefStart);
		int[] rvec;
		if(bestRefStart<refStartLoc || bestRefStop>refEndLoc){ //Suggest extra padding in cases of overflow
			int padLeft=Tools.max(0, refStartLoc-bestRefStart);
			int padRight=Tools.max(0, bestRefStop-refEndLoc);
			rvec=new int[] {score, bestRefStart, bestRefStop, padLeft, padRight};
		}else{
			rvec=new int[] {score, bestRefStart, bestRefStop};
		}
		return rvec;
	}
	
	
	/** Will not fill areas that cannot match minScore.
	 * @return {score, bestRefStart, bestRefStop}  */
	@Override
	public final int[] fillAndScoreLimited(byte[] read, byte[] ref, int refStartLoc, int refEndLoc, int minScore){
		int a=Tools.max(0, refStartLoc);
		int b=Tools.min(ref.length-1, refEndLoc);
		assert(b>=a);
		
		if(b-a>=maxColumns){
			System.err.println("Warning: Max alignment columns exceeded; restricting range. "+(b-a+1)+" > "+maxColumns);
			assert(false) : refStartLoc+", "+refEndLoc;
			b=Tools.min(ref.length-1, a+maxColumns-1);
		}
		int[] max=fillLimited(read, ref, a, b, minScore);
//		return max==null ? null : new int[] {max[3], 0, max[1]};
		
		int[] score=(max==null ? null : score(read, ref, a, b, max[0], max[1], max[2]/*, max[3], max[4]*/));
		
		return score;
	}
	
	public static final String toString(byte[] ref, int startLoc, int stopLoc){
		StringBuilder sb=new StringBuilder(stopLoc-startLoc+1);
		for(int i=startLoc; i<=stopLoc; i++){sb.append((char)ref[i]);}
		return sb.toString();
	}
	
//	public int maxScoreByIdentity(int len, float identity){
//		assert(identity>=0 && identity<=1);
//		return (int)(len*(identity*POINTS_MATCH+(1-identity)*POINTS_SUB));
//	}
	
	@Override
	public int minScoreByIdentity(int len, float identity){
		assert(identity>=0 && identity<=1);
		
		int a=(int)(len*(identity*POINTS_MATCH+(1-identity)*POINTS_SUB));
		int b=(int)(len*(identity*POINTS_MATCH+(1-identity)*POINTS_INS));
		int c=(int)(len*(1*POINTS_MATCH+((1/(Tools.max(identity, 0.000001f)))-1)*POINTS_DEL));
		return Tools.min(a, b, c);
	}
	
	private static int calcDelScoreOffset(int len){
		if(len<=0){return 0;}
		int score=POINTSoff_DEL*len;
		return score;
	}
//	
//	public static int calcInsScore(int len){
//		if(len<=0){return 0;}
//		int score=POINTS_INS;
//		
//		if(len>1){
//			score+=(len-1)*POINTS_INS2;
//		}
//		return score;
//	}
//	
//	private static int calcInsScoreOffset(int len){
//		if(len<=0){return 0;}
//		int score=POINTSoff_INS;
//		
//		if(len>1){
//			score+=(len-1)*POINTSoff_INS2;
//		}
//		return score;
//	}
	
	@Override
	public int rows(){return rows;}
	@Override
	public int columns(){return columns;}
	
	
	private int maxRows;
	private int maxColumns;

	private int[][] packed;

	public static final int MODEBITS=3;
	public static final int STARTBITS=9;
	public static final int LOWBITS=MODEBITS+STARTBITS;
	public static final int SCOREBITS=32-STARTBITS;
	public static final int MAX_START=((1<<STARTBITS)-1);
	public static final int MAX_SCORE=((1<<(SCOREBITS-1))-1)-2000;
	public static final int MIN_SCORE=0-MAX_SCORE; //Keeps it 1 point above "BAD".
	
	public static final int STARTOFFSET=MODEBITS;
	public static final int SCOREOFFSET=LOWBITS;

	public static final int MODEMASK=~((-1)<<MODEBITS);
	public static final int STARTMASK=(~((-1)<<STARTBITS))<<STARTOFFSET;
	public static final int SCOREMASK=(~((-1)<<SCOREBITS))<<SCOREOFFSET;
	public static final int HIGHMASK=SCOREMASK|STARTMASK;

	//For some reason changing MODE_DEL from 1 to 0 breaks everything
	private static final byte MODE_DEL=1;
	private static final byte MODE_INS=2;
	private static final byte MODE_SUB=3;
	private static final byte MODE_MATCH=4;
	private static final byte MODE_N=5;
	
	public static final int POINTS_NOREF=-15;
	public static final int POINTS_MATCH=100;
	public static final int POINTS_SUB=-50;
	public static final int POINTS_INS=-121;
	public static final int POINTS_DEL=-111;
	
	public static final int BAD=MIN_SCORE-1;
	
	
	public static final int POINTSoff_NOREF=(POINTS_NOREF<<SCOREOFFSET);
	public static final int POINTSoff_NOREF_MODE_SUB=POINTSoff_NOREF|MODE_SUB;
	public static final int POINTSoff_MATCH=(POINTS_MATCH<<SCOREOFFSET);
	public static final int POINTSoff_SUB=(POINTS_SUB<<SCOREOFFSET);
	public static final int POINTSoff_INS=(POINTS_INS<<SCOREOFFSET);
	public static final int POINTSoff_DEL=(POINTS_DEL<<SCOREOFFSET);
	public static final int BADoff=(BAD<<SCOREOFFSET);
	
	private int rows;
	private int columns;

//	public long iterationsLimited=0;
//	public long iterationsUnlimited=0;

	public boolean verbose=false;
	public boolean verbose2=false;
	
}
