# Supplementary material for: Bridge RNAs direct programmable recombination of target and donor DNA
Source: Nature. 2024 Jun 26;630(8018):984–93. doi: 10.1038/s41586-024-07552-4 (PMC11208160; doi:10.1038/s41586-024-07552-4)
Supplement: Supplementary file 6 — Additional Code 1 [file 41586_2024_7552_MOESM6_ESM.zip › BridgeRNA2024-main/bridgerna2024/bin/linux/bbmap/current/assemble/AbstractShaveThread.java]

package assemble;

/**
 * @author Brian Bushnell
 * @date Jul 20, 2015
 *
 */
/**
 * Removes dead-end kmers.
 */
abstract class AbstractShaveThread extends Thread{

	/**
	 * Constructor
	 */
	public AbstractShaveThread(int id_){
		id=id_;
	}
	
	@Override
	public final void run(){
		while(processNextTable()){}
	}
	
	abstract boolean processNextTable();
	
	/*--------------------------------------------------------------*/
	
	long kmersRemovedT=0;
	
	final int id;
	
}
