# Supplementary material for: Bridge RNAs direct programmable recombination of target and donor DNA
Source: Nature. 2024 Jun 26;630(8018):984–93. doi: 10.1038/s41586-024-07552-4 (PMC11208160; doi:10.1038/s41586-024-07552-4)
Supplement: Supplementary file 6 — Additional Code 1 [file 41586_2024_7552_MOESM6_ESM.zip › BridgeRNA2024-main/bridgerna2024/bin/linux/bbmap/current/bloom/KmerCount6.java]

package bloom;

import java.util.ArrayList;
import java.util.BitSet;
import java.util.Locale;

import dna.AminoAcid;
import fileIO.FileFormat;
import shared.Timer;
import stream.ConcurrentReadInputStream;
import stream.FastaReadInputStream;
import stream.Read;
import structures.ListNum;

/**
 * @author Brian Bushnell
 * @date Jul 5, 2012
 *
 */
public class KmerCount6 extends KmerCountAbstract {
	
	public static void main(String[] args){
		
		Timer t=new Timer();
		
		String fname1=args[0];
		String fname2=(args.length>1 ? args[1] : null);
		int k=14;
		int cbits=16;
		int gap=0;
		
		for(int i=2; i<args.length; i++){
			final String arg=args[i];
			final String[] split=arg.split("=");
			String a=split[0].toLowerCase();
			String b=split.length>1 ? split[1] : null;

			if(a.equals("k") || a.equals("kmer")){
				k=Integer.parseInt(b);
			}else if(a.startsWith("cbits") || a.startsWith("cellbits")){
				cbits=Integer.parseInt(b);
			}else if(a.startsWith("gap")){
				gap=Integer.parseInt(b);
			}else{
				throw new RuntimeException("Unknown parameter "+args[i]);
			}
		}
		
		KCountArray count=null;
		
		if(fileIO.FileFormat.hasFastaExtension(fname1)){
			assert(!FastaReadInputStream.SPLIT_READS);
			FastaReadInputStream.MIN_READ_LEN=k;
		}
		
		count=count(fname1, fname2, k, cbits, true, null);
		
		
		t.stop();
		System.out.println("Finished counting; time = "+t);
		
		printStatistics(count);
		
	}

	public static void printStatistics(KCountArray count){
		long[] freq=count.transformToFrequency();

//		System.out.println(count+"\n");
//		System.out.println(Arrays.toString(freq)+"\n");
		
		long sum=sum(freq);
		System.out.println("Kmer fraction:");
		int lim1=8, lim2=16;
		for(int i=0; i<lim1; i++){
			String prefix=i+"";
			while(prefix.length()<8){prefix=prefix+" ";}
			System.out.println(prefix+"\t"+String.format(Locale.ROOT, "%.3f%%   ",(100l*freq[i]/(double)sum))+"\t"+freq[i]);
		}
		while(lim1<=freq.length){
			int x=0;
			for(int i=lim1; i<lim2; i++){
				x+=freq[i];
			}
			String prefix=lim1+"-"+(lim2-1);
			if(lim2>=freq.length){prefix=lim1+"+";}
			while(prefix.length()<8){prefix=prefix+" ";}
			System.out.println(prefix+"\t"+String.format(Locale.ROOT, "%.3f%%   ",(100l*x/(double)sum))+"\t"+x);
			lim1*=2;
			lim2=min(lim2*2, freq.length);
		}
		
		long sum2=sum-freq[0];
		long x=freq[1];
		System.out.println();
		System.out.println("Keys Counted:  \t         \t"+keysCounted);
		System.out.println("Unique:        \t         \t"+sum2);
		System.out.println("Avg Sites/Key: \t         \t"+String.format(Locale.ROOT, "%.3f    ",(keysCounted*1d/sum2)));
		System.out.println();
		System.out.println("Singleton:     \t"+String.format(Locale.ROOT, "%.3f%%   ",(100l*x/(double)sum2))+"\t"+x);
		x=sum2-x;
		System.out.println("Useful:        \t"+String.format(Locale.ROOT, "%.3f%%   ",(100l*x/(double)sum2))+"\t"+x);
	}
	
	public static KCountArray count(String reads1, String reads2, int k, int cbits, boolean rcomp, KCountArray count){
		assert(k<32 && k>=1 && (count!=null || k<20));
		final int kbits=2*k;
		final long mask=(kbits>63 ? -1L : ~((-1L)<<kbits));
		
		if(count==null){
			final long cells=1L<<kbits;
			if(verbose){System.err.println("k="+k+", kbits="+kbits+", cells="+cells+", mask="+Long.toHexString(mask));}
			count=KCountArray.makeNew(cells, cbits);
		}
		
		final ConcurrentReadInputStream cris;
		{
			FileFormat ff1=FileFormat.testInput(reads1, FileFormat.FASTQ, null, true, true);
			FileFormat ff2=FileFormat.testInput(reads2, FileFormat.FASTQ, null, true, true);
			cris=ConcurrentReadInputStream.getReadInputStream(maxReads, true, ff1, ff2);
			cris.start(); //4567
		}
		
		assert(cris!=null) : reads1;
		System.err.println("Started cris");
		boolean paired=cris.paired();
		if(verbose){System.err.println("Paired: "+paired);}
		
		count(cris, k, rcomp, count);
		
		cris.close();
		if(verbose){System.err.println("Closed stream");}
		if(verbose){System.err.println("Processed "+readsProcessed+" reads.");}

		
		return count;
	}
	
	
	public static void count(ConcurrentReadInputStream cris, int k, boolean rcomp, KCountArray count){
		assert(k<32 && k>=1 && (count!=null || k<20));
		
		assert(count!=null);
		
		ListNum<Read> ln=cris.nextList();
		ArrayList<Read> reads=(ln!=null ? ln.list : null);

		
		if(true /*count.gap==0*/){
			final int kbits=2*k;
			final long mask=(kbits>63 ? -1L : ~((-1L)<<kbits));
			
			
			while(ln!=null && reads!=null && reads.size()>0){//ln!=null prevents a compiler potential null access warning
				//System.err.println("reads.size()="+reads.size());
				for(Read r : reads){
					readsProcessed++;

					addRead(r, count, k, mask, rcomp);
					if(r.mate!=null){
						addRead(r.mate, count, k, mask, rcomp);
					}

				}
				//System.err.println("returning list");
				cris.returnList(ln);
				//System.err.println("fetching list");
				ln=cris.nextList();
				reads=(ln!=null ? ln.list : null);
			}
		}else{
			final int k1=(k+1)/2;
			final int k2=k/2;
			final int kbits1=2*k1;
			final int kbits2=2*k2;
//			final int gap=count.gap;
			int gap=0; assert(false);
			final long mask1=~((-1L)<<(kbits1));
			final long mask2=~((-1L)<<(kbits2));
			while(ln!=null && reads!=null && reads.size()>0){//ln!=null prevents a compiler potential null access warning
				//System.err.println("reads.size()="+reads.size());
				for(Read r : reads){
					readsProcessed++;

					addReadSplit(r, count, k1, k2, mask1, mask2, gap, rcomp);
					if(r.mate!=null){
						addReadSplit(r.mate, count, k1, k2, mask1, mask2, gap, rcomp);
					}

				}
				//System.err.println("returning list");
				cris.returnList(ln);
				//System.err.println("fetching list");
				ln=cris.nextList();
				reads=(ln!=null ? ln.list : null);
			}
		}
		
		if(verbose){System.err.println("Finished reading");}
		cris.returnList(ln);
		if(verbose){System.err.println("Returned list");}
	}
	
	

	
	public static KCountArray count(final String reads1, final String reads2, final int k, final int cbits, final boolean rcomp,
			KCountArray count, final KCountArray trusted, final long maxReads, final int thresh, final int detectStepsize, final boolean conservative){
		
		assert(k<32 && k>=1 && (count!=null || k<20));
		final int kbits=2*k;
		final long mask=(kbits>63 ? -1L : ~((-1L)<<kbits));
		
//		System.out.println("k="+k+", kbits="+kbits+", mask="+Long.toHexString(mask)+", thresh="+thresh);
//		System.out.println("\ntrusted=\n"+trusted);
//		System.out.println("\ncount=\n"+count);
		
		if(count==null){
			final long cells=1L<<kbits;
			if(verbose){System.err.println("k="+k+", kbits="+kbits+", cells="+cells+", mask="+Long.toHexString(mask));}
			count=KCountArray.makeNew(cells, cbits);
		}
		
		final ConcurrentReadInputStream cris;
		{
			FileFormat ff1=FileFormat.testInput(reads1, FileFormat.FASTQ, null, true, true);
			FileFormat ff2=FileFormat.testInput(reads2, FileFormat.FASTQ, null, true, true);
			cris=ConcurrentReadInputStream.getReadInputStream(maxReads, true, ff1, ff2);
			cris.start(); //4567
		}
		
		assert(cris!=null) : reads1;
		System.err.println("Started cris");
		boolean paired=cris.paired();
		if(verbose){System.err.println("Paired: "+paired);}
		
		count(cris, k, rcomp, count, trusted, thresh, detectStepsize, conservative);
		
		cris.close();
		if(verbose){System.err.println("Closed stream");}
		
//		System.out.println("*** after ***");
//		System.out.println("\ntrusted=\n"+trusted);
//		System.out.println("\ncount=\n"+count);
		
		return count;
	}
	
	

	
	public static void count(final ConcurrentReadInputStream cris, final int k, final boolean rcomp,
			final KCountArray count, final KCountArray trusted, final int thresh, final int detectStepsize, final boolean conservative){
		
		assert(k<32 && k>=1 && (count!=null || k<20));
		final int kbits=2*k;
		final long mask=(kbits>63 ? -1L : ~((-1L)<<kbits));
		
		ListNum<Read> ln=cris.nextList();
		ArrayList<Read> reads=(ln!=null ? ln.list : null);
		
		while(ln!=null && reads!=null && reads.size()>0){//ln!=null prevents a compiler potential null access warning
			//System.err.println("reads.size()="+reads.size());
			for(Read r : reads){
				
				Read r2=r.mate;
				{
					if(trusted!=null){
						BitSet bs=(conservative ? ErrorCorrect.detectErrorsBulk(r, trusted, k, thresh, detectStepsize) :
							ErrorCorrect.detectTrusted(r, trusted, k, thresh, detectStepsize));
//						System.out.println("\n"+toString(bs, r.length()));
//						System.out.println(new String(r.bases));
						for(int i=bs.nextClearBit(0); i<r.length(); i=bs.nextClearBit(i+1)){
							r.bases[i]='N';
							r.quality[i]=0;
						}
//						System.out.println(new String(r.bases));
//						System.out.println("used = "+String.format(Locale.ROOT, "%.3f%%",count.usedFraction()*100));
//						System.out.println("used = "+((KCountArray4)count).cellsUsed());
//						if(bs.length()<r.length()){r=null;}
					}
//					if(r!=null){addRead(r, count, k, mask, rcomp);}
					addRead(r, count, k, mask, rcomp);
				}
				if(r2!=null){
					if(trusted!=null){
						BitSet bs=(conservative ? ErrorCorrect.detectErrorsBulk(r2, trusted, k, thresh, detectStepsize) :
							ErrorCorrect.detectTrusted(r2, trusted, k, thresh, detectStepsize));
						for(int i=bs.nextClearBit(0); i<r2.length(); i=bs.nextClearBit(i+1)){
							r2.bases[i]='N';
							r2.quality[i]=0;
						}
					}
					addRead(r2, count, k, mask, rcomp);
				}

			}
			//System.err.println("returning list");
			cris.returnList(ln);
			//System.err.println("fetching list");
			ln=cris.nextList();
			reads=(ln!=null ? ln.list : null);
		}
		
		if(verbose){System.err.println("Finished reading");}
		cris.returnList(ln);
		if(verbose){System.err.println("Returned list");}
	}
	
	
	
	public static void addRead(final Read r, final KCountArray count, final int k, final long mask, boolean rcomp){
		int len=0;
		long kmer=0;
		byte[] bases=r.bases;
		byte[] quals=r.quality;
		for(int i=0; i<bases.length; i++){
			byte b=bases[i];
			int x=AminoAcid.baseToNumber[b];
			if(x<0 || (quals!=null && quals[i]<minQuality)){
				len=0;
				kmer=0;
			}else{
				kmer=((kmer<<2)|x)&mask;
				len++;
				if(len>=k){
					keysCounted++;
//					System.out.print("Incrementing "+Long.toHexString(kmer)+": "+count.read(kmer));
					count.increment(kmer);
//					System.out.println(" -> "+count.read(kmer));
//					System.out.print("Incrementing array for "+Long.toHexString(kmer)+": "+array[(int)kmer]);
//					array[(int)kmer]++;
//					System.out.println(" -> "+array[(int)kmer]+"\n");
//					assert(array[(int)kmer]==count.read(kmer) || array[(int)kmer]>3);
				}
			}
		}
		if(rcomp){
			r.reverseComplement();
			addRead(r, count, k, mask, false);
		}
	}
	
	public static void addReadSplit(final Read r, final KCountArray count, final int k1, final int k2, final long mask1, final long mask2, final int gap, boolean rcomp){
		int len=0;
		int shift=k2*2;
		long kmer1=0;
		long kmer2=0;
		byte[] bases=r.bases;
		byte[] quals=r.quality;
		
		assert(kmer1>=kmer2);
		
//		assert(false) : k1+", "+k2+", "+mask1+", "+mask2+", "+gap;
		
		for(int i=0, j=i+k1+gap; j<bases.length; i++, j++){
			int x1=AminoAcid.baseToNumber[bases[i]];
			int x2=AminoAcid.baseToNumber[bases[j]];
			if(x1<0 || x2<0 || (quals!=null && (quals[i]<minQuality || quals[j]<minQuality))){
				len=0;
				kmer1=0;
				kmer2=0;
			}else{
				kmer1=((kmer1<<2)|x1)&mask1;
				kmer2=((kmer2<<2)|x2)&mask2;
				len++;
				if(len>=k1){
					keysCounted++;
//					System.out.print("Incrementing "+Long.toHexString(kmer)+": "+count.read(kmer));
					
					long key=(kmer1<<shift)|kmer2;
//					System.err.println(Long.toHexString(key));
					count.increment(key);
//					System.out.println(" -> "+count.read(kmer));
//					System.out.print("Incrementing array for "+Long.toHexString(kmer)+": "+array[(int)kmer]);
//					array[(int)kmer]++;
//					System.out.println(" -> "+array[(int)kmer]+"\n");
//					assert(array[(int)kmer]==count.read(kmer) || array[(int)kmer]>3);
				}
			}
		}
		if(rcomp){
			r.reverseComplement();
			addReadSplit(r, count, k1, k2, mask1, mask2, gap, false);
		}
	}
	
	public static void addReadSplit(final byte[] bases, final KCountArray count, final int k1, final int k2, final long mask1, final long mask2, final int gap, boolean rcomp){
		int len=0;
		int shift=k2*2;
		long kmer1=0;
		long kmer2=0;
		byte[] quals=null;
		
		assert(kmer1>=kmer2);
		
//		assert(false) : k1+", "+k2+", "+mask1+", "+mask2+", "+gap;
		
		for(int i=0, j=i+k1+gap; j<bases.length; i++, j++){
			int x1=AminoAcid.baseToNumber[bases[i]];
			int x2=AminoAcid.baseToNumber[bases[j]];
			if(x1<0 || x2<0 || (quals!=null && (quals[i]<minQuality || quals[j]<minQuality))){
				len=0;
				kmer1=0;
				kmer2=0;
			}else{
				kmer1=((kmer1<<2)|x1)&mask1;
				kmer2=((kmer2<<2)|x2)&mask2;
				len++;
				if(len>=k1){
					keysCounted++;
//					System.out.print("Incrementing "+Long.toHexString(kmer)+": "+count.read(kmer));
					
					long key=(kmer1<<shift)|kmer2;
					System.out.println(Long.toHexString(kmer1));
					System.out.println(Long.toHexString(kmer2));
					System.out.println(Long.toHexString(key));
					count.increment(key);
//					System.out.println(" -> "+count.read(kmer));
//					System.out.print("Incrementing array for "+Long.toHexString(kmer)+": "+array[(int)kmer]);
//					array[(int)kmer]++;
//					System.out.println(" -> "+array[(int)kmer]+"\n");
//					assert(array[(int)kmer]==count.read(kmer) || array[(int)kmer]>3);
				}
			}
		}
		if(rcomp){
			AminoAcid.reverseComplementBasesInPlace(bases);
			addReadSplit(bases, count, k1, k2, mask1, mask2, gap, false);
		}
	}
	
}
