# Supplementary material for: Bridge RNAs direct programmable recombination of target and donor DNA
Source: Nature. 2024 Jun 26;630(8018):984–93. doi: 10.1038/s41586-024-07552-4 (PMC11208160; doi:10.1038/s41586-024-07552-4)
Supplement: Supplementary file 7 — Additional Code 2 [file 41586_2024_7552_MOESM7_ESM.zip]

Archive with 25 entries (20 files):
- BridgeRNADesigner-main/
- BridgeRNADesigner-main/.idea/
- BridgeRNADesigner-main/.idea/.gitignore
- BridgeRNADesigner-main/.idea/BridgeRNADesigner.iml
- BridgeRNADesigner-main/.idea/inspectionProfiles/
- BridgeRNADesigner-main/.idea/inspectionProfiles/Project_Default.xml
- BridgeRNADesigner-main/.idea/inspectionProfiles/profiles_settings.xml
- BridgeRNADesigner-main/.idea/misc.xml
- BridgeRNADesigner-main/.idea/modules.xml
- BridgeRNADesigner-main/.idea/vcs.xml
- BridgeRNADesigner-main/LICENSE
- BridgeRNADesigner-main/README.md
- BridgeRNADesigner-main/bridgernadesigner/
- BridgeRNADesigner-main/bridgernadesigner/__init__.py
- BridgeRNADesigner-main/bridgernadesigner/__pycache__/
- BridgeRNADesigner-main/bridgernadesigner/__pycache__/__init__.cpython-39.pyc
- BridgeRNADesigner-main/bridgernadesigner/__pycache__/classes.cpython-39.pyc
- BridgeRNADesigner-main/bridgernadesigner/__pycache__/errors.cpython-39.pyc
- BridgeRNADesigner-main/bridgernadesigner/__pycache__/main.cpython-39.pyc
- BridgeRNADesigner-main/bridgernadesigner/__pycache__/run.cpython-39.pyc
- BridgeRNADesigner-main/bridgernadesigner/classes.py
- BridgeRNADesigner-main/bridgernadesigner/errors.py
- BridgeRNADesigner-main/bridgernadesigner/main.py
- BridgeRNADesigner-main/bridgernadesigner/run.py
- BridgeRNADesigner-main/setup.py
