# Supplementary material for: Bridge RNAs direct programmable recombination of target and donor DNA
Source: Nature. 2024 Jun 26;630(8018):984–93. doi: 10.1038/s41586-024-07552-4 (PMC11208160; doi:10.1038/s41586-024-07552-4)
Supplement: Supplementary file 7 — Additional Code 2 [file 41586_2024_7552_MOESM7_ESM.zip › BridgeRNADesigner-main/bridgernadesigner/errors.py]

import warnings

class TargetNotDNAError(Exception):
    def __init__(self, message="The target sequence must be DNA."):
        self.message = message
        super().__init__(self.message)

class DonorNotDNAError(Exception):
    def __init__(self, message="The donor sequence must be DNA."):
        self.message = message
        super().__init__(self.message)

class TargetLengthError(Exception):
    def __init__(self, message="The target sequence must be exactly 14 nucleotides long."):
        self.message = message
        super().__init__(self.message)

class DonorLengthError(Exception):
    def __init__(self, message="The donor sequence must be exactly 14 nucleotides long."):
        self.message = message
        super().__init__(self.message)

class CoreMismatchError(Exception):
    def __init__(self, message="That target and donor cores must be the same."):
        self.message = message
        super().__init__(self.message)

def DonorP7CWarning():
    warnings.warn("Donor P7 is C, this was found to be very inefficient in a screen.")

def MatchingP6P7Warning():
    warnings.warn("Target P6-P7 and Donor P6-P7 match, efficiency is unclear.")

def NotCTorGTCoreWarning():
    warnings.warn("Core is not CT or GT, efficiency is unclear.")

def NotNTCoreWarning():
    warnings.warn("Core does not follow the expected NT format, likely inefficient.")
