# Supplementary material for: Bridge RNAs direct programmable recombination of target and donor DNA
Source: Nature. 2024 Jun 26;630(8018):984–93. doi: 10.1038/s41586-024-07552-4 (PMC11208160; doi:10.1038/s41586-024-07552-4)
Supplement: Supplementary file 7 — Additional Code 2 [file 41586_2024_7552_MOESM7_ESM.zip › BridgeRNADesigner-main/bridgernadesigner/run.py]

from bridgernadesigner.classes import WTBridgeRNA177nt
from bridgernadesigner import errors

def design_bridge_rna(target, donor):

    target = target.upper()
    donor = donor.upper()

    WTBridgeRNA177nt.check_target_length(target)
    WTBridgeRNA177nt.check_donor_length(donor)
    WTBridgeRNA177nt.check_core_match(target, donor)
    WTBridgeRNA177nt.check_target_is_dna(target)
    WTBridgeRNA177nt.check_donor_is_dna(donor)

    brna = WTBridgeRNA177nt()
    brna.update_target(target)
    brna.update_donor(donor)
    brna.update_hsg()

    return brna
